# Supplementary material for: CO2 geological storage site selection and long-term potential assessment framework based on TOUGH2/ECO2N
Source: PLoS One. 2025 Apr 24;20(4):e0321715. doi: 10.1371/journal.pone.0321715 (PMC12021137; doi:10.1371/journal.pone.0321715)
Supplement: S1 File — (ZIP) [file pone.0321715.s001.zip]

Archive with 136 entries (116 files):
- incon/
- incon/CO2TAB
- incon/flow.inp
- incon/flow.inp.bak
- incon/flow.out
- incon/GENER
- incon/INCON
- incon/LINEQ
- incon/MESH
- incon/MESH.bak
- incon/SAVE
- incon/TABLE
- incon/VERS
- mesh/
- mesh/flow.inp
- mesh/flow.out
- mesh/GENER
- mesh/INCON
- mesh/LINEQ
- mesh/MESH
- mesh/SAVE
- mesh/TABLE
- mesh/VERS
- moni/
- moni/CO2TAB
- moni/flow.inp
- moni/flow.inp.bak
- moni/flow.out
- moni/flow.out.1
- moni/flow.out.2
- moni/flow.out.3
- moni/flow.out.4
- moni/flow.out.6
- moni/flow.out.7
- moni/GENER
- moni/INCON
- moni/LINEQ
- moni/MESH
- moni/SAVE
- moni/TABLE
- moni/VERS
- suanliang/
- suanliang/1/
- suanliang/1/残余/
- suanliang/1/残余/1000a.xlsx
- suanliang/1/残余/100a.xlsx
- suanliang/1/残余/10a.xlsx
- suanliang/1/残余/500a.xlsx
- suanliang/1/残余/50a.xlsx
- suanliang/1/残余/5a.xlsx
- suanliang/1/残余/残余气.xlsx
- suanliang/1/气相/
- suanliang/1/气相/1000a.xlsx
- suanliang/1/气相/100a.xlsx
- suanliang/1/气相/10a.xlsx
- suanliang/1/气相/500a.xlsx
- suanliang/1/气相/50a.xlsx
- suanliang/1/气相/5a.xlsx
- suanliang/1/液相/
- suanliang/1/液相/1000a.xlsx
- suanliang/1/液相/100a.xlsx
- suanliang/1/液相/10a.xlsx
- suanliang/1/液相/500a.xlsx
- suanliang/1/液相/50a.xlsx
- suanliang/1/液相/5a.xlsx
- suanliang/2/
- suanliang/2/残余/
- suanliang/2/残余/1000a.xlsx
- suanliang/2/残余/100a.xlsx
- suanliang/2/残余/10a.xlsx
- suanliang/2/残余/500a.xlsx
- suanliang/2/残余/50a.xlsx
- suanliang/2/残余/5a.xlsx
- suanliang/2/残余/残余气.xlsx
- suanliang/2/气相/
- suanliang/2/气相/1000a.xlsx
- suanliang/2/气相/100a.xlsx
- suanliang/2/气相/10a.xlsx
- suanliang/2/气相/500a.xlsx
- suanliang/2/气相/50a.xlsx
- suanliang/2/气相/5a.xlsx
- suanliang/2/液相/
- suanliang/2/液相/1000a.xlsx
- suanliang/2/液相/100a.xlsx
- suanliang/2/液相/10a.xlsx
- suanliang/2/液相/500a.xlsx
- suanliang/2/液相/50a.xlsx
- suanliang/2/液相/5a.xlsx
- suanliang/3/
- suanliang/3/残余/
- suanliang/3/残余/1000a.xlsx
- suanliang/3/残余/100a.xlsx
- suanliang/3/残余/10a.xlsx
- suanliang/3/残余/500a.xlsx
- suanliang/3/残余/50a.xlsx
- suanliang/3/残余/5a.xlsx
- suanliang/3/残余/残余气.xlsx
- suanliang/3/气相/
- suanliang/3/气相/1000a.xlsx
- suanliang/3/气相/100a.xlsx
- suanliang/3/气相/10a.xlsx
- suanliang/3/气相/500a.xlsx
- suanliang/3/气相/50a.xlsx
- suanliang/3/气相/5a.xlsx
- suanliang/3/液相/
- suanliang/3/液相/1000a.xlsx
- suanliang/3/液相/100a.xlsx
- suanliang/3/液相/10a.xlsx
- suanliang/3/液相/500a.xlsx
- suanliang/3/液相/50a.xlsx
- suanliang/3/液相/5a.xlsx
- suanliang/4/
- suanliang/4/残余/
- suanliang/4/残余/1000a.xlsx
- suanliang/4/残余/100a.xlsx
- suanliang/4/残余/10a.xlsx
- suanliang/4/残余/500a.xlsx
- suanliang/4/残余/50a.xlsx
- suanliang/4/残余/5a.xlsx
- suanliang/4/残余/残余气.xlsx
- suanliang/4/气相/
- suanliang/4/气相/1000a.xlsx
- suanliang/4/气相/100a.xlsx
- suanliang/4/气相/10a.xlsx
- suanliang/4/气相/500a.xlsx
- suanliang/4/气相/50a.xlsx
- suanliang/4/气相/5a.xlsx
- suanliang/4/液相/
- suanliang/4/液相/1000a.xlsx
- suanliang/4/液相/100a.xlsx
- suanliang/4/液相/10a.xlsx
- suanliang/4/液相/500a.xlsx
- suanliang/4/液相/50a.xlsx
- suanliang/4/液相/5a.xlsx
- suanliang/jisuan.docx
- suanliang/jisuan.xlsx
