# Supplementary material for: CO2 geological storage site selection and long-term potential assessment framework based on TOUGH2/ECO2N
Source: PLoS One. 2025 Apr 24;20(4):e0321715. doi: 10.1371/journal.pone.0321715 (PMC12021137; doi:10.1371/journal.pone.0321715)
Supplement: S1 File — (ZIP) [file pone.0321715.s001.zip › incon/CO2TAB]

*     * ... PVT property file for CO2
  169   61
  .100000E+06  .500000E+06  .900000E+06  .130000E+07  .170000E+07
  .210000E+07  .250000E+07  .290000E+07  .330000E+07  .370000E+07
  .377691E+07  .418340E+07  .462179E+07  .509434E+07  .560376E+07
  .615337E+07  .674724E+07  .739045E+07  .760000E+07  .800000E+07
  .840000E+07  .880000E+07  .920000E+07  .960000E+07  .100000E+08
  .104000E+08  .108000E+08  .112000E+08  .116000E+08  .120000E+08
  .124000E+08  .128000E+08  .132000E+08  .136000E+08  .140000E+08
  .144000E+08  .148000E+08  .152000E+08  .156000E+08  .160000E+08
  .164000E+08  .168000E+08  .172000E+08  .176000E+08  .180000E+08
  .184000E+08  .188000E+08  .192000E+08  .196000E+08  .200000E+08
  .204000E+08  .208000E+08  .212000E+08  .216000E+08  .220000E+08
  .224000E+08  .228000E+08  .232000E+08  .236000E+08  .240000E+08
  .244000E+08  .248000E+08  .252000E+08  .256000E+08  .260000E+08
  .264000E+08  .268000E+08  .272000E+08  .276000E+08  .280000E+08
  .284000E+08  .288000E+08  .292000E+08  .296000E+08  .300000E+08
  .304000E+08  .308000E+08  .312000E+08  .316000E+08  .320000E+08
  .324000E+08  .328000E+08  .332000E+08  .336000E+08  .340000E+08
  .344000E+08  .348000E+08  .352000E+08  .356000E+08  .360000E+08
  .364000E+08  .368000E+08  .372000E+08  .376000E+08  .380000E+08
  .384000E+08  .388000E+08  .392000E+08  .396000E+08  .400000E+08
  .404000E+08  .408000E+08  .412000E+08  .416000E+08  .420000E+08
  .424000E+08  .428000E+08  .432000E+08  .436000E+08  .440000E+08
  .444000E+08  .448000E+08  .452000E+08  .456000E+08  .460000E+08
  .464000E+08  .468000E+08  .472000E+08  .476000E+08  .480000E+08
  .484000E+08  .488000E+08  .492000E+08  .496000E+08  .500000E+08
  .504000E+08  .508000E+08  .512000E+08  .516000E+08  .520000E+08
  .524000E+08  .528000E+08  .532000E+08  .536000E+08  .540000E+08
  .544000E+08  .548000E+08  .552000E+08  .556000E+08  .560000E+08
  .564000E+08  .568000E+08  .572000E+08  .576000E+08  .580000E+08
  .584000E+08  .588000E+08  .592000E+08  .596000E+08  .600000E+08
  .604000E+08  .608000E+08  .612000E+08  .616000E+08  .620000E+08
  .624000E+08  .628000E+08  .632000E+08  .636000E+08  .640000E+08
  .644000E+08  .648000E+08  .652000E+08  .656000E+08  .660000E+08
  .664000E+08  .668000E+08  .672000E+08  .676000E+08
  .304000E+01  .704000E+01  .110400E+02  .150400E+02  .190400E+02
  .230400E+02  .270400E+02  .310400E+02  .350400E+02  .390400E+02
  .430400E+02  .470400E+02  .510400E+02  .550400E+02  .590400E+02
  .630400E+02  .670400E+02  .710400E+02  .750400E+02  .790400E+02
  .830400E+02  .870400E+02  .910400E+02  .950400E+02  .990400E+02
  .103040E+03  .107040E+03  .111040E+03  .115040E+03  .119040E+03
  .123040E+03  .127040E+03  .131040E+03  .135040E+03  .139040E+03
  .143040E+03  .147040E+03  .151040E+03  .155040E+03  .159040E+03
  .163040E+03  .167040E+03  .171040E+03  .175040E+03  .179040E+03
  .183040E+03  .187040E+03  .191040E+03  .195040E+03  .199040E+03
  .203040E+03  .207040E+03  .211040E+03  .215040E+03  .219040E+03
  .223040E+03  .227040E+03  .231040E+03  .235040E+03  .239040E+03
  .243040E+03
  .192919E+01  .190109E+01  .187381E+01  .184731E+01  .182157E+01
  .179655E+01  .177221E+01  .174854E+01  .172550E+01  .170307E+01
  .168123E+01  .165994E+01  .163919E+01  .161896E+01  .159923E+01
  .157998E+01  .156120E+01  .154286E+01  .152495E+01  .150745E+01
  .149036E+01  .147365E+01  .145732E+01  .144134E+01  .142572E+01
  .141043E+01  .139547E+01  .138083E+01  .136650E+01  .135246E+01
  .133871E+01  .132523E+01  .131203E+01  .129909E+01  .128640E+01
  .127396E+01  .126176E+01  .124980E+01  .123806E+01  .122653E+01
  .121523E+01  .120413E+01  .119323E+01  .118253E+01  .117202E+01
  .116169E+01  .115155E+01  .114158E+01  .113179E+01  .112216E+01
  .111270E+01  .110339E+01  .109424E+01  .108524E+01  .107639E+01
  .106768E+01  .105912E+01  .105068E+01  .104239E+01  .103422E+01
  .102618E+01
  .138952E-04  .140922E-04  .142894E-04  .144864E-04  .146835E-04
  .148803E-04  .150770E-04  .152734E-04  .154694E-04  .156652E-04
  .158605E-04  .160555E-04  .162499E-04  .164439E-04  .166374E-04
  .168303E-04  .170227E-04  .172145E-04  .174057E-04  .175962E-04
  .177862E-04  .179755E-04  .181642E-04  .183522E-04  .185395E-04
  .187262E-04  .189122E-04  .190974E-04  .192820E-04  .194659E-04
  .196491E-04  .198316E-04  .200133E-04  .201944E-04  .203747E-04
  .205544E-04  .207333E-04  .209115E-04  .210891E-04  .212659E-04
  .214420E-04  .216174E-04  .217921E-04  .219661E-04  .221394E-04
  .223120E-04  .224839E-04  .226551E-04  .228256E-04  .229955E-04
  .231647E-04  .233332E-04  .235010E-04  .236682E-04  .238347E-04
  .240006E-04  .241658E-04  .243303E-04  .244942E-04  .246575E-04
  .248201E-04
  .789902E+06  .793243E+06  .796597E+06  .799963E+06  .803341E+06
  .806732E+06  .810135E+06  .813551E+06  .816981E+06  .820423E+06
  .823878E+06  .827347E+06  .830828E+06  .834323E+06  .837831E+06
  .841353E+06  .844888E+06  .848436E+06  .851998E+06  .855573E+06
  .859162E+06  .862765E+06  .866381E+06  .870010E+06  .873653E+06
  .877310E+06  .880981E+06  .884665E+06  .888362E+06  .892074E+06
  .895799E+06  .899538E+06  .903291E+06  .907057E+06  .910838E+06
  .914632E+06  .918439E+06  .922261E+06  .926096E+06  .929945E+06
  .933808E+06  .937685E+06  .941576E+06  .945480E+06  .949398E+06
  .953331E+06  .957277E+06  .961237E+06  .965210E+06  .969198E+06
  .973199E+06  .977215E+06  .981244E+06  .985287E+06  .989344E+06
  .993415E+06  .997500E+06  .100160E+07  .100571E+07  .100984E+07
  .101398E+07
  .991004E+01  .975299E+01  .960134E+01  .945478E+01  .931303E+01
  .917583E+01  .904294E+01  .891415E+01  .878924E+01  .866803E+01
  .855034E+01  .843601E+01  .832489E+01  .821683E+01  .811170E+01
  .800937E+01  .790974E+01  .781267E+01  .771808E+01  .762586E+01
  .753592E+01  .744817E+01  .736252E+01  .727891E+01  .719725E+01
  .711748E+01  .703952E+01  .696332E+01  .688881E+01  .681593E+01
  .674463E+01  .667485E+01  .660655E+01  .653968E+01  .647419E+01
  .641004E+01  .634718E+01  .628558E+01  .622519E+01  .616599E+01
  .610793E+01  .605098E+01  .599512E+01  .594029E+01  .588649E+01
  .583367E+01  .578182E+01  .573090E+01  .568089E+01  .563176E+01
  .558349E+01  .553606E+01  .548944E+01  .544362E+01  .539857E+01
  .535428E+01  .531072E+01  .526787E+01  .522572E+01  .518426E+01
  .514345E+01
  .139613E-04  .141580E-04  .143548E-04  .145515E-04  .147482E-04
  .149448E-04  .151412E-04  .153373E-04  .155331E-04  .157286E-04
  .159237E-04  .161184E-04  .163126E-04  .165064E-04  .166997E-04
  .168924E-04  .170846E-04  .172762E-04  .174672E-04  .176576E-04
  .178474E-04  .180365E-04  .182250E-04  .184128E-04  .186000E-04
  .187865E-04  .189723E-04  .191575E-04  .193419E-04  .195256E-04
  .197087E-04  .198910E-04  .200726E-04  .202536E-04  .204338E-04
  .206133E-04  .207921E-04  .209702E-04  .211476E-04  .213242E-04
  .215002E-04  .216755E-04  .218501E-04  .220239E-04  .221971E-04
  .223696E-04  .225414E-04  .227125E-04  .228829E-04  .230527E-04
  .232217E-04  .233901E-04  .235579E-04  .237249E-04  .238913E-04
  .240571E-04  .242222E-04  .243866E-04  .245504E-04  .247136E-04
  .248761E-04
  .785418E+06  .788906E+06  .792397E+06  .795892E+06  .799392E+06
  .802899E+06  .806412E+06  .809932E+06  .813460E+06  .816996E+06
  .820541E+06  .824095E+06  .827659E+06  .831233E+06  .834817E+06
  .838411E+06  .842015E+06  .845631E+06  .849257E+06  .852895E+06
  .856544E+06  .860205E+06  .863877E+06  .867561E+06  .871257E+06
  .874965E+06  .878685E+06  .882417E+06  .886161E+06  .889918E+06
  .893687E+06  .897469E+06  .901263E+06  .905070E+06  .908889E+06
  .912721E+06  .916566E+06  .920424E+06  .924294E+06  .928178E+06
  .932074E+06  .935983E+06  .939906E+06  .943841E+06  .947790E+06
  .951751E+06  .955726E+06  .959714E+06  .963715E+06  .967730E+06
  .971758E+06  .975799E+06  .979853E+06  .983920E+06  .988001E+06
  .992096E+06  .996203E+06  .100032E+07  .100446E+07  .100861E+07
  .101277E+07
  .183619E+02  .180436E+02  .177381E+02  .174445E+02  .171621E+02
  .168900E+02  .166277E+02  .163745E+02  .161299E+02  .158935E+02
  .156647E+02  .154431E+02  .152284E+02  .150203E+02  .148183E+02
  .146222E+02  .144317E+02  .142466E+02  .140666E+02  .138914E+02
  .137209E+02  .135549E+02  .133932E+02  .132355E+02  .130818E+02
  .129319E+02  .127856E+02  .126427E+02  .125033E+02  .123671E+02
  .122340E+02  .121039E+02  .119767E+02  .118522E+02  .117305E+02
  .116114E+02  .114948E+02  .113807E+02  .112689E+02  .111593E+02
  .110520E+02  .109469E+02  .108437E+02  .107427E+02  .106435E+02
  .105462E+02  .104508E+02  .103572E+02  .102652E+02  .101750E+02
  .100864E+02  .999937E+01  .991388E+01  .982990E+01  .974737E+01
  .966627E+01  .958654E+01  .950817E+01  .943110E+01  .935531E+01
  .928076E+01
  .140402E-04  .142359E-04  .144317E-04  .146277E-04  .148236E-04
  .150194E-04  .152150E-04  .154105E-04  .156057E-04  .158006E-04
  .159951E-04  .161892E-04  .163830E-04  .165762E-04  .167690E-04
  .169613E-04  .171530E-04  .173442E-04  .175348E-04  .177248E-04
  .179142E-04  .181030E-04  .182911E-04  .184786E-04  .186655E-04
  .188517E-04  .190372E-04  .192220E-04  .194061E-04  .195896E-04
  .197724E-04  .199544E-04  .201358E-04  .203165E-04  .204964E-04
  .206757E-04  .208543E-04  .210321E-04  .212093E-04  .213858E-04
  .215615E-04  .217366E-04  .219109E-04  .220846E-04  .222576E-04
  .224299E-04  .226015E-04  .227724E-04  .229426E-04  .231122E-04
  .232811E-04  .234493E-04  .236169E-04  .237838E-04  .239500E-04
  .241156E-04  .242805E-04  .244448E-04  .246084E-04  .247714E-04
  .249338E-04
  .780700E+06  .784359E+06  .788008E+06  .791651E+06  .795290E+06
  .798926E+06  .802561E+06  .806197E+06  .809833E+06  .813473E+06
  .817116E+06  .820764E+06  .824416E+06  .828075E+06  .831740E+06
  .835411E+06  .839090E+06  .842777E+06  .846473E+06  .850176E+06
  .853889E+06  .857611E+06  .861342E+06  .865083E+06  .868834E+06
  .872595E+06  .876366E+06  .880148E+06  .883941E+06  .887744E+06
  .891559E+06  .895384E+06  .899221E+06  .903069E+06  .906929E+06
  .910800E+06  .914683E+06  .918578E+06  .922484E+06  .926403E+06
  .930333E+06  .934276E+06  .938231E+06  .942198E+06  .946177E+06
  .950169E+06  .954173E+06  .958189E+06  .962219E+06  .966260E+06
  .970314E+06  .974381E+06  .978461E+06  .982553E+06  .986659E+06
  .990776E+06  .994907E+06  .999051E+06  .100321E+07  .100738E+07
  .101156E+07
  .273648E+02  .268421E+02  .263441E+02  .258689E+02  .254144E+02
  .249792E+02  .245617E+02  .241607E+02  .237750E+02  .234037E+02
  .230457E+02  .227004E+02  .223668E+02  .220444E+02  .217325E+02
  .214305E+02  .211379E+02  .208542E+02  .205790E+02  .203118E+02
  .200522E+02  .198000E+02  .195547E+02  .193161E+02  .190838E+02
  .188575E+02  .186371E+02  .184223E+02  .182128E+02  .180084E+02
  .178090E+02  .176143E+02  .174241E+02  .172384E+02  .170568E+02
  .168794E+02  .167058E+02  .165360E+02  .163699E+02  .162074E+02
  .160482E+02  .158923E+02  .157396E+02  .155901E+02  .154434E+02
  .152997E+02  .151588E+02  .150206E+02  .148851E+02  .147521E+02
  .146215E+02  .144934E+02  .143676E+02  .142441E+02  .141228E+02
  .140037E+02  .138866E+02  .137715E+02  .136585E+02  .135473E+02
  .134381E+02
  .141339E-04  .143279E-04  .145221E-04  .147164E-04  .149109E-04
  .151054E-04  .152998E-04  .154941E-04  .156881E-04  .158820E-04
  .160755E-04  .162688E-04  .164616E-04  .166540E-04  .168460E-04
  .170375E-04  .172285E-04  .174190E-04  .176090E-04  .177983E-04
  .179871E-04  .181753E-04  .183629E-04  .185499E-04  .187362E-04
  .189219E-04  .191069E-04  .192913E-04  .194750E-04  .196580E-04
  .198404E-04  .200220E-04  .202030E-04  .203833E-04  .205629E-04
  .207418E-04  .209200E-04  .210975E-04  .212744E-04  .214505E-04
  .216259E-04  .218007E-04  .219748E-04  .221482E-04  .223209E-04
  .224929E-04  .226642E-04  .228349E-04  .230048E-04  .231742E-04
  .233428E-04  .235108E-04  .236781E-04  .238448E-04  .240108E-04
  .241761E-04  .243408E-04  .245049E-04  .246683E-04  .248311E-04
  .249933E-04
  .775706E+06  .779566E+06  .783401E+06  .787215E+06  .791013E+06
  .794796E+06  .798569E+06  .802333E+06  .806091E+06  .809845E+06
  .813596E+06  .817345E+06  .821094E+06  .824844E+06  .828597E+06
  .832351E+06  .836110E+06  .839873E+06  .843641E+06  .847415E+06
  .851194E+06  .854980E+06  .858774E+06  .862574E+06  .866383E+06
  .870199E+06  .874024E+06  .877858E+06  .881701E+06  .885553E+06
  .889414E+06  .893285E+06  .897166E+06  .901056E+06  .904958E+06
  .908869E+06  .912791E+06  .916723E+06  .920667E+06  .924621E+06
  .928587E+06  .932563E+06  .936551E+06  .940550E+06  .944561E+06
  .948583E+06  .952617E+06  .956662E+06  .960720E+06  .964789E+06
  .968870E+06  .972963E+06  .977068E+06  .981186E+06  .985315E+06
  .989457E+06  .993611E+06  .997778E+06  .100196E+07  .100615E+07
  .101035E+07
  .370244E+02  .362381E+02  .354959E+02  .347934E+02  .341266E+02
  .334921E+02  .328873E+02  .323095E+02  .317566E+02  .312268E+02
  .307182E+02  .302294E+02  .297591E+02  .293060E+02  .288691E+02
  .284474E+02  .280399E+02  .276458E+02  .272645E+02  .268951E+02
  .265372E+02  .261899E+02  .258530E+02  .255257E+02  .252077E+02
  .248986E+02  .245979E+02  .243052E+02  .240202E+02  .237426E+02
  .234720E+02  .232081E+02  .229508E+02  .226997E+02  .224545E+02
  .222151E+02  .219813E+02  .217527E+02  .215293E+02  .213108E+02
  .210971E+02  .208880E+02  .206833E+02  .204829E+02  .202867E+02
  .200944E+02  .199061E+02  .197215E+02  .195405E+02  .193630E+02
  .191890E+02  .190183E+02  .188507E+02  .186863E+02  .185249E+02
  .183664E+02  .182108E+02  .180580E+02  .179078E+02  .177603E+02
  .176153E+02
  .142457E-04  .144367E-04  .146281E-04  .148200E-04  .150121E-04
  .152045E-04  .153969E-04  .155893E-04  .157817E-04  .159740E-04
  .161660E-04  .163578E-04  .165493E-04  .167405E-04  .169313E-04
  .171217E-04  .173117E-04  .175011E-04  .176901E-04  .178786E-04
  .180665E-04  .182539E-04  .184407E-04  .186269E-04  .188125E-04
  .189975E-04  .191818E-04  .193655E-04  .195486E-04  .197310E-04
  .199128E-04  .200939E-04  .202743E-04  .204541E-04  .206332E-04
  .208116E-04  .209894E-04  .211665E-04  .213428E-04  .215186E-04
  .216936E-04  .218679E-04  .220416E-04  .222146E-04  .223870E-04
  .225586E-04  .227296E-04  .228999E-04  .230696E-04  .232385E-04
  .234069E-04  .235745E-04  .237416E-04  .239079E-04  .240736E-04
  .242387E-04  .244032E-04  .245670E-04  .247301E-04  .248927E-04
  .250546E-04
  .770377E+06  .774481E+06  .778537E+06  .782553E+06  .786534E+06
  .790488E+06  .794417E+06  .798327E+06  .802221E+06  .806101E+06
  .809971E+06  .813832E+06  .817687E+06  .821536E+06  .825383E+06
  .829227E+06  .833071E+06  .836915E+06  .840761E+06  .844608E+06
  .848459E+06  .852313E+06  .856171E+06  .860035E+06  .863903E+06
  .867778E+06  .871658E+06  .875546E+06  .879440E+06  .883342E+06
  .887252E+06  .891170E+06  .895096E+06  .899031E+06  .902974E+06
  .906927E+06  .910889E+06  .914860E+06  .918842E+06  .922833E+06
  .926833E+06  .930845E+06  .934866E+06  .938898E+06  .942940E+06
  .946993E+06  .951057E+06  .955132E+06  .959218E+06  .963315E+06
  .967424E+06  .971544E+06  .975675E+06  .979817E+06  .983972E+06
  .988138E+06  .992315E+06  .996505E+06  .100071E+07  .100492E+07
  .100915E+07
  .474857E+02  .463513E+02  .452932E+02  .443017E+02  .433692E+02
  .424890E+02  .416558E+02  .408650E+02  .401128E+02  .393956E+02
  .387106E+02  .380551E+02  .374270E+02  .368242E+02  .362449E+02
  .356876E+02  .351507E+02  .346329E+02  .341332E+02  .336504E+02
  .331835E+02  .327317E+02  .322941E+02  .318700E+02  .314586E+02
  .310593E+02  .306716E+02  .302948E+02  .299285E+02  .295722E+02
  .292253E+02  .288876E+02  .285585E+02  .282378E+02  .279251E+02
  .276200E+02  .273223E+02  .270317E+02  .267478E+02  .264705E+02
  .261994E+02  .259344E+02  .256752E+02  .254217E+02  .251736E+02
  .249307E+02  .246928E+02  .244599E+02  .242317E+02  .240081E+02
  .237889E+02  .235740E+02  .233632E+02  .231565E+02  .229536E+02
  .227546E+02  .225592E+02  .223674E+02  .221790E+02  .219940E+02
  .218122E+02
  .143798E-04  .145658E-04  .147530E-04  .149409E-04  .151296E-04
  .153187E-04  .155082E-04  .156979E-04  .158878E-04  .160777E-04
  .162676E-04  .164574E-04  .166471E-04  .168365E-04  .170257E-04
  .172145E-04  .174030E-04  .175911E-04  .177788E-04  .179660E-04
  .181528E-04  .183390E-04  .185247E-04  .187099E-04  .188945E-04
  .190786E-04  .192621E-04  .194449E-04  .196272E-04  .198089E-04
  .199899E-04  .201703E-04  .203500E-04  .205291E-04  .207076E-04
  .208854E-04  .210625E-04  .212390E-04  .214148E-04  .215900E-04
  .217645E-04  .219384E-04  .221116E-04  .222841E-04  .224560E-04
  .226272E-04  .227977E-04  .229676E-04  .231368E-04  .233054E-04
  .234734E-04  .236407E-04  .238073E-04  .239733E-04  .241387E-04
  .243034E-04  .244675E-04  .246310E-04  .247938E-04  .249561E-04
  .251177E-04
  .764634E+06  .769041E+06  .773366E+06  .777623E+06  .781822E+06
  .785973E+06  .790084E+06  .794160E+06  .798207E+06  .802230E+06
  .806231E+06  .810216E+06  .814186E+06  .818145E+06  .822094E+06
  .826035E+06  .829970E+06  .833901E+06  .837829E+06  .841755E+06
  .845681E+06  .849607E+06  .853534E+06  .857462E+06  .861394E+06
  .865329E+06  .869268E+06  .873211E+06  .877160E+06  .881113E+06
  .885073E+06  .889040E+06  .893012E+06  .896992E+06  .900980E+06
  .904975E+06  .908978E+06  .912989E+06  .917008E+06  .921037E+06
  .925074E+06  .929120E+06  .933176E+06  .937241E+06  .941316E+06
  .945401E+06  .949495E+06  .953600E+06  .957715E+06  .961840E+06
  .965976E+06  .970123E+06  .974280E+06  .978449E+06  .982628E+06
  .986818E+06  .991020E+06  .995232E+06  .999456E+06  .100369E+07
  .100794E+07
  .589566E+02  .573479E+02  .558703E+02  .545039E+02  .532330E+02
  .520453E+02  .509307E+02  .498808E+02  .488889E+02  .479490E+02
  .470562E+02  .462062E+02  .453953E+02  .446204E+02  .438785E+02
  .431673E+02  .424844E+02  .418279E+02  .411960E+02  .405871E+02
  .399998E+02  .394327E+02  .388847E+02  .383546E+02  .378414E+02
  .373443E+02  .368623E+02  .363948E+02  .359409E+02  .355000E+02
  .350715E+02  .346547E+02  .342492E+02  .338545E+02  .334700E+02
  .330953E+02  .327301E+02  .323739E+02  .320263E+02  .316870E+02
  .313557E+02  .310321E+02  .307158E+02  .304067E+02  .301044E+02
  .298087E+02  .295193E+02  .292361E+02  .289588E+02  .286872E+02
  .284212E+02  .281605E+02  .279050E+02  .276545E+02  .274089E+02
  .271679E+02  .269316E+02  .266996E+02  .264719E+02  .262484E+02
  .260289E+02
  .145421E-04  .147205E-04  .149008E-04  .150829E-04  .152662E-04
  .154506E-04  .156358E-04  .158217E-04  .160081E-04  .161948E-04
  .163817E-04  .165688E-04  .167559E-04  .169429E-04  .171299E-04
  .173167E-04  .175032E-04  .176895E-04  .178755E-04  .180611E-04
  .182463E-04  .184311E-04  .186155E-04  .187994E-04  .189828E-04
  .191656E-04  .193480E-04  .195298E-04  .197110E-04  .198917E-04
  .200718E-04  .202513E-04  .204302E-04  .206084E-04  .207861E-04
  .209631E-04  .211395E-04  .213153E-04  .214905E-04  .216650E-04
  .218388E-04  .220121E-04  .221847E-04  .223566E-04  .225279E-04
  .226986E-04  .228686E-04  .230380E-04  .232067E-04  .233748E-04
  .235423E-04  .237092E-04  .238754E-04  .240409E-04  .242059E-04
  .243702E-04  .245339E-04  .246970E-04  .248595E-04  .250214E-04
  .251826E-04
  .758365E+06  .763159E+06  .767821E+06  .772373E+06  .776835E+06
  .781220E+06  .785542E+06  .789810E+06  .794032E+06  .798216E+06
  .802366E+06  .806488E+06  .810586E+06  .814663E+06  .818724E+06
  .822770E+06  .826804E+06  .830828E+06  .834844E+06  .838854E+06
  .842859E+06  .846860E+06  .850859E+06  .854857E+06  .858854E+06
  .862852E+06  .866852E+06  .870853E+06  .874858E+06  .878866E+06
  .882877E+06  .886893E+06  .890914E+06  .894941E+06  .898973E+06
  .903011E+06  .907056E+06  .911108E+06  .915167E+06  .919234E+06
  .923308E+06  .927390E+06  .931481E+06  .935580E+06  .939688E+06
  .943804E+06  .947930E+06  .952065E+06  .956210E+06  .960364E+06
  .964528E+06  .968701E+06  .972885E+06  .977079E+06  .981284E+06
  .985499E+06  .989724E+06  .993960E+06  .998207E+06  .100246E+07
  .100673E+07
  .717540E+02  .694696E+02  .674155E+02  .655488E+02  .638377E+02
  .622583E+02  .607916E+02  .594229E+02  .581401E+02  .569332E+02
  .557941E+02  .547158E+02  .536924E+02  .527189E+02  .517910E+02
  .509047E+02  .500568E+02  .492444E+02  .484648E+02  .477157E+02
  .469950E+02  .463009E+02  .456316E+02  .449856E+02  .443616E+02
  .437582E+02  .431742E+02  .426086E+02  .420605E+02  .415288E+02
  .410128E+02  .405117E+02  .400247E+02  .395512E+02  .390906E+02
  .386422E+02  .382056E+02  .377802E+02  .373655E+02  .369611E+02
  .365666E+02  .361815E+02  .358055E+02  .354383E+02  .350794E+02
  .347286E+02  .343856E+02  .340501E+02  .337219E+02  .334006E+02
  .330860E+02  .327779E+02  .324762E+02  .321805E+02  .318906E+02
  .316065E+02  .313279E+02  .310546E+02  .307864E+02  .305233E+02
  .302650E+02
  .147422E-04  .149079E-04  .150776E-04  .152506E-04  .154261E-04
  .156036E-04  .157828E-04  .159632E-04  .161447E-04  .163270E-04
  .165099E-04  .166932E-04  .168769E-04  .170609E-04  .172449E-04
  .174290E-04  .176131E-04  .177970E-04  .179808E-04  .181644E-04
  .183477E-04  .185307E-04  .187133E-04  .188956E-04  .190774E-04
  .192589E-04  .194398E-04  .196203E-04  .198003E-04  .199798E-04
  .201587E-04  .203371E-04  .205149E-04  .206922E-04  .208689E-04
  .210450E-04  .212205E-04  .213955E-04  .215698E-04  .217435E-04
  .219166E-04  .220891E-04  .222610E-04  .224323E-04  .226029E-04
  .227729E-04  .229423E-04  .231111E-04  .232793E-04  .234468E-04
  .236138E-04  .237801E-04  .239458E-04  .241109E-04  .242753E-04
  .244392E-04  .246024E-04  .247651E-04  .249271E-04  .250885E-04
  .252494E-04
  .751399E+06  .756711E+06  .761808E+06  .766733E+06  .771517E+06
  .776186E+06  .780759E+06  .785251E+06  .789676E+06  .794042E+06
  .798360E+06  .802635E+06  .806875E+06  .811084E+06  .815266E+06
  .819426E+06  .823567E+06  .827691E+06  .831802E+06  .835901E+06
  .839990E+06  .844071E+06  .848147E+06  .852217E+06  .856284E+06
  .860348E+06  .864410E+06  .868472E+06  .872535E+06  .876598E+06
  .880663E+06  .884731E+06  .888802E+06  .892876E+06  .896955E+06
  .901038E+06  .905126E+06  .909219E+06  .913319E+06  .917424E+06
  .921536E+06  .925655E+06  .929781E+06  .933915E+06  .938056E+06
  .942205E+06  .946362E+06  .950528E+06  .954702E+06  .958885E+06
  .963078E+06  .967279E+06  .971489E+06  .975710E+06  .979939E+06
  .984179E+06  .988429E+06  .992688E+06  .996958E+06  .100124E+07
  .100553E+07
  .864035E+02  .830918E+02  .802060E+02  .776466E+02  .753460E+02
  .732560E+02  .713412E+02  .695743E+02  .679343E+02  .664044E+02
  .649710E+02  .636230E+02  .623512E+02  .611477E+02  .600059E+02
  .589200E+02  .578853E+02  .568974E+02  .559525E+02  .550473E+02
  .541789E+02  .533447E+02  .525423E+02  .517696E+02  .510246E+02
  .503058E+02  .496114E+02  .489401E+02  .482905E+02  .476615E+02
  .470519E+02  .464607E+02  .458869E+02  .453298E+02  .447884E+02
  .442620E+02  .437500E+02  .432516E+02  .427663E+02  .422935E+02
  .418326E+02  .413831E+02  .409447E+02  .405167E+02  .400989E+02
  .396907E+02  .392919E+02  .389021E+02  .385209E+02  .381480E+02
  .377832E+02  .374261E+02  .370765E+02  .367341E+02  .363987E+02
  .360701E+02  .357479E+02  .354321E+02  .351224E+02  .348186E+02
  .345205E+02
  .149956E-04  .151397E-04  .152923E-04  .154511E-04  .156148E-04
  .157823E-04  .159527E-04  .161255E-04  .163002E-04  .164765E-04
  .166540E-04  .168325E-04  .170117E-04  .171916E-04  .173720E-04
  .175526E-04  .177335E-04  .179145E-04  .180955E-04  .182765E-04
  .184574E-04  .186382E-04  .188187E-04  .189990E-04  .191790E-04
  .193586E-04  .195379E-04  .197168E-04  .198953E-04  .200733E-04
  .202509E-04  .204279E-04  .206045E-04  .207806E-04  .209562E-04
  .211312E-04  .213057E-04  .214796E-04  .216530E-04  .218258E-04
  .219980E-04  .221696E-04  .223407E-04  .225111E-04  .226810E-04
  .228503E-04  .230190E-04  .231871E-04  .233546E-04  .235215E-04
  .236878E-04  .238535E-04  .240186E-04  .241831E-04  .243470E-04
  .245103E-04  .246730E-04  .248352E-04  .249967E-04  .251577E-04
  .253180E-04
  .743454E+06  .749503E+06  .755191E+06  .760602E+06  .765796E+06
  .770815E+06  .775691E+06  .780450E+06  .785111E+06  .789689E+06
  .794197E+06  .798646E+06  .803043E+06  .807397E+06  .811714E+06
  .815998E+06  .820255E+06  .824487E+06  .828699E+06  .832894E+06
  .837073E+06  .841239E+06  .845395E+06  .849541E+06  .853680E+06
  .857814E+06  .861942E+06  .866067E+06  .870190E+06  .874311E+06
  .878432E+06  .882553E+06  .886675E+06  .890798E+06  .894924E+06
  .899053E+06  .903185E+06  .907321E+06  .911462E+06  .915607E+06
  .919758E+06  .923914E+06  .928076E+06  .932245E+06  .936420E+06
  .940602E+06  .944792E+06  .948988E+06  .953193E+06  .957406E+06
  .961626E+06  .965855E+06  .970093E+06  .974340E+06  .978595E+06
  .982860E+06  .987134E+06  .991417E+06  .995710E+06  .100001E+07
  .100433E+07
  .103899E+03  .988555E+02  .946802E+02  .911103E+02  .879887E+02
  .852135E+02  .827144E+02  .804411E+02  .783562E+02  .764309E+02
  .746428E+02  .729740E+02  .714099E+02  .699387E+02  .685502E+02
  .672361E+02  .659892E+02  .648033E+02  .636732E+02  .625941E+02
  .615619E+02  .605731E+02  .596244E+02  .587131E+02  .578365E+02
  .569923E+02  .561784E+02  .553930E+02  .546344E+02  .539009E+02
  .531911E+02  .525038E+02  .518377E+02  .511916E+02  .505647E+02
  .499558E+02  .493642E+02  .487890E+02  .482294E+02  .476847E+02
  .471542E+02  .466374E+02  .461336E+02  .456423E+02  .451630E+02
  .446951E+02  .442382E+02  .437920E+02  .433559E+02  .429296E+02
  .425128E+02  .421050E+02  .417060E+02  .413154E+02  .409330E+02
  .405585E+02  .401916E+02  .398320E+02  .394795E+02  .391339E+02
  .387950E+02
  .153325E-04  .154360E-04  .155589E-04  .156949E-04  .158403E-04
  .159928E-04  .161506E-04  .163126E-04  .164780E-04  .166462E-04
  .168164E-04  .169885E-04  .171620E-04  .173366E-04  .175122E-04
  .176885E-04  .178654E-04  .180427E-04  .182204E-04  .183982E-04
  .185762E-04  .187542E-04  .189321E-04  .191100E-04  .192877E-04
  .194652E-04  .196425E-04  .198195E-04  .199962E-04  .201725E-04
  .203485E-04  .205240E-04  .206991E-04  .208738E-04  .210480E-04
  .212218E-04  .213951E-04  .215678E-04  .217401E-04  .219118E-04
  .220830E-04  .222536E-04  .224237E-04  .225933E-04  .227623E-04
  .229307E-04  .230986E-04  .232659E-04  .234326E-04  .235988E-04
  .237643E-04  .239293E-04  .240938E-04  .242576E-04  .244209E-04
  .245836E-04  .247458E-04  .249073E-04  .250683E-04  .252287E-04
  .253886E-04
  .734002E+06  .741209E+06  .747755E+06  .753834E+06  .759566E+06
  .765030E+06  .770282E+06  .775363E+06  .780305E+06  .785130E+06
  .789858E+06  .794503E+06  .799079E+06  .803595E+06  .808060E+06
  .812481E+06  .816863E+06  .821213E+06  .825534E+06  .829830E+06
  .834105E+06  .838361E+06  .842602E+06  .846829E+06  .851044E+06
  .855250E+06  .859447E+06  .863638E+06  .867823E+06  .872004E+06
  .876182E+06  .880358E+06  .884533E+06  .888707E+06  .892882E+06
  .897057E+06  .901235E+06  .905415E+06  .909597E+06  .913783E+06
  .917973E+06  .922168E+06  .926367E+06  .930571E+06  .934781E+06
  .938997E+06  .943218E+06  .947447E+06  .951682E+06  .955924E+06
  .960174E+06  .964431E+06  .968696E+06  .972969E+06  .977251E+06
  .981540E+06  .985839E+06  .990146E+06  .994463E+06  .998788E+06
  .100312E+07
 -.907673E+03  .102220E+03  .977115E+02  .938928E+02  .905759E+02
  .876417E+02  .850099E+02  .826235E+02  .804405E+02  .784291E+02
  .765645E+02  .748272E+02  .732011E+02  .716734E+02  .702333E+02
  .688716E+02  .675807E+02  .663539E+02  .651856E+02  .640708E+02
  .630052E+02  .619849E+02  .610065E+02  .600670E+02  .591637E+02
  .582942E+02  .574563E+02  .566480E+02  .558674E+02  .551130E+02
  .543832E+02  .536767E+02  .529921E+02  .523284E+02  .516844E+02
  .510592E+02  .504517E+02  .498613E+02  .492869E+02  .487280E+02
  .481838E+02  .476537E+02  .471370E+02  .466332E+02  .461418E+02
  .456621E+02  .451939E+02  .447365E+02  .442897E+02  .438529E+02
  .434258E+02  .430081E+02  .425994E+02  .421994E+02  .418078E+02
  .414243E+02  .410486E+02  .406805E+02  .403197E+02  .399660E+02
  .396191E+02
  .950610E-04  .155031E-04  .156179E-04  .157480E-04  .158888E-04
  .160376E-04  .161924E-04  .163519E-04  .165151E-04  .166814E-04
  .168500E-04  .170206E-04  .171928E-04  .173663E-04  .175408E-04
  .177162E-04  .178922E-04  .180687E-04  .182456E-04  .184228E-04
  .186001E-04  .187775E-04  .189549E-04  .191323E-04  .193095E-04
  .194866E-04  .196634E-04  .198400E-04  .200163E-04  .201923E-04
  .203679E-04  .205431E-04  .207179E-04  .208923E-04  .210662E-04
  .212397E-04  .214127E-04  .215852E-04  .217573E-04  .219288E-04
  .220997E-04  .222702E-04  .224401E-04  .226094E-04  .227783E-04
  .229465E-04  .231142E-04  .232813E-04  .234479E-04  .236139E-04
  .237794E-04  .239442E-04  .241085E-04  .242723E-04  .244354E-04
  .245980E-04  .247600E-04  .249214E-04  .250823E-04  .252426E-04
  .254024E-04
  .509907E+06  .739446E+06  .746205E+06  .752443E+06  .758298E+06
  .763862E+06  .769197E+06  .774349E+06  .779350E+06  .784227E+06
  .789001E+06  .793688E+06  .798300E+06  .802850E+06  .807345E+06
  .811793E+06  .816201E+06  .820574E+06  .824917E+06  .829234E+06
  .833528E+06  .837802E+06  .842060E+06  .846303E+06  .850533E+06
  .854753E+06  .858964E+06  .863168E+06  .867365E+06  .871558E+06
  .875747E+06  .879934E+06  .884119E+06  .888303E+06  .892488E+06
  .896673E+06  .900859E+06  .905047E+06  .909238E+06  .913432E+06
  .917630E+06  .921831E+06  .926038E+06  .930249E+06  .934465E+06
  .938687E+06  .942916E+06  .947150E+06  .951391E+06  .955639E+06
  .959894E+06  .964157E+06  .968427E+06  .972706E+06  .976992E+06
  .981287E+06  .985590E+06  .989902E+06  .994223E+06  .998553E+06
  .100289E+07
  .912027E+03 -.881302E+03  .115563E+03  .109944E+03  .105289E+03
  .101308E+03  .978262E+02  .947316E+02  .919457E+02  .894124E+02
  .870899E+02  .849461E+02  .829559E+02  .810992E+02  .793598E+02
  .777242E+02  .761812E+02  .747214E+02  .733367E+02  .720202E+02
  .707660E+02  .695687E+02  .684239E+02  .673275E+02  .662758E+02
  .652657E+02  .642943E+02  .633590E+02  .624576E+02  .615878E+02
  .607477E+02  .599357E+02  .591500E+02  .583893E+02  .576521E+02
  .569373E+02  .562436E+02  .555700E+02  .549155E+02  .542793E+02
  .536603E+02  .530579E+02  .524713E+02  .518997E+02  .513427E+02
  .507994E+02  .502694E+02  .497521E+02  .492470E+02  .487536E+02
  .482715E+02  .478002E+02  .473394E+02  .468886E+02  .464474E+02
  .460157E+02  .455929E+02  .451788E+02  .447732E+02  .443756E+02
  .439859E+02
  .961738E-04  .885419E-04  .159881E-04  .160723E-04  .161798E-04
  .163028E-04  .164371E-04  .165798E-04  .167290E-04  .168832E-04
  .170414E-04  .172029E-04  .173671E-04  .175334E-04  .177015E-04
  .178711E-04  .180418E-04  .182135E-04  .183860E-04  .185591E-04
  .187326E-04  .189065E-04  .190807E-04  .192550E-04  .194294E-04
  .196038E-04  .197782E-04  .199524E-04  .201265E-04  .203004E-04
  .204740E-04  .206474E-04  .208204E-04  .209931E-04  .211654E-04
  .213374E-04  .215089E-04  .216800E-04  .218507E-04  .220209E-04
  .221907E-04  .223599E-04  .225287E-04  .226970E-04  .228648E-04
  .230320E-04  .231988E-04  .233650E-04  .235306E-04  .236958E-04
  .238604E-04  .240244E-04  .241880E-04  .243509E-04  .245134E-04
  .246752E-04  .248366E-04  .249973E-04  .251576E-04  .253173E-04
  .254764E-04
  .509368E+06  .520168E+06  .737123E+06  .744461E+06  .751133E+06
  .757333E+06  .763181E+06  .768756E+06  .774116E+06  .779302E+06
  .784344E+06  .789267E+06  .794090E+06  .798828E+06  .803494E+06
  .808099E+06  .812649E+06  .817154E+06  .821618E+06  .826048E+06
  .830447E+06  .834820E+06  .839170E+06  .843500E+06  .847812E+06
  .852110E+06  .856395E+06  .860668E+06  .864933E+06  .869189E+06
  .873439E+06  .877684E+06  .881924E+06  .886162E+06  .890397E+06
  .894632E+06  .898865E+06  .903099E+06  .907334E+06  .911570E+06
  .915809E+06  .920050E+06  .924295E+06  .928543E+06  .932795E+06
  .937052E+06  .941314E+06  .945581E+06  .949854E+06  .954132E+06
  .958417E+06  .962709E+06  .967007E+06  .971313E+06  .975626E+06
  .979947E+06  .984275E+06  .988612E+06  .992956E+06  .997310E+06
  .100167E+07
  .916479E+03  .887024E+03 -.852408E+03  .130832E+03  .123734E+03
  .118013E+03  .113209E+03  .109063E+03  .105416E+03  .102159E+03
  .992170E+02  .965341E+02  .940692E+02  .917898E+02  .896708E+02
  .876915E+02  .858354E+02  .840886E+02  .824395E+02  .808783E+02
  .793966E+02  .779873E+02  .766440E+02  .753613E+02  .741343E+02
  .729589E+02  .718311E+02  .707476E+02  .697054E+02  .687018E+02
  .677342E+02  .668004E+02  .658984E+02  .650263E+02  .641825E+02
  .633653E+02  .625732E+02  .618051E+02  .610596E+02  .603356E+02
  .596320E+02  .589479E+02  .582824E+02  .576346E+02  .570036E+02
  .563889E+02  .557896E+02  .552051E+02  .546348E+02  .540781E+02
  .535345E+02  .530035E+02  .524845E+02  .519771E+02  .514809E+02
  .509955E+02  .505204E+02  .500554E+02  .496000E+02  .491540E+02
  .487170E+02
  .973295E-04  .898769E-04  .820913E-04  .165410E-04  .165812E-04
  .166573E-04  .167566E-04  .168719E-04  .169990E-04  .171350E-04
  .172779E-04  .174262E-04  .175789E-04  .177352E-04  .178944E-04
  .180560E-04  .182196E-04  .183849E-04  .185515E-04  .187192E-04
  .188878E-04  .190572E-04  .192271E-04  .193975E-04  .195683E-04
  .197393E-04  .199105E-04  .200818E-04  .202530E-04  .204243E-04
  .205954E-04  .207664E-04  .209372E-04  .211078E-04  .212782E-04
  .214482E-04  .216179E-04  .217873E-04  .219563E-04  .221250E-04
  .222932E-04  .224611E-04  .226285E-04  .227954E-04  .229619E-04
  .231280E-04  .232935E-04  .234586E-04  .236232E-04  .237873E-04
  .239509E-04  .241140E-04  .242765E-04  .244386E-04  .246001E-04
  .247612E-04  .249217E-04  .250817E-04  .252411E-04  .254001E-04
  .255585E-04
  .508830E+06  .519392E+06  .530961E+06  .734198E+06  .742258E+06
  .749449E+06  .756050E+06  .762221E+06  .768067E+06  .773658E+06
  .779047E+06  .784269E+06  .789354E+06  .794325E+06  .799198E+06
  .803990E+06  .808710E+06  .813370E+06  .817976E+06  .822538E+06
  .827059E+06  .831545E+06  .836001E+06  .840431E+06  .844837E+06
  .849222E+06  .853591E+06  .857943E+06  .862282E+06  .866610E+06
  .870928E+06  .875238E+06  .879540E+06  .883837E+06  .888130E+06
  .892418E+06  .896704E+06  .900989E+06  .905272E+06  .909555E+06
  .913839E+06  .918123E+06  .922410E+06  .926699E+06  .930990E+06
  .935285E+06  .939583E+06  .943886E+06  .948193E+06  .952506E+06
  .956823E+06  .961146E+06  .965476E+06  .969811E+06  .974153E+06
  .978502E+06  .982858E+06  .987221E+06  .991592E+06  .995970E+06
  .100036E+07
  .921030E+03  .892762E+03  .860148E+03 -.820101E+03  .148480E+03
  .139365E+03  .132266E+03  .126435E+03  .121482E+03  .117172E+03
  .113359E+03  .109938E+03  .106837E+03  .104002E+03  .101392E+03
  .989743E+02  .967233E+02  .946182E+02  .926422E+02  .907809E+02
  .890224E+02  .873566E+02  .857748E+02  .842694E+02  .828340E+02
  .814627E+02  .801506E+02  .788932E+02  .776864E+02  .765268E+02
  .754110E+02  .743362E+02  .732999E+02  .722996E+02  .713331E+02
  .703986E+02  .694941E+02  .686180E+02  .677688E+02  .669451E+02
  .661455E+02  .653690E+02  .646142E+02  .638802E+02  .631661E+02
  .624708E+02  .617937E+02  .611338E+02  .604904E+02  .598628E+02
  .592504E+02  .586526E+02  .580688E+02  .574983E+02  .569408E+02
  .563957E+02  .558625E+02  .553409E+02  .548304E+02  .543305E+02
  .538411E+02
  .985297E-04  .912413E-04  .837350E-04  .756045E-04  .171843E-04
  .171590E-04  .171913E-04  .172585E-04  .173489E-04  .174559E-04
  .175752E-04  .177038E-04  .178398E-04  .179817E-04  .181284E-04
  .182790E-04  .184328E-04  .185892E-04  .187479E-04  .189084E-04
  .190705E-04  .192339E-04  .193984E-04  .195637E-04  .197298E-04
  .198965E-04  .200636E-04  .202310E-04  .203988E-04  .205667E-04
  .207347E-04  .209028E-04  .210708E-04  .212387E-04  .214066E-04
  .215743E-04  .217418E-04  .219090E-04  .220760E-04  .222427E-04
  .224091E-04  .225752E-04  .227409E-04  .229062E-04  .230712E-04
  .232357E-04  .233999E-04  .235636E-04  .237269E-04  .238897E-04
  .240521E-04  .242140E-04  .243754E-04  .245364E-04  .246969E-04
  .248569E-04  .250164E-04  .251754E-04  .253340E-04  .254920E-04
  .256496E-04
  .508297E+06  .518633E+06  .529824E+06  .542463E+06  .730550E+06
  .739533E+06  .747352E+06  .754420E+06  .760961E+06  .767111E+06
  .772961E+06  .778573E+06  .783992E+06  .789253E+06  .794383E+06
  .799402E+06  .804327E+06  .809172E+06  .813948E+06  .818663E+06
  .823327E+06  .827945E+06  .832524E+06  .837067E+06  .841580E+06
  .846066E+06  .850529E+06  .854971E+06  .859395E+06  .863803E+06
  .868197E+06  .872579E+06  .876951E+06  .881314E+06  .885669E+06
  .890018E+06  .894362E+06  .898702E+06  .903039E+06  .907374E+06
  .911707E+06  .916040E+06  .920372E+06  .924706E+06  .929040E+06
  .933377E+06  .937716E+06  .942057E+06  .946402E+06  .950751E+06
  .955104E+06  .959462E+06  .963824E+06  .968192E+06  .972566E+06
  .976945E+06  .981331E+06  .985723E+06  .990122E+06  .994528E+06
  .998942E+06
  .925684E+03  .898527E+03  .867689E+03  .830986E+03 -.782888E+03
  .169140E+03  .157199E+03  .148299E+03  .141178E+03  .135234E+03
  .130129E+03  .125655E+03  .121674E+03  .118088E+03  .114827E+03
  .111838E+03  .109079E+03  .106520E+03  .104134E+03  .101900E+03
  .998005E+02  .978214E+02  .959502E+02  .941764E+02  .924911E+02
  .908864E+02  .893556E+02  .878926E+02  .864922E+02  .851498E+02
  .838610E+02  .826222E+02  .814299E+02  .802813E+02  .791734E+02
  .781038E+02  .770702E+02  .760706E+02  .751029E+02  .741655E+02
  .732567E+02  .723750E+02  .715191E+02  .706876E+02  .698794E+02
  .690934E+02  .683285E+02  .675837E+02  .668582E+02  .661511E+02
  .654617E+02  .647891E+02  .641327E+02  .634918E+02  .628659E+02
  .622543E+02  .616564E+02  .610718E+02  .605000E+02  .599404E+02
  .593928E+02
  .997774E-04  .926393E-04  .853759E-04  .776997E-04  .689303E-04
  .179514E-04  .178261E-04  .177962E-04  .178196E-04  .178770E-04
  .179579E-04  .180558E-04  .181665E-04  .182872E-04  .184158E-04
  .185507E-04  .186908E-04  .188351E-04  .189830E-04  .191339E-04
  .192873E-04  .194427E-04  .195999E-04  .197587E-04  .199186E-04
  .200797E-04  .202416E-04  .204042E-04  .205674E-04  .207311E-04
  .208951E-04  .210595E-04  .212240E-04  .213887E-04  .215534E-04
  .217182E-04  .218829E-04  .220475E-04  .222120E-04  .223763E-04
  .225404E-04  .227043E-04  .228680E-04  .230314E-04  .231944E-04
  .233572E-04  .235196E-04  .236816E-04  .238433E-04  .240046E-04
  .241655E-04  .243260E-04  .244861E-04  .246457E-04  .248049E-04
  .249637E-04  .251221E-04  .252799E-04  .254374E-04  .255943E-04
  .257508E-04
  .507768E+06  .517894E+06  .528747E+06  .540753E+06  .554978E+06
  .726027E+06  .736210E+06  .744793E+06  .752411E+06  .759377E+06
  .765870E+06  .772007E+06  .777864E+06  .783499E+06  .788952E+06
  .794254E+06  .799430E+06  .804498E+06  .809476E+06  .814375E+06
  .819206E+06  .823979E+06  .828699E+06  .833375E+06  .838011E+06
  .842612E+06  .847183E+06  .851726E+06  .856245E+06  .860744E+06
  .865223E+06  .869687E+06  .874136E+06  .878573E+06  .882998E+06
  .887415E+06  .891823E+06  .896225E+06  .900621E+06  .905013E+06
  .909401E+06  .913786E+06  .918170E+06  .922552E+06  .926934E+06
  .931316E+06  .935699E+06  .940083E+06  .944470E+06  .948858E+06
  .953250E+06  .957645E+06  .962044E+06  .966448E+06  .970856E+06
  .975268E+06  .979687E+06  .984110E+06  .988540E+06  .992976E+06
  .997418E+06
  .930448E+03  .904336E+03  .875090E+03  .841132E+03  .799058E+03
 -.737888E+03  .193705E+03  .177696E+03  .166416E+03  .157664E+03
  .150503E+03  .144441E+03  .139183E+03  .134544E+03  .130394E+03
  .126640E+03  .123216E+03  .120070E+03  .117161E+03  .114457E+03
  .111932E+03  .109565E+03  .107339E+03  .105238E+03  .103251E+03
  .101365E+03  .995730E+02  .978655E+02  .962357E+02  .946776E+02
  .931856E+02  .917547E+02  .903806E+02  .890595E+02  .877877E+02
  .865620E+02  .853796E+02  .842378E+02  .831342E+02  .820666E+02
  .810330E+02  .800316E+02  .790605E+02  .781183E+02  .772035E+02
  .763146E+02  .754506E+02  .746101E+02  .737920E+02  .729955E+02
  .722194E+02  .714629E+02  .707252E+02  .700055E+02  .693031E+02
  .686171E+02  .679471E+02  .672923E+02  .666522E+02  .660262E+02
  .654139E+02
  .101076E-03  .940758E-04  .870257E-04  .797160E-04  .717327E-04
  .618068E-04  .188934E-04  .186103E-04  .184905E-04  .184539E-04
  .184674E-04  .185143E-04  .185849E-04  .186730E-04  .187746E-04
  .188866E-04  .190071E-04  .191344E-04  .192674E-04  .194050E-04
  .195465E-04  .196914E-04  .198390E-04  .199889E-04  .201409E-04
  .202946E-04  .204497E-04  .206061E-04  .207635E-04  .209218E-04
  .210809E-04  .212405E-04  .214006E-04  .215612E-04  .217220E-04
  .218831E-04  .220443E-04  .222057E-04  .223671E-04  .225285E-04
  .226898E-04  .228510E-04  .230121E-04  .231731E-04  .233338E-04
  .234944E-04  .236547E-04  .238147E-04  .239744E-04  .241339E-04
  .242930E-04  .244518E-04  .246102E-04  .247683E-04  .249260E-04
  .250833E-04  .252402E-04  .253967E-04  .255528E-04  .257085E-04
  .258638E-04
  .507246E+06  .517172E+06  .527721E+06  .539204E+06  .552285E+06
  .569088E+06  .720424E+06  .732201E+06  .741723E+06  .749987E+06
  .757439E+06  .764319E+06  .770775E+06  .776904E+06  .782774E+06
  .788434E+06  .793923E+06  .799267E+06  .804490E+06  .809610E+06
  .814641E+06  .819595E+06  .824482E+06  .829312E+06  .834090E+06
  .838823E+06  .843517E+06  .848176E+06  .852805E+06  .857405E+06
  .861982E+06  .866537E+06  .871073E+06  .875592E+06  .880096E+06
  .884588E+06  .889068E+06  .893539E+06  .898000E+06  .902455E+06
  .906904E+06  .911347E+06  .915786E+06  .920223E+06  .924656E+06
  .929089E+06  .933520E+06  .937951E+06  .942383E+06  .946815E+06
  .951250E+06  .955686E+06  .960125E+06  .964567E+06  .969012E+06
  .973461E+06  .977915E+06  .982373E+06  .986836E+06  .991304E+06
  .995778E+06
  .935331E+03  .910207E+03  .882403E+03  .850761E+03  .813065E+03
  .763912E+03 -.677978E+03  .223406E+03  .201425E+03  .186981E+03
  .176164E+03  .167507E+03  .160290E+03  .154102E+03  .148690E+03
  .143883E+03  .139561E+03  .135638E+03  .132048E+03  .128741E+03
  .125677E+03  .122824E+03  .120157E+03  .117654E+03  .115296E+03
  .113070E+03  .110962E+03  .108961E+03  .107057E+03  .105243E+03
  .103510E+03  .101853E+03  .100266E+03  .987428E+02  .972799E+02
  .958728E+02  .945179E+02  .932118E+02  .919515E+02  .907342E+02
  .895574E+02  .884188E+02  .873162E+02  .862477E+02  .852115E+02
  .842059E+02  .832293E+02  .822803E+02  .813577E+02  .804601E+02
  .795863E+02  .787354E+02  .779063E+02  .770980E+02  .763097E+02
  .755405E+02  .747897E+02  .740564E+02  .733400E+02  .726399E+02
  .719554E+02
  .102431E-03  .955571E-04  .886956E-04  .816890E-04  .742688E-04
  .658250E-04  .536305E-04  .200906E-04  .195504E-04  .192993E-04
  .191795E-04  .191343E-04  .191369E-04  .191725E-04  .192320E-04
  .193096E-04  .194012E-04  .195039E-04  .196157E-04  .197348E-04
  .198600E-04  .199903E-04  .201250E-04  .202632E-04  .204046E-04
  .205487E-04  .206950E-04  .208432E-04  .209932E-04  .211445E-04
  .212971E-04  .214508E-04  .216054E-04  .217607E-04  .219166E-04
  .220731E-04  .222300E-04  .223873E-04  .225448E-04  .227025E-04
  .228604E-04  .230183E-04  .231763E-04  .233343E-04  .234922E-04
  .236501E-04  .238078E-04  .239653E-04  .241227E-04  .242799E-04
  .244369E-04  .245936E-04  .247500E-04  .249061E-04  .250620E-04
  .252175E-04  .253727E-04  .255276E-04  .256821E-04  .258363E-04
  .259901E-04
  .506731E+06  .516467E+06  .526739E+06  .537777E+06  .550019E+06
  .564528E+06  .586258E+06  .713507E+06  .727421E+06  .738089E+06
  .747110E+06  .755117E+06  .762431E+06  .769241E+06  .775669E+06
  .781796E+06  .787682E+06  .793372E+06  .798898E+06  .804286E+06
  .809558E+06  .814729E+06  .819814E+06  .824824E+06  .829769E+06
  .834656E+06  .839492E+06  .844284E+06  .849036E+06  .853754E+06
  .858440E+06  .863099E+06  .867733E+06  .872345E+06  .876937E+06
  .881513E+06  .886073E+06  .890620E+06  .895155E+06  .899679E+06
  .904195E+06  .908703E+06  .913204E+06  .917700E+06  .922191E+06
  .926678E+06  .931163E+06  .935646E+06  .940127E+06  .944607E+06
  .949088E+06  .953569E+06  .958052E+06  .962536E+06  .967022E+06
  .971511E+06  .976003E+06  .980499E+06  .984998E+06  .989502E+06
  .994010E+06
  .940348E+03  .916161E+03  .889676E+03  .860033E+03  .825734E+03
  .783726E+03  .725579E+03 -.468000E+03  .259710E+03  .229017E+03
  .210403E+03  .196988E+03  .186498E+03  .177892E+03  .170601E+03
  .164282E+03  .158710E+03  .153731E+03  .149235E+03  .145138E+03
  .141378E+03  .137906E+03  .134682E+03  .131676E+03  .128862E+03
  .126217E+03  .123724E+03  .121367E+03  .119133E+03  .117012E+03
  .114993E+03  .113067E+03  .111227E+03  .109466E+03  .107779E+03
  .106160E+03  .104604E+03  .103107E+03  .101665E+03  .100274E+03
  .989322E+02  .976357E+02  .963821E+02  .951688E+02  .939937E+02
  .928548E+02  .917500E+02  .906777E+02  .896362E+02  .886240E+02
  .876397E+02  .866820E+02  .857496E+02  .848415E+02  .839565E+02
  .830936E+02  .822520E+02  .814306E+02  .806288E+02  .798457E+02
  .790805E+02
  .103849E-03  .970907E-04  .903968E-04  .836459E-04  .766550E-04
  .690849E-04  .600557E-04  .322000E-04  .216623E-04  .206982E-04
  .202550E-04  .200200E-04  .198961E-04  .198406E-04  .198311E-04
  .198543E-04  .199018E-04  .199680E-04  .200489E-04  .201416E-04
  .202439E-04  .203541E-04  .204710E-04  .205934E-04  .207205E-04
  .208517E-04  .209863E-04  .211240E-04  .212641E-04  .214065E-04
  .215508E-04  .216968E-04  .218443E-04  .219929E-04  .221427E-04
  .222933E-04  .224448E-04  .225969E-04  .227496E-04  .229028E-04
  .230564E-04  .232102E-04  .233644E-04  .235187E-04  .236731E-04
  .238276E-04  .239822E-04  .241367E-04  .242912E-04  .244457E-04
  .246000E-04  .247541E-04  .249082E-04  .250620E-04  .252156E-04
  .253690E-04  .255221E-04  .256750E-04  .258276E-04  .259799E-04
  .261319E-04
  .506223E+06  .515780E+06  .525797E+06  .536449E+06  .548035E+06
  .561164E+06  .577516E+06  .636640E+06  .705108E+06  .721809E+06
  .733849E+06  .743744E+06  .752379E+06  .760177E+06  .767379E+06
  .774133E+06  .780541E+06  .786673E+06  .792579E+06  .798301E+06
  .803866E+06  .809301E+06  .814622E+06  .819846E+06  .824987E+06
  .830053E+06  .835056E+06  .840001E+06  .844897E+06  .849748E+06
  .854559E+06  .859336E+06  .864081E+06  .868798E+06  .873490E+06
  .878159E+06  .882809E+06  .887441E+06  .892058E+06  .896660E+06
  .901251E+06  .905830E+06  .910400E+06  .914961E+06  .919516E+06
  .924064E+06  .928608E+06  .933147E+06  .937683E+06  .942216E+06
  .946748E+06  .951279E+06  .955809E+06  .960339E+06  .964870E+06
  .969403E+06  .973937E+06  .978474E+06  .983013E+06  .987555E+06
  .992101E+06
  .941928E+03  .918020E+03  .891921E+03  .862844E+03  .829453E+03
  .789146E+03  .735380E+03  .635727E+03  .290307E+03  .246694E+03
  .223685E+03  .207948E+03  .195989E+03  .186353E+03  .178293E+03
  .171373E+03  .165315E+03  .159933E+03  .155095E+03  .150705E+03
  .146689E+03  .142991E+03  .139567E+03  .136380E+03  .133403E+03
  .130609E+03  .127980E+03  .125499E+03  .123150E+03  .120921E+03
  .118802E+03  .116783E+03  .114856E+03  .113013E+03  .111249E+03
  .109557E+03  .107932E+03  .106370E+03  .104866E+03  .103416E+03
  .102018E+03  .100668E+03  .993633E+02  .981011E+02  .968791E+02
  .956951E+02  .945472E+02  .934333E+02  .923519E+02  .913012E+02
  .902798E+02  .892863E+02  .883193E+02  .873777E+02  .864604E+02
  .855663E+02  .846943E+02  .838436E+02  .830132E+02  .822024E+02
  .814104E+02
  .104300E-03  .975763E-04  .909304E-04  .842507E-04  .773730E-04
  .700089E-04  .614823E-04  .486548E-04  .229542E-04  .213545E-04
  .207117E-04  .203765E-04  .201915E-04  .200946E-04  .200549E-04
  .200550E-04  .200844E-04  .201358E-04  .202043E-04  .202866E-04
  .203800E-04  .204825E-04  .205926E-04  .207090E-04  .208308E-04
  .209572E-04  .210874E-04  .212211E-04  .213577E-04  .214968E-04
  .216381E-04  .217813E-04  .219261E-04  .220724E-04  .222199E-04
  .223685E-04  .225180E-04  .226683E-04  .228192E-04  .229708E-04
  .231228E-04  .232752E-04  .234280E-04  .235810E-04  .237342E-04
  .238875E-04  .240410E-04  .241944E-04  .243479E-04  .245014E-04
  .246548E-04  .248081E-04  .249612E-04  .251142E-04  .252671E-04
  .254197E-04  .255721E-04  .257243E-04  .258762E-04  .260279E-04
  .261793E-04
  .506068E+06  .515571E+06  .525514E+06  .536056E+06  .547465E+06
  .560264E+06  .575762E+06  .600509E+06  .694219E+06  .715256E+06
  .728871E+06  .739630E+06  .748825E+06  .757022E+06  .764525E+06
  .771518E+06  .778120E+06  .784413E+06  .790458E+06  .796298E+06
  .801969E+06  .807495E+06  .812899E+06  .818198E+06  .823406E+06
  .828534E+06  .833593E+06  .838591E+06  .843535E+06  .848431E+06
  .853285E+06  .858101E+06  .862883E+06  .867635E+06  .872361E+06
  .877062E+06  .881742E+06  .886402E+06  .891046E+06  .895674E+06
  .900289E+06  .904892E+06  .909485E+06  .914068E+06  .918644E+06
  .923212E+06  .927775E+06  .932333E+06  .936887E+06  .941438E+06
  .945986E+06  .950533E+06  .955079E+06  .959625E+06  .964170E+06
  .968717E+06  .973265E+06  .977815E+06  .982367E+06  .986922E+06
  .991480E+06
  .944874E+03  .921470E+03  .896057E+03  .867966E+03  .836110E+03
  .798518E+03  .750868E+03  .679358E+03  .423389E+03  .290675E+03
  .253372E+03  .231339E+03  .215728E+03  .203664E+03  .193852E+03
  .185595E+03  .178478E+03  .172230E+03  .166668E+03  .161661E+03
  .157111E+03  .152946E+03  .149109E+03  .145553E+03  .142243E+03
  .139148E+03  .136244E+03  .133510E+03  .130930E+03  .128486E+03
  .126168E+03  .123963E+03  .121863E+03  .119857E+03  .117940E+03
  .116104E+03  .114343E+03  .112652E+03  .111026E+03  .109460E+03
  .107952E+03  .106497E+03  .105091E+03  .103733E+03  .102419E+03
  .101147E+03  .999149E+02  .987200E+02  .975606E+02  .964348E+02
  .953411E+02  .942778E+02  .932436E+02  .922370E+02  .912569E+02
  .903019E+02  .893711E+02  .884634E+02  .875778E+02  .867134E+02
  .858693E+02
  .105150E-03  .984857E-04  .919241E-04  .853668E-04  .786785E-04
  .716412E-04  .638152E-04  .538875E-04  .302135E-04  .231698E-04
  .218151E-04  .211880E-04  .208416E-04  .206412E-04  .205292E-04
  .204756E-04  .204633E-04  .204815E-04  .205229E-04  .205824E-04
  .206564E-04  .207422E-04  .208378E-04  .209414E-04  .210519E-04
  .211681E-04  .212893E-04  .214148E-04  .215439E-04  .216761E-04
  .218112E-04  .219486E-04  .220881E-04  .222294E-04  .223723E-04
  .225166E-04  .226621E-04  .228086E-04  .229561E-04  .231043E-04
  .232532E-04  .234027E-04  .235527E-04  .237030E-04  .238537E-04
  .240047E-04  .241559E-04  .243072E-04  .244587E-04  .246102E-04
  .247617E-04  .249132E-04  .250646E-04  .252160E-04  .253673E-04
  .255184E-04  .256694E-04  .258202E-04  .259708E-04  .261211E-04
  .262713E-04
  .505785E+06  .515191E+06  .525001E+06  .535351E+06  .546461E+06
  .558730E+06  .573032E+06  .592173E+06  .653827E+06  .699749E+06
  .718094E+06  .731058E+06  .741578E+06  .750677E+06  .758843E+06
  .766347E+06  .773359E+06  .779989E+06  .786318E+06  .792402E+06
  .798284E+06  .803997E+06  .809566E+06  .815014E+06  .820356E+06
  .825607E+06  .830778E+06  .835879E+06  .840918E+06  .845903E+06
  .850840E+06  .855733E+06  .860588E+06  .865409E+06  .870199E+06
  .874961E+06  .879699E+06  .884415E+06  .889111E+06  .893789E+06
  .898452E+06  .903100E+06  .907737E+06  .912362E+06  .916978E+06
  .921585E+06  .926185E+06  .930779E+06  .935368E+06  .939952E+06
  .944533E+06  .949111E+06  .953687E+06  .958261E+06  .962835E+06
  .967409E+06  .971984E+06  .976559E+06  .981137E+06  .985716E+06
  .990297E+06
  .947734E+03  .924799E+03  .900014E+03  .872804E+03  .842273E+03
  .806883E+03  .763593E+03  .704689E+03  .595429E+03  .362084E+03
  .291507E+03  .258969E+03  .238067E+03  .222754E+03  .210714E+03
  .200818E+03  .192435E+03  .185175E+03  .178780E+03  .173072E+03
  .167924E+03  .163240E+03  .158946E+03  .154986E+03  .151314E+03
  .147893E+03  .144693E+03  .141690E+03  .138861E+03  .136189E+03
  .133659E+03  .131258E+03  .128975E+03  .126798E+03  .124720E+03
  .122733E+03  .120830E+03  .119004E+03  .117251E+03  .115565E+03
  .113942E+03  .112377E+03  .110868E+03  .109411E+03  .108002E+03
  .106639E+03  .105320E+03  .104041E+03  .102801E+03  .101599E+03
  .100431E+03  .992958E+02  .981925E+02  .971194E+02  .960749E+02
  .950578E+02  .940669E+02  .931009E+02  .921589E+02  .912398E+02
  .903427E+02
  .105984E-03  .993740E-04  .928879E-04  .864383E-04  .799112E-04
  .731361E-04  .658076E-04  .572071E-04  .444324E-04  .267096E-04
  .234058E-04  .222375E-04  .216364E-04  .212869E-04  .210763E-04
  .209526E-04  .208876E-04  .208646E-04  .208728E-04  .209051E-04
  .209562E-04  .210225E-04  .211013E-04  .211902E-04  .212878E-04
  .213925E-04  .215035E-04  .216197E-04  .217404E-04  .218650E-04
  .219931E-04  .221241E-04  .222577E-04  .223936E-04  .225315E-04
  .226711E-04  .228122E-04  .229547E-04  .230983E-04  .232429E-04
  .233885E-04  .235348E-04  .236817E-04  .238292E-04  .239773E-04
  .241257E-04  .242744E-04  .244235E-04  .245727E-04  .247221E-04
  .248716E-04  .250212E-04  .251708E-04  .253205E-04  .254701E-04
  .256196E-04  .257690E-04  .259183E-04  .260675E-04  .262165E-04
  .263654E-04
  .505519E+06  .514833E+06  .524521E+06  .534700E+06  .545551E+06
  .557388E+06  .570832E+06  .587467E+06  .614656E+06  .677082E+06
  .704983E+06  .721312E+06  .733620E+06  .743855E+06  .752819E+06
  .760922E+06  .768401E+06  .775411E+06  .782055E+06  .788405E+06
  .794516E+06  .800429E+06  .806175E+06  .811780E+06  .817264E+06
  .822643E+06  .827932E+06  .833140E+06  .838279E+06  .843356E+06
  .848377E+06  .853351E+06  .858280E+06  .863171E+06  .868027E+06
  .872852E+06  .877649E+06  .882421E+06  .887171E+06  .891900E+06
  .896611E+06  .901306E+06  .905987E+06  .910655E+06  .915311E+06
  .919958E+06  .924596E+06  .929226E+06  .933849E+06  .938467E+06
  .943080E+06  .947690E+06  .952296E+06  .956900E+06  .961502E+06
  .966104E+06  .970705E+06  .975306E+06  .979908E+06  .984512E+06
  .989117E+06
  .950514E+03  .928017E+03  .903810E+03  .877395E+03  .848021E+03
  .814464E+03  .774485E+03  .723204E+03  .645955E+03  .480420E+03
  .343642E+03  .292531E+03  .263725E+03  .243990E+03  .229090E+03
  .217173E+03  .207274E+03  .198826E+03  .191472E+03  .184970E+03
  .179150E+03  .173888E+03  .169092E+03  .164689E+03  .160624E+03
  .156850E+03  .153332E+03  .150039E+03  .146946E+03  .144031E+03
  .141277E+03  .138669E+03  .136192E+03  .133835E+03  .131589E+03
  .129444E+03  .127392E+03  .125426E+03  .123540E+03  .121729E+03
  .119987E+03  .118309E+03  .116693E+03  .115132E+03  .113626E+03
  .112169E+03  .110760E+03  .109396E+03  .108074E+03  .106792E+03
  .105547E+03  .104339E+03  .103166E+03  .102024E+03  .100914E+03
  .998334E+02  .987810E+02  .977556E+02  .967560E+02  .957812E+02
  .948300E+02
  .106803E-03  .100243E-03  .938247E-04  .874705E-04  .810823E-04
  .745232E-04  .675701E-04  .597776E-04  .499314E-04  .344115E-04
  .259145E-04  .236499E-04  .226289E-04  .220591E-04  .217127E-04
  .214965E-04  .213643E-04  .212901E-04  .212580E-04  .212575E-04
  .212817E-04  .213252E-04  .213845E-04  .214566E-04  .215394E-04
  .216311E-04  .217305E-04  .218363E-04  .219477E-04  .220639E-04
  .221842E-04  .223082E-04  .224354E-04  .225653E-04  .226976E-04
  .228321E-04  .229685E-04  .231065E-04  .232460E-04  .233867E-04
  .235286E-04  .236715E-04  .238152E-04  .239597E-04  .241048E-04
  .242505E-04  .243966E-04  .245432E-04  .246901E-04  .248373E-04
  .249847E-04  .251322E-04  .252799E-04  .254277E-04  .255755E-04
  .257233E-04  .258711E-04  .260189E-04  .261665E-04  .263141E-04
  .264616E-04
  .505267E+06  .514497E+06  .524073E+06  .534095E+06  .544719E+06
  .556196E+06  .568986E+06  .584100E+06  .604642E+06  .645834E+06
  .688423E+06  .710036E+06  .724801E+06  .736483E+06  .746416E+06
  .755219E+06  .763235E+06  .770670E+06  .777661E+06  .784303E+06
  .790662E+06  .796790E+06  .802725E+06  .808497E+06  .814131E+06
  .819645E+06  .825055E+06  .830376E+06  .835617E+06  .840789E+06
  .845899E+06  .850954E+06  .855961E+06  .860924E+06  .865847E+06
  .870736E+06  .875594E+06  .880423E+06  .885226E+06  .890007E+06
  .894768E+06  .899510E+06  .904236E+06  .908947E+06  .913644E+06
  .918331E+06  .923006E+06  .927673E+06  .932332E+06  .936983E+06
  .941629E+06  .946270E+06  .950907E+06  .955541E+06  .960172E+06
  .964801E+06  .969429E+06  .974056E+06  .978683E+06  .983311E+06
  .987940E+06
  .953221E+03  .931133E+03  .907459E+03  .881765E+03  .853416E+03
  .821416E+03  .784061E+03  .738024E+03  .675304E+03  .570481E+03
  .415699E+03  .334333E+03  .293626E+03  .267819E+03  .249225E+03
  .234806E+03  .223086E+03  .213246E+03  .204787E+03  .197383E+03
  .190809E+03  .184907E+03  .179557E+03  .174671E+03  .170179E+03
  .166024E+03  .162164E+03  .158561E+03  .155186E+03  .152014E+03
  .149022E+03  .146195E+03  .143515E+03  .140969E+03  .138546E+03
  .136236E+03  .134029E+03  .131917E+03  .129894E+03  .127952E+03
  .126087E+03  .124292E+03  .122564E+03  .120898E+03  .119291E+03
  .117738E+03  .116236E+03  .114784E+03  .113377E+03  .112013E+03
  .110691E+03  .109408E+03  .108162E+03  .106951E+03  .105773E+03
  .104628E+03  .103513E+03  .102427E+03  .101369E+03  .100337E+03
  .993308E+02
  .107609E-03  .101094E-03  .947370E-04  .884678E-04  .822007E-04
  .758229E-04  .691650E-04  .619286E-04  .534658E-04  .420994E-04
  .300747E-04  .256312E-04  .238969E-04  .229953E-04  .224590E-04
  .221200E-04  .219018E-04  .217639E-04  .216826E-04  .216430E-04
  .216352E-04  .216521E-04  .216888E-04  .217416E-04  .218077E-04
  .218847E-04  .219711E-04  .220653E-04  .221663E-04  .222731E-04
  .223850E-04  .225012E-04  .226212E-04  .227446E-04  .228709E-04
  .229999E-04  .231311E-04  .232643E-04  .233993E-04  .235358E-04
  .236738E-04  .238129E-04  .239532E-04  .240944E-04  .242364E-04
  .243792E-04  .245225E-04  .246665E-04  .248109E-04  .249557E-04
  .251008E-04  .252462E-04  .253918E-04  .255376E-04  .256836E-04
  .258296E-04  .259756E-04  .261217E-04  .262678E-04  .264139E-04
  .265598E-04
  .505029E+06  .514180E+06  .523651E+06  .533533E+06  .543955E+06
  .555124E+06  .567393E+06  .581458E+06  .599021E+06  .625875E+06
  .668037E+06  .696862E+06  .714964E+06  .728486E+06  .739591E+06
  .749216E+06  .757845E+06  .765758E+06  .773134E+06  .780094E+06
  .786722E+06  .793081E+06  .799216E+06  .805165E+06  .810956E+06
  .816611E+06  .822150E+06  .827586E+06  .832934E+06  .838204E+06
  .843405E+06  .848545E+06  .853630E+06  .858667E+06  .863660E+06
  .868614E+06  .873532E+06  .878420E+06  .883279E+06  .888112E+06
  .892923E+06  .897712E+06  .902484E+06  .907238E+06  .911978E+06
  .916704E+06  .921418E+06  .926121E+06  .930815E+06  .935502E+06
  .940180E+06  .944853E+06  .949521E+06  .954184E+06  .958843E+06
  .963500E+06  .968155E+06  .972808E+06  .977461E+06  .982113E+06
  .986766E+06
  .955857E+03  .934154E+03  .910975E+03  .885940E+03  .858505E+03
  .827849E+03  .792640E+03  .750488E+03  .696436E+03  .618233E+03
  .495153E+03  .386184E+03  .328775E+03  .294733E+03  .271384E+03
  .253872E+03  .239969E+03  .228498E+03  .218768E+03  .210340E+03
  .202923E+03  .196310E+03  .190353E+03  .184939E+03  .179984E+03
  .175419E+03  .171191E+03  .167258E+03  .163583E+03  .160137E+03
  .156895E+03  .153836E+03  .150943E+03  .148199E+03  .145592E+03
  .143109E+03  .140740E+03  .138477E+03  .136310E+03  .134234E+03
  .132240E+03  .130325E+03  .128482E+03  .126707E+03  .124995E+03
  .123343E+03  .121747E+03  .120203E+03  .118710E+03  .117263E+03
  .115861E+03  .114501E+03  .113181E+03  .111898E+03  .110652E+03
  .109441E+03  .108262E+03  .107114E+03  .105996E+03  .104906E+03
  .103844E+03
  .108402E-03  .101928E-03  .956270E-04  .894340E-04  .832732E-04
  .770500E-04  .706314E-04  .638061E-04  .561820E-04  .469446E-04
  .357119E-04  .284545E-04  .255477E-04  .241442E-04  .233411E-04
  .228384E-04  .225099E-04  .222926E-04  .221514E-04  .220649E-04
  .220193E-04  .220053E-04  .220160E-04  .220467E-04  .220937E-04
  .221542E-04  .222260E-04  .223073E-04  .223967E-04  .224932E-04
  .225956E-04  .227033E-04  .228156E-04  .229319E-04  .230517E-04
  .231745E-04  .233001E-04  .234281E-04  .235583E-04  .236903E-04
  .238240E-04  .239592E-04  .240958E-04  .242334E-04  .243722E-04
  .245118E-04  .246522E-04  .247933E-04  .249351E-04  .250773E-04
  .252201E-04  .253632E-04  .255066E-04  .256503E-04  .257943E-04
  .259384E-04  .260826E-04  .262270E-04  .263714E-04  .265158E-04
  .266602E-04
  .504805E+06  .513881E+06  .523256E+06  .533008E+06  .543249E+06
  .554152E+06  .565993E+06  .579279E+06  .595069E+06  .616118E+06
  .648425E+06  .681827E+06  .704005E+06  .719801E+06  .732313E+06
  .742896E+06  .752221E+06  .760669E+06  .768469E+06  .775776E+06
  .782694E+06  .789299E+06  .795648E+06  .801784E+06  .807740E+06
  .813543E+06  .819215E+06  .824773E+06  .830231E+06  .835602E+06
  .840897E+06  .846123E+06  .851289E+06  .856401E+06  .861465E+06
  .866485E+06  .871467E+06  .876413E+06  .881328E+06  .886215E+06
  .891076E+06  .895914E+06  .900731E+06  .905530E+06  .910311E+06
  .915077E+06  .919830E+06  .924571E+06  .929301E+06  .934021E+06
  .938734E+06  .943438E+06  .948137E+06  .952830E+06  .957518E+06
  .962203E+06  .966884E+06  .971564E+06  .976242E+06  .980918E+06
  .985595E+06
  .958428E+03  .937087E+03  .914369E+03  .889938E+03  .863326E+03
  .833846E+03  .800434E+03  .761306E+03  .713139E+03  .649004E+03
  .555842E+03  .445130E+03  .369716E+03  .325168E+03  .295822E+03
  .274521E+03  .258016E+03  .244642E+03  .233454E+03  .223871E+03
  .215511E+03  .208113E+03  .201489E+03  .195500E+03  .190044E+03
  .185037E+03  .180416E+03  .176130E+03  .172137E+03  .168401E+03
  .164895E+03  .161593E+03  .158476E+03  .155525E+03  .152724E+03
  .150061E+03  .147525E+03  .145103E+03  .142789E+03  .140572E+03
  .138447E+03  .136407E+03  .134445E+03  .132558E+03  .130739E+03
  .128985E+03  .127291E+03  .125654E+03  .124072E+03  .122540E+03
  .121056E+03  .119617E+03  .118221E+03  .116866E+03  .115550E+03
  .114271E+03  .113027E+03  .111816E+03  .110637E+03  .109489E+03
  .108370E+03
  .109183E-03  .102746E-03  .964966E-04  .903721E-04  .843055E-04
  .782156E-04  .719955E-04  .654887E-04  .584382E-04  .503917E-04
  .408692E-04  .322006E-04  .277012E-04  .255650E-04  .243902E-04
  .236699E-04  .231999E-04  .228837E-04  .226695E-04  .225270E-04
  .224370E-04  .223869E-04  .223677E-04  .223732E-04  .223986E-04
  .224404E-04  .224959E-04  .225628E-04  .226395E-04  .227245E-04
  .228166E-04  .229150E-04  .230188E-04  .231273E-04  .232400E-04
  .233563E-04  .234758E-04  .235982E-04  .237231E-04  .238503E-04
  .239795E-04  .241105E-04  .242430E-04  .243769E-04  .245121E-04
  .246484E-04  .247857E-04  .249238E-04  .250627E-04  .252023E-04
  .253425E-04  .254832E-04  .256243E-04  .257658E-04  .259077E-04
  .260498E-04  .261921E-04  .263346E-04  .264772E-04  .266200E-04
  .267628E-04
  .504593E+06  .513598E+06  .522883E+06  .532516E+06  .542595E+06
  .553264E+06  .564746E+06  .577422E+06  .592008E+06  .610062E+06
  .634950E+06  .666335E+06  .692041E+06  .710422E+06  .724567E+06
  .736247E+06  .746359E+06  .755400E+06  .763666E+06  .771349E+06
  .778579E+06  .785447E+06  .792023E+06  .798356E+06  .804485E+06
  .810443E+06  .816253E+06  .821936E+06  .827508E+06  .832984E+06
  .838375E+06  .843690E+06  .848938E+06  .854127E+06  .859263E+06
  .864351E+06  .869396E+06  .874403E+06  .879375E+06  .884316E+06
  .889228E+06  .894115E+06  .898979E+06  .903821E+06  .908646E+06
  .913453E+06  .918244E+06  .923023E+06  .927789E+06  .932544E+06
  .937289E+06  .942026E+06  .946755E+06  .951478E+06  .956196E+06
  .960908E+06  .965617E+06  .970323E+06  .975026E+06  .979727E+06
  .984428E+06
  .960937E+03  .939938E+03  .917651E+03  .893778E+03  .867910E+03
  .839470E+03  .807592E+03  .770902E+03  .727049E+03  .671687E+03
  .597133E+03  .501103E+03  .415269E+03  .359234E+03  .322711E+03
  .296877E+03  .277306E+03  .261729E+03  .248881E+03  .237997E+03
  .228589E+03  .220325E+03  .212971E+03  .206360E+03  .200362E+03
  .194881E+03  .189840E+03  .185179E+03  .180848E+03  .176807E+03
  .173022E+03  .169465E+03  .166113E+03  .162944E+03  .159943E+03
  .157093E+03  .154381E+03  .151796E+03  .149328E+03  .146967E+03
  .144706E+03  .142536E+03  .140453E+03  .138449E+03  .136520E+03
  .134661E+03  .132868E+03  .131136E+03  .129462E+03  .127842E+03
  .126275E+03  .124756E+03  .123283E+03  .121854E+03  .120466E+03
  .119118E+03  .117808E+03  .116533E+03  .115292E+03  .114084E+03
  .112907E+03
  .109952E-03  .103551E-03  .973473E-04  .912848E-04  .853021E-04
  .793285E-04  .732759E-04  .670243E-04  .603951E-04  .531123E-04
  .448598E-04  .363432E-04  .304093E-04  .273159E-04  .256402E-04
  .246342E-04  .239842E-04  .235454E-04  .232427E-04  .230334E-04
  .228912E-04  .227992E-04  .227456E-04  .227224E-04  .227234E-04
  .227443E-04  .227815E-04  .228325E-04  .228950E-04  .229674E-04
  .230483E-04  .231364E-04  .232310E-04  .233311E-04  .234360E-04
  .235453E-04  .236583E-04  .237746E-04  .238940E-04  .240160E-04
  .241403E-04  .242667E-04  .243950E-04  .245249E-04  .246563E-04
  .247891E-04  .249230E-04  .250580E-04  .251939E-04  .253307E-04
  .254681E-04  .256063E-04  .257450E-04  .258841E-04  .260238E-04
  .261637E-04  .263040E-04  .264446E-04  .265854E-04  .267263E-04
  .268674E-04
  .504392E+06  .513331E+06  .522532E+06  .532055E+06  .541986E+06
  .552447E+06  .563622E+06  .575805E+06  .589508E+06  .605710E+06
  .626322E+06  .652944E+06  .679681E+06  .700466E+06  .716380E+06
  .729278E+06  .740261E+06  .749953E+06  .758725E+06  .766814E+06
  .774378E+06  .781527E+06  .788341E+06  .794881E+06  .801192E+06
  .807311E+06  .813265E+06  .819077E+06  .824767E+06  .830350E+06
  .835840E+06  .841246E+06  .846579E+06  .851847E+06  .857056E+06
  .862213E+06  .867323E+06  .872391E+06  .877420E+06  .882416E+06
  .887380E+06  .892316E+06  .897227E+06  .902114E+06  .906981E+06
  .911829E+06  .916661E+06  .921476E+06  .926279E+06  .931069E+06
  .935847E+06  .940617E+06  .945377E+06  .950130E+06  .954876E+06
  .959617E+06  .964353E+06  .969085E+06  .973814E+06  .978540E+06
  .983264E+06
  .963388E+03  .942713E+03  .920829E+03  .897472E+03  .872284E+03
  .844772E+03  .814222E+03  .779552E+03  .739027E+03  .689725E+03
  .626872E+03  .546518E+03  .461588E+03  .396275E+03  .352006E+03
  .320985E+03  .297888E+03  .279798E+03  .265074E+03  .252737E+03
  .242168E+03  .232954E+03  .224807E+03  .217520E+03  .210941E+03
  .204952E+03  .199464E+03  .194404E+03  .189716E+03  .185352E+03
  .181274E+03  .177450E+03  .173852E+03  .170457E+03  .167246E+03
  .164202E+03  .161309E+03  .158554E+03  .155927E+03  .153417E+03
  .151014E+03  .148712E+03  .146503E+03  .144380E+03  .142338E+03
  .140372E+03  .138476E+03  .136646E+03  .134879E+03  .133170E+03
  .131517E+03  .129916E+03  .128364E+03  .126860E+03  .125399E+03
  .123981E+03  .122603E+03  .121263E+03  .119960E+03  .118691E+03
  .117455E+03
  .110711E-03  .104342E-03  .981805E-04  .921744E-04  .862669E-04
  .803956E-04  .744864E-04  .684444E-04  .621401E-04  .553927E-04
  .480031E-04  .401716E-04  .335279E-04  .294234E-04  .271213E-04
  .257516E-04  .248759E-04  .242864E-04  .238769E-04  .235883E-04
  .233850E-04  .232445E-04  .231516E-04  .230957E-04  .230693E-04
  .230667E-04  .230837E-04  .231169E-04  .231639E-04  .232224E-04
  .232909E-04  .233680E-04  .234525E-04  .235435E-04  .236401E-04
  .237417E-04  .238477E-04  .239576E-04  .240709E-04  .241873E-04
  .243064E-04  .244280E-04  .245517E-04  .246774E-04  .248048E-04
  .249338E-04  .250642E-04  .251959E-04  .253286E-04  .254624E-04
  .255970E-04  .257324E-04  .258685E-04  .260053E-04  .261425E-04
  .262803E-04  .264185E-04  .265570E-04  .266958E-04  .268349E-04
  .269742E-04
  .504202E+06  .513079E+06  .522200E+06  .531622E+06  .541418E+06
  .551693E+06  .562601E+06  .574375E+06  .587394E+06  .602323E+06
  .620331E+06  .642825E+06  .668027E+06  .690257E+06  .707849E+06
  .722024E+06  .733943E+06  .744338E+06  .753654E+06  .762177E+06
  .770095E+06  .777540E+06  .784606E+06  .791363E+06  .797863E+06
  .804149E+06  .810252E+06  .816198E+06  .822010E+06  .827703E+06
  .833294E+06  .838793E+06  .844213E+06  .849560E+06  .854844E+06
  .860071E+06  .865247E+06  .870377E+06  .875465E+06  .880515E+06
  .885532E+06  .890518E+06  .895476E+06  .900409E+06  .905319E+06
  .910208E+06  .915079E+06  .919933E+06  .924771E+06  .929596E+06
  .934409E+06  .939210E+06  .944002E+06  .948785E+06  .953561E+06
  .958330E+06  .963093E+06  .967851E+06  .972605E+06  .977356E+06
  .982104E+06
  .965785E+03  .945416E+03  .923911E+03  .901034E+03  .876470E+03
  .849793E+03  .820407E+03  .787444E+03  .749583E+03  .704757E+03
  .649817E+03  .581535E+03  .503990E+03  .434549E+03  .383281E+03
  .346753E+03  .319751E+03  .298853E+03  .282042E+03  .268098E+03
  .256255E+03  .246005E+03  .236997E+03  .228983E+03  .221780E+03
  .215250E+03  .209286E+03  .203804E+03  .198739E+03  .194036E+03
  .189651E+03  .185547E+03  .181692E+03  .178062E+03  .174633E+03
  .171386E+03  .168305E+03  .165375E+03  .162584E+03  .159919E+03
  .157372E+03  .154933E+03  .152595E+03  .150350E+03  .148192E+03
  .146115E+03  .144114E+03  .142185E+03  .140322E+03  .138522E+03
  .136782E+03  .135097E+03  .133465E+03  .131883E+03  .130349E+03
  .128860E+03  .127413E+03  .126007E+03  .124640E+03  .123309E+03
  .122014E+03
  .111460E-03  .105120E-03  .989976E-04  .930427E-04  .872029E-04
  .814223E-04  .756373E-04  .697710E-04  .637258E-04  .573771E-04
  .505960E-04  .434396E-04  .367346E-04  .318387E-04  .288462E-04
  .270382E-04  .258869E-04  .251150E-04  .245779E-04  .241959E-04
  .239215E-04  .237252E-04  .235874E-04  .234946E-04  .234373E-04
  .234085E-04  .234030E-04  .234167E-04  .234466E-04  .234900E-04
  .235450E-04  .236100E-04  .236836E-04  .237647E-04  .238523E-04
  .239457E-04  .240441E-04  .241471E-04  .242540E-04  .243644E-04
  .244780E-04  .245944E-04  .247133E-04  .248345E-04  .249577E-04
  .250827E-04  .252094E-04  .253375E-04  .254669E-04  .255975E-04
  .257291E-04  .258617E-04  .259951E-04  .261292E-04  .262641E-04
  .263995E-04  .265354E-04  .266718E-04  .268086E-04  .269457E-04
  .270831E-04
  .504023E+06  .512840E+06  .521887E+06  .531214E+06  .540886E+06
  .550994E+06  .561667E+06  .573094E+06  .585566E+06  .599555E+06
  .615831E+06  .635392E+06  .658047E+06  .680330E+06  .699171E+06
  .714563E+06  .727442E+06  .738573E+06  .748464E+06  .757445E+06
  .765737E+06  .773492E+06  .780821E+06  .787804E+06  .794501E+06
  .800960E+06  .807217E+06  .813301E+06  .819237E+06  .825044E+06
  .830738E+06  .836333E+06  .841840E+06  .847269E+06  .852629E+06
  .857927E+06  .863169E+06  .868362E+06  .873509E+06  .878615E+06
  .883685E+06  .888721E+06  .893727E+06  .898705E+06  .903659E+06
  .908590E+06  .913500E+06  .918392E+06  .923267E+06  .928127E+06
  .932974E+06  .937808E+06  .942631E+06  .947444E+06  .952249E+06
  .957046E+06  .961836E+06  .966621E+06  .971401E+06  .976176E+06
  .980948E+06
  .968129E+03  .948051E+03  .926904E+03  .904474E+03  .880484E+03
  .854564E+03  .826211E+03  .794714E+03  .759046E+03  .717684E+03
  .668447E+03  .608961E+03  .540055E+03  .471631E+03  .415611E+03
  .373879E+03  .342791E+03  .318859E+03  .299770E+03  .284074E+03
  .270846E+03  .259474E+03  .249539E+03  .240746E+03  .232877E+03
  .225771E+03  .219303E+03  .213377E+03  .207915E+03  .202856E+03
  .198149E+03  .193753E+03  .189631E+03  .185756E+03  .182100E+03
  .178644E+03  .175369E+03  .172258E+03  .169297E+03  .166474E+03
  .163778E+03  .161198E+03  .158727E+03  .156357E+03  .154080E+03
  .151890E+03  .149782E+03  .147750E+03  .145790E+03  .143897E+03
  .142068E+03  .140298E+03  .138584E+03  .136924E+03  .135314E+03
  .133752E+03  .132236E+03  .130763E+03  .129331E+03  .127938E+03
  .126582E+03
  .112200E-03  .105886E-03  .997997E-04  .938914E-04  .881129E-04
  .824132E-04  .767369E-04  .710202E-04  .651871E-04  .591480E-04
  .528166E-04  .462091E-04  .397505E-04  .344257E-04  .307940E-04
  .284999E-04  .270260E-04  .260385E-04  .253514E-04  .248603E-04
  .245038E-04  .242436E-04  .240548E-04  .239204E-04  .238286E-04
  .237707E-04  .237403E-04  .237325E-04  .237436E-04  .237705E-04
  .238108E-04  .238627E-04  .239245E-04  .239949E-04  .240729E-04
  .241574E-04  .242478E-04  .243433E-04  .244433E-04  .245474E-04
  .246551E-04  .247661E-04  .248799E-04  .249963E-04  .251150E-04
  .252358E-04  .253585E-04  .254828E-04  .256087E-04  .257360E-04
  .258645E-04  .259940E-04  .261246E-04  .262561E-04  .263883E-04
  .265213E-04  .266549E-04  .267890E-04  .269237E-04  .270588E-04
  .271942E-04
  .503854E+06  .512614E+06  .521591E+06  .530829E+06  .540387E+06
  .550343E+06  .560807E+06  .571935E+06  .583955E+06  .597218E+06
  .612257E+06  .629765E+06  .649995E+06  .671250E+06  .690637E+06
  .707024E+06  .720818E+06  .732692E+06  .743174E+06  .752631E+06
  .761311E+06  .769390E+06  .776992E+06  .784209E+06  .791110E+06
  .797747E+06  .804162E+06  .810388E+06  .816451E+06  .822374E+06
  .828173E+06  .833865E+06  .839462E+06  .844974E+06  .850411E+06
  .855781E+06  .861091E+06  .866346E+06  .871553E+06  .876716E+06
  .881839E+06  .886926E+06  .891980E+06  .897004E+06  .902001E+06
  .906974E+06  .911925E+06  .916855E+06  .921767E+06  .926662E+06
  .931542E+06  .936409E+06  .941264E+06  .946107E+06  .950941E+06
  .955767E+06  .960584E+06  .965395E+06  .970200E+06  .975001E+06
  .979797E+06
  .970424E+03  .950623E+03  .929813E+03  .907803E+03  .884344E+03
  .859114E+03  .831683E+03  .801465E+03  .767640E+03  .729054E+03
  .684135E+03  .631155E+03  .569904E+03  .505504E+03  .447691E+03
  .401809E+03  .366785E+03  .339718E+03  .318213E+03  .300640E+03
  .285925E+03  .273351E+03  .262427E+03  .252803E+03  .244227E+03
  .236512E+03  .229513E+03  .223118E+03  .217241E+03  .211809E+03
  .206767E+03  .202065E+03  .197666E+03  .193536E+03  .189647E+03
  .185974E+03  .182498E+03  .179200E+03  .176065E+03  .173078E+03
  .170229E+03  .167505E+03  .164898E+03  .162399E+03  .160001E+03
  .157696E+03  .155478E+03  .153342E+03  .151282E+03  .149294E+03
  .147374E+03  .145517E+03  .143720E+03  .141981E+03  .140294E+03
  .138659E+03  .137071E+03  .135530E+03  .134032E+03  .132576E+03
  .131159E+03
  .112930E-03  .106642E-03  .100588E-03  .947222E-04  .889992E-04
  .833720E-04  .777916E-04  .722039E-04  .665480E-04  .607572E-04
  .547715E-04  .485956E-04  .424643E-04  .370174E-04  .329024E-04
  .301255E-04  .282958E-04  .270617E-04  .262015E-04  .255851E-04
  .251346E-04  .248018E-04  .245555E-04  .243745E-04  .242443E-04
  .241541E-04  .240963E-04  .240649E-04  .240554E-04  .240642E-04
  .240887E-04  .241263E-04  .241754E-04  .242344E-04  .243020E-04
  .243771E-04  .244588E-04  .245463E-04  .246391E-04  .247364E-04
  .248379E-04  .249430E-04  .250514E-04  .251627E-04  .252767E-04
  .253931E-04  .255116E-04  .256320E-04  .257542E-04  .258779E-04
  .260031E-04  .261295E-04  .262571E-04  .263858E-04  .265153E-04
  .266457E-04  .267769E-04  .269087E-04  .270411E-04  .271740E-04
  .273075E-04
  .503694E+06  .512401E+06  .521311E+06  .530466E+06  .539918E+06
  .549735E+06  .560013E+06  .570879E+06  .582519E+06  .595200E+06
  .609306E+06  .625331E+06  .643591E+06  .663361E+06  .682571E+06
  .699580E+06  .714158E+06  .726740E+06  .737812E+06  .747752E+06
  .756831E+06  .765242E+06  .773126E+06  .780584E+06  .787693E+06
  .794513E+06  .801091E+06  .807461E+06  .813655E+06  .819695E+06
  .825602E+06  .831393E+06  .837080E+06  .842677E+06  .848192E+06
  .853635E+06  .859012E+06  .864332E+06  .869599E+06  .874819E+06
  .879996E+06  .885133E+06  .890236E+06  .895306E+06  .900347E+06
  .905362E+06  .910353E+06  .915322E+06  .920270E+06  .925201E+06
  .930115E+06  .935015E+06  .939901E+06  .944775E+06  .949638E+06
  .954492E+06  .959337E+06  .964174E+06  .969005E+06  .973830E+06
  .978650E+06
  .972672E+03  .953135E+03  .932645E+03  .911028E+03  .888062E+03
  .863464E+03  .836865E+03  .807774E+03  .775526E+03  .739224E+03
  .697700E+03  .649678E+03  .594680E+03  .535279E+03  .478225E+03
  .429790E+03  .391373E+03  .361260E+03  .337284E+03  .317747E+03
  .301464E+03  .287618E+03  .275645E+03  .265143E+03  .255822E+03
  .247465E+03  .239908E+03  .233023E+03  .226711E+03  .220891E+03
  .215499E+03  .210481E+03  .205794E+03  .201400E+03  .197269E+03
  .193373E+03  .189690E+03  .186199E+03  .182884E+03  .179730E+03
  .176723E+03  .173852E+03  .171106E+03  .168475E+03  .165953E+03
  .163530E+03  .161200E+03  .158957E+03  .156796E+03  .154712E+03
  .152699E+03  .150754E+03  .148873E+03  .147052E+03  .145288E+03
  .143578E+03  .141919E+03  .140308E+03  .138743E+03  .137222E+03
  .135743E+03
  .113652E-03  .107386E-03  .101363E-03  .955363E-04  .898638E-04
  .843020E-04  .788068E-04  .733314E-04  .678260E-04  .622391E-04
  .565278E-04  .506937E-04  .448779E-04  .394891E-04  .350817E-04
  .318830E-04  .296891E-04  .281853E-04  .271309E-04  .263728E-04
  .258161E-04  .254017E-04  .250910E-04  .248581E-04  .246852E-04
  .245594E-04  .244715E-04  .244142E-04  .243824E-04  .243717E-04
  .243789E-04  .244012E-04  .244366E-04  .244833E-04  .245397E-04
  .246047E-04  .246772E-04  .247563E-04  .248413E-04  .249315E-04
  .250263E-04  .251252E-04  .252279E-04  .253339E-04  .254429E-04
  .255546E-04  .256687E-04  .257850E-04  .259033E-04  .260233E-04
  .261450E-04  .262682E-04  .263927E-04  .265183E-04  .266451E-04
  .267728E-04  .269014E-04  .270308E-04  .271608E-04  .272916E-04
  .274229E-04
  .503543E+06  .512198E+06  .521046E+06  .530123E+06  .539476E+06
  .549166E+06  .559275E+06  .569911E+06  .581225E+06  .593426E+06
  .606802E+06  .621712E+06  .638438E+06  .656709E+06  .675233E+06
  .692426E+06  .707575E+06  .720781E+06  .732414E+06  .742831E+06
  .752310E+06  .761059E+06  .769229E+06  .776933E+06  .784256E+06
  .791263E+06  .798006E+06  .804524E+06  .810850E+06  .817010E+06
  .823027E+06  .828917E+06  .834697E+06  .840378E+06  .845972E+06
  .851488E+06  .856935E+06  .862319E+06  .867647E+06  .872924E+06
  .878155E+06  .883344E+06  .888495E+06  .893612E+06  .898697E+06
  .903754E+06  .908785E+06  .913792E+06  .918778E+06  .923744E+06
  .928693E+06  .933625E+06  .938542E+06  .943447E+06  .948339E+06
  .953221E+06  .958093E+06  .962957E+06  .967813E+06  .972663E+06
  .977507E+06
  .974876E+03  .955590E+03  .935403E+03  .914156E+03  .891650E+03
  .867635E+03  .841791E+03  .813701E+03  .782821E+03  .748440E+03
  .709665E+03  .665537E+03  .615560E+03  .561031E+03  .506311E+03
  .457013E+03  .416087E+03  .383236E+03  .356849E+03  .335321E+03
  .317416E+03  .302244E+03  .289173E+03  .277752E+03  .267650E+03
  .258621E+03  .250481E+03  .243084E+03  .236319E+03  .230096E+03
  .224341E+03  .218996E+03  .214011E+03  .209345E+03  .204964E+03
  .200838E+03  .196941E+03  .193253E+03  .189754E+03  .186428E+03
  .183260E+03  .180237E+03  .177349E+03  .174584E+03  .171934E+03
  .169391E+03  .166947E+03  .164596E+03  .162332E+03  .160149E+03
  .158043E+03  .156008E+03  .154041E+03  .152137E+03  .150294E+03
  .148508E+03  .146776E+03  .145096E+03  .143463E+03  .141878E+03
  .140336E+03
  .114366E-03  .108121E-03  .102125E-03  .963349E-04  .907085E-04
  .852059E-04  .797868E-04  .744102E-04  .690343E-04  .636181E-04
  .581300E-04  .525710E-04  .470330E-04  .417830E-04  .372446E-04
  .337235E-04  .311876E-04  .294042E-04  .281393E-04  .272246E-04
  .265499E-04  .260446E-04  .256624E-04  .253721E-04  .251522E-04
  .249874E-04  .248665E-04  .247811E-04  .247250E-04  .246931E-04
  .246817E-04  .246876E-04  .247083E-04  .247418E-04  .247863E-04
  .248405E-04  .249032E-04  .249733E-04  .250500E-04  .251326E-04
  .252204E-04  .253129E-04  .254095E-04  .255099E-04  .256136E-04
  .257204E-04  .258299E-04  .259418E-04  .260560E-04  .261722E-04
  .262903E-04  .264100E-04  .265312E-04  .266538E-04  .267776E-04
  .269025E-04  .270284E-04  .271553E-04  .272829E-04  .274113E-04
  .275404E-04
  .503401E+06  .512007E+06  .520795E+06  .529799E+06  .539060E+06
  .548632E+06  .558588E+06  .569019E+06  .580049E+06  .591846E+06
  .604632E+06  .618675E+06  .634205E+06  .651147E+06  .668746E+06
  .685737E+06  .701192E+06  .714890E+06  .727027E+06  .737898E+06
  .747770E+06  .756855E+06  .765313E+06  .773265E+06  .780804E+06
  .788001E+06  .794911E+06  .801579E+06  .808040E+06  .814321E+06
  .820448E+06  .826440E+06  .832312E+06  .838080E+06  .843754E+06
  .849344E+06  .854860E+06  .860309E+06  .865698E+06  .871033E+06
  .876318E+06  .881559E+06  .886759E+06  .891922E+06  .897052E+06
  .902151E+06  .907222E+06  .912268E+06  .917291E+06  .922292E+06
  .927275E+06  .932240E+06  .937189E+06  .942124E+06  .947046E+06
  .951956E+06  .956855E+06  .961745E+06  .966627E+06  .971502E+06
  .976369E+06
  .977037E+03  .957992E+03  .938093E+03  .917195E+03  .895119E+03
  .871643E+03  .846487E+03  .819297E+03  .789618E+03  .756878E+03
  .720381E+03  .679391E+03  .633470E+03  .583279E+03  .531584E+03
  .482800E+03  .440412E+03  .405338E+03  .376730E+03  .353257E+03
  .333718E+03  .317187E+03  .302983E+03  .290607E+03  .279694E+03
  .269968E+03  .261222E+03  .253294E+03  .246060E+03  .239418E+03
  .233289E+03  .227605E+03  .222312E+03  .217366E+03  .212728E+03
  .208365E+03  .204250E+03  .200359E+03  .196672E+03  .193169E+03
  .189836E+03  .186659E+03  .183625E+03  .180723E+03  .177944E+03
  .175278E+03  .172718E+03  .170257E+03  .167888E+03  .165605E+03
  .163403E+03  .161277E+03  .159223E+03  .157236E+03  .155313E+03
  .153450E+03  .151644E+03  .149892E+03  .148192E+03  .146540E+03
  .144935E+03
  .115073E-03  .108847E-03  .102876E-03  .971190E-04  .915349E-04
  .860860E-04  .807353E-04  .754462E-04  .701828E-04  .649119E-04
  .596090E-04  .542756E-04  .489752E-04  .438892E-04  .393285E-04
  .355923E-04  .327631E-04  .307070E-04  .292229E-04  .281398E-04
  .273364E-04  .267314E-04  .262706E-04  .259174E-04  .256460E-04
  .254386E-04  .252818E-04  .251660E-04  .250835E-04  .250289E-04
  .249974E-04  .249856E-04  .249906E-04  .250100E-04  .250418E-04
  .250846E-04  .251368E-04  .251974E-04  .252654E-04  .253400E-04
  .254204E-04  .255060E-04  .255962E-04  .256907E-04  .257889E-04
  .258904E-04  .259951E-04  .261025E-04  .262124E-04  .263246E-04
  .264389E-04  .265550E-04  .266728E-04  .267921E-04  .269129E-04
  .270349E-04  .271580E-04  .272822E-04  .274074E-04  .275334E-04
  .276601E-04
  .503266E+06  .511826E+06  .520557E+06  .529491E+06  .538666E+06
  .548130E+06  .557946E+06  .568192E+06  .578973E+06  .590425E+06
  .602723E+06  .616070E+06  .630653E+06  .646475E+06  .663104E+06
  .679627E+06  .695124E+06  .709150E+06  .721704E+06  .732987E+06
  .743233E+06  .752645E+06  .761388E+06  .769589E+06  .777345E+06
  .784732E+06  .791812E+06  .798630E+06  .805227E+06  .811631E+06
  .817870E+06  .823963E+06  .829929E+06  .835783E+06  .841537E+06
  .847203E+06  .852788E+06  .858303E+06  .863753E+06  .869146E+06
  .874485E+06  .879778E+06  .885027E+06  .890237E+06  .895411E+06
  .900552E+06  .905664E+06  .910748E+06  .915808E+06  .920846E+06
  .925862E+06  .930860E+06  .935841E+06  .940806E+06  .945757E+06
  .950695E+06  .955622E+06  .960539E+06  .965446E+06  .970345E+06
  .975237E+06
  .979157E+03  .960343E+03  .940717E+03  .920149E+03  .898477E+03
  .875501E+03  .850977E+03  .824600E+03  .795987E+03  .764670E+03
  .730096E+03  .691693E+03  .649092E+03  .602635E+03  .554090E+03
  .506727E+03  .463873E+03  .427224E+03  .396714E+03  .371421E+03
  .350284E+03  .332392E+03  .317035E+03  .303683E+03  .291934E+03
  .281489E+03  .272118E+03  .263642E+03  .255924E+03  .248851E+03
  .242335E+03  .236302E+03  .230694E+03  .225459E+03  .220557E+03
  .215952E+03  .211613E+03  .207514E+03  .203633E+03  .199951E+03
  .196450E+03  .193115E+03  .189932E+03  .186891E+03  .183980E+03
  .181189E+03  .178511E+03  .175938E+03  .173462E+03  .171077E+03
  .168779E+03  .166560E+03  .164417E+03  .162346E+03  .160342E+03
  .158401E+03  .156521E+03  .154697E+03  .152927E+03  .151209E+03
  .149539E+03
  .115772E-03  .109564E-03  .103617E-03  .978896E-04  .923442E-04
  .869443E-04  .816553E-04  .764442E-04  .712797E-04  .661338E-04
  .609873E-04  .558418E-04  .507435E-04  .458206E-04  .413006E-04
  .374413E-04  .343817E-04  .320763E-04  .303740E-04  .291154E-04
  .281745E-04  .274620E-04  .269160E-04  .264943E-04  .261671E-04
  .259134E-04  .257179E-04  .255690E-04  .254583E-04  .253791E-04
  .253262E-04  .252955E-04  .252837E-04  .252880E-04  .253064E-04
  .253370E-04  .253782E-04  .254287E-04  .254875E-04  .255535E-04
  .256261E-04  .257045E-04  .257881E-04  .258763E-04  .259687E-04
  .260648E-04  .261644E-04  .262671E-04  .263725E-04  .264805E-04
  .265908E-04  .267031E-04  .268174E-04  .269334E-04  .270509E-04
  .271699E-04  .272901E-04  .274116E-04  .275341E-04  .276576E-04
  .277820E-04
  .503140E+06  .511654E+06  .520332E+06  .529200E+06  .538295E+06
  .547658E+06  .557344E+06  .567423E+06  .577983E+06  .589136E+06
  .601021E+06  .613798E+06  .627615E+06  .642507E+06  .658225E+06
  .674140E+06  .689461E+06  .703638E+06  .716501E+06  .728137E+06
  .738725E+06  .748449E+06  .757469E+06  .765914E+06  .773885E+06
  .781463E+06  .788712E+06  .795682E+06  .802414E+06  .808942E+06
  .815293E+06  .821489E+06  .827550E+06  .833490E+06  .839325E+06
  .845065E+06  .850721E+06  .856301E+06  .861813E+06  .867263E+06
  .872658E+06  .878002E+06  .883300E+06  .888557E+06  .893775E+06
  .898959E+06  .904111E+06  .909235E+06  .914332E+06  .919404E+06
  .924455E+06  .929486E+06  .934498E+06  .939494E+06  .944474E+06
  .949441E+06  .954395E+06  .959338E+06  .964270E+06  .969194E+06
  .974110E+06
  .981239E+03  .962645E+03  .943281E+03  .923026E+03  .901733E+03
  .879223E+03  .855282E+03  .829643E+03  .801983E+03  .771914E+03
  .738991E+03  .702761E+03  .662918E+03  .619642E+03  .574091E+03
  .528628E+03  .486112E+03  .448565E+03  .416565E+03  .389660E+03
  .367015E+03  .347790E+03  .331284E+03  .316944E+03  .304346E+03
  .293166E+03  .283154E+03  .274116E+03  .265900E+03  .258385E+03
  .251472E+03  .245082E+03  .239149E+03  .233620E+03  .228448E+03
  .223594E+03  .219026E+03  .214715E+03  .210637E+03  .206771E+03
  .203098E+03  .199602E+03  .196269E+03  .193085E+03  .190040E+03
  .187123E+03  .184324E+03  .181637E+03  .179053E+03  .176565E+03
  .174169E+03  .171856E+03  .169624E+03  .167467E+03  .165381E+03
  .163361E+03  .161405E+03  .159509E+03  .157669E+03  .155884E+03
  .154149E+03
  .116464E-03  .110272E-03  .104346E-03  .986475E-04  .931377E-04
  .877825E-04  .825496E-04  .774084E-04  .723313E-04  .672942E-04
  .622816E-04  .572949E-04  .523691E-04  .475980E-04  .431502E-04
  .392362E-04  .360102E-04  .334907E-04  .315811E-04  .301459E-04
  .290620E-04  .282353E-04  .275982E-04  .271029E-04  .267156E-04
  .264121E-04  .261748E-04  .259906E-04  .258496E-04  .257441E-04
  .256683E-04  .256174E-04  .255877E-04  .255761E-04  .255802E-04
  .255978E-04  .256273E-04  .256672E-04  .257162E-04  .257734E-04
  .258377E-04  .259085E-04  .259851E-04  .260668E-04  .261531E-04
  .262436E-04  .263379E-04  .264355E-04  .265363E-04  .266399E-04
  .267460E-04  .268545E-04  .269650E-04  .270775E-04  .271917E-04
  .273075E-04  .274248E-04  .275434E-04  .276632E-04  .277841E-04
  .279060E-04
  .503021E+06  .511492E+06  .520118E+06  .528925E+06  .537943E+06
  .547211E+06  .556779E+06  .566706E+06  .577068E+06  .587958E+06
  .599489E+06  .611790E+06  .624977E+06  .639094E+06  .653999E+06
  .669262E+06  .684255E+06  .698419E+06  .711472E+06  .723387E+06
  .734274E+06  .744286E+06  .753570E+06  .762251E+06  .770434E+06
  .778200E+06  .785617E+06  .792738E+06  .799607E+06  .806258E+06
  .812721E+06  .819020E+06  .825175E+06  .831203E+06  .837118E+06
  .842934E+06  .848660E+06  .854305E+06  .859879E+06  .865387E+06
  .870837E+06  .876233E+06  .881580E+06  .886883E+06  .892146E+06
  .897372E+06  .902565E+06  .907727E+06  .912861E+06  .917969E+06
  .923054E+06  .928117E+06  .933161E+06  .938187E+06  .943197E+06
  .948191E+06  .953173E+06  .958142E+06  .963100E+06  .968048E+06
  .972988E+06
  .983284E+03  .964902E+03  .945787E+03  .925829E+03  .904893E+03
  .882820E+03  .859417E+03  .834454E+03  .807653E+03  .778690E+03
  .747201E+03  .712824E+03  .675308E+03  .634746E+03  .591919E+03
  .548535E+03  .506915E+03  .469086E+03  .436051E+03  .407806E+03
  .383794E+03  .363305E+03  .345675E+03  .330352E+03  .316900E+03
  .304976E+03  .294313E+03  .284702E+03  .275978E+03  .268011E+03
  .260693E+03  .253937E+03  .247674E+03  .241842E+03  .236394E+03
  .231287E+03  .226485E+03  .221958E+03  .217679E+03  .213626E+03
  .209779E+03  .206119E+03  .202632E+03  .199304E+03  .196123E+03
  .193077E+03  .190157E+03  .187354E+03  .184660E+03  .182068E+03
  .179571E+03  .177165E+03  .174842E+03  .172598E+03  .170428E+03
  .168329E+03  .166297E+03  .164327E+03  .162417E+03  .160563E+03
  .158764E+03
  .117149E-03  .110972E-03  .105067E-03  .993935E-04  .939165E-04
  .886023E-04  .834202E-04  .783421E-04  .733428E-04  .684014E-04
  .635047E-04  .586538E-04  .538762E-04  .492426E-04  .448801E-04
  .409569E-04  .376206E-04  .349277E-04  .328304E-04  .312235E-04
  .299947E-04  .290495E-04  .283163E-04  .277428E-04  .272913E-04
  .269347E-04  .266528E-04  .264308E-04  .262573E-04  .261239E-04
  .260237E-04  .259513E-04  .259026E-04  .258742E-04  .258631E-04
  .258671E-04  .258843E-04  .259129E-04  .259518E-04  .259995E-04
  .260553E-04  .261181E-04  .261873E-04  .262621E-04  .263421E-04
  .264267E-04  .265154E-04  .266079E-04  .267038E-04  .268028E-04
  .269046E-04  .270090E-04  .271157E-04  .272245E-04  .273353E-04
  .274479E-04  .275620E-04  .276777E-04  .277946E-04  .279129E-04
  .280322E-04
  .502908E+06  .511338E+06  .519916E+06  .528663E+06  .537610E+06
  .546790E+06  .556248E+06  .566036E+06  .576219E+06  .586876E+06
  .598100E+06  .609994E+06  .622653E+06  .636122E+06  .650315E+06
  .664941E+06  .679518E+06  .693540E+06  .706666E+06  .718777E+06
  .729911E+06  .740179E+06  .749707E+06  .758613E+06  .767000E+06
  .774950E+06  .782533E+06  .789803E+06  .796807E+06  .803581E+06
  .810156E+06  .816557E+06  .822807E+06  .828922E+06  .834918E+06
  .840809E+06  .846605E+06  .852316E+06  .857951E+06  .863518E+06
  .869022E+06  .874470E+06  .879866E+06  .885216E+06  .890524E+06
  .895792E+06  .901025E+06  .906226E+06  .911397E+06  .916540E+06
  .921659E+06  .926755E+06  .931830E+06  .936886E+06  .941925E+06
  .946948E+06  .951957E+06  .956952E+06  .961935E+06  .966908E+06
  .971871E+06
  .985293E+03  .967114E+03  .948238E+03  .928562E+03  .907964E+03
  .886300E+03  .863398E+03  .839056E+03  .813035E+03  .785060E+03
  .754832E+03  .722056E+03  .686528E+03  .648295E+03  .607901E+03
  .566592E+03  .526203E+03  .488591E+03  .454968E+03  .425693E+03
  .400500E+03  .378847E+03  .360143E+03  .343861E+03  .329562E+03
  .316893E+03  .305574E+03  .295383E+03  .286145E+03  .277718E+03
  .269987E+03  .262860E+03  .256259E+03  .250121E+03  .244392E+03
  .239026E+03  .233987E+03  .229240E+03  .224757E+03  .220514E+03
  .216489E+03  .212663E+03  .209020E+03  .205545E+03  .202226E+03
  .199049E+03  .196006E+03  .193086E+03  .190281E+03  .187583E+03
  .184986E+03  .182483E+03  .180069E+03  .177737E+03  .175484E+03
  .173304E+03  .171195E+03  .169151E+03  .167170E+03  .165247E+03
  .163381E+03
  .117828E-03  .111664E-03  .105778E-03  .100128E-03  .946815E-04
  .894049E-04  .842693E-04  .792483E-04  .743187E-04  .694619E-04
  .646665E-04  .599332E-04  .552838E-04  .507731E-04  .464989E-04
  .425948E-04  .391925E-04  .363665E-04  .341063E-04  .323386E-04
  .309670E-04  .299013E-04  .290685E-04  .284130E-04  .278939E-04
  .274809E-04  .271517E-04  .268895E-04  .266817E-04  .265186E-04
  .263925E-04  .262974E-04  .262287E-04  .261824E-04  .261553E-04
  .261450E-04  .261491E-04  .261660E-04  .261941E-04  .262320E-04
  .262787E-04  .263332E-04  .263947E-04  .264624E-04  .265357E-04
  .266141E-04  .266971E-04  .267841E-04  .268750E-04  .269692E-04
  .270666E-04  .271667E-04  .272694E-04  .273745E-04  .274817E-04
  .275908E-04  .277018E-04  .278143E-04  .279284E-04  .280438E-04
  .281605E-04
  .502803E+06  .511193E+06  .519724E+06  .528415E+06  .537294E+06
  .546392E+06  .555747E+06  .565407E+06  .575427E+06  .585876E+06
  .596830E+06  .608374E+06  .620585E+06  .633504E+06  .647079E+06
  .661111E+06  .675236E+06  .689022E+06  .702118E+06  .714342E+06
  .725664E+06  .736149E+06  .745896E+06  .755013E+06  .763594E+06
  .771722E+06  .779466E+06  .786883E+06  .794020E+06  .800915E+06
  .807601E+06  .814105E+06  .820448E+06  .826650E+06  .832727E+06
  .838692E+06  .844558E+06  .850335E+06  .856032E+06  .861656E+06
  .867215E+06  .872715E+06  .878160E+06  .883557E+06  .888908E+06
  .894219E+06  .899492E+06  .904731E+06  .909939E+06  .915118E+06
  .920271E+06  .925399E+06  .930506E+06  .935592E+06  .940660E+06
  .945711E+06  .950747E+06  .955768E+06  .960777E+06  .965774E+06
  .970761E+06
  .987268E+03  .969285E+03  .950637E+03  .931230E+03  .910952E+03
  .889672E+03  .867237E+03  .843468E+03  .818158E+03  .791074E+03
  .761964E+03  .730589E+03  .696779E+03  .660560E+03  .622323E+03
  .582990E+03  .544001E+03  .506967E+03  .473154E+03  .443168E+03
  .417011E+03  .394324E+03  .374623E+03  .357421E+03  .342295E+03
  .328888E+03  .316915E+03  .306142E+03  .296385E+03  .287494E+03
  .279346E+03  .271842E+03  .264899E+03  .258449E+03  .252435E+03
  .246808E+03  .241527E+03  .236556E+03  .231866E+03  .227430E+03
  .223225E+03  .219231E+03  .215430E+03  .211807E+03  .208347E+03
  .205038E+03  .201870E+03  .198831E+03  .195914E+03  .193110E+03
  .190411E+03  .187811E+03  .185304E+03  .182884E+03  .180546E+03
  .178285E+03  .176098E+03  .173979E+03  .171926E+03  .169935E+03
  .168002E+03
  .118500E-03  .112350E-03  .106480E-03  .100853E-03  .954336E-04
  .901916E-04  .850985E-04  .801293E-04  .752625E-04  .704812E-04
  .657750E-04  .611444E-04  .566068E-04  .522056E-04  .480173E-04
  .441488E-04  .407132E-04  .377899E-04  .353940E-04  .334806E-04
  .319721E-04  .307866E-04  .298524E-04  .291122E-04  .285224E-04
  .280503E-04  .276712E-04  .273667E-04  .271226E-04  .269281E-04
  .267747E-04  .266557E-04  .265658E-04  .265007E-04  .264568E-04
  .264314E-04  .264219E-04  .264264E-04  .264432E-04  .264708E-04
  .265080E-04  .265538E-04  .266073E-04  .266675E-04  .267339E-04
  .268059E-04  .268828E-04  .269643E-04  .270499E-04  .271392E-04
  .272318E-04  .273276E-04  .274262E-04  .275273E-04  .276308E-04
  .277364E-04  .278440E-04  .279534E-04  .280645E-04  .281771E-04
  .282910E-04
  .502704E+06  .511056E+06  .519542E+06  .528180E+06  .536994E+06
  .546014E+06  .555274E+06  .564815E+06  .574688E+06  .584948E+06
  .595663E+06  .606901E+06  .618727E+06  .631175E+06  .644215E+06
  .657706E+06  .671375E+06  .684867E+06  .697851E+06  .710109E+06
  .721558E+06  .732217E+06  .742156E+06  .751462E+06  .760225E+06
  .768522E+06  .776422E+06  .783982E+06  .791249E+06  .798264E+06
  .805060E+06  .811664E+06  .818100E+06  .824388E+06  .830545E+06
  .836585E+06  .842521E+06  .848363E+06  .854121E+06  .859803E+06
  .865417E+06  .870968E+06  .876462E+06  .881905E+06  .887301E+06
  .892653E+06  .897967E+06  .903244E+06  .908489E+06  .913703E+06
  .918890E+06  .924051E+06  .929188E+06  .934305E+06  .939402E+06
  .944481E+06  .949543E+06  .954591E+06  .959624E+06  .964646E+06
  .969656E+06
  .989211E+03  .971416E+03  .952987E+03  .933836E+03  .913861E+03
  .892944E+03  .870945E+03  .847708E+03  .823050E+03  .796773E+03
  .768664E+03  .738525E+03  .706218E+03  .671755E+03  .635425E+03
  .597928E+03  .560391E+03  .524177E+03  .490498E+03  .460104E+03
  .433211E+03  .409646E+03  .389042E+03  .370978E+03  .355057E+03
  .340931E+03  .328311E+03  .316960E+03  .306684E+03  .297326E+03
  .288758E+03  .280873E+03  .273585E+03  .266820E+03  .260517E+03
  .254625E+03  .249100E+03  .243903E+03  .239004E+03  .234372E+03
  .229985E+03  .225820E+03  .221860E+03  .218086E+03  .214485E+03
  .211042E+03  .207747E+03  .204589E+03  .201558E+03  .198646E+03
  .195845E+03  .193147E+03  .190546E+03  .188037E+03  .185613E+03
  .183271E+03  .181005E+03  .178811E+03  .176685E+03  .174624E+03
  .172625E+03
  .119167E-03  .113028E-03  .107174E-03  .101567E-03  .961736E-04
  .909634E-04  .859093E-04  .809874E-04  .761774E-04  .714637E-04
  .668367E-04  .622965E-04  .578572E-04  .535535E-04  .494465E-04
  .456220E-04  .421759E-04  .391852E-04  .366801E-04  .346386E-04
  .330025E-04  .317005E-04  .306649E-04  .298383E-04  .291757E-04
  .286420E-04  .282109E-04  .278619E-04  .275797E-04  .273523E-04
  .271702E-04  .270260E-04  .269139E-04  .268291E-04  .267676E-04
  .267263E-04  .267025E-04  .266941E-04  .266991E-04  .267160E-04
  .267433E-04  .267800E-04  .268251E-04  .268776E-04  .269368E-04
  .270020E-04  .270727E-04  .271483E-04  .272284E-04  .273126E-04
  .274004E-04  .274917E-04  .275859E-04  .276830E-04  .277827E-04
  .278847E-04  .279888E-04  .280950E-04  .282029E-04  .283125E-04
  .284236E-04
  .502611E+06  .510927E+06  .519370E+06  .527957E+06  .536710E+06
  .545656E+06  .554827E+06  .564259E+06  .573995E+06  .584085E+06
  .594586E+06  .605554E+06  .617043E+06  .629084E+06  .641658E+06
  .654663E+06  .667894E+06  .681063E+06  .693874E+06  .706098E+06
  .717615E+06  .728403E+06  .738501E+06  .747975E+06  .756904E+06
  .765360E+06  .773408E+06  .781105E+06  .788499E+06  .795631E+06
  .802534E+06  .809238E+06  .815766E+06  .822140E+06  .828376E+06
  .834490E+06  .840495E+06  .846402E+06  .852221E+06  .857960E+06
  .863627E+06  .869230E+06  .874773E+06  .880262E+06  .885702E+06
  .891096E+06  .896450E+06  .901765E+06  .907046E+06  .912296E+06
  .917516E+06  .922709E+06  .927878E+06  .933024E+06  .938150E+06
  .943257E+06  .948346E+06  .953419E+06  .958478E+06  .963524E+06
  .968558E+06
  .991122E+03  .973509E+03  .955290E+03  .936384E+03  .916697E+03
  .896122E+03  .874533E+03  .851790E+03  .827734E+03  .802192E+03
  .774985E+03  .745947E+03  .714965E+03  .682045E+03  .647409E+03
  .611593E+03  .575491E+03  .540237E+03  .506939E+03  .476403E+03
  .449000E+03  .424724E+03  .403331E+03  .384477E+03  .367806E+03
  .352987E+03  .339736E+03  .327814E+03  .317023E+03  .307200E+03
  .298211E+03  .289945E+03  .282309E+03  .275227E+03  .268633E+03
  .262473E+03  .256701E+03  .251277E+03  .246165E+03  .241336E+03
  .236765E+03  .232428E+03  .228306E+03  .224380E+03  .220636E+03
  .217059E+03  .213637E+03  .210358E+03  .207212E+03  .204191E+03
  .201286E+03  .198489E+03  .195794E+03  .193195E+03  .190685E+03
  .188260E+03  .185915E+03  .183645E+03  .181447E+03  .179316E+03
  .177249E+03
  .119829E-03  .113700E-03  .107860E-03  .102272E-03  .969022E-04
  .917214E-04  .867031E-04  .818244E-04  .770660E-04  .724132E-04
  .678570E-04  .633970E-04  .590445E-04  .548279E-04  .507964E-04
  .470198E-04  .435786E-04  .405438E-04  .379534E-04  .358025E-04
  .340502E-04  .326374E-04  .315021E-04  .305889E-04  .298520E-04
  .292551E-04  .287699E-04  .283748E-04  .280528E-04  .277909E-04
  .275788E-04  .274083E-04  .272730E-04  .271675E-04  .270876E-04
  .270297E-04  .269911E-04  .269691E-04  .269618E-04  .269674E-04
  .269845E-04  .270117E-04  .270480E-04  .270925E-04  .271442E-04
  .272025E-04  .272667E-04  .273363E-04  .274107E-04  .274895E-04
  .275724E-04  .276589E-04  .277487E-04  .278416E-04  .279373E-04
  .280356E-04  .281362E-04  .282389E-04  .283436E-04  .284501E-04
  .285583E-04
  .502525E+06  .510805E+06  .519206E+06  .527745E+06  .536440E+06
  .545317E+06  .554404E+06  .563734E+06  .573344E+06  .583279E+06
  .593587E+06  .604315E+06  .615509E+06  .627194E+06  .639360E+06
  .651930E+06  .664750E+06  .677587E+06  .690184E+06  .702320E+06
  .713852E+06  .724724E+06  .734946E+06  .744564E+06  .753642E+06
  .762243E+06  .770431E+06  .778259E+06  .785775E+06  .793020E+06
  .800029E+06  .806830E+06  .813448E+06  .819906E+06  .826220E+06
  .832407E+06  .838480E+06  .844452E+06  .850331E+06  .856127E+06
  .861849E+06  .867502E+06  .873093E+06  .878628E+06  .884111E+06
  .889548E+06  .894941E+06  .900295E+06  .905612E+06  .910896E+06
  .916150E+06  .921375E+06  .926575E+06  .931751E+06  .936906E+06
  .942040E+06  .947156E+06  .952255E+06  .957339E+06  .962409E+06
  .967466E+06
  .993003E+03  .975565E+03  .957548E+03  .938876E+03  .919464E+03
  .899212E+03  .878009E+03  .855727E+03  .832227E+03  .807359E+03
  .780970E+03  .752921E+03  .723118E+03  .691565E+03  .658435E+03
  .624152E+03  .589427E+03  .555201E+03  .522458E+03  .492001E+03
  .464299E+03  .439481E+03  .417422E+03  .397863E+03  .380497E+03
  .365021E+03  .351162E+03  .338683E+03  .327385E+03  .317101E+03
  .307693E+03  .299046E+03  .291062E+03  .283661E+03  .276775E+03
  .270347E+03  .264326E+03  .258671E+03  .253346E+03  .248319E+03
  .243562E+03  .239051E+03  .234766E+03  .230688E+03  .226799E+03
  .223086E+03  .219535E+03  .216134E+03  .212873E+03  .209742E+03
  .206733E+03  .203837E+03  .201047E+03  .198357E+03  .195761E+03
  .193253E+03  .190828E+03  .188482E+03  .186210E+03  .184008E+03
  .181873E+03
  .120485E-03  .114365E-03  .108538E-03  .102968E-03  .976200E-04
  .924664E-04  .874811E-04  .826419E-04  .779306E-04  .733329E-04
  .688403E-04  .644518E-04  .601766E-04  .560380E-04  .520761E-04
  .483481E-04  .449219E-04  .418607E-04  .392056E-04  .369633E-04
  .351077E-04  .335915E-04  .323600E-04  .313611E-04  .305495E-04
  .298881E-04  .293475E-04  .289047E-04  .285415E-04  .282438E-04
  .280004E-04  .278024E-04  .276428E-04  .275158E-04  .274167E-04
  .273416E-04  .272874E-04  .272513E-04  .272312E-04  .272252E-04
  .272315E-04  .272490E-04  .272762E-04  .273123E-04  .273562E-04
  .274073E-04  .274648E-04  .275281E-04  .275966E-04  .276699E-04
  .277476E-04  .278293E-04  .279145E-04  .280031E-04  .280947E-04
  .281891E-04  .282860E-04  .283852E-04  .284866E-04  .285900E-04
  .286952E-04
  .502444E+06  .510690E+06  .519052E+06  .527543E+06  .536184E+06
  .544995E+06  .554003E+06  .563237E+06  .572732E+06  .582525E+06
  .592657E+06  .603170E+06  .614101E+06  .625474E+06  .637279E+06
  .649462E+06  .661901E+06  .674411E+06  .686772E+06  .698778E+06
  .710278E+06  .721193E+06  .731505E+06  .741240E+06  .750447E+06
  .759180E+06  .767497E+06  .775449E+06  .783081E+06  .790436E+06
  .797546E+06  .804442E+06  .811148E+06  .817688E+06  .824080E+06
  .830339E+06  .836480E+06  .842514E+06  .848453E+06  .854306E+06
  .860081E+06  .865784E+06  .871424E+06  .877004E+06  .882531E+06
  .888008E+06  .893441E+06  .898833E+06  .904186E+06  .909505E+06
  .914792E+06  .920049E+06  .925280E+06  .930486E+06  .935668E+06
  .940830E+06  .945973E+06  .951098E+06  .956206E+06  .961300E+06
  .966380E+06
  .994855E+03  .977586E+03  .959763E+03  .941316E+03  .922166E+03
  .902221E+03  .881380E+03  .859530E+03  .836547E+03  .812300E+03
  .786657E+03  .759501E+03  .730754E+03  .700420E+03  .668638E+03
  .635747E+03  .602322E+03  .569142E+03  .537068E+03  .506864E+03
  .479049E+03  .453851E+03  .431254E+03  .411083E+03  .393088E+03
  .376999E+03  .362560E+03  .349543E+03  .337750E+03  .327014E+03
  .317191E+03  .308165E+03  .299834E+03  .292115E+03  .284937E+03
  .278239E+03  .271969E+03  .266083E+03  .260543E+03  .255316E+03
  .250372E+03  .245687E+03  .241238E+03  .237005E+03  .232972E+03
  .229122E+03  .225441E+03  .221918E+03  .218540E+03  .215299E+03
  .212184E+03  .209188E+03  .206303E+03  .203521E+03  .200838E+03
  .198246E+03  .195742E+03  .193319E+03  .190973E+03  .188700E+03
  .186497E+03
  .121135E-03  .115024E-03  .109210E-03  .103655E-03  .983277E-04
  .931991E-04  .882443E-04  .834415E-04  .787731E-04  .742255E-04
  .697903E-04  .654660E-04  .612599E-04  .571913E-04  .532933E-04
  .496132E-04  .462081E-04  .431337E-04  .404309E-04  .381138E-04
  .361678E-04  .345569E-04  .332342E-04  .321517E-04  .312658E-04
  .305394E-04  .299425E-04  .294507E-04  .290450E-04  .287103E-04
  .284346E-04  .282081E-04  .280234E-04  .278740E-04  .277548E-04
  .276618E-04  .275914E-04  .275408E-04  .275074E-04  .274892E-04
  .274845E-04  .274917E-04  .275095E-04  .275369E-04  .275728E-04
  .276164E-04  .276669E-04  .277237E-04  .277862E-04  .278538E-04
  .279262E-04  .280028E-04  .280833E-04  .281674E-04  .282548E-04
  .283452E-04  .284383E-04  .285340E-04  .286319E-04  .287321E-04
  .288342E-04
  .502368E+06  .510582E+06  .518905E+06  .527352E+06  .535940E+06
  .544690E+06  .553623E+06  .562768E+06  .572155E+06  .581816E+06
  .591789E+06  .602108E+06  .612804E+06  .623898E+06  .635385E+06
  .647221E+06  .659311E+06  .671506E+06  .683620E+06  .695468E+06
  .706899E+06  .717818E+06  .728188E+06  .738014E+06  .747329E+06
  .756179E+06  .764613E+06  .772680E+06  .780422E+06  .787881E+06
  .795089E+06  .802076E+06  .808869E+06  .815490E+06  .821956E+06
  .828286E+06  .834494E+06  .840591E+06  .846589E+06  .852497E+06
  .858325E+06  .864078E+06  .869765E+06  .875391E+06  .880960E+06
  .886479E+06  .891951E+06  .897380E+06  .902769E+06  .908122E+06
  .913442E+06  .918732E+06  .923993E+06  .929228E+06  .934439E+06
  .939628E+06  .944797E+06  .949947E+06  .955081E+06  .960198E+06
  .965302E+06
  .996679E+03  .979573E+03  .961937E+03  .943706E+03  .924805E+03
  .905152E+03  .884655E+03  .863210E+03  .840708E+03  .817034E+03
  .792075E+03  .765731E+03  .737938E+03  .708698E+03  .678127E+03
  .646501E+03  .614290E+03  .582144E+03  .550806E+03  .520983E+03
  .493210E+03  .467783E+03  .444775E+03  .424089E+03  .405536E+03
  .388884E+03  .373902E+03  .360371E+03  .348100E+03  .336921E+03
  .326692E+03  .317291E+03  .308617E+03  .300581E+03  .293111E+03
  .286143E+03  .279624E+03  .273507E+03  .267752E+03  .262324E+03
  .257193E+03  .252332E+03  .247718E+03  .243331E+03  .239151E+03
  .235163E+03  .231353E+03  .227706E+03  .224212E+03  .220859E+03
  .217639E+03  .214542E+03  .211561E+03  .208688E+03  .205916E+03
  .203241E+03  .200656E+03  .198155E+03  .195736E+03  .193392E+03
  .191120E+03
  .121781E-03  .115678E-03  .109874E-03  .104334E-03  .990257E-04
  .939204E-04  .889937E-04  .842244E-04  .795954E-04  .750934E-04
  .707102E-04  .664438E-04  .622999E-04  .582945E-04  .544550E-04
  .508209E-04  .474404E-04  .443624E-04  .416255E-04  .392481E-04
  .372245E-04  .355282E-04  .341202E-04  .329573E-04  .319985E-04
  .312073E-04  .305534E-04  .300119E-04  .295628E-04  .291901E-04
  .288810E-04  .286251E-04  .284143E-04  .282417E-04  .281019E-04
  .279903E-04  .279032E-04  .278373E-04  .277901E-04  .277594E-04
  .277432E-04  .277398E-04  .277479E-04  .277663E-04  .277939E-04
  .278298E-04  .278731E-04  .279232E-04  .279794E-04  .280412E-04
  .281080E-04  .281794E-04  .282551E-04  .283346E-04  .284176E-04
  .285039E-04  .285931E-04  .286851E-04  .287795E-04  .288763E-04
  .289752E-04
  .502298E+06  .510480E+06  .518767E+06  .527171E+06  .535709E+06
  .544399E+06  .553262E+06  .562323E+06  .571609E+06  .581150E+06
  .590976E+06  .601118E+06  .611604E+06  .622449E+06  .633651E+06
  .645176E+06  .656947E+06  .668843E+06  .680710E+06  .692382E+06
  .703715E+06  .714606E+06  .725002E+06  .734893E+06  .744296E+06
  .753246E+06  .761785E+06  .769957E+06  .777802E+06  .785359E+06
  .792661E+06  .799737E+06  .806613E+06  .813312E+06  .819852E+06
  .826251E+06  .832524E+06  .838683E+06  .844739E+06  .850702E+06
  .856582E+06  .862385E+06  .868118E+06  .873788E+06  .879401E+06
  .884960E+06  .890471E+06  .895937E+06  .901362E+06  .906749E+06
  .912102E+06  .917422E+06  .922714E+06  .927978E+06  .933217E+06
  .938434E+06  .943629E+06  .948804E+06  .953962E+06  .959103E+06
  .964230E+06
  .998476E+03  .981528E+03  .964072E+03  .946047E+03  .927386E+03
  .908011E+03  .887838E+03  .866775E+03  .844723E+03  .821582E+03
  .797252E+03  .771650E+03  .744721E+03  .716469E+03  .686992E+03
  .656518E+03  .625435E+03  .594289E+03  .563720E+03  .534370E+03
  .506763E+03  .481240E+03  .457940E+03  .436839E+03  .417803E+03
  .400645E+03  .385159E+03  .371143E+03  .358414E+03  .346807E+03
  .336180E+03  .326412E+03  .317398E+03  .309050E+03  .301290E+03
  .294054E+03  .287286E+03  .280937E+03  .274967E+03  .269338E+03
  .264019E+03  .258983E+03  .254204E+03  .249661E+03  .245335E+03
  .241209E+03  .237267E+03  .233497E+03  .229885E+03  .226421E+03
  .223095E+03  .219897E+03  .216819E+03  .213854E+03  .210995E+03
  .208235E+03  .205569E+03  .202991E+03  .200497E+03  .198081E+03
  .195741E+03
  .122422E-03  .116326E-03  .110532E-03  .105006E-03  .997147E-04
  .946309E-04  .897301E-04  .849917E-04  .803989E-04  .759386E-04
  .716027E-04  .673887E-04  .633010E-04  .593527E-04  .555669E-04
  .519766E-04  .486226E-04  .455475E-04  .427872E-04  .403622E-04
  .382727E-04  .365005E-04  .350137E-04  .337745E-04  .327449E-04
  .318898E-04  .311790E-04  .305873E-04  .300940E-04  .296825E-04
  .293391E-04  .290530E-04  .288153E-04  .286188E-04  .284577E-04
  .283269E-04  .282224E-04  .281409E-04  .280795E-04  .280357E-04
  .280076E-04  .279933E-04  .279914E-04  .280005E-04  .280195E-04
  .280474E-04  .280833E-04  .281265E-04  .281762E-04  .282320E-04
  .282931E-04  .283592E-04  .284298E-04  .285046E-04  .285831E-04
  .286652E-04  .287504E-04  .288385E-04  .289294E-04  .290228E-04
  .291184E-04
  .502233E+06  .510385E+06  .518636E+06  .526999E+06  .535489E+06
  .544123E+06  .552920E+06  .561902E+06  .571094E+06  .580522E+06
  .590213E+06  .600194E+06  .610489E+06  .621110E+06  .632057E+06
  .643301E+06  .654781E+06  .666398E+06  .678022E+06  .689508E+06
  .700721E+06  .711557E+06  .721953E+06  .731884E+06  .741354E+06
  .750388E+06  .759019E+06  .767286E+06  .775226E+06  .782875E+06
  .790265E+06  .797426E+06  .804382E+06  .811157E+06  .817769E+06
  .824236E+06  .830572E+06  .836791E+06  .842904E+06  .848922E+06
  .854852E+06  .860704E+06  .866484E+06  .872198E+06  .877852E+06
  .883452E+06  .889001E+06  .894504E+06  .899964E+06  .905385E+06
  .910770E+06  .916122E+06  .921444E+06  .926737E+06  .932004E+06
  .937247E+06  .942468E+06  .947669E+06  .952851E+06  .958016E+06
  .963165E+06
  .100025E+04  .983451E+03  .966169E+03  .948344E+03  .929911E+03
  .910801E+03  .890936E+03  .870233E+03  .848603E+03  .825957E+03
  .802210E+03  .777289E+03  .751148E+03  .723794E+03  .695309E+03
  .665885E+03  .635848E+03  .605657E+03  .575866E+03  .547048E+03
  .519707E+03  .494200E+03  .470718E+03  .449295E+03  .429855E+03
  .412250E+03  .396304E+03  .381836E+03  .368672E+03  .356655E+03
  .345643E+03  .335517E+03  .326170E+03  .317512E+03  .309466E+03
  .301964E+03  .294948E+03  .288370E+03  .282185E+03  .276355E+03
  .270849E+03  .265636E+03  .260692E+03  .255993E+03  .251520E+03
  .247256E+03  .243184E+03  .239289E+03  .235560E+03  .231984E+03
  .228551E+03  .225251E+03  .222077E+03  .219019E+03  .216072E+03
  .213227E+03  .210480E+03  .207825E+03  .205256E+03  .202769E+03
  .200359E+03
  .123059E-03  .116968E-03  .111184E-03  .105670E-03  .100395E-03
  .953311E-04  .904544E-04  .857446E-04  .811850E-04  .767630E-04
  .724703E-04  .683039E-04  .642672E-04  .603707E-04  .566340E-04
  .530849E-04  .497582E-04  .466908E-04  .439154E-04  .414530E-04
  .393084E-04  .374693E-04  .359107E-04  .346000E-04  .335024E-04
  .325848E-04  .318176E-04  .311756E-04  .306377E-04  .301867E-04
  .298084E-04  .294914E-04  .292262E-04  .290051E-04  .288219E-04
  .286713E-04  .285490E-04  .284514E-04  .283752E-04  .283181E-04
  .282777E-04  .282522E-04  .282399E-04  .282394E-04  .282496E-04
  .282693E-04  .282975E-04  .283336E-04  .283767E-04  .284261E-04
  .284814E-04  .285420E-04  .286075E-04  .286774E-04  .287513E-04
  .288290E-04  .289101E-04  .289944E-04  .290815E-04  .291713E-04
  .292636E-04
  .502173E+06  .510295E+06  .518512E+06  .526836E+06  .535280E+06
  .543860E+06  .552594E+06  .561501E+06  .570605E+06  .579928E+06
  .589495E+06  .599329E+06  .609449E+06  .619868E+06  .630584E+06
  .641574E+06  .652789E+06  .664146E+06  .675536E+06  .686832E+06
  .697911E+06  .708671E+06  .719044E+06  .728992E+06  .738509E+06
  .747610E+06  .756320E+06  .764671E+06  .772697E+06  .780431E+06
  .787905E+06  .795146E+06  .802179E+06  .809027E+06  .815708E+06
  .822240E+06  .828639E+06  .834917E+06  .841086E+06  .847156E+06
  .853137E+06  .859037E+06  .864862E+06  .870620E+06  .876316E+06
  .881955E+06  .887542E+06  .893081E+06  .898576E+06  .904031E+06
  .909448E+06  .914831E+06  .920182E+06  .925504E+06  .930799E+06
  .936069E+06  .941316E+06  .946541E+06  .951747E+06  .956936E+06
  .962107E+06
  .100199E+04  .985345E+03  .968231E+03  .950597E+03  .932384E+03
  .913526E+03  .893954E+03  .873591E+03  .852357E+03  .830175E+03
  .806968E+03  .782675E+03  .757257E+03  .730722E+03  .703141E+03
  .674678E+03  .645609E+03  .616324E+03  .587301E+03  .559053E+03
  .532048E+03  .506651E+03  .483084E+03  .461431E+03  .441661E+03
  .423670E+03  .407312E+03  .392428E+03  .378857E+03  .366448E+03
  .355066E+03  .344592E+03  .334920E+03  .325960E+03  .317631E+03
  .309866E+03  .302606E+03  .295798E+03  .289400E+03  .283371E+03
  .277677E+03  .272288E+03  .267179E+03  .262325E+03  .257706E+03
  .253302E+03  .249099E+03  .245080E+03  .241233E+03  .237545E+03
  .234005E+03  .230604E+03  .227332E+03  .224182E+03  .221146E+03
  .218217E+03  .215388E+03  .212655E+03  .210011E+03  .207452E+03
  .204973E+03
  .123690E-03  .117605E-03  .111830E-03  .106327E-03  .101067E-03
  .960216E-04  .911672E-04  .864838E-04  .819549E-04  .775681E-04
  .733150E-04  .691921E-04  .652016E-04  .613524E-04  .576608E-04
  .541504E-04  .508508E-04  .477942E-04  .450100E-04  .425190E-04
  .403284E-04  .384312E-04  .368078E-04  .354305E-04  .342683E-04
  .332901E-04  .324674E-04  .317755E-04  .311929E-04  .307020E-04
  .302883E-04  .299397E-04  .296464E-04  .294002E-04  .291944E-04
  .290235E-04  .288829E-04  .287686E-04  .286773E-04  .286064E-04
  .285534E-04  .285163E-04  .284933E-04  .284830E-04  .284840E-04
  .284953E-04  .285157E-04  .285444E-04  .285806E-04  .286237E-04
  .286730E-04  .287279E-04  .287881E-04  .288529E-04  .289222E-04
  .289954E-04  .290723E-04  .291525E-04  .292359E-04  .293221E-04
  .294109E-04
  .502118E+06  .510211E+06  .518396E+06  .526682E+06  .535082E+06
  .543610E+06  .552284E+06  .561121E+06  .570142E+06  .579367E+06
  .588819E+06  .598516E+06  .608477E+06  .618711E+06  .629218E+06
  .639978E+06  .650950E+06  .662066E+06  .673232E+06  .684339E+06
  .695275E+06  .705944E+06  .716273E+06  .726219E+06  .735765E+06
  .744917E+06  .753691E+06  .762116E+06  .770219E+06  .778032E+06
  .785583E+06  .792900E+06  .800006E+06  .806923E+06  .813671E+06
  .820267E+06  .826726E+06  .833062E+06  .839285E+06  .845408E+06
  .851438E+06  .857385E+06  .863255E+06  .869055E+06  .874792E+06
  .880470E+06  .886095E+06  .891670E+06  .897199E+06  .902687E+06
  .908136E+06  .913549E+06  .918930E+06  .924280E+06  .929602E+06
  .934899E+06  .940171E+06  .945422E+06  .950652E+06  .955863E+06
  .961057E+06
  .100371E+04  .987210E+03  .970258E+03  .952808E+03  .934805E+03
  .916190E+03  .896896E+03  .876855E+03  .855996E+03  .834247E+03
  .811543E+03  .787831E+03  .763079E+03  .737295E+03  .710541E+03
  .682960E+03  .654787E+03  .626356E+03  .598083E+03  .570421E+03
  .543806E+03  .518593E+03  .495026E+03  .473223E+03  .453196E+03
  .434880E+03  .418160E+03  .402898E+03  .388948E+03  .376171E+03
  .364436E+03  .353627E+03  .343640E+03  .334383E+03  .325778E+03
  .317754E+03  .310252E+03  .303218E+03  .296608E+03  .290380E+03
  .284500E+03  .278937E+03  .273663E+03  .268653E+03  .263888E+03
  .259346E+03  .255011E+03  .250868E+03  .246903E+03  .243102E+03
  .239456E+03  .235953E+03  .232585E+03  .229342E+03  .226217E+03
  .223203E+03  .220293E+03  .217481E+03  .214763E+03  .212132E+03
  .209583E+03
  .124318E-03  .118238E-03  .112470E-03  .106978E-03  .101731E-03
  .967030E-04  .918692E-04  .872102E-04  .827097E-04  .783553E-04
  .741385E-04  .700554E-04  .661072E-04  .623012E-04  .586510E-04
  .551767E-04  .519037E-04  .488600E-04  .460719E-04  .435591E-04
  .413306E-04  .393831E-04  .377017E-04  .362632E-04  .350400E-04
  .340036E-04  .331269E-04  .323856E-04  .317585E-04  .312276E-04
  .307782E-04  .303976E-04  .300756E-04  .298038E-04  .295749E-04
  .293832E-04  .292238E-04  .290924E-04  .289857E-04  .289005E-04
  .288346E-04  .287855E-04  .287516E-04  .287312E-04  .287228E-04
  .287254E-04  .287377E-04  .287589E-04  .287881E-04  .288246E-04
  .288677E-04  .289169E-04  .289715E-04  .290313E-04  .290957E-04
  .291643E-04  .292368E-04  .293130E-04  .293924E-04  .294749E-04
  .295603E-04
  .502068E+06  .510133E+06  .518286E+06  .526535E+06  .534893E+06
  .543373E+06  .551989E+06  .560760E+06  .569703E+06  .578836E+06
  .588180E+06  .597751E+06  .607566E+06  .617631E+06  .627947E+06
  .638498E+06  .649248E+06  .660140E+06  .671094E+06  .682015E+06
  .692805E+06  .703371E+06  .713641E+06  .723567E+06  .733125E+06
  .742311E+06  .751138E+06  .759624E+06  .767796E+06  .775680E+06
  .783303E+06  .790690E+06  .797865E+06  .804849E+06  .811661E+06
  .818318E+06  .824835E+06  .831226E+06  .837503E+06  .843676E+06
  .849755E+06  .855747E+06  .861662E+06  .867504E+06  .873281E+06
  .878998E+06  .884659E+06  .890270E+06  .895833E+06  .901353E+06
  .906834E+06  .912278E+06  .917687E+06  .923066E+06  .928415E+06
  .933738E+06  .939035E+06  .944310E+06  .949564E+06  .954798E+06
  .960014E+06
  .100541E+04  .989047E+03  .972251E+03  .954979E+03  .937179E+03
  .918795E+03  .899767E+03  .880032E+03  .859525E+03  .838184E+03
  .815951E+03  .792778E+03  .768641E+03  .743548E+03  .717555E+03
  .690785E+03  .663442E+03  .635815E+03  .608265E+03  .581196E+03
  .555004E+03  .530034E+03  .506536E+03  .484657E+03  .464443E+03
  .445861E+03  .428827E+03  .413226E+03  .398929E+03  .385808E+03
  .373739E+03  .362609E+03  .352318E+03  .342774E+03  .333898E+03
  .325621E+03  .317880E+03  .310624E+03  .303804E+03  .297380E+03
  .291315E+03  .285577E+03  .280139E+03  .274976E+03  .270064E+03
  .265384E+03  .260918E+03  .256651E+03  .252568E+03  .248656E+03
  .244902E+03  .241298E+03  .237832E+03  .234497E+03  .231283E+03
  .228184E+03  .225193E+03  .222303E+03  .219509E+03  .216806E+03
  .214188E+03
  .124942E-03  .118865E-03  .113104E-03  .107622E-03  .102388E-03
  .973756E-04  .925610E-04  .879247E-04  .834504E-04  .791259E-04
  .749425E-04  .708958E-04  .669864E-04  .632199E-04  .596079E-04
  .561673E-04  .529201E-04  .498905E-04  .471020E-04  .445731E-04
  .423136E-04  .403229E-04  .385898E-04  .370953E-04  .358151E-04
  .347232E-04  .337942E-04  .330045E-04  .323333E-04  .317626E-04
  .312772E-04  .308643E-04  .305134E-04  .302154E-04  .299631E-04
  .297502E-04  .295715E-04  .294227E-04  .293000E-04  .292004E-04
  .291211E-04  .290599E-04  .290147E-04  .289839E-04  .289659E-04
  .289595E-04  .289636E-04  .289770E-04  .289990E-04  .290288E-04
  .290655E-04  .291088E-04  .291579E-04  .292124E-04  .292718E-04
  .293357E-04  .294038E-04  .294757E-04  .295512E-04  .296299E-04
  .297117E-04
  .502022E+06  .510060E+06  .518182E+06  .526396E+06  .534714E+06
  .543146E+06  .551709E+06  .560416E+06  .569285E+06  .578333E+06
  .587576E+06  .597030E+06  .606709E+06  .616620E+06  .626761E+06
  .637120E+06  .647666E+06  .658351E+06  .669105E+06  .679847E+06
  .690488E+06  .700943E+06  .711142E+06  .721034E+06  .730589E+06
  .739796E+06  .748662E+06  .757200E+06  .765430E+06  .773377E+06
  .781066E+06  .788518E+06  .795758E+06  .802805E+06  .809677E+06
  .816393E+06  .822967E+06  .829412E+06  .835740E+06  .841963E+06
  .848089E+06  .854126E+06  .860084E+06  .865967E+06  .871784E+06
  .877538E+06  .883236E+06  .888881E+06  .894478E+06  .900031E+06
  .905542E+06  .911016E+06  .916454E+06  .921861E+06  .927237E+06
  .932585E+06  .937908E+06  .943207E+06  .948484E+06  .953741E+06
  .958979E+06
  .100709E+04  .990857E+03  .974213E+03  .957113E+03  .939507E+03
  .921345E+03  .902570E+03  .883126E+03  .862953E+03  .841996E+03
  .820203E+03  .797534E+03  .773967E+03  .749512E+03  .724220E+03
  .698200E+03  .671627E+03  .644755E+03  .617898E+03  .591416E+03
  .565671E+03  .540987E+03  .517617E+03  .495725E+03  .475385E+03
  .456595E+03  .439296E+03  .423396E+03  .408785E+03  .395345E+03
  .382961E+03  .371527E+03  .360944E+03  .351123E+03  .341985E+03
  .333459E+03  .325486E+03  .318010E+03  .310983E+03  .304365E+03
  .298117E+03  .292207E+03  .286606E+03  .281289E+03  .276232E+03
  .271414E+03  .266818E+03  .262427E+03  .258227E+03  .254202E+03
  .250343E+03  .246636E+03  .243074E+03  .239645E+03  .236343E+03
  .233159E+03  .230086E+03  .227119E+03  .224250E+03  .221474E+03
  .218787E+03
  .125561E-03  .119488E-03  .113733E-03  .108260E-03  .103038E-03
  .980399E-04  .932431E-04  .886278E-04  .841779E-04  .798810E-04
  .757284E-04  .717153E-04  .678414E-04  .641113E-04  .605344E-04
  .571253E-04  .539027E-04  .508880E-04  .481018E-04  .455612E-04
  .432765E-04  .412488E-04  .394700E-04  .379246E-04  .365914E-04
  .354470E-04  .344677E-04  .336309E-04  .329163E-04  .323060E-04
  .317847E-04  .313394E-04  .309591E-04  .306348E-04  .303586E-04
  .301241E-04  .299258E-04  .297592E-04  .296203E-04  .295058E-04
  .294129E-04  .293392E-04  .292825E-04  .292410E-04  .292132E-04
  .291977E-04  .291932E-04  .291988E-04  .292134E-04  .292362E-04
  .292665E-04  .293037E-04  .293470E-04  .293961E-04  .294505E-04
  .295096E-04  .295731E-04  .296408E-04  .297122E-04  .297870E-04
  .298650E-04
  .501980E+06  .509992E+06  .518085E+06  .526265E+06  .534543E+06
  .542931E+06  .551442E+06  .560089E+06  .568888E+06  .577855E+06
  .587004E+06  .596349E+06  .605903E+06  .615671E+06  .625652E+06
  .635834E+06  .646193E+06  .656685E+06  .667251E+06  .677821E+06
  .688315E+06  .698655E+06  .708773E+06  .718618E+06  .728157E+06
  .737373E+06  .746265E+06  .754844E+06  .763124E+06  .771127E+06
  .778874E+06  .786387E+06  .793686E+06  .800793E+06  .807723E+06
  .814495E+06  .821123E+06  .827620E+06  .833998E+06  .840268E+06
  .846440E+06  .852522E+06  .858521E+06  .864446E+06  .870301E+06
  .876092E+06  .881826E+06  .887505E+06  .893135E+06  .898720E+06
  .904262E+06  .909765E+06  .915232E+06  .920665E+06  .926068E+06
  .931442E+06  .936789E+06  .942112E+06  .947413E+06  .952692E+06
  .957952E+06
  .100874E+04  .992641E+03  .976144E+03  .959210E+03  .941791E+03
  .923842E+03  .905310E+03  .886142E+03  .866286E+03  .845691E+03
  .824312E+03  .802113E+03  .779077E+03  .755215E+03  .730571E+03
  .705244E+03  .679388E+03  .653224E+03  .627029E+03  .601123E+03
  .575835E+03  .551469E+03  .528274E+03  .506425E+03  .486015E+03
  .467068E+03  .449551E+03  .433393E+03  .418500E+03  .404768E+03
  .392092E+03  .380371E+03  .369510E+03  .359422E+03  .350029E+03
  .341263E+03  .333062E+03  .325370E+03  .318141E+03  .311331E+03
  .304902E+03  .298822E+03  .293060E+03  .287590E+03  .282389E+03
  .277435E+03  .272709E+03  .268195E+03  .263877E+03  .259741E+03
  .255775E+03  .251967E+03  .248308E+03  .244787E+03  .241396E+03
  .238127E+03  .234973E+03  .231927E+03  .228983E+03  .226136E+03
  .223380E+03
  .126177E-03  .120107E-03  .114357E-03  .108892E-03  .103681E-03
  .986964E-04  .939161E-04  .893202E-04  .848929E-04  .806216E-04
  .764975E-04  .725153E-04  .686742E-04  .649774E-04  .614329E-04
  .580532E-04  .548542E-04  .518546E-04  .490726E-04  .465241E-04
  .442189E-04  .421596E-04  .403405E-04  .387490E-04  .373669E-04
  .361732E-04  .351458E-04  .342633E-04  .335062E-04  .328568E-04
  .322998E-04  .318220E-04  .314124E-04  .310614E-04  .307610E-04
  .305046E-04  .302864E-04  .301017E-04  .299462E-04  .298166E-04
  .297098E-04  .296233E-04  .295548E-04  .295025E-04  .294647E-04
  .294398E-04  .294266E-04  .294241E-04  .294311E-04  .294469E-04
  .294705E-04  .295015E-04  .295390E-04  .295826E-04  .296317E-04
  .296859E-04  .297448E-04  .298081E-04  .298753E-04  .299461E-04
  .300204E-04
  .501943E+06  .509930E+06  .517993E+06  .526141E+06  .534382E+06
  .542726E+06  .551187E+06  .559777E+06  .568510E+06  .577400E+06
  .586461E+06  .595705E+06  .605142E+06  .614778E+06  .624611E+06
  .634631E+06  .644816E+06  .655129E+06  .665520E+06  .675925E+06
  .686275E+06  .696497E+06  .706528E+06  .716317E+06  .725828E+06
  .735041E+06  .743950E+06  .752559E+06  .760880E+06  .768931E+06
  .776730E+06  .784298E+06  .791653E+06  .798814E+06  .805800E+06
  .812625E+06  .819304E+06  .825851E+06  .832278E+06  .838594E+06
  .844810E+06  .850935E+06  .856976E+06  .862939E+06  .868832E+06
  .874660E+06  .880429E+06  .886142E+06  .891804E+06  .897420E+06
  .902992E+06  .908524E+06  .914019E+06  .919480E+06  .924908E+06
  .930308E+06  .935680E+06  .941026E+06  .946350E+06  .951651E+06
  .956933E+06
  .101037E+04  .994399E+03  .978046E+03  .961271E+03  .944034E+03
  .926289E+03  .907989E+03  .889085E+03  .869530E+03  .849277E+03
  .828287E+03  .806529E+03  .783990E+03  .760678E+03  .736637E+03
  .711953E+03  .686764E+03  .661265E+03  .635700E+03  .610355E+03
  .585527E+03  .561502E+03  .538518E+03  .516757E+03  .496327E+03
  .477272E+03  .459581E+03  .443203E+03  .428062E+03  .414066E+03
  .401120E+03  .389129E+03  .378005E+03  .367662E+03  .358025E+03
  .349026E+03  .340602E+03  .332701E+03  .325273E+03  .318274E+03
  .311668E+03  .305419E+03  .299498E+03  .293877E+03  .288532E+03
  .283442E+03  .278588E+03  .273951E+03  .269516E+03  .265270E+03
  .261198E+03  .257289E+03  .253533E+03  .249920E+03  .246441E+03
  .243087E+03  .239852E+03  .236728E+03  .233709E+03  .230790E+03
  .227964E+03
  .126789E-03  .120721E-03  .114976E-03  .109518E-03  .104317E-03
  .993453E-04  .945803E-04  .900026E-04  .855962E-04  .813486E-04
  .772508E-04  .732972E-04  .694863E-04  .658203E-04  .623059E-04
  .589534E-04  .557769E-04  .527924E-04  .500161E-04  .474623E-04
  .451406E-04  .430545E-04  .412001E-04  .395671E-04  .381400E-04
  .369000E-04  .358268E-04  .349004E-04  .341019E-04  .334141E-04
  .328217E-04  .323117E-04  .318726E-04  .314948E-04  .311701E-04
  .308915E-04  .306531E-04  .304499E-04  .302777E-04  .301326E-04
  .300117E-04  .299122E-04  .298317E-04  .297683E-04  .297201E-04
  .296857E-04  .296637E-04  .296529E-04  .296522E-04  .296607E-04
  .296776E-04  .297021E-04  .297337E-04  .297716E-04  .298155E-04
  .298647E-04  .299188E-04  .299776E-04  .300405E-04  .301073E-04
  .301778E-04
  .501909E+06  .509872E+06  .517908E+06  .526023E+06  .534228E+06
  .542531E+06  .550945E+06  .559480E+06  .568151E+06  .576968E+06
  .585946E+06  .595095E+06  .604423E+06  .613936E+06  .623632E+06
  .633502E+06  .643527E+06  .653674E+06  .663900E+06  .674148E+06
  .684357E+06  .694461E+06  .704401E+06  .714127E+06  .723601E+06
  .732801E+06  .741715E+06  .750346E+06  .758700E+06  .766791E+06
  .774636E+06  .782253E+06  .789658E+06  .796871E+06  .803908E+06
  .810783E+06  .817512E+06  .824107E+06  .830579E+06  .836941E+06
  .843200E+06  .849366E+06  .855447E+06  .861449E+06  .867379E+06
  .873243E+06  .879045E+06  .884792E+06  .890486E+06  .896132E+06
  .901734E+06  .907295E+06  .912817E+06  .918304E+06  .923759E+06
  .929183E+06  .934579E+06  .939949E+06  .945295E+06  .950619E+06
  .955921E+06
  .101198E+04  .996134E+03  .979919E+03  .963299E+03  .946236E+03
  .928687E+03  .910610E+03  .891959E+03  .872690E+03  .852762E+03
  .832139E+03  .810795E+03  .788719E+03  .765922E+03  .742442E+03
  .718357E+03  .693791E+03  .668915E+03  .643949E+03  .619146E+03
  .594778E+03  .571106E+03  .548363E+03  .526727E+03  .506320E+03
  .487201E+03  .469378E+03  .452817E+03  .437460E+03  .423227E+03
  .410034E+03  .397793E+03  .386421E+03  .375835E+03  .365964E+03
  .356740E+03  .348102E+03  .339996E+03  .332373E+03  .325191E+03
  .318409E+03  .311994E+03  .305916E+03  .300146E+03  .294660E+03
  .289435E+03  .284453E+03  .279695E+03  .275144E+03  .270787E+03
  .266610E+03  .262601E+03  .258748E+03  .255043E+03  .251476E+03
  .248038E+03  .244722E+03  .241520E+03  .238427E+03  .235435E+03
  .232541E+03
  .127397E-03  .121331E-03  .115591E-03  .110139E-03  .104947E-03
  .999870E-04  .952362E-04  .906754E-04  .862884E-04  .820629E-04
  .779894E-04  .740623E-04  .702792E-04  .666417E-04  .631551E-04
  .598282E-04  .566729E-04  .537032E-04  .509336E-04  .483768E-04
  .460420E-04  .439330E-04  .420476E-04  .403774E-04  .389090E-04
  .376259E-04  .365095E-04  .355410E-04  .347023E-04  .339769E-04
  .333497E-04  .328076E-04  .323391E-04  .319345E-04  .315853E-04
  .312844E-04  .310256E-04  .308038E-04  .306144E-04  .304537E-04
  .303184E-04  .302056E-04  .301129E-04  .300382E-04  .299796E-04
  .299354E-04  .299043E-04  .298851E-04  .298765E-04  .298776E-04
  .298876E-04  .299057E-04  .299311E-04  .299633E-04  .300017E-04
  .300458E-04  .300951E-04  .301493E-04  .302079E-04  .302706E-04
  .303371E-04
  .501880E+06  .509819E+06  .517827E+06  .525913E+06  .534082E+06
  .542346E+06  .550714E+06  .559197E+06  .567808E+06  .576557E+06
  .585457E+06  .594516E+06  .603743E+06  .613141E+06  .622710E+06
  .632441E+06  .642317E+06  .652310E+06  .662381E+06  .672480E+06
  .682553E+06  .692540E+06  .702387E+06  .712043E+06  .721473E+06
  .730650E+06  .739562E+06  .748205E+06  .756583E+06  .764708E+06
  .772593E+06  .780253E+06  .787704E+06  .794965E+06  .802049E+06
  .808971E+06  .815747E+06  .822387E+06  .828904E+06  .835309E+06
  .841610E+06  .847816E+06  .853935E+06  .859975E+06  .865941E+06
  .871840E+06  .877676E+06  .883455E+06  .889180E+06  .894857E+06
  .900487E+06  .906076E+06  .911626E+06  .917139E+06  .922619E+06
  .928068E+06  .933488E+06  .938881E+06  .944249E+06  .949595E+06
  .954919E+06
  .101357E+04  .997845E+03  .981764E+03  .965294E+03  .948399E+03
  .931040E+03  .913176E+03  .894766E+03  .875770E+03  .856150E+03
  .835875E+03  .814921E+03  .793281E+03  .770964E+03  .748008E+03
  .724482E+03  .700499E+03  .676210E+03  .651811E+03  .627531E+03
  .603614E+03  .580305E+03  .557822E+03  .536344E+03  .515996E+03
  .496852E+03  .478934E+03  .462227E+03  .446685E+03  .432243E+03
  .418826E+03  .406354E+03  .394749E+03  .383935E+03  .373841E+03
  .364401E+03  .355556E+03  .347251E+03  .339439E+03  .332076E+03
  .325123E+03  .318545E+03  .312312E+03  .306395E+03  .300769E+03
  .295411E+03  .290302E+03  .285423E+03  .280758E+03  .276291E+03
  .272009E+03  .267900E+03  .263952E+03  .260156E+03  .256501E+03
  .252978E+03  .249582E+03  .246303E+03  .243135E+03  .240072E+03
  .237108E+03
  .128002E-03  .121938E-03  .116200E-03  .110755E-03  .105571E-03
  .100622E-03  .958842E-04  .913390E-04  .869702E-04  .827651E-04
  .787143E-04  .748117E-04  .710544E-04  .674433E-04  .639824E-04
  .606793E-04  .575441E-04  .545889E-04  .518266E-04  .492685E-04
  .469234E-04  .447951E-04  .428825E-04  .411789E-04  .396728E-04
  .383496E-04  .371924E-04  .361837E-04  .353064E-04  .345443E-04
  .338829E-04  .333091E-04  .328115E-04  .323800E-04  .320063E-04
  .316829E-04  .314036E-04  .311629E-04  .309563E-04  .307797E-04
  .306298E-04  .305035E-04  .303984E-04  .303122E-04  .302429E-04
  .301888E-04  .301485E-04  .301206E-04  .301040E-04  .300976E-04
  .301006E-04  .301120E-04  .301312E-04  .301576E-04  .301904E-04
  .302293E-04  .302737E-04  .303231E-04  .303773E-04  .304358E-04
  .304983E-04
  .501854E+06  .509770E+06  .517752E+06  .525808E+06  .533944E+06
  .542170E+06  .550494E+06  .558928E+06  .567481E+06  .576166E+06
  .584991E+06  .593966E+06  .603098E+06  .612389E+06  .621840E+06
  .631441E+06  .641179E+06  .651028E+06  .660953E+06  .670912E+06
  .680854E+06  .690726E+06  .700477E+06  .710061E+06  .719440E+06
  .728588E+06  .737489E+06  .746136E+06  .754532E+06  .762683E+06
  .770601E+06  .778299E+06  .785792E+06  .793096E+06  .800224E+06
  .807191E+06  .814010E+06  .820694E+06  .827253E+06  .833699E+06
  .840040E+06  .846285E+06  .852442E+06  .858518E+06  .864520E+06
  .870452E+06  .876321E+06  .882131E+06  .887888E+06  .893593E+06
  .899253E+06  .904869E+06  .910446E+06  .915985E+06  .921490E+06
  .926963E+06  .932407E+06  .937822E+06  .943213E+06  .948579E+06
  .953924E+06
  .101514E+04  .999534E+03  .983582E+03  .967258E+03  .950526E+03
  .933349E+03  .915690E+03  .897511E+03  .878775E+03  .859448E+03
  .839502E+03  .818917E+03  .797687E+03  .775821E+03  .753355E+03
  .730353E+03  .706914E+03  .683178E+03  .659317E+03  .635539E+03
  .612065E+03  .589122E+03  .566914E+03  .545617E+03  .525360E+03
  .506225E+03  .488247E+03  .471426E+03  .455730E+03  .441105E+03
  .427487E+03  .414804E+03  .402984E+03  .391955E+03  .381648E+03
  .372002E+03  .362957E+03  .354461E+03  .346465E+03  .338926E+03
  .331805E+03  .325068E+03  .318682E+03  .312620E+03  .306856E+03
  .301368E+03  .296133E+03  .291135E+03  .286356E+03  .281781E+03
  .277395E+03  .273186E+03  .269143E+03  .265256E+03  .261513E+03
  .257908E+03  .254431E+03  .251074E+03  .247832E+03  .244698E+03
  .241665E+03
  .128603E-03  .122540E-03  .116806E-03  .111366E-03  .106190E-03
  .101250E-03  .965248E-04  .919941E-04  .876421E-04  .834560E-04
  .794262E-04  .755463E-04  .718130E-04  .682263E-04  .647894E-04
  .615084E-04  .583922E-04  .554512E-04  .526965E-04  .501386E-04
  .477852E-04  .456406E-04  .437042E-04  .419707E-04  .404303E-04
  .390700E-04  .378744E-04  .368275E-04  .359130E-04  .351154E-04
  .344206E-04  .338155E-04  .332890E-04  .328309E-04  .324326E-04
  .320867E-04  .317867E-04  .315270E-04  .313030E-04  .311103E-04
  .309456E-04  .308057E-04  .306880E-04  .305901E-04  .305099E-04
  .304458E-04  .303961E-04  .303595E-04  .303347E-04  .303206E-04
  .303164E-04  .303211E-04  .303340E-04  .303543E-04  .303816E-04
  .304151E-04  .304545E-04  .304992E-04  .305488E-04  .306030E-04
  .306614E-04
  .501833E+06  .509725E+06  .517683E+06  .525710E+06  .533814E+06
  .542002E+06  .550285E+06  .558671E+06  .567170E+06  .575793E+06
  .584548E+06  .593443E+06  .602485E+06  .611677E+06  .621017E+06
  .630498E+06  .640106E+06  .649820E+06  .659609E+06  .669435E+06
  .679251E+06  .689012E+06  .698667E+06  .708175E+06  .717499E+06
  .726611E+06  .735495E+06  .744140E+06  .752545E+06  .760717E+06
  .768662E+06  .776393E+06  .783923E+06  .791265E+06  .798434E+06
  .805442E+06  .812302E+06  .819027E+06  .825627E+06  .832112E+06
  .838492E+06  .844774E+06  .850968E+06  .857079E+06  .863114E+06
  .869080E+06  .874981E+06  .880822E+06  .886608E+06  .892343E+06
  .898031E+06  .903674E+06  .909277E+06  .914842E+06  .920371E+06
  .925868E+06  .931335E+06  .936773E+06  .942185E+06  .947573E+06
  .952938E+06
  .101670E+04  .100120E+04  .985375E+03  .969192E+03  .952617E+03
  .935616E+03  .918155E+03  .900197E+03  .881710E+03  .862662E+03
  .843028E+03  .822792E+03  .801947E+03  .780506E+03  .758500E+03
  .735988E+03  .713062E+03  .689845E+03  .666495E+03  .643198E+03
  .620156E+03  .597577E+03  .575656E+03  .554559E+03  .534418E+03
  .515321E+03  .497316E+03  .480411E+03  .464589E+03  .449807E+03
  .436010E+03  .423136E+03  .411117E+03  .399887E+03  .389380E+03
  .379538E+03  .370302E+03  .361620E+03  .353446E+03  .345737E+03
  .338453E+03  .331559E+03  .325025E+03  .318820E+03  .312921E+03
  .307302E+03  .301945E+03  .296829E+03  .291937E+03  .287253E+03
  .282765E+03  .278458E+03  .274321E+03  .270342E+03  .266514E+03
  .262825E+03  .259268E+03  .255835E+03  .252519E+03  .249313E+03
  .246212E+03
  .129202E-03  .123139E-03  .117407E-03  .111972E-03  .106802E-03
  .101872E-03  .971581E-04  .926409E-04  .883046E-04  .841362E-04
  .801259E-04  .762671E-04  .725561E-04  .689920E-04  .655774E-04
  .623171E-04  .592188E-04  .562914E-04  .535447E-04  .509879E-04
  .486283E-04  .464698E-04  .445126E-04  .427523E-04  .411806E-04
  .397860E-04  .385545E-04  .374714E-04  .365212E-04  .356893E-04
  .349618E-04  .343262E-04  .337711E-04  .332865E-04  .328639E-04
  .324954E-04  .321747E-04  .318959E-04  .316543E-04  .314455E-04
  .312658E-04  .311121E-04  .309816E-04  .308718E-04  .307806E-04
  .307063E-04  .306470E-04  .306015E-04  .305684E-04  .305466E-04
  .305350E-04  .305329E-04  .305393E-04  .305536E-04  .305751E-04
  .306032E-04  .306374E-04  .306773E-04  .307223E-04  .307722E-04
  .308265E-04
  .501814E+06  .509685E+06  .517618E+06  .525617E+06  .533690E+06
  .541843E+06  .550085E+06  .558425E+06  .566873E+06  .575437E+06
  .584125E+06  .592946E+06  .601904E+06  .611001E+06  .620238E+06
  .629606E+06  .639094E+06  .648682E+06  .658343E+06  .668041E+06
  .677738E+06  .687389E+06  .696951E+06  .706382E+06  .715647E+06
  .724718E+06  .733578E+06  .742214E+06  .750624E+06  .758809E+06
  .766776E+06  .774535E+06  .782096E+06  .789474E+06  .796679E+06
  .803726E+06  .810625E+06  .817388E+06  .824026E+06  .830549E+06
  .836965E+06  .843284E+06  .849512E+06  .855658E+06  .861726E+06
  .867724E+06  .873656E+06  .879528E+06  .885343E+06  .891106E+06
  .896821E+06  .902491E+06  .908119E+06  .913709E+06  .919263E+06
  .924783E+06  .930273E+06  .935733E+06  .941167E+06  .946575E+06
  .951961E+06
  .101823E+04  .100284E+04  .987143E+03  .971097E+03  .954674E+03
  .937843E+03  .920571E+03  .902826E+03  .884577E+03  .865795E+03
  .846459E+03  .826553E+03  .806073E+03  .785031E+03  .763458E+03
  .741408E+03  .718963E+03  .696237E+03  .673371E+03  .650534E+03
  .627911E+03  .605694E+03  .584064E+03  .563182E+03  .543179E+03
  .524146E+03  .506140E+03  .489180E+03  .473258E+03  .458343E+03
  .444390E+03  .431344E+03  .419143E+03  .407726E+03  .397032E+03
  .387003E+03  .377584E+03  .368726E+03  .360380E+03  .352505E+03
  .345062E+03  .338016E+03  .331336E+03  .324992E+03  .318959E+03
  .313213E+03  .307734E+03  .302501E+03  .297498E+03  .292708E+03
  .288118E+03  .283713E+03  .279483E+03  .275415E+03  .271500E+03
  .267728E+03  .264092E+03  .260582E+03  .257193E+03  .253917E+03
  .250748E+03
  .129797E-03  .123734E-03  .118004E-03  .112573E-03  .107410E-03
  .102488E-03  .977845E-04  .932799E-04  .889581E-04  .848062E-04
  .808142E-04  .769750E-04  .732846E-04  .697416E-04  .663477E-04
  .631068E-04  .600253E-04  .571110E-04  .543723E-04  .518175E-04
  .494531E-04  .472830E-04  .453075E-04  .435233E-04  .419231E-04
  .404968E-04  .392318E-04  .381144E-04  .371302E-04  .362652E-04
  .355060E-04  .348404E-04  .342572E-04  .337465E-04  .332996E-04
  .329087E-04  .325672E-04  .322693E-04  .320100E-04  .317848E-04
  .315901E-04  .314224E-04  .312790E-04  .311572E-04  .310549E-04
  .309701E-04  .309012E-04  .308467E-04  .308051E-04  .307754E-04
  .307564E-04  .307473E-04  .307472E-04  .307553E-04  .307710E-04
  .307936E-04  .308226E-04  .308575E-04  .308979E-04  .309433E-04
  .309933E-04
  .501800E+06  .509649E+06  .517558E+06  .525530E+06  .533573E+06
  .541691E+06  .549895E+06  .558191E+06  .566589E+06  .575097E+06
  .583723E+06  .592472E+06  .601350E+06  .610360E+06  .619499E+06
  .628761E+06  .638136E+06  .647606E+06  .657146E+06  .666726E+06
  .676308E+06  .685853E+06  .695322E+06  .704675E+06  .713879E+06
  .722906E+06  .731736E+06  .740358E+06  .748766E+06  .756959E+06
  .764943E+06  .772725E+06  .780314E+06  .787723E+06  .794962E+06
  .802043E+06  .808978E+06  .815777E+06  .822451E+06  .829009E+06
  .835461E+06  .841814E+06  .848077E+06  .854255E+06  .860356E+06
  .866384E+06  .872347E+06  .878248E+06  .884091E+06  .889882E+06
  .895624E+06  .901320E+06  .906974E+06  .912588E+06  .918166E+06
  .923709E+06  .929221E+06  .934703E+06  .940158E+06  .945587E+06
  .950992E+06
  .101974E+04  .100447E+04  .988887E+03  .972973E+03  .956698E+03
  .940031E+03  .922942E+03  .905402E+03  .887380E+03  .868853E+03
  .849799E+03  .830207E+03  .810073E+03  .789409E+03  .768243E+03
  .746627E+03  .724636E+03  .702373E+03  .679967E+03  .657570E+03
  .635353E+03  .613492E+03  .592156E+03  .571500E+03  .551651E+03
  .532705E+03  .514722E+03  .497731E+03  .481734E+03  .466711E+03
  .452623E+03  .439422E+03  .427056E+03  .415466E+03  .404597E+03
  .394393E+03  .384801E+03  .375773E+03  .367262E+03  .359227E+03
  .351630E+03  .344436E+03  .337613E+03  .331133E+03  .324969E+03
  .319098E+03  .313499E+03  .308152E+03  .303039E+03  .298144E+03
  .293452E+03  .288951E+03  .284628E+03  .280471E+03  .276471E+03
  .272617E+03  .268902E+03  .265317E+03  .261854E+03  .258508E+03
  .255271E+03
  .130389E-03  .124325E-03  .118597E-03  .113170E-03  .108013E-03
  .103098E-03  .984044E-04  .939114E-04  .896032E-04  .854666E-04
  .814915E-04  .776706E-04  .739994E-04  .704761E-04  .671015E-04
  .638787E-04  .608131E-04  .579112E-04  .551806E-04  .526283E-04
  .502604E-04  .480804E-04  .460890E-04  .442834E-04  .426573E-04
  .412018E-04  .399055E-04  .387557E-04  .377391E-04  .368423E-04
  .360524E-04  .353576E-04  .347468E-04  .342103E-04  .337393E-04
  .333261E-04  .329639E-04  .326468E-04  .323698E-04  .321282E-04
  .319183E-04  .317366E-04  .315800E-04  .314461E-04  .313326E-04
  .312373E-04  .311586E-04  .310949E-04  .310448E-04  .310070E-04
  .309805E-04  .309643E-04  .309575E-04  .309594E-04  .309691E-04
  .309861E-04  .310099E-04  .310398E-04  .310754E-04  .311163E-04
  .311620E-04
  .501788E+06  .509617E+06  .517503E+06  .525449E+06  .533462E+06
  .541548E+06  .549714E+06  .557968E+06  .566319E+06  .574773E+06
  .583338E+06  .592021E+06  .600824E+06  .609750E+06  .618797E+06
  .627960E+06  .637230E+06  .646588E+06  .656015E+06  .665481E+06
  .674954E+06  .684398E+06  .693775E+06  .703050E+06  .712191E+06
  .721170E+06  .729968E+06  .738571E+06  .746971E+06  .755168E+06
  .763163E+06  .770963E+06  .778576E+06  .786012E+06  .793281E+06
  .800394E+06  .807362E+06  .814195E+06  .820903E+06  .827495E+06
  .833980E+06  .840366E+06  .846661E+06  .852871E+06  .859003E+06
  .865062E+06  .871053E+06  .876983E+06  .882854E+06  .888672E+06
  .894440E+06  .900162E+06  .905840E+06  .911478E+06  .917079E+06
  .922645E+06  .928179E+06  .933683E+06  .939158E+06  .944607E+06
  .950032E+06
  .102124E+04  .100607E+04  .990608E+03  .974822E+03  .958690E+03
  .942182E+03  .925270E+03  .907925E+03  .890123E+03  .871839E+03
  .853055E+03  .833761E+03  .813954E+03  .793647E+03  .772867E+03
  .751661E+03  .730098E+03  .708273E+03  .686303E+03  .664328E+03
  .642503E+03  .620990E+03  .599949E+03  .579526E+03  .559845E+03
  .541003E+03  .523065E+03  .506066E+03  .490018E+03  .474906E+03
  .460703E+03  .447368E+03  .434852E+03  .423105E+03  .412072E+03
  .401704E+03  .391948E+03  .382757E+03  .374088E+03  .365900E+03
  .358153E+03  .350815E+03  .343854E+03  .337240E+03  .330949E+03
  .324955E+03  .319238E+03  .313778E+03  .308557E+03  .303558E+03
  .298767E+03  .294170E+03  .289755E+03  .285511E+03  .281426E+03
  .277491E+03  .273697E+03  .270037E+03  .266502E+03  .263086E+03
  .259781E+03
  .130978E-03  .124913E-03  .119187E-03  .113762E-03  .108610E-03
  .103703E-03  .990179E-04  .945358E-04  .902402E-04  .861179E-04
  .821586E-04  .783547E-04  .747014E-04  .711964E-04  .678397E-04
  .646339E-04  .615832E-04  .586933E-04  .559706E-04  .534213E-04
  .510509E-04  .488626E-04  .468572E-04  .450324E-04  .433828E-04
  .419004E-04  .405749E-04  .393947E-04  .383472E-04  .374199E-04
  .366003E-04  .358771E-04  .352393E-04  .346774E-04  .341826E-04
  .337472E-04  .333644E-04  .330283E-04  .327335E-04  .324755E-04
  .322503E-04  .320544E-04  .318847E-04  .317385E-04  .316136E-04
  .315077E-04  .314191E-04  .313461E-04  .312873E-04  .312414E-04
  .312073E-04  .311839E-04  .311703E-04  .311658E-04  .311695E-04
  .311809E-04  .311992E-04  .312241E-04  .312548E-04  .312911E-04
  .313326E-04
  .501780E+06  .509589E+06  .517452E+06  .525373E+06  .533357E+06
  .541411E+06  .549542E+06  .557755E+06  .566061E+06  .574464E+06
  .582972E+06  .591590E+06  .600322E+06  .609169E+06  .618130E+06
  .627200E+06  .636370E+06  .645624E+06  .654943E+06  .664302E+06
  .673671E+06  .683016E+06  .692305E+06  .701503E+06  .710579E+06
  .719509E+06  .728270E+06  .736850E+06  .745239E+06  .753434E+06
  .761436E+06  .769250E+06  .776882E+06  .784342E+06  .791637E+06
  .798779E+06  .805777E+06  .812641E+06  .819381E+06  .826005E+06
  .832522E+06  .838940E+06  .845266E+06  .851506E+06  .857668E+06
  .863756E+06  .869776E+06  .875733E+06  .881632E+06  .887476E+06
  .893269E+06  .899016E+06  .904718E+06  .910380E+06  .916004E+06
  .921592E+06  .927148E+06  .932672E+06  .938168E+06  .943637E+06
  .949081E+06
  .102272E+04  .100766E+04  .992306E+03  .976646E+03  .960652E+03
  .944297E+03  .927555E+03  .910400E+03  .892808E+03  .874757E+03
  .856231E+03  .837220E+03  .817725E+03  .797757E+03  .777341E+03
  .756523E+03  .735365E+03  .713954E+03  .692399E+03  .670826E+03
  .649379E+03  .628207E+03  .607459E+03  .587274E+03  .567772E+03
  .549049E+03  .531173E+03  .514188E+03  .498108E+03  .482929E+03
  .468630E+03  .455176E+03  .442527E+03  .430636E+03  .419453E+03
  .408931E+03  .399020E+03  .389676E+03  .380856E+03  .372519E+03
  .364629E+03  .357152E+03  .350056E+03  .343312E+03  .336896E+03
  .330782E+03  .324949E+03  .319378E+03  .314050E+03  .308950E+03
  .304061E+03  .299370E+03  .294864E+03  .290532E+03  .286363E+03
  .282348E+03  .278477E+03  .274742E+03  .271135E+03  .267649E+03
  .264278E+03
  .131564E-03  .125498E-03  .119772E-03  .114351E-03  .109203E-03
  .104302E-03  .996255E-04  .951533E-04  .908694E-04  .867605E-04
  .828159E-04  .790279E-04  .753912E-04  .719033E-04  .685634E-04
  .653735E-04  .623368E-04  .594583E-04  .567433E-04  .541974E-04
  .518253E-04  .496300E-04  .476123E-04  .457703E-04  .440993E-04
  .425922E-04  .412395E-04  .400307E-04  .389539E-04  .379973E-04
  .371492E-04  .363983E-04  .357342E-04  .351474E-04  .346291E-04
  .341718E-04  .337685E-04  .334133E-04  .331008E-04  .328263E-04
  .325858E-04  .323756E-04  .321927E-04  .320342E-04  .318977E-04
  .317811E-04  .316825E-04  .316001E-04  .315325E-04  .314784E-04
  .314366E-04  .314059E-04  .313855E-04  .313745E-04  .313722E-04
  .313777E-04  .313907E-04  .314103E-04  .314362E-04  .314679E-04
  .315049E-04
  .501776E+06  .509565E+06  .517405E+06  .525302E+06  .533259E+06
  .541282E+06  .549378E+06  .557553E+06  .565814E+06  .574168E+06
  .582622E+06  .591179E+06  .599843E+06  .608616E+06  .617495E+06
  .626477E+06  .635553E+06  .644709E+06  .653927E+06  .663184E+06
  .672453E+06  .681705E+06  .690907E+06  .700029E+06  .709041E+06
  .717918E+06  .726641E+06  .735194E+06  .743567E+06  .751757E+06
  .759762E+06  .767585E+06  .775233E+06  .782712E+06  .790031E+06
  .797199E+06  .804225E+06  .811118E+06  .817887E+06  .824541E+06
  .831088E+06  .837536E+06  .843891E+06  .850161E+06  .856351E+06
  .862467E+06  .868515E+06  .874499E+06  .880424E+06  .886294E+06
  .892112E+06  .897883E+06  .903609E+06  .909294E+06  .914940E+06
  .920550E+06  .926127E+06  .931672E+06  .937188E+06  .942676E+06
  .948140E+06
  .102419E+04  .100922E+04  .993982E+03  .978443E+03  .962584E+03
  .946378E+03  .929801E+03  .912828E+03  .895437E+03  .877610E+03
  .859330E+03  .840591E+03  .821392E+03  .801745E+03  .781675E+03
  .761223E+03  .740449E+03  .719432E+03  .698271E+03  .677083E+03
  .656000E+03  .635159E+03  .614701E+03  .594757E+03  .575441E+03
  .556850E+03  .539053E+03  .522098E+03  .506005E+03  .490777E+03
  .476400E+03  .462846E+03  .450079E+03  .438057E+03  .426737E+03
  .416071E+03  .406015E+03  .396525E+03  .387561E+03  .379083E+03
  .371054E+03  .363442E+03  .356216E+03  .349346E+03  .342807E+03
  .336576E+03  .330631E+03  .324951E+03  .319519E+03  .314317E+03
  .309331E+03  .304547E+03  .299952E+03  .295534E+03  .291283E+03
  .287188E+03  .283240E+03  .279431E+03  .275753E+03  .272198E+03
  .268761E+03
  .132147E-03  .126080E-03  .120354E-03  .114935E-03  .109791E-03
  .104896E-03  .100227E-03  .957643E-04  .914914E-04  .873948E-04
  .834639E-04  .796907E-04  .760696E-04  .725975E-04  .692734E-04
  .660983E-04  .630749E-04  .602071E-04  .574997E-04  .549574E-04
  .525843E-04  .503831E-04  .483546E-04  .464972E-04  .448067E-04
  .432767E-04  .418988E-04  .406630E-04  .395585E-04  .385741E-04
  .376984E-04  .369208E-04  .362310E-04  .356197E-04  .350784E-04
  .345994E-04  .341758E-04  .338016E-04  .334714E-04  .331805E-04
  .329246E-04  .327001E-04  .325039E-04  .323330E-04  .321850E-04
  .320575E-04  .319488E-04  .318570E-04  .317805E-04  .317180E-04
  .316684E-04  .316303E-04  .316030E-04  .315855E-04  .315770E-04
  .315767E-04  .315841E-04  .315985E-04  .316194E-04  .316464E-04
  .316789E-04
  .501774E+06  .509544E+06  .517363E+06  .525236E+06  .533166E+06
  .541159E+06  .549221E+06  .557359E+06  .565579E+06  .573886E+06
  .582287E+06  .590786E+06  .599386E+06  .608088E+06  .616891E+06
  .625790E+06  .634776E+06  .643839E+06  .652962E+06  .662122E+06
  .671297E+06  .680458E+06  .689576E+06  .698623E+06  .707571E+06
  .716395E+06  .725077E+06  .733600E+06  .741954E+06  .750135E+06
  .758139E+06  .765969E+06  .773628E+06  .781124E+06  .788463E+06
  .795654E+06  .802705E+06  .809624E+06  .816421E+06  .823103E+06
  .829678E+06  .836154E+06  .842538E+06  .848835E+06  .855053E+06
  .861196E+06  .867271E+06  .873281E+06  .879231E+06  .885126E+06
  .890969E+06  .896763E+06  .902512E+06  .908219E+06  .913887E+06
  .919519E+06  .925116E+06  .930682E+06  .936217E+06  .941725E+06
  .947207E+06
  .102564E+04  .101077E+04  .995637E+03  .980217E+03  .964487E+03
  .948426E+03  .932008E+03  .915211E+03  .898015E+03  .880401E+03
  .862358E+03  .843877E+03  .824960E+03  .805619E+03  .785877E+03
  .765774E+03  .745363E+03  .724719E+03  .703934E+03  .683114E+03
  .662381E+03  .641863E+03  .621691E+03  .601988E+03  .582865E+03
  .564415E+03  .546710E+03  .529800E+03  .513712E+03  .498452E+03
  .484014E+03  .470375E+03  .457504E+03  .445366E+03  .433919E+03
  .423121E+03  .412929E+03  .403303E+03  .394202E+03  .385588E+03
  .377427E+03  .369685E+03  .362332E+03  .355340E+03  .348683E+03
  .342337E+03  .336281E+03  .330494E+03  .324959E+03  .319659E+03
  .314578E+03  .309703E+03  .305019E+03  .300517E+03  .296183E+03
  .292009E+03  .287986E+03  .284103E+03  .280355E+03  .276732E+03
  .273229E+03
  .132727E-03  .126659E-03  .120933E-03  .115515E-03  .110375E-03
  .105485E-03  .100823E-03  .963691E-04  .921062E-04  .880212E-04
  .841031E-04  .803437E-04  .767372E-04  .732799E-04  .699705E-04
  .668093E-04  .637983E-04  .609408E-04  .582407E-04  .557021E-04
  .533285E-04  .511223E-04  .490843E-04  .472130E-04  .455048E-04
  .439538E-04  .425524E-04  .412914E-04  .401606E-04  .391495E-04
  .382474E-04  .374439E-04  .367292E-04  .360941E-04  .355301E-04
  .350297E-04  .345860E-04  .341930E-04  .338452E-04  .335378E-04
  .332665E-04  .330278E-04  .328182E-04  .326348E-04  .324751E-04
  .323368E-04  .322179E-04  .321165E-04  .320311E-04  .319602E-04
  .319026E-04  .318571E-04  .318228E-04  .317986E-04  .317839E-04
  .317777E-04  .317795E-04  .317886E-04  .318045E-04  .318267E-04
  .318546E-04
  .501776E+06  .509526E+06  .517325E+06  .525175E+06  .533079E+06
  .541043E+06  .549073E+06  .557175E+06  .565354E+06  .573616E+06
  .581967E+06  .590411E+06  .598950E+06  .607584E+06  .616314E+06
  .625134E+06  .634038E+06  .643012E+06  .652044E+06  .661113E+06
  .670197E+06  .679272E+06  .688309E+06  .697282E+06  .706166E+06
  .714937E+06  .723576E+06  .732067E+06  .740399E+06  .748567E+06
  .756567E+06  .764399E+06  .772067E+06  .779577E+06  .786933E+06
  .794144E+06  .801217E+06  .808161E+06  .814983E+06  .821691E+06
  .828293E+06  .834795E+06  .841206E+06  .847530E+06  .853774E+06
  .859944E+06  .866043E+06  .872079E+06  .878054E+06  .883972E+06
  .889839E+06  .895656E+06  .901428E+06  .907157E+06  .912846E+06
  .918499E+06  .924116E+06  .929702E+06  .935257E+06  .940784E+06
  .946284E+06
  .102707E+04  .101230E+04  .997271E+03  .981966E+03  .966364E+03
  .950442E+03  .934177E+03  .917551E+03  .900541E+03  .883134E+03
  .865317E+03  .847084E+03  .828436E+03  .809387E+03  .789957E+03
  .770184E+03  .750119E+03  .729830E+03  .709402E+03  .688934E+03
  .668538E+03  .648334E+03  .628442E+03  .608979E+03  .590052E+03
  .571752E+03  .554151E+03  .537300E+03  .521230E+03  .505955E+03
  .491471E+03  .477762E+03  .464802E+03  .452560E+03  .440998E+03
  .430078E+03  .419760E+03  .410005E+03  .400774E+03  .392032E+03
  .383743E+03  .375877E+03  .368402E+03  .361291E+03  .354519E+03
  .348062E+03  .341898E+03  .336007E+03  .330371E+03  .324974E+03
  .319800E+03  .314834E+03  .310064E+03  .305478E+03  .301064E+03
  .296812E+03  .292713E+03  .288758E+03  .284940E+03  .281249E+03
  .277681E+03
  .133305E-03  .127234E-03  .121508E-03  .116092E-03  .110955E-03
  .106070E-03  .101414E-03  .969678E-04  .927144E-04  .886401E-04
  .847339E-04  .809874E-04  .773944E-04  .739511E-04  .706553E-04
  .675072E-04  .645079E-04  .616601E-04  .589671E-04  .564322E-04
  .540586E-04  .518483E-04  .498019E-04  .479181E-04  .461937E-04
  .446234E-04  .432001E-04  .419153E-04  .407597E-04  .397233E-04
  .387958E-04  .379673E-04  .372284E-04  .365699E-04  .359837E-04
  .354623E-04  .349988E-04  .345871E-04  .342217E-04  .338980E-04
  .336114E-04  .333584E-04  .331354E-04  .329395E-04  .327681E-04
  .326188E-04  .324896E-04  .323786E-04  .322841E-04  .322048E-04
  .321392E-04  .320862E-04  .320448E-04  .320139E-04  .319928E-04
  .319807E-04  .319768E-04  .319806E-04  .319914E-04  .320087E-04
  .320321E-04
  .501780E+06  .509513E+06  .517291E+06  .525118E+06  .532997E+06
  .540934E+06  .548932E+06  .556999E+06  .565139E+06  .573358E+06
  .581662E+06  .590052E+06  .598533E+06  .607104E+06  .615764E+06
  .624510E+06  .633333E+06  .642225E+06  .651171E+06  .660153E+06
  .669151E+06  .678142E+06  .687101E+06  .696002E+06  .704823E+06
  .713540E+06  .722135E+06  .730592E+06  .738900E+06  .747052E+06
  .755044E+06  .762876E+06  .770550E+06  .778069E+06  .785440E+06
  .792668E+06  .799762E+06  .806727E+06  .813572E+06  .820305E+06
  .826931E+06  .833459E+06  .839895E+06  .846245E+06  .852514E+06
  .858709E+06  .864833E+06  .870893E+06  .876892E+06  .882834E+06
  .888723E+06  .894563E+06  .900356E+06  .906107E+06  .911817E+06
  .917490E+06  .923128E+06  .928732E+06  .934306E+06  .939852E+06
  .945370E+06
  .102849E+04  .101381E+04  .998885E+03  .983692E+03  .968213E+03
  .952427E+03  .936312E+03  .919849E+03  .903020E+03  .885811E+03
  .868211E+03  .850215E+03  .831825E+03  .813053E+03  .793920E+03
  .774462E+03  .754725E+03  .734775E+03  .714688E+03  .694557E+03
  .674486E+03  .654584E+03  .634967E+03  .615743E+03  .597015E+03
  .578871E+03  .561382E+03  .544602E+03  .528565E+03  .513287E+03
  .498771E+03  .485006E+03  .471970E+03  .459637E+03  .447972E+03
  .436941E+03  .426506E+03  .416630E+03  .407277E+03  .398412E+03
  .390003E+03  .382016E+03  .374424E+03  .367198E+03  .360314E+03
  .353749E+03  .347480E+03  .341487E+03  .335753E+03  .330261E+03
  .324995E+03  .319941E+03  .315085E+03  .310416E+03  .305922E+03
  .301594E+03  .297421E+03  .293395E+03  .289507E+03  .285750E+03
  .282117E+03
  .133881E-03  .127807E-03  .122080E-03  .116665E-03  .111530E-03
  .106650E-03  .102000E-03  .975608E-04  .933160E-04  .892517E-04
  .853567E-04  .816222E-04  .780419E-04  .746115E-04  .713286E-04
  .681927E-04  .652044E-04  .623658E-04  .596796E-04  .571485E-04
  .547752E-04  .525614E-04  .505076E-04  .486126E-04  .468734E-04
  .452852E-04  .438415E-04  .425346E-04  .413555E-04  .402949E-04
  .393431E-04  .384906E-04  .377281E-04  .370469E-04  .364390E-04
  .358969E-04  .354138E-04  .349836E-04  .346009E-04  .342609E-04
  .339591E-04  .336917E-04  .334553E-04  .332469E-04  .330637E-04
  .329034E-04  .327639E-04  .326432E-04  .325396E-04  .324517E-04
  .323781E-04  .323175E-04  .322689E-04  .322313E-04  .322038E-04
  .321857E-04  .321761E-04  .321744E-04  .321800E-04  .321925E-04
  .322112E-04
  .501787E+06  .509502E+06  .517261E+06  .525066E+06  .532921E+06
  .540830E+06  .548798E+06  .556831E+06  .564934E+06  .573112E+06
  .581369E+06  .589709E+06  .598134E+06  .606644E+06  .615239E+06
  .623913E+06  .632662E+06  .641475E+06  .650339E+06  .659238E+06
  .668154E+06  .677065E+06  .685948E+06  .694780E+06  .703538E+06
  .712201E+06  .720751E+06  .729173E+06  .737455E+06  .745589E+06
  .753571E+06  .761399E+06  .769076E+06  .776603E+06  .783985E+06
  .791228E+06  .798339E+06  .805324E+06  .812190E+06  .818945E+06
  .825595E+06  .832147E+06  .838606E+06  .844980E+06  .851274E+06
  .857492E+06  .863640E+06  .869723E+06  .875745E+06  .881710E+06
  .887621E+06  .893483E+06  .899298E+06  .905069E+06  .910800E+06
  .916493E+06  .922150E+06  .927773E+06  .933366E+06  .938929E+06
  .944466E+06
  .102989E+04  .101531E+04  .100048E+04  .985396E+03  .970037E+03
  .954382E+03  .938412E+03  .922107E+03  .905453E+03  .888434E+03
  .871043E+03  .853274E+03  .835130E+03  .816624E+03  .797775E+03
  .778616E+03  .759193E+03  .739564E+03  .719803E+03  .699995E+03
  .680235E+03  .660628E+03  .641278E+03  .622291E+03  .603763E+03
  .585779E+03  .568411E+03  .551711E+03  .535718E+03  .520451E+03
  .505917E+03  .492108E+03  .479009E+03  .466596E+03  .454839E+03
  .443706E+03  .433163E+03  .423175E+03  .413708E+03  .404727E+03
  .396202E+03  .388101E+03  .380396E+03  .373060E+03  .366068E+03
  .359397E+03  .353025E+03  .346934E+03  .341104E+03  .335518E+03
  .330162E+03  .325021E+03  .320082E+03  .315331E+03  .310759E+03
  .306355E+03  .302109E+03  .298012E+03  .294056E+03  .290233E+03
  .286536E+03
  .134453E-03  .128377E-03  .122649E-03  .117234E-03  .112102E-03
  .107225E-03  .102580E-03  .981482E-04  .939115E-04  .898565E-04
  .859719E-04  .822486E-04  .786802E-04  .752619E-04  .719910E-04
  .688664E-04  .658885E-04  .630587E-04  .603789E-04  .578516E-04
  .554789E-04  .532622E-04  .512018E-04  .492966E-04  .475439E-04
  .459392E-04  .444766E-04  .431488E-04  .419475E-04  .408639E-04
  .398889E-04  .390132E-04  .382280E-04  .375247E-04  .368956E-04
  .363331E-04  .358308E-04  .353824E-04  .349825E-04  .346262E-04
  .343092E-04  .340276E-04  .337778E-04  .335568E-04  .333619E-04
  .331906E-04  .330407E-04  .329102E-04  .327975E-04  .327010E-04
  .326192E-04  .325510E-04  .324952E-04  .324508E-04  .324168E-04
  .323925E-04  .323771E-04  .323700E-04  .323704E-04  .323779E-04
  .323919E-04
  .501797E+06  .509495E+06  .517234E+06  .525018E+06  .532849E+06
  .540732E+06  .548671E+06  .556672E+06  .564739E+06  .572877E+06
  .581090E+06  .589381E+06  .597753E+06  .606205E+06  .614737E+06
  .623344E+06  .632021E+06  .640759E+06  .649546E+06  .658366E+06
  .667204E+06  .676038E+06  .684848E+06  .693612E+06  .702309E+06
  .710918E+06  .719423E+06  .727808E+06  .736061E+06  .744175E+06
  .752145E+06  .759967E+06  .767643E+06  .775175E+06  .782567E+06
  .789822E+06  .796949E+06  .803951E+06  .810837E+06  .817612E+06
  .824284E+06  .830857E+06  .837340E+06  .843736E+06  .850053E+06
  .856294E+06  .862465E+06  .868570E+06  .874614E+06  .880601E+06
  .886534E+06  .892416E+06  .898252E+06  .904044E+06  .909794E+06
  .915507E+06  .921183E+06  .926825E+06  .932436E+06  .938017E+06
  .943571E+06
  .103128E+04  .101678E+04  .100206E+04  .987079E+03  .971836E+03
  .956309E+03  .940478E+03  .924328E+03  .907841E+03  .891007E+03
  .873816E+03  .856265E+03  .838357E+03  .820104E+03  .801526E+03
  .782653E+03  .763529E+03  .744207E+03  .724758E+03  .705258E+03
  .685799E+03  .666476E+03  .647388E+03  .628634E+03  .610306E+03
  .592486E+03  .575244E+03  .558634E+03  .542694E+03  .527450E+03
  .512909E+03  .499069E+03  .485918E+03  .473437E+03  .461598E+03
  .450374E+03  .439732E+03  .429640E+03  .420065E+03  .410975E+03
  .402340E+03  .394129E+03  .386316E+03  .378873E+03  .371777E+03
  .365004E+03  .358533E+03  .352345E+03  .346421E+03  .340745E+03
  .335301E+03  .330075E+03  .325052E+03  .320222E+03  .315573E+03
  .311094E+03  .306776E+03  .302609E+03  .298586E+03  .294697E+03
  .290937E+03
  .135024E-03  .128944E-03  .123215E-03  .117800E-03  .112670E-03
  .107796E-03  .103156E-03  .987303E-04  .945011E-04  .904547E-04
  .865797E-04  .828670E-04  .793095E-04  .759026E-04  .726429E-04
  .695291E-04  .665609E-04  .637393E-04  .610658E-04  .585422E-04
  .561702E-04  .539511E-04  .518848E-04  .499705E-04  .482054E-04
  .465854E-04  .451052E-04  .437578E-04  .425356E-04  .414301E-04
  .404328E-04  .395348E-04  .387276E-04  .380030E-04  .373531E-04
  .367708E-04  .362494E-04  .357830E-04  .353661E-04  .349938E-04
  .346617E-04  .343658E-04  .341027E-04  .338692E-04  .336625E-04
  .334801E-04  .333198E-04  .331795E-04  .330576E-04  .329524E-04
  .328625E-04  .327865E-04  .327234E-04  .326721E-04  .326317E-04
  .326012E-04  .325800E-04  .325673E-04  .325625E-04  .325650E-04
  .325742E-04
  .501810E+06  .509491E+06  .517211E+06  .524974E+06  .532782E+06
  .540640E+06  .548551E+06  .556520E+06  .564552E+06  .572652E+06
  .580822E+06  .589067E+06  .597388E+06  .605785E+06  .614257E+06
  .622800E+06  .631409E+06  .640075E+06  .648788E+06  .657534E+06
  .666296E+06  .675057E+06  .683797E+06  .692495E+06  .701132E+06
  .709688E+06  .718147E+06  .726495E+06  .734718E+06  .742811E+06
  .750765E+06  .758579E+06  .766253E+06  .773787E+06  .781185E+06
  .788451E+06  .795590E+06  .802609E+06  .809512E+06  .816306E+06
  .822997E+06  .829592E+06  .836095E+06  .842513E+06  .848851E+06
  .855114E+06  .861307E+06  .867434E+06  .873499E+06  .879507E+06
  .885460E+06  .891364E+06  .897219E+06  .903031E+06  .908801E+06
  .914532E+06  .920227E+06  .925887E+06  .931516E+06  .937115E+06
  .942685E+06
  .103266E+04  .101825E+04  .100361E+04  .988740E+03  .973611E+03
  .958208E+03  .942513E+03  .926511E+03  .910187E+03  .893530E+03
  .876532E+03  .859191E+03  .841510E+03  .823500E+03  .805180E+03
  .786581E+03  .767741E+03  .748714E+03  .729561E+03  .710358E+03
  .691188E+03  .672140E+03  .653307E+03  .634782E+03  .616653E+03
  .598999E+03  .581888E+03  .565374E+03  .549498E+03  .534286E+03
  .519749E+03  .505890E+03  .492698E+03  .480159E+03  .468249E+03
  .456942E+03  .446210E+03  .436021E+03  .426346E+03  .417154E+03
  .408414E+03  .400100E+03  .392183E+03  .384638E+03  .377441E+03
  .370569E+03  .364002E+03  .357720E+03  .351705E+03  .345940E+03
  .340410E+03  .335100E+03  .329997E+03  .325088E+03  .320363E+03
  .315811E+03  .311422E+03  .307186E+03  .303096E+03  .299143E+03
  .295320E+03
  .135592E-03  .129509E-03  .123778E-03  .118363E-03  .113234E-03
  .108363E-03  .103728E-03  .993072E-04  .950850E-04  .910466E-04
  .871806E-04  .834776E-04  .799305E-04  .765341E-04  .732850E-04
  .701812E-04  .672222E-04  .644084E-04  .617408E-04  .592208E-04
  .568498E-04  .546286E-04  .525571E-04  .506344E-04  .488580E-04
  .472239E-04  .457272E-04  .443614E-04  .431194E-04  .419932E-04
  .409746E-04  .400552E-04  .392268E-04  .384813E-04  .378112E-04
  .372094E-04  .366695E-04  .361854E-04  .357517E-04  .353635E-04
  .350163E-04  .347063E-04  .344299E-04  .341838E-04  .339653E-04
  .337718E-04  .336011E-04  .334510E-04  .333199E-04  .332060E-04
  .331078E-04  .330241E-04  .329537E-04  .328955E-04  .328484E-04
  .328118E-04  .327846E-04  .327663E-04  .327562E-04  .327536E-04
  .327581E-04
  .501826E+06  .509490E+06  .517192E+06  .524935E+06  .532721E+06
  .540553E+06  .548437E+06  .556375E+06  .564374E+06  .572436E+06
  .580566E+06  .588766E+06  .597038E+06  .605382E+06  .613797E+06
  .622279E+06  .630824E+06  .639422E+06  .648065E+06  .656739E+06
  .665430E+06  .674120E+06  .682792E+06  .691426E+06  .700004E+06
  .708508E+06  .716922E+06  .725231E+06  .733424E+06  .741493E+06
  .749430E+06  .757234E+06  .764903E+06  .772437E+06  .779840E+06
  .787114E+06  .794264E+06  .801296E+06  .808215E+06  .815026E+06
  .821735E+06  .828349E+06  .834872E+06  .841311E+06  .847669E+06
  .853953E+06  .860166E+06  .866314E+06  .872400E+06  .878428E+06
  .884402E+06  .890325E+06  .896200E+06  .902031E+06  .907820E+06
  .913569E+06  .919282E+06  .924961E+06  .930607E+06  .936222E+06
  .941810E+06
  .103402E+04  .101969E+04  .100515E+04  .990381E+03  .975362E+03
  .960080E+03  .944517E+03  .928659E+03  .912492E+03  .896006E+03
  .879195E+03  .862055E+03  .844591E+03  .826814E+03  .808742E+03
  .790404E+03  .771837E+03  .753090E+03  .734223E+03  .715304E+03
  .696412E+03  .677629E+03  .659045E+03  .640745E+03  .622814E+03
  .605327E+03  .588351E+03  .571940E+03  .556135E+03  .540963E+03
  .526441E+03  .512571E+03  .499350E+03  .486762E+03  .474790E+03
  .463410E+03  .452596E+03  .442319E+03  .432550E+03  .423262E+03
  .414424E+03  .406011E+03  .397995E+03  .390352E+03  .383058E+03
  .376091E+03  .369431E+03  .363058E+03  .356953E+03  .351102E+03
  .345488E+03  .340096E+03  .334914E+03  .329928E+03  .325129E+03
  .320504E+03  .316045E+03  .311741E+03  .307585E+03  .303569E+03
  .299685E+03
  .136157E-03  .130071E-03  .124338E-03  .118923E-03  .113794E-03
  .108926E-03  .104295E-03  .998792E-04  .956633E-04  .916324E-04
  .877748E-04  .840809E-04  .805434E-04  .771569E-04  .739177E-04
  .708233E-04  .678729E-04  .650664E-04  .624045E-04  .598880E-04
  .575180E-04  .552951E-04  .532190E-04  .512887E-04  .495018E-04
  .478547E-04  .463426E-04  .449596E-04  .436989E-04  .425530E-04
  .415140E-04  .405741E-04  .397251E-04  .389594E-04  .382697E-04
  .376489E-04  .370907E-04  .365891E-04  .361388E-04  .357349E-04
  .353729E-04  .350488E-04  .347591E-04  .345006E-04  .342703E-04
  .340658E-04  .338846E-04  .337247E-04  .335842E-04  .334615E-04
  .333551E-04  .332636E-04  .331858E-04  .331206E-04  .330670E-04
  .330241E-04  .329910E-04  .329671E-04  .329516E-04  .329439E-04
  .329435E-04
  .501844E+06  .509491E+06  .517176E+06  .524899E+06  .532663E+06
  .540472E+06  .548328E+06  .556238E+06  .564204E+06  .572231E+06
  .580322E+06  .588479E+06  .596704E+06  .604997E+06  .613357E+06
  .621781E+06  .630264E+06  .638798E+06  .647373E+06  .655979E+06
  .664601E+06  .673224E+06  .681830E+06  .690402E+06  .698923E+06
  .707376E+06  .715744E+06  .724015E+06  .732176E+06  .740220E+06
  .748140E+06  .755931E+06  .763593E+06  .771126E+06  .778531E+06
  .785811E+06  .792970E+06  .800014E+06  .806946E+06  .813772E+06
  .820499E+06  .827130E+06  .833672E+06  .840129E+06  .846507E+06
  .852811E+06  .859044E+06  .865211E+06  .871317E+06  .877365E+06
  .883358E+06  .889300E+06  .895194E+06  .901044E+06  .906851E+06
  .912618E+06  .918349E+06  .924045E+06  .929708E+06  .935340E+06
  .940944E+06
  .103536E+04  .102112E+04  .100667E+04  .992001E+03  .977091E+03
  .961926E+03  .946491E+03  .930773E+03  .914758E+03  .898438E+03
  .881806E+03  .864860E+03  .847605E+03  .830051E+03  .812217E+03
  .794129E+03  .775823E+03  .757345E+03  .738751E+03  .720105E+03
  .701480E+03  .682955E+03  .664611E+03  .646532E+03  .628796E+03
  .611477E+03  .594639E+03  .578336E+03  .562608E+03  .547486E+03
  .532986E+03  .519116E+03  .505873E+03  .493248E+03  .481223E+03
  .469778E+03  .458890E+03  .448531E+03  .438677E+03  .429298E+03
  .420368E+03  .411861E+03  .403751E+03  .396014E+03  .388627E+03
  .381568E+03  .374818E+03  .368356E+03  .362166E+03  .356230E+03
  .350533E+03  .345062E+03  .339802E+03  .334741E+03  .329869E+03
  .325173E+03  .320645E+03  .316275E+03  .312054E+03  .307975E+03
  .304030E+03
  .136721E-03  .130630E-03  .124895E-03  .119479E-03  .114351E-03
  .109485E-03  .104857E-03  .100446E-03  .962364E-04  .922124E-04
  .883625E-04  .846772E-04  .811487E-04  .777715E-04  .745414E-04
  .714559E-04  .685135E-04  .657140E-04  .630574E-04  .605443E-04
  .581755E-04  .559511E-04  .538709E-04  .519336E-04  .501371E-04
  .484778E-04  .469514E-04  .455522E-04  .442738E-04  .431091E-04
  .420508E-04  .410911E-04  .402223E-04  .394371E-04  .387282E-04
  .380889E-04  .375128E-04  .369941E-04  .365275E-04  .361080E-04
  .357312E-04  .353932E-04  .350904E-04  .348194E-04  .345774E-04
  .343617E-04  .341701E-04  .340003E-04  .338505E-04  .337191E-04
  .336044E-04  .335050E-04  .334198E-04  .333476E-04  .332873E-04
  .332381E-04  .331990E-04  .331694E-04  .331485E-04  .331357E-04
  .331304E-04
  .501865E+06  .509496E+06  .517163E+06  .524867E+06  .532610E+06
  .540395E+06  .548226E+06  .556107E+06  .564042E+06  .572034E+06
  .580087E+06  .588203E+06  .596384E+06  .604628E+06  .612936E+06
  .621304E+06  .629728E+06  .638200E+06  .646712E+06  .655252E+06
  .663808E+06  .672366E+06  .680910E+06  .689422E+06  .697887E+06
  .706289E+06  .714612E+06  .722844E+06  .730973E+06  .738991E+06
  .746891E+06  .754669E+06  .762322E+06  .769851E+06  .777256E+06
  .784541E+06  .791707E+06  .798761E+06  .805705E+06  .812545E+06
  .819287E+06  .825935E+06  .832494E+06  .838969E+06  .845365E+06
  .851687E+06  .857939E+06  .864126E+06  .870250E+06  .876317E+06
  .882328E+06  .888289E+06  .894202E+06  .900069E+06  .905894E+06
  .911679E+06  .917427E+06  .923140E+06  .928819E+06  .934468E+06
  .940088E+06
  .103670E+04  .102254E+04  .100818E+04  .993603E+03  .978797E+03
  .963747E+03  .948437E+03  .932854E+03  .916987E+03  .900826E+03
  .884367E+03  .867608E+03  .850554E+03  .833215E+03  .815609E+03
  .797761E+03  .779705E+03  .761484E+03  .743152E+03  .724768E+03
  .706401E+03  .688124E+03  .670015E+03  .652152E+03  .634609E+03
  .617458E+03  .600760E+03  .584568E+03  .568923E+03  .553857E+03
  .539388E+03  .525526E+03  .512271E+03  .499616E+03  .487546E+03
  .476045E+03  .465091E+03  .454659E+03  .444724E+03  .435261E+03
  .426245E+03  .417649E+03  .409450E+03  .401623E+03  .394147E+03
  .387000E+03  .380162E+03  .373615E+03  .367341E+03  .361323E+03
  .355546E+03  .349997E+03  .344661E+03  .339527E+03  .334582E+03
  .329817E+03  .325221E+03  .320786E+03  .316501E+03  .312360E+03
  .308355E+03
  .137282E-03  .131187E-03  .125449E-03  .120032E-03  .114905E-03
  .110041E-03  .105415E-03  .101009E-03  .968044E-04  .927868E-04
  .889441E-04  .852667E-04  .817466E-04  .783780E-04  .751566E-04
  .720793E-04  .691446E-04  .663515E-04  .637000E-04  .611902E-04
  .588226E-04  .565970E-04  .545130E-04  .525694E-04  .507640E-04
  .490935E-04  .475536E-04  .461391E-04  .448440E-04  .436616E-04
  .425847E-04  .416060E-04  .407182E-04  .399141E-04  .391866E-04
  .385291E-04  .379356E-04  .374000E-04  .369173E-04  .364825E-04
  .360912E-04  .357393E-04  .354233E-04  .351400E-04  .348863E-04
  .346595E-04  .344575E-04  .342778E-04  .341188E-04  .339785E-04
  .338555E-04  .337483E-04  .336556E-04  .335763E-04  .335093E-04
  .334537E-04  .334086E-04  .333733E-04  .333470E-04  .333290E-04
  .333187E-04
  .501888E+06  .509504E+06  .517154E+06  .524839E+06  .532562E+06
  .540324E+06  .548130E+06  .555983E+06  .563888E+06  .571847E+06
  .579863E+06  .587939E+06  .596077E+06  .604275E+06  .612533E+06
  .620848E+06  .629215E+06  .637628E+06  .646078E+06  .654556E+06
  .663050E+06  .671545E+06  .680028E+06  .688482E+06  .696893E+06
  .705245E+06  .713523E+06  .721717E+06  .729813E+06  .737804E+06
  .745683E+06  .753446E+06  .761089E+06  .768613E+06  .776017E+06
  .783303E+06  .790476E+06  .797537E+06  .804492E+06  .811344E+06
  .818100E+06  .824762E+06  .831337E+06  .837829E+06  .844243E+06
  .850583E+06  .856852E+06  .863057E+06  .869199E+06  .875284E+06
  .881314E+06  .887292E+06  .893222E+06  .899107E+06  .904950E+06
  .910752E+06  .916516E+06  .922245E+06  .927941E+06  .933606E+06
  .939241E+06
  .103802E+04  .102394E+04  .100967E+04  .995186E+03  .980483E+03
  .965543E+03  .950355E+03  .934903E+03  .919179E+03  .903173E+03
  .886881E+03  .870303E+03  .853442E+03  .836310E+03  .818922E+03
  .801304E+03  .783488E+03  .765515E+03  .747433E+03  .729301E+03
  .711182E+03  .693146E+03  .675265E+03  .657613E+03  .640260E+03
  .623276E+03  .606719E+03  .590641E+03  .575085E+03  .560081E+03
  .545650E+03  .531803E+03  .518544E+03  .505867E+03  .493762E+03
  .482212E+03  .471198E+03  .460699E+03  .450692E+03  .441151E+03
  .432053E+03  .423374E+03  .415090E+03  .407178E+03  .399616E+03
  .392384E+03  .385463E+03  .378833E+03  .372477E+03  .366380E+03
  .360525E+03  .354900E+03  .349490E+03  .344284E+03  .339269E+03
  .334436E+03  .329773E+03  .325273E+03  .320926E+03  .316724E+03
  .312660E+03
  .137841E-03  .131742E-03  .126001E-03  .120583E-03  .115455E-03
  .110592E-03  .105970E-03  .101567E-03  .973675E-04  .933558E-04
  .895198E-04  .858497E-04  .823375E-04  .789770E-04  .757636E-04
  .726941E-04  .697665E-04  .669795E-04  .643328E-04  .618262E-04
  .594597E-04  .572331E-04  .551458E-04  .531963E-04  .513827E-04
  .497017E-04  .481492E-04  .467204E-04  .454095E-04  .442102E-04
  .431156E-04  .421187E-04  .412126E-04  .403901E-04  .396446E-04
  .389695E-04  .383588E-04  .378068E-04  .373082E-04  .368582E-04
  .364525E-04  .360869E-04  .357580E-04  .354623E-04  .351969E-04
  .349592E-04  .347467E-04  .345572E-04  .343888E-04  .342397E-04
  .341083E-04  .339932E-04  .338931E-04  .338067E-04  .337330E-04
  .336710E-04  .336199E-04  .335787E-04  .335469E-04  .335237E-04
  .335085E-04
  .501914E+06  .509515E+06  .517148E+06  .524815E+06  .532517E+06
  .540257E+06  .548039E+06  .555866E+06  .563741E+06  .571667E+06
  .579649E+06  .587687E+06  .595782E+06  .603936E+06  .612146E+06
  .620410E+06  .628723E+06  .637079E+06  .645471E+06  .653890E+06
  .662323E+06  .670758E+06  .679182E+06  .687581E+06  .695939E+06
  .704242E+06  .712477E+06  .720631E+06  .728694E+06  .736658E+06
  .744515E+06  .752261E+06  .759893E+06  .767410E+06  .774811E+06
  .782098E+06  .789274E+06  .796342E+06  .803306E+06  .810170E+06
  .816937E+06  .823614E+06  .830203E+06  .836711E+06  .843140E+06
  .849497E+06  .855784E+06  .862005E+06  .868165E+06  .874267E+06
  .880314E+06  .886309E+06  .892257E+06  .898159E+06  .904018E+06
  .909836E+06  .915617E+06  .921362E+06  .927074E+06  .932754E+06
  .938405E+06
  .103932E+04  .102533E+04  .101114E+04  .996750E+03  .982147E+03
  .967316E+03  .952245E+03  .936922E+03  .921336E+03  .905480E+03
  .889350E+03  .872945E+03  .856271E+03  .839337E+03  .822160E+03
  .804763E+03  .787177E+03  .769441E+03  .751602E+03  .733712E+03
  .715832E+03  .698028E+03  .680368E+03  .662922E+03  .645757E+03
  .628938E+03  .612523E+03  .596563E+03  .581098E+03  .566161E+03
  .551774E+03  .537951E+03  .524695E+03  .512004E+03  .499869E+03
  .488278E+03  .477213E+03  .466654E+03  .456580E+03  .446967E+03
  .437793E+03  .429036E+03  .420671E+03  .412678E+03  .405034E+03
  .397721E+03  .390719E+03  .384009E+03  .377575E+03  .371400E+03
  .365470E+03  .359771E+03  .354288E+03  .349011E+03  .343928E+03
  .339028E+03  .334300E+03  .329737E+03  .325328E+03  .321066E+03
  .316944E+03
  .138398E-03  .132294E-03  .126550E-03  .121130E-03  .116003E-03
  .111141E-03  .106520E-03  .102121E-03  .979259E-04  .939196E-04
  .900898E-04  .864266E-04  .829216E-04  .795687E-04  .763628E-04
  .733006E-04  .703796E-04  .675984E-04  .649563E-04  .624527E-04
  .600874E-04  .578599E-04  .557695E-04  .538147E-04  .519934E-04
  .503026E-04  .487384E-04  .472961E-04  .459702E-04  .447547E-04
  .436432E-04  .426290E-04  .417051E-04  .408650E-04  .401019E-04
  .394096E-04  .387822E-04  .382140E-04  .376999E-04  .372350E-04
  .368151E-04  .364360E-04  .360941E-04  .357862E-04  .355092E-04
  .352605E-04  .350376E-04  .348383E-04  .346605E-04  .345026E-04
  .343629E-04  .342399E-04  .341322E-04  .340387E-04  .339582E-04
  .338898E-04  .338326E-04  .337857E-04  .337483E-04  .337199E-04
  .336997E-04
  .501942E+06  .509528E+06  .517145E+06  .524794E+06  .532477E+06
  .540195E+06  .547953E+06  .555754E+06  .563601E+06  .571496E+06
  .579444E+06  .587445E+06  .595501E+06  .603611E+06  .611775E+06
  .619990E+06  .628251E+06  .636554E+06  .644890E+06  .653251E+06
  .661626E+06  .670004E+06  .678372E+06  .686716E+06  .695022E+06
  .703278E+06  .711469E+06  .719585E+06  .727616E+06  .735551E+06
  .743386E+06  .751114E+06  .758733E+06  .766241E+06  .773638E+06
  .780925E+06  .788103E+06  .795177E+06  .802148E+06  .809021E+06
  .815799E+06  .822488E+06  .829091E+06  .835613E+06  .842058E+06
  .848430E+06  .854733E+06  .860970E+06  .867147E+06  .873265E+06
  .879329E+06  .885341E+06  .891305E+06  .897223E+06  .903098E+06
  .908933E+06  .914729E+06  .920490E+06  .926217E+06  .931913E+06
  .937578E+06
  .104062E+04  .102670E+04  .101260E+04  .998297E+03  .983791E+03
  .969067E+03  .954110E+03  .938911E+03  .923459E+03  .907748E+03
  .891775E+03  .875538E+03  .859044E+03  .842302E+03  .825327E+03
  .808143E+03  .790778E+03  .773270E+03  .755662E+03  .738006E+03
  .720357E+03  .702778E+03  .685332E+03  .668087E+03  .651106E+03
  .634451E+03  .618178E+03  .602337E+03  .586968E+03  .572103E+03
  .557766E+03  .543971E+03  .530725E+03  .518027E+03  .505871E+03
  .494245E+03  .483135E+03  .472522E+03  .462387E+03  .452708E+03
  .443464E+03  .434632E+03  .426192E+03  .418122E+03  .410401E+03
  .403009E+03  .395929E+03  .389143E+03  .382632E+03  .376383E+03
  .370379E+03  .364608E+03  .359055E+03  .353709E+03  .348559E+03
  .343593E+03  .338802E+03  .334176E+03  .329707E+03  .325386E+03
  .321207E+03
  .138953E-03  .132845E-03  .127097E-03  .121675E-03  .116547E-03
  .111685E-03  .107067E-03  .102671E-03  .984798E-04  .944784E-04
  .906544E-04  .869975E-04  .834993E-04  .801534E-04  .769545E-04
  .738991E-04  .709844E-04  .682086E-04  .655708E-04  .630700E-04
  .607059E-04  .584777E-04  .563845E-04  .544247E-04  .525963E-04
  .508964E-04  .493211E-04  .478660E-04  .465260E-04  .452953E-04
  .441676E-04  .431366E-04  .421958E-04  .413385E-04  .405584E-04
  .398494E-04  .392057E-04  .386217E-04  .380923E-04  .376127E-04
  .371787E-04  .367862E-04  .364316E-04  .361115E-04  .358230E-04
  .355634E-04  .353301E-04  .351209E-04  .349339E-04  .347672E-04
  .346191E-04  .344881E-04  .343729E-04  .342722E-04  .341850E-04
  .341102E-04  .340468E-04  .339941E-04  .339512E-04  .339174E-04
  .338922E-04
  .501972E+06  .509544E+06  .517145E+06  .524777E+06  .532440E+06
  .540138E+06  .547873E+06  .555648E+06  .563467E+06  .571333E+06
  .579248E+06  .587213E+06  .595230E+06  .603299E+06  .611419E+06
  .619587E+06  .627799E+06  .636049E+06  .644332E+06  .652638E+06
  .660958E+06  .669281E+06  .677594E+06  .685885E+06  .694142E+06
  .702351E+06  .710500E+06  .718578E+06  .726575E+06  .734482E+06
  .742293E+06  .750003E+06  .757609E+06  .765107E+06  .772498E+06
  .779783E+06  .786962E+06  .794039E+06  .801016E+06  .807897E+06
  .814685E+06  .821385E+06  .828001E+06  .834536E+06  .840995E+06
  .847381E+06  .853699E+06  .859952E+06  .866144E+06  .872279E+06
  .878358E+06  .884386E+06  .890366E+06  .896300E+06  .902191E+06
  .908041E+06  .913853E+06  .919629E+06  .925371E+06  .931081E+06
  .936761E+06
  .104190E+04  .102806E+04  .101404E+04  .999826E+03  .985416E+03
  .970794E+03  .955949E+03  .940871E+03  .925550E+03  .909980E+03
  .894158E+03  .878084E+03  .861763E+03  .845205E+03  .828425E+03
  .811446E+03  .794294E+03  .777005E+03  .759621E+03  .742189E+03
  .724763E+03  .707401E+03  .690164E+03  .673115E+03  .656314E+03
  .639822E+03  .623691E+03  .607969E+03  .592698E+03  .577909E+03
  .563627E+03  .549866E+03  .536636E+03  .523938E+03  .511767E+03
  .500113E+03  .488965E+03  .478304E+03  .468114E+03  .458374E+03
  .449065E+03  .440164E+03  .431653E+03  .423509E+03  .415714E+03
  .408248E+03  .401094E+03  .394233E+03  .387649E+03  .381327E+03
  .375253E+03  .369411E+03  .363790E+03  .358377E+03  .353160E+03
  .348131E+03  .343277E+03  .338590E+03  .334062E+03  .329683E+03
  .325447E+03
  .139506E-03  .133392E-03  .127641E-03  .122217E-03  .117088E-03
  .112227E-03  .107610E-03  .103217E-03  .990292E-04  .950323E-04
  .912136E-04  .875626E-04  .840708E-04  .807314E-04  .775392E-04
  .744900E-04  .715812E-04  .688105E-04  .661767E-04  .636787E-04
  .613157E-04  .590868E-04  .569910E-04  .550267E-04  .531917E-04
  .514832E-04  .498975E-04  .484304E-04  .470769E-04  .458316E-04
  .446886E-04  .436415E-04  .426843E-04  .418105E-04  .410140E-04
  .402887E-04  .396290E-04  .390295E-04  .384851E-04  .379912E-04
  .375433E-04  .371375E-04  .367703E-04  .364382E-04  .361382E-04
  .358677E-04  .356241E-04  .354051E-04  .352088E-04  .350333E-04
  .348768E-04  .347379E-04  .346151E-04  .345073E-04  .344133E-04
  .343320E-04  .342625E-04  .342039E-04  .341554E-04  .341163E-04
  .340860E-04
  .502005E+06  .509562E+06  .517148E+06  .524763E+06  .532407E+06
  .540085E+06  .547797E+06  .555548E+06  .563341E+06  .571177E+06
  .579060E+06  .586991E+06  .594971E+06  .603001E+06  .611078E+06
  .619200E+06  .627365E+06  .635566E+06  .643797E+06  .652050E+06
  .660317E+06  .668586E+06  .676847E+06  .685088E+06  .693296E+06
  .701459E+06  .709566E+06  .717607E+06  .725570E+06  .733449E+06
  .741237E+06  .748927E+06  .756518E+06  .764005E+06  .771390E+06
  .778671E+06  .785850E+06  .792929E+06  .799911E+06  .806799E+06
  .813596E+06  .820306E+06  .826932E+06  .833480E+06  .839952E+06
  .846352E+06  .852684E+06  .858952E+06  .865159E+06  .871308E+06
  .877403E+06  .883446E+06  .889441E+06  .895390E+06  .901296E+06
  .907162E+06  .912988E+06  .918779E+06  .924536E+06  .930260E+06
  .935954E+06
  .104318E+04  .102940E+04  .101546E+04  .100134E+04  .987021E+03
  .972500E+03  .957764E+03  .942803E+03  .927609E+03  .912175E+03
  .896500E+03  .880584E+03  .864430E+03  .848051E+03  .831459E+03
  .814676E+03  .797729E+03  .780651E+03  .763482E+03  .746267E+03
  .729056E+03  .711904E+03  .694870E+03  .678012E+03  .661388E+03
  .645055E+03  .629066E+03  .613465E+03  .598294E+03  .583585E+03
  .569361E+03  .555640E+03  .542432E+03  .529739E+03  .517559E+03
  .505884E+03  .494702E+03  .484000E+03  .473761E+03  .463965E+03
  .454595E+03  .445631E+03  .437052E+03  .428839E+03  .420974E+03
  .413437E+03  .406211E+03  .399279E+03  .392625E+03  .386233E+03
  .380089E+03  .374179E+03  .368491E+03  .363013E+03  .357733E+03
  .352640E+03  .347725E+03  .342979E+03  .338392E+03  .333957E+03
  .329665E+03
  .140057E-03  .133938E-03  .128183E-03  .122756E-03  .117626E-03
  .112765E-03  .108150E-03  .103759E-03  .995744E-04  .955817E-04
  .917678E-04  .881223E-04  .846363E-04  .813030E-04  .781169E-04
  .750737E-04  .721703E-04  .694044E-04  .667744E-04  .642789E-04
  .619170E-04  .596876E-04  .575894E-04  .556208E-04  .537797E-04
  .520631E-04  .504676E-04  .489892E-04  .476230E-04  .463638E-04
  .452060E-04  .441436E-04  .431706E-04  .422808E-04  .414683E-04
  .407273E-04  .400521E-04  .394374E-04  .388783E-04  .383701E-04
  .379086E-04  .374898E-04  .371101E-04  .367660E-04  .364547E-04
  .361734E-04  .359195E-04  .356908E-04  .354852E-04  .353008E-04
  .351360E-04  .349891E-04  .348588E-04  .347438E-04  .346430E-04
  .345552E-04  .344795E-04  .344150E-04  .343609E-04  .343165E-04
  .342811E-04
  .502040E+06  .509583E+06  .517154E+06  .524752E+06  .532378E+06
  .540036E+06  .547727E+06  .555454E+06  .563220E+06  .571029E+06
  .578881E+06  .586779E+06  .594723E+06  .602714E+06  .610750E+06
  .618829E+06  .626948E+06  .635101E+06  .643283E+06  .651486E+06
  .659701E+06  .667919E+06  .676129E+06  .684321E+06  .692482E+06
  .700601E+06  .708667E+06  .716670E+06  .724601E+06  .732451E+06
  .740215E+06  .747885E+06  .755460E+06  .762936E+06  .770312E+06
  .777589E+06  .784766E+06  .791846E+06  .798832E+06  .805725E+06
  .812529E+06  .819248E+06  .825885E+06  .832444E+06  .838928E+06
  .845341E+06  .851686E+06  .857968E+06  .864189E+06  .870353E+06
  .876462E+06  .882520E+06  .888530E+06  .894493E+06  .900414E+06
  .906294E+06  .912135E+06  .917940E+06  .923711E+06  .929450E+06
  .935158E+06
  .104444E+04  .103074E+04  .101687E+04  .100283E+04  .988608E+03
  .974186E+03  .959555E+03  .944709E+03  .929638E+03  .914337E+03
  .898804E+03  .883039E+03  .867048E+03  .850840E+03  .834430E+03
  .817837E+03  .801088E+03  .784213E+03  .767251E+03  .750245E+03
  .733241E+03  .716293E+03  .699455E+03  .682783E+03  .666333E+03
  .650158E+03  .634309E+03  .618830E+03  .603761E+03  .589133E+03
  .574972E+03  .561296E+03  .548114E+03  .535432E+03  .523248E+03
  .511557E+03  .500349E+03  .489610E+03  .479327E+03  .469481E+03
  .460056E+03  .451031E+03  .442390E+03  .434112E+03  .426180E+03
  .418575E+03  .411281E+03  .404281E+03  .397558E+03  .391099E+03
  .384888E+03  .378913E+03  .373160E+03  .367618E+03  .362275E+03
  .357121E+03  .352146E+03  .347341E+03  .342698E+03  .338207E+03
  .333861E+03
  .140606E-03  .134482E-03  .128723E-03  .123293E-03  .118162E-03
  .113301E-03  .108686E-03  .104297E-03  .100115E-03  .961265E-04
  .923171E-04  .886766E-04  .851961E-04  .818685E-04  .786881E-04
  .756504E-04  .727521E-04  .699907E-04  .673642E-04  .648711E-04
  .625103E-04  .602804E-04  .581800E-04  .562074E-04  .543605E-04
  .526363E-04  .510316E-04  .495424E-04  .481642E-04  .468918E-04
  .457199E-04  .446428E-04  .436545E-04  .427494E-04  .419214E-04
  .411650E-04  .404746E-04  .398451E-04  .392716E-04  .387496E-04
  .382746E-04  .378429E-04  .374508E-04  .370950E-04  .367724E-04
  .364803E-04  .362162E-04  .359778E-04  .357629E-04  .355697E-04
  .353966E-04  .352417E-04  .351039E-04  .349817E-04  .348740E-04
  .347797E-04  .346979E-04  .346275E-04  .345678E-04  .345180E-04
  .344775E-04
  .502077E+06  .509607E+06  .517162E+06  .524744E+06  .532353E+06
  .539991E+06  .547661E+06  .555365E+06  .563106E+06  .570887E+06
  .578709E+06  .586575E+06  .594485E+06  .602439E+06  .610436E+06
  .618473E+06  .626548E+06  .634655E+06  .642789E+06  .650944E+06
  .659110E+06  .667278E+06  .675440E+06  .683584E+06  .691699E+06
  .699775E+06  .707801E+06  .715768E+06  .723666E+06  .731487E+06
  .739226E+06  .746876E+06  .754434E+06  .761898E+06  .769265E+06
  .776536E+06  .783710E+06  .790791E+06  .797778E+06  .804676E+06
  .811487E+06  .818213E+06  .824859E+06  .831428E+06  .837923E+06
  .844348E+06  .850706E+06  .857001E+06  .863235E+06  .869413E+06
  .875536E+06  .881608E+06  .887632E+06  .893610E+06  .899544E+06
  .905438E+06  .911294E+06  .917113E+06  .922897E+06  .928649E+06
  .934371E+06
  .104568E+04  .103206E+04  .101827E+04  .100431E+04  .990177E+03
  .975850E+03  .961324E+03  .946588E+03  .931637E+03  .916465E+03
  .901070E+03  .885453E+03  .869619E+03  .853577E+03  .837342E+03
  .820932E+03  .804373E+03  .787695E+03  .770932E+03  .754127E+03
  .737325E+03  .720574E+03  .703926E+03  .687436E+03  .671155E+03
  .655135E+03  .639425E+03  .624068E+03  .609102E+03  .594559E+03
  .580464E+03  .566835E+03  .553685E+03  .541018E+03  .528837E+03
  .517135E+03  .505905E+03  .495136E+03  .484813E+03  .474922E+03
  .465446E+03  .456366E+03  .447666E+03  .439327E+03  .431332E+03
  .423663E+03  .416303E+03  .409238E+03  .402450E+03  .395925E+03
  .389650E+03  .383610E+03  .377794E+03  .372190E+03  .366786E+03
  .361573E+03  .356540E+03  .351678E+03  .346978E+03  .342432E+03
  .338033E+03
  .141154E-03  .135023E-03  .129260E-03  .123828E-03  .118694E-03
  .113833E-03  .109219E-03  .104831E-03  .100653E-03  .966670E-04
  .928617E-04  .892258E-04  .857504E-04  .824280E-04  .792529E-04
  .762204E-04  .733269E-04  .705696E-04  .679464E-04  .654556E-04
  .630958E-04  .608654E-04  .587630E-04  .567867E-04  .549343E-04
  .532030E-04  .515896E-04  .500902E-04  .487005E-04  .474155E-04
  .462301E-04  .451389E-04  .441360E-04  .432160E-04  .423730E-04
  .416017E-04  .408966E-04  .402526E-04  .396650E-04  .391293E-04
  .386411E-04  .381967E-04  .377924E-04  .374248E-04  .370911E-04
  .367884E-04  .365141E-04  .362660E-04  .360419E-04  .358400E-04
  .356585E-04  .354957E-04  .353503E-04  .352210E-04  .351064E-04
  .350056E-04  .349175E-04  .348412E-04  .347759E-04  .347207E-04
  .346751E-04
  .502116E+06  .509633E+06  .517174E+06  .524740E+06  .532331E+06
  .539951E+06  .547600E+06  .555281E+06  .562998E+06  .570752E+06
  .578546E+06  .586380E+06  .594257E+06  .602175E+06  .610134E+06
  .618131E+06  .626163E+06  .634226E+06  .642315E+06  .650423E+06
  .658541E+06  .666662E+06  .674777E+06  .682875E+06  .690946E+06
  .698980E+06  .706966E+06  .714897E+06  .722762E+06  .730555E+06
  .738269E+06  .745898E+06  .753439E+06  .760889E+06  .768247E+06
  .775511E+06  .782682E+06  .789761E+06  .796750E+06  .803651E+06
  .810467E+06  .817201E+06  .823855E+06  .830433E+06  .836938E+06
  .843374E+06  .849744E+06  .856051E+06  .862298E+06  .868488E+06
  .874625E+06  .880710E+06  .886747E+06  .892739E+06  .898687E+06
  .904595E+06  .910464E+06  .916296E+06  .922094E+06  .927859E+06
  .933594E+06
  .104692E+04  .103337E+04  .101965E+04  .100578E+04  .991728E+03
  .977495E+03  .963069E+03  .948442E+03  .933608E+03  .918561E+03
  .903300E+03  .887825E+03  .872143E+03  .856262E+03  .840196E+03
  .823964E+03  .807588E+03  .791099E+03  .774529E+03  .757919E+03
  .741310E+03  .724750E+03  .708288E+03  .691974E+03  .675859E+03
  .659993E+03  .644420E+03  .629184E+03  .614322E+03  .599865E+03
  .585839E+03  .572262E+03  .559147E+03  .546501E+03  .534326E+03
  .522618E+03  .511372E+03  .500577E+03  .490220E+03  .480289E+03
  .470766E+03  .461635E+03  .452880E+03  .444484E+03  .436429E+03
  .428699E+03  .421277E+03  .414149E+03  .407298E+03  .400710E+03
  .394373E+03  .388271E+03  .382394E+03  .376730E+03  .371267E+03
  .365995E+03  .360905E+03  .355987E+03  .351232E+03  .346633E+03
  .342182E+03
  .141699E-03  .135563E-03  .129795E-03  .124359E-03  .119224E-03
  .114362E-03  .109748E-03  .105362E-03  .101186E-03  .972033E-04
  .934017E-04  .897701E-04  .862993E-04  .829819E-04  .798117E-04
  .767840E-04  .738949E-04  .711415E-04  .685214E-04  .660327E-04
  .636738E-04  .614430E-04  .593386E-04  .573588E-04  .555013E-04
  .537633E-04  .521417E-04  .506327E-04  .492320E-04  .479350E-04
  .467367E-04  .456319E-04  .446150E-04  .436805E-04  .428231E-04
  .420372E-04  .413178E-04  .406597E-04  .400583E-04  .395091E-04
  .390080E-04  .385510E-04  .381346E-04  .377556E-04  .374108E-04
  .370975E-04  .368131E-04  .365554E-04  .363222E-04  .361115E-04
  .359216E-04  .357510E-04  .355980E-04  .354615E-04  .353401E-04
  .352328E-04  .351384E-04  .350562E-04  .349852E-04  .349246E-04
  .348738E-04
  .502158E+06  .509661E+06  .517188E+06  .524738E+06  .532313E+06
  .539914E+06  .547543E+06  .555202E+06  .562895E+06  .570624E+06
  .578389E+06  .586194E+06  .594038E+06  .601922E+06  .609844E+06
  .617802E+06  .625794E+06  .633815E+06  .641859E+06  .649922E+06
  .657995E+06  .666070E+06  .674139E+06  .682192E+06  .690220E+06
  .698213E+06  .706162E+06  .714057E+06  .721890E+06  .729654E+06
  .737343E+06  .744951E+06  .752475E+06  .759911E+06  .767257E+06
  .774514E+06  .781680E+06  .788758E+06  .795747E+06  .802650E+06
  .809471E+06  .816210E+06  .822871E+06  .829458E+06  .835972E+06
  .842418E+06  .848799E+06  .855117E+06  .861376E+06  .867579E+06
  .873728E+06  .879826E+06  .885876E+06  .891881E+06  .897842E+06
  .903763E+06  .909645E+06  .915490E+06  .921301E+06  .927079E+06
  .932827E+06
  .104815E+04  .103466E+04  .102102E+04  .100723E+04  .993262E+03
  .979121E+03  .964793E+03  .950272E+03  .935551E+03  .920626E+03
  .905494E+03  .890159E+03  .874624E+03  .858898E+03  .842996E+03
  .826934E+03  .810736E+03  .794430E+03  .778046E+03  .761624E+03
  .745203E+03  .728828E+03  .712546E+03  .696404E+03  .680451E+03
  .664734E+03  .649298E+03  .634183E+03  .619425E+03  .605056E+03
  .591101E+03  .577579E+03  .564503E+03  .551882E+03  .539717E+03
  .528009E+03  .516751E+03  .505935E+03  .495549E+03  .485581E+03
  .476015E+03  .466838E+03  .458032E+03  .449582E+03  .441471E+03
  .433683E+03  .426202E+03  .419014E+03  .412103E+03  .405455E+03
  .399057E+03  .392896E+03  .386960E+03  .381237E+03  .375716E+03
  .370388E+03  .365242E+03  .360269E+03  .355461E+03  .350809E+03
  .346307E+03
  .142243E-03  .136101E-03  .130328E-03  .124889E-03  .119752E-03
  .114889E-03  .110275E-03  .105890E-03  .101715E-03  .977355E-04
  .939374E-04  .903096E-04  .868431E-04  .835302E-04  .803646E-04
  .773414E-04  .744565E-04  .717067E-04  .690895E-04  .666027E-04
  .642446E-04  .620133E-04  .599072E-04  .579241E-04  .560617E-04
  .543174E-04  .526880E-04  .511698E-04  .497587E-04  .484503E-04
  .472397E-04  .461218E-04  .450913E-04  .441430E-04  .432715E-04
  .424715E-04  .417381E-04  .410662E-04  .404513E-04  .398890E-04
  .393751E-04  .389058E-04  .384775E-04  .380871E-04  .377313E-04
  .374075E-04  .371132E-04  .368459E-04  .366035E-04  .363841E-04
  .361860E-04  .360074E-04  .358469E-04  .357032E-04  .355750E-04
  .354611E-04  .353605E-04  .352724E-04  .351957E-04  .351297E-04
  .350737E-04
  .502201E+06  .509691E+06  .517204E+06  .524740E+06  .532298E+06
  .539881E+06  .547490E+06  .555128E+06  .562798E+06  .570501E+06
  .578240E+06  .586016E+06  .593829E+06  .601679E+06  .609566E+06
  .617486E+06  .625439E+06  .633419E+06  .641421E+06  .649440E+06
  .657469E+06  .665500E+06  .673525E+06  .681536E+06  .689522E+06
  .697475E+06  .705386E+06  .713246E+06  .721047E+06  .728783E+06
  .736447E+06  .744034E+06  .751539E+06  .758961E+06  .766296E+06
  .773544E+06  .780705E+06  .787779E+06  .794768E+06  .801673E+06
  .808496E+06  .815240E+06  .821908E+06  .828502E+06  .835025E+06
  .841481E+06  .847871E+06  .854200E+06  .860471E+06  .866685E+06
  .872846E+06  .878956E+06  .885019E+06  .891036E+06  .897010E+06
  .902943E+06  .908838E+06  .914696E+06  .920519E+06  .926310E+06
  .932070E+06
  .104937E+04  .103595E+04  .102238E+04  .100866E+04  .994779E+03
  .980727E+03  .966496E+03  .952078E+03  .937467E+03  .922660E+03
  .907656E+03  .892454E+03  .877062E+03  .861487E+03  .845743E+03
  .829847E+03  .813820E+03  .797690E+03  .781487E+03  .765246E+03
  .749007E+03  .732811E+03  .716703E+03  .700729E+03  .684935E+03
  .669365E+03  .654063E+03  .639068E+03  .624415E+03  .610135E+03
  .596253E+03  .582789E+03  .569755E+03  .557162E+03  .545013E+03
  .533308E+03  .522043E+03  .511210E+03  .500799E+03  .490799E+03
  .481196E+03  .471975E+03  .463123E+03  .454622E+03  .446458E+03
  .438615E+03  .431078E+03  .423833E+03  .416864E+03  .410158E+03
  .403702E+03  .397483E+03  .391490E+03  .385710E+03  .380133E+03
  .374750E+03  .369550E+03  .364523E+03  .359663E+03  .354960E+03
  .350407E+03
  .142785E-03  .136637E-03  .130859E-03  .125416E-03  .120277E-03
  .115412E-03  .110799E-03  .106414E-03  .102241E-03  .982639E-04
  .944687E-04  .908446E-04  .873820E-04  .840733E-04  .809120E-04
  .778928E-04  .750117E-04  .722653E-04  .696508E-04  .671658E-04
  .648085E-04  .625768E-04  .604689E-04  .584827E-04  .566158E-04
  .548654E-04  .532286E-04  .517016E-04  .502807E-04  .489613E-04
  .477389E-04  .466084E-04  .455650E-04  .446032E-04  .437181E-04
  .429045E-04  .421574E-04  .414721E-04  .408440E-04  .402687E-04
  .397423E-04  .392609E-04  .388209E-04  .384192E-04  .380526E-04
  .377184E-04  .374141E-04  .371373E-04  .368859E-04  .366579E-04
  .364514E-04  .362650E-04  .360970E-04  .359461E-04  .358110E-04
  .356906E-04  .355838E-04  .354897E-04  .354073E-04  .353359E-04
  .352747E-04
  .502247E+06  .509724E+06  .517223E+06  .524744E+06  .532286E+06
  .539851E+06  .547442E+06  .555059E+06  .562706E+06  .570385E+06
  .578098E+06  .585845E+06  .593628E+06  .601446E+06  .609298E+06
  .617183E+06  .625098E+06  .633038E+06  .641000E+06  .648977E+06
  .656963E+06  .664952E+06  .672935E+06  .680903E+06  .688849E+06
  .696763E+06  .704637E+06  .712463E+06  .720233E+06  .727941E+06
  .735580E+06  .743145E+06  .750632E+06  .758038E+06  .765362E+06
  .772601E+06  .779755E+06  .786826E+06  .793813E+06  .800718E+06
  .807544E+06  .814292E+06  .820965E+06  .827566E+06  .834097E+06
  .840561E+06  .846961E+06  .853300E+06  .859581E+06  .865806E+06
  .871978E+06  .878100E+06  .884175E+06  .890204E+06  .896190E+06
  .902136E+06  .908042E+06  .913913E+06  .919748E+06  .925551E+06
  .931323E+06
  .105057E+04  .103722E+04  .102372E+04  .101008E+04  .996280E+03
  .982316E+03  .968178E+03  .953861E+03  .939358E+03  .924666E+03
  .909784E+03  .894714E+03  .879460E+03  .864031E+03  .848440E+03
  .832704E+03  .816843E+03  .800883E+03  .784854E+03  .768789E+03
  .752725E+03  .736704E+03  .720765E+03  .704955E+03  .689315E+03
  .673890E+03  .658721E+03  .643845E+03  .629297E+03  .615107E+03
  .601299E+03  .587894E+03  .574907E+03  .562345E+03  .550215E+03
  .538518E+03  .527249E+03  .516403E+03  .505972E+03  .495943E+03
  .486306E+03  .477047E+03  .468151E+03  .459603E+03  .451390E+03
  .443495E+03  .435905E+03  .428605E+03  .421581E+03  .414819E+03
  .408307E+03  .402033E+03  .395984E+03  .390149E+03  .384518E+03
  .379081E+03  .373828E+03  .368750E+03  .363838E+03  .359085E+03
  .354483E+03
  .143326E-03  .137171E-03  .131388E-03  .125941E-03  .120799E-03
  .115933E-03  .111319E-03  .106935E-03  .102764E-03  .987884E-04
  .949960E-04  .913751E-04  .879161E-04  .846112E-04  .814538E-04
  .784385E-04  .755610E-04  .728177E-04  .702056E-04  .677223E-04
  .653657E-04  .631336E-04  .610240E-04  .590348E-04  .571636E-04
  .554075E-04  .537636E-04  .522284E-04  .507980E-04  .494681E-04
  .482344E-04  .470919E-04  .460359E-04  .450612E-04  .441629E-04
  .433360E-04  .425757E-04  .418773E-04  .412362E-04  .406483E-04
  .401096E-04  .396162E-04  .391647E-04  .387518E-04  .383745E-04
  .380301E-04  .377159E-04  .374297E-04  .371693E-04  .369326E-04
  .367180E-04  .365236E-04  .363481E-04  .361901E-04  .360481E-04
  .359212E-04  .358082E-04  .357081E-04  .356200E-04  .355432E-04
  .354767E-04
  .502294E+06  .509759E+06  .517245E+06  .524751E+06  .532277E+06
  .539825E+06  .547397E+06  .554994E+06  .562620E+06  .570275E+06
  .577962E+06  .585682E+06  .593435E+06  .601222E+06  .609042E+06
  .616891E+06  .624769E+06  .632672E+06  .640594E+06  .648531E+06
  .656477E+06  .664424E+06  .672366E+06  .680294E+06  .688200E+06
  .696076E+06  .703915E+06  .711707E+06  .719447E+06  .727126E+06
  .734740E+06  .742283E+06  .749752E+06  .757143E+06  .764454E+06
  .771683E+06  .778831E+06  .785896E+06  .792881E+06  .799786E+06
  .806614E+06  .813365E+06  .820042E+06  .826649E+06  .833187E+06
  .839659E+06  .846068E+06  .852416E+06  .858707E+06  .864942E+06
  .871125E+06  .877259E+06  .883344E+06  .889385E+06  .895383E+06
  .901340E+06  .907258E+06  .913140E+06  .918988E+06  .924802E+06
  .930586E+06
  .105177E+04  .103848E+04  .102505E+04  .101149E+04  .997765E+03
  .983886E+03  .969840E+03  .955621E+03  .941224E+03  .926644E+03
  .911881E+03  .896938E+03  .881818E+03  .866531E+03  .851088E+03
  .835507E+03  .819806E+03  .804012E+03  .788151E+03  .772256E+03
  .756363E+03  .740510E+03  .724736E+03  .709085E+03  .693597E+03
  .678313E+03  .663274E+03  .648516E+03  .634073E+03  .619973E+03
  .606242E+03  .592899E+03  .579959E+03  .567433E+03  .555325E+03
  .543639E+03  .532371E+03  .521516E+03  .511068E+03  .501015E+03
  .491348E+03  .482053E+03  .473117E+03  .464527E+03  .456267E+03
  .448323E+03  .440683E+03  .433331E+03  .426254E+03  .419439E+03
  .412873E+03  .406545E+03  .400443E+03  .394555E+03  .388871E+03
  .383382E+03  .378077E+03  .372948E+03  .367986E+03  .363184E+03
  .358534E+03
  .143864E-03  .137703E-03  .131915E-03  .126464E-03  .121319E-03
  .116452E-03  .111837E-03  .107453E-03  .103283E-03  .993092E-04
  .955192E-04  .919013E-04  .884457E-04  .851443E-04  .819905E-04
  .789787E-04  .761045E-04  .733640E-04  .707542E-04  .682725E-04
  .659164E-04  .636839E-04  .615727E-04  .595807E-04  .577053E-04
  .559438E-04  .542932E-04  .527501E-04  .513106E-04  .499708E-04
  .487262E-04  .475721E-04  .465040E-04  .455168E-04  .446058E-04
  .437660E-04  .429928E-04  .422815E-04  .416279E-04  .410276E-04
  .404768E-04  .399716E-04  .395088E-04  .390849E-04  .386970E-04
  .383424E-04  .380185E-04  .377229E-04  .374535E-04  .372083E-04
  .369855E-04  .367833E-04  .366003E-04  .364351E-04  .362863E-04
  .361529E-04  .360336E-04  .359275E-04  .358338E-04  .357515E-04
  .356798E-04
  .502343E+06  .509796E+06  .517269E+06  .524761E+06  .532272E+06
  .539803E+06  .547357E+06  .554934E+06  .562538E+06  .570171E+06
  .577833E+06  .585526E+06  .593251E+06  .601008E+06  .608795E+06
  .616611E+06  .624454E+06  .632320E+06  .640204E+06  .648102E+06
  .656008E+06  .663916E+06  .671817E+06  .679706E+06  .687574E+06
  .695414E+06  .703218E+06  .710977E+06  .718686E+06  .726338E+06
  .733927E+06  .741449E+06  .748899E+06  .756273E+06  .763571E+06
  .770790E+06  .777930E+06  .784991E+06  .791973E+06  .798877E+06
  .805705E+06  .812458E+06  .819140E+06  .825751E+06  .832295E+06
  .838774E+06  .845191E+06  .851548E+06  .857848E+06  .864093E+06
  .870287E+06  .876430E+06  .882527E+06  .888578E+06  .894587E+06
  .900556E+06  .906486E+06  .912379E+06  .918238E+06  .924064E+06
  .929858E+06
  .105295E+04  .103973E+04  .102637E+04  .101288E+04  .999235E+03
  .985439E+03  .971483E+03  .957360E+03  .943065E+03  .928594E+03
  .913948E+03  .899127E+03  .884138E+03  .868988E+03  .853690E+03
  .838258E+03  .822713E+03  .807078E+03  .791381E+03  .775651E+03
  .759923E+03  .744233E+03  .728620E+03  .713123E+03  .697783E+03
  .682638E+03  .667728E+03  .653087E+03  .638748E+03  .624739E+03
  .611085E+03  .597806E+03  .584916E+03  .572427E+03  .560346E+03
  .548673E+03  .537409E+03  .526550E+03  .516088E+03  .506016E+03
  .496322E+03  .486995E+03  .478023E+03  .469391E+03  .461088E+03
  .453099E+03  .445411E+03  .438009E+03  .430882E+03  .424016E+03
  .417399E+03  .411019E+03  .404865E+03  .398926E+03  .393191E+03
  .387651E+03  .382296E+03  .377117E+03  .372107E+03  .367257E+03
  .362560E+03
  .144402E-03  .138233E-03  .132440E-03  .126985E-03  .121837E-03
  .116968E-03  .112352E-03  .107968E-03  .103798E-03  .998265E-04
  .960387E-04  .924233E-04  .889707E-04  .856726E-04  .825221E-04
  .795136E-04  .766424E-04  .739046E-04  .712969E-04  .688165E-04
  .664610E-04  .642280E-04  .621153E-04  .601205E-04  .582412E-04
  .564745E-04  .548175E-04  .532668E-04  .518187E-04  .504693E-04
  .492142E-04  .480491E-04  .469693E-04  .459700E-04  .450466E-04
  .441943E-04  .434086E-04  .426849E-04  .420189E-04  .414065E-04
  .408438E-04  .403271E-04  .398530E-04  .394183E-04  .390200E-04
  .386554E-04  .383218E-04  .380169E-04  .377386E-04  .374849E-04
  .372539E-04  .370439E-04  .368535E-04  .366811E-04  .365255E-04
  .363855E-04  .362600E-04  .361480E-04  .360486E-04  .359608E-04
  .358839E-04
  .502394E+06  .509835E+06  .517295E+06  .524773E+06  .532269E+06
  .539784E+06  .547320E+06  .554878E+06  .562462E+06  .570072E+06
  .577710E+06  .585377E+06  .593075E+06  .600802E+06  .608558E+06
  .616342E+06  .624150E+06  .631981E+06  .639828E+06  .647689E+06
  .655557E+06  .663426E+06  .671289E+06  .679140E+06  .686971E+06
  .694775E+06  .702544E+06  .710272E+06  .717951E+06  .725576E+06
  .733140E+06  .740640E+06  .748071E+06  .755429E+06  .762714E+06
  .769922E+06  .777054E+06  .784108E+06  .791086E+06  .797989E+06
  .804816E+06  .811572E+06  .818256E+06  .824872E+06  .831422E+06
  .837907E+06  .844331E+06  .850696E+06  .857005E+06  .863259E+06
  .869462E+06  .875616E+06  .881723E+06  .887785E+06  .893804E+06
  .899783E+06  .905724E+06  .911629E+06  .917498E+06  .923335E+06
  .929141E+06
  .105413E+04  .104097E+04  .102768E+04  .101425E+04  .100069E+04
  .986976E+03  .973107E+03  .959077E+03  .944882E+03  .930518E+03
  .915985E+03  .901284E+03  .886422E+03  .871405E+03  .856246E+03
  .840960E+03  .825566E+03  .810086E+03  .794546E+03  .778976E+03
  .763408E+03  .747876E+03  .732419E+03  .717073E+03  .701877E+03
  .686869E+03  .672085E+03  .657560E+03  .643324E+03  .629407E+03
  .615831E+03  .602617E+03  .589780E+03  .577331E+03  .565277E+03
  .553623E+03  .542366E+03  .531505E+03  .521034E+03  .510944E+03
  .501227E+03  .491872E+03  .482867E+03  .474198E+03  .465855E+03
  .457823E+03  .450089E+03  .442641E+03  .435466E+03  .428551E+03
  .421885E+03  .415455E+03  .409251E+03  .403262E+03  .397477E+03
  .391888E+03  .386485E+03  .381258E+03  .376200E+03  .371303E+03
  .366560E+03
  .144937E-03  .138762E-03  .132963E-03  .127504E-03  .122353E-03
  .117481E-03  .112864E-03  .108480E-03  .104311E-03  .100340E-03
  .965543E-04  .929414E-04  .894915E-04  .861963E-04  .830489E-04
  .800433E-04  .771749E-04  .744395E-04  .718337E-04  .693546E-04
  .669995E-04  .647661E-04  .626518E-04  .606544E-04  .587713E-04
  .569997E-04  .553366E-04  .537787E-04  .523224E-04  .509637E-04
  .496987E-04  .485228E-04  .474317E-04  .464208E-04  .454854E-04
  .446210E-04  .438231E-04  .430872E-04  .424091E-04  .417849E-04
  .412105E-04  .406825E-04  .401974E-04  .397521E-04  .393434E-04
  .389688E-04  .386257E-04  .383116E-04  .380245E-04  .377623E-04
  .375231E-04  .373054E-04  .371075E-04  .369281E-04  .367657E-04
  .366192E-04  .364875E-04  .363695E-04  .362643E-04  .361711E-04
  .360890E-04
  .502447E+06  .509877E+06  .517324E+06  .524788E+06  .532269E+06
  .539768E+06  .547287E+06  .554827E+06  .562390E+06  .569978E+06
  .577593E+06  .585235E+06  .592906E+06  .600605E+06  .608331E+06
  .616083E+06  .623859E+06  .631654E+06  .639467E+06  .647291E+06
  .655122E+06  .662954E+06  .670780E+06  .678594E+06  .686389E+06
  .694158E+06  .701894E+06  .709591E+06  .717240E+06  .724838E+06
  .732378E+06  .739856E+06  .747267E+06  .754610E+06  .761880E+06
  .769077E+06  .776200E+06  .783248E+06  .790222E+06  .797122E+06
  .803949E+06  .810705E+06  .817392E+06  .824012E+06  .830566E+06
  .837057E+06  .843488E+06  .849860E+06  .856177E+06  .862440E+06
  .868652E+06  .874815E+06  .880931E+06  .887004E+06  .893033E+06
  .899023E+06  .904974E+06  .910889E+06  .916770E+06  .922617E+06
  .928434E+06
  .105529E+04  .104219E+04  .102897E+04  .101562E+04  .100213E+04
  .988495E+03  .974712E+03  .960774E+03  .946676E+03  .932416E+03
  .917993E+03  .903410E+03  .888670E+03  .873783E+03  .858760E+03
  .843615E+03  .828366E+03  .813036E+03  .797649E+03  .782234E+03
  .766821E+03  .751444E+03  .736138E+03  .720939E+03  .705884E+03
  .691010E+03  .676350E+03  .661939E+03  .647806E+03  .633979E+03
  .620482E+03  .607335E+03  .594552E+03  .582146E+03  .570123E+03
  .558489E+03  .547243E+03  .536384E+03  .525906E+03  .515803E+03
  .506066E+03  .496685E+03  .487650E+03  .478948E+03  .470567E+03
  .462494E+03  .454718E+03  .447226E+03  .440005E+03  .433044E+03
  .426330E+03  .419852E+03  .413600E+03  .407563E+03  .401731E+03
  .396094E+03  .390643E+03  .385370E+03  .380266E+03  .375323E+03
  .370535E+03
  .145471E-03  .139289E-03  .133484E-03  .128021E-03  .122866E-03
  .117992E-03  .113373E-03  .108989E-03  .104820E-03  .100851E-03
  .970664E-04  .934555E-04  .900081E-04  .867156E-04  .835709E-04
  .805681E-04  .777022E-04  .749690E-04  .723650E-04  .698870E-04
  .675323E-04  .652983E-04  .631826E-04  .611827E-04  .592959E-04
  .575196E-04  .558506E-04  .542858E-04  .528215E-04  .514541E-04
  .501794E-04  .489933E-04  .478913E-04  .468691E-04  .459222E-04
  .450460E-04  .442361E-04  .434884E-04  .427985E-04  .421627E-04
  .415769E-04  .410378E-04  .405418E-04  .400859E-04  .396671E-04
  .392827E-04  .389301E-04  .386069E-04  .383110E-04  .380404E-04
  .377932E-04  .375678E-04  .373625E-04  .371759E-04  .370068E-04
  .368538E-04  .367158E-04  .365919E-04  .364810E-04  .363823E-04
  .362950E-04
  .502502E+06  .509920E+06  .517355E+06  .524806E+06  .532273E+06
  .539756E+06  .547258E+06  .554779E+06  .562322E+06  .569889E+06
  .577481E+06  .585099E+06  .592744E+06  .600416E+06  .608113E+06
  .615834E+06  .623578E+06  .631341E+06  .639119E+06  .646908E+06
  .654703E+06  .662499E+06  .670289E+06  .678068E+06  .685828E+06
  .693563E+06  .701267E+06  .708932E+06  .716553E+06  .724124E+06
  .731640E+06  .739096E+06  .746488E+06  .753814E+06  .761070E+06
  .768256E+06  .775369E+06  .782410E+06  .789379E+06  .796276E+06
  .803102E+06  .809858E+06  .816547E+06  .823169E+06  .829728E+06
  .836224E+06  .842661E+06  .849040E+06  .855364E+06  .861635E+06
  .867856E+06  .874028E+06  .880153E+06  .886235E+06  .892275E+06
  .898274E+06  .904236E+06  .910161E+06  .916051E+06  .921909E+06
  .927736E+06
  .105645E+04  .104341E+04  .103025E+04  .101697E+04  .100355E+04
  .989999E+03  .976300E+03  .962451E+03  .948448E+03  .934289E+03
  .919974E+03  .905504E+03  .890884E+03  .876123E+03  .861231E+03
  .846223E+03  .831116E+03  .815931E+03  .800693E+03  .785428E+03
  .770166E+03  .754938E+03  .739780E+03  .724724E+03  .709807E+03
  .695063E+03  .680525E+03  .666227E+03  .652196E+03  .638461E+03
  .625043E+03  .611963E+03  .599236E+03  .586874E+03  .574885E+03
  .563273E+03  .552041E+03  .541186E+03  .530705E+03  .520592E+03
  .510838E+03  .501435E+03  .492373E+03  .483639E+03  .475224E+03
  .467114E+03  .459298E+03  .451764E+03  .444500E+03  .437494E+03
  .430735E+03  .424211E+03  .417913E+03  .411829E+03  .405951E+03
  .400267E+03  .394771E+03  .389452E+03  .384303E+03  .379316E+03
  .374483E+03
  .146004E-03  .139814E-03  .134004E-03  .128535E-03  .123377E-03
  .118500E-03  .113880E-03  .109496E-03  .105327E-03  .101358E-03
  .975749E-04  .939659E-04  .905206E-04  .872305E-04  .840884E-04
  .810881E-04  .782245E-04  .754934E-04  .728909E-04  .704139E-04
  .680594E-04  .658249E-04  .637077E-04  .617054E-04  .598151E-04
  .580342E-04  .563597E-04  .547882E-04  .533164E-04  .519405E-04
  .506565E-04  .494605E-04  .483481E-04  .473149E-04  .463567E-04
  .454691E-04  .446477E-04  .438884E-04  .431871E-04  .425398E-04
  .419429E-04  .413928E-04  .408862E-04  .404199E-04  .399911E-04
  .395969E-04  .392349E-04  .389027E-04  .385982E-04  .383192E-04
  .380640E-04  .378309E-04  .376183E-04  .374246E-04  .372487E-04
  .370892E-04  .369451E-04  .368152E-04  .366986E-04  .365944E-04
  .365019E-04
  .502559E+06  .509965E+06  .517388E+06  .524826E+06  .532279E+06
  .539747E+06  .547232E+06  .554736E+06  .562260E+06  .569806E+06
  .577376E+06  .584970E+06  .592590E+06  .600234E+06  .607903E+06
  .615595E+06  .623308E+06  .631038E+06  .638783E+06  .646539E+06
  .654299E+06  .662060E+06  .669816E+06  .677560E+06  .685286E+06
  .692988E+06  .700660E+06  .708295E+06  .715888E+06  .723433E+06
  .730925E+06  .738359E+06  .745732E+06  .753041E+06  .760283E+06
  .767457E+06  .774560E+06  .781594E+06  .788557E+06  .795450E+06
  .802274E+06  .809030E+06  .815720E+06  .822345E+06  .828907E+06
  .835408E+06  .841850E+06  .848235E+06  .854566E+06  .860845E+06
  .867073E+06  .873254E+06  .879388E+06  .885479E+06  .891528E+06
  .897537E+06  .903508E+06  .909443E+06  .915344E+06  .921211E+06
  .927048E+06
  .105760E+04  .104462E+04  .103152E+04  .101831E+04  .100496E+04
  .991486E+03  .977870E+03  .964108E+03  .950199E+03  .936138E+03
  .921928E+03  .907568E+03  .893065E+03  .878427E+03  .863663E+03
  .848787E+03  .833818E+03  .818774E+03  .803680E+03  .788560E+03
  .773444E+03  .758363E+03  .743347E+03  .728431E+03  .713649E+03
  .699032E+03  .684615E+03  .670427E+03  .656498E+03  .642853E+03
  .629515E+03  .616503E+03  .603833E+03  .591517E+03  .579564E+03
  .567978E+03  .556762E+03  .545915E+03  .535433E+03  .525312E+03
  .515545E+03  .506123E+03  .497036E+03  .488274E+03  .479827E+03
  .471682E+03  .463829E+03  .456255E+03  .448950E+03  .441902E+03
  .435099E+03  .428531E+03  .422189E+03  .416060E+03  .410137E+03
  .404409E+03  .398868E+03  .393505E+03  .388312E+03  .383281E+03
  .378406E+03
  .146535E-03  .140338E-03  .134521E-03  .129048E-03  .123886E-03
  .119007E-03  .114385E-03  .109999E-03  .105830E-03  .101862E-03
  .980801E-04  .944726E-04  .910293E-04  .877414E-04  .846015E-04
  .816035E-04  .787420E-04  .760126E-04  .734116E-04  .709354E-04
  .685812E-04  .663461E-04  .642274E-04  .622227E-04  .603291E-04
  .585438E-04  .568639E-04  .552861E-04  .538069E-04  .524229E-04
  .511301E-04  .499245E-04  .488019E-04  .477582E-04  .467891E-04
  .458904E-04  .450578E-04  .442872E-04  .435746E-04  .429163E-04
  .423084E-04  .417476E-04  .412305E-04  .407540E-04  .403152E-04
  .399115E-04  .395402E-04  .391991E-04  .388859E-04  .385987E-04
  .383355E-04  .380948E-04  .378748E-04  .376741E-04  .374915E-04
  .373255E-04  .371752E-04  .370393E-04  .369171E-04  .368074E-04
  .367096E-04
  .502617E+06  .510013E+06  .517424E+06  .524849E+06  .532287E+06
  .539741E+06  .547209E+06  .554696E+06  .562201E+06  .569727E+06
  .577275E+06  .584847E+06  .592442E+06  .600061E+06  .607702E+06
  .615365E+06  .623048E+06  .630748E+06  .638460E+06  .646183E+06
  .653910E+06  .661637E+06  .669359E+06  .677069E+06  .684763E+06
  .692433E+06  .700074E+06  .707680E+06  .715245E+06  .722764E+06
  .730232E+06  .737645E+06  .744999E+06  .752291E+06  .759518E+06
  .766679E+06  .773773E+06  .780799E+06  .787756E+06  .794645E+06
  .801466E+06  .808221E+06  .814911E+06  .821538E+06  .828103E+06
  .834608E+06  .841055E+06  .847446E+06  .853783E+06  .860069E+06
  .866305E+06  .872493E+06  .878636E+06  .884735E+06  .890793E+06
  .896811E+06  .902792E+06  .908736E+06  .914646E+06  .920524E+06
  .926370E+06
  .105873E+04  .104582E+04  .103278E+04  .101963E+04  .100636E+04
  .992959E+03  .979422E+03  .965746E+03  .951928E+03  .937964E+03
  .923855E+03  .909604E+03  .895214E+03  .880695E+03  .866055E+03
  .851309E+03  .836473E+03  .821566E+03  .806611E+03  .791633E+03
  .776660E+03  .761719E+03  .746843E+03  .732064E+03  .717412E+03
  .702921E+03  .688622E+03  .674544E+03  .660714E+03  .647159E+03
  .633901E+03  .620958E+03  .608346E+03  .596078E+03  .584162E+03
  .572604E+03  .561407E+03  .550570E+03  .540091E+03  .529965E+03
  .520187E+03  .510748E+03  .501640E+03  .492852E+03  .484376E+03
  .476199E+03  .468310E+03  .460700E+03  .453355E+03  .446267E+03
  .439423E+03  .432813E+03  .426427E+03  .420256E+03  .414289E+03
  .408518E+03  .402934E+03  .397528E+03  .392292E+03  .387220E+03
  .382303E+03
  .147065E-03  .140860E-03  .135037E-03  .129559E-03  .124393E-03
  .119511E-03  .114887E-03  .110500E-03  .106331E-03  .102363E-03
  .985819E-04  .949758E-04  .915341E-04  .882482E-04  .851103E-04
  .821143E-04  .792548E-04  .765271E-04  .739272E-04  .714518E-04
  .690977E-04  .668619E-04  .647419E-04  .627348E-04  .608380E-04
  .590485E-04  .573633E-04  .557794E-04  .542933E-04  .529014E-04
  .516000E-04  .503852E-04  .492529E-04  .481990E-04  .472193E-04
  .463098E-04  .454663E-04  .446847E-04  .439611E-04  .432919E-04
  .426733E-04  .421019E-04  .415745E-04  .410880E-04  .406394E-04
  .402262E-04  .398458E-04  .394958E-04  .391741E-04  .388787E-04
  .386076E-04  .383593E-04  .381320E-04  .379244E-04  .377350E-04
  .375626E-04  .374060E-04  .372643E-04  .371363E-04  .370212E-04
  .369182E-04
  .502677E+06  .510062E+06  .517461E+06  .524874E+06  .532299E+06
  .539737E+06  .547190E+06  .554660E+06  .562147E+06  .569653E+06
  .577180E+06  .584729E+06  .592301E+06  .599894E+06  .607509E+06
  .615145E+06  .622798E+06  .630468E+06  .638149E+06  .645840E+06
  .653535E+06  .661229E+06  .668918E+06  .676596E+06  .684257E+06
  .691896E+06  .699507E+06  .707084E+06  .714622E+06  .722116E+06
  .729560E+06  .736952E+06  .744287E+06  .751562E+06  .758775E+06
  .765923E+06  .773007E+06  .780024E+06  .786974E+06  .793858E+06
  .800677E+06  .807431E+06  .814121E+06  .820749E+06  .827316E+06
  .833824E+06  .840275E+06  .846672E+06  .853015E+06  .859307E+06
  .865550E+06  .871745E+06  .877896E+06  .884004E+06  .890070E+06
  .896097E+06  .902086E+06  .908040E+06  .913959E+06  .919846E+06
  .925702E+06
  .105986E+04  .104700E+04  .103403E+04  .102095E+04  .100774E+04
  .994416E+03  .980958E+03  .967366E+03  .953636E+03  .939767E+03
  .925758E+03  .911611E+03  .897332E+03  .882929E+03  .868410E+03
  .853789E+03  .839082E+03  .824309E+03  .809490E+03  .794650E+03
  .779814E+03  .765011E+03  .750271E+03  .735624E+03  .721101E+03
  .706732E+03  .692548E+03  .678578E+03  .664848E+03  .651383E+03
  .638204E+03  .625331E+03  .612778E+03  .600559E+03  .588682E+03
  .577154E+03  .565977E+03  .555153E+03  .544679E+03  .534551E+03
  .524765E+03  .515312E+03  .506185E+03  .497374E+03  .488871E+03
  .480664E+03  .472743E+03  .465097E+03  .457716E+03  .450589E+03
  .443706E+03  .437056E+03  .430629E+03  .424416E+03  .418408E+03
  .412595E+03  .406969E+03  .401521E+03  .396244E+03  .391130E+03
  .386173E+03
  .147593E-03  .141381E-03  .135552E-03  .130068E-03  .124898E-03
  .120013E-03  .115387E-03  .110999E-03  .106829E-03  .102861E-03
  .990805E-04  .954755E-04  .920353E-04  .887511E-04  .856151E-04
  .826209E-04  .797630E-04  .770368E-04  .744380E-04  .719632E-04
  .696091E-04  .673727E-04  .652512E-04  .632419E-04  .613419E-04
  .595483E-04  .578582E-04  .562684E-04  .547755E-04  .533761E-04
  .520665E-04  .508427E-04  .497010E-04  .486372E-04  .476473E-04
  .467273E-04  .458731E-04  .450808E-04  .443466E-04  .436667E-04
  .430376E-04  .424559E-04  .419183E-04  .414219E-04  .409637E-04
  .405411E-04  .401517E-04  .397929E-04  .394628E-04  .391592E-04
  .388803E-04  .386244E-04  .383899E-04  .381753E-04  .379792E-04
  .378004E-04  .376377E-04  .374900E-04  .373564E-04  .372359E-04
  .371276E-04
  .502739E+06  .510113E+06  .517501E+06  .524901E+06  .532313E+06
  .539737E+06  .547175E+06  .554627E+06  .562097E+06  .569584E+06
  .577091E+06  .584618E+06  .592166E+06  .599735E+06  .607324E+06
  .614932E+06  .622558E+06  .630198E+06  .637850E+06  .645509E+06
  .653173E+06  .660836E+06  .668493E+06  .676139E+06  .683769E+06
  .691378E+06  .698959E+06  .706508E+06  .714019E+06  .721488E+06
  .728910E+06  .736280E+06  .743596E+06  .750854E+06  .758052E+06
  .765188E+06  .772260E+06  .779269E+06  .786212E+06  .793092E+06
  .799907E+06  .806658E+06  .813348E+06  .819976E+06  .826545E+06
  .833057E+06  .839512E+06  .845912E+06  .852261E+06  .858559E+06
  .864808E+06  .871011E+06  .877169E+06  .883284E+06  .889359E+06
  .895394E+06  .901392E+06  .907354E+06  .913282E+06  .919178E+06
  .925043E+06
  .106098E+04  .104818E+04  .103527E+04  .102225E+04  .100911E+04
  .995859E+03  .982478E+03  .968968E+03  .955325E+03  .941547E+03
  .927635E+03  .913592E+03  .899420E+03  .885129E+03  .870728E+03
  .856229E+03  .841649E+03  .827005E+03  .812318E+03  .797611E+03
  .782909E+03  .768241E+03  .753633E+03  .739115E+03  .724717E+03
  .710468E+03  .696398E+03  .682534E+03  .668902E+03  .655526E+03
  .642427E+03  .629623E+03  .617131E+03  .604962E+03  .593126E+03
  .581629E+03  .570475E+03  .559665E+03  .549199E+03  .539072E+03
  .529279E+03  .519815E+03  .510672E+03  .501841E+03  .493313E+03
  .485078E+03  .477127E+03  .469448E+03  .462033E+03  .454870E+03
  .447949E+03  .441260E+03  .434794E+03  .428541E+03  .422492E+03
  .416639E+03  .410972E+03  .405484E+03  .400167E+03  .395014E+03
  .390016E+03
  .148120E-03  .141900E-03  .136064E-03  .130575E-03  .125401E-03
  .120512E-03  .115884E-03  .111495E-03  .107324E-03  .103356E-03
  .995760E-04  .959719E-04  .925330E-04  .892502E-04  .861158E-04
  .831232E-04  .802669E-04  .775419E-04  .749441E-04  .724698E-04
  .701156E-04  .678785E-04  .657556E-04  .637440E-04  .618410E-04
  .600435E-04  .583486E-04  .567531E-04  .552537E-04  .538470E-04
  .525294E-04  .512971E-04  .501462E-04  .490728E-04  .480730E-04
  .471428E-04  .462783E-04  .454756E-04  .447309E-04  .440406E-04
  .434012E-04  .428093E-04  .422618E-04  .417556E-04  .412879E-04
  .408562E-04  .404577E-04  .400903E-04  .397518E-04  .394402E-04
  .391535E-04  .388901E-04  .386484E-04  .384269E-04  .382241E-04
  .380389E-04  .378701E-04  .377165E-04  .375772E-04  .374512E-04
  .373377E-04
  .502802E+06  .510166E+06  .517542E+06  .524930E+06  .532329E+06
  .539740E+06  .547162E+06  .554599E+06  .562050E+06  .569519E+06
  .577006E+06  .584512E+06  .592037E+06  .599582E+06  .607147E+06
  .614729E+06  .622327E+06  .629939E+06  .637561E+06  .645191E+06
  .652824E+06  .660456E+06  .668082E+06  .675698E+06  .683298E+06
  .690877E+06  .698430E+06  .705951E+06  .713436E+06  .720880E+06
  .728279E+06  .735628E+06  .742925E+06  .750166E+06  .757349E+06
  .764472E+06  .771534E+06  .778533E+06  .785470E+06  .792343E+06
  .799154E+06  .805904E+06  .812592E+06  .819221E+06  .825791E+06
  .832305E+06  .838763E+06  .845168E+06  .851521E+06  .857825E+06
  .864080E+06  .870289E+06  .876455E+06  .882577E+06  .888659E+06
  .894702E+06  .900708E+06  .906679E+06  .912616E+06  .918520E+06
  .924394E+06
  .106209E+04  .104935E+04  .103650E+04  .102354E+04  .101047E+04
  .997287E+03  .983982E+03  .970552E+03  .956994E+03  .943306E+03
  .929489E+03  .915545E+03  .901479E+03  .887298E+03  .873011E+03
  .858631E+03  .844174E+03  .829655E+03  .815096E+03  .800519E+03
  .785948E+03  .771410E+03  .756931E+03  .742539E+03  .728263E+03
  .714132E+03  .700174E+03  .686414E+03  .672879E+03  .659591E+03
  .646571E+03  .633837E+03  .621405E+03  .609288E+03  .597494E+03
  .586030E+03  .574902E+03  .564109E+03  .553652E+03  .543527E+03
  .533732E+03  .524259E+03  .515101E+03  .506252E+03  .497702E+03
  .489442E+03  .481463E+03  .473753E+03  .466305E+03  .459107E+03
  .452151E+03  .445425E+03  .438922E+03  .432631E+03  .426543E+03
  .420651E+03  .414945E+03  .409418E+03  .404062E+03  .398869E+03
  .393833E+03
  .148645E-03  .142418E-03  .136575E-03  .131081E-03  .125902E-03
  .121010E-03  .116379E-03  .111988E-03  .107816E-03  .103848E-03
  .100068E-03  .964651E-04  .930272E-04  .897456E-04  .866127E-04
  .836215E-04  .807665E-04  .780426E-04  .754456E-04  .729717E-04
  .706174E-04  .683796E-04  .662552E-04  .642414E-04  .623354E-04
  .605341E-04  .588345E-04  .572335E-04  .557279E-04  .543142E-04
  .529889E-04  .517483E-04  .505885E-04  .495059E-04  .484965E-04
  .475564E-04  .466818E-04  .458689E-04  .451140E-04  .444135E-04
  .437640E-04  .431621E-04  .426048E-04  .420891E-04  .416121E-04
  .411712E-04  .407639E-04  .403880E-04  .400412E-04  .397216E-04
  .394272E-04  .391564E-04  .389075E-04  .386791E-04  .384697E-04
  .382781E-04  .381032E-04  .379437E-04  .377988E-04  .376674E-04
  .375486E-04
  .502867E+06  .510220E+06  .517586E+06  .524962E+06  .532348E+06
  .539745E+06  .547153E+06  .554573E+06  .562008E+06  .569458E+06
  .576926E+06  .584411E+06  .591915E+06  .599437E+06  .606976E+06
  .614533E+06  .622105E+06  .629689E+06  .637283E+06  .644884E+06
  .652487E+06  .660089E+06  .667686E+06  .675272E+06  .682842E+06
  .690392E+06  .697917E+06  .705412E+06  .712871E+06  .720291E+06
  .727667E+06  .734996E+06  .742274E+06  .749498E+06  .756666E+06
  .763776E+06  .770827E+06  .777817E+06  .784745E+06  .791613E+06
  .798420E+06  .805166E+06  .811853E+06  .818482E+06  .825053E+06
  .831568E+06  .838029E+06  .844438E+06  .850796E+06  .857104E+06
  .863365E+06  .869581E+06  .875752E+06  .881882E+06  .887971E+06
  .894022E+06  .900036E+06  .906014E+06  .911959E+06  .917872E+06
  .923754E+06
  .106320E+04  .105050E+04  .103771E+04  .102482E+04  .101182E+04
  .998701E+03  .985470E+03  .972119E+03  .958644E+03  .945044E+03
  .931320E+03  .917474E+03  .903510E+03  .889436E+03  .875261E+03
  .860996E+03  .846658E+03  .832262E+03  .817827E+03  .803377E+03
  .788933E+03  .774521E+03  .760167E+03  .745899E+03  .731743E+03
  .717727E+03  .703877E+03  .690220E+03  .676781E+03  .663580E+03
  .650639E+03  .637976E+03  .625605E+03  .613540E+03  .601789E+03
  .590361E+03  .579258E+03  .568484E+03  .558039E+03  .547919E+03
  .538123E+03  .528643E+03  .519474E+03  .510609E+03  .502039E+03
  .493756E+03  .485750E+03  .478013E+03  .470533E+03  .463303E+03
  .456313E+03  .449552E+03  .443012E+03  .436685E+03  .430560E+03
  .424630E+03  .418886E+03  .413321E+03  .407927E+03  .402697E+03
  .397623E+03
  .149170E-03  .142934E-03  .137085E-03  .131585E-03  .126401E-03
  .121506E-03  .116872E-03  .112479E-03  .108306E-03  .104338E-03
  .100558E-03  .969551E-04  .935180E-04  .902376E-04  .871058E-04
  .841159E-04  .812620E-04  .785391E-04  .759428E-04  .734691E-04
  .711146E-04  .688759E-04  .667501E-04  .647342E-04  .628252E-04
  .610202E-04  .593161E-04  .577099E-04  .561982E-04  .547778E-04
  .534450E-04  .521963E-04  .510281E-04  .499364E-04  .489177E-04
  .479680E-04  .470836E-04  .462607E-04  .454958E-04  .447854E-04
  .441260E-04  .435144E-04  .429475E-04  .424223E-04  .419361E-04
  .414862E-04  .410703E-04  .406858E-04  .403309E-04  .400033E-04
  .397013E-04  .394231E-04  .391671E-04  .389318E-04  .387159E-04
  .385180E-04  .383369E-04  .381716E-04  .380210E-04  .378842E-04
  .377602E-04
  .502934E+06  .510277E+06  .517631E+06  .524996E+06  .532370E+06
  .539753E+06  .547146E+06  .554551E+06  .561969E+06  .569402E+06
  .576850E+06  .584315E+06  .591798E+06  .599297E+06  .606813E+06
  .614345E+06  .621891E+06  .629448E+06  .637015E+06  .644588E+06
  .652163E+06  .659736E+06  .667303E+06  .674860E+06  .682402E+06
  .689924E+06  .697422E+06  .704890E+06  .712324E+06  .719721E+06
  .727075E+06  .734383E+06  .741642E+06  .748850E+06  .756003E+06
  .763099E+06  .770138E+06  .777119E+06  .784040E+06  .790901E+06
  .797703E+06  .804446E+06  .811131E+06  .817759E+06  .824330E+06
  .830847E+06  .837311E+06  .843722E+06  .850084E+06  .856397E+06
  .862663E+06  .868884E+06  .875062E+06  .881198E+06  .887295E+06
  .893353E+06  .899374E+06  .905360E+06  .911313E+06  .917234E+06
  .923124E+06
  .106429E+04  .105165E+04  .103892E+04  .102609E+04  .101315E+04
  .100010E+04  .986943E+03  .973669E+03  .960275E+03  .946761E+03
  .933128E+03  .919377E+03  .905513E+03  .891543E+03  .877477E+03
  .863325E+03  .849103E+03  .834825E+03  .820513E+03  .806185E+03
  .791865E+03  .777576E+03  .763345E+03  .749196E+03  .735157E+03
  .721253E+03  .707511E+03  .693956E+03  .680610E+03  .667496E+03
  .654634E+03  .642041E+03  .629732E+03  .617719E+03  .606013E+03
  .594621E+03  .583547E+03  .572793E+03  .562361E+03  .552249E+03
  .542453E+03  .532969E+03  .523791E+03  .514912E+03  .506324E+03
  .498020E+03  .489990E+03  .482226E+03  .474718E+03  .467457E+03
  .460434E+03  .453640E+03  .447066E+03  .440703E+03  .434543E+03
  .428576E+03  .422796E+03  .417194E+03  .411763E+03  .406497E+03
  .401387E+03
  .149693E-03  .143449E-03  .137593E-03  .132087E-03  .126899E-03
  .121999E-03  .117363E-03  .112968E-03  .108794E-03  .104824E-03
  .101045E-03  .974420E-04  .940056E-04  .907260E-04  .875952E-04
  .846064E-04  .817535E-04  .790314E-04  .764356E-04  .739621E-04
  .716073E-04  .693678E-04  .672406E-04  .652225E-04  .633106E-04
  .615020E-04  .597936E-04  .581822E-04  .566647E-04  .552377E-04
  .538977E-04  .526413E-04  .514647E-04  .503644E-04  .493366E-04
  .483775E-04  .474836E-04  .466510E-04  .458764E-04  .451563E-04
  .444872E-04  .438660E-04  .432896E-04  .427552E-04  .422599E-04
  .418012E-04  .413766E-04  .409838E-04  .406207E-04  .402853E-04
  .399758E-04  .396902E-04  .394272E-04  .391851E-04  .389626E-04
  .387584E-04  .385712E-04  .384001E-04  .382439E-04  .381016E-04
  .379725E-04
  .503002E+06  .510335E+06  .517679E+06  .525032E+06  .532394E+06
  .539764E+06  .547143E+06  .554533E+06  .561935E+06  .569350E+06
  .576780E+06  .584225E+06  .591686E+06  .599164E+06  .606657E+06
  .614165E+06  .621685E+06  .629217E+06  .636757E+06  .644302E+06
  .651849E+06  .659394E+06  .666934E+06  .674462E+06  .681977E+06
  .689471E+06  .696942E+06  .704385E+06  .711795E+06  .719168E+06
  .726500E+06  .733788E+06  .741029E+06  .748219E+06  .755357E+06
  .762441E+06  .769468E+06  .776439E+06  .783351E+06  .790206E+06
  .797003E+06  .803743E+06  .810425E+06  .817052E+06  .823623E+06
  .830141E+06  .836606E+06  .843021E+06  .849386E+06  .855703E+06
  .861974E+06  .868201E+06  .874384E+06  .880527E+06  .886629E+06
  .892694E+06  .898723E+06  .904716E+06  .910676E+06  .916605E+06
  .922503E+06
  .106538E+04  .105279E+04  .104012E+04  .102734E+04  .101447E+04
  .100149E+04  .988402E+03  .975202E+03  .961888E+03  .948459E+03
  .934914E+03  .921256E+03  .907490E+03  .893622E+03  .879661E+03
  .865619E+03  .851510E+03  .837348E+03  .823154E+03  .808946E+03
  .794746E+03  .780578E+03  .766465E+03  .752434E+03  .738509E+03
  .724715E+03  .711079E+03  .697622E+03  .684370E+03  .671342E+03
  .658557E+03  .646034E+03  .633787E+03  .621828E+03  .610168E+03
  .598812E+03  .587768E+03  .577037E+03  .566620E+03  .556517E+03
  .546724E+03  .537237E+03  .528052E+03  .519161E+03  .510558E+03
  .502235E+03  .494183E+03  .486394E+03  .478859E+03  .471569E+03
  .464516E+03  .457690E+03  .451083E+03  .444686E+03  .438491E+03
  .432490E+03  .426675E+03  .421037E+03  .415571E+03  .410268E+03
  .405123E+03
  .150214E-03  .143962E-03  .138099E-03  .132587E-03  .127394E-03
  .122491E-03  .117852E-03  .113454E-03  .109279E-03  .105309E-03
  .101529E-03  .979260E-04  .944900E-04  .912111E-04  .880812E-04
  .850932E-04  .822411E-04  .795197E-04  .769243E-04  .744509E-04
  .720957E-04  .698553E-04  .677266E-04  .657064E-04  .637917E-04
  .619796E-04  .602669E-04  .586506E-04  .571274E-04  .556941E-04
  .543471E-04  .530832E-04  .518986E-04  .507898E-04  .497532E-04
  .487850E-04  .478818E-04  .470398E-04  .462557E-04  .455260E-04
  .448475E-04  .442169E-04  .436312E-04  .430877E-04  .425835E-04
  .421160E-04  .416830E-04  .412819E-04  .409108E-04  .405676E-04
  .402505E-04  .399578E-04  .396877E-04  .394389E-04  .392099E-04
  .389994E-04  .388062E-04  .386292E-04  .384674E-04  .383197E-04
  .381854E-04
  .503071E+06  .510395E+06  .517728E+06  .525070E+06  .532420E+06
  .539777E+06  .547142E+06  .554517E+06  .561903E+06  .569301E+06
  .576713E+06  .584139E+06  .591581E+06  .599037E+06  .606507E+06
  .613992E+06  .621488E+06  .628994E+06  .636508E+06  .644027E+06
  .651547E+06  .659065E+06  .666577E+06  .674078E+06  .681565E+06
  .689033E+06  .696478E+06  .703896E+06  .711282E+06  .718632E+06
  .725943E+06  .733211E+06  .740433E+06  .747607E+06  .754730E+06
  .761800E+06  .768816E+06  .775776E+06  .782680E+06  .789528E+06
  .796320E+06  .803055E+06  .809735E+06  .816360E+06  .822931E+06
  .829450E+06  .835916E+06  .842333E+06  .848701E+06  .855022E+06
  .861298E+06  .867529E+06  .873718E+06  .879866E+06  .885975E+06
  .892047E+06  .898082E+06  .904083E+06  .910050E+06  .915986E+06
  .921891E+06
  .106645E+04  .105392E+04  .104130E+04  .102859E+04  .101578E+04
  .100286E+04  .989846E+03  .976720E+03  .963484E+03  .950137E+03
  .936679E+03  .923112E+03  .909441E+03  .895672E+03  .881815E+03
  .867880E+03  .853880E+03  .839832E+03  .825752E+03  .811661E+03
  .797578E+03  .783527E+03  .769531E+03  .755614E+03  .741800E+03
  .728115E+03  .714581E+03  .701223E+03  .688062E+03  .675118E+03
  .662412E+03  .649958E+03  .637773E+03  .625869E+03  .614254E+03
  .602937E+03  .591924E+03  .581217E+03  .570817E+03  .560724E+03
  .550936E+03  .541449E+03  .532259E+03  .523358E+03  .514741E+03
  .506401E+03  .498329E+03  .490517E+03  .482957E+03  .475640E+03
  .468558E+03  .461702E+03  .455063E+03  .448634E+03  .442406E+03
  .436371E+03  .430522E+03  .424850E+03  .419349E+03  .414012E+03
  .408833E+03
  .150735E-03  .144474E-03  .138604E-03  .133086E-03  .127888E-03
  .122981E-03  .118339E-03  .113939E-03  .109762E-03  .105790E-03
  .102010E-03  .984071E-04  .949714E-04  .916930E-04  .885637E-04
  .855764E-04  .827250E-04  .800041E-04  .774090E-04  .749355E-04
  .725799E-04  .703386E-04  .682083E-04  .661860E-04  .642686E-04
  .624531E-04  .607363E-04  .591151E-04  .575865E-04  .561470E-04
  .547933E-04  .535221E-04  .523297E-04  .512127E-04  .501675E-04
  .491905E-04  .482782E-04  .474271E-04  .466337E-04  .458947E-04
  .452068E-04  .445670E-04  .439723E-04  .434198E-04  .429068E-04
  .424307E-04  .419892E-04  .415800E-04  .412010E-04  .408502E-04
  .405256E-04  .402256E-04  .399486E-04  .396931E-04  .394576E-04
  .392408E-04  .390416E-04  .388589E-04  .386914E-04  .385384E-04
  .383989E-04
  .503142E+06  .510456E+06  .517780E+06  .525111E+06  .532448E+06
  .539793E+06  .547145E+06  .554505E+06  .561875E+06  .569257E+06
  .576651E+06  .584059E+06  .591480E+06  .598915E+06  .606364E+06
  .613825E+06  .621298E+06  .628780E+06  .636269E+06  .643762E+06
  .651256E+06  .658747E+06  .666232E+06  .673707E+06  .681167E+06
  .688610E+06  .696029E+06  .703422E+06  .710785E+06  .718112E+06
  .725402E+06  .732651E+06  .739855E+06  .747012E+06  .754120E+06
  .761176E+06  .768180E+06  .775131E+06  .782026E+06  .788867E+06
  .795653E+06  .802384E+06  .809061E+06  .815684E+06  .822254E+06
  .828773E+06  .835241E+06  .841659E+06  .848030E+06  .854355E+06
  .860634E+06  .866870E+06  .873064E+06  .879218E+06  .885332E+06
  .891410E+06  .897452E+06  .903459E+06  .909433E+06  .915376E+06
  .921289E+06
  .106752E+04  .105505E+04  .104248E+04  .102982E+04  .101707E+04
  .100422E+04  .991275E+03  .978222E+03  .965063E+03  .951796E+03
  .938422E+03  .924944E+03  .911366E+03  .897695E+03  .883938E+03
  .870107E+03  .856215E+03  .842277E+03  .828309E+03  .814331E+03
  .800363E+03  .786426E+03  .772543E+03  .758738E+03  .745033E+03
  .731453E+03  .718021E+03  .704759E+03  .691688E+03  .678828E+03
  .666199E+03  .653815E+03  .641692E+03  .629842E+03  .618274E+03
  .606997E+03  .596016E+03  .585334E+03  .574953E+03  .564872E+03
  .555091E+03  .545605E+03  .536411E+03  .527503E+03  .518874E+03
  .510518E+03  .502428E+03  .494595E+03  .487012E+03  .479669E+03
  .472560E+03  .465675E+03  .459007E+03  .452547E+03  .446287E+03
  .440220E+03  .434338E+03  .428633E+03  .423099E+03  .417728E+03
  .412515E+03
  .151254E-03  .144985E-03  .139108E-03  .133584E-03  .128381E-03
  .123469E-03  .118823E-03  .114421E-03  .110242E-03  .106269E-03
  .102488E-03  .988853E-04  .954497E-04  .921717E-04  .890429E-04
  .860562E-04  .832053E-04  .804848E-04  .778898E-04  .754162E-04
  .730600E-04  .708177E-04  .686859E-04  .666616E-04  .647414E-04
  .629225E-04  .612017E-04  .595759E-04  .580419E-04  .565964E-04
  .552363E-04  .539579E-04  .527580E-04  .516331E-04  .505796E-04
  .495940E-04  .486728E-04  .478127E-04  .470102E-04  .462621E-04
  .455652E-04  .449163E-04  .443127E-04  .437513E-04  .432297E-04
  .427452E-04  .422954E-04  .418782E-04  .414913E-04  .411328E-04
  .408009E-04  .404938E-04  .402099E-04  .399477E-04  .397058E-04
  .394828E-04  .392776E-04  .390891E-04  .389161E-04  .387577E-04
  .386131E-04
  .503215E+06  .510519E+06  .517833E+06  .525153E+06  .532479E+06
  .539811E+06  .547150E+06  .554496E+06  .561851E+06  .569216E+06
  .576593E+06  .583982E+06  .591384E+06  .598799E+06  .606227E+06
  .613666E+06  .621116E+06  .628574E+06  .636038E+06  .643506E+06
  .650974E+06  .658440E+06  .665899E+06  .673348E+06  .680783E+06
  .688200E+06  .695595E+06  .702964E+06  .710303E+06  .717609E+06
  .724878E+06  .732107E+06  .739293E+06  .746434E+06  .753527E+06
  .760570E+06  .767562E+06  .774502E+06  .781389E+06  .788222E+06
  .795002E+06  .801729E+06  .808402E+06  .815023E+06  .821592E+06
  .828110E+06  .834579E+06  .840999E+06  .847372E+06  .853700E+06
  .859983E+06  .866223E+06  .872421E+06  .878580E+06  .884700E+06
  .890784E+06  .896832E+06  .902845E+06  .908826E+06  .914776E+06
  .920696E+06
  .106859E+04  .105616E+04  .104365E+04  .103105E+04  .101836E+04
  .100557E+04  .992691E+03  .979709E+03  .966624E+03  .953437E+03
  .940146E+03  .926755E+03  .913268E+03  .899691E+03  .886032E+03
  .872303E+03  .858516E+03  .844684E+03  .830826E+03  .816959E+03
  .803102E+03  .789277E+03  .775505E+03  .761808E+03  .748210E+03
  .734733E+03  .721400E+03  .708232E+03  .695250E+03  .682474E+03
  .669920E+03  .657606E+03  .645545E+03  .633750E+03  .622230E+03
  .610993E+03  .600045E+03  .589389E+03  .579028E+03  .568962E+03
  .559189E+03  .549706E+03  .540511E+03  .531596E+03  .522958E+03
  .514588E+03  .506481E+03  .498629E+03  .491024E+03  .483658E+03
  .476523E+03  .469611E+03  .462914E+03  .456424E+03  .450134E+03
  .444036E+03  .438122E+03  .432386E+03  .426819E+03  .421416E+03
  .416171E+03
  .151772E-03  .145495E-03  .139610E-03  .134079E-03  .128871E-03
  .123955E-03  .119306E-03  .114901E-03  .110720E-03  .106746E-03
  .102964E-03  .993609E-04  .959252E-04  .926473E-04  .895188E-04
  .865325E-04  .836820E-04  .809617E-04  .783668E-04  .758929E-04
  .735361E-04  .712928E-04  .691595E-04  .671331E-04  .652103E-04
  .633881E-04  .616633E-04  .600330E-04  .584938E-04  .570426E-04
  .556760E-04  .543909E-04  .531836E-04  .520509E-04  .509893E-04
  .499954E-04  .490656E-04  .481968E-04  .473854E-04  .466284E-04
  .459226E-04  .452649E-04  .446524E-04  .440824E-04  .435522E-04
  .430594E-04  .426015E-04  .421763E-04  .417816E-04  .414157E-04
  .410764E-04  .407623E-04  .404715E-04  .402027E-04  .399543E-04
  .397252E-04  .395141E-04  .393198E-04  .391413E-04  .389775E-04
  .388277E-04
  .503289E+06  .510584E+06  .517887E+06  .525197E+06  .532512E+06
  .539832E+06  .547157E+06  .554490E+06  .561830E+06  .569179E+06
  .576539E+06  .583911E+06  .591294E+06  .598689E+06  .606096E+06
  .613514E+06  .620941E+06  .628376E+06  .635816E+06  .643259E+06
  .650703E+06  .658143E+06  .665577E+06  .673001E+06  .680411E+06
  .687803E+06  .695174E+06  .702520E+06  .709837E+06  .717121E+06
  .724370E+06  .731579E+06  .738748E+06  .745872E+06  .752950E+06
  .759980E+06  .766960E+06  .773889E+06  .780767E+06  .787593E+06
  .794367E+06  .801088E+06  .807758E+06  .814376E+06  .820944E+06
  .827461E+06  .833930E+06  .840352E+06  .846727E+06  .853057E+06
  .859343E+06  .865587E+06  .871790E+06  .877954E+06  .884079E+06
  .890168E+06  .896222E+06  .902242E+06  .908229E+06  .914185E+06
  .920112E+06
  .106964E+04  .105726E+04  .104481E+04  .103226E+04  .101963E+04
  .100691E+04  .994093E+03  .981181E+03  .968170E+03  .955059E+03
  .941850E+03  .928544E+03  .915145E+03  .901661E+03  .888098E+03
  .874468E+03  .860783E+03  .847056E+03  .833304E+03  .819545E+03
  .805797E+03  .792080E+03  .778416E+03  .764826E+03  .751332E+03
  .737957E+03  .724721E+03  .711646E+03  .698751E+03  .686057E+03
  .673579E+03  .661333E+03  .649335E+03  .637594E+03  .626122E+03
  .614926E+03  .604013E+03  .593385E+03  .583045E+03  .572994E+03
  .563231E+03  .553753E+03  .544557E+03  .535639E+03  .526992E+03
  .518611E+03  .510489E+03  .502619E+03  .494993E+03  .487605E+03
  .480446E+03  .473509E+03  .466785E+03  .460267E+03  .453948E+03
  .447820E+03  .441876E+03  .436108E+03  .430511E+03  .425076E+03
  .419799E+03
  .152289E-03  .146003E-03  .140110E-03  .134574E-03  .129360E-03
  .124440E-03  .119787E-03  .115379E-03  .111196E-03  .107221E-03
  .103438E-03  .998337E-04  .963978E-04  .931199E-04  .899916E-04
  .870056E-04  .841553E-04  .814351E-04  .788401E-04  .763659E-04
  .740085E-04  .717640E-04  .696292E-04  .676007E-04  .656752E-04
  .638498E-04  .621212E-04  .604864E-04  .589422E-04  .574854E-04
  .561127E-04  .548209E-04  .536065E-04  .524663E-04  .513968E-04
  .503947E-04  .494566E-04  .485792E-04  .477592E-04  .469935E-04
  .462789E-04  .456125E-04  .449914E-04  .444129E-04  .438744E-04
  .433733E-04  .429073E-04  .424743E-04  .420720E-04  .416985E-04
  .413521E-04  .410309E-04  .407334E-04  .404580E-04  .402033E-04
  .399680E-04  .397510E-04  .395509E-04  .393669E-04  .391979E-04
  .390429E-04
  .503365E+06  .510650E+06  .517944E+06  .525243E+06  .532547E+06
  .539855E+06  .547168E+06  .554486E+06  .561812E+06  .569146E+06
  .576490E+06  .583844E+06  .591208E+06  .598584E+06  .605971E+06
  .613367E+06  .620773E+06  .628185E+06  .635602E+06  .643022E+06
  .650441E+06  .657857E+06  .665267E+06  .672666E+06  .680051E+06
  .687420E+06  .694767E+06  .702090E+06  .709384E+06  .716648E+06
  .723876E+06  .731067E+06  .738218E+06  .745326E+06  .752389E+06
  .759406E+06  .766374E+06  .773293E+06  .780162E+06  .786980E+06
  .793747E+06  .800463E+06  .807129E+06  .813744E+06  .820310E+06
  .826827E+06  .833296E+06  .839718E+06  .846095E+06  .852427E+06
  .858716E+06  .864964E+06  .871171E+06  .877339E+06  .883469E+06
  .889563E+06  .895622E+06  .901648E+06  .907641E+06  .913604E+06
  .919537E+06
  .107069E+04  .105836E+04  .104595E+04  .103347E+04  .102089E+04
  .100823E+04  .995482E+03  .982638E+03  .969699E+03  .956664E+03
  .943534E+03  .930311E+03  .917000E+03  .903606E+03  .890137E+03
  .876604E+03  .863018E+03  .849393E+03  .835745E+03  .822091E+03
  .808449E+03  .794838E+03  .781279E+03  .767794E+03  .754402E+03
  .741125E+03  .727985E+03  .715001E+03  .702193E+03  .689579E+03
  .677176E+03  .664999E+03  .653062E+03  .641377E+03  .629953E+03
  .618799E+03  .607920E+03  .597321E+03  .587004E+03  .576970E+03
  .567219E+03  .557747E+03  .548553E+03  .539631E+03  .530978E+03
  .522587E+03  .514451E+03  .506565E+03  .498921E+03  .491512E+03
  .484331E+03  .477369E+03  .470619E+03  .464075E+03  .457728E+03
  .451571E+03  .445598E+03  .439801E+03  .434173E+03  .428709E+03
  .423401E+03
  .152805E-03  .146510E-03  .140610E-03  .135067E-03  .129847E-03
  .124923E-03  .120266E-03  .115855E-03  .111670E-03  .107693E-03
  .103909E-03  .100304E-03  .968676E-04  .935896E-04  .904614E-04
  .874754E-04  .846252E-04  .819050E-04  .793099E-04  .768353E-04
  .744770E-04  .722315E-04  .700950E-04  .680644E-04  .661364E-04
  .643078E-04  .625755E-04  .609364E-04  .593873E-04  .579250E-04
  .565463E-04  .552480E-04  .540267E-04  .528792E-04  .518021E-04
  .507920E-04  .498458E-04  .489600E-04  .481315E-04  .473573E-04
  .466342E-04  .459592E-04  .453297E-04  .447428E-04  .441960E-04
  .436869E-04  .432130E-04  .427721E-04  .423623E-04  .419815E-04
  .416279E-04  .412998E-04  .409955E-04  .407136E-04  .404526E-04
  .402112E-04  .399883E-04  .397826E-04  .395930E-04  .394187E-04
  .392587E-04
  .503441E+06  .510718E+06  .518002E+06  .525291E+06  .532584E+06
  .539880E+06  .547180E+06  .554486E+06  .561797E+06  .569116E+06
  .576444E+06  .583781E+06  .591127E+06  .598484E+06  .605851E+06
  .613227E+06  .620611E+06  .628001E+06  .635396E+06  .642793E+06
  .650189E+06  .657581E+06  .664966E+06  .672342E+06  .679704E+06
  .687049E+06  .694373E+06  .701673E+06  .708946E+06  .716189E+06
  .723398E+06  .730570E+06  .737704E+06  .744795E+06  .751844E+06
  .758847E+06  .765803E+06  .772711E+06  .779571E+06  .786381E+06
  .793142E+06  .799853E+06  .806514E+06  .813126E+06  .819689E+06
  .826205E+06  .832674E+06  .839097E+06  .845475E+06  .851809E+06
  .858101E+06  .864351E+06  .870562E+06  .876734E+06  .882869E+06
  .888968E+06  .895033E+06  .901064E+06  .907063E+06  .913032E+06
  .918971E+06
  .107173E+04  .105945E+04  .104709E+04  .103466E+04  .102215E+04
  .100955E+04  .996858E+03  .984081E+03  .971213E+03  .958252E+03
  .945200E+03  .932058E+03  .918832E+03  .905526E+03  .892149E+03
  .878710E+03  .865222E+03  .851697E+03  .838150E+03  .824598E+03
  .811059E+03  .797552E+03  .784096E+03  .770712E+03  .757420E+03
  .744241E+03  .731194E+03  .718299E+03  .705576E+03  .693042E+03
  .680713E+03  .668604E+03  .656729E+03  .645099E+03  .633724E+03
  .622612E+03  .611770E+03  .601200E+03  .590907E+03  .580891E+03
  .571152E+03  .561688E+03  .552497E+03  .543574E+03  .534916E+03
  .526516E+03  .518369E+03  .510468E+03  .502808E+03  .495379E+03
  .488176E+03  .481192E+03  .474418E+03  .467848E+03  .461475E+03
  .455291E+03  .449289E+03  .443463E+03  .437807E+03  .432313E+03
  .426975E+03
  .153319E-03  .147016E-03  .141108E-03  .135558E-03  .130333E-03
  .125404E-03  .120743E-03  .116329E-03  .112142E-03  .108163E-03
  .104377E-03  .100772E-03  .973348E-04  .940565E-04  .909282E-04
  .879421E-04  .850919E-04  .823716E-04  .797762E-04  .773010E-04
  .749420E-04  .726952E-04  .705572E-04  .685245E-04  .665939E-04
  .647622E-04  .630262E-04  .613829E-04  .598290E-04  .583614E-04
  .569769E-04  .556723E-04  .544443E-04  .532897E-04  .522051E-04
  .511873E-04  .502330E-04  .493391E-04  .485024E-04  .477198E-04
  .469883E-04  .463051E-04  .456672E-04  .450721E-04  .445172E-04
  .440001E-04  .435183E-04  .430699E-04  .426525E-04  .422645E-04
  .419038E-04  .415688E-04  .412578E-04  .409694E-04  .407022E-04
  .404548E-04  .402260E-04  .400146E-04  .398196E-04  .396400E-04
  .394748E-04
  .503520E+06  .510787E+06  .518062E+06  .525341E+06  .532623E+06
  .539908E+06  .547196E+06  .554488E+06  .561786E+06  .569090E+06
  .576402E+06  .583722E+06  .591051E+06  .598390E+06  .605737E+06
  .613093E+06  .620456E+06  .627825E+06  .635198E+06  .642572E+06
  .649945E+06  .657314E+06  .664676E+06  .672029E+06  .679367E+06
  .686689E+06  .693991E+06  .701270E+06  .708522E+06  .715744E+06
  .722934E+06  .730088E+06  .737204E+06  .744280E+06  .751314E+06
  .758303E+06  .765248E+06  .772145E+06  .778995E+06  .785797E+06
  .792551E+06  .799256E+06  .805913E+06  .812522E+06  .819083E+06
  .825597E+06  .832065E+06  .838488E+06  .844867E+06  .851203E+06
  .857497E+06  .863751E+06  .869965E+06  .876141E+06  .882280E+06
  .888384E+06  .894453E+06  .900489E+06  .906494E+06  .912468E+06
  .918413E+06
  .107276E+04  .106053E+04  .104823E+04  .103585E+04  .102339E+04
  .101085E+04  .998222E+03  .985510E+03  .972711E+03  .959823E+03
  .946847E+03  .933785E+03  .920642E+03  .907422E+03  .894135E+03
  .880789E+03  .867395E+03  .853967E+03  .840519E+03  .827068E+03
  .813630E+03  .800224E+03  .786869E+03  .773584E+03  .760389E+03
  .747305E+03  .734349E+03  .721543E+03  .708903E+03  .696448E+03
  .684192E+03  .672151E+03  .660337E+03  .648763E+03  .637437E+03
  .626368E+03  .615562E+03  .605023E+03  .594754E+03  .584758E+03
  .575033E+03  .565578E+03  .556391E+03  .547469E+03  .538807E+03
  .530400E+03  .522243E+03  .514329E+03  .506653E+03  .499206E+03
  .491984E+03  .484978E+03  .478181E+03  .471587E+03  .465188E+03
  .458978E+03  .452949E+03  .447096E+03  .441411E+03  .435889E+03
  .430523E+03
  .153833E-03  .147520E-03  .141605E-03  .136048E-03  .130818E-03
  .125883E-03  .121219E-03  .116802E-03  .112611E-03  .108630E-03
  .104843E-03  .101237E-03  .977994E-04  .945207E-04  .913920E-04
  .884058E-04  .855554E-04  .828349E-04  .802391E-04  .777633E-04
  .754034E-04  .731554E-04  .710157E-04  .689810E-04  .670478E-04
  .652130E-04  .634735E-04  .618260E-04  .602674E-04  .587947E-04
  .574045E-04  .560938E-04  .548593E-04  .536977E-04  .526058E-04
  .515805E-04  .506185E-04  .497166E-04  .488718E-04  .480811E-04
  .473414E-04  .466499E-04  .460039E-04  .454008E-04  .448379E-04
  .443129E-04  .438234E-04  .433674E-04  .429427E-04  .425474E-04
  .421797E-04  .418379E-04  .415203E-04  .412255E-04  .409521E-04
  .406986E-04  .404640E-04  .402470E-04  .400466E-04  .398617E-04
  .396915E-04
  .503599E+06  .510858E+06  .518124E+06  .525393E+06  .532664E+06
  .539938E+06  .547214E+06  .554493E+06  .561777E+06  .569067E+06
  .576363E+06  .583667E+06  .590979E+06  .598300E+06  .605629E+06
  .612965E+06  .620308E+06  .627656E+06  .635007E+06  .642359E+06
  .649710E+06  .657057E+06  .664396E+06  .671726E+06  .679042E+06
  .686342E+06  .693622E+06  .700879E+06  .708110E+06  .715312E+06
  .722483E+06  .729619E+06  .736718E+06  .743779E+06  .750798E+06
  .757774E+06  .764707E+06  .771594E+06  .778434E+06  .785228E+06
  .791975E+06  .798674E+06  .805326E+06  .811931E+06  .818489E+06
  .825002E+06  .831469E+06  .837892E+06  .844272E+06  .850609E+06
  .856905E+06  .863161E+06  .869378E+06  .875558E+06  .881701E+06
  .887809E+06  .893883E+06  .899925E+06  .905934E+06  .911914E+06
  .917865E+06
  .107379E+04  .106160E+04  .104935E+04  .103702E+04  .102462E+04
  .101214E+04  .999573E+03  .986926E+03  .974195E+03  .961378E+03
  .948476E+03  .935493E+03  .922430E+03  .909296E+03  .896096E+03
  .882840E+03  .869539E+03  .856206E+03  .842854E+03  .829501E+03
  .816161E+03  .802854E+03  .789597E+03  .776409E+03  .763310E+03
  .750319E+03  .737454E+03  .724733E+03  .712176E+03  .699798E+03
  .687614E+03  .675640E+03  .663888E+03  .652369E+03  .641092E+03
  .630066E+03  .619297E+03  .608790E+03  .598547E+03  .588571E+03
  .578861E+03  .569417E+03  .560236E+03  .551315E+03  .542651E+03
  .534239E+03  .526073E+03  .518147E+03  .510457E+03  .502994E+03
  .495753E+03  .488727E+03  .481909E+03  .475291E+03  .468869E+03
  .462633E+03  .456579E+03  .450699E+03  .444987E+03  .439438E+03
  .434044E+03
  .154345E-03  .148024E-03  .142100E-03  .136537E-03  .131300E-03
  .126361E-03  .121693E-03  .117272E-03  .113079E-03  .109096E-03
  .105307E-03  .101700E-03  .982614E-04  .949821E-04  .918531E-04
  .888666E-04  .860159E-04  .832950E-04  .806987E-04  .782223E-04
  .758614E-04  .736121E-04  .714708E-04  .694339E-04  .674982E-04
  .656604E-04  .639173E-04  .622658E-04  .607027E-04  .592249E-04
  .578292E-04  .565125E-04  .552716E-04  .541033E-04  .530044E-04
  .519717E-04  .510021E-04  .500925E-04  .492398E-04  .484410E-04
  .476933E-04  .469938E-04  .463398E-04  .457287E-04  .451580E-04
  .446252E-04  .441282E-04  .436647E-04  .432327E-04  .428303E-04
  .424556E-04  .421071E-04  .417830E-04  .414818E-04  .412022E-04
  .409428E-04  .407024E-04  .404798E-04  .402739E-04  .400839E-04
  .399086E-04
  .503680E+06  .510931E+06  .518187E+06  .525446E+06  .532707E+06
  .539970E+06  .547234E+06  .554501E+06  .561771E+06  .569047E+06
  .576328E+06  .583616E+06  .590912E+06  .598215E+06  .605525E+06
  .612842E+06  .620166E+06  .627493E+06  .634824E+06  .642154E+06
  .649484E+06  .656808E+06  .664126E+06  .671433E+06  .678727E+06
  .686005E+06  .693264E+06  .700500E+06  .707711E+06  .714894E+06
  .722046E+06  .729164E+06  .736247E+06  .743292E+06  .750296E+06
  .757260E+06  .764180E+06  .771056E+06  .777887E+06  .784673E+06
  .791412E+06  .798105E+06  .804753E+06  .811354E+06  .817909E+06
  .824420E+06  .830886E+06  .837308E+06  .843688E+06  .850027E+06
  .856324E+06  .862583E+06  .868803E+06  .874986E+06  .881132E+06
  .887244E+06  .893323E+06  .899369E+06  .905384E+06  .911369E+06
  .917325E+06
  .107480E+04  .106267E+04  .105046E+04  .103819E+04  .102584E+04
  .101341E+04  .100091E+04  .988328E+03  .975663E+03  .962917E+03
  .950088E+03  .937181E+03  .924198E+03  .911146E+03  .898032E+03
  .884864E+03  .871654E+03  .858413E+03  .845156E+03  .831898E+03
  .818655E+03  .805444E+03  .792283E+03  .779191E+03  .766185E+03
  .753284E+03  .740508E+03  .727872E+03  .715396E+03  .703094E+03
  .690982E+03  .679074E+03  .667383E+03  .655919E+03  .644692E+03
  .633710E+03  .622978E+03  .612503E+03  .602287E+03  .592332E+03
  .582639E+03  .573206E+03  .564032E+03  .555115E+03  .546450E+03
  .538033E+03  .529860E+03  .521924E+03  .514221E+03  .506743E+03
  .499485E+03  .492440E+03  .485601E+03  .478962E+03  .472516E+03
  .466257E+03  .460178E+03  .454273E+03  .448535E+03  .442959E+03
  .437538E+03
  .154857E-03  .148526E-03  .142594E-03  .137024E-03  .131782E-03
  .126837E-03  .122165E-03  .117741E-03  .113545E-03  .109560E-03
  .105769E-03  .102160E-03  .987209E-04  .954409E-04  .923114E-04
  .893245E-04  .864733E-04  .837520E-04  .811551E-04  .786779E-04
  .763160E-04  .740654E-04  .719224E-04  .698835E-04  .679452E-04
  .661044E-04  .643578E-04  .627024E-04  .611348E-04  .596521E-04
  .582511E-04  .569286E-04  .556814E-04  .545065E-04  .534007E-04
  .523609E-04  .513839E-04  .504667E-04  .496062E-04  .487997E-04
  .480441E-04  .473367E-04  .466749E-04  .460559E-04  .454775E-04
  .449371E-04  .444325E-04  .439617E-04  .435225E-04  .431131E-04
  .427316E-04  .423763E-04  .420457E-04  .417383E-04  .414525E-04
  .411872E-04  .409410E-04  .407129E-04  .405017E-04  .403064E-04
  .401261E-04
  .503762E+06  .511004E+06  .518252E+06  .525501E+06  .532752E+06
  .540004E+06  .547257E+06  .554511E+06  .561769E+06  .569030E+06
  .576297E+06  .583569E+06  .590848E+06  .598134E+06  .605427E+06
  .612725E+06  .620029E+06  .627337E+06  .634647E+06  .641957E+06
  .649265E+06  .656568E+06  .663864E+06  .671150E+06  .678423E+06
  .685680E+06  .692917E+06  .700133E+06  .707324E+06  .714488E+06
  .721622E+06  .728723E+06  .735789E+06  .742818E+06  .749809E+06
  .756759E+06  .763667E+06  .770533E+06  .777354E+06  .784131E+06
  .790863E+06  .797550E+06  .804192E+06  .810789E+06  .817342E+06
  .823850E+06  .830314E+06  .836736E+06  .843117E+06  .849456E+06
  .855755E+06  .862015E+06  .868238E+06  .874423E+06  .880574E+06
  .886690E+06  .892772E+06  .898823E+06  .904843E+06  .910833E+06
  .916794E+06
  .107581E+04  .106373E+04  .105157E+04  .103934E+04  .102705E+04
  .101468E+04  .100224E+04  .989717E+03  .977118E+03  .964440E+03
  .951683E+03  .938851E+03  .925946E+03  .912975E+03  .899944E+03
  .886863E+03  .873741E+03  .860591E+03  .847426E+03  .834262E+03
  .821112E+03  .807996E+03  .794929E+03  .781929E+03  .769014E+03
  .756203E+03  .743513E+03  .730961E+03  .718564E+03  .706338E+03
  .694297E+03  .682455E+03  .670824E+03  .659415E+03  .648237E+03
  .637299E+03  .626606E+03  .616163E+03  .605975E+03  .596042E+03
  .586366E+03  .576946E+03  .567780E+03  .558867E+03  .550203E+03
  .541783E+03  .533604E+03  .525659E+03  .517944E+03  .510453E+03
  .503179E+03  .496116E+03  .489258E+03  .482599E+03  .476131E+03
  .469849E+03  .463746E+03  .457816E+03  .452054E+03  .446452E+03
  .441005E+03
  .155367E-03  .149027E-03  .143087E-03  .137510E-03  .132262E-03
  .127312E-03  .122635E-03  .118207E-03  .114009E-03  .110021E-03
  .106229E-03  .102619E-03  .991781E-04  .958972E-04  .927670E-04
  .897795E-04  .869279E-04  .842060E-04  .816085E-04  .791304E-04
  .767674E-04  .745154E-04  .723707E-04  .703296E-04  .683889E-04
  .665451E-04  .647951E-04  .631358E-04  .615639E-04  .600764E-04
  .586701E-04  .573419E-04  .560887E-04  .549074E-04  .537949E-04
  .527480E-04  .517638E-04  .508392E-04  .499712E-04  .491570E-04
  .483937E-04  .476786E-04  .470090E-04  .463824E-04  .457963E-04
  .452485E-04  .447365E-04  .442584E-04  .438121E-04  .433957E-04
  .430075E-04  .426456E-04  .423086E-04  .419948E-04  .417030E-04
  .414318E-04  .411800E-04  .409463E-04  .407297E-04  .405292E-04
  .403439E-04
  .503846E+06  .511080E+06  .518318E+06  .525558E+06  .532799E+06
  .540040E+06  .547282E+06  .554524E+06  .561769E+06  .569016E+06
  .576269E+06  .583526E+06  .590789E+06  .598058E+06  .605333E+06
  .612614E+06  .619899E+06  .627187E+06  .634477E+06  .641767E+06
  .649054E+06  .656337E+06  .663612E+06  .670877E+06  .678128E+06
  .685364E+06  .692582E+06  .699778E+06  .706949E+06  .714094E+06
  .721210E+06  .728294E+06  .735344E+06  .742358E+06  .749334E+06
  .756271E+06  .763168E+06  .770022E+06  .776834E+06  .783603E+06
  .790328E+06  .797008E+06  .803645E+06  .810238E+06  .816787E+06
  .823292E+06  .829755E+06  .836176E+06  .842556E+06  .848896E+06
  .855196E+06  .861458E+06  .867683E+06  .873872E+06  .880025E+06
  .886145E+06  .892231E+06  .898286E+06  .904310E+06  .910305E+06
  .916271E+06
  .107682E+04  .106478E+04  .105267E+04  .104049E+04  .102825E+04
  .101594E+04  .100355E+04  .991094E+03  .978558E+03  .965947E+03
  .953261E+03  .940502E+03  .927674E+03  .914782E+03  .901833E+03
  .888836E+03  .875801E+03  .862740E+03  .849665E+03  .836591E+03
  .823534E+03  .810510E+03  .797534E+03  .784625E+03  .771800E+03
  .759077E+03  .746472E+03  .734002E+03  .721683E+03  .709531E+03
  .697560E+03  .685783E+03  .674212E+03  .662858E+03  .651729E+03
  .640835E+03  .630181E+03  .619772E+03  .609611E+03  .599702E+03
  .590044E+03  .580638E+03  .571482E+03  .562574E+03  .553911E+03
  .545490E+03  .537306E+03  .529354E+03  .521629E+03  .514125E+03
  .506836E+03  .499757E+03  .492881E+03  .486202E+03  .479713E+03
  .473409E+03  .467284E+03  .461331E+03  .455544E+03  .449918E+03
  .444446E+03
  .155876E-03  .149527E-03  .143579E-03  .137995E-03  .132740E-03
  .127785E-03  .123104E-03  .118673E-03  .114471E-03  .110481E-03
  .106686E-03  .103074E-03  .996328E-04  .963510E-04  .932200E-04
  .902319E-04  .873796E-04  .846571E-04  .820588E-04  .795798E-04
  .772156E-04  .749622E-04  .728157E-04  .707726E-04  .688293E-04
  .669826E-04  .652293E-04  .635661E-04  .619900E-04  .604977E-04
  .590863E-04  .577526E-04  .564935E-04  .553059E-04  .541868E-04
  .531332E-04  .521419E-04  .512100E-04  .503347E-04  .495130E-04
  .487421E-04  .480194E-04  .473423E-04  .467081E-04  .461146E-04
  .455593E-04  .450401E-04  .445548E-04  .441015E-04  .436783E-04
  .432833E-04  .429149E-04  .425715E-04  .422516E-04  .419537E-04
  .416767E-04  .414191E-04  .411800E-04  .409581E-04  .407525E-04
  .405621E-04
  .503931E+06  .511156E+06  .518386E+06  .525617E+06  .532848E+06
  .540079E+06  .547309E+06  .554539E+06  .561771E+06  .569006E+06
  .576244E+06  .583486E+06  .590734E+06  .597986E+06  .605244E+06
  .612507E+06  .619774E+06  .627044E+06  .634314E+06  .641584E+06
  .648851E+06  .656113E+06  .663368E+06  .670612E+06  .677844E+06
  .685059E+06  .692257E+06  .699433E+06  .706586E+06  .713713E+06
  .720811E+06  .727878E+06  .734912E+06  .741911E+06  .748873E+06
  .755797E+06  .762682E+06  .769526E+06  .776328E+06  .783088E+06
  .789805E+06  .796479E+06  .803110E+06  .809698E+06  .816244E+06
  .822747E+06  .829208E+06  .835628E+06  .842008E+06  .848348E+06
  .854649E+06  .860912E+06  .867139E+06  .873330E+06  .879486E+06
  .885609E+06  .891699E+06  .897758E+06  .903787E+06  .909786E+06
  .915757E+06
  .107781E+04  .106582E+04  .105376E+04  .104163E+04  .102944E+04
  .101718E+04  .100486E+04  .992457E+03  .979985E+03  .967440E+03
  .954823E+03  .942136E+03  .929383E+03  .916568E+03  .903699E+03
  .890785E+03  .877835E+03  .864860E+03  .851873E+03  .838889E+03
  .825922E+03  .812987E+03  .800101E+03  .787282E+03  .774544E+03
  .761906E+03  .749384E+03  .736995E+03  .724753E+03  .712674E+03
  .700772E+03  .689060E+03  .677548E+03  .666249E+03  .655170E+03
  .644320E+03  .633705E+03  .623330E+03  .613198E+03  .603312E+03
  .593674E+03  .584282E+03  .575137E+03  .566236E+03  .557576E+03
  .549154E+03  .540966E+03  .533008E+03  .525274E+03  .517758E+03
  .510456E+03  .503362E+03  .496469E+03  .489771E+03  .483263E+03
  .476939E+03  .470792E+03  .464816E+03  .459006E+03  .453356E+03
  .447860E+03
  .156385E-03  .150026E-03  .144070E-03  .138478E-03  .133217E-03
  .128257E-03  .123571E-03  .119136E-03  .114931E-03  .110938E-03
  .107142E-03  .103528E-03  .100085E-03  .968024E-04  .936705E-04
  .906816E-04  .878286E-04  .851053E-04  .825061E-04  .800261E-04
  .776607E-04  .754059E-04  .732576E-04  .712123E-04  .692666E-04
  .674170E-04  .656603E-04  .639934E-04  .624131E-04  .609163E-04
  .594998E-04  .581607E-04  .568959E-04  .557022E-04  .545767E-04
  .535163E-04  .525181E-04  .515792E-04  .506966E-04  .498676E-04
  .490893E-04  .483592E-04  .476746E-04  .470331E-04  .464322E-04
  .458696E-04  .453432E-04  .448509E-04  .443907E-04  .439606E-04
  .435590E-04  .431841E-04  .428344E-04  .425083E-04  .422045E-04
  .419217E-04  .416585E-04  .414139E-04  .411867E-04  .409760E-04
  .407807E-04
  .504017E+06  .511234E+06  .518455E+06  .525677E+06  .532899E+06
  .540119E+06  .547338E+06  .554557E+06  .561777E+06  .568998E+06
  .576222E+06  .583450E+06  .590682E+06  .597919E+06  .605160E+06
  .612406E+06  .619655E+06  .626906E+06  .634157E+06  .641408E+06
  .648656E+06  .655898E+06  .663132E+06  .670357E+06  .677568E+06
  .684764E+06  .691942E+06  .699099E+06  .706234E+06  .713342E+06
  .720423E+06  .727473E+06  .734492E+06  .741476E+06  .748424E+06
  .755336E+06  .762208E+06  .769041E+06  .775834E+06  .782585E+06
  .789295E+06  .795963E+06  .802588E+06  .809171E+06  .815713E+06
  .822213E+06  .828672E+06  .835091E+06  .841470E+06  .847810E+06
  .854112E+06  .860376E+06  .866605E+06  .872798E+06  .878957E+06
  .885083E+06  .891177E+06  .897239E+06  .903272E+06  .909275E+06
  .915251E+06
  .107880E+04  .106685E+04  .105484E+04  .104276E+04  .103062E+04
  .101842E+04  .100615E+04  .993809E+03  .981399E+03  .968919E+03
  .956369E+03  .943753E+03  .931073E+03  .918334E+03  .905544E+03
  .892710E+03  .879843E+03  .866952E+03  .854052E+03  .841155E+03
  .828275E+03  .815429E+03  .802631E+03  .789898E+03  .777247E+03
  .764693E+03  .752253E+03  .739942E+03  .727776E+03  .715770E+03
  .703936E+03  .692287E+03  .680835E+03  .669589E+03  .658560E+03
  .647754E+03  .637178E+03  .626838E+03  .616735E+03  .606874E+03
  .597256E+03  .587880E+03  .578746E+03  .569853E+03  .561197E+03
  .552776E+03  .544586E+03  .536622E+03  .528880E+03  .521355E+03
  .514040E+03  .506932E+03  .500023E+03  .493308E+03  .486781E+03
  .480437E+03  .474269E+03  .468272E+03  .462440E+03  .456767E+03
  .451248E+03
  .156892E-03  .150524E-03  .144559E-03  .138960E-03  .133693E-03
  .128727E-03  .124037E-03  .119598E-03  .115389E-03  .111394E-03
  .107595E-03  .103980E-03  .100535E-03  .972514E-04  .941185E-04
  .911287E-04  .882749E-04  .855507E-04  .829506E-04  .804695E-04
  .781029E-04  .758465E-04  .736964E-04  .716490E-04  .697007E-04
  .678483E-04  .660884E-04  .644178E-04  .628333E-04  .613320E-04
  .599107E-04  .585663E-04  .572958E-04  .560961E-04  .549644E-04
  .538975E-04  .528926E-04  .519467E-04  .510571E-04  .502208E-04
  .494353E-04  .486979E-04  .480060E-04  .473572E-04  .467491E-04
  .461793E-04  .456459E-04  .451466E-04  .446795E-04  .442428E-04
  .438346E-04  .434533E-04  .430973E-04  .427652E-04  .424555E-04
  .421668E-04  .418981E-04  .416480E-04  .414156E-04  .411998E-04
  .409996E-04
  .504104E+06  .511313E+06  .518526E+06  .525739E+06  .532951E+06
  .540161E+06  .547370E+06  .554577E+06  .561785E+06  .568993E+06
  .576204E+06  .583418E+06  .590635E+06  .597856E+06  .605081E+06
  .612309E+06  .619541E+06  .626774E+06  .634007E+06  .641239E+06
  .648467E+06  .655690E+06  .662905E+06  .670110E+06  .677302E+06
  .684478E+06  .691637E+06  .698776E+06  .705892E+06  .712983E+06
  .720046E+06  .727081E+06  .734084E+06  .741053E+06  .747988E+06
  .754887E+06  .761748E+06  .768570E+06  .775353E+06  .782095E+06
  .788797E+06  .795458E+06  .802078E+06  .808657E+06  .815194E+06
  .821691E+06  .828148E+06  .834565E+06  .840943E+06  .847283E+06
  .853585E+06  .859851E+06  .866081E+06  .872276E+06  .878438E+06
  .884566E+06  .890663E+06  .896729E+06  .902766E+06  .908773E+06
  .914754E+06
  .107979E+04  .106788E+04  .105591E+04  .104389E+04  .103180E+04
  .101965E+04  .100743E+04  .995148E+03  .982799E+03  .970383E+03
  .957900E+03  .945352E+03  .932744E+03  .920080E+03  .907367E+03
  .894612E+03  .881826E+03  .869018E+03  .856202E+03  .843390E+03
  .830597E+03  .817836E+03  .805125E+03  .792477E+03  .779910E+03
  .767438E+03  .755078E+03  .742845E+03  .730754E+03  .718818E+03
  .707051E+03  .695465E+03  .684072E+03  .672881E+03  .661901E+03
  .651139E+03  .640603E+03  .630297E+03  .620225E+03  .610389E+03
  .600791E+03  .591432E+03  .582311E+03  .573426E+03  .564776E+03
  .556356E+03  .548165E+03  .540197E+03  .532448E+03  .524914E+03
  .517588E+03  .510466E+03  .503543E+03  .496812E+03  .490268E+03
  .483905E+03  .477717E+03  .471699E+03  .465846E+03  .460151E+03
  .454610E+03
  .157399E-03  .151021E-03  .145048E-03  .139441E-03  .134168E-03
  .129196E-03  .124501E-03  .120058E-03  .115846E-03  .111848E-03
  .108047E-03  .104430E-03  .100983E-03  .976981E-04  .945641E-04
  .915733E-04  .887185E-04  .859934E-04  .833923E-04  .809100E-04
  .785421E-04  .762841E-04  .741322E-04  .720826E-04  .701319E-04
  .682766E-04  .665134E-04  .648392E-04  .632508E-04  .617450E-04
  .603189E-04  .589693E-04  .576933E-04  .564879E-04  .553500E-04
  .542767E-04  .532652E-04  .523126E-04  .514160E-04  .505727E-04
  .497801E-04  .490355E-04  .483365E-04  .476805E-04  .470652E-04
  .464885E-04  .459480E-04  .454419E-04  .449680E-04  .445247E-04
  .441100E-04  .437224E-04  .433602E-04  .430221E-04  .427065E-04
  .424121E-04  .421378E-04  .418824E-04  .416448E-04  .414238E-04
  .412187E-04
  .504193E+06  .511394E+06  .518598E+06  .525803E+06  .533005E+06
  .540206E+06  .547404E+06  .554600E+06  .561795E+06  .568991E+06
  .576189E+06  .583388E+06  .590591E+06  .597797E+06  .605006E+06
  .612218E+06  .619432E+06  .626647E+06  .633862E+06  .641076E+06
  .648285E+06  .655489E+06  .662685E+06  .669871E+06  .677044E+06
  .684202E+06  .691342E+06  .698463E+06  .705561E+06  .712634E+06
  .719681E+06  .726699E+06  .733687E+06  .740642E+06  .747564E+06
  .754450E+06  .761299E+06  .768111E+06  .774884E+06  .781618E+06
  .788312E+06  .794966E+06  .801580E+06  .808153E+06  .814687E+06
  .821181E+06  .827635E+06  .834050E+06  .840427E+06  .846767E+06
  .853069E+06  .859336E+06  .865567E+06  .871764E+06  .877928E+06
  .884059E+06  .890159E+06  .896228E+06  .902268E+06  .908280E+06
  .914264E+06
  .108077E+04  .106890E+04  .105698E+04  .104500E+04  .103296E+04
  .102086E+04  .100870E+04  .996476E+03  .984187E+03  .971833E+03
  .959415E+03  .946935E+03  .934398E+03  .921807E+03  .909168E+03
  .896491E+03  .883784E+03  .871058E+03  .858324E+03  .845596E+03
  .832887E+03  .820211E+03  .807583E+03  .795019E+03  .782534E+03
  .770143E+03  .757862E+03  .745705E+03  .733687E+03  .721821E+03
  .710121E+03  .698597E+03  .687262E+03  .676124E+03  .665193E+03
  .654477E+03  .643980E+03  .633709E+03  .623667E+03  .613857E+03
  .604281E+03  .594939E+03  .585832E+03  .576956E+03  .568312E+03
  .559895E+03  .551704E+03  .543733E+03  .535978E+03  .528436E+03
  .521100E+03  .513967E+03  .507029E+03  .500283E+03  .493722E+03
  .487342E+03  .481135E+03  .475098E+03  .469224E+03  .463508E+03
  .457945E+03
  .157904E-03  .151517E-03  .145535E-03  .139921E-03  .134641E-03
  .129664E-03  .124964E-03  .120516E-03  .116301E-03  .112300E-03
  .108497E-03  .104877E-03  .101429E-03  .981426E-04  .950073E-04
  .920154E-04  .891596E-04  .864334E-04  .838312E-04  .813478E-04
  .789784E-04  .767188E-04  .745651E-04  .725134E-04  .705601E-04
  .687020E-04  .669356E-04  .652578E-04  .636654E-04  .621553E-04
  .607245E-04  .593699E-04  .580885E-04  .568773E-04  .557335E-04
  .546540E-04  .536360E-04  .526768E-04  .517734E-04  .509233E-04
  .501237E-04  .493721E-04  .486660E-04  .480029E-04  .473807E-04
  .467970E-04  .462497E-04  .457367E-04  .452562E-04  .448063E-04
  .443853E-04  .439914E-04  .436231E-04  .432789E-04  .429575E-04
  .426575E-04  .423777E-04  .421170E-04  .418741E-04  .416482E-04
  .414382E-04
  .504282E+06  .511476E+06  .518672E+06  .525868E+06  .533061E+06
  .540252E+06  .547439E+06  .554625E+06  .561809E+06  .568992E+06
  .576177E+06  .583362E+06  .590551E+06  .597741E+06  .604935E+06
  .612130E+06  .619328E+06  .626526E+06  .633724E+06  .640919E+06
  .648111E+06  .655296E+06  .662473E+06  .669641E+06  .676795E+06
  .683934E+06  .691056E+06  .698159E+06  .705240E+06  .712296E+06
  .719327E+06  .726329E+06  .733302E+06  .740243E+06  .747151E+06
  .754024E+06  .760862E+06  .767663E+06  .774426E+06  .781152E+06
  .787838E+06  .794485E+06  .801093E+06  .807662E+06  .814191E+06
  .820681E+06  .827133E+06  .833546E+06  .839922E+06  .846261E+06
  .852563E+06  .858830E+06  .865063E+06  .871261E+06  .877427E+06
  .883560E+06  .889663E+06  .895736E+06  .901779E+06  .907794E+06
  .913783E+06
  .108174E+04  .106992E+04  .105804E+04  .104610E+04  .103411E+04
  .102207E+04  .100996E+04  .997792E+03  .985561E+03  .973269E+03
  .960915E+03  .948502E+03  .936034E+03  .923514E+03  .910950E+03
  .898349E+03  .885719E+03  .873073E+03  .860420E+03  .847773E+03
  .835146E+03  .822552E+03  .810007E+03  .797524E+03  .785120E+03
  .772808E+03  .760604E+03  .748522E+03  .736577E+03  .724780E+03
  .713145E+03  .701683E+03  .690405E+03  .679321E+03  .668439E+03
  .657767E+03  .647310E+03  .637074E+03  .627063E+03  .617280E+03
  .607726E+03  .598403E+03  .589309E+03  .580444E+03  .571807E+03
  .563394E+03  .555203E+03  .547230E+03  .539471E+03  .531922E+03
  .524577E+03  .517432E+03  .510483E+03  .503722E+03  .497146E+03
  .490748E+03  .484524E+03  .478468E+03  .472574E+03  .466838E+03
  .461254E+03
  .158409E-03  .152011E-03  .146021E-03  .140400E-03  .135113E-03
  .130130E-03  .125425E-03  .120973E-03  .116754E-03  .112750E-03
  .108944E-03  .105323E-03  .101873E-03  .985848E-04  .954482E-04
  .924551E-04  .895982E-04  .868709E-04  .842675E-04  .817828E-04
  .794120E-04  .771507E-04  .749951E-04  .729412E-04  .709855E-04
  .691245E-04  .673550E-04  .656736E-04  .640774E-04  .625630E-04
  .611276E-04  .597680E-04  .584814E-04  .572646E-04  .561149E-04
  .550293E-04  .540051E-04  .530393E-04  .521293E-04  .512724E-04
  .504660E-04  .497075E-04  .489945E-04  .483245E-04  .476954E-04
  .471048E-04  .465508E-04  .460312E-04  .455441E-04  .450877E-04
  .446603E-04  .442602E-04  .438859E-04  .435358E-04  .432086E-04
  .429030E-04  .426177E-04  .423517E-04  .421037E-04  .418727E-04
  .416578E-04
  .504373E+06  .511559E+06  .518747E+06  .525934E+06  .533119E+06
  .540300E+06  .547477E+06  .554652E+06  .561824E+06  .568996E+06
  .576167E+06  .583340E+06  .590514E+06  .597690E+06  .604868E+06
  .612048E+06  .619229E+06  .626410E+06  .633591E+06  .640769E+06
  .647942E+06  .655110E+06  .662269E+06  .669418E+06  .676554E+06
  .683675E+06  .690780E+06  .697865E+06  .704928E+06  .711968E+06
  .718983E+06  .725970E+06  .732928E+06  .739855E+06  .746749E+06
  .753610E+06  .760437E+06  .767227E+06  .773981E+06  .780697E+06
  .787376E+06  .794016E+06  .800618E+06  .807181E+06  .813706E+06
  .820193E+06  .826641E+06  .833053E+06  .839427E+06  .845765E+06
  .852067E+06  .858335E+06  .864568E+06  .870768E+06  .876935E+06
  .883071E+06  .889176E+06  .895252E+06  .901298E+06  .907317E+06
  .913309E+06
  .108270E+04  .107092E+04  .105909E+04  .104720E+04  .103526E+04
  .102326E+04  .101121E+04  .999097E+03  .986924E+03  .974692E+03
  .962401E+03  .950054E+03  .937653E+03  .925203E+03  .912711E+03
  .900184E+03  .887631E+03  .875062E+03  .862488E+03  .849921E+03
  .837375E+03  .824862E+03  .812397E+03  .799995E+03  .787670E+03
  .775436E+03  .763308E+03  .751299E+03  .739424E+03  .727695E+03
  .716125E+03  .704724E+03  .693503E+03  .682472E+03  .671639E+03
  .661011E+03  .650594E+03  .640394E+03  .630414E+03  .620658E+03
  .611127E+03  .601822E+03  .592744E+03  .583890E+03  .575261E+03
  .566853E+03  .558664E+03  .550690E+03  .542927E+03  .535372E+03
  .528019E+03  .520864E+03  .513903E+03  .507129E+03  .500538E+03
  .494125E+03  .487883E+03  .481809E+03  .475897E+03  .470141E+03
  .464537E+03
  .158912E-03  .152505E-03  .146506E-03  .140877E-03  .135583E-03
  .130595E-03  .125884E-03  .121429E-03  .117206E-03  .113199E-03
  .109390E-03  .105766E-03  .102315E-03  .990249E-04  .958869E-04
  .928925E-04  .900344E-04  .873059E-04  .847012E-04  .822151E-04
  .798428E-04  .775799E-04  .754223E-04  .733662E-04  .714080E-04
  .695442E-04  .677716E-04  .660868E-04  .644867E-04  .629681E-04
  .615282E-04  .601638E-04  .588719E-04  .576498E-04  .564943E-04
  .554028E-04  .543723E-04  .534002E-04  .524837E-04  .516202E-04
  .508070E-04  .500418E-04  .493220E-04  .486452E-04  .480093E-04
  .474120E-04  .468513E-04  .463251E-04  .458315E-04  .453688E-04
  .449351E-04  .445289E-04  .441485E-04  .437926E-04  .434597E-04
  .431485E-04  .428579E-04  .425865E-04  .423334E-04  .420974E-04
  .418778E-04
  .504465E+06  .511643E+06  .518824E+06  .526002E+06  .533178E+06
  .540350E+06  .547517E+06  .554681E+06  .561842E+06  .569002E+06
  .576161E+06  .583320E+06  .590481E+06  .597642E+06  .604805E+06
  .611970E+06  .619135E+06  .626300E+06  .633463E+06  .640624E+06
  .647780E+06  .654930E+06  .662072E+06  .669203E+06  .676321E+06
  .683425E+06  .690512E+06  .697580E+06  .704627E+06  .711650E+06
  .718649E+06  .725621E+06  .732564E+06  .739477E+06  .746359E+06
  .753208E+06  .760023E+06  .766802E+06  .773547E+06  .780254E+06
  .786925E+06  .793558E+06  .800154E+06  .806712E+06  .813232E+06
  .819715E+06  .826161E+06  .832570E+06  .838942E+06  .845279E+06
  .851581E+06  .857849E+06  .864083E+06  .870284E+06  .876453E+06
  .882590E+06  .888698E+06  .894776E+06  .900826E+06  .906848E+06
  .912844E+06
  .108366E+04  .107192E+04  .106013E+04  .104829E+04  .103640E+04
  .102445E+04  .101245E+04  .100039E+04  .988275E+03  .976102E+03
  .963873E+03  .951589E+03  .939255E+03  .926874E+03  .914453E+03
  .901999E+03  .889521E+03  .877028E+03  .864531E+03  .852043E+03
  .839575E+03  .827141E+03  .814756E+03  .802432E+03  .790184E+03
  .778026E+03  .765972E+03  .754036E+03  .742231E+03  .730569E+03
  .719062E+03  .707722E+03  .696557E+03  .685579E+03  .674794E+03
  .664210E+03  .653834E+03  .643669E+03  .633721E+03  .623992E+03
  .614485E+03  .605199E+03  .596137E+03  .587295E+03  .578675E+03
  .570272E+03  .562086E+03  .554112E+03  .546346E+03  .538786E+03
  .531426E+03  .524263E+03  .517290E+03  .510504E+03  .503899E+03
  .497471E+03  .491214E+03  .485122E+03  .479192E+03  .473418E+03
  .467794E+03
  .159415E-03  .152998E-03  .146990E-03  .141353E-03  .136053E-03
  .131058E-03  .126343E-03  .121882E-03  .117656E-03  .113646E-03
  .109834E-03  .106208E-03  .102755E-03  .994629E-04  .963234E-04
  .933276E-04  .904682E-04  .877384E-04  .851324E-04  .826449E-04
  .802710E-04  .780063E-04  .758468E-04  .737885E-04  .718278E-04
  .699612E-04  .681855E-04  .664972E-04  .648933E-04  .633707E-04
  .619263E-04  .605572E-04  .592603E-04  .580327E-04  .568717E-04
  .557743E-04  .547378E-04  .537595E-04  .528366E-04  .519666E-04
  .511469E-04  .503750E-04  .496485E-04  .489651E-04  .483225E-04
  .477186E-04  .471513E-04  .466186E-04  .461186E-04  .456495E-04
  .452097E-04  .447974E-04  .444111E-04  .440494E-04  .437108E-04
  .433941E-04  .430981E-04  .428215E-04  .425632E-04  .423224E-04
  .420979E-04
  .504558E+06  .511729E+06  .518901E+06  .526072E+06  .533239E+06
  .540401E+06  .547559E+06  .554712E+06  .561863E+06  .569011E+06
  .576157E+06  .583304E+06  .590451E+06  .597598E+06  .604747E+06
  .611896E+06  .619045E+06  .626194E+06  .633341E+06  .640485E+06
  .647624E+06  .654757E+06  .661881E+06  .668995E+06  .676096E+06
  .683183E+06  .690252E+06  .697304E+06  .704334E+06  .711342E+06
  .718325E+06  .725282E+06  .732211E+06  .739110E+06  .745979E+06
  .752816E+06  .759619E+06  .766389E+06  .773123E+06  .779822E+06
  .786485E+06  .793111E+06  .799700E+06  .806253E+06  .812769E+06
  .819248E+06  .825690E+06  .832097E+06  .838468E+06  .844803E+06
  .851105E+06  .857372E+06  .863607E+06  .869809E+06  .875979E+06
  .882119E+06  .888228E+06  .894309E+06  .900362E+06  .906387E+06
  .912386E+06
  .108461E+04  .107292E+04  .106117E+04  .104937E+04  .103753E+04
  .102563E+04  .101368E+04  .100167E+04  .989613E+03  .977499E+03
  .965330E+03  .953110E+03  .940841E+03  .928528E+03  .916176E+03
  .903794E+03  .891388E+03  .878970E+03  .866549E+03  .854137E+03
  .841747E+03  .829391E+03  .817082E+03  .804835E+03  .792663E+03
  .780580E+03  .768600E+03  .756735E+03  .744998E+03  .733402E+03
  .721958E+03  .710677E+03  .699568E+03  .688642E+03  .677905E+03
  .667366E+03  .657029E+03  .646901E+03  .636985E+03  .627284E+03
  .617800E+03  .608535E+03  .599488E+03  .590660E+03  .582049E+03
  .573653E+03  .565470E+03  .557497E+03  .549730E+03  .542165E+03
  .534800E+03  .527628E+03  .520646E+03  .513848E+03  .507230E+03
  .500788E+03  .494515E+03  .488408E+03  .482460E+03  .476668E+03
  .471026E+03
  .159917E-03  .153490E-03  .147474E-03  .141829E-03  .136521E-03
  .131521E-03  .126800E-03  .122335E-03  .118105E-03  .114091E-03
  .110277E-03  .106648E-03  .103192E-03  .998989E-04  .967578E-04
  .937605E-04  .908996E-04  .881685E-04  .855611E-04  .830721E-04
  .806966E-04  .784301E-04  .762686E-04  .742081E-04  .722449E-04
  .703756E-04  .685967E-04  .669051E-04  .652975E-04  .637708E-04
  .623221E-04  .609482E-04  .596464E-04  .584136E-04  .572471E-04
  .561440E-04  .551016E-04  .541171E-04  .531880E-04  .523116E-04
  .514854E-04  .507070E-04  .499740E-04  .492840E-04  .486348E-04
  .480244E-04  .474506E-04  .469115E-04  .464052E-04  .459300E-04
  .454840E-04  .450657E-04  .446735E-04  .443060E-04  .439619E-04
  .436397E-04  .433383E-04  .430565E-04  .427932E-04  .425475E-04
  .423182E-04
  .504652E+06  .511816E+06  .518981E+06  .526143E+06  .533301E+06
  .540455E+06  .547603E+06  .554746E+06  .561885E+06  .569022E+06
  .576157E+06  .583290E+06  .590424E+06  .597558E+06  .604692E+06
  .611826E+06  .618960E+06  .626094E+06  .633224E+06  .640352E+06
  .647474E+06  .654590E+06  .661698E+06  .668794E+06  .675878E+06
  .682948E+06  .690001E+06  .697036E+06  .704050E+06  .711042E+06
  .718010E+06  .724953E+06  .731868E+06  .738754E+06  .745610E+06
  .752435E+06  .759227E+06  .765986E+06  .772711E+06  .779401E+06
  .786056E+06  .792675E+06  .799258E+06  .805805E+06  .812316E+06
  .818791E+06  .825230E+06  .831634E+06  .838003E+06  .844337E+06
  .850638E+06  .856905E+06  .863140E+06  .869343E+06  .875514E+06
  .881655E+06  .887767E+06  .893850E+06  .899905E+06  .905933E+06
  .911936E+06
  .108556E+04  .107390E+04  .106220E+04  .105045E+04  .103865E+04
  .102680E+04  .101490E+04  .100294E+04  .990940E+03  .978883E+03
  .966774E+03  .954616E+03  .942411E+03  .930164E+03  .917881E+03
  .905568E+03  .893235E+03  .880889E+03  .868543E+03  .856206E+03
  .843891E+03  .831611E+03  .819378E+03  .807207E+03  .795109E+03
  .783100E+03  .771191E+03  .759395E+03  .747726E+03  .736195E+03
  .724813E+03  .713590E+03  .702537E+03  .691663E+03  .680974E+03
  .670479E+03  .660182E+03  .650090E+03  .640206E+03  .630533E+03
  .621074E+03  .611829E+03  .602800E+03  .593985E+03  .585384E+03
  .576996E+03  .568817E+03  .560845E+03  .553078E+03  .545510E+03
  .538139E+03  .530960E+03  .523969E+03  .517161E+03  .510531E+03
  .504075E+03  .497788E+03  .491665E+03  .485701E+03  .479892E+03
  .474232E+03
  .160418E-03  .153981E-03  .147956E-03  .142303E-03  .136988E-03
  .131982E-03  .127256E-03  .122786E-03  .118552E-03  .114534E-03
  .110717E-03  .107086E-03  .103628E-03  .100333E-03  .971900E-04
  .941912E-04  .913288E-04  .885962E-04  .859873E-04  .834968E-04
  .811197E-04  .788514E-04  .766879E-04  .746251E-04  .726594E-04
  .707873E-04  .690054E-04  .673104E-04  .656991E-04  .641685E-04
  .627154E-04  .613370E-04  .600303E-04  .587924E-04  .576205E-04
  .565118E-04  .554636E-04  .544732E-04  .535379E-04  .526553E-04
  .518228E-04  .510379E-04  .502984E-04  .496020E-04  .489464E-04
  .483295E-04  .477494E-04  .472040E-04  .466914E-04  .462100E-04
  .457580E-04  .453338E-04  .449358E-04  .445626E-04  .442129E-04
  .438853E-04  .435786E-04  .432917E-04  .430234E-04  .427727E-04
  .425387E-04
  .504748E+06  .511904E+06  .519061E+06  .526216E+06  .533365E+06
  .540510E+06  .547648E+06  .554781E+06  .561910E+06  .569036E+06
  .576159E+06  .583280E+06  .590401E+06  .597521E+06  .604641E+06
  .611761E+06  .618880E+06  .625998E+06  .633113E+06  .640224E+06
  .647330E+06  .654430E+06  .661520E+06  .668601E+06  .675668E+06
  .682721E+06  .689758E+06  .696777E+06  .703776E+06  .710752E+06
  .717705E+06  .724633E+06  .731534E+06  .738407E+06  .745251E+06
  .752064E+06  .758845E+06  .765594E+06  .772309E+06  .778990E+06
  .785637E+06  .792249E+06  .798826E+06  .805367E+06  .811873E+06
  .818344E+06  .824780E+06  .831181E+06  .837548E+06  .843881E+06
  .850180E+06  .856447E+06  .862682E+06  .868885E+06  .875058E+06
  .881201E+06  .887314E+06  .893399E+06  .899457E+06  .905488E+06
  .911493E+06
  .108650E+04  .107488E+04  .106322E+04  .105151E+04  .103976E+04
  .102796E+04  .101611E+04  .100421E+04  .992256E+03  .980255E+03
  .968205E+03  .956107E+03  .943965E+03  .931783E+03  .919567E+03
  .907323E+03  .895060E+03  .882786E+03  .870512E+03  .858249E+03
  .846009E+03  .833803E+03  .821645E+03  .809547E+03  .797522E+03
  .785585E+03  .773746E+03  .762019E+03  .750417E+03  .738949E+03
  .727628E+03  .716464E+03  .705466E+03  .694642E+03  .684001E+03
  .673549E+03  .663293E+03  .653237E+03  .643385E+03  .633741E+03
  .624307E+03  .615083E+03  .606071E+03  .597271E+03  .588681E+03
  .580301E+03  .572127E+03  .564158E+03  .556390E+03  .548820E+03
  .541445E+03  .534260E+03  .527260E+03  .520443E+03  .513802E+03
  .507333E+03  .501033E+03  .494895E+03  .488916E+03  .483090E+03
  .477413E+03
  .160918E-03  .154471E-03  .148437E-03  .142776E-03  .137454E-03
  .132441E-03  .127710E-03  .123236E-03  .118997E-03  .114976E-03
  .111156E-03  .107522E-03  .104062E-03  .100765E-03  .976202E-04
  .946197E-04  .917558E-04  .890217E-04  .864113E-04  .839191E-04
  .815403E-04  .792702E-04  .771046E-04  .750395E-04  .730714E-04
  .711965E-04  .694115E-04  .677132E-04  .660983E-04  .645637E-04
  .631065E-04  .617236E-04  .604121E-04  .591691E-04  .579920E-04
  .568778E-04  .558239E-04  .548276E-04  .538863E-04  .529976E-04
  .521588E-04  .513677E-04  .506219E-04  .499191E-04  .492571E-04
  .486340E-04  .480475E-04  .474959E-04  .469772E-04  .464897E-04
  .460317E-04  .456016E-04  .451979E-04  .448191E-04  .444638E-04
  .441309E-04  .438189E-04  .435268E-04  .432536E-04  .429981E-04
  .427593E-04
  .504844E+06  .511993E+06  .519143E+06  .526290E+06  .533431E+06
  .540566E+06  .547696E+06  .554819E+06  .561937E+06  .569052E+06
  .576163E+06  .583272E+06  .590380E+06  .597487E+06  .604594E+06
  .611699E+06  .618804E+06  .625906E+06  .633006E+06  .640102E+06
  .647192E+06  .654275E+06  .661350E+06  .668414E+06  .675465E+06
  .682502E+06  .689523E+06  .696526E+06  .703509E+06  .710471E+06
  .717409E+06  .724323E+06  .731210E+06  .738070E+06  .744901E+06
  .751703E+06  .758473E+06  .765211E+06  .771917E+06  .778590E+06
  .785228E+06  .791833E+06  .798403E+06  .804939E+06  .811440E+06
  .817907E+06  .824339E+06  .830738E+06  .837102E+06  .843434E+06
  .849732E+06  .855998E+06  .862233E+06  .868437E+06  .874610E+06
  .880754E+06  .886869E+06  .892957E+06  .899016E+06  .905050E+06
  .911058E+06
  .108743E+04  .107586E+04  .106424E+04  .105257E+04  .104086E+04
  .102911E+04  .101731E+04  .100546E+04  .993560E+03  .981615E+03
  .969622E+03  .957584E+03  .945504E+03  .933386E+03  .921235E+03
  .909059E+03  .896865E+03  .884661E+03  .872459E+03  .860268E+03
  .848100E+03  .835967E+03  .823882E+03  .811856E+03  .799904E+03
  .788036E+03  .776267E+03  .764608E+03  .753070E+03  .741666E+03
  .730405E+03  .719298E+03  .708354E+03  .697581E+03  .686987E+03
  .676579E+03  .666363E+03  .656343E+03  .646524E+03  .636909E+03
  .627499E+03  .618297E+03  .609304E+03  .600518E+03  .591940E+03
  .583569E+03  .575401E+03  .567435E+03  .559668E+03  .552097E+03
  .544718E+03  .537527E+03  .530520E+03  .523694E+03  .517043E+03
  .510563E+03  .504249E+03  .498098E+03  .492103E+03  .486262E+03
  .480569E+03
  .161417E-03  .154960E-03  .148917E-03  .143248E-03  .137919E-03
  .132900E-03  .128163E-03  .123684E-03  .119441E-03  .115417E-03
  .111593E-03  .107957E-03  .104495E-03  .101195E-03  .980484E-04
  .950462E-04  .921806E-04  .894449E-04  .868329E-04  .843391E-04
  .819585E-04  .796865E-04  .775188E-04  .754515E-04  .734808E-04
  .716032E-04  .698152E-04  .681135E-04  .664951E-04  .649566E-04
  .634952E-04  .621079E-04  .607917E-04  .595438E-04  .583615E-04
  .572419E-04  .561824E-04  .551804E-04  .542332E-04  .533385E-04
  .524936E-04  .516963E-04  .509443E-04  .502352E-04  .495671E-04
  .489376E-04  .483450E-04  .477872E-04  .472625E-04  .467690E-04
  .463051E-04  .458692E-04  .454598E-04  .450754E-04  .447147E-04
  .443764E-04  .440592E-04  .437621E-04  .434839E-04  .432235E-04
  .429801E-04
  .504942E+06  .512084E+06  .519226E+06  .526365E+06  .533498E+06
  .540625E+06  .547745E+06  .554859E+06  .561967E+06  .569070E+06
  .576170E+06  .583268E+06  .590363E+06  .597457E+06  .604550E+06
  .611641E+06  .618732E+06  .625819E+06  .632904E+06  .639985E+06
  .647059E+06  .654127E+06  .661185E+06  .668233E+06  .675269E+06
  .682290E+06  .689295E+06  .696283E+06  .703251E+06  .710198E+06
  .717122E+06  .724022E+06  .730896E+06  .737743E+06  .744562E+06
  .751351E+06  .758111E+06  .764839E+06  .771535E+06  .778199E+06
  .784830E+06  .791428E+06  .797991E+06  .804521E+06  .811018E+06
  .817480E+06  .823909E+06  .830304E+06  .836666E+06  .842996E+06
  .849293E+06  .855559E+06  .861793E+06  .867997E+06  .874171E+06
  .880316E+06  .886433E+06  .892522E+06  .898584E+06  .904620E+06
  .910630E+06
  .108836E+04  .107683E+04  .106525E+04  .105362E+04  .104196E+04
  .103025E+04  .101850E+04  .100670E+04  .994853E+03  .982963E+03
  .971027E+03  .959048E+03  .947028E+03  .934973E+03  .922887E+03
  .910776E+03  .898650E+03  .886515E+03  .874382E+03  .862262E+03
  .850166E+03  .838104E+03  .826090E+03  .814136E+03  .802254E+03
  .790456E+03  .778754E+03  .767161E+03  .755688E+03  .744346E+03
  .733144E+03  .722094E+03  .711203E+03  .700481E+03  .689934E+03
  .679569E+03  .669393E+03  .659409E+03  .649623E+03  .640037E+03
  .630653E+03  .621473E+03  .612498E+03  .603728E+03  .595162E+03
  .586800E+03  .578639E+03  .570677E+03  .562912E+03  .555340E+03
  .547958E+03  .540763E+03  .533750E+03  .526915E+03  .520254E+03
  .513763E+03  .507438E+03  .501273E+03  .495265E+03  .489408E+03
  .483699E+03
  .161915E-03  .155449E-03  .149396E-03  .143719E-03  .138383E-03
  .133358E-03  .128615E-03  .124131E-03  .119884E-03  .115856E-03
  .112029E-03  .108390E-03  .104925E-03  .101623E-03  .984747E-04
  .954706E-04  .926034E-04  .898660E-04  .872523E-04  .847568E-04
  .823743E-04  .801004E-04  .779306E-04  .758610E-04  .738878E-04
  .720074E-04  .702164E-04  .685115E-04  .668895E-04  .653472E-04
  .638818E-04  .624901E-04  .611693E-04  .599166E-04  .587291E-04
  .576043E-04  .565393E-04  .555316E-04  .545787E-04  .536780E-04
  .528272E-04  .520238E-04  .512656E-04  .505505E-04  .498761E-04
  .492406E-04  .486418E-04  .480780E-04  .475473E-04  .470479E-04
  .465781E-04  .461365E-04  .457214E-04  .453315E-04  .449654E-04
  .446218E-04  .442995E-04  .439973E-04  .437142E-04  .434491E-04
  .432010E-04
  .505040E+06  .512176E+06  .519310E+06  .526442E+06  .533567E+06
  .540685E+06  .547796E+06  .554900E+06  .561998E+06  .569091E+06
  .576180E+06  .583266E+06  .590349E+06  .597430E+06  .604510E+06
  .611588E+06  .618664E+06  .625737E+06  .632807E+06  .639872E+06
  .646932E+06  .653984E+06  .661027E+06  .668059E+06  .675079E+06
  .682085E+06  .689075E+06  .696048E+06  .703001E+06  .709933E+06
  .716843E+06  .723729E+06  .730590E+06  .737425E+06  .744231E+06
  .751010E+06  .757758E+06  .764476E+06  .771163E+06  .777819E+06
  .784442E+06  .791032E+06  .797589E+06  .804113E+06  .810605E+06
  .817062E+06  .823487E+06  .829880E+06  .836239E+06  .842567E+06
  .848863E+06  .855127E+06  .861362E+06  .867566E+06  .873740E+06
  .879886E+06  .886004E+06  .892095E+06  .898159E+06  .904197E+06
  .910210E+06
  .108928E+04  .107779E+04  .106625E+04  .105467E+04  .104305E+04
  .103138E+04  .101968E+04  .100793E+04  .996136E+03  .984299E+03
  .972419E+03  .960497E+03  .948538E+03  .936544E+03  .924521E+03
  .912475E+03  .900415E+03  .888348E+03  .876284E+03  .864233E+03
  .852207E+03  .840216E+03  .828272E+03  .816387E+03  .804574E+03
  .792844E+03  .781209E+03  .769681E+03  .758271E+03  .746989E+03
  .735847E+03  .724852E+03  .714014E+03  .703342E+03  .692842E+03
  .682520E+03  .672384E+03  .662436E+03  .652683E+03  .643125E+03
  .633767E+03  .624610E+03  .615654E+03  .606900E+03  .598348E+03
  .589996E+03  .581842E+03  .573885E+03  .566122E+03  .558550E+03
  .551166E+03  .543967E+03  .536948E+03  .530106E+03  .523436E+03
  .516935E+03  .510598E+03  .504421E+03  .498400E+03  .492529E+03
  .486805E+03
  .162413E-03  .155936E-03  .149874E-03  .144189E-03  .138846E-03
  .133814E-03  .129065E-03  .124576E-03  .120325E-03  .116293E-03
  .112463E-03  .108821E-03  .105354E-03  .102050E-03  .988990E-04
  .958931E-04  .930240E-04  .902849E-04  .876695E-04  .851722E-04
  .827879E-04  .805119E-04  .783400E-04  .762681E-04  .742924E-04
  .724093E-04  .706153E-04  .689071E-04  .672816E-04  .657356E-04
  .642661E-04  .628701E-04  .615448E-04  .602873E-04  .590949E-04
  .579648E-04  .568945E-04  .558813E-04  .549227E-04  .540162E-04
  .531595E-04  .523501E-04  .515860E-04  .508647E-04  .501844E-04
  .495428E-04  .489380E-04  .483682E-04  .478315E-04  .473263E-04
  .468508E-04  .464035E-04  .459829E-04  .455875E-04  .452160E-04
  .448672E-04  .445398E-04  .442326E-04  .439446E-04  .436747E-04
  .434220E-04
  .505140E+06  .512268E+06  .519396E+06  .526520E+06  .533637E+06
  .540747E+06  .547849E+06  .554944E+06  .562032E+06  .569114E+06
  .576192E+06  .583266E+06  .590337E+06  .597406E+06  .604473E+06
  .611537E+06  .618600E+06  .625659E+06  .632714E+06  .639765E+06
  .646809E+06  .653846E+06  .660874E+06  .667891E+06  .674896E+06
  .681887E+06  .688862E+06  .695820E+06  .702758E+06  .709676E+06
  .716573E+06  .723445E+06  .730293E+06  .737115E+06  .743910E+06
  .750677E+06  .757415E+06  .764123E+06  .770801E+06  .777448E+06
  .784063E+06  .790646E+06  .797197E+06  .803715E+06  .810201E+06
  .816654E+06  .823075E+06  .829464E+06  .835821E+06  .842147E+06
  .848441E+06  .854705E+06  .860939E+06  .867142E+06  .873318E+06
  .879464E+06  .885583E+06  .891675E+06  .897741E+06  .903782E+06
  .909797E+06
  .109020E+04  .107874E+04  .106724E+04  .105571E+04  .104413E+04
  .103251E+04  .102085E+04  .100915E+04  .997408E+03  .985624E+03
  .973798E+03  .961934E+03  .950033E+03  .938099E+03  .926139E+03
  .914157E+03  .902162E+03  .890161E+03  .878164E+03  .866182E+03
  .854223E+03  .842301E+03  .830426E+03  .818610E+03  .806864E+03
  .795201E+03  .783632E+03  .772168E+03  .760820E+03  .749598E+03
  .738513E+03  .727574E+03  .716788E+03  .706165E+03  .695711E+03
  .685433E+03  .675336E+03  .665425E+03  .655704E+03  .646176E+03
  .636844E+03  .627710E+03  .618774E+03  .610036E+03  .601497E+03
  .593156E+03  .585010E+03  .577058E+03  .569299E+03  .561728E+03
  .554343E+03  .547140E+03  .540116E+03  .533267E+03  .526590E+03
  .520079E+03  .513732E+03  .507543E+03  .501509E+03  .495624E+03
  .489886E+03
  .162910E-03  .156422E-03  .150351E-03  .144658E-03  .139307E-03
  .134269E-03  .129515E-03  .125021E-03  .120765E-03  .116729E-03
  .112896E-03  .109251E-03  .105781E-03  .102474E-03  .993215E-04
  .963136E-04  .934427E-04  .907017E-04  .880845E-04  .855854E-04
  .831992E-04  .809212E-04  .787471E-04  .766729E-04  .746946E-04
  .728088E-04  .710118E-04  .693004E-04  .676714E-04  .661217E-04
  .646482E-04  .632480E-04  .619183E-04  .606561E-04  .594588E-04
  .583236E-04  .572480E-04  .562294E-04  .552652E-04  .543530E-04
  .534905E-04  .526753E-04  .519052E-04  .511781E-04  .504917E-04
  .498442E-04  .492335E-04  .486578E-04  .481153E-04  .476043E-04
  .471231E-04  .466702E-04  .462441E-04  .458433E-04  .454665E-04
  .451125E-04  .447800E-04  .444679E-04  .441750E-04  .439004E-04
  .436431E-04
  .505241E+06  .512362E+06  .519483E+06  .526599E+06  .533708E+06
  .540810E+06  .547903E+06  .554989E+06  .562067E+06  .569140E+06
  .576207E+06  .583270E+06  .590329E+06  .597385E+06  .604439E+06
  .611491E+06  .618540E+06  .625585E+06  .632626E+06  .639662E+06
  .646692E+06  .653714E+06  .660727E+06  .667730E+06  .674720E+06
  .681696E+06  .688656E+06  .695599E+06  .702523E+06  .709428E+06
  .716310E+06  .723170E+06  .730005E+06  .736815E+06  .743598E+06
  .750354E+06  .757081E+06  .763779E+06  .770448E+06  .777086E+06
  .783693E+06  .790269E+06  .796813E+06  .803326E+06  .809806E+06
  .816255E+06  .822672E+06  .829058E+06  .835412E+06  .841736E+06
  .848028E+06  .854291E+06  .860524E+06  .866728E+06  .872903E+06
  .879050E+06  .885170E+06  .891264E+06  .897331E+06  .903373E+06
  .909391E+06
  .109111E+04  .107969E+04  .106823E+04  .105674E+04  .104520E+04
  .103363E+04  .102201E+04  .101036E+04  .998670E+03  .986938E+03
  .975166E+03  .963357E+03  .951514E+03  .939640E+03  .927740E+03
  .915821E+03  .903890E+03  .891954E+03  .880023E+03  .868107E+03
  .856217E+03  .844362E+03  .832554E+03  .820805E+03  .809126E+03
  .797528E+03  .786023E+03  .774622E+03  .763336E+03  .752173E+03
  .741145E+03  .730260E+03  .719526E+03  .708952E+03  .698544E+03
  .688308E+03  .678251E+03  .668376E+03  .658688E+03  .649190E+03
  .639884E+03  .630773E+03  .621857E+03  .613136E+03  .604611E+03
  .596281E+03  .588144E+03  .580199E+03  .572442E+03  .564873E+03
  .557487E+03  .550282E+03  .543254E+03  .536400E+03  .529715E+03
  .523196E+03  .516838E+03  .510638E+03  .504592E+03  .498695E+03
  .492943E+03
  .163406E-03  .156908E-03  .150828E-03  .145126E-03  .139768E-03
  .134723E-03  .129963E-03  .125464E-03  .121204E-03  .117164E-03
  .113327E-03  .109679E-03  .106206E-03  .102897E-03  .997421E-04
  .967322E-04  .938593E-04  .911165E-04  .884975E-04  .859964E-04
  .836083E-04  .813283E-04  .791520E-04  .770754E-04  .750946E-04
  .732060E-04  .714061E-04  .696915E-04  .680591E-04  .665057E-04
  .650283E-04  .636239E-04  .622898E-04  .610230E-04  .598209E-04
  .586807E-04  .575999E-04  .565759E-04  .556063E-04  .546885E-04
  .538203E-04  .529994E-04  .522235E-04  .514904E-04  .507982E-04
  .501448E-04  .495283E-04  .489468E-04  .483986E-04  .478818E-04
  .473950E-04  .469366E-04  .465050E-04  .460989E-04  .457169E-04
  .453577E-04  .450201E-04  .447031E-04  .444055E-04  .441262E-04
  .438643E-04
  .505342E+06  .512457E+06  .519571E+06  .526680E+06  .533781E+06
  .540875E+06  .547960E+06  .555036E+06  .562105E+06  .569167E+06
  .576224E+06  .583275E+06  .590323E+06  .597368E+06  .604409E+06
  .611448E+06  .618483E+06  .625515E+06  .632542E+06  .639565E+06
  .646580E+06  .653588E+06  .660586E+06  .667574E+06  .674549E+06
  .681511E+06  .688457E+06  .695386E+06  .702296E+06  .709186E+06
  .716056E+06  .722902E+06  .729725E+06  .736523E+06  .743294E+06
  .750039E+06  .756756E+06  .763445E+06  .770104E+06  .776733E+06
  .783333E+06  .789901E+06  .796439E+06  .802946E+06  .809421E+06
  .815865E+06  .822278E+06  .828661E+06  .835012E+06  .841333E+06
  .847624E+06  .853885E+06  .860117E+06  .866321E+06  .872496E+06
  .878644E+06  .884765E+06  .890859E+06  .896928E+06  .902973E+06
  .908992E+06
  .109202E+04  .108064E+04  .106922E+04  .105776E+04  .104627E+04
  .103474E+04  .102317E+04  .101156E+04  .999921E+03  .988240E+03
  .976522E+03  .964768E+03  .952981E+03  .941165E+03  .929326E+03
  .917468E+03  .905599E+03  .893728E+03  .881862E+03  .870012E+03
  .858187E+03  .846398E+03  .834657E+03  .822973E+03  .811359E+03
  .799826E+03  .788385E+03  .777046E+03  .765819E+03  .754715E+03
  .743743E+03  .732911E+03  .722229E+03  .711703E+03  .701340E+03
  .691147E+03  .681128E+03  .671290E+03  .661635E+03  .652167E+03
  .642888E+03  .633800E+03  .624904E+03  .616201E+03  .607691E+03
  .599372E+03  .591244E+03  .583305E+03  .575554E+03  .567986E+03
  .560601E+03  .553394E+03  .546363E+03  .539503E+03  .532811E+03
  .526284E+03  .519918E+03  .513707E+03  .507649E+03  .501740E+03
  .495975E+03
  .163901E-03  .157393E-03  .151303E-03  .145593E-03  .140228E-03
  .135176E-03  .130410E-03  .125906E-03  .121641E-03  .117597E-03
  .113757E-03  .110105E-03  .106630E-03  .103318E-03  .100161E-03
  .971489E-04  .942741E-04  .915293E-04  .889084E-04  .864054E-04
  .840153E-04  .817332E-04  .795547E-04  .774757E-04  .754923E-04
  .736010E-04  .717981E-04  .700803E-04  .684445E-04  .668875E-04
  .654062E-04  .639978E-04  .626593E-04  .613880E-04  .601811E-04
  .590360E-04  .579502E-04  .569209E-04  .559459E-04  .550227E-04
  .541489E-04  .533223E-04  .525406E-04  .518019E-04  .511039E-04
  .504447E-04  .498224E-04  .492352E-04  .486813E-04  .481589E-04
  .476665E-04  .472026E-04  .467656E-04  .463542E-04  .459670E-04
  .456027E-04  .452602E-04  .449383E-04  .446359E-04  .443520E-04
  .440856E-04
  .505445E+06  .512553E+06  .519660E+06  .526762E+06  .533856E+06
  .540941E+06  .548018E+06  .555085E+06  .562145E+06  .569197E+06
  .576243E+06  .583284E+06  .590320E+06  .597353E+06  .604382E+06
  .611408E+06  .618431E+06  .625449E+06  .632463E+06  .639471E+06
  .646473E+06  .653466E+06  .660450E+06  .667424E+06  .674385E+06
  .681332E+06  .688264E+06  .695179E+06  .702076E+06  .708953E+06
  .715809E+06  .722642E+06  .729453E+06  .736239E+06  .742999E+06
  .749733E+06  .756440E+06  .763119E+06  .769769E+06  .776390E+06
  .782981E+06  .789543E+06  .796074E+06  .802574E+06  .809045E+06
  .815484E+06  .821893E+06  .828272E+06  .834620E+06  .840939E+06
  .847228E+06  .853488E+06  .859719E+06  .865922E+06  .872097E+06
  .878245E+06  .884367E+06  .890463E+06  .896533E+06  .902579E+06
  .908601E+06
  .109292E+04  .108157E+04  .107019E+04  .105878E+04  .104732E+04
  .103584E+04  .102432E+04  .101276E+04  .100116E+04  .989532E+03
  .977866E+03  .966166E+03  .954435E+03  .942677E+03  .930896E+03
  .919099E+03  .907292E+03  .895483E+03  .883680E+03  .871894E+03
  .860134E+03  .848411E+03  .836734E+03  .825115E+03  .813566E+03
  .802096E+03  .790717E+03  .779438E+03  .768271E+03  .757224E+03
  .746307E+03  .735528E+03  .724896E+03  .714418E+03  .704101E+03
  .693950E+03  .683970E+03  .674168E+03  .664546E+03  .655107E+03
  .645855E+03  .636791E+03  .627916E+03  .619231E+03  .610736E+03
  .602429E+03  .594311E+03  .586380E+03  .578633E+03  .571069E+03
  .563684E+03  .556476E+03  .549441E+03  .542577E+03  .535880E+03
  .529345E+03  .522970E+03  .516750E+03  .510682E+03  .504761E+03
  .498983E+03
  .164396E-03  .157877E-03  .151778E-03  .146059E-03  .140686E-03
  .135628E-03  .130856E-03  .126346E-03  .122077E-03  .118029E-03
  .114185E-03  .110530E-03  .107052E-03  .103738E-03  .100578E-03
  .975639E-04  .946869E-04  .919402E-04  .893173E-04  .868123E-04
  .844201E-04  .821359E-04  .799552E-04  .778738E-04  .758879E-04
  .739938E-04  .721879E-04  .704670E-04  .688278E-04  .672672E-04
  .657821E-04  .643696E-04  .630269E-04  .617511E-04  .605396E-04
  .593897E-04  .582988E-04  .572644E-04  .562841E-04  .553555E-04
  .544762E-04  .536440E-04  .528567E-04  .521123E-04  .514086E-04
  .507438E-04  .501158E-04  .495229E-04  .489634E-04  .484355E-04
  .479376E-04  .474683E-04  .470260E-04  .466093E-04  .462170E-04
  .458477E-04  .455002E-04  .451734E-04  .448663E-04  .445777E-04
  .443068E-04
  .505549E+06  .512650E+06  .519750E+06  .526845E+06  .533932E+06
  .541009E+06  .548077E+06  .555136E+06  .562186E+06  .569229E+06
  .576265E+06  .583295E+06  .590320E+06  .597341E+06  .604359E+06
  .611372E+06  .618382E+06  .625387E+06  .632388E+06  .639382E+06
  .646370E+06  .653350E+06  .660320E+06  .667279E+06  .674226E+06
  .681160E+06  .688078E+06  .694979E+06  .701862E+06  .708726E+06
  .715569E+06  .722391E+06  .729189E+06  .735963E+06  .742712E+06
  .749435E+06  .756132E+06  .762801E+06  .769442E+06  .776055E+06
  .782639E+06  .789193E+06  .795717E+06  .802212E+06  .808677E+06
  .815112E+06  .821516E+06  .827891E+06  .834237E+06  .840553E+06
  .846840E+06  .853098E+06  .859329E+06  .865531E+06  .871706E+06
  .877854E+06  .883976E+06  .890073E+06  .896145E+06  .902192E+06
  .908216E+06
  .109381E+04  .108251E+04  .107116E+04  .105978E+04  .104837E+04
  .103693E+04  .102545E+04  .101394E+04  .100239E+04  .990813E+03
  .979199E+03  .967552E+03  .955875E+03  .944174E+03  .932451E+03
  .920713E+03  .908966E+03  .897219E+03  .885479E+03  .873756E+03
  .862060E+03  .850400E+03  .838787E+03  .827232E+03  .815745E+03
  .804338E+03  .793019E+03  .781801E+03  .770692E+03  .759701E+03
  .748839E+03  .738113E+03  .727530E+03  .717100E+03  .706827E+03
  .696717E+03  .686777E+03  .677011E+03  .667422E+03  .658013E+03
  .648788E+03  .639748E+03  .630894E+03  .622227E+03  .613747E+03
  .605453E+03  .597346E+03  .589422E+03  .581681E+03  .574120E+03
  .566736E+03  .559528E+03  .552491E+03  .545623E+03  .538921E+03
  .532380E+03  .525996E+03  .519767E+03  .513689E+03  .507757E+03
  .501967E+03
  .164890E-03  .158360E-03  .152252E-03  .146525E-03  .141144E-03
  .136079E-03  .131301E-03  .126786E-03  .122512E-03  .118459E-03
  .114612E-03  .110954E-03  .107472E-03  .104155E-03  .100993E-03
  .979770E-04  .950979E-04  .923492E-04  .897242E-04  .872172E-04
  .848229E-04  .825365E-04  .803535E-04  .782697E-04  .762813E-04
  .743844E-04  .725756E-04  .708516E-04  .692090E-04  .676448E-04
  .661560E-04  .647395E-04  .633926E-04  .621124E-04  .608963E-04
  .597417E-04  .586458E-04  .576064E-04  .566209E-04  .556869E-04
  .548022E-04  .539646E-04  .531718E-04  .524218E-04  .517125E-04
  .510420E-04  .504085E-04  .498101E-04  .492450E-04  .487116E-04
  .482083E-04  .477336E-04  .472860E-04  .468642E-04  .464667E-04
  .460924E-04  .457400E-04  .454085E-04  .450967E-04  .448035E-04
  .445282E-04
  .505653E+06  .512749E+06  .519842E+06  .526929E+06  .534009E+06
  .541078E+06  .548138E+06  .555188E+06  .562230E+06  .569263E+06
  .576288E+06  .583308E+06  .590323E+06  .597332E+06  .604338E+06
  .611339E+06  .618336E+06  .625329E+06  .632316E+06  .639298E+06
  .646272E+06  .653238E+06  .660195E+06  .667140E+06  .674074E+06
  .680993E+06  .687898E+06  .694786E+06  .701656E+06  .708507E+06
  .715337E+06  .722146E+06  .728932E+06  .735695E+06  .742433E+06
  .749146E+06  .755833E+06  .762492E+06  .769124E+06  .775729E+06
  .782304E+06  .788851E+06  .795369E+06  .801858E+06  .808318E+06
  .814748E+06  .821148E+06  .827520E+06  .833862E+06  .840175E+06
  .846460E+06  .852717E+06  .858946E+06  .865148E+06  .871322E+06
  .877471E+06  .883593E+06  .889691E+06  .895763E+06  .901812E+06
  .907837E+06
  .109470E+04  .108343E+04  .107213E+04  .106079E+04  .104942E+04
  .103802E+04  .102658E+04  .101512E+04  .100362E+04  .992084E+03
  .980520E+03  .968925E+03  .957303E+03  .945657E+03  .933991E+03
  .922311E+03  .910624E+03  .898937E+03  .887259E+03  .875598E+03
  .863964E+03  .852367E+03  .840817E+03  .829324E+03  .817899E+03
  .806552E+03  .795294E+03  .784134E+03  .773082E+03  .762148E+03
  .751339E+03  .740664E+03  .730132E+03  .719748E+03  .709519E+03
  .699451E+03  .689550E+03  .679819E+03  .670263E+03  .660884E+03
  .651686E+03  .642670E+03  .633837E+03  .625189E+03  .616725E+03
  .608445E+03  .600348E+03  .592432E+03  .584697E+03  .577140E+03
  .569759E+03  .562551E+03  .555513E+03  .548642E+03  .541934E+03
  .535387E+03  .528996E+03  .522759E+03  .516671E+03  .510728E+03
  .504928E+03
  .165383E-03  .158843E-03  .152725E-03  .146989E-03  .141601E-03
  .136528E-03  .131744E-03  .127224E-03  .122945E-03  .118888E-03
  .115037E-03  .111376E-03  .107891E-03  .104572E-03  .101407E-03
  .983884E-04  .955071E-04  .927562E-04  .901292E-04  .876201E-04
  .852237E-04  .829351E-04  .807498E-04  .786636E-04  .766726E-04
  .747729E-04  .729612E-04  .712341E-04  .695882E-04  .680205E-04
  .665279E-04  .651075E-04  .637564E-04  .624719E-04  .612513E-04
  .600920E-04  .589913E-04  .579469E-04  .569563E-04  .560171E-04
  .551271E-04  .542840E-04  .534858E-04  .527303E-04  .520155E-04
  .513395E-04  .507005E-04  .500965E-04  .495260E-04  .489872E-04
  .484786E-04  .479986E-04  .475458E-04  .471188E-04  .467163E-04
  .463370E-04  .459798E-04  .456435E-04  .453270E-04  .450293E-04
  .447495E-04
  .505759E+06  .512848E+06  .519934E+06  .527015E+06  .534087E+06
  .541149E+06  .548201E+06  .555243E+06  .562275E+06  .569298E+06
  .576314E+06  .583324E+06  .590328E+06  .597326E+06  .604320E+06
  .611309E+06  .618294E+06  .625274E+06  .632249E+06  .639217E+06
  .646178E+06  .653131E+06  .660074E+06  .667006E+06  .673926E+06
  .680832E+06  .687724E+06  .694599E+06  .701456E+06  .708294E+06
  .715112E+06  .721909E+06  .728684E+06  .735435E+06  .742162E+06
  .748865E+06  .755541E+06  .762191E+06  .768815E+06  .775411E+06
  .781979E+06  .788519E+06  .795030E+06  .801513E+06  .807967E+06
  .814392E+06  .820788E+06  .827156E+06  .833495E+06  .839806E+06
  .846088E+06  .852343E+06  .858571E+06  .864772E+06  .870946E+06
  .877095E+06  .883217E+06  .889315E+06  .895389E+06  .901439E+06
  .907466E+06
  .109559E+04  .108435E+04  .107308E+04  .106178E+04  .105045E+04
  .103909E+04  .102770E+04  .101628E+04  .100483E+04  .993345E+03
  .981831E+03  .970287E+03  .958718E+03  .947126E+03  .935516E+03
  .923894E+03  .912265E+03  .900638E+03  .889020E+03  .877420E+03
  .865847E+03  .854311E+03  .842823E+03  .831391E+03  .820027E+03
  .808741E+03  .797541E+03  .786439E+03  .775444E+03  .764564E+03
  .753808E+03  .743185E+03  .732700E+03  .722363E+03  .712178E+03
  .702151E+03  .692288E+03  .682593E+03  .673070E+03  .663721E+03
  .654550E+03  .645559E+03  .636748E+03  .628118E+03  .619670E+03
  .611404E+03  .603318E+03  .595412E+03  .587683E+03  .580131E+03
  .572752E+03  .565545E+03  .558506E+03  .551632E+03  .544920E+03
  .538368E+03  .531971E+03  .525725E+03  .519628E+03  .513676E+03
  .507865E+03
  .165875E-03  .159325E-03  .153197E-03  .147452E-03  .142056E-03
  .136977E-03  .132187E-03  .127661E-03  .123377E-03  .119316E-03
  .115461E-03  .111796E-03  .108308E-03  .104986E-03  .101819E-03
  .987981E-04  .959146E-04  .931615E-04  .905323E-04  .880211E-04
  .856226E-04  .833317E-04  .811441E-04  .790554E-04  .770618E-04
  .751594E-04  .733448E-04  .716145E-04  .699653E-04  .683941E-04
  .668978E-04  .654735E-04  .641184E-04  .628296E-04  .616046E-04
  .604406E-04  .593352E-04  .582859E-04  .572902E-04  .563459E-04
  .554507E-04  .546023E-04  .537987E-04  .530378E-04  .523176E-04
  .516362E-04  .509917E-04  .503823E-04  .498064E-04  .492623E-04
  .487483E-04  .482631E-04  .478052E-04  .473731E-04  .469656E-04
  .465814E-04  .462194E-04  .458783E-04  .455572E-04  .452551E-04
  .449708E-04
  .505865E+06  .512948E+06  .520028E+06  .527102E+06  .534167E+06
  .541221E+06  .548265E+06  .555299E+06  .562322E+06  .569336E+06
  .576343E+06  .583342E+06  .590335E+06  .597323E+06  .604305E+06
  .611283E+06  .618256E+06  .625224E+06  .632186E+06  .639141E+06
  .646089E+06  .653029E+06  .659959E+06  .666878E+06  .673784E+06
  .680678E+06  .687556E+06  .694418E+06  .701262E+06  .708088E+06
  .714894E+06  .721679E+06  .728442E+06  .735182E+06  .741899E+06
  .748591E+06  .755258E+06  .761899E+06  .768513E+06  .775101E+06
  .781661E+06  .788194E+06  .794699E+06  .801175E+06  .807624E+06
  .814044E+06  .820436E+06  .826800E+06  .833136E+06  .839444E+06
  .845724E+06  .851978E+06  .858204E+06  .864404E+06  .870577E+06
  .876726E+06  .882849E+06  .888947E+06  .895022E+06  .901073E+06
  .907101E+06
  .109647E+04  .108527E+04  .107404E+04  .106277E+04  .105148E+04
  .104017E+04  .102882E+04  .101744E+04  .100603E+04  .994596E+03
  .983130E+03  .971638E+03  .960121E+03  .948583E+03  .937028E+03
  .925462E+03  .913890E+03  .902321E+03  .890763E+03  .879222E+03
  .867710E+03  .856235E+03  .844806E+03  .833435E+03  .822130E+03
  .810903E+03  .799762E+03  .788717E+03  .777777E+03  .766951E+03
  .756247E+03  .745674E+03  .735238E+03  .724946E+03  .714804E+03
  .704819E+03  .694994E+03  .685334E+03  .675844E+03  .666525E+03
  .657381E+03  .648414E+03  .639625E+03  .631015E+03  .622583E+03
  .614331E+03  .606257E+03  .598360E+03  .590639E+03  .583092E+03
  .575716E+03  .568510E+03  .561470E+03  .554595E+03  .547880E+03
  .541322E+03  .534919E+03  .528666E+03  .522561E+03  .516599E+03
  .510778E+03
  .166367E-03  .159806E-03  .153668E-03  .147915E-03  .142511E-03
  .137425E-03  .132629E-03  .128097E-03  .123808E-03  .119743E-03
  .115884E-03  .112215E-03  .108724E-03  .105399E-03  .102230E-03
  .992061E-04  .963203E-04  .935650E-04  .909336E-04  .884203E-04
  .860195E-04  .837264E-04  .815364E-04  .794453E-04  .774490E-04
  .755439E-04  .737263E-04  .719930E-04  .703405E-04  .687658E-04
  .672659E-04  .658377E-04  .644786E-04  .631856E-04  .619562E-04
  .607877E-04  .596776E-04  .586234E-04  .576228E-04  .566735E-04
  .557731E-04  .549195E-04  .541106E-04  .533444E-04  .526188E-04
  .519321E-04  .512822E-04  .506675E-04  .500862E-04  .495368E-04
  .490177E-04  .485273E-04  .480642E-04  .476271E-04  .472147E-04
  .468256E-04  .464588E-04  .461131E-04  .457874E-04  .454808E-04
  .451922E-04
  .505973E+06  .513049E+06  .520123E+06  .527190E+06  .534248E+06
  .541295E+06  .548331E+06  .555356E+06  .562371E+06  .569376E+06
  .576373E+06  .583362E+06  .590345E+06  .597322E+06  .604293E+06
  .611260E+06  .618221E+06  .625176E+06  .632126E+06  .639069E+06
  .646004E+06  .652931E+06  .659848E+06  .666754E+06  .673648E+06
  .680528E+06  .687394E+06  .694243E+06  .701075E+06  .707888E+06
  .714682E+06  .721456E+06  .728208E+06  .734937E+06  .741643E+06
  .748325E+06  .754982E+06  .761614E+06  .768219E+06  .774799E+06
  .781352E+06  .787877E+06  .794376E+06  .800846E+06  .807289E+06
  .813705E+06  .820092E+06  .826452E+06  .832785E+06  .839090E+06
  .845368E+06  .851619E+06  .857844E+06  .864043E+06  .870216E+06
  .876364E+06  .882487E+06  .888586E+06  .894661E+06  .900713E+06
  .906743E+06
  .109734E+04  .108618E+04  .107498E+04  .106376E+04  .105251E+04
  .104123E+04  .102992E+04  .101859E+04  .100723E+04  .995836E+03
  .984419E+03  .972977E+03  .961511E+03  .950026E+03  .938525E+03
  .927014E+03  .915499E+03  .903988E+03  .892487E+03  .881006E+03
  .869552E+03  .858136E+03  .846768E+03  .835455E+03  .824210E+03
  .813040E+03  .801956E+03  .790967E+03  .780082E+03  .769309E+03
  .758657E+03  .748133E+03  .737744E+03  .727498E+03  .717399E+03
  .707454E+03  .697667E+03  .688043E+03  .678585E+03  .669297E+03
  .660180E+03  .651238E+03  .642470E+03  .633880E+03  .625465E+03
  .617227E+03  .609165E+03  .601278E+03  .593565E+03  .586023E+03
  .578651E+03  .571447E+03  .564408E+03  .557530E+03  .550813E+03
  .544251E+03  .537842E+03  .531583E+03  .525470E+03  .519499E+03
  .513668E+03
  .166857E-03  .160286E-03  .154139E-03  .148377E-03  .142965E-03
  .137872E-03  .133069E-03  .128532E-03  .124238E-03  .120168E-03
  .116305E-03  .112633E-03  .109139E-03  .105811E-03  .102639E-03
  .996125E-04  .967243E-04  .939667E-04  .913331E-04  .888175E-04
  .864145E-04  .841191E-04  .819267E-04  .798331E-04  .778343E-04
  .759264E-04  .741059E-04  .723695E-04  .707137E-04  .691356E-04
  .676320E-04  .662001E-04  .648370E-04  .635398E-04  .623061E-04
  .611331E-04  .600184E-04  .589595E-04  .579540E-04  .569997E-04
  .560943E-04  .552355E-04  .544215E-04  .536500E-04  .529192E-04
  .522271E-04  .515719E-04  .509520E-04  .503655E-04  .498108E-04
  .492865E-04  .487910E-04  .483229E-04  .478808E-04  .474635E-04
  .470696E-04  .466981E-04  .463478E-04  .460175E-04  .457064E-04
  .454135E-04
  .506081E+06  .513151E+06  .520219E+06  .527279E+06  .534330E+06
  .541370E+06  .548398E+06  .555415E+06  .562422E+06  .569418E+06
  .576405E+06  .583385E+06  .590357E+06  .597324E+06  .604284E+06
  .611239E+06  .618189E+06  .625132E+06  .632070E+06  .639000E+06
  .645923E+06  .652838E+06  .659742E+06  .666635E+06  .673517E+06
  .680384E+06  .687237E+06  .694074E+06  .700894E+06  .707695E+06
  .714478E+06  .721239E+06  .727980E+06  .734698E+06  .741394E+06
  .748066E+06  .754714E+06  .761336E+06  .767933E+06  .774505E+06
  .781050E+06  .787569E+06  .794060E+06  .800525E+06  .806963E+06
  .813373E+06  .819756E+06  .826112E+06  .832441E+06  .838743E+06
  .845019E+06  .851268E+06  .857492E+06  .863689E+06  .869861E+06
  .876009E+06  .882132E+06  .888231E+06  .894307E+06  .900360E+06
  .906391E+06
  .109821E+04  .108708E+04  .107592E+04  .106474E+04  .105352E+04
  .104228E+04  .103102E+04  .101973E+04  .100841E+04  .997067E+03
  .985698E+03  .974304E+03  .962889E+03  .951456E+03  .940009E+03
  .928552E+03  .917093E+03  .905638E+03  .894194E+03  .882771E+03
  .871375E+03  .860018E+03  .848707E+03  .837453E+03  .826265E+03
  .815152E+03  .804125E+03  .793191E+03  .782359E+03  .771639E+03
  .761038E+03  .750562E+03  .740221E+03  .730019E+03  .719963E+03
  .710058E+03  .700309E+03  .690720E+03  .681294E+03  .672036E+03
  .662947E+03  .654029E+03  .645284E+03  .636713E+03  .628316E+03
  .620093E+03  .612043E+03  .604166E+03  .596461E+03  .588926E+03
  .581558E+03  .574356E+03  .567317E+03  .560439E+03  .553719E+03
  .547154E+03  .540740E+03  .534475E+03  .528354E+03  .522376E+03
  .516536E+03
  .167348E-03  .160765E-03  .154608E-03  .148838E-03  .143418E-03
  .138318E-03  .133508E-03  .128966E-03  .124667E-03  .120592E-03
  .116725E-03  .113049E-03  .109552E-03  .106221E-03  .103046E-03
  .100017E-03  .971266E-04  .943667E-04  .917309E-04  .892130E-04
  .868077E-04  .845100E-04  .823152E-04  .802191E-04  .782176E-04
  .763069E-04  .744836E-04  .727440E-04  .710851E-04  .695035E-04
  .679964E-04  .665607E-04  .651936E-04  .638924E-04  .626544E-04
  .614770E-04  .603577E-04  .592942E-04  .582839E-04  .573247E-04
  .564142E-04  .555505E-04  .547313E-04  .539546E-04  .532186E-04
  .525213E-04  .518610E-04  .512358E-04  .506441E-04  .500843E-04
  .495549E-04  .490543E-04  .485812E-04  .481342E-04  .477120E-04
  .473134E-04  .469372E-04  .465823E-04  .462476E-04  .459320E-04
  .456348E-04
  .506191E+06  .513255E+06  .520316E+06  .527370E+06  .534414E+06
  .541446E+06  .548467E+06  .555476E+06  .562474E+06  .569461E+06
  .576440E+06  .583410E+06  .590372E+06  .597328E+06  .604278E+06
  .611222E+06  .618160E+06  .625092E+06  .632017E+06  .638936E+06
  .645847E+06  .652749E+06  .659641E+06  .666522E+06  .673390E+06
  .680245E+06  .687086E+06  .693911E+06  .700719E+06  .707508E+06
  .714279E+06  .721030E+06  .727759E+06  .734467E+06  .741152E+06
  .747814E+06  .754453E+06  .761066E+06  .767655E+06  .774218E+06
  .780756E+06  .787268E+06  .793753E+06  .800211E+06  .806644E+06
  .813049E+06  .819428E+06  .825780E+06  .832105E+06  .838405E+06
  .844678E+06  .850925E+06  .857146E+06  .863343E+06  .869514E+06
  .875661E+06  .881784E+06  .887883E+06  .893960E+06  .900014E+06
  .906046E+06
  .109907E+04  .108798E+04  .107686E+04  .106571E+04  .105453E+04
  .104333E+04  .103211E+04  .102086E+04  .100959E+04  .998289E+03
  .986966E+03  .975621E+03  .964256E+03  .952874E+03  .941479E+03
  .930076E+03  .918671E+03  .907272E+03  .895884E+03  .884517E+03
  .873179E+03  .861879E+03  .850626E+03  .839429E+03  .828297E+03
  .817241E+03  .806268E+03  .795389E+03  .784610E+03  .773941E+03
  .763390E+03  .752963E+03  .742668E+03  .732510E+03  .722496E+03
  .712631E+03  .702919E+03  .693365E+03  .683972E+03  .674744E+03
  .665682E+03  .656789E+03  .648067E+03  .639516E+03  .631136E+03
  .622928E+03  .614891E+03  .607025E+03  .599328E+03  .591799E+03
  .584437E+03  .577238E+03  .570200E+03  .563322E+03  .556600E+03
  .550031E+03  .543613E+03  .537342E+03  .531215E+03  .525229E+03
  .519380E+03
  .167837E-03  .161244E-03  .155077E-03  .149298E-03  .143870E-03
  .138763E-03  .133947E-03  .129398E-03  .125094E-03  .121015E-03
  .117144E-03  .113465E-03  .109964E-03  .106630E-03  .103452E-03
  .100420E-03  .975274E-04  .947651E-04  .921269E-04  .896067E-04
  .871991E-04  .848990E-04  .827018E-04  .806031E-04  .785990E-04
  .766856E-04  .748593E-04  .731167E-04  .714545E-04  .698696E-04
  .683589E-04  .669195E-04  .655485E-04  .642432E-04  .630010E-04
  .618193E-04  .606956E-04  .596274E-04  .586124E-04  .576483E-04
  .567330E-04  .558642E-04  .550400E-04  .542583E-04  .535171E-04
  .528147E-04  .521492E-04  .515189E-04  .509221E-04  .503573E-04
  .498228E-04  .493172E-04  .488392E-04  .483873E-04  .479603E-04
  .475570E-04  .471761E-04  .468166E-04  .464774E-04  .461576E-04
  .458560E-04
  .506301E+06  .513359E+06  .520414E+06  .527461E+06  .534498E+06
  .541524E+06  .548537E+06  .555538E+06  .562528E+06  .569507E+06
  .576476E+06  .583437E+06  .590389E+06  .597335E+06  .604274E+06
  .611207E+06  .618134E+06  .625055E+06  .631969E+06  .638875E+06
  .645774E+06  .652664E+06  .659544E+06  .666412E+06  .673269E+06
  .680112E+06  .686940E+06  .693753E+06  .700549E+06  .707327E+06
  .714087E+06  .720826E+06  .727545E+06  .734243E+06  .740918E+06
  .747570E+06  .754199E+06  .760804E+06  .767384E+06  .773939E+06
  .780469E+06  .786974E+06  .793453E+06  .799905E+06  .806332E+06
  .812732E+06  .819107E+06  .825455E+06  .831777E+06  .838073E+06
  .844343E+06  .850588E+06  .856808E+06  .863003E+06  .869174E+06
  .875320E+06  .881443E+06  .887542E+06  .893619E+06  .899674E+06
  .905706E+06
  .109993E+04  .108887E+04  .107779E+04  .106667E+04  .105554E+04
  .104438E+04  .103319E+04  .102199E+04  .101075E+04  .999501E+03
  .988225E+03  .976927E+03  .965611E+03  .954279E+03  .942936E+03
  .931586E+03  .920235E+03  .908890E+03  .897558E+03  .886246E+03
  .874965E+03  .863721E+03  .852524E+03  .841383E+03  .830307E+03
  .819306E+03  .808388E+03  .797561E+03  .786835E+03  .776217E+03
  .765715E+03  .755335E+03  .745086E+03  .734972E+03  .725000E+03
  .715174E+03  .705499E+03  .695980E+03  .686620E+03  .677421E+03
  .668387E+03  .659519E+03  .650819E+03  .642288E+03  .633926E+03
  .625733E+03  .617710E+03  .609855E+03  .602167E+03  .594645E+03
  .587287E+03  .580092E+03  .573056E+03  .566178E+03  .559455E+03
  .552883E+03  .546461E+03  .540185E+03  .534052E+03  .528059E+03
  .522202E+03
  .168326E-03  .161722E-03  .155545E-03  .149757E-03  .144321E-03
  .139207E-03  .134384E-03  .129830E-03  .125521E-03  .121437E-03
  .117561E-03  .113878E-03  .110374E-03  .107037E-03  .103856E-03
  .100822E-03  .979265E-04  .951618E-04  .925212E-04  .899987E-04
  .875887E-04  .852862E-04  .830865E-04  .809853E-04  .789785E-04
  .770624E-04  .752332E-04  .734875E-04  .718221E-04  .702338E-04
  .687196E-04  .672765E-04  .659017E-04  .645925E-04  .633461E-04
  .621601E-04  .610319E-04  .599592E-04  .589396E-04  .579708E-04
  .570506E-04  .561769E-04  .553477E-04  .545610E-04  .538148E-04
  .531073E-04  .524367E-04  .518013E-04  .511995E-04  .506296E-04
  .500902E-04  .495797E-04  .490968E-04  .486401E-04  .482083E-04
  .478003E-04  .474149E-04  .470508E-04  .467072E-04  .463830E-04
  .460772E-04
  .506412E+06  .513464E+06  .520513E+06  .527554E+06  .534584E+06
  .541603E+06  .548609E+06  .555602E+06  .562584E+06  .569554E+06
  .576514E+06  .583466E+06  .590409E+06  .597344E+06  .604273E+06
  .611195E+06  .618111E+06  .625021E+06  .631923E+06  .638818E+06
  .645705E+06  .652583E+06  .659451E+06  .666308E+06  .673152E+06
  .679983E+06  .686800E+06  .693601E+06  .700386E+06  .707152E+06
  .713901E+06  .720629E+06  .727337E+06  .734025E+06  .740690E+06
  .747332E+06  .753952E+06  .760548E+06  .767120E+06  .773668E+06
  .780190E+06  .786688E+06  .793160E+06  .799607E+06  .806028E+06
  .812423E+06  .818793E+06  .825137E+06  .831456E+06  .837749E+06
  .844016E+06  .850259E+06  .856477E+06  .862671E+06  .868840E+06
  .874986E+06  .881108E+06  .887207E+06  .893285E+06  .899340E+06
  .905373E+06
  .110079E+04  .108976E+04  .107871E+04  .106763E+04  .105653E+04
  .104541E+04  .103427E+04  .102310E+04  .101191E+04  .100070E+04
  .989473E+03  .978223E+03  .966955E+03  .955672E+03  .944380E+03
  .933081E+03  .921783E+03  .910492E+03  .899214E+03  .887958E+03
  .876731E+03  .865543E+03  .854401E+03  .843316E+03  .832295E+03
  .821348E+03  .810483E+03  .799709E+03  .789034E+03  .778466E+03
  .768013E+03  .757680E+03  .747476E+03  .737405E+03  .727474E+03
  .717687E+03  .708050E+03  .698565E+03  .689237E+03  .680068E+03
  .671061E+03  .662219E+03  .653541E+03  .645030E+03  .636686E+03
  .628509E+03  .620500E+03  .612656E+03  .604978E+03  .597463E+03
  .590111E+03  .582919E+03  .575886E+03  .569008E+03  .562284E+03
  .555711E+03  .549285E+03  .543004E+03  .536866E+03  .530866E+03
  .525002E+03
  .168814E-03  .162199E-03  .156013E-03  .150215E-03  .144772E-03
  .139650E-03  .134821E-03  .130261E-03  .125946E-03  .121858E-03
  .117978E-03  .114291E-03  .110783E-03  .107443E-03  .104259E-03
  .101222E-03  .983241E-04  .955568E-04  .929138E-04  .903889E-04
  .879766E-04  .856717E-04  .834695E-04  .813657E-04  .793563E-04
  .774373E-04  .756052E-04  .738565E-04  .721880E-04  .705963E-04
  .690786E-04  .676318E-04  .662532E-04  .649400E-04  .636896E-04
  .624994E-04  .613668E-04  .602896E-04  .592654E-04  .582919E-04
  .573670E-04  .564885E-04  .556544E-04  .548627E-04  .541115E-04
  .533990E-04  .527235E-04  .520831E-04  .514763E-04  .509014E-04
  .503571E-04  .498417E-04  .493539E-04  .488925E-04  .484560E-04
  .480434E-04  .476534E-04  .472849E-04  .469369E-04  .466083E-04
  .462983E-04
  .506524E+06  .513570E+06  .520613E+06  .527648E+06  .534672E+06
  .541683E+06  .548682E+06  .555668E+06  .562641E+06  .569603E+06
  .576555E+06  .583497E+06  .590430E+06  .597356E+06  .604274E+06
  .611186E+06  .618091E+06  .624990E+06  .631881E+06  .638765E+06
  .645640E+06  .652506E+06  .659362E+06  .666207E+06  .673040E+06
  .679860E+06  .686665E+06  .693454E+06  .700228E+06  .706983E+06
  .713720E+06  .720438E+06  .727136E+06  .733813E+06  .740468E+06
  .747102E+06  .753712E+06  .760300E+06  .766863E+06  .773403E+06
  .779918E+06  .786409E+06  .792875E+06  .799316E+06  .805731E+06
  .812122E+06  .818487E+06  .824827E+06  .831142E+06  .837431E+06
  .843696E+06  .849937E+06  .856153E+06  .862345E+06  .868513E+06
  .874658E+06  .880780E+06  .886879E+06  .892956E+06  .899012E+06
  .905046E+06
  .110164E+04  .109065E+04  .107963E+04  .106858E+04  .105752E+04
  .104644E+04  .103533E+04  .102421E+04  .101306E+04  .100190E+04
  .990712E+03  .979508E+03  .968287E+03  .957054E+03  .945811E+03
  .934564E+03  .923318E+03  .912079E+03  .900855E+03  .889653E+03
  .878480E+03  .867346E+03  .856259E+03  .845228E+03  .834261E+03
  .823367E+03  .812555E+03  .801833E+03  .791208E+03  .780690E+03
  .770284E+03  .759998E+03  .749838E+03  .739810E+03  .729920E+03
  .720172E+03  .710571E+03  .701121E+03  .691824E+03  .682685E+03
  .673706E+03  .664888E+03  .656234E+03  .647743E+03  .639418E+03
  .631257E+03  .623261E+03  .615429E+03  .607760E+03  .600254E+03
  .592908E+03  .585720E+03  .578689E+03  .571813E+03  .565088E+03
  .558513E+03  .552085E+03  .545800E+03  .539656E+03  .533650E+03
  .527779E+03
  .169302E-03  .162676E-03  .156480E-03  .150673E-03  .145221E-03
  .140092E-03  .135257E-03  .130690E-03  .126370E-03  .122277E-03
  .118393E-03  .114702E-03  .111191E-03  .107847E-03  .104661E-03
  .101621E-03  .987201E-04  .959503E-04  .933049E-04  .907776E-04
  .883628E-04  .860554E-04  .838507E-04  .817444E-04  .797322E-04
  .778105E-04  .759755E-04  .742238E-04  .725520E-04  .709571E-04
  .694359E-04  .679855E-04  .666031E-04  .652860E-04  .640315E-04
  .628371E-04  .617003E-04  .606187E-04  .595899E-04  .586118E-04
  .576822E-04  .567989E-04  .559600E-04  .551634E-04  .544074E-04
  .536900E-04  .530095E-04  .523641E-04  .517524E-04  .511727E-04
  .506234E-04  .501032E-04  .496107E-04  .491445E-04  .487034E-04
  .482862E-04  .478917E-04  .475187E-04  .471664E-04  .468335E-04
  .465193E-04
  .506637E+06  .513677E+06  .520714E+06  .527742E+06  .534760E+06
  .541765E+06  .548756E+06  .555735E+06  .562700E+06  .569654E+06
  .576597E+06  .583530E+06  .590454E+06  .597370E+06  .604279E+06
  .611180E+06  .618075E+06  .624962E+06  .631842E+06  .638715E+06
  .645579E+06  .652434E+06  .659278E+06  .666112E+06  .672933E+06
  .679741E+06  .686535E+06  .693313E+06  .700075E+06  .706819E+06
  .713546E+06  .720253E+06  .726941E+06  .733608E+06  .740254E+06
  .746877E+06  .753479E+06  .760058E+06  .766613E+06  .773145E+06
  .779653E+06  .786137E+06  .792597E+06  .799031E+06  .805442E+06
  .811827E+06  .818188E+06  .824523E+06  .830835E+06  .837121E+06
  .843383E+06  .849621E+06  .855835E+06  .862026E+06  .868193E+06
  .874337E+06  .880458E+06  .886557E+06  .892635E+06  .898691E+06
  .904726E+06
  .110248E+04  .109152E+04  .108054E+04  .106953E+04  .105851E+04
  .104746E+04  .103639E+04  .102531E+04  .101421E+04  .100308E+04
  .991941E+03  .980783E+03  .969609E+03  .958424E+03  .947230E+03
  .936033E+03  .924838E+03  .913651E+03  .902480E+03  .891331E+03
  .880212E+03  .869131E+03  .858098E+03  .847120E+03  .836206E+03
  .825364E+03  .814604E+03  .803933E+03  .793358E+03  .782888E+03
  .772530E+03  .762290E+03  .752174E+03  .742188E+03  .732338E+03
  .722628E+03  .713064E+03  .703647E+03  .694383E+03  .685274E+03
  .676322E+03  .667529E+03  .658897E+03  .650428E+03  .642120E+03
  .633976E+03  .625994E+03  .618174E+03  .610516E+03  .603017E+03
  .595678E+03  .588495E+03  .581467E+03  .574592E+03  .567868E+03
  .561292E+03  .554861E+03  .548572E+03  .542424E+03  .536412E+03
  .530534E+03
  .169789E-03  .163152E-03  .156946E-03  .151130E-03  .145670E-03
  .140533E-03  .135691E-03  .131119E-03  .126794E-03  .122696E-03
  .118807E-03  .115112E-03  .111597E-03  .108251E-03  .105061E-03
  .102018E-03  .991147E-04  .963423E-04  .936943E-04  .911645E-04
  .887473E-04  .864374E-04  .842302E-04  .821213E-04  .801065E-04
  .781819E-04  .763440E-04  .745893E-04  .729143E-04  .713161E-04
  .697914E-04  .683375E-04  .669514E-04  .656304E-04  .643719E-04
  .631734E-04  .620323E-04  .609464E-04  .599132E-04  .589305E-04
  .579962E-04  .571083E-04  .562646E-04  .554632E-04  .547023E-04
  .539801E-04  .532947E-04  .526445E-04  .520279E-04  .514433E-04
  .508893E-04  .503643E-04  .498671E-04  .493962E-04  .489505E-04
  .485287E-04  .481297E-04  .477524E-04  .473957E-04  .470587E-04
  .467403E-04
  .506750E+06  .513785E+06  .520816E+06  .527838E+06  .534849E+06
  .541848E+06  .548832E+06  .555803E+06  .562761E+06  .569707E+06
  .576641E+06  .583565E+06  .590480E+06  .597386E+06  .604285E+06
  .611176E+06  .618060E+06  .624937E+06  .631807E+06  .638668E+06
  .645521E+06  .652365E+06  .659198E+06  .666020E+06  .672830E+06
  .679627E+06  .686409E+06  .693176E+06  .699927E+06  .706661E+06
  .713377E+06  .720074E+06  .726751E+06  .733409E+06  .740045E+06
  .746660E+06  .753252E+06  .759823E+06  .766370E+06  .772895E+06
  .779395E+06  .785872E+06  .792325E+06  .798754E+06  .805159E+06
  .811539E+06  .817895E+06  .824227E+06  .830534E+06  .836818E+06
  .843077E+06  .849313E+06  .855525E+06  .861713E+06  .867879E+06
  .874022E+06  .880143E+06  .886242E+06  .892319E+06  .898375E+06
  .904411E+06
  .110332E+04  .109240E+04  .108145E+04  .107047E+04  .105948E+04
  .104847E+04  .103745E+04  .102640E+04  .101534E+04  .100426E+04
  .993161E+03  .982048E+03  .970920E+03  .959782E+03  .948637E+03
  .937489E+03  .926345E+03  .915209E+03  .904089E+03  .892992E+03
  .881926E+03  .870898E+03  .859917E+03  .848992E+03  .838130E+03
  .827340E+03  .816631E+03  .806010E+03  .795484E+03  .785062E+03
  .774750E+03  .764555E+03  .754483E+03  .744539E+03  .734729E+03
  .725057E+03  .715528E+03  .706146E+03  .696913E+03  .687834E+03
  .678909E+03  .670142E+03  .661533E+03  .653084E+03  .644795E+03
  .636667E+03  .628699E+03  .620892E+03  .613244E+03  .605754E+03
  .598421E+03  .591244E+03  .584219E+03  .577347E+03  .570623E+03
  .564046E+03  .557613E+03  .551322E+03  .545169E+03  .539152E+03
  .533268E+03
  .170275E-03  .163627E-03  .157411E-03  .151586E-03  .146118E-03
  .140974E-03  .136125E-03  .131547E-03  .127216E-03  .123113E-03
  .119220E-03  .115521E-03  .112003E-03  .108652E-03  .105459E-03
  .102414E-03  .995077E-04  .967328E-04  .940822E-04  .915499E-04
  .891302E-04  .868178E-04  .846080E-04  .824965E-04  .804790E-04
  .785516E-04  .767108E-04  .749530E-04  .732749E-04  .716734E-04
  .701454E-04  .686878E-04  .672981E-04  .659733E-04  .647108E-04
  .635082E-04  .623630E-04  .612727E-04  .602351E-04  .592480E-04
  .583091E-04  .574165E-04  .565682E-04  .557621E-04  .549964E-04
  .542693E-04  .535791E-04  .529241E-04  .523028E-04  .517134E-04
  .511546E-04  .506249E-04  .501230E-04  .496475E-04  .491973E-04
  .487710E-04  .483676E-04  .479859E-04  .476249E-04  .472836E-04
  .469611E-04
  .506865E+06  .513894E+06  .520919E+06  .527935E+06  .534940E+06
  .541932E+06  .548909E+06  .555873E+06  .562823E+06  .569761E+06
  .576687E+06  .583602E+06  .590508E+06  .597405E+06  .604294E+06
  .611175E+06  .618049E+06  .624916E+06  .631774E+06  .638625E+06
  .645467E+06  .652299E+06  .659122E+06  .665933E+06  .672731E+06
  .679517E+06  .686288E+06  .693045E+06  .699785E+06  .706508E+06
  .713214E+06  .719901E+06  .726568E+06  .733216E+06  .739842E+06
  .746448E+06  .753032E+06  .759594E+06  .766134E+06  .772650E+06
  .779144E+06  .785614E+06  .792061E+06  .798484E+06  .804883E+06
  .811258E+06  .817610E+06  .823937E+06  .830241E+06  .836521E+06
  .842777E+06  .849010E+06  .855220E+06  .861407E+06  .867572E+06
  .873714E+06  .879834E+06  .885932E+06  .892009E+06  .898066E+06
  .904102E+06
  .110416E+04  .109326E+04  .108235E+04  .107141E+04  .106046E+04
  .104948E+04  .103849E+04  .102749E+04  .101647E+04  .100543E+04
  .994372E+03  .983302E+03  .972221E+03  .961129E+03  .950032E+03
  .938933E+03  .927838E+03  .916753E+03  .905683E+03  .894638E+03
  .883623E+03  .872647E+03  .861718E+03  .850844E+03  .840034E+03
  .829295E+03  .818636E+03  .808064E+03  .797587E+03  .787212E+03
  .776946E+03  .766795E+03  .756766E+03  .746863E+03  .737093E+03
  .727459E+03  .717965E+03  .708617E+03  .699416E+03  .690365E+03
  .681468E+03  .672726E+03  .664140E+03  .655712E+03  .647442E+03
  .639330E+03  .631377E+03  .623583E+03  .615945E+03  .608465E+03
  .601139E+03  .593967E+03  .586947E+03  .580076E+03  .573354E+03
  .566776E+03  .560342E+03  .554048E+03  .547891E+03  .541870E+03
  .535980E+03
  .170761E-03  .164102E-03  .157875E-03  .152042E-03  .146565E-03
  .141413E-03  .136558E-03  .131973E-03  .127637E-03  .123529E-03
  .119632E-03  .115929E-03  .112407E-03  .109053E-03  .105857E-03
  .102808E-03  .998994E-04  .971217E-04  .944686E-04  .919337E-04
  .895115E-04  .871965E-04  .849842E-04  .828700E-04  .808498E-04
  .789196E-04  .770759E-04  .753151E-04  .736339E-04  .720291E-04
  .704976E-04  .690366E-04  .676432E-04  .663146E-04  .650483E-04
  .638416E-04  .626922E-04  .615977E-04  .605558E-04  .595642E-04
  .586209E-04  .577237E-04  .568707E-04  .560599E-04  .552896E-04
  .545578E-04  .538628E-04  .532031E-04  .525770E-04  .519829E-04
  .514194E-04  .508851E-04  .503785E-04  .498985E-04  .494437E-04
  .490130E-04  .486051E-04  .482191E-04  .478539E-04  .475085E-04
  .471819E-04
  .506980E+06  .514004E+06  .521023E+06  .528033E+06  .535032E+06
  .542017E+06  .548988E+06  .555944E+06  .562887E+06  .569817E+06
  .576734E+06  .583641E+06  .590538E+06  .597426E+06  .604305E+06
  .611177E+06  .618041E+06  .624897E+06  .631745E+06  .638585E+06
  .645416E+06  .652238E+06  .659049E+06  .665849E+06  .672637E+06
  .679412E+06  .686173E+06  .692918E+06  .699648E+06  .706361E+06
  .713056E+06  .719733E+06  .726390E+06  .733028E+06  .739646E+06
  .746243E+06  .752818E+06  .759372E+06  .765904E+06  .772413E+06
  .778899E+06  .785363E+06  .791803E+06  .798220E+06  .804614E+06
  .810984E+06  .817331E+06  .823654E+06  .829954E+06  .836231E+06
  .842484E+06  .848715E+06  .854923E+06  .861108E+06  .867270E+06
  .873411E+06  .879531E+06  .885629E+06  .891706E+06  .897762E+06
  .903799E+06
  .110499E+04  .109413E+04  .108324E+04  .107234E+04  .106142E+04
  .105049E+04  .103953E+04  .102857E+04  .101758E+04  .100659E+04
  .995574E+03  .984548E+03  .973511E+03  .962465E+03  .951415E+03
  .940364E+03  .929318E+03  .918282E+03  .907263E+03  .896268E+03
  .885304E+03  .874379E+03  .863501E+03  .852678E+03  .841918E+03
  .831229E+03  .820620E+03  .810096E+03  .799667E+03  .789338E+03
  .779118E+03  .769011E+03  .759024E+03  .749162E+03  .739430E+03
  .729834E+03  .720376E+03  .711060E+03  .701891E+03  .692870E+03
  .684000E+03  .675283E+03  .666720E+03  .658312E+03  .650061E+03
  .641967E+03  .634029E+03  .626247E+03  .618621E+03  .611149E+03
  .603831E+03  .596665E+03  .589649E+03  .582782E+03  .576060E+03
  .569483E+03  .563048E+03  .556751E+03  .550591E+03  .544565E+03
  .538670E+03
  .171246E-03  .164576E-03  .158339E-03  .152496E-03  .147011E-03
  .141852E-03  .136990E-03  .132399E-03  .128057E-03  .123944E-03
  .120042E-03  .116335E-03  .112809E-03  .109452E-03  .106253E-03
  .103202E-03  .100290E-03  .975092E-04  .948535E-04  .923160E-04
  .898912E-04  .875737E-04  .853588E-04  .832419E-04  .812189E-04
  .792860E-04  .774394E-04  .756755E-04  .739912E-04  .723831E-04
  .708483E-04  .693838E-04  .679867E-04  .666544E-04  .653842E-04
  .641736E-04  .630201E-04  .619214E-04  .608752E-04  .598793E-04
  .589315E-04  .580298E-04  .571722E-04  .563569E-04  .555818E-04
  .548454E-04  .541458E-04  .534813E-04  .528505E-04  .522518E-04
  .516836E-04  .511447E-04  .506336E-04  .501490E-04  .496898E-04
  .492546E-04  .488425E-04  .484522E-04  .480827E-04  .477332E-04
  .474025E-04
  .507096E+06  .514114E+06  .521128E+06  .528132E+06  .535125E+06
  .542103E+06  .549067E+06  .556017E+06  .562952E+06  .569874E+06
  .576784E+06  .583682E+06  .590570E+06  .597449E+06  .604319E+06
  .611181E+06  .618035E+06  .624881E+06  .631719E+06  .638548E+06
  .645369E+06  .652180E+06  .658980E+06  .665770E+06  .672547E+06
  .679311E+06  .686061E+06  .692796E+06  .699515E+06  .706218E+06
  .712903E+06  .719570E+06  .726218E+06  .732847E+06  .739455E+06
  .746043E+06  .752610E+06  .759156E+06  .765680E+06  .772182E+06
  .778661E+06  .785118E+06  .791552E+06  .797963E+06  .804352E+06
  .810717E+06  .817059E+06  .823378E+06  .829674E+06  .835947E+06
  .842198E+06  .848426E+06  .854631E+06  .860814E+06  .866976E+06
  .873115E+06  .879234E+06  .885331E+06  .891408E+06  .897464E+06
  .903501E+06
  .110582E+04  .109499E+04  .108413E+04  .107327E+04  .106238E+04
  .105148E+04  .104057E+04  .102964E+04  .101869E+04  .100774E+04
  .996766E+03  .985784E+03  .974791E+03  .963790E+03  .952786E+03
  .941783E+03  .930785E+03  .919797E+03  .908828E+03  .897882E+03
  .886969E+03  .876094E+03  .865266E+03  .854493E+03  .843783E+03
  .833144E+03  .822582E+03  .812107E+03  .801724E+03  .791442E+03
  .781266E+03  .771202E+03  .761257E+03  .751435E+03  .741743E+03
  .732183E+03  .722760E+03  .713478E+03  .704339E+03  .695347E+03
  .686504E+03  .677812E+03  .669273E+03  .660886E+03  .652654E+03
  .644577E+03  .636654E+03  .628885E+03  .621270E+03  .613808E+03
  .606498E+03  .599338E+03  .592327E+03  .585463E+03  .578743E+03
  .572167E+03  .565731E+03  .559432E+03  .553270E+03  .547240E+03
  .541340E+03
  .171731E-03  .165049E-03  .158803E-03  .152950E-03  .147457E-03
  .142290E-03  .137421E-03  .132824E-03  .128477E-03  .124358E-03
  .120452E-03  .116741E-03  .113211E-03  .109850E-03  .106648E-03
  .103593E-03  .100678E-03  .978953E-04  .952369E-04  .926968E-04
  .902694E-04  .879493E-04  .857317E-04  .836122E-04  .815865E-04
  .796507E-04  .778012E-04  .760343E-04  .743469E-04  .727356E-04
  .711974E-04  .697294E-04  .683288E-04  .669927E-04  .657187E-04
  .645042E-04  .633466E-04  .622438E-04  .611934E-04  .601931E-04
  .592409E-04  .583348E-04  .574727E-04  .566528E-04  .558732E-04
  .551321E-04  .544279E-04  .537589E-04  .531234E-04  .525201E-04
  .519474E-04  .514039E-04  .508882E-04  .503992E-04  .499355E-04
  .494960E-04  .490795E-04  .486850E-04  .483114E-04  .479577E-04
  .476230E-04
  .507213E+06  .514226E+06  .521234E+06  .528232E+06  .535219E+06
  .542191E+06  .549148E+06  .556091E+06  .563019E+06  .569933E+06
  .576835E+06  .583725E+06  .590605E+06  .597474E+06  .604335E+06
  .611187E+06  .618032E+06  .624868E+06  .631696E+06  .638515E+06
  .645325E+06  .652125E+06  .658916E+06  .665694E+06  .672461E+06
  .679214E+06  .685954E+06  .692679E+06  .699388E+06  .706081E+06
  .712756E+06  .719413E+06  .726052E+06  .732671E+06  .739271E+06
  .745850E+06  .752409E+06  .758946E+06  .765462E+06  .771957E+06
  .778429E+06  .784879E+06  .791307E+06  .797713E+06  .804096E+06
  .810456E+06  .816793E+06  .823108E+06  .829400E+06  .835670E+06
  .841918E+06  .848143E+06  .854346E+06  .860527E+06  .866687E+06
  .872825E+06  .878943E+06  .885039E+06  .891116E+06  .897172E+06
  .903209E+06
  .110664E+04  .109584E+04  .108502E+04  .107419E+04  .106333E+04
  .105247E+04  .104159E+04  .103070E+04  .101980E+04  .100888E+04
  .997950E+03  .987010E+03  .976061E+03  .965105E+03  .954147E+03
  .943190E+03  .932239E+03  .921300E+03  .910378E+03  .899482E+03
  .888618E+03  .877792E+03  .867014E+03  .856290E+03  .845629E+03
  .835038E+03  .824525E+03  .814096E+03  .803760E+03  .793523E+03
  .783391E+03  .773370E+03  .763466E+03  .753684E+03  .744029E+03
  .734506E+03  .725118E+03  .715869E+03  .706761E+03  .697798E+03
  .688983E+03  .680315E+03  .671799E+03  .663434E+03  .655221E+03
  .647160E+03  .639253E+03  .631497E+03  .623894E+03  .616442E+03
  .609140E+03  .601987E+03  .594981E+03  .588120E+03  .581403E+03
  .574827E+03  .568391E+03  .562091E+03  .555926E+03  .549892E+03
  .543988E+03
  .172214E-03  .165522E-03  .159265E-03  .153404E-03  .147902E-03
  .142727E-03  .137851E-03  .133248E-03  .128895E-03  .124772E-03
  .120860E-03  .117145E-03  .113611E-03  .110247E-03  .107041E-03
  .103984E-03  .101066E-03  .982800E-04  .956188E-04  .930761E-04
  .906461E-04  .883233E-04  .861031E-04  .839809E-04  .819525E-04
  .800139E-04  .781614E-04  .763916E-04  .747010E-04  .730865E-04
  .715450E-04  .700735E-04  .686693E-04  .673296E-04  .660518E-04
  .648333E-04  .636718E-04  .625649E-04  .615103E-04  .605058E-04
  .595493E-04  .586388E-04  .577723E-04  .569478E-04  .561637E-04
  .554181E-04  .547093E-04  .540357E-04  .533957E-04  .527878E-04
  .522105E-04  .516625E-04  .511424E-04  .506490E-04  .501809E-04
  .497371E-04  .493163E-04  .489176E-04  .485398E-04  .481821E-04
  .478434E-04
  .507331E+06  .514338E+06  .521341E+06  .528334E+06  .535314E+06
  .542280E+06  .549231E+06  .556166E+06  .563087E+06  .569994E+06
  .576888E+06  .583770E+06  .590641E+06  .597502E+06  .604353E+06
  .611196E+06  .618031E+06  .624857E+06  .631675E+06  .638484E+06
  .645284E+06  .652074E+06  .658854E+06  .665623E+06  .672379E+06
  .679122E+06  .685851E+06  .692566E+06  .699265E+06  .705948E+06
  .712613E+06  .719261E+06  .725890E+06  .732501E+06  .739091E+06
  .745662E+06  .752213E+06  .758742E+06  .765251E+06  .771738E+06
  .778203E+06  .784647E+06  .791069E+06  .797468E+06  .803846E+06
  .810201E+06  .816534E+06  .822845E+06  .829133E+06  .835399E+06
  .841644E+06  .847866E+06  .854067E+06  .860246E+06  .866404E+06
  .872541E+06  .878658E+06  .884754E+06  .890830E+06  .896886E+06
  .902923E+06
  .110746E+04  .109669E+04  .108590E+04  .107510E+04  .106428E+04
  .105345E+04  .104261E+04  .103176E+04  .102089E+04  .101001E+04
  .999126E+03  .988227E+03  .977321E+03  .966409E+03  .955496E+03
  .944584E+03  .933680E+03  .922788E+03  .911915E+03  .901067E+03
  .890251E+03  .879474E+03  .868745E+03  .858069E+03  .847456E+03
  .836913E+03  .826447E+03  .816065E+03  .805774E+03  .795581E+03
  .785493E+03  .775514E+03  .765651E+03  .755909E+03  .746292E+03
  .736804E+03  .727451E+03  .718234E+03  .709157E+03  .700223E+03
  .691435E+03  .682793E+03  .674299E+03  .665955E+03  .657761E+03
  .649718E+03  .641826E+03  .634084E+03  .626493E+03  .619051E+03
  .611758E+03  .604611E+03  .597611E+03  .590754E+03  .584040E+03
  .577465E+03  .571029E+03  .564728E+03  .558561E+03  .552524E+03
  .546616E+03
  .172698E-03  .165994E-03  .159727E-03  .153856E-03  .148346E-03
  .143163E-03  .138280E-03  .133671E-03  .129312E-03  .125184E-03
  .121268E-03  .117548E-03  .114010E-03  .110643E-03  .107433E-03
  .104373E-03  .101452E-03  .986633E-04  .959994E-04  .934540E-04
  .910213E-04  .886959E-04  .864730E-04  .843481E-04  .823169E-04
  .803754E-04  .785201E-04  .767472E-04  .750535E-04  .734358E-04
  .718910E-04  .704161E-04  .690084E-04  .676650E-04  .663835E-04
  .651612E-04  .639957E-04  .628847E-04  .618260E-04  .608173E-04
  .598565E-04  .589417E-04  .580708E-04  .572419E-04  .564533E-04
  .557032E-04  .549899E-04  .543118E-04  .536673E-04  .530549E-04
  .524731E-04  .519207E-04  .513962E-04  .508983E-04  .504259E-04
  .499778E-04  .495528E-04  .491499E-04  .487681E-04  .484063E-04
  .480636E-04
  .507449E+06  .514451E+06  .521448E+06  .528436E+06  .535410E+06
  .542370E+06  .549314E+06  .556243E+06  .563157E+06  .570056E+06
  .576942E+06  .583816E+06  .590679E+06  .597531E+06  .604374E+06
  .611208E+06  .618033E+06  .624849E+06  .631658E+06  .638457E+06
  .645247E+06  .652027E+06  .658796E+06  .665555E+06  .672301E+06
  .679034E+06  .685753E+06  .692458E+06  .699147E+06  .705820E+06
  .712476E+06  .719114E+06  .725734E+06  .732336E+06  .738918E+06
  .745480E+06  .752022E+06  .758544E+06  .765045E+06  .771525E+06
  .777984E+06  .784421E+06  .790837E+06  .797230E+06  .803602E+06
  .809953E+06  .816281E+06  .822587E+06  .828872E+06  .835135E+06
  .841376E+06  .847596E+06  .853794E+06  .859971E+06  .866127E+06
  .872263E+06  .878378E+06  .884474E+06  .890549E+06  .896605E+06
  .902642E+06
  .110827E+04  .109753E+04  .108678E+04  .107601E+04  .106522E+04
  .105443E+04  .104362E+04  .103281E+04  .102198E+04  .101114E+04
  .100029E+04  .989435E+03  .978571E+03  .967703E+03  .956834E+03
  .945968E+03  .935109E+03  .924264E+03  .913438E+03  .902637E+03
  .891869E+03  .881140E+03  .870459E+03  .859831E+03  .849265E+03
  .838769E+03  .828349E+03  .818013E+03  .807767E+03  .797618E+03
  .787573E+03  .777636E+03  .767813E+03  .758109E+03  .748530E+03
  .739078E+03  .729759E+03  .720574E+03  .711528E+03  .702623E+03
  .693861E+03  .685244E+03  .676773E+03  .668451E+03  .660276E+03
  .652250E+03  .644374E+03  .636646E+03  .629067E+03  .621636E+03
  .614351E+03  .607212E+03  .600217E+03  .593365E+03  .586653E+03
  .580080E+03  .573645E+03  .567343E+03  .561174E+03  .555135E+03
  .549223E+03
  .173181E-03  .166466E-03  .160188E-03  .154308E-03  .148789E-03
  .143599E-03  .138709E-03  .134093E-03  .129729E-03  .125595E-03
  .121674E-03  .117950E-03  .114409E-03  .111037E-03  .107824E-03
  .104761E-03  .101837E-03  .990452E-04  .963785E-04  .938304E-04
  .913950E-04  .890670E-04  .868414E-04  .847137E-04  .826797E-04
  .807355E-04  .788772E-04  .771013E-04  .754046E-04  .737836E-04
  .722355E-04  .707572E-04  .693460E-04  .679990E-04  .667137E-04
  .654876E-04  .643183E-04  .632033E-04  .621405E-04  .611276E-04
  .601627E-04  .592435E-04  .583683E-04  .575351E-04  .567421E-04
  .559875E-04  .552698E-04  .545872E-04  .539382E-04  .533214E-04
  .527352E-04  .521783E-04  .516495E-04  .511473E-04  .506706E-04
  .502182E-04  .497890E-04  .493820E-04  .489961E-04  .486303E-04
  .482837E-04
  .507569E+06  .514566E+06  .521557E+06  .528539E+06  .535507E+06
  .542461E+06  .549399E+06  .556321E+06  .563228E+06  .570120E+06
  .576998E+06  .583864E+06  .590719E+06  .597562E+06  .604396E+06
  .611221E+06  .618037E+06  .624844E+06  .631643E+06  .638432E+06
  .645212E+06  .651982E+06  .658742E+06  .665490E+06  .672226E+06
  .678949E+06  .685659E+06  .692354E+06  .699033E+06  .705696E+06
  .712343E+06  .718972E+06  .725583E+06  .732176E+06  .738749E+06
  .745303E+06  .751838E+06  .758352E+06  .764845E+06  .771318E+06
  .777770E+06  .784201E+06  .790610E+06  .796998E+06  .803365E+06
  .809710E+06  .816034E+06  .822336E+06  .828617E+06  .834876E+06
  .841114E+06  .847331E+06  .853527E+06  .859702E+06  .865857E+06
  .871991E+06  .878105E+06  .884199E+06  .890274E+06  .896330E+06
  .902367E+06
  .110908E+04  .109837E+04  .108765E+04  .107691E+04  .106616E+04
  .105540E+04  .104463E+04  .103385E+04  .102306E+04  .101226E+04
  .100145E+04  .990635E+03  .979812E+03  .968987E+03  .958161E+03
  .947340E+03  .936527E+03  .925727E+03  .914947E+03  .904194E+03
  .893472E+03  .882791E+03  .872156E+03  .861576E+03  .851057E+03
  .840607E+03  .830233E+03  .819942E+03  .809740E+03  .799634E+03
  .789631E+03  .779735E+03  .769952E+03  .760287E+03  .750744E+03
  .741328E+03  .732042E+03  .722890E+03  .713874E+03  .704998E+03
  .696262E+03  .687670E+03  .679223E+03  .670921E+03  .662766E+03
  .654758E+03  .646897E+03  .639184E+03  .631617E+03  .624196E+03
  .616920E+03  .609789E+03  .602800E+03  .595952E+03  .589244E+03
  .582673E+03  .576238E+03  .569937E+03  .563766E+03  .557725E+03
  .551810E+03
  .173663E-03  .166937E-03  .160649E-03  .154759E-03  .149232E-03
  .144034E-03  .139137E-03  .134515E-03  .130144E-03  .126005E-03
  .122080E-03  .118351E-03  .114806E-03  .111430E-03  .108214E-03
  .105147E-03  .102220E-03  .994258E-04  .967563E-04  .942055E-04
  .917673E-04  .894366E-04  .872083E-04  .850779E-04  .830411E-04
  .810940E-04  .792328E-04  .774539E-04  .757541E-04  .741300E-04
  .725786E-04  .710969E-04  .696822E-04  .683316E-04  .670427E-04
  .658128E-04  .646396E-04  .635207E-04  .624538E-04  .614369E-04
  .604677E-04  .595443E-04  .586648E-04  .578273E-04  .570299E-04
  .562710E-04  .555489E-04  .548619E-04  .542085E-04  .535873E-04
  .529967E-04  .524355E-04  .519023E-04  .513958E-04  .509149E-04
  .504583E-04  .500250E-04  .496138E-04  .492239E-04  .488541E-04
  .485036E-04
  .507689E+06  .514680E+06  .521667E+06  .528643E+06  .535605E+06
  .542553E+06  .549485E+06  .556400E+06  .563300E+06  .570185E+06
  .577056E+06  .583914E+06  .590760E+06  .597596E+06  .604421E+06
  .611237E+06  .618044E+06  .624842E+06  .631631E+06  .638411E+06
  .645181E+06  .651941E+06  .658691E+06  .665429E+06  .672156E+06
  .678869E+06  .685569E+06  .692254E+06  .698924E+06  .705578E+06
  .712215E+06  .718835E+06  .725437E+06  .732021E+06  .738586E+06
  .745132E+06  .751658E+06  .758165E+06  .764651E+06  .771117E+06
  .777562E+06  .783986E+06  .790390E+06  .796772E+06  .803134E+06
  .809474E+06  .815793E+06  .822091E+06  .828368E+06  .834623E+06
  .840858E+06  .847072E+06  .853266E+06  .859439E+06  .865591E+06
  .871724E+06  .877837E+06  .883930E+06  .890005E+06  .896060E+06
  .902097E+06
  .110988E+04  .109921E+04  .108852E+04  .107781E+04  .106709E+04
  .105637E+04  .104563E+04  .103489E+04  .102413E+04  .101337E+04
  .100260E+04  .991825E+03  .981044E+03  .970261E+03  .959478E+03
  .948701E+03  .937932E+03  .927178E+03  .916444E+03  .905736E+03
  .895061E+03  .884426E+03  .873838E+03  .863304E+03  .852831E+03
  .842426E+03  .832097E+03  .821850E+03  .811693E+03  .801630E+03
  .791668E+03  .781812E+03  .772069E+03  .762442E+03  .752935E+03
  .743554E+03  .734302E+03  .725181E+03  .716196E+03  .707348E+03
  .698639E+03  .690072E+03  .681647E+03  .673367E+03  .665231E+03
  .657241E+03  .649396E+03  .641697E+03  .634142E+03  .626732E+03
  .619466E+03  .612342E+03  .605360E+03  .598517E+03  .591813E+03
  .585244E+03  .578811E+03  .572509E+03  .566338E+03  .560294E+03
  .554376E+03
  .174144E-03  .167407E-03  .161109E-03  .155210E-03  .149674E-03
  .144468E-03  .139564E-03  .134935E-03  .130559E-03  .126415E-03
  .122484E-03  .118751E-03  .115202E-03  .111823E-03  .108603E-03
  .105533E-03  .102603E-03  .998052E-04  .971328E-04  .945792E-04
  .921383E-04  .898048E-04  .875738E-04  .854406E-04  .834010E-04
  .814511E-04  .795869E-04  .778051E-04  .761021E-04  .744748E-04
  .729202E-04  .714351E-04  .700169E-04  .686628E-04  .673703E-04
  .661366E-04  .649596E-04  .638368E-04  .627659E-04  .617449E-04
  .607717E-04  .598441E-04  .589604E-04  .581186E-04  .573169E-04
  .565537E-04  .558272E-04  .551359E-04  .544781E-04  .538525E-04
  .532577E-04  .526921E-04  .521546E-04  .516439E-04  .511588E-04
  .506980E-04  .502606E-04  .498454E-04  .494514E-04  .490777E-04
  .487234E-04
  .507810E+06  .514796E+06  .521777E+06  .528747E+06  .535705E+06
  .542646E+06  .549572E+06  .556481E+06  .563374E+06  .570252E+06
  .577115E+06  .583966E+06  .590804E+06  .597631E+06  .604448E+06
  .611255E+06  .618053E+06  .624842E+06  .631621E+06  .638392E+06
  .645153E+06  .651903E+06  .658643E+06  .665372E+06  .672089E+06
  .678792E+06  .685482E+06  .692158E+06  .698819E+06  .705463E+06
  .712092E+06  .718703E+06  .725296E+06  .731872E+06  .738428E+06
  .744966E+06  .751485E+06  .757984E+06  .764462E+06  .770921E+06
  .777360E+06  .783778E+06  .790175E+06  .796552E+06  .802908E+06
  .809243E+06  .815558E+06  .821852E+06  .828124E+06  .834377E+06
  .840608E+06  .846819E+06  .853010E+06  .859181E+06  .865332E+06
  .871463E+06  .877575E+06  .883667E+06  .889741E+06  .895796E+06
  .901832E+06
  .111068E+04  .110004E+04  .108938E+04  .107870E+04  .106802E+04
  .105733E+04  .104662E+04  .103592E+04  .102520E+04  .101447E+04
  .100374E+04  .993007E+03  .982267E+03  .971525E+03  .960785E+03
  .950050E+03  .939326E+03  .928616E+03  .917927E+03  .907265E+03
  .896635E+03  .886046E+03  .875503E+03  .865015E+03  .854587E+03
  .844228E+03  .833943E+03  .823740E+03  .813625E+03  .803605E+03
  .793684E+03  .783868E+03  .774163E+03  .764574E+03  .755104E+03
  .745757E+03  .736538E+03  .727449E+03  .718493E+03  .709673E+03
  .700991E+03  .692449E+03  .684047E+03  .675788E+03  .667672E+03
  .659699E+03  .651871E+03  .644186E+03  .636644E+03  .629245E+03
  .621989E+03  .614873E+03  .607897E+03  .601060E+03  .594359E+03
  .587794E+03  .581361E+03  .575060E+03  .568888E+03  .562843E+03
  .556923E+03
  .174626E-03  .167877E-03  .161568E-03  .155660E-03  .150115E-03
  .144901E-03  .139990E-03  .135355E-03  .130973E-03  .126823E-03
  .122888E-03  .119150E-03  .115596E-03  .112214E-03  .108990E-03
  .105917E-03  .102984E-03  .100183E-03  .975080E-04  .949515E-04
  .925079E-04  .901716E-04  .879378E-04  .858019E-04  .837595E-04
  .818067E-04  .799396E-04  .781547E-04  .764487E-04  .748183E-04
  .732603E-04  .717720E-04  .703503E-04  .689927E-04  .676965E-04
  .664592E-04  .652784E-04  .641517E-04  .630769E-04  .620519E-04
  .610745E-04  .601429E-04  .592550E-04  .584090E-04  .576030E-04
  .568355E-04  .561047E-04  .554091E-04  .547471E-04  .541172E-04
  .535180E-04  .529483E-04  .524065E-04  .518916E-04  .514023E-04
  .509374E-04  .504959E-04  .500767E-04  .496788E-04  .493012E-04
  .489430E-04
  .507931E+06  .514913E+06  .521888E+06  .528853E+06  .535805E+06
  .542741E+06  .549660E+06  .556563E+06  .563449E+06  .570320E+06
  .577176E+06  .584019E+06  .590849E+06  .597669E+06  .604477E+06
  .611275E+06  .618064E+06  .624844E+06  .631615E+06  .638376E+06
  .645127E+06  .651868E+06  .658599E+06  .665318E+06  .672025E+06
  .678719E+06  .685400E+06  .692066E+06  .698718E+06  .705353E+06
  .711973E+06  .718575E+06  .725160E+06  .731727E+06  .738275E+06
  .744805E+06  .751316E+06  .757807E+06  .764279E+06  .770731E+06
  .777163E+06  .783575E+06  .789967E+06  .796338E+06  .802688E+06
  .809019E+06  .815329E+06  .821618E+06  .827887E+06  .834136E+06
  .840364E+06  .846572E+06  .852761E+06  .858929E+06  .865078E+06
  .871208E+06  .877318E+06  .883409E+06  .889482E+06  .895537E+06
  .901573E+06
  .111148E+04  .110086E+04  .109023E+04  .107959E+04  .106894E+04
  .105828E+04  .104761E+04  .103694E+04  .102626E+04  .101557E+04
  .100488E+04  .994180E+03  .983480E+03  .972779E+03  .962081E+03
  .951389E+03  .940708E+03  .930042E+03  .919398E+03  .908780E+03
  .898196E+03  .887651E+03  .877154E+03  .866710E+03  .856327E+03
  .846012E+03  .835771E+03  .825611E+03  .815539E+03  .805560E+03
  .795679E+03  .785903E+03  .776237E+03  .766684E+03  .757250E+03
  .747938E+03  .738751E+03  .729694E+03  .720768E+03  .711976E+03
  .703320E+03  .694802E+03  .686424E+03  .678186E+03  .670089E+03
  .662134E+03  .654322E+03  .646651E+03  .639123E+03  .631735E+03
  .624488E+03  .617381E+03  .610412E+03  .603580E+03  .596884E+03
  .590321E+03  .583891E+03  .577591E+03  .571418E+03  .565372E+03
  .559449E+03
  .175106E-03  .168346E-03  .162027E-03  .156109E-03  .150556E-03
  .145334E-03  .140415E-03  .135774E-03  .131386E-03  .127230E-03
  .123290E-03  .119548E-03  .115990E-03  .112604E-03  .109377E-03
  .106300E-03  .103364E-03  .100560E-03  .978819E-04  .953225E-04
  .928761E-04  .905371E-04  .883005E-04  .861618E-04  .841166E-04
  .821609E-04  .802909E-04  .785030E-04  .767939E-04  .751603E-04
  .735991E-04  .721074E-04  .706824E-04  .693213E-04  .680215E-04
  .667805E-04  .655959E-04  .644654E-04  .633867E-04  .623577E-04
  .613764E-04  .604406E-04  .595486E-04  .586984E-04  .578883E-04
  .571166E-04  .563815E-04  .556817E-04  .550154E-04  .543813E-04
  .537779E-04  .532039E-04  .526579E-04  .521388E-04  .516454E-04
  .511765E-04  .507309E-04  .503077E-04  .499059E-04  .495244E-04
  .491624E-04
  .508054E+06  .515030E+06  .522000E+06  .528960E+06  .535906E+06
  .542836E+06  .549749E+06  .556646E+06  .563525E+06  .570389E+06
  .577239E+06  .584074E+06  .590897E+06  .597708E+06  .604508E+06
  .611298E+06  .618078E+06  .624849E+06  .631610E+06  .638362E+06
  .645105E+06  .651837E+06  .658558E+06  .665268E+06  .671965E+06
  .678650E+06  .685322E+06  .691979E+06  .698621E+06  .705248E+06
  .711858E+06  .718452E+06  .725028E+06  .731587E+06  .738127E+06
  .744649E+06  .751153E+06  .757637E+06  .764101E+06  .770547E+06
  .776972E+06  .783378E+06  .789763E+06  .796129E+06  .802474E+06
  .808800E+06  .815105E+06  .821390E+06  .827655E+06  .833900E+06
  .840125E+06  .846331E+06  .852517E+06  .858683E+06  .864830E+06
  .870957E+06  .877066E+06  .883157E+06  .889229E+06  .895283E+06
  .901319E+06
  .111227E+04  .110169E+04  .109109E+04  .108047E+04  .106985E+04
  .105923E+04  .104859E+04  .103795E+04  .102731E+04  .101666E+04
  .100600E+04  .995345E+03  .984685E+03  .974025E+03  .963368E+03
  .952718E+03  .942079E+03  .931457E+03  .920856E+03  .910282E+03
  .899742E+03  .889242E+03  .878789E+03  .868390E+03  .858051E+03
  .847779E+03  .837582E+03  .827464E+03  .817433E+03  .807495E+03
  .797655E+03  .787918E+03  .778289E+03  .768773E+03  .759374E+03
  .750096E+03  .740942E+03  .731915E+03  .723019E+03  .714255E+03
  .705625E+03  .697132E+03  .688776E+03  .680560E+03  .672483E+03
  .664546E+03  .656749E+03  .649094E+03  .641578E+03  .634202E+03
  .626965E+03  .619867E+03  .612905E+03  .606079E+03  .599387E+03
  .592828E+03  .586400E+03  .580100E+03  .573928E+03  .567881E+03
  .561956E+03
  .175586E-03  .168815E-03  .162485E-03  .156558E-03  .150995E-03
  .145766E-03  .140840E-03  .136192E-03  .131798E-03  .127637E-03
  .123692E-03  .119945E-03  .116383E-03  .112992E-03  .109762E-03
  .106682E-03  .103742E-03  .100936E-03  .982545E-04  .956923E-04
  .932430E-04  .909012E-04  .886618E-04  .865203E-04  .844722E-04
  .825136E-04  .806407E-04  .788498E-04  .771376E-04  .755009E-04
  .739365E-04  .724415E-04  .710131E-04  .696485E-04  .683451E-04
  .671005E-04  .659122E-04  .647779E-04  .636954E-04  .626625E-04
  .616771E-04  .607374E-04  .598413E-04  .589870E-04  .581727E-04
  .573968E-04  .566576E-04  .559535E-04  .552830E-04  .546447E-04
  .540371E-04  .534589E-04  .529089E-04  .523857E-04  .518881E-04
  .514152E-04  .509656E-04  .505385E-04  .501327E-04  .497474E-04
  .493816E-04
  .508177E+06  .515148E+06  .522113E+06  .529068E+06  .536008E+06
  .542933E+06  .549840E+06  .556730E+06  .563603E+06  .570460E+06
  .577302E+06  .584130E+06  .590946E+06  .597749E+06  .604541E+06
  .611322E+06  .618094E+06  .624856E+06  .631609E+06  .638352E+06
  .645085E+06  .651808E+06  .658520E+06  .665220E+06  .671909E+06
  .678584E+06  .685247E+06  .691895E+06  .698528E+06  .705146E+06
  .711748E+06  .718333E+06  .724901E+06  .731452E+06  .737984E+06
  .744499E+06  .750994E+06  .757471E+06  .763929E+06  .770367E+06
  .776786E+06  .783186E+06  .789565E+06  .795926E+06  .802266E+06
  .808586E+06  .814887E+06  .821168E+06  .827429E+06  .833671E+06
  .839892E+06  .846095E+06  .852278E+06  .858442E+06  .864587E+06
  .870713E+06  .876820E+06  .882909E+06  .888980E+06  .895034E+06
  .901069E+06
  .111306E+04  .110250E+04  .109193E+04  .108135E+04  .107076E+04
  .106017E+04  .104957E+04  .103896E+04  .102835E+04  .101774E+04
  .100712E+04  .996502E+03  .985881E+03  .975260E+03  .964644E+03
  .954036E+03  .943439E+03  .932860E+03  .922302E+03  .911771E+03
  .901275E+03  .890819E+03  .880410E+03  .870054E+03  .859758E+03
  .849530E+03  .839374E+03  .829299E+03  .819309E+03  .809411E+03
  .799611E+03  .789912E+03  .780321E+03  .770841E+03  .761477E+03
  .752232E+03  .743110E+03  .734115E+03  .725247E+03  .716511E+03
  .707907E+03  .699438E+03  .691106E+03  .682910E+03  .674853E+03
  .666934E+03  .659154E+03  .651513E+03  .644011E+03  .636646E+03
  .629420E+03  .622330E+03  .615376E+03  .608556E+03  .601869E+03
  .595313E+03  .588888E+03  .582590E+03  .576418E+03  .570370E+03
  .564444E+03
  .176066E-03  .169283E-03  .162943E-03  .157006E-03  .151435E-03
  .146197E-03  .141264E-03  .136609E-03  .132209E-03  .128043E-03
  .124092E-03  .120341E-03  .116775E-03  .113380E-03  .110146E-03
  .107062E-03  .104120E-03  .101310E-03  .986259E-04  .960607E-04
  .936086E-04  .912640E-04  .890218E-04  .868774E-04  .848265E-04
  .828650E-04  .809892E-04  .791953E-04  .774800E-04  .758402E-04
  .742725E-04  .727743E-04  .713424E-04  .699744E-04  .686675E-04
  .674193E-04  .662273E-04  .650893E-04  .640029E-04  .629661E-04
  .619769E-04  .610331E-04  .601330E-04  .592746E-04  .584562E-04
  .576762E-04  .569329E-04  .562246E-04  .555500E-04  .549075E-04
  .542958E-04  .537135E-04  .531593E-04  .526320E-04  .521305E-04
  .516535E-04  .512000E-04  .507689E-04  .503593E-04  .499702E-04
  .496006E-04
  .508301E+06  .515267E+06  .522227E+06  .529176E+06  .536111E+06
  .543030E+06  .549931E+06  .556815E+06  .563682E+06  .570533E+06
  .577368E+06  .584189E+06  .590996E+06  .597792E+06  .604576E+06
  .611349E+06  .618112E+06  .624866E+06  .631610E+06  .638344E+06
  .645068E+06  .651782E+06  .658485E+06  .665176E+06  .671856E+06
  .678522E+06  .685176E+06  .691815E+06  .698439E+06  .705049E+06
  .711642E+06  .718219E+06  .724779E+06  .731321E+06  .737846E+06
  .744352E+06  .750841E+06  .757310E+06  .763761E+06  .770193E+06
  .776606E+06  .782999E+06  .789373E+06  .795728E+06  .802063E+06
  .808378E+06  .814674E+06  .820951E+06  .827208E+06  .833446E+06
  .839665E+06  .845864E+06  .852045E+06  .858206E+06  .864349E+06
  .870473E+06  .876579E+06  .882667E+06  .888737E+06  .894790E+06
  .900825E+06
  .111385E+04  .110332E+04  .109278E+04  .108223E+04  .107167E+04
  .106111E+04  .105054E+04  .103997E+04  .102939E+04  .101881E+04
  .100823E+04  .997651E+03  .987068E+03  .976487E+03  .965911E+03
  .955344E+03  .944789E+03  .934251E+03  .923735E+03  .913248E+03
  .902795E+03  .892382E+03  .882015E+03  .871703E+03  .861450E+03
  .851264E+03  .841150E+03  .831116E+03  .821167E+03  .811309E+03
  .801547E+03  .791887E+03  .782332E+03  .772888E+03  .763559E+03
  .754347E+03  .745257E+03  .736292E+03  .727453E+03  .718744E+03
  .710167E+03  .701722E+03  .693413E+03  .685238E+03  .677200E+03
  .669300E+03  .661536E+03  .653910E+03  .646421E+03  .639069E+03
  .631853E+03  .624772E+03  .617825E+03  .611012E+03  .604330E+03
  .597778E+03  .591355E+03  .585059E+03  .578888E+03  .572840E+03
  .566912E+03
  .176545E-03  .169750E-03  .163400E-03  .157453E-03  .151873E-03
  .146628E-03  .141687E-03  .137026E-03  .132619E-03  .128448E-03
  .124492E-03  .120736E-03  .117166E-03  .113767E-03  .110529E-03
  .107442E-03  .104496E-03  .101683E-03  .989960E-04  .964280E-04
  .939729E-04  .916255E-04  .893805E-04  .872332E-04  .851795E-04
  .832151E-04  .813363E-04  .795394E-04  .778211E-04  .761781E-04
  .746073E-04  .731057E-04  .716705E-04  .702991E-04  .689887E-04
  .677369E-04  .665412E-04  .653995E-04  .643093E-04  .632687E-04
  .622756E-04  .613279E-04  .604237E-04  .595613E-04  .587389E-04
  .579548E-04  .572074E-04  .564950E-04  .558163E-04  .551697E-04
  .545539E-04  .539675E-04  .534093E-04  .528780E-04  .523724E-04
  .518914E-04  .514340E-04  .509991E-04  .505856E-04  .501927E-04
  .498194E-04
  .508425E+06  .515387E+06  .522342E+06  .529286E+06  .536215E+06
  .543129E+06  .550024E+06  .556902E+06  .563763E+06  .570606E+06
  .577435E+06  .584248E+06  .591048E+06  .597836E+06  .604612E+06
  .611378E+06  .618133E+06  .624878E+06  .631613E+06  .638338E+06
  .645054E+06  .651759E+06  .658453E+06  .665135E+06  .671806E+06
  .678464E+06  .685108E+06  .691739E+06  .698354E+06  .704955E+06
  .711540E+06  .718109E+06  .724660E+06  .731195E+06  .737712E+06
  .744211E+06  .750692E+06  .757155E+06  .763599E+06  .770024E+06
  .776430E+06  .782818E+06  .789186E+06  .795535E+06  .801865E+06
  .808176E+06  .814467E+06  .820740E+06  .826993E+06  .833227E+06
  .839443E+06  .845639E+06  .851817E+06  .857976E+06  .864117E+06
  .870239E+06  .876344E+06  .882430E+06  .888499E+06  .894551E+06
  .900586E+06
  .111463E+04  .110413E+04  .109361E+04  .108309E+04  .107257E+04
  .106204E+04  .105150E+04  .104097E+04  .103042E+04  .101988E+04
  .100934E+04  .998792E+03  .988247E+03  .977705E+03  .967169E+03
  .956641E+03  .946127E+03  .935631E+03  .925157E+03  .914712E+03
  .904301E+03  .893931E+03  .883607E+03  .873337E+03  .863126E+03
  .852981E+03  .842909E+03  .832916E+03  .823007E+03  .813188E+03
  .803465E+03  .793842E+03  .784324E+03  .774915E+03  .765620E+03
  .756441E+03  .747383E+03  .738447E+03  .729638E+03  .720956E+03
  .712404E+03  .703984E+03  .695697E+03  .687544E+03  .679526E+03
  .671643E+03  .663896E+03  .656285E+03  .648809E+03  .641469E+03
  .634263E+03  .627192E+03  .620253E+03  .613446E+03  .606770E+03
  .600223E+03  .593803E+03  .587508E+03  .581338E+03  .575290E+03
  .569362E+03
  .177023E-03  .170217E-03  .163856E-03  .157900E-03  .152311E-03
  .147058E-03  .142110E-03  .137441E-03  .133029E-03  .128852E-03
  .124891E-03  .121130E-03  .117555E-03  .114153E-03  .110911E-03
  .107821E-03  .104871E-03  .102055E-03  .993650E-04  .967940E-04
  .943360E-04  .919857E-04  .897378E-04  .875878E-04  .855311E-04
  .835638E-04  .816820E-04  .798822E-04  .781608E-04  .765147E-04
  .749406E-04  .734358E-04  .719973E-04  .706224E-04  .693086E-04
  .680532E-04  .668540E-04  .657085E-04  .646147E-04  .635703E-04
  .625732E-04  .616216E-04  .607136E-04  .598472E-04  .590208E-04
  .582326E-04  .574811E-04  .567647E-04  .560819E-04  .554313E-04
  .548114E-04  .542210E-04  .536587E-04  .531234E-04  .526139E-04
  .521290E-04  .516677E-04  .512289E-04  .508117E-04  .504150E-04
  .500380E-04
  .508551E+06  .515507E+06  .522457E+06  .529396E+06  .536320E+06
  .543228E+06  .550118E+06  .556990E+06  .563844E+06  .570682E+06
  .577503E+06  .584310E+06  .591102E+06  .597883E+06  .604651E+06
  .611408E+06  .618155E+06  .624892E+06  .631619E+06  .638335E+06
  .645042E+06  .651738E+06  .658423E+06  .665097E+06  .671759E+06
  .678408E+06  .685044E+06  .691666E+06  .698273E+06  .704866E+06
  .711442E+06  .718003E+06  .724546E+06  .731073E+06  .737583E+06
  .744074E+06  .750548E+06  .757004E+06  .763441E+06  .769860E+06
  .776260E+06  .782641E+06  .789004E+06  .795348E+06  .801672E+06
  .807978E+06  .814265E+06  .820534E+06  .826783E+06  .833014E+06
  .839226E+06  .845419E+06  .851594E+06  .857751E+06  .863889E+06
  .870010E+06  .876113E+06  .882198E+06  .888266E+06  .894317E+06
  .900352E+06
  .111540E+04  .110493E+04  .109445E+04  .108396E+04  .107346E+04
  .106296E+04  .105246E+04  .104196E+04  .103145E+04  .102094E+04
  .101043E+04  .999924E+03  .989417E+03  .978914E+03  .968417E+03
  .957929E+03  .947455E+03  .937000E+03  .926568E+03  .916164E+03
  .905795E+03  .895466E+03  .885184E+03  .874956E+03  .864787E+03
  .854683E+03  .844652E+03  .834699E+03  .824830E+03  .815050E+03
  .805364E+03  .795778E+03  .786296E+03  .776922E+03  .767661E+03
  .758514E+03  .749487E+03  .740582E+03  .731801E+03  .723146E+03
  .714620E+03  .706224E+03  .697959E+03  .689827E+03  .681829E+03
  .673964E+03  .666234E+03  .658638E+03  .651176E+03  .643848E+03
  .636653E+03  .629591E+03  .622660E+03  .615860E+03  .609189E+03
  .602647E+03  .596230E+03  .589938E+03  .583769E+03  .577721E+03
  .571792E+03
  .177501E-03  .170684E-03  .164312E-03  .158346E-03  .152748E-03
  .147487E-03  .142532E-03  .137856E-03  .133438E-03  .129255E-03
  .125289E-03  .121524E-03  .117944E-03  .114538E-03  .111292E-03
  .108198E-03  .105245E-03  .102426E-03  .997328E-04  .971588E-04
  .946979E-04  .923447E-04  .900939E-04  .879410E-04  .858814E-04
  .839112E-04  .820265E-04  .802236E-04  .784992E-04  .768499E-04
  .752728E-04  .737647E-04  .723229E-04  .709446E-04  .696273E-04
  .683684E-04  .671656E-04  .660165E-04  .649189E-04  .638707E-04
  .628699E-04  .619144E-04  .610025E-04  .601322E-04  .593018E-04
  .585097E-04  .577542E-04  .570337E-04  .563469E-04  .556923E-04
  .550684E-04  .544739E-04  .539077E-04  .533685E-04  .528550E-04
  .523662E-04  .519011E-04  .514585E-04  .510375E-04  .506371E-04
  .502564E-04
  .508677E+06  .515628E+06  .522574E+06  .529507E+06  .536426E+06
  .543329E+06  .550213E+06  .557079E+06  .563927E+06  .570758E+06
  .577573E+06  .584372E+06  .591158E+06  .597931E+06  .604691E+06
  .611441E+06  .618180E+06  .624908E+06  .631627E+06  .638335E+06
  .645033E+06  .651721E+06  .658397E+06  .665062E+06  .671715E+06
  .678356E+06  .684983E+06  .691597E+06  .698196E+06  .704780E+06
  .711348E+06  .717901E+06  .724437E+06  .730956E+06  .737458E+06
  .743942E+06  .750409E+06  .756858E+06  .763288E+06  .769700E+06
  .776094E+06  .782470E+06  .788827E+06  .795165E+06  .801485E+06
  .807786E+06  .814069E+06  .820333E+06  .826578E+06  .832805E+06
  .839014E+06  .845204E+06  .851377E+06  .857531E+06  .863667E+06
  .869786E+06  .875887E+06  .881971E+06  .888038E+06  .894088E+06
  .900122E+06
  .111617E+04  .110573E+04  .109528E+04  .108482E+04  .107435E+04
  .106388E+04  .105341E+04  .104294E+04  .103247E+04  .102200E+04
  .101152E+04  .100105E+04  .990579E+03  .980114E+03  .969655E+03
  .959207E+03  .948773E+03  .938358E+03  .927967E+03  .917604E+03
  .907276E+03  .896989E+03  .886748E+03  .876561E+03  .866433E+03
  .856370E+03  .846379E+03  .836465E+03  .826635E+03  .816893E+03
  .807245E+03  .797695E+03  .788249E+03  .778910E+03  .769681E+03
  .760568E+03  .751571E+03  .742695E+03  .733943E+03  .725315E+03
  .716814E+03  .708442E+03  .700200E+03  .692089E+03  .684110E+03
  .676264E+03  .668550E+03  .660969E+03  .653521E+03  .646205E+03
  .639021E+03  .631969E+03  .625047E+03  .618254E+03  .611589E+03
  .605051E+03  .598638E+03  .592348E+03  .586181E+03  .580133E+03
  .574204E+03
  .177978E-03  .171150E-03  .164768E-03  .158792E-03  .153185E-03
  .147915E-03  .142953E-03  .138271E-03  .133846E-03  .129657E-03
  .125686E-03  .121916E-03  .118332E-03  .114922E-03  .111672E-03
  .108574E-03  .105618E-03  .102796E-03  .100099E-03  .975224E-04
  .950586E-04  .927024E-04  .904488E-04  .882929E-04  .862305E-04
  .842574E-04  .823697E-04  .805638E-04  .788363E-04  .771840E-04
  .756036E-04  .740923E-04  .726472E-04  .712655E-04  .699448E-04
  .686824E-04  .674760E-04  .663233E-04  .652221E-04  .641702E-04
  .631656E-04  .622063E-04  .612904E-04  .604163E-04  .595820E-04
  .587859E-04  .580264E-04  .573020E-04  .566112E-04  .559526E-04
  .553248E-04  .547264E-04  .541562E-04  .536130E-04  .530957E-04
  .526031E-04  .521341E-04  .516877E-04  .512630E-04  .508589E-04
  .504746E-04
  .508803E+06  .515750E+06  .522691E+06  .529619E+06  .536533E+06
  .543430E+06  .550309E+06  .557169E+06  .564011E+06  .570836E+06
  .577644E+06  .584437E+06  .591215E+06  .597981E+06  .604734E+06
  .611475E+06  .618206E+06  .624927E+06  .631637E+06  .638337E+06
  .645027E+06  .651706E+06  .658374E+06  .665030E+06  .671675E+06
  .678307E+06  .684926E+06  .691531E+06  .698122E+06  .704698E+06
  .711258E+06  .717803E+06  .724331E+06  .730843E+06  .737337E+06
  .743814E+06  .750274E+06  .756716E+06  .763140E+06  .769546E+06
  .775934E+06  .782304E+06  .788655E+06  .794988E+06  .801303E+06
  .807599E+06  .813877E+06  .820137E+06  .826379E+06  .832602E+06
  .838807E+06  .844995E+06  .851164E+06  .857316E+06  .863450E+06
  .869567E+06  .875667E+06  .881749E+06  .887815E+06  .893864E+06
  .899897E+06
  .111694E+04  .110653E+04  .109610E+04  .108567E+04  .107524E+04
  .106480E+04  .105436E+04  .104392E+04  .103348E+04  .102304E+04
  .101260E+04  .100217E+04  .991734E+03  .981305E+03  .970885E+03
  .960476E+03  .950081E+03  .939706E+03  .929354E+03  .919032E+03
  .908745E+03  .898498E+03  .888299E+03  .878152E+03  .868064E+03
  .858041E+03  .848090E+03  .838215E+03  .828423E+03  .818719E+03
  .809108E+03  .799595E+03  .790183E+03  .780878E+03  .771683E+03
  .762601E+03  .753635E+03  .744789E+03  .736064E+03  .727463E+03
  .718987E+03  .710639E+03  .702420E+03  .694330E+03  .686370E+03
  .678542E+03  .670845E+03  .663279E+03  .655845E+03  .648542E+03
  .641369E+03  .634326E+03  .627412E+03  .620627E+03  .613968E+03
  .607435E+03  .601026E+03  .594739E+03  .588573E+03  .582527E+03
  .576598E+03
  .178455E-03  .171615E-03  .165222E-03  .159237E-03  .153621E-03
  .148343E-03  .143373E-03  .138684E-03  .134253E-03  .130059E-03
  .126082E-03  .122307E-03  .118719E-03  .115304E-03  .112051E-03
  .108950E-03  .105990E-03  .103165E-03  .100465E-03  .978849E-04
  .954181E-04  .930590E-04  .908024E-04  .886437E-04  .865783E-04
  .846023E-04  .827116E-04  .809027E-04  .791722E-04  .775167E-04
  .759332E-04  .744186E-04  .729702E-04  .715853E-04  .702611E-04
  .689953E-04  .677854E-04  .666291E-04  .655242E-04  .644686E-04
  .634602E-04  .624972E-04  .615775E-04  .606995E-04  .598613E-04
  .590613E-04  .582980E-04  .575696E-04  .568749E-04  .562123E-04
  .555806E-04  .549783E-04  .544042E-04  .538572E-04  .533360E-04
  .528395E-04  .523668E-04  .519166E-04  .514882E-04  .510805E-04
  .506926E-04
  .508931E+06  .515873E+06  .522808E+06  .529732E+06  .536641E+06
  .543533E+06  .550406E+06  .557260E+06  .564096E+06  .570915E+06
  .577716E+06  .584502E+06  .591274E+06  .598032E+06  .604778E+06
  .611512E+06  .618235E+06  .624947E+06  .631649E+06  .638341E+06
  .645023E+06  .651693E+06  .658353E+06  .665001E+06  .671638E+06
  .678261E+06  .684872E+06  .691469E+06  .698052E+06  .704619E+06
  .711172E+06  .717709E+06  .724229E+06  .730733E+06  .737221E+06
  .743691E+06  .750144E+06  .756579E+06  .762996E+06  .769396E+06
  .775778E+06  .782142E+06  .788488E+06  .794816E+06  .801125E+06
  .807417E+06  .813691E+06  .819946E+06  .826184E+06  .832404E+06
  .838606E+06  .844790E+06  .850957E+06  .857106E+06  .863238E+06
  .869353E+06  .875451E+06  .881532E+06  .887597E+06  .893645E+06
  .899677E+06
  .111771E+04  .110732E+04  .109692E+04  .108652E+04  .107612E+04
  .106571E+04  .105530E+04  .104489E+04  .103449E+04  .102408E+04
  .101368E+04  .100328E+04  .992880E+03  .982489E+03  .972106E+03
  .961735E+03  .951379E+03  .941043E+03  .930731E+03  .920449E+03
  .910202E+03  .899995E+03  .889836E+03  .879729E+03  .869681E+03
  .859698E+03  .849785E+03  .839949E+03  .830195E+03  .820528E+03
  .810954E+03  .801476E+03  .792099E+03  .782828E+03  .773665E+03
  .764614E+03  .755679E+03  .746862E+03  .738165E+03  .729590E+03
  .721140E+03  .712815E+03  .704618E+03  .696549E+03  .688609E+03
  .680799E+03  .673118E+03  .665568E+03  .658148E+03  .650857E+03
  .643696E+03  .636663E+03  .629758E+03  .622980E+03  .616327E+03
  .609799E+03  .603394E+03  .597111E+03  .590947E+03  .584902E+03
  .578973E+03
  .178932E-03  .172080E-03  .165677E-03  .159681E-03  .154057E-03
  .148770E-03  .143793E-03  .139097E-03  .134660E-03  .130459E-03
  .126478E-03  .122698E-03  .119105E-03  .115686E-03  .112429E-03
  .109324E-03  .106361E-03  .103532E-03  .100829E-03  .982462E-04
  .957764E-04  .934143E-04  .911549E-04  .889932E-04  .869249E-04
  .849459E-04  .830523E-04  .812404E-04  .795068E-04  .778482E-04
  .762615E-04  .747438E-04  .732921E-04  .719038E-04  .705763E-04
  .693070E-04  .680936E-04  .669337E-04  .658252E-04  .647660E-04
  .637539E-04  .627871E-04  .618637E-04  .609818E-04  .601398E-04
  .593360E-04  .585687E-04  .578365E-04  .571379E-04  .564714E-04
  .558358E-04  .552296E-04  .546517E-04  .541008E-04  .535758E-04
  .530756E-04  .525991E-04  .521452E-04  .517131E-04  .513018E-04
  .509103E-04
  .509059E+06  .515996E+06  .522927E+06  .529846E+06  .536750E+06
  .543636E+06  .550504E+06  .557353E+06  .564183E+06  .570995E+06
  .577790E+06  .584569E+06  .591334E+06  .598085E+06  .604824E+06
  .611550E+06  .618265E+06  .624970E+06  .631664E+06  .638348E+06
  .645021E+06  .651684E+06  .658335E+06  .664975E+06  .671603E+06
  .678219E+06  .684821E+06  .691410E+06  .697985E+06  .704545E+06
  .711089E+06  .717619E+06  .724132E+06  .730628E+06  .737109E+06
  .743572E+06  .750018E+06  .756446E+06  .762857E+06  .769251E+06
  .775627E+06  .781985E+06  .788325E+06  .794648E+06  .800953E+06
  .807240E+06  .813509E+06  .819760E+06  .825994E+06  .832210E+06
  .838409E+06  .844590E+06  .850754E+06  .856901E+06  .863031E+06
  .869144E+06  .875240E+06  .881319E+06  .887383E+06  .893430E+06
  .899462E+06
  .111847E+04  .110811E+04  .109774E+04  .108737E+04  .107699E+04
  .106661E+04  .105624E+04  .104586E+04  .103549E+04  .102512E+04
  .101475E+04  .100438E+04  .994018E+03  .983663E+03  .973318E+03
  .962984E+03  .952667E+03  .942370E+03  .932097E+03  .921854E+03
  .911646E+03  .901480E+03  .891360E+03  .881292E+03  .871283E+03
  .861339E+03  .851465E+03  .841667E+03  .831951E+03  .822321E+03
  .812782E+03  .803340E+03  .793997E+03  .784759E+03  .775628E+03
  .766609E+03  .757704E+03  .748915E+03  .740246E+03  .731697E+03
  .723272E+03  .714971E+03  .706796E+03  .698748E+03  .690828E+03
  .683035E+03  .675372E+03  .667837E+03  .660430E+03  .653153E+03
  .646003E+03  .638980E+03  .632084E+03  .625313E+03  .618667E+03
  .612145E+03  .605744E+03  .599464E+03  .593303E+03  .587259E+03
  .581330E+03
  .179408E-03  .172545E-03  .166130E-03  .160125E-03  .154492E-03
  .149197E-03  .144212E-03  .139509E-03  .135065E-03  .130859E-03
  .126873E-03  .123088E-03  .119491E-03  .116067E-03  .112807E-03
  .109698E-03  .106731E-03  .103899E-03  .101193E-03  .986064E-04
  .961336E-04  .937685E-04  .915061E-04  .893415E-04  .872703E-04
  .852883E-04  .833917E-04  .815768E-04  .798402E-04  .781785E-04
  .765887E-04  .750677E-04  .736128E-04  .722212E-04  .708903E-04
  .696176E-04  .684007E-04  .672373E-04  .661252E-04  .650623E-04
  .640466E-04  .630761E-04  .621489E-04  .612633E-04  .604175E-04
  .596099E-04  .588388E-04  .581027E-04  .574003E-04  .567299E-04
  .560904E-04  .554804E-04  .548987E-04  .543440E-04  .538152E-04
  .533113E-04  .528310E-04  .523735E-04  .519378E-04  .515228E-04
  .511278E-04
  .509188E+06  .516120E+06  .523046E+06  .529961E+06  .536859E+06
  .543741E+06  .550603E+06  .557446E+06  .564270E+06  .571076E+06
  .577865E+06  .584638E+06  .591396E+06  .598140E+06  .604871E+06
  .611590E+06  .618298E+06  .624995E+06  .631681E+06  .638357E+06
  .645022E+06  .651676E+06  .658320E+06  .664952E+06  .671572E+06
  .678179E+06  .684774E+06  .691354E+06  .697921E+06  .704473E+06
  .711011E+06  .717532E+06  .724038E+06  .730527E+06  .737000E+06
  .743457E+06  .749896E+06  .756318E+06  .762723E+06  .769110E+06
  .775480E+06  .781833E+06  .788168E+06  .794485E+06  .800785E+06
  .807067E+06  .813332E+06  .819579E+06  .825809E+06  .832022E+06
  .838217E+06  .844395E+06  .850557E+06  .856701E+06  .862828E+06
  .868939E+06  .875034E+06  .881112E+06  .887174E+06  .893220E+06
  .899251E+06
  .111922E+04  .110889E+04  .109855E+04  .108821E+04  .107786E+04
  .106751E+04  .105717E+04  .104682E+04  .103648E+04  .102614E+04
  .101581E+04  .100548E+04  .995149E+03  .984830E+03  .974521E+03
  .964225E+03  .953945E+03  .943686E+03  .933452E+03  .923248E+03
  .913079E+03  .902952E+03  .892871E+03  .882842E+03  .872872E+03
  .862966E+03  .853131E+03  .843370E+03  .833691E+03  .824097E+03
  .814594E+03  .805186E+03  .795877E+03  .786672E+03  .777573E+03
  .768585E+03  .759709E+03  .750949E+03  .742307E+03  .733785E+03
  .725384E+03  .717107E+03  .708954E+03  .700927E+03  .693026E+03
  .685251E+03  .677605E+03  .670085E+03  .662693E+03  .655428E+03
  .648289E+03  .641277E+03  .634390E+03  .627627E+03  .620988E+03
  .614471E+03  .608075E+03  .601798E+03  .595639E+03  .589597E+03
  .583670E+03
  .179884E-03  .173009E-03  .166584E-03  .160568E-03  .154926E-03
  .149623E-03  .144630E-03  .139921E-03  .135470E-03  .131259E-03
  .127266E-03  .123477E-03  .119875E-03  .116447E-03  .113183E-03
  .110070E-03  .107100E-03  .104264E-03  .101555E-03  .989655E-04
  .964896E-04  .941216E-04  .918562E-04  .896887E-04  .876145E-04
  .856296E-04  .837300E-04  .819121E-04  .801724E-04  .785076E-04
  .769147E-04  .753905E-04  .739323E-04  .725374E-04  .712032E-04
  .699271E-04  .687067E-04  .675398E-04  .664242E-04  .653577E-04
  .643384E-04  .633642E-04  .624333E-04  .615440E-04  .606944E-04
  .598830E-04  .591081E-04  .583682E-04  .576620E-04  .569878E-04
  .563445E-04  .557307E-04  .551452E-04  .545867E-04  .540542E-04
  .535465E-04  .530626E-04  .526015E-04  .521621E-04  .517436E-04
  .513451E-04
  .509317E+06  .516245E+06  .523167E+06  .530076E+06  .536970E+06
  .543846E+06  .550703E+06  .557540E+06  .564359E+06  .571159E+06
  .577942E+06  .584708E+06  .591459E+06  .598196E+06  .604920E+06
  .611632E+06  .618332E+06  .625022E+06  .631700E+06  .638368E+06
  .645025E+06  .651672E+06  .658307E+06  .664931E+06  .671543E+06
  .678142E+06  .684729E+06  .691302E+06  .697861E+06  .704406E+06
  .710935E+06  .717449E+06  .723948E+06  .730430E+06  .736896E+06
  .743346E+06  .749778E+06  .756194E+06  .762593E+06  .768974E+06
  .775338E+06  .781685E+06  .788015E+06  .794327E+06  .800622E+06
  .806900E+06  .813160E+06  .819403E+06  .825629E+06  .831838E+06
  .838030E+06  .844205E+06  .850364E+06  .856505E+06  .862630E+06
  .868739E+06  .874832E+06  .880908E+06  .886969E+06  .893014E+06
  .899044E+06
  .111998E+04  .110967E+04  .109936E+04  .108904E+04  .107873E+04
  .106841E+04  .105809E+04  .104778E+04  .103747E+04  .102716E+04
  .101686E+04  .100656E+04  .996272E+03  .985989E+03  .975716E+03
  .965457E+03  .955214E+03  .944993E+03  .934797E+03  .924631E+03
  .914501E+03  .904412E+03  .894369E+03  .884379E+03  .874448E+03
  .864580E+03  .854781E+03  .845058E+03  .835415E+03  .825857E+03
  .816389E+03  .807015E+03  .797740E+03  .788567E+03  .779500E+03
  .770542E+03  .761696E+03  .752964E+03  .744349E+03  .735852E+03
  .727476E+03  .719223E+03  .711092E+03  .703085E+03  .695204E+03
  .687448E+03  .679817E+03  .672313E+03  .664935E+03  .657683E+03
  .650556E+03  .643554E+03  .636676E+03  .629922E+03  .623289E+03
  .616778E+03  .610387E+03  .604114E+03  .597958E+03  .591918E+03
  .585991E+03
  .180359E-03  .173472E-03  .167036E-03  .161011E-03  .155360E-03
  .150049E-03  .145048E-03  .140331E-03  .135875E-03  .131657E-03
  .127659E-03  .123865E-03  .120258E-03  .116827E-03  .113558E-03
  .110441E-03  .107468E-03  .104629E-03  .101916E-03  .993235E-04
  .968446E-04  .944735E-04  .922052E-04  .900347E-04  .879575E-04
  .859696E-04  .840671E-04  .822461E-04  .805034E-04  .788355E-04
  .772394E-04  .757121E-04  .742507E-04  .728525E-04  .715149E-04
  .702355E-04  .690117E-04  .678413E-04  .667222E-04  .656521E-04
  .646292E-04  .636514E-04  .627168E-04  .618238E-04  .609705E-04
  .601553E-04  .593767E-04  .586331E-04  .579230E-04  .572451E-04
  .565980E-04  .559805E-04  .553912E-04  .548290E-04  .542928E-04
  .537814E-04  .532939E-04  .528291E-04  .523862E-04  .519641E-04
  .515621E-04
  .509447E+06  .516371E+06  .523288E+06  .530192E+06  .537081E+06
  .543952E+06  .550804E+06  .557636E+06  .564449E+06  .571243E+06
  .578019E+06  .584779E+06  .591524E+06  .598254E+06  .604971E+06
  .611676E+06  .618369E+06  .625050E+06  .631721E+06  .638382E+06
  .645031E+06  .651670E+06  .658297E+06  .664913E+06  .671517E+06
  .678109E+06  .684688E+06  .691253E+06  .697804E+06  .704341E+06
  .710863E+06  .717370E+06  .723862E+06  .730337E+06  .736796E+06
  .743239E+06  .749665E+06  .756074E+06  .762467E+06  .768842E+06
  .775201E+06  .781542E+06  .787866E+06  .794173E+06  .800464E+06
  .806737E+06  .812993E+06  .819232E+06  .825454E+06  .831659E+06
  .837848E+06  .844020E+06  .850175E+06  .856315E+06  .862437E+06
  .868544E+06  .874635E+06  .880710E+06  .886769E+06  .892813E+06
  .898842E+06
  .112073E+04  .111045E+04  .110016E+04  .108988E+04  .107959E+04
  .106930E+04  .105901E+04  .104873E+04  .103845E+04  .102818E+04
  .101791E+04  .100764E+04  .997388E+03  .987140E+03  .976903E+03
  .966680E+03  .956474E+03  .946290E+03  .936131E+03  .926003E+03
  .915911E+03  .905860E+03  .895856E+03  .885904E+03  .876009E+03
  .866179E+03  .856417E+03  .846731E+03  .837123E+03  .827601E+03
  .818168E+03  .808828E+03  .799586E+03  .790445E+03  .781409E+03
  .772481E+03  .763664E+03  .754960E+03  .746372E+03  .737901E+03
  .729550E+03  .721319E+03  .713210E+03  .705224E+03  .697362E+03
  .689624E+03  .682011E+03  .674522E+03  .667158E+03  .659919E+03
  .652804E+03  .645812E+03  .638944E+03  .632197E+03  .625572E+03
  .619067E+03  .612681E+03  .606412E+03  .600259E+03  .594221E+03
  .588295E+03
  .180833E-03  .173935E-03  .167489E-03  .161454E-03  .155793E-03
  .150473E-03  .145465E-03  .140741E-03  .136279E-03  .132055E-03
  .128052E-03  .124252E-03  .120641E-03  .117205E-03  .113932E-03
  .110812E-03  .107835E-03  .104992E-03  .102276E-03  .996805E-04
  .971985E-04  .948244E-04  .925530E-04  .903795E-04  .882994E-04
  .863086E-04  .844030E-04  .825790E-04  .808333E-04  .791623E-04
  .775631E-04  .760326E-04  .745680E-04  .731665E-04  .718256E-04
  .705428E-04  .693156E-04  .681418E-04  .670192E-04  .659456E-04
  .649191E-04  .639376E-04  .629995E-04  .621027E-04  .612458E-04
  .604269E-04  .596445E-04  .588972E-04  .581834E-04  .575018E-04
  .568509E-04  .562297E-04  .556367E-04  .550708E-04  .545309E-04
  .540159E-04  .535247E-04  .530564E-04  .526099E-04  .521844E-04
  .517789E-04
  .509578E+06  .516497E+06  .523409E+06  .530309E+06  .537193E+06
  .544059E+06  .550906E+06  .557733E+06  .564540E+06  .571328E+06
  .578099E+06  .584852E+06  .591590E+06  .598314E+06  .605024E+06
  .611721E+06  .618407E+06  .625081E+06  .631745E+06  .638397E+06
  .645039E+06  .651670E+06  .658289E+06  .664898E+06  .671494E+06
  .678078E+06  .684649E+06  .691207E+06  .697751E+06  .704280E+06
  .710795E+06  .717295E+06  .723779E+06  .730247E+06  .736700E+06
  .743136E+06  .749556E+06  .755959E+06  .762345E+06  .768715E+06
  .775067E+06  .781403E+06  .787722E+06  .794024E+06  .800310E+06
  .806578E+06  .812830E+06  .819065E+06  .825283E+06  .831485E+06
  .837670E+06  .843839E+06  .849992E+06  .856128E+06  .862249E+06
  .868353E+06  .874442E+06  .880516E+06  .886574E+06  .892617E+06
  .898644E+06
  .112147E+04  .111122E+04  .110096E+04  .109070E+04  .108044E+04
  .107018E+04  .105993E+04  .104968E+04  .103943E+04  .102919E+04
  .101895E+04  .100872E+04  .998496E+03  .988283E+03  .978081E+03
  .967894E+03  .957724E+03  .947577E+03  .937456E+03  .927365E+03
  .917310E+03  .907297E+03  .897330E+03  .887415E+03  .877558E+03
  .867764E+03  .858040E+03  .848389E+03  .838817E+03  .829330E+03
  .819930E+03  .810624E+03  .801415E+03  .792306E+03  .783301E+03
  .774403E+03  .765614E+03  .756938E+03  .748376E+03  .739931E+03
  .731604E+03  .723396E+03  .715309E+03  .707344E+03  .699501E+03
  .691781E+03  .684184E+03  .676711E+03  .669362E+03  .662135E+03
  .655032E+03  .648051E+03  .641192E+03  .634454E+03  .627836E+03
  .621337E+03  .614956E+03  .608691E+03  .602542E+03  .596506E+03
  .590582E+03
  .181307E-03  .174397E-03  .167940E-03  .161895E-03  .156226E-03
  .150898E-03  .145882E-03  .141151E-03  .136682E-03  .132452E-03
  .128443E-03  .124639E-03  .121023E-03  .117582E-03  .114305E-03
  .111181E-03  .108201E-03  .105354E-03  .102635E-03  .100036E-03
  .975513E-04  .951741E-04  .928997E-04  .907233E-04  .886402E-04
  .866463E-04  .847378E-04  .829108E-04  .811620E-04  .794879E-04
  .778856E-04  .763519E-04  .748841E-04  .734794E-04  .721352E-04
  .708490E-04  .696185E-04  .684412E-04  .673151E-04  .662381E-04
  .652080E-04  .642230E-04  .632812E-04  .623809E-04  .615202E-04
  .606977E-04  .599117E-04  .591606E-04  .584431E-04  .577578E-04
  .571033E-04  .564783E-04  .558817E-04  .553122E-04  .547686E-04
  .542500E-04  .537553E-04  .532834E-04  .528334E-04  .524044E-04
  .519954E-04
  .509709E+06  .516624E+06  .523532E+06  .530427E+06  .537306E+06
  .544167E+06  .551009E+06  .557830E+06  .564632E+06  .571414E+06
  .578179E+06  .584926E+06  .591658E+06  .598375E+06  .605078E+06
  .611768E+06  .618447E+06  .625114E+06  .631770E+06  .638415E+06
  .645049E+06  .651672E+06  .658284E+06  .664885E+06  .671474E+06
  .678050E+06  .684613E+06  .691164E+06  .697700E+06  .704222E+06
  .710730E+06  .717223E+06  .723700E+06  .730161E+06  .736607E+06
  .743037E+06  .749450E+06  .755847E+06  .762227E+06  .768591E+06
  .774938E+06  .781269E+06  .787582E+06  .793880E+06  .800160E+06
  .806424E+06  .812671E+06  .818902E+06  .825117E+06  .831315E+06
  .837497E+06  .843663E+06  .849813E+06  .855947E+06  .862065E+06
  .868167E+06  .874254E+06  .880326E+06  .886383E+06  .892424E+06
  .898451E+06
  .112221E+04  .111199E+04  .110176E+04  .109153E+04  .108129E+04
  .107106E+04  .106084E+04  .105062E+04  .104040E+04  .103019E+04
  .101998E+04  .100979E+04  .999597E+03  .989418E+03  .979251E+03
  .969099E+03  .958966E+03  .948855E+03  .938770E+03  .928716E+03
  .918698E+03  .908722E+03  .898792E+03  .888914E+03  .879094E+03
  .869337E+03  .859648E+03  .850033E+03  .840496E+03  .831043E+03
  .821678E+03  .812404E+03  .803227E+03  .794150E+03  .785175E+03
  .776306E+03  .767547E+03  .758898E+03  .750362E+03  .741942E+03
  .733639E+03  .725454E+03  .717389E+03  .709444E+03  .701620E+03
  .693918E+03  .686339E+03  .678881E+03  .671546E+03  .664333E+03
  .657242E+03  .650271E+03  .643422E+03  .636693E+03  .630082E+03
  .623589E+03  .617214E+03  .610953E+03  .604807E+03  .598774E+03
  .592852E+03
  .181781E-03  .174859E-03  .168392E-03  .162337E-03  .156658E-03
  .151321E-03  .146298E-03  .141560E-03  .137084E-03  .132848E-03
  .128834E-03  .125024E-03  .121404E-03  .117959E-03  .114678E-03
  .111550E-03  .108566E-03  .105716E-03  .102994E-03  .100391E-03
  .979030E-04  .955228E-04  .932454E-04  .910659E-04  .889798E-04
  .869830E-04  .850714E-04  .832414E-04  .814895E-04  .798124E-04
  .782070E-04  .766702E-04  .751992E-04  .737912E-04  .724437E-04
  .711542E-04  .699203E-04  .687397E-04  .676101E-04  .665296E-04
  .654960E-04  .645075E-04  .635621E-04  .626582E-04  .617939E-04
  .609678E-04  .601781E-04  .594234E-04  .587022E-04  .580132E-04
  .573551E-04  .567265E-04  .561262E-04  .555530E-04  .550059E-04
  .544837E-04  .539854E-04  .535100E-04  .530565E-04  .526240E-04
  .522117E-04
  .509841E+06  .516752E+06  .523655E+06  .530545E+06  .537420E+06
  .544276E+06  .551113E+06  .557929E+06  .564725E+06  .571502E+06
  .578260E+06  .585002E+06  .591727E+06  .598437E+06  .605134E+06
  .611817E+06  .618489E+06  .625148E+06  .631797E+06  .638435E+06
  .645061E+06  .651677E+06  .658282E+06  .664875E+06  .671456E+06
  .678025E+06  .684581E+06  .691124E+06  .697653E+06  .704168E+06
  .710668E+06  .717154E+06  .723624E+06  .730079E+06  .736518E+06
  .742941E+06  .749348E+06  .755739E+06  .762114E+06  .768472E+06
  .774813E+06  .781138E+06  .787447E+06  .793739E+06  .800015E+06
  .806274E+06  .812518E+06  .818744E+06  .824955E+06  .831150E+06
  .837328E+06  .843491E+06  .849638E+06  .855769E+06  .861885E+06
  .867986E+06  .874071E+06  .880141E+06  .886196E+06  .892236E+06
  .898262E+06
  .112295E+04  .111276E+04  .110255E+04  .109234E+04  .108214E+04
  .107194E+04  .106174E+04  .105155E+04  .104136E+04  .103118E+04
  .102101E+04  .101085E+04  .100069E+04  .990545E+03  .980413E+03
  .970296E+03  .960198E+03  .950123E+03  .940074E+03  .930057E+03
  .920076E+03  .910136E+03  .900242E+03  .890401E+03  .880617E+03
  .870896E+03  .861243E+03  .851662E+03  .842160E+03  .832741E+03
  .823409E+03  .814169E+03  .805023E+03  .795977E+03  .787032E+03
  .778193E+03  .769461E+03  .760840E+03  .752331E+03  .743936E+03
  .735656E+03  .727494E+03  .719450E+03  .711526E+03  .703721E+03
  .696037E+03  .688474E+03  .681032E+03  .673712E+03  .666512E+03
  .659432E+03  .652473E+03  .645633E+03  .638913E+03  .632310E+03
  .625824E+03  .619453E+03  .613198E+03  .607055E+03  .601025E+03
  .595105E+03
  .182254E-03  .175321E-03  .168842E-03  .162777E-03  .157089E-03
  .151744E-03  .146713E-03  .141968E-03  .137485E-03  .133244E-03
  .129224E-03  .125409E-03  .121784E-03  .118335E-03  .115050E-03
  .111918E-03  .108930E-03  .106076E-03  .103351E-03  .100745E-03
  .982538E-04  .958705E-04  .935900E-04  .914075E-04  .893184E-04
  .873186E-04  .854040E-04  .835710E-04  .818160E-04  .801358E-04
  .785273E-04  .769873E-04  .755131E-04  .741020E-04  .727512E-04
  .714584E-04  .702212E-04  .690371E-04  .679042E-04  .668202E-04
  .657831E-04  .647911E-04  .638422E-04  .629347E-04  .620669E-04
  .612371E-04  .604438E-04  .596855E-04  .589607E-04  .582681E-04
  .576063E-04  .569741E-04  .563702E-04  .557934E-04  .552427E-04
  .547170E-04  .542152E-04  .537362E-04  .532793E-04  .528434E-04
  .524277E-04
  .509974E+06  .516880E+06  .523779E+06  .530665E+06  .537535E+06
  .544386E+06  .551217E+06  .558028E+06  .564819E+06  .571590E+06
  .578343E+06  .585078E+06  .591797E+06  .598501E+06  .605191E+06
  .611868E+06  .618532E+06  .625185E+06  .631826E+06  .638457E+06
  .645076E+06  .651684E+06  .658281E+06  .664867E+06  .671441E+06
  .678002E+06  .684551E+06  .691086E+06  .697608E+06  .704116E+06
  .710610E+06  .717088E+06  .723552E+06  .730000E+06  .736433E+06
  .742850E+06  .749251E+06  .755635E+06  .762004E+06  .768356E+06
  .774692E+06  .781012E+06  .787316E+06  .793603E+06  .799874E+06
  .806129E+06  .812368E+06  .818591E+06  .824798E+06  .830989E+06
  .837164E+06  .843324E+06  .849468E+06  .855597E+06  .861710E+06
  .867808E+06  .873891E+06  .879960E+06  .886013E+06  .892052E+06
  .898077E+06
  .112369E+04  .111352E+04  .110334E+04  .109316E+04  .108298E+04
  .107281E+04  .106264E+04  .105248E+04  .104232E+04  .103217E+04
  .102203E+04  .101190E+04  .100178E+04  .991666E+03  .981567E+03
  .971485E+03  .961422E+03  .951382E+03  .941369E+03  .931388E+03
  .921443E+03  .911539E+03  .901681E+03  .891876E+03  .882128E+03
  .872442E+03  .862824E+03  .853278E+03  .843811E+03  .834425E+03
  .825126E+03  .815918E+03  .806804E+03  .797788E+03  .788873E+03
  .780063E+03  .771359E+03  .762764E+03  .754281E+03  .745911E+03
  .737655E+03  .729516E+03  .721493E+03  .713589E+03  .705804E+03
  .698138E+03  .690591E+03  .683165E+03  .675859E+03  .668672E+03
  .661605E+03  .654656E+03  .647827E+03  .641115E+03  .634519E+03
  .628040E+03  .621675E+03  .615424E+03  .609286E+03  .603258E+03
  .597341E+03
  .182727E-03  .175782E-03  .169293E-03  .163218E-03  .157520E-03
  .152167E-03  .147128E-03  .142376E-03  .137886E-03  .133639E-03
  .129613E-03  .125793E-03  .122163E-03  .118710E-03  .115420E-03
  .112285E-03  .109293E-03  .106436E-03  .103707E-03  .101098E-03
  .986035E-04  .962171E-04  .939335E-04  .917480E-04  .896559E-04
  .876530E-04  .857354E-04  .838994E-04  .821414E-04  .804582E-04
  .788465E-04  .773034E-04  .758260E-04  .744117E-04  .730577E-04
  .717616E-04  .705210E-04  .693336E-04  .681973E-04  .671099E-04
  .660693E-04  .650738E-04  .641214E-04  .632104E-04  .623390E-04
  .615056E-04  .607088E-04  .599469E-04  .592185E-04  .585223E-04
  .578569E-04  .572211E-04  .566136E-04  .560334E-04  .554791E-04
  .549499E-04  .544445E-04  .539622E-04  .535018E-04  .530625E-04
  .526435E-04
  .510107E+06  .517009E+06  .523903E+06  .530785E+06  .537650E+06
  .544497E+06  .551323E+06  .558129E+06  .564914E+06  .571680E+06
  .578427E+06  .585156E+06  .591869E+06  .598567E+06  .605250E+06
  .611920E+06  .618577E+06  .625223E+06  .631857E+06  .638481E+06
  .645093E+06  .651694E+06  .658283E+06  .664862E+06  .671428E+06
  .677982E+06  .684524E+06  .691052E+06  .697567E+06  .704068E+06
  .710554E+06  .717026E+06  .723483E+06  .729925E+06  .736351E+06
  .742762E+06  .749156E+06  .755535E+06  .761898E+06  .768245E+06
  .774575E+06  .780890E+06  .787189E+06  .793471E+06  .799738E+06
  .805988E+06  .812223E+06  .818442E+06  .824645E+06  .830832E+06
  .837004E+06  .843161E+06  .849302E+06  .855428E+06  .861539E+06
  .867635E+06  .873716E+06  .879783E+06  .885835E+06  .891873E+06
  .897897E+06
  .112442E+04  .111427E+04  .110412E+04  .109397E+04  .108382E+04
  .107367E+04  .106353E+04  .105340E+04  .104328E+04  .103316E+04
  .102305E+04  .101295E+04  .100286E+04  .992778E+03  .982714E+03
  .972666E+03  .962637E+03  .952632E+03  .942655E+03  .932709E+03
  .922799E+03  .912931E+03  .903109E+03  .893339E+03  .883626E+03
  .873975E+03  .864392E+03  .854881E+03  .845447E+03  .836094E+03
  .826828E+03  .817651E+03  .808569E+03  .799583E+03  .790698E+03
  .781916E+03  .773240E+03  .764672E+03  .756214E+03  .747869E+03
  .739636E+03  .731519E+03  .723518E+03  .715634E+03  .707868E+03
  .700220E+03  .692690E+03  .685279E+03  .677987E+03  .670814E+03
  .663759E+03  .656822E+03  .650002E+03  .643299E+03  .636711E+03
  .630239E+03  .623880E+03  .617634E+03  .611500E+03  .605475E+03
  .599560E+03
  .183200E-03  .176243E-03  .169742E-03  .163657E-03  .157951E-03
  .152589E-03  .147542E-03  .142782E-03  .138287E-03  .134033E-03
  .130002E-03  .126177E-03  .122542E-03  .119084E-03  .115790E-03
  .112650E-03  .109655E-03  .106795E-03  .104062E-03  .101450E-03
  .989522E-04  .965627E-04  .942760E-04  .920875E-04  .899923E-04
  .879865E-04  .860659E-04  .842268E-04  .824657E-04  .807794E-04
  .791646E-04  .776184E-04  .761379E-04  .747203E-04  .733631E-04
  .720637E-04  .708199E-04  .696291E-04  .684894E-04  .673986E-04
  .663547E-04  .653557E-04  .643998E-04  .634853E-04  .626104E-04
  .617735E-04  .609731E-04  .602076E-04  .594757E-04  .587759E-04
  .581070E-04  .574676E-04  .568566E-04  .562728E-04  .557151E-04
  .551823E-04  .546736E-04  .541878E-04  .537240E-04  .532814E-04
  .528590E-04
  .510241E+06  .517138E+06  .524028E+06  .530906E+06  .537766E+06
  .544608E+06  .551430E+06  .558231E+06  .565011E+06  .571771E+06
  .578512E+06  .585235E+06  .591942E+06  .598633E+06  .605310E+06
  .611974E+06  .618624E+06  .625263E+06  .631890E+06  .638506E+06
  .645111E+06  .651705E+06  .658288E+06  .664859E+06  .671418E+06
  .677965E+06  .684499E+06  .691021E+06  .697528E+06  .704022E+06
  .710502E+06  .716967E+06  .723418E+06  .729853E+06  .736273E+06
  .742677E+06  .749066E+06  .755439E+06  .761796E+06  .768137E+06
  .774463E+06  .780772E+06  .787065E+06  .793343E+06  .799605E+06
  .805851E+06  .812082E+06  .818297E+06  .824496E+06  .830680E+06
  .836849E+06  .843002E+06  .849141E+06  .855264E+06  .861372E+06
  .867466E+06  .873546E+06  .879610E+06  .885661E+06  .891697E+06
  .897720E+06
  .112515E+04  .111503E+04  .110490E+04  .109478E+04  .108465E+04
  .107454E+04  .106442E+04  .105432E+04  .104422E+04  .103414E+04
  .102406E+04  .101399E+04  .100393E+04  .993884E+03  .983853E+03
  .973838E+03  .963844E+03  .953874E+03  .943931E+03  .934020E+03
  .924145E+03  .914312E+03  .904526E+03  .894791E+03  .885112E+03
  .875496E+03  .865947E+03  .856470E+03  .847069E+03  .837749E+03
  .828515E+03  .819370E+03  .810318E+03  .801362E+03  .792506E+03
  .783753E+03  .775104E+03  .766563E+03  .758130E+03  .749809E+03
  .741600E+03  .733505E+03  .725525E+03  .717661E+03  .709914E+03
  .702284E+03  .694771E+03  .687376E+03  .680098E+03  .672938E+03
  .665895E+03  .658969E+03  .652159E+03  .645465E+03  .638886E+03
  .632420E+03  .626068E+03  .619827E+03  .613697E+03  .607676E+03
  .601763E+03
  .183672E-03  .176703E-03  .170192E-03  .164097E-03  .158381E-03
  .153010E-03  .147955E-03  .143189E-03  .138686E-03  .134427E-03
  .130390E-03  .126559E-03  .122920E-03  .119457E-03  .116159E-03
  .113016E-03  .110016E-03  .107152E-03  .104416E-03  .101801E-03
  .993000E-04  .969073E-04  .946176E-04  .924259E-04  .903278E-04
  .883188E-04  .863952E-04  .845531E-04  .827890E-04  .810996E-04
  .794817E-04  .779324E-04  .764487E-04  .750279E-04  .736675E-04
  .723649E-04  .711177E-04  .699237E-04  .687807E-04  .676865E-04
  .666391E-04  .656367E-04  .646774E-04  .637594E-04  .628810E-04
  .620406E-04  .612367E-04  .604677E-04  .597322E-04  .590289E-04
  .583565E-04  .577136E-04  .570991E-04  .565118E-04  .559506E-04
  .554144E-04  .549022E-04  .544130E-04  .539459E-04  .534999E-04
  .530742E-04
  .510376E+06  .517269E+06  .524154E+06  .531027E+06  .537883E+06
  .544721E+06  .551537E+06  .558333E+06  .565108E+06  .571863E+06
  .578598E+06  .585316E+06  .592017E+06  .598702E+06  .605372E+06
  .612029E+06  .618673E+06  .625305E+06  .631925E+06  .638534E+06
  .645132E+06  .651719E+06  .658294E+06  .664858E+06  .671410E+06
  .677950E+06  .684477E+06  .690992E+06  .697493E+06  .703980E+06
  .710453E+06  .716912E+06  .723356E+06  .729784E+06  .736198E+06
  .742596E+06  .748979E+06  .755346E+06  .761698E+06  .768033E+06
  .774353E+06  .780658E+06  .786946E+06  .793219E+06  .799477E+06
  .805718E+06  .811945E+06  .818156E+06  .824351E+06  .830532E+06
  .836697E+06  .842848E+06  .848983E+06  .855104E+06  .861210E+06
  .867302E+06  .873379E+06  .879442E+06  .885491E+06  .891526E+06
  .897547E+06
  .112587E+04  .111578E+04  .110568E+04  .109558E+04  .108548E+04
  .107539E+04  .106531E+04  .105523E+04  .104517E+04  .103511E+04
  .102506E+04  .101502E+04  .100500E+04  .994982E+03  .984984E+03
  .975003E+03  .965043E+03  .955106E+03  .945198E+03  .935321E+03
  .925481E+03  .915683E+03  .905931E+03  .896231E+03  .886587E+03
  .877005E+03  .867489E+03  .858045E+03  .848678E+03  .839390E+03
  .830188E+03  .821074E+03  .812052E+03  .803126E+03  .794299E+03
  .785574E+03  .776952E+03  .768437E+03  .760029E+03  .751732E+03
  .743547E+03  .735474E+03  .727515E+03  .719671E+03  .711943E+03
  .704330E+03  .696834E+03  .689454E+03  .682191E+03  .675044E+03
  .668014E+03  .661099E+03  .654299E+03  .647614E+03  .641043E+03
  .634585E+03  .628238E+03  .622003E+03  .615877E+03  .609860E+03
  .603949E+03
  .184143E-03  .177163E-03  .170641E-03  .164535E-03  .158810E-03
  .153431E-03  .148368E-03  .143595E-03  .139086E-03  .134820E-03
  .130777E-03  .126941E-03  .123297E-03  .119830E-03  .116528E-03
  .113380E-03  .110377E-03  .107509E-03  .104770E-03  .102151E-03
  .996468E-04  .972509E-04  .949581E-04  .927633E-04  .906621E-04
  .886502E-04  .867235E-04  .848784E-04  .831112E-04  .814188E-04
  .797978E-04  .782453E-04  .767585E-04  .753346E-04  .739709E-04
  .726651E-04  .714147E-04  .702173E-04  .690710E-04  .679734E-04
  .669227E-04  .659169E-04  .649541E-04  .640327E-04  .631508E-04
  .623070E-04  .614996E-04  .607271E-04  .599881E-04  .592814E-04
  .586054E-04  .579591E-04  .573411E-04  .567503E-04  .561857E-04
  .556460E-04  .551304E-04  .546379E-04  .541674E-04  .537181E-04
  .532891E-04
  .510511E+06  .517400E+06  .524281E+06  .531149E+06  .538001E+06
  .544834E+06  .551646E+06  .558437E+06  .565206E+06  .571956E+06
  .578686E+06  .585398E+06  .592092E+06  .598771E+06  .605435E+06
  .612086E+06  .618723E+06  .625348E+06  .631962E+06  .638564E+06
  .645155E+06  .651735E+06  .658303E+06  .664860E+06  .671405E+06
  .677938E+06  .684458E+06  .690966E+06  .697460E+06  .703940E+06
  .710407E+06  .716859E+06  .723297E+06  .729719E+06  .736127E+06
  .742519E+06  .748896E+06  .755257E+06  .761603E+06  .767933E+06
  .774248E+06  .780547E+06  .786831E+06  .793099E+06  .799352E+06
  .805590E+06  .811812E+06  .818019E+06  .824211E+06  .830388E+06
  .836550E+06  .842697E+06  .848830E+06  .854948E+06  .861052E+06
  .867141E+06  .873216E+06  .879278E+06  .885325E+06  .891359E+06
  .897379E+06
  .112659E+04  .111653E+04  .110645E+04  .109638E+04  .108631E+04
  .107625E+04  .106619E+04  .105614E+04  .104610E+04  .103608E+04
  .102606E+04  .101605E+04  .100606E+04  .996074E+03  .986108E+03
  .976160E+03  .966233E+03  .956330E+03  .946455E+03  .936613E+03
  .926807E+03  .917043E+03  .907326E+03  .897660E+03  .888050E+03
  .878501E+03  .869019E+03  .859608E+03  .850273E+03  .841018E+03
  .831847E+03  .822763E+03  .813772E+03  .804875E+03  .796077E+03
  .787379E+03  .778784E+03  .770294E+03  .761912E+03  .753639E+03
  .745476E+03  .737426E+03  .729488E+03  .721663E+03  .713954E+03
  .706359E+03  .698879E+03  .691515E+03  .684266E+03  .677133E+03
  .670115E+03  .663211E+03  .656422E+03  .649746E+03  .643183E+03
  .636732E+03  .630392E+03  .624162E+03  .618041E+03  .612027E+03
  .606120E+03
  .184615E-03  .177622E-03  .171089E-03  .164974E-03  .159239E-03
  .153852E-03  .148781E-03  .144000E-03  .139484E-03  .135212E-03
  .131164E-03  .127323E-03  .123673E-03  .120201E-03  .116895E-03
  .113743E-03  .110736E-03  .107865E-03  .105122E-03  .102500E-03
  .999927E-04  .975936E-04  .952976E-04  .930998E-04  .909955E-04
  .889805E-04  .870508E-04  .852026E-04  .834325E-04  .817369E-04
  .801129E-04  .785573E-04  .770673E-04  .756402E-04  .742734E-04
  .729643E-04  .717106E-04  .705100E-04  .693604E-04  .682595E-04
  .672054E-04  .661962E-04  .652301E-04  .643052E-04  .634199E-04
  .625726E-04  .617618E-04  .609858E-04  .602434E-04  .595332E-04
  .588538E-04  .582040E-04  .575825E-04  .569884E-04  .564203E-04
  .558773E-04  .553583E-04  .548624E-04  .543886E-04  .539360E-04
  .535038E-04
  .510647E+06  .517531E+06  .524408E+06  .531272E+06  .538120E+06
  .544948E+06  .551755E+06  .558541E+06  .565306E+06  .572050E+06
  .578774E+06  .585480E+06  .592169E+06  .598842E+06  .605500E+06
  .612144E+06  .618775E+06  .625394E+06  .632001E+06  .638596E+06
  .645180E+06  .651753E+06  .658314E+06  .664864E+06  .671402E+06
  .677928E+06  .684442E+06  .690942E+06  .697430E+06  .703904E+06
  .710364E+06  .716809E+06  .723241E+06  .729657E+06  .736058E+06
  .742445E+06  .748816E+06  .755172E+06  .761512E+06  .767837E+06
  .774147E+06  .780441E+06  .786720E+06  .792983E+06  .799232E+06
  .805465E+06  .811683E+06  .817886E+06  .824074E+06  .830248E+06
  .836407E+06  .842551E+06  .848681E+06  .854796E+06  .860897E+06
  .866985E+06  .873058E+06  .879117E+06  .885163E+06  .891195E+06
  .897214E+06
  .112731E+04  .111727E+04  .110722E+04  .109717E+04  .108713E+04
  .107709E+04  .106706E+04  .105705E+04  .104704E+04  .103704E+04
  .102705E+04  .101707E+04  .100711E+04  .997158E+03  .987224E+03
  .977309E+03  .967415E+03  .957545E+03  .947704E+03  .937896E+03
  .928124E+03  .918394E+03  .908710E+03  .899077E+03  .889501E+03
  .879986E+03  .870537E+03  .861159E+03  .851855E+03  .842632E+03
  .833492E+03  .824439E+03  .815477E+03  .806609E+03  .797839E+03
  .789168E+03  .780600E+03  .772136E+03  .763778E+03  .755529E+03
  .747389E+03  .739360E+03  .731443E+03  .723639E+03  .715948E+03
  .708370E+03  .700907E+03  .693559E+03  .686324E+03  .679205E+03
  .672199E+03  .665306E+03  .658527E+03  .651861E+03  .645306E+03
  .638863E+03  .632529E+03  .626305E+03  .620188E+03  .614179E+03
  .608274E+03
  .185085E-03  .178081E-03  .171537E-03  .165412E-03  .159668E-03
  .154271E-03  .149193E-03  .144404E-03  .139882E-03  .135603E-03
  .131550E-03  .127703E-03  .124049E-03  .120572E-03  .117262E-03
  .114106E-03  .111095E-03  .108220E-03  .105474E-03  .102848E-03
  .100338E-03  .979353E-04  .956362E-04  .934353E-04  .913279E-04
  .893099E-04  .873771E-04  .855259E-04  .837527E-04  .820540E-04
  .804269E-04  .788682E-04  .773751E-04  .759449E-04  .745749E-04
  .732626E-04  .720057E-04  .708018E-04  .696489E-04  .685447E-04
  .674873E-04  .664747E-04  .655052E-04  .645770E-04  .636883E-04
  .628376E-04  .620233E-04  .612439E-04  .604981E-04  .597844E-04
  .591016E-04  .584484E-04  .578235E-04  .572259E-04  .566545E-04
  .561081E-04  .555858E-04  .550866E-04  .546095E-04  .541536E-04
  .537182E-04
  .510783E+06  .517663E+06  .524536E+06  .531396E+06  .538239E+06
  .545063E+06  .551865E+06  .558646E+06  .565406E+06  .572145E+06
  .578864E+06  .585565E+06  .592248E+06  .598914E+06  .605566E+06
  .612204E+06  .618829E+06  .625441E+06  .632041E+06  .638629E+06
  .645207E+06  .651773E+06  .658327E+06  .664870E+06  .671402E+06
  .677921E+06  .684428E+06  .690922E+06  .697403E+06  .703870E+06
  .710323E+06  .716763E+06  .723188E+06  .729598E+06  .735993E+06
  .742374E+06  .748739E+06  .755090E+06  .761424E+06  .767744E+06
  .774049E+06  .780338E+06  .786612E+06  .792871E+06  .799115E+06
  .805344E+06  .811558E+06  .817757E+06  .823942E+06  .830112E+06
  .836267E+06  .842409E+06  .848536E+06  .854648E+06  .860747E+06
  .866832E+06  .872903E+06  .878961E+06  .885005E+06  .891036E+06
  .897054E+06
  .112803E+04  .111801E+04  .110798E+04  .109796E+04  .108795E+04
  .107794E+04  .106794E+04  .105794E+04  .104796E+04  .103799E+04
  .102803E+04  .101809E+04  .100815E+04  .998236E+03  .988334E+03
  .978450E+03  .968589E+03  .958752E+03  .948944E+03  .939169E+03
  .929431E+03  .919734E+03  .910084E+03  .900485E+03  .890941E+03
[truncated: 12,306 more chars]
