# Supplementary material for: CO2 geological storage site selection and long-term potential assessment framework based on TOUGH2/ECO2N
Source: PLoS One. 2025 Apr 24;20(4):e0321715. doi: 10.1371/journal.pone.0321715 (PMC12021137; doi:10.1371/journal.pone.0321715)
Supplement: S1 File — (ZIP) [file pone.0321715.s001.zip › incon/flow.inp.bak]

# R-Z 2-D flow problem for CO2 injection into a saline aquifer
ROCKS----1----*----2----*----3----*----4----*----5----*----6----*----7----*----8
SAND1    0  2750.e00       0.3   1.0e-10   1.0e-10   1.0e-10   2.51e04      920.
SAND2    0  2750.e30       0.3   1.0e-10   1.0e-10   1.0e-10   2.51e04      920.

MULTI----1----*----2----*----3----*----4----*----5----*----6----*----7----*----8
    3    4    3    6

SELEC....2....3....4....5....6....7....8....9...10...11...12...13...14...15...16
    1                                            0    0    0    0    0    0    2

SOLVR----1----*----2----*----3----*----4----*----5----*----6----*----7----*----8
5  Z1   O0    8.0e-1    1.0e-7

START----1----*----2----*----3----*----4----*----5----*----6----*----7----*----8

REACT----1MOPR(20)-2----*----3----*----4----*----5----*----6----*----7----*----8
200200000000
----*----1 MOP: 123456789*123456789*1234 ---*----5----*----6----*----7----*----8
PARAM----1----*----2----*----3----*----4----*----5----*----6----*----7----*----8
   29999    99992000 01000010  4   0500
              1.0e11        1.  8.640E08                9.81
     1.E-4     1.E00                                        
              16.3e6                 .15             0.00000                 50.
              
              
INDOM
SAND2
              18.0e6                 .15             0.00000                 54.

            
ENDCY----1----*----2----*----3----*----4----*----5----*----6----*----7----*----8
