# Supplementary material for: CO2 geological storage site selection and long-term potential assessment framework based on TOUGH2/ECO2N
Source: PLoS One. 2025 Apr 24;20(4):e0321715. doi: 10.1371/journal.pone.0321715 (PMC12021137; doi:10.1371/journal.pone.0321715)
Supplement: S1 File — (ZIP) [file pone.0321715.s001.zip › incon/flow.out]

 
***************************************************************************************************************
 
     TOUGHREACT Version 2.0 is a program for non-isothermal reactive biogeochemical transport in geologic media.

          Based on Version 1.2, the following processes have been added:
               (1) Multiple cation exchange sites
               (2) Intra-queous kinetics and biodegradation
               (3) Surface complexation (constant capacitance and double layer models)
          By Tianfu Xu, Eric Sonnenthal, Nicolas Spycher, Guoxiang Zhang, Liange Zheng, and Karsten Pruess
                       At Lawrence Berkeley National Laboratory 

 
     TOUGHREACT is developed by introducing reactive biogeochemistry into the framework of the existing 
         multi-phase fluid and heat flow code TOUGH2 V2 (Pruess et al., 1999)

***************************************************************************************************************
 
 
 
 

---------------------------------------------------------------------------------------------------------------
 
 
     -- One or more of the following references are recommended to cite for publications including journal papers, 
                 conference papers, reports resulted from the TOUGHREACT simulator -- 
 
 
     For general approaches and methods:
     -----------------------------------

          Xu, T., and K. Pruess, Modeling multiphase non-isothermal fluid flow and reactive geochemical transport 
     in variably saturated fractured rocks: 1. Methodology, American Journal Science, v.301, p.16-33, 2001.

          Xu, T., E.L. Sonnenthal, N. Spycher, and K. Pruess, TOUGHREACT - A simulation program for non-isothermal 
     multiphase reactive geochemical transport in variably saturated geologic media: Applications to geothermal 
     injectivity and CO2 geological sequestration, Computer & Geoscience, v.32,  p.145-165, 2006.
 

     For applications to CO2 geological sequestration:
     -------------------------------------------------

          Xu, T, J.A. Apps, and K. Pruess, Numerical simulation of CO2 disposal by mineral trapping in deep aquifers, 
     Applied Geochemistry, v.19, p.917-936, 2004.

          Xu, T, J. A. Apps, and K. Pruess, Mineral sequestration of carbon dioxide in a sandstone-shale system, 
     Chemical Geochemistry, v.217, p.295-318, 2005.

          Xu, T, J. A. Apps, K. Pruess and and H. YamamotoNumerical modeling of injection and mineral trapping of 
     CO2 with H2S and SO2 in a sandstone formation, Chemical Geochemistry, v.242, p.319-318, 2007.
 

     For applications to nuclear waste geological disposal: 
     ------------------------------------------------------ 

          Spycher N.F., E.L. Sonnenthal, and J.A. Apps, Fluid flow and reactive transport around potential nuclear 
     waste emplacement tunnels at Yucca Mountain, Nevada, Journal of Contaminant Hydrology, v.62-63, p.653-673, 2003.

          Dobson, P.F., T.J. Kneafsey, E.L. Sonnenthal, N.F. Spycher, and J.A. Apps, Experimental and numerical  
     simulation of dissolution and precipitation:  Implications for fracture sealing at Yucca Mountain, Nevada, 
     Journal of Contaminant Hydrology. v.62-63, p.459-476, 2003. 

          Sonnenthal E., A. Ito, N. Spycher, M. Yui, J. Apps, Y. Sugita, M. Conrad, and S. Kawakami, Approaches to 
     modeling coupled thermal, hydrological, and chemical processes in the Drift Scale Heater Test at Yucca Mountain, 
     International Journal of Rock Mechanics and Mining Sciences, v.42, p.698-719, 2005.

          Mukhopadhyay S., E.L. Sonnenthal, and N. Spycher, Modeling coupled thermal-hydrological-chemical processes 
     in the unsaturated fractured rock of Yucca Mountain, Nevada: Heterogeneity and seepage, Physics and 
     Chemistry of the Earth, v.31, p.626-633, 2006.
 

     For applications to geothermal systems: 
     --------------------------------------- 

          Xu, T., Y. Ontoy, P. Molling, N. Spycher, M. Parini, and K. Pruess, Reactive transport modeling of injection 
     well scaling and acidizing at Tiwi Field, Philippines, Geothermics, v.33, p.477-491, 2004.

          Dobson, P.F., S. Salah, N. Spycher, and E.L. Sonnenthal, Simulation of water-rock interaction 
     in the  Yellowstone geothermal system using TOUGHREACT, Geothermics, v.33, p.493-502, 2004.
 

     For applications to vadose zone reactive transport: 
     --------------------------------------------------- 

          Xu T., E. Sonnenthal, and G.S. Bodvarsson, A reaction-transport model for calcite precipitation and evaluation  
     of infiltration fluxes in unsaturated fractured rock, Journal of Contaminant Hydrology, v.64, p.113-127, 2003.

          Singleton, M.J., E.L. Sonnenthal, M.E. Conrad, D.J, DePaolo, and G.W. Gee, Multiphase reactive transport 
     modeling of stable isotope fractionation in unsaturated zone pore water and vapor:  Application to seasonal 
     infiltration events at the Hanford Site, WA, Vadose Zone Journal, v.3, p.775-785, 2004. 

          Sonnenthal, E., T. Xu, and G. Bodvarsson, Reply to "Commentary: Assessment of past infiltration fluxes 
     through Yucca Mountain on the basis of the secondary mineral record - is it a viable methodology?" by 
     Y.V. Dublyansky and S.Z. Smirnov, Journal of Contaminant Hydrology, v.77, p.225-231, 2005.
 

     For applications to biogeochemistry: 
     --------------------------------------- 

          Xu, T., Incorporation of aqueous reaction kinetics and biodegradation into TOUGHREACT: Application 
     of a multi-region model to hydrobiogeochemical transport of denitrification and sulfate reduction,
     Vadose Zone Journal, February issue, p.305-315, 2008 
 
 
**************************************************************************************************************************
 
 
 
 

       @@@@@   @@   @  @   @@@  @  @   @@       @@@  @  @   @  @  @  @      @@   @@@@@  @   @@   @   @     @@@   @  @  @   @
         @    @  @  @  @  @     @  @  @  @     @     @  @@ @@  @  @  @     @  @    @    @  @  @  @@  @     @  @  @  @  @@  @
         @    @  @  @  @  @ @@  @@@@    @       @@   @  @ @ @  @  @  @     @@@@    @    @  @  @  @ @ @     @@@   @  @  @ @ @
         @    @  @  @  @  @  @  @  @   @          @  @  @   @  @  @  @     @  @    @    @  @  @  @  @@     @ @   @  @  @  @@
         @     @@    @@    @@@  @  @  @@@@     @@@   @  @   @   @@   @@@@  @  @    @    @   @@   @   @     @  @   @@   @   @


                    TOUGH2 IS A PROGRAM FOR MULTIPHASE MULTICOMPONENT FLOW IN PERMEABLE MEDIA, INCLUDING HEAT FLOW.
                   IT IS A MEMBER OF THE MULKOM FAMILY OF CODES, DEVELOPED AT LAWRENCE BERKELEY NATIONAL LABORATORY.

                          ********************************************************************************
                          *******************                                         ********************
                          *******************   TOUGH2 - VERSION 2.0 (OCTOBER 1999)   ********************
                          *******************          T2CG2 Solver Package           ********************
                          *******************                                         ********************
                          ********************************************************************************

        Copyright 2010 by The Regents of the University of California (subject to approval by the U.S. Department of Energy).

 NOTICE: This software was developed under funding from the U.S. Department of Energy and the U.S. Government consequently retains
 certain rights as follows: the U.S. Government has been granted for itself and others acting on its behalf a paid-up, nonexclusive,
 irrevocable, worldwide license in the software to reproduce, prepare derivative works, and perform publicly and display publicly.
 Beginning five (5) years after the date permission to assert copyright is obtained from the U.S. Department of Energy, and subject
 to any subsequent five (5) year renewals, the U.S. Government is granted for itself and others acting on its behalf a paid-up,
 nonexclusive, irrevocable, worldwide license in the software to reproduce, prepare derivative works, distribute copies to the
 public, perform publicly and display publicly, and to permit others to do so.


 PARAMETERS FOR FLEXIBLE DIMENSIONING OF MAJOR ARRAYS (MAIN PROGRAM) ARE AS FOLLOWS

 MNEL =  16000   MNCON =  40000   MNEQ =  9   MNK =  8   MNPH =  3   MNB = 12   MNOGN =  200   MGTAB = 10000
 ===================================================================================================================================

 MAXIMUM NUMBER OF VOLUME ELEMENTS (GRID BLOCKS):            MNEL  =   16000
 MAXIMUM NUMBER OF CONNECTIONS (INTERFACES):                 MNCON =   40000
 MAXIMUM LENGTH OF PRIMARY VARIABLE ARRAYS:                  MPRIM =  144000
 MAXIMUM NUMBER OF GENERATION ITEMS (SINKS/SOURCES):         MNOGN =     200
 MAXIMUM NUMBER OF TABULAR (TIME-DEPENDENT) GENERATION DATA: MGTAB =   10000
 LENGTH OF SECONDARY PARAMETER ARRAY:                        MSEC  = 9920000
 MAXIMUM NUMBER OF JACOBIAN MATRIX ELEMENTS:                 MNZ   = 7776000

 LARGE LINEAR EQUATION ARRAYS: LENGTH OF IRN IS              LIRN  = 7776000
                               LENGTH OF ICN AND CO IS       LICN  = 7776000

 ===================================================================================================================================

 array dimensioning is made according to the needs of the conjugate gradient solvers
 when using LUBAND, only a smaller-size problem can be accommodated
 restriction with MA28 is: {number of elements} + 2 * {number of connections} < {MNEL + 2* MNCON}/4

 ===================================================================================================================================


 SUMMARY OF DISK FILES

 FILE *VERS* DOES NOT EXIST --- OPEN AS A NEW FILE
 FILE *MESH*  EXISTS --- OPEN AS AN OLD FILE
 FILE *INCON* DOES NOT EXIST --- OPEN AS A NEW FILE
 FILE *GENER* DOES NOT EXIST --- OPEN AS A NEW FILE
 FILE *SAVE* DOES NOT EXIST --- OPEN AS A NEW FILE
 FILE *LINEQ* DOES NOT EXIST --- OPEN AS A NEW FILE
 FILE *TABLE* DOES NOT EXIST --- OPEN AS A NEW FILE

 ===================================================================================================================================

     PROBLEM TITLE:  # R-Z 2-D flow problem for CO2 injection into a saline aquifer                  


 DOMAIN NO.  1     MATERIAL NAME -- SAND1

 DOMAIN NO.  2     MATERIAL NAME -- SAND2

                       **************************************************************************************
                       *                                                                                    *
                       *     Comments in Input Data (have encountered   7 records with unknown keywords)    *
                       *                              (print up to 50 of them)                              *
                       *                                                                                    *
                       **************************************************************************************
                       *                                                                                    *
                       *                                                                                    *
                       *                                                                                    *
                       *                                                                                    *
                       *  ----*----1 MOP: 123456789*123456789*1234 ---*----5----*----6----*----7----*----8  *
                       *                                                                                    *
                       *                                                                                    *
                       *                                                                                    *
                       *                                                                                    *
                       **************************************************************************************

                        ************************************************************************************
                        *                       EVALUATE FLOATING POINT ARITHMETIC                         *
                        ************************************************************************************
                        *                                                                                  *
                        * FLOATING POINT PROCESSOR HAS APPROXIMATELY 15 SIGNIFICANT DIGITS                 *
                        *                                                                                  *
                        * DEFAULT VALUE OF INCREMENT FACTOR FOR NUMERICAL DERIVATIVES IS DFAC = 0.1051E-07 *
                        * DEFAULT VALUE FOR DFAC WILL BE USED                                              *
                        *                                                                                  *
                        ************************************************************************************

 
*        The numbers of connections in the X-, Y- and Z-directions are    990,      0 and    900 respectively                    *
*                                                                                                                                *
**********************************************************************************************************************************


 all NCON =   1890 connections read from file *MESH* reference known elements, and have been initialized to the data arrays


 &&&&&&&&&&&&&&&&&&&&&&&&&&&&&&&&&&&&&&&&&&&&&&&&&&&&&&&&&&&&&&&&&&&&&&&&&&&&&&&&&&&&&&&&&&&&&&&&&&&&&&&&&&&&&&&&&&&&&&&&&&&&&&&&&&&
 &&&&&&&&&&&&&&&&&&&&&&&&&&&&&&&&&   Summary of capabilities for random permeability modification   &&&&&&&&&&&&&&&&&&&&&&&&&&&&&&&&
 &&&&&&&&&&&&&&&&&&&&&&&&&&&&&&&&&&&&&&&&&&&&&&&&&&&&&&&&&&&&&&&&&&&&&&&&&&&&&&&&&&&&&&&&&&&&&&&&&&&&&&&&&&&&&&&&&&&&&&&&&&&&&&&&&&&

 Modification of absolute permeability on a grid block-by-grid block basis will be made when a domain "SEED " is present in data
 block "ROCKS", as follows.
                                    k    --->    k' = k*m

 Here, k is the absolute permeability specified for the reservoir domain to which the grid block belongs. Parameter m is a
 "permeability modifier" which can be internally generated or externally prescribed by the user on a block-by-block basis.

 When permeability modification is in effect, the strength of capillary pressure will, following Leverett (1941), automatically be
 scaled as   Pcap ---> Pcap' = Pcap/SQRT(m).

 User-supplied permeability modifiers have to be entered as parameter "PMX" in columns 41-50 of an ELEMEnt record.
 Permeability modification options are selected through parameters in data block "ROCKS".

 &&&&&&&&&&&&&&&&&&&&&&&&&&&&&&&&&&&&&&&&&&&&&&&&&&&&&&&&&&&&&&&&&&&&&&&&&&&&&&&&&&&&&&&&&&&&&&&&&&&&&&&&&&&&&&&&&&&&&&&&&&&&&&&&&&&
 Summary of available permeability modification options
          (with s - random number between 0 and 1; PMX - user-supplied modifiers in data block "ELEME"):
      (1) externally supplied:        m = PMX - PER(2)
      (2) "linear"      (DROK.ne.0):  m = PER(1) * s - PER(2)
      (3) "logarithmic" (DROK.eq.0):  m = exp(- PER(1) * s) - PER(2)
 &&&&&&&&&&&&&&&&&&&&&&&&&&&&&&&&&&&&&&&&&&&&&&&&&&&&&&&&&&&&&&&&&&&&&&&&&&&&&&&&&&&&&&&&&&&&&&&&&&&&&&&&&&&&&&&&&&&&&&&&&&&&&&&&&&&

            &&&& if a domain "SEED " is present, permeability modification will be made
            &&&& if no domain "SEED " is present, no permeability modification will be made
 >>>>>>>>>>>>>>>>>>>>>>>>>>>>>>>>>>>>>>>>>>>>>>>>>>>>>>>>>>>>>>>>>><<<<<<<<<<<<<<<<<<<<<<<<<<<<<<<<<<<<<<<<<<<<<<<<<<<<<<<<<<<<<<<<<
 >>>>>>>>>>>>>>>>>>>>>>>>>>>  domain = "SEED " is not present, no permeability modification will be made  <<<<<<<<<<<<<<<<<<<<<<<<<<
 >>>>>>>>>>>>>>>>>>>>>>>>>>>>>>>>>>>>>>>>>>>>>>>>>>>>>>>>>>>>>>>>>><<<<<<<<<<<<<<<<<<<<<<<<<<<<<<<<<<<<<<<<<<<<<<<<<<<<<<<<<<<<<<<<<

 Data provided in domain "SEED " are used to select the following options.

 DROK   = *** random number seed for internal generation of "linear" permeability modifiers.
        = 0: (default) no internal generation of "linear" permeability modifiers.
        > 0: perform "linear" permeability modification; random modifiers are generated internally with DROK as seed.

 POR    = *** random number seed for internal generation of "logarithmic" permeability modifiers,
        = 0: (default) no internal generation of "logarithmic" permeability modifiers.
        > 0: perform "logarithmic" permeability modification; random modifiers are generated internally with POR as seed.

            &&&&&&&&&&&&&&&&&&&&&&&&&&&&&&&&&&&&&&&&&&&&&&&&&&&&&&&&&&&&&&&&&&&&&&&&&&&&&&&&&&&&&&&&&&&&&&&&&&&&&&&&&&&&&&&&&&&&&&&&
            &&&&& note: if both DROK and POR are specified as non-zero, DROK takes precedence                                  &&&&&
            &&&&&       if both DROK and POR are zero, permeability modifiers as supplied through "ELEME" data will be used    &&&&&
            &&&&&&&&&&&&&&&&&&&&&&&&&&&&&&&&&&&&&&&&&&&&&&&&&&&&&&&&&&&&&&&&&&&&&&&&&&&&&&&&&&&&&&&&&&&&&&&&&&&&&&&&&&&&&&&&&&&&&&&&

 PER(1) = *** scale factor (optional) for internally generated  permeability modifiers.
        = 0: (defaults to PER(1) = 1): permeability modifiers are generated as random numbers in the interval (0, 1).
        > 0: permeability modifiers are generated as random numbers in the interval (0, PER(1)).

 PER(2) = *** shift (optional) for internal or external permeability modifiers.
        = 0: (default) no shift is applied to permeability modifiers.
        > 0: permeability modifiers are shifted according to m' = m - PER(2). All m' < 0 are set equal to zero.


 MESH HAS   1000 ELEMENTS (   1000 ACTIVE) AND   1890 CONNECTIONS (INTERFACES) BETWEEN THEM
 GENER HAS     0 SINKS/SOURCES

**********************************************************************************************************************************
*                                                                                                                                *
*                           M A T R I X   S O L V E R   A N D   R E L E V A N T   I N F O R M A T I O N                          *
*                                                                                                                                *
**********************************************************************************************************************************

    The solver is determined from the SOLVR data block - MOP(21) IS OVERRIDEN !!!


    The solution method indicator MATSLV =  5
         MATSLV = 1: SUBROUTINE DSLUCS (DEFAULT)  - Direct solver using LU decomposition 
         MATSLV = 2: SUBROUTINE DSLUBC - BI-CONJUGATE GRADIENT SOLVER
                                         Incomplete LU factorization preconditioning
         MATSLV = 3: SUBROUTINE DSLUCS (DEFAULT) - Lanczos-type Conjugate Gradient Squared solver 
                                                   Incomplete LU factorization preconditioning
         MATSLV = 4: SUBROUTINE DSLUGM - Generalized Minimum Residual Conjugate Gradient solver
                                         Incomplete LU factorization preconditioning
         MATSLV = 5: SUBROUTINE DLUSTB - STABILIZED BI-CONJUGATE GRADIENT SOLVER 
                                         Incomplete LU factorization preconditioning
         MATSLV = 6: SUBROUTINE LUBAND - Direct solver using LU decomposition 

    RITMAX: Maximum # of CG iterations as fraction of the total number of equations           =  8.00000E-01
         (0.0 < RITMAX <= 1.0,   Default = 0.1)
    CLOSUR: Convergence criterion for the CG iterations                                       =  1.00000E-07
         (1.0e-12 <= CLOSUR <= 1.0e-6,  Default = 1.0e-6)
    NMAXIT: Maximum # of CG iterations - not to exceed the total number of equations NELA*NEQ =  3200
         (20 < NMAXIT <= NREDM)


    The matrix Z-preprocessing system is ZPROCS = Z1

         ZPROCS = Z0: No Z-preprocessing; default for NEQ = 1 and for MATSLV = 6
         ZPROCS = Z1: Replacement of zeros on the main-diagonal by a small number; 
                       default for NEQ > 1 and for 0 < MATSLV < 6
         ZPROCS = Z2: Linear combination of equations in each element to produce non-zero main diagonal entries
         ZPROCS = Z3: Normalization of equations, followed by Z2
         ZPROCS = Z4: Same as in OPROCS = O4


    The matrix O-preprocessing system is OPROCS = O0

         OPROCS = O0: No O-preprocessing; default for NEQ = 1 and for MATSLV = 6
         OPROCS = O1: Elimination of lower half of the main-diagonal submatrix with center pivoting
         OPROCS = O2: O1+Elimination of upper half of the main-diagonal submatrix with center pivoting
         OPROCS = O3: O2+Normalization - Results in unit main-diagonal submatrices 
         OPROCS = O4: pre-processing which results in unit main-diagonal submatrices without center pivoting


     TOUGH2 INPUT DATA

     PROBLEM TITLE: # R-Z 2-D flow problem for CO2 injection into a saline aquifer                  

     *********************************************************************************************************************
     *********************************************************************************************************************

     PROBLEM SPECIFICATIONS

     NOITE     KDATA      MCYC      MSEC     MCYPR      MOP                   DIFF0          TEXP            BE
        8         2      9999         0      9999       200000100001000400005000     0.0000E+00     0.0000E+00     0.0000E+00

       TSTART         TIMAX          DELTEN         DELTMX            ELST        GF             REDLT         SCALE 
     0.0000E+00     0.1000E+12     0.1000E+01     0.8640E+09                    0.9810E+01     0.4000E+01     0.1000E+01

      A CONSTANT TIME STEP OF DELTEN IS PRESCRIBED

            RE1            RE2            U              WUP            WNR            DFAC           FOR
          0.1000E-03     0.1000E+01     0.1000E+00     0.1000E+01     0.1000E+01     0.1051E-07     0.1000E+01

             DEP(1)              DEP(2)              DEP(3)              DEP(4)
           0.16300000E+08      0.15000000E+00      0.00000000E+00      0.50000000E+02
     *********************************************************************************************************************

     ROCK PROPERTIES

     DOMAIN     MAT        DENSITY        POROSITY     CONDUCTIVITY     HEAT CAP       COMPR          EXPAN
        1      SAND1     0.2750E+04     0.2800E+00     0.2510E+01     0.9200E+03     0.0000E+00     0.0000E+00

            PERM1          PERM2          PERM3
          0.5200E-12     0.5200E-12     0.5200E-12

     DOMAIN     MAT        DENSITY        POROSITY     CONDUCTIVITY     HEAT CAP       COMPR          EXPAN
        2      SAND2     0.2750E+34     0.2800E+00     0.2510E+01     0.9200E+03     0.0000E+00     0.0000E+00

            PERM1          PERM2          PERM3
          0.5200E-12     0.5200E-12     0.5200E-12

     *********************************************************************************************************************

     ELEMENTS

             ELEMENT       MATERIAL         VOLUME
              A1  1            1          0.1767E+30
              A1  2            1          0.6023E+30
              A1  3            1          0.1156E+31
              A1  4            1          0.1867E+31
              A1  5            1          0.2774E+31
              A1  6            1          0.3922E+31
              A1  7            1          0.5367E+31
              A1  8            1          0.7177E+31
              A1  9            1          0.9433E+31
              A1 10            1          0.1224E+32
              A1 11            1          0.1571E+32
              A1 12            1          0.2000E+32
              A1 13            1          0.2528E+32
              A1 14            1          0.3178E+32
              A1 15            1          0.3976E+32
              A1 16            1          0.4955E+32
              A1 17            1          0.6152E+32
              A1 18            1          0.7616E+32
              A1 19            1          0.9404E+32
              A1 20            1          0.1159E+33
              A1 21            1          0.1424E+33
              A1 22            1          0.1748E+33
              A1 23            1          0.2142E+33
              A1 24            1          0.2622E+33
              A1 25            1          0.3204E+33
              A1 26            1          0.3912E+33
              A1 27            1          0.4772E+33
              A1 28            1          0.5816E+33
              A1 29            1          0.7082E+33
              A1 30            1          0.8619E+33
              A1 31            1          0.1048E+34
              A1 32            1          0.1274E+34
              A1 33            1          0.1548E+34
              A1 34            1          0.1880E+34
              A1 35            1          0.2282E+34
              A1 36            1          0.2768E+34
              A1 37            1          0.3358E+34
              A1 38            1          0.4072E+34
              A1 39            1          0.4937E+34
              A1 40            1          0.5983E+34
              A1 41            1          0.7250E+34
              A1 42            1          0.8784E+34
              A1 43            1          0.1064E+35
              A1 44            1          0.1289E+35
              A1 45            1          0.1560E+35
              A1 46            1          0.1889E+35
              A1 47            1          0.2287E+35
              A1 48            1          0.2768E+35
              A1 49            1          0.3350E+35
              A1 50            1          0.4055E+35
              A1 51            1          0.4907E+35
              A1 52            1          0.5937E+35
              A1 53            1          0.7183E+35
              A1 54            1          0.8691E+35
              A1 55            1          0.1051E+36
              A1 56            1          0.1272E+36
              A1 57            1          0.1539E+36
              A1 58            1          0.1861E+36
              A1 59            1          0.2251E+36
              A1 60            1          0.2723E+36
              A1 61            1          0.3293E+36
              A1 62            1          0.3983E+36
              A1 63            1          0.4817E+36
              A1 64            1          0.5826E+36
              A1 65            1          0.7046E+36
              A1 66            1          0.8521E+36
              A1 67            1          0.1030E+37
              A1 68            1          0.1246E+37
              A1 69            1          0.1507E+37
              A1 70            1          0.1822E+37
              A1 71            1          0.2204E+37
              A1 72            1          0.2665E+37
              A1 73            1          0.3222E+37
              A1 74            1          0.3896E+37
              A1 75            1          0.4711E+37
              A1 76            1          0.5697E+37
              A1 77            1          0.6889E+37
              A1 78            1          0.8330E+37
              A1 79            1          0.1007E+38
              A1 80            1          0.1218E+38
              A1 81            1          0.1473E+38
              A1 82            1          0.1781E+38
              A1 83            1          0.2153E+38
              A1 84            1          0.2603E+38
              A1 85            1          0.3148E+38
              A1 86            1          0.3806E+38
              A1 87            1          0.4602E+38
              A1 88            1          0.5565E+38
              A1 89            1          0.6728E+38
              A1 90            1          0.8136E+38
              A1 91            1          0.9837E+38
              A1 92            1          0.1189E+39
              A1 93            1          0.1438E+39
              A1 94            1          0.1739E+39
              A1 95            1          0.2103E+39
              A1 96            1          0.2542E+39
              A1 97            1          0.3074E+39
              A1 98            1          0.3717E+39
              A1 99            1          0.4494E+39
              A11 0            1          0.5434E+39
              A2  1            1          0.1767E+00
              A2  2            1          0.6023E+00
              A2  3            1          0.1156E+01
              A2  4            1          0.1867E+01
              A2  5            1          0.2774E+01
              A2  6            1          0.3922E+01
              A2  7            1          0.5367E+01
              A2  8            1          0.7177E+01
              A2  9            1          0.9433E+01
              A2 10            1          0.1224E+02
              A2 11            1          0.1571E+02
              A2 12            1          0.2000E+02
              A2 13            1          0.2528E+02
              A2 14            1          0.3178E+02
              A2 15            1          0.3976E+02
              A2 16            1          0.4955E+02
              A2 17            1          0.6152E+02
              A2 18            1          0.7616E+02
              A2 19            1          0.9404E+02
              A2 20            1          0.1159E+03
              A2 21            1          0.1424E+03
              A2 22            1          0.1748E+03
              A2 23            1          0.2142E+03
              A2 24            1          0.2622E+03
              A2 25            1          0.3204E+03
              A2 26            1          0.3912E+03
              A2 27            1          0.4772E+03
              A2 28            1          0.5816E+03
              A2 29            1          0.7082E+03
              A2 30            1          0.8619E+03
              A2 31            1          0.1048E+04
              A2 32            1          0.1274E+04
              A2 33            1          0.1548E+04
              A2 34            1          0.1880E+04
              A2 35            1          0.2282E+04
              A2 36            1          0.2768E+04
              A2 37            1          0.3358E+04
              A2 38            1          0.4072E+04
              A2 39            1          0.4937E+04
              A2 40            1          0.5983E+04
              A2 41            1          0.7250E+04
              A2 42            1          0.8784E+04
              A2 43            1          0.1064E+05
              A2 44            1          0.1289E+05
              A2 45            1          0.1560E+05
              A2 46            1          0.1889E+05
              A2 47            1          0.2287E+05
              A2 48            1          0.2768E+05
              A2 49            1          0.3350E+05
              A2 50            1          0.4055E+05
              A2 51            1          0.4907E+05
              A2 52            1          0.5937E+05
              A2 53            1          0.7183E+05
              A2 54            1          0.8691E+05
              A2 55            1          0.1051E+06
              A2 56            1          0.1272E+06
              A2 57            1          0.1539E+06
              A2 58            1          0.1861E+06
              A2 59            1          0.2251E+06
              A2 60            1          0.2723E+06
              A2 61            1          0.3293E+06
              A2 62            1          0.3983E+06
              A2 63            1          0.4817E+06
              A2 64            1          0.5826E+06
              A2 65            1          0.7046E+06
              A2 66            1          0.8521E+06
              A2 67            1          0.1030E+07
              A2 68            1          0.1246E+07
              A2 69            1          0.1507E+07
              A2 70            1          0.1822E+07
              A2 71            1          0.2204E+07
              A2 72            1          0.2665E+07
              A2 73            1          0.3222E+07
              A2 74            1          0.3896E+07
              A2 75            1          0.4711E+07
              A2 76            1          0.5697E+07
              A2 77            1          0.6889E+07
              A2 78            1          0.8330E+07
              A2 79            1          0.1007E+08
              A2 80            1          0.1218E+08
              A2 81            1          0.1473E+08
              A2 82            1          0.1781E+08
              A2 83            1          0.2153E+08
              A2 84            1          0.2603E+08
              A2 85            1          0.3148E+08
              A2 86            1          0.3806E+08
              A2 87            1          0.4602E+08
              A2 88            1          0.5565E+08
              A2 89            1          0.6728E+08
              A2 90            1          0.8136E+08
              A2 91            1          0.9837E+08
              A2 92            1          0.1189E+09
              A2 93            1          0.1438E+09
              A2 94            1          0.1739E+09
              A2 95            1          0.2103E+09
              A2 96            1          0.2542E+09
              A2 97            1          0.3074E+09
              A2 98            1          0.3717E+09
              A2 99            1          0.4494E+09
              A21 0            1          0.5434E+09
              A3  1            1          0.1767E+00
              A3  2            1          0.6023E+00
              A3  3            1          0.1156E+01
              A3  4            1          0.1867E+01
              A3  5            1          0.2774E+01
              A3  6            1          0.3922E+01
              A3  7            1          0.5367E+01
              A3  8            1          0.7177E+01
              A3  9            1          0.9433E+01
              A3 10            1          0.1224E+02
              A3 11            1          0.1571E+02
              A3 12            1          0.2000E+02
              A3 13            1          0.2528E+02
              A3 14            1          0.3178E+02
              A3 15            1          0.3976E+02
              A3 16            1          0.4955E+02
              A3 17            1          0.6152E+02
              A3 18            1          0.7616E+02
              A3 19            1          0.9404E+02
              A3 20            1          0.1159E+03
              A3 21            1          0.1424E+03
              A3 22            1          0.1748E+03
              A3 23            1          0.2142E+03
              A3 24            1          0.2622E+03
              A3 25            1          0.3204E+03
              A3 26            1          0.3912E+03
              A3 27            1          0.4772E+03
              A3 28            1          0.5816E+03
              A3 29            1          0.7082E+03
              A3 30            1          0.8619E+03
              A3 31            1          0.1048E+04
              A3 32            1          0.1274E+04
              A3 33            1          0.1548E+04
              A3 34            1          0.1880E+04
              A3 35            1          0.2282E+04
              A3 36            1          0.2768E+04
              A3 37            1          0.3358E+04
              A3 38            1          0.4072E+04
              A3 39            1          0.4937E+04
              A3 40            1          0.5983E+04
              A3 41            1          0.7250E+04
              A3 42            1          0.8784E+04
              A3 43            1          0.1064E+05
              A3 44            1          0.1289E+05
              A3 45            1          0.1560E+05
              A3 46            1          0.1889E+05
              A3 47            1          0.2287E+05
              A3 48            1          0.2768E+05
              A3 49            1          0.3350E+05
              A3 50            1          0.4055E+05
              A3 51            1          0.4907E+05
              A3 52            1          0.5937E+05
              A3 53            1          0.7183E+05
              A3 54            1          0.8691E+05
              A3 55            1          0.1051E+06
              A3 56            1          0.1272E+06
              A3 57            1          0.1539E+06
              A3 58            1          0.1861E+06
              A3 59            1          0.2251E+06
              A3 60            1          0.2723E+06
              A3 61            1          0.3293E+06
              A3 62            1          0.3983E+06
              A3 63            1          0.4817E+06
              A3 64            1          0.5826E+06
              A3 65            1          0.7046E+06
              A3 66            1          0.8521E+06
              A3 67            1          0.1030E+07
              A3 68            1          0.1246E+07
              A3 69            1          0.1507E+07
              A3 70            1          0.1822E+07
              A3 71            1          0.2204E+07
              A3 72            1          0.2665E+07
              A3 73            1          0.3222E+07
              A3 74            1          0.3896E+07
              A3 75            1          0.4711E+07
              A3 76            1          0.5697E+07
              A3 77            1          0.6889E+07
              A3 78            1          0.8330E+07
              A3 79            1          0.1007E+08
              A3 80            1          0.1218E+08
              A3 81            1          0.1473E+08
              A3 82            1          0.1781E+08
              A3 83            1          0.2153E+08
              A3 84            1          0.2603E+08
              A3 85            1          0.3148E+08
              A3 86            1          0.3806E+08
              A3 87            1          0.4602E+08
              A3 88            1          0.5565E+08
              A3 89            1          0.6728E+08
              A3 90            1          0.8136E+08
              A3 91            1          0.9837E+08
              A3 92            1          0.1189E+09
              A3 93            1          0.1438E+09
              A3 94            1          0.1739E+09
              A3 95            1          0.2103E+09
              A3 96            1          0.2542E+09
              A3 97            1          0.3074E+09
              A3 98            1          0.3717E+09
              A3 99            1          0.4494E+09
              A31 0            1          0.5434E+09
              A4  1            1          0.1767E+00
              A4  2            1          0.6023E+00
              A4  3            1          0.1156E+01
              A4  4            1          0.1867E+01
              A4  5            1          0.2774E+01
              A4  6            1          0.3922E+01
              A4  7            1          0.5367E+01
              A4  8            1          0.7177E+01
              A4  9            1          0.9433E+01
              A4 10            1          0.1224E+02
              A4 11            1          0.1571E+02
              A4 12            1          0.2000E+02
              A4 13            1          0.2528E+02
              A4 14            1          0.3178E+02
              A4 15            1          0.3976E+02
              A4 16            1          0.4955E+02
              A4 17            1          0.6152E+02
              A4 18            1          0.7616E+02
              A4 19            1          0.9404E+02
              A4 20            1          0.1159E+03
              A4 21            1          0.1424E+03
              A4 22            1          0.1748E+03
              A4 23            1          0.2142E+03
              A4 24            1          0.2622E+03
              A4 25            1          0.3204E+03
              A4 26            1          0.3912E+03
              A4 27            1          0.4772E+03
              A4 28            1          0.5816E+03
              A4 29            1          0.7082E+03
              A4 30            1          0.8619E+03
              A4 31            1          0.1048E+04
              A4 32            1          0.1274E+04
              A4 33            1          0.1548E+04
              A4 34            1          0.1880E+04
              A4 35            1          0.2282E+04
              A4 36            1          0.2768E+04
              A4 37            1          0.3358E+04
              A4 38            1          0.4072E+04
              A4 39            1          0.4937E+04
              A4 40            1          0.5983E+04
              A4 41            1          0.7250E+04
              A4 42            1          0.8784E+04
              A4 43            1          0.1064E+05
              A4 44            1          0.1289E+05
              A4 45            1          0.1560E+05
              A4 46            1          0.1889E+05
              A4 47            1          0.2287E+05
              A4 48            1          0.2768E+05
              A4 49            1          0.3350E+05
              A4 50            1          0.4055E+05
              A4 51            1          0.4907E+05
              A4 52            1          0.5937E+05
              A4 53            1          0.7183E+05
              A4 54            1          0.8691E+05
              A4 55            1          0.1051E+06
              A4 56            1          0.1272E+06
              A4 57            1          0.1539E+06
              A4 58            1          0.1861E+06
              A4 59            1          0.2251E+06
              A4 60            1          0.2723E+06
              A4 61            1          0.3293E+06
              A4 62            1          0.3983E+06
              A4 63            1          0.4817E+06
              A4 64            1          0.5826E+06
              A4 65            1          0.7046E+06
              A4 66            1          0.8521E+06
              A4 67            1          0.1030E+07
              A4 68            1          0.1246E+07
              A4 69            1          0.1507E+07
              A4 70            1          0.1822E+07
              A4 71            1          0.2204E+07
              A4 72            1          0.2665E+07
              A4 73            1          0.3222E+07
              A4 74            1          0.3896E+07
              A4 75            1          0.4711E+07
              A4 76            1          0.5697E+07
              A4 77            1          0.6889E+07
              A4 78            1          0.8330E+07
              A4 79            1          0.1007E+08
              A4 80            1          0.1218E+08
              A4 81            1          0.1473E+08
              A4 82            1          0.1781E+08
              A4 83            1          0.2153E+08
              A4 84            1          0.2603E+08
              A4 85            1          0.3148E+08
              A4 86            1          0.3806E+08
              A4 87            1          0.4602E+08
              A4 88            1          0.5565E+08
              A4 89            1          0.6728E+08
              A4 90            1          0.8136E+08
              A4 91            1          0.9837E+08
              A4 92            1          0.1189E+09
              A4 93            1          0.1438E+09
              A4 94            1          0.1739E+09
              A4 95            1          0.2103E+09
              A4 96            1          0.2542E+09
              A4 97            1          0.3074E+09
              A4 98            1          0.3717E+09
              A4 99            1          0.4494E+09
              A41 0            1          0.5434E+09
              A5  1            1          0.1767E+00
              A5  2            1          0.6023E+00
              A5  3            1          0.1156E+01
              A5  4            1          0.1867E+01
              A5  5            1          0.2774E+01
              A5  6            1          0.3922E+01
              A5  7            1          0.5367E+01
              A5  8            1          0.7177E+01
              A5  9            1          0.9433E+01
              A5 10            1          0.1224E+02
              A5 11            1          0.1571E+02
              A5 12            1          0.2000E+02
              A5 13            1          0.2528E+02
              A5 14            1          0.3178E+02
              A5 15            1          0.3976E+02
              A5 16            1          0.4955E+02
              A5 17            1          0.6152E+02
              A5 18            1          0.7616E+02
              A5 19            1          0.9404E+02
              A5 20            1          0.1159E+03
              A5 21            1          0.1424E+03
              A5 22            1          0.1748E+03
              A5 23            1          0.2142E+03
              A5 24            1          0.2622E+03
              A5 25            1          0.3204E+03
              A5 26            1          0.3912E+03
              A5 27            1          0.4772E+03
              A5 28            1          0.5816E+03
              A5 29            1          0.7082E+03
              A5 30            1          0.8619E+03
              A5 31            1          0.1048E+04
              A5 32            1          0.1274E+04
              A5 33            1          0.1548E+04
              A5 34            1          0.1880E+04
              A5 35            1          0.2282E+04
              A5 36            1          0.2768E+04
              A5 37            1          0.3358E+04
              A5 38            1          0.4072E+04
              A5 39            1          0.4937E+04
              A5 40            1          0.5983E+04
              A5 41            1          0.7250E+04
              A5 42            1          0.8784E+04
              A5 43            1          0.1064E+05
              A5 44            1          0.1289E+05
              A5 45            1          0.1560E+05
              A5 46            1          0.1889E+05
              A5 47            1          0.2287E+05
              A5 48            1          0.2768E+05
              A5 49            1          0.3350E+05
              A5 50            1          0.4055E+05
              A5 51            1          0.4907E+05
              A5 52            1          0.5937E+05
              A5 53            1          0.7183E+05
              A5 54            1          0.8691E+05
              A5 55            1          0.1051E+06
              A5 56            1          0.1272E+06
              A5 57            1          0.1539E+06
              A5 58            1          0.1861E+06
              A5 59            1          0.2251E+06
              A5 60            1          0.2723E+06
              A5 61            1          0.3293E+06
              A5 62            1          0.3983E+06
              A5 63            1          0.4817E+06
              A5 64            1          0.5826E+06
              A5 65            1          0.7046E+06
              A5 66            1          0.8521E+06
              A5 67            1          0.1030E+07
              A5 68            1          0.1246E+07
              A5 69            1          0.1507E+07
              A5 70            1          0.1822E+07
              A5 71            1          0.2204E+07
              A5 72            1          0.2665E+07
              A5 73            1          0.3222E+07
              A5 74            1          0.3896E+07
              A5 75            1          0.4711E+07
              A5 76            1          0.5697E+07
              A5 77            1          0.6889E+07
              A5 78            1          0.8330E+07
              A5 79            1          0.1007E+08
              A5 80            1          0.1218E+08
              A5 81            1          0.1473E+08
              A5 82            1          0.1781E+08
              A5 83            1          0.2153E+08
              A5 84            1          0.2603E+08
              A5 85            1          0.3148E+08
              A5 86            1          0.3806E+08
              A5 87            1          0.4602E+08
              A5 88            1          0.5565E+08
              A5 89            1          0.6728E+08
              A5 90            1          0.8136E+08
              A5 91            1          0.9837E+08
              A5 92            1          0.1189E+09
              A5 93            1          0.1438E+09
              A5 94            1          0.1739E+09
              A5 95            1          0.2103E+09
              A5 96            1          0.2542E+09
              A5 97            1          0.3074E+09
              A5 98            1          0.3717E+09
              A5 99            1          0.4494E+09
              A51 0            1          0.5434E+09
              A6  1            1          0.1767E+00
              A6  2            1          0.6023E+00
              A6  3            1          0.1156E+01
              A6  4            1          0.1867E+01
              A6  5            1          0.2774E+01
              A6  6            1          0.3922E+01
              A6  7            1          0.5367E+01
              A6  8            1          0.7177E+01
              A6  9            1          0.9433E+01
              A6 10            1          0.1224E+02
              A6 11            1          0.1571E+02
              A6 12            1          0.2000E+02
              A6 13            1          0.2528E+02
              A6 14            1          0.3178E+02
              A6 15            1          0.3976E+02
              A6 16            1          0.4955E+02
              A6 17            1          0.6152E+02
              A6 18            1          0.7616E+02
              A6 19            1          0.9404E+02
              A6 20            1          0.1159E+03
              A6 21            1          0.1424E+03
              A6 22            1          0.1748E+03
              A6 23            1          0.2142E+03
              A6 24            1          0.2622E+03
              A6 25            1          0.3204E+03
              A6 26            1          0.3912E+03
              A6 27            1          0.4772E+03
              A6 28            1          0.5816E+03
              A6 29            1          0.7082E+03
              A6 30            1          0.8619E+03
              A6 31            1          0.1048E+04
              A6 32            1          0.1274E+04
              A6 33            1          0.1548E+04
              A6 34            1          0.1880E+04
              A6 35            1          0.2282E+04
              A6 36            1          0.2768E+04
              A6 37            1          0.3358E+04
              A6 38            1          0.4072E+04
              A6 39            1          0.4937E+04
              A6 40            1          0.5983E+04
              A6 41            1          0.7250E+04
              A6 42            1          0.8784E+04
              A6 43            1          0.1064E+05
              A6 44            1          0.1289E+05
              A6 45            1          0.1560E+05
              A6 46            1          0.1889E+05
              A6 47            1          0.2287E+05
              A6 48            1          0.2768E+05
              A6 49            1          0.3350E+05
              A6 50            1          0.4055E+05
              A6 51            1          0.4907E+05
              A6 52            1          0.5937E+05
              A6 53            1          0.7183E+05
              A6 54            1          0.8691E+05
              A6 55            1          0.1051E+06
              A6 56            1          0.1272E+06
              A6 57            1          0.1539E+06
              A6 58            1          0.1861E+06
              A6 59            1          0.2251E+06
              A6 60            1          0.2723E+06
              A6 61            1          0.3293E+06
              A6 62            1          0.3983E+06
              A6 63            1          0.4817E+06
              A6 64            1          0.5826E+06
              A6 65            1          0.7046E+06
              A6 66            1          0.8521E+06
              A6 67            1          0.1030E+07
              A6 68            1          0.1246E+07
              A6 69            1          0.1507E+07
              A6 70            1          0.1822E+07
              A6 71            1          0.2204E+07
              A6 72            1          0.2665E+07
              A6 73            1          0.3222E+07
              A6 74            1          0.3896E+07
              A6 75            1          0.4711E+07
              A6 76            1          0.5697E+07
              A6 77            1          0.6889E+07
              A6 78            1          0.8330E+07
              A6 79            1          0.1007E+08
              A6 80            1          0.1218E+08
              A6 81            1          0.1473E+08
              A6 82            1          0.1781E+08
              A6 83            1          0.2153E+08
              A6 84            1          0.2603E+08
              A6 85            1          0.3148E+08
              A6 86            1          0.3806E+08
              A6 87            1          0.4602E+08
              A6 88            1          0.5565E+08
              A6 89            1          0.6728E+08
              A6 90            1          0.8136E+08
              A6 91            1          0.9837E+08
              A6 92            1          0.1189E+09
              A6 93            1          0.1438E+09
              A6 94            1          0.1739E+09
              A6 95            1          0.2103E+09
              A6 96            1          0.2542E+09
              A6 97            1          0.3074E+09
              A6 98            1          0.3717E+09
              A6 99            1          0.4494E+09
              A61 0            1          0.5434E+09
              A7  1            1          0.1767E+00
              A7  2            1          0.6023E+00
              A7  3            1          0.1156E+01
              A7  4            1          0.1867E+01
              A7  5            1          0.2774E+01
              A7  6            1          0.3922E+01
              A7  7            1          0.5367E+01
              A7  8            1          0.7177E+01
              A7  9            1          0.9433E+01
              A7 10            1          0.1224E+02
              A7 11            1          0.1571E+02
              A7 12            1          0.2000E+02
              A7 13            1          0.2528E+02
              A7 14            1          0.3178E+02
              A7 15            1          0.3976E+02
              A7 16            1          0.4955E+02
              A7 17            1          0.6152E+02
              A7 18            1          0.7616E+02
              A7 19            1          0.9404E+02
              A7 20            1          0.1159E+03
              A7 21            1          0.1424E+03
              A7 22            1          0.1748E+03
              A7 23            1          0.2142E+03
              A7 24            1          0.2622E+03
              A7 25            1          0.3204E+03
              A7 26            1          0.3912E+03
              A7 27            1          0.4772E+03
              A7 28            1          0.5816E+03
              A7 29            1          0.7082E+03
              A7 30            1          0.8619E+03
              A7 31            1          0.1048E+04
              A7 32            1          0.1274E+04
              A7 33            1          0.1548E+04
              A7 34            1          0.1880E+04
              A7 35            1          0.2282E+04
              A7 36            1          0.2768E+04
              A7 37            1          0.3358E+04
              A7 38            1          0.4072E+04
              A7 39            1          0.4937E+04
              A7 40            1          0.5983E+04
              A7 41            1          0.7250E+04
              A7 42            1          0.8784E+04
              A7 43            1          0.1064E+05
              A7 44            1          0.1289E+05
              A7 45            1          0.1560E+05
              A7 46            1          0.1889E+05
              A7 47            1          0.2287E+05
              A7 48            1          0.2768E+05
              A7 49            1          0.3350E+05
              A7 50            1          0.4055E+05
              A7 51            1          0.4907E+05
              A7 52            1          0.5937E+05
              A7 53            1          0.7183E+05
              A7 54            1          0.8691E+05
              A7 55            1          0.1051E+06
              A7 56            1          0.1272E+06
              A7 57            1          0.1539E+06
              A7 58            1          0.1861E+06
              A7 59            1          0.2251E+06
              A7 60            1          0.2723E+06
              A7 61            1          0.3293E+06
              A7 62            1          0.3983E+06
              A7 63            1          0.4817E+06
              A7 64            1          0.5826E+06
              A7 65            1          0.7046E+06
              A7 66            1          0.8521E+06
              A7 67            1          0.1030E+07
              A7 68            1          0.1246E+07
              A7 69            1          0.1507E+07
              A7 70            1          0.1822E+07
              A7 71            1          0.2204E+07
              A7 72            1          0.2665E+07
              A7 73            1          0.3222E+07
              A7 74            1          0.3896E+07
              A7 75            1          0.4711E+07
              A7 76            1          0.5697E+07
              A7 77            1          0.6889E+07
              A7 78            1          0.8330E+07
              A7 79            1          0.1007E+08
              A7 80            1          0.1218E+08
              A7 81            1          0.1473E+08
              A7 82            1          0.1781E+08
              A7 83            1          0.2153E+08
              A7 84            1          0.2603E+08
              A7 85            1          0.3148E+08
              A7 86            1          0.3806E+08
              A7 87            1          0.4602E+08
              A7 88            1          0.5565E+08
              A7 89            1          0.6728E+08
              A7 90            1          0.8136E+08
              A7 91            1          0.9837E+08
              A7 92            1          0.1189E+09
              A7 93            1          0.1438E+09
              A7 94            1          0.1739E+09
              A7 95            1          0.2103E+09
              A7 96            1          0.2542E+09
              A7 97            1          0.3074E+09
              A7 98            1          0.3717E+09
              A7 99            1          0.4494E+09
              A71 0            1          0.5434E+09
              A8  1            1          0.1767E+00
              A8  2            1          0.6023E+00
              A8  3            1          0.1156E+01
              A8  4            1          0.1867E+01
              A8  5            1          0.2774E+01
              A8  6            1          0.3922E+01
              A8  7            1          0.5367E+01
              A8  8            1          0.7177E+01
              A8  9            1          0.9433E+01
              A8 10            1          0.1224E+02
              A8 11            1          0.1571E+02
              A8 12            1          0.2000E+02
              A8 13            1          0.2528E+02
              A8 14            1          0.3178E+02
              A8 15            1          0.3976E+02
              A8 16            1          0.4955E+02
              A8 17            1          0.6152E+02
              A8 18            1          0.7616E+02
              A8 19            1          0.9404E+02
              A8 20            1          0.1159E+03
              A8 21            1          0.1424E+03
              A8 22            1          0.1748E+03
              A8 23            1          0.2142E+03
              A8 24            1          0.2622E+03
              A8 25            1          0.3204E+03
              A8 26            1          0.3912E+03
              A8 27            1          0.4772E+03
              A8 28            1          0.5816E+03
              A8 29            1          0.7082E+03
              A8 30            1          0.8619E+03
              A8 31            1          0.1048E+04
              A8 32            1          0.1274E+04
              A8 33            1          0.1548E+04
              A8 34            1          0.1880E+04
              A8 35            1          0.2282E+04
              A8 36            1          0.2768E+04
              A8 37            1          0.3358E+04
              A8 38            1          0.4072E+04
              A8 39            1          0.4937E+04
              A8 40            1          0.5983E+04
              A8 41            1          0.7250E+04
              A8 42            1          0.8784E+04
              A8 43            1          0.1064E+05
              A8 44            1          0.1289E+05
              A8 45            1          0.1560E+05
              A8 46            1          0.1889E+05
              A8 47            1          0.2287E+05
              A8 48            1          0.2768E+05
              A8 49            1          0.3350E+05
              A8 50            1          0.4055E+05
              A8 51            1          0.4907E+05
              A8 52            1          0.5937E+05
              A8 53            1          0.7183E+05
              A8 54            1          0.8691E+05
              A8 55            1          0.1051E+06
              A8 56            1          0.1272E+06
              A8 57            1          0.1539E+06
              A8 58            1          0.1861E+06
              A8 59            1          0.2251E+06
              A8 60            1          0.2723E+06
              A8 61            1          0.3293E+06
              A8 62            1          0.3983E+06
              A8 63            1          0.4817E+06
              A8 64            1          0.5826E+06
              A8 65            1          0.7046E+06
              A8 66            1          0.8521E+06
              A8 67            1          0.1030E+07
              A8 68            1          0.1246E+07
              A8 69            1          0.1507E+07
              A8 70            1          0.1822E+07
              A8 71            1          0.2204E+07
              A8 72            1          0.2665E+07
              A8 73            1          0.3222E+07
              A8 74            1          0.3896E+07
              A8 75            1          0.4711E+07
              A8 76            1          0.5697E+07
              A8 77            1          0.6889E+07
              A8 78            1          0.8330E+07
              A8 79            1          0.1007E+08
              A8 80            1          0.1218E+08
              A8 81            1          0.1473E+08
              A8 82            1          0.1781E+08
              A8 83            1          0.2153E+08
              A8 84            1          0.2603E+08
              A8 85            1          0.3148E+08
              A8 86            1          0.3806E+08
              A8 87            1          0.4602E+08
              A8 88            1          0.5565E+08
              A8 89            1          0.6728E+08
              A8 90            1          0.8136E+08
              A8 91            1          0.9837E+08
              A8 92            1          0.1189E+09
              A8 93            1          0.1438E+09
              A8 94            1          0.1739E+09
              A8 95            1          0.2103E+09
              A8 96            1          0.2542E+09
              A8 97            1          0.3074E+09
              A8 98            1          0.3717E+09
              A8 99            1          0.4494E+09
              A81 0            1          0.5434E+09
              A9  1            1          0.1767E+00
              A9  2            1          0.6023E+00
              A9  3            1          0.1156E+01
              A9  4            1          0.1867E+01
              A9  5            1          0.2774E+01
              A9  6            1          0.3922E+01
              A9  7            1          0.5367E+01
              A9  8            1          0.7177E+01
              A9  9            1          0.9433E+01
              A9 10            1          0.1224E+02
              A9 11            1          0.1571E+02
              A9 12            1          0.2000E+02
              A9 13            1          0.2528E+02
              A9 14            1          0.3178E+02
              A9 15            1          0.3976E+02
              A9 16            1          0.4955E+02
              A9 17            1          0.6152E+02
              A9 18            1          0.7616E+02
              A9 19            1          0.9404E+02
              A9 20            1          0.1159E+03
              A9 21            1          0.1424E+03
              A9 22            1          0.1748E+03
              A9 23            1          0.2142E+03
              A9 24            1          0.2622E+03
              A9 25            1          0.3204E+03
              A9 26            1          0.3912E+03
              A9 27            1          0.4772E+03
              A9 28            1          0.5816E+03
              A9 29            1          0.7082E+03
              A9 30            1          0.8619E+03
              A9 31            1          0.1048E+04
              A9 32            1          0.1274E+04
              A9 33            1          0.1548E+04
              A9 34            1          0.1880E+04
              A9 35            1          0.2282E+04
              A9 36            1          0.2768E+04
              A9 37            1          0.3358E+04
              A9 38            1          0.4072E+04
              A9 39            1          0.4937E+04
              A9 40            1          0.5983E+04
              A9 41            1          0.7250E+04
              A9 42            1          0.8784E+04
              A9 43            1          0.1064E+05
              A9 44            1          0.1289E+05
              A9 45            1          0.1560E+05
              A9 46            1          0.1889E+05
              A9 47            1          0.2287E+05
              A9 48            1          0.2768E+05
              A9 49            1          0.3350E+05
              A9 50            1          0.4055E+05
              A9 51            1          0.4907E+05
              A9 52            1          0.5937E+05
              A9 53            1          0.7183E+05
              A9 54            1          0.8691E+05
              A9 55            1          0.1051E+06
              A9 56            1          0.1272E+06
              A9 57            1          0.1539E+06
              A9 58            1          0.1861E+06
              A9 59            1          0.2251E+06
              A9 60            1          0.2723E+06
              A9 61            1          0.3293E+06
              A9 62            1          0.3983E+06
              A9 63            1          0.4817E+06
              A9 64            1          0.5826E+06
              A9 65            1          0.7046E+06
              A9 66            1          0.8521E+06
              A9 67            1          0.1030E+07
              A9 68            1          0.1246E+07
              A9 69            1          0.1507E+07
              A9 70            1          0.1822E+07
              A9 71            1          0.2204E+07
              A9 72            1          0.2665E+07
              A9 73            1          0.3222E+07
              A9 74            1          0.3896E+07
              A9 75            1          0.4711E+07
              A9 76            1          0.5697E+07
              A9 77            1          0.6889E+07
              A9 78            1          0.8330E+07
              A9 79            1          0.1007E+08
              A9 80            1          0.1218E+08
              A9 81            1          0.1473E+08
              A9 82            1          0.1781E+08
              A9 83            1          0.2153E+08
              A9 84            1          0.2603E+08
              A9 85            1          0.3148E+08
              A9 86            1          0.3806E+08
              A9 87            1          0.4602E+08
              A9 88            1          0.5565E+08
              A9 89            1          0.6728E+08
              A9 90            1          0.8136E+08
              A9 91            1          0.9837E+08
              A9 92            1          0.1189E+09
              A9 93            1          0.1438E+09
              A9 94            1          0.1739E+09
              A9 95            1          0.2103E+09
              A9 96            1          0.2542E+09
              A9 97            1          0.3074E+09
              A9 98            1          0.3717E+09
              A9 99            1          0.4494E+09
              A91 0            1          0.5434E+09
              AA  1            2          0.1767E+00
              AA  2            2          0.6023E+00
              AA  3            2          0.1156E+01
              AA  4            2          0.1867E+01
              AA  5            2          0.2774E+01
              AA  6            2          0.3922E+01
              AA  7            2          0.5367E+01
              AA  8            2          0.7177E+01
              AA  9            2          0.9433E+01
              AA 10            2          0.1224E+02
              AA 11            2          0.1571E+02
              AA 12            2          0.2000E+02
              AA 13            2          0.2528E+02
              AA 14            2          0.3178E+02
              AA 15            2          0.3976E+02
              AA 16            2          0.4955E+02
              AA 17            2          0.6152E+02
              AA 18            2          0.7616E+02
              AA 19            2          0.9404E+02
              AA 20            2          0.1159E+03
              AA 21            2          0.1424E+03
              AA 22            2          0.1748E+03
              AA 23            2          0.2142E+03
              AA 24            2          0.2622E+03
              AA 25            2          0.3204E+03
              AA 26            2          0.3912E+03
              AA 27            2          0.4772E+03
              AA 28            2          0.5816E+03
              AA 29            2          0.7082E+03
              AA 30            2          0.8619E+03
              AA 31            2          0.1048E+04
              AA 32            2          0.1274E+04
              AA 33            2          0.1548E+04
              AA 34            2          0.1880E+04
              AA 35            2          0.2282E+04
              AA 36            2          0.2768E+04
              AA 37            2          0.3358E+04
              AA 38            2          0.4072E+04
              AA 39            2          0.4937E+04
              AA 40            2          0.5983E+04
              AA 41            2          0.7250E+04
              AA 42            2          0.8784E+04
              AA 43            2          0.1064E+05
              AA 44            2          0.1289E+05
              AA 45            2          0.1560E+05
              AA 46            2          0.1889E+05
              AA 47            2          0.2287E+05
              AA 48            2          0.2768E+05
              AA 49            2          0.3350E+05
              AA 50            2          0.4055E+05
              AA 51            2          0.4907E+05
              AA 52            2          0.5937E+05
              AA 53            2          0.7183E+05
              AA 54            2          0.8691E+05
              AA 55            2          0.1051E+06
              AA 56            2          0.1272E+06
              AA 57            2          0.1539E+06
              AA 58            2          0.1861E+06
              AA 59            2          0.2251E+06
              AA 60            2          0.2723E+06
              AA 61            2          0.3293E+06
              AA 62            2          0.3983E+06
              AA 63            2          0.4817E+06
              AA 64            2          0.5826E+06
              AA 65            2          0.7046E+06
              AA 66            2          0.8521E+06
              AA 67            2          0.1030E+07
              AA 68            2          0.1246E+07
              AA 69            2          0.1507E+07
              AA 70            2          0.1822E+07
              AA 71            2          0.2204E+07
              AA 72            2          0.2665E+07
              AA 73            2          0.3222E+07
              AA 74            2          0.3896E+07
              AA 75            2          0.4711E+07
              AA 76            2          0.5697E+07
              AA 77            2          0.6889E+07
              AA 78            2          0.8330E+07
              AA 79            2          0.1007E+08
              AA 80            2          0.1218E+08
              AA 81            2          0.1473E+08
              AA 82            2          0.1781E+08
              AA 83            2          0.2153E+08
              AA 84            2          0.2603E+08
              AA 85            2          0.3148E+08
              AA 86            2          0.3806E+08
              AA 87            2          0.4602E+08
              AA 88            2          0.5565E+08
              AA 89            2          0.6728E+08
              AA 90            2          0.8136E+08
              AA 91            2          0.9837E+08
              AA 92            2          0.1189E+09
              AA 93            2          0.1438E+09
              AA 94            2          0.1739E+09
              AA 95            2          0.2103E+09
              AA 96            2          0.2542E+09
              AA 97            2          0.3074E+09
              AA 98            2          0.3717E+09
              AA 99            2          0.4494E+09
              AA1 0            2          0.5434E+09
     *********************************************************************************************************************

     CONNECTIONS

               ELEM1          ELEM2           ISOT           DEL1           DEL2           AREA           BETA

               A1  1          A1  2             1           0.3750E-01     0.4123E-01     0.4712E+01     0.0000E+00
               A2  1          A2  2             1           0.3750E-01     0.4123E-01     0.4712E+01     0.0000E+00
               A3  1          A3  2             1           0.3750E-01     0.4123E-01     0.4712E+01     0.0000E+00
               A4  1          A4  2             1           0.3750E-01     0.4123E-01     0.4712E+01     0.0000E+00
               A5  1          A5  2             1           0.3750E-01     0.4123E-01     0.4712E+01     0.0000E+00
               A6  1          A6  2             1           0.3750E-01     0.4123E-01     0.4712E+01     0.0000E+00
               A7  1          A7  2             1           0.3750E-01     0.4123E-01     0.4712E+01     0.0000E+00
               A8  1          A8  2             1           0.3750E-01     0.4123E-01     0.4712E+01     0.0000E+00
               A9  1          A9  2             1           0.3750E-01     0.4123E-01     0.4712E+01     0.0000E+00
               AA  1          AA  2             1           0.3750E-01     0.4123E-01     0.4712E+01     0.0000E+00
               A1  2          A1  3             1           0.4123E-01     0.4534E-01     0.9894E+01     0.0000E+00
               A2  2          A2  3             1           0.4123E-01     0.4534E-01     0.9894E+01     0.0000E+00
               A3  2          A3  3             1           0.4123E-01     0.4534E-01     0.9894E+01     0.0000E+00
               A4  2          A4  3             1           0.4123E-01     0.4534E-01     0.9894E+01     0.0000E+00
               A5  2          A5  3             1           0.4123E-01     0.4534E-01     0.9894E+01     0.0000E+00
               A6  2          A6  3             1           0.4123E-01     0.4534E-01     0.9894E+01     0.0000E+00
               A7  2          A7  3             1           0.4123E-01     0.4534E-01     0.9894E+01     0.0000E+00
               A8  2          A8  3             1           0.4123E-01     0.4534E-01     0.9894E+01     0.0000E+00
               A9  2          A9  3             1           0.4123E-01     0.4534E-01     0.9894E+01     0.0000E+00
               AA  2          AA  3             1           0.4123E-01     0.4534E-01     0.9894E+01     0.0000E+00
               A1  3          A1  4             1           0.4534E-01     0.4986E-01     0.1559E+02     0.0000E+00
               A2  3          A2  4             1           0.4534E-01     0.4986E-01     0.1559E+02     0.0000E+00
               A3  3          A3  4             1           0.4534E-01     0.4986E-01     0.1559E+02     0.0000E+00
               A4  3          A4  4             1           0.4534E-01     0.4986E-01     0.1559E+02     0.0000E+00
               A5  3          A5  4             1           0.4534E-01     0.4986E-01     0.1559E+02     0.0000E+00
               A6  3          A6  4             1           0.4534E-01     0.4986E-01     0.1559E+02     0.0000E+00
               A7  3          A7  4             1           0.4534E-01     0.4986E-01     0.1559E+02     0.0000E+00
               A8  3          A8  4             1           0.4534E-01     0.4986E-01     0.1559E+02     0.0000E+00
               A9  3          A9  4             1           0.4534E-01     0.4986E-01     0.1559E+02     0.0000E+00
               AA  3          AA  4             1           0.4534E-01     0.4986E-01     0.1559E+02     0.0000E+00
               A1  4          A1  5             1           0.4986E-01     0.5482E-01     0.2186E+02     0.0000E+00
               A2  4          A2  5             1           0.4986E-01     0.5482E-01     0.2186E+02     0.0000E+00
               A3  4          A3  5             1           0.4986E-01     0.5482E-01     0.2186E+02     0.0000E+00
               A4  4          A4  5             1           0.4986E-01     0.5482E-01     0.2186E+02     0.0000E+00
               A5  4          A5  5             1           0.4986E-01     0.5482E-01     0.2186E+02     0.0000E+00
               A6  4          A6  5             1           0.4986E-01     0.5482E-01     0.2186E+02     0.0000E+00
               A7  4          A7  5             1           0.4986E-01     0.5482E-01     0.2186E+02     0.0000E+00
               A8  4          A8  5             1           0.4986E-01     0.5482E-01     0.2186E+02     0.0000E+00
               A9  4          A9  5             1           0.4986E-01     0.5482E-01     0.2186E+02     0.0000E+00
               AA  4          AA  5             1           0.4986E-01     0.5482E-01     0.2186E+02     0.0000E+00
               A1  5          A1  6             1           0.5482E-01     0.6028E-01     0.2875E+02     0.0000E+00
               A2  5          A2  6             1           0.5482E-01     0.6028E-01     0.2875E+02     0.0000E+00
               A3  5          A3  6             1           0.5482E-01     0.6028E-01     0.2875E+02     0.0000E+00
               A4  5          A4  6             1           0.5482E-01     0.6028E-01     0.2875E+02     0.0000E+00
               A5  5          A5  6             1           0.5482E-01     0.6028E-01     0.2875E+02     0.0000E+00
               A6  5          A6  6             1           0.5482E-01     0.6028E-01     0.2875E+02     0.0000E+00
               A7  5          A7  6             1           0.5482E-01     0.6028E-01     0.2875E+02     0.0000E+00
               A8  5          A8  6             1           0.5482E-01     0.6028E-01     0.2875E+02     0.0000E+00
               A9  5          A9  6             1           0.5482E-01     0.6028E-01     0.2875E+02     0.0000E+00
               AA  5          AA  6             1           0.5482E-01     0.6028E-01     0.2875E+02     0.0000E+00
               A1  6          A1  7             1           0.6028E-01     0.6629E-01     0.3632E+02     0.0000E+00
               A2  6          A2  7             1           0.6028E-01     0.6629E-01     0.3632E+02     0.0000E+00
               A3  6          A3  7             1           0.6028E-01     0.6629E-01     0.3632E+02     0.0000E+00
               A4  6          A4  7             1           0.6028E-01     0.6629E-01     0.3632E+02     0.0000E+00
               A5  6          A5  7             1           0.6028E-01     0.6629E-01     0.3632E+02     0.0000E+00
               A6  6          A6  7             1           0.6028E-01     0.6629E-01     0.3632E+02     0.0000E+00
               A7  6          A7  7             1           0.6028E-01     0.6629E-01     0.3632E+02     0.0000E+00
               A8  6          A8  7             1           0.6028E-01     0.6629E-01     0.3632E+02     0.0000E+00
               A9  6          A9  7             1           0.6028E-01     0.6629E-01     0.3632E+02     0.0000E+00
               AA  6          AA  7             1           0.6028E-01     0.6629E-01     0.3632E+02     0.0000E+00
               A1  7          A1  8             1           0.6629E-01     0.7289E-01     0.4465E+02     0.0000E+00
               A2  7          A2  8             1           0.6629E-01     0.7289E-01     0.4465E+02     0.0000E+00
               A3  7          A3  8             1           0.6629E-01     0.7289E-01     0.4465E+02     0.0000E+00
               A4  7          A4  8             1           0.6629E-01     0.7289E-01     0.4465E+02     0.0000E+00
               A5  7          A5  8             1           0.6629E-01     0.7289E-01     0.4465E+02     0.0000E+00
               A6  7          A6  8             1           0.6629E-01     0.7289E-01     0.4465E+02     0.0000E+00
               A7  7          A7  8             1           0.6629E-01     0.7289E-01     0.4465E+02     0.0000E+00
               A8  7          A8  8             1           0.6629E-01     0.7289E-01     0.4465E+02     0.0000E+00
               A9  7          A9  8             1           0.6629E-01     0.7289E-01     0.4465E+02     0.0000E+00
               AA  7          AA  8             1           0.6629E-01     0.7289E-01     0.4465E+02     0.0000E+00
               A1  8          A1  9             1           0.7289E-01     0.8015E-01     0.5381E+02     0.0000E+00
               A2  8          A2  9             1           0.7289E-01     0.8015E-01     0.5381E+02     0.0000E+00
               A3  8          A3  9             1           0.7289E-01     0.8015E-01     0.5381E+02     0.0000E+00
               A4  8          A4  9             1           0.7289E-01     0.8015E-01     0.5381E+02     0.0000E+00
               A5  8          A5  9             1           0.7289E-01     0.8015E-01     0.5381E+02     0.0000E+00
               A6  8          A6  9             1           0.7289E-01     0.8015E-01     0.5381E+02     0.0000E+00
               A7  8          A7  9             1           0.7289E-01     0.8015E-01     0.5381E+02     0.0000E+00
               A8  8          A8  9             1           0.7289E-01     0.8015E-01     0.5381E+02     0.0000E+00
               A9  8          A9  9             1           0.7289E-01     0.8015E-01     0.5381E+02     0.0000E+00
               AA  8          AA  9             1           0.7289E-01     0.8015E-01     0.5381E+02     0.0000E+00
               A1  9          A1 10             1           0.8015E-01     0.8813E-01     0.6388E+02     0.0000E+00
               A2  9          A2 10             1           0.8015E-01     0.8813E-01     0.6388E+02     0.0000E+00
               A3  9          A3 10             1           0.8015E-01     0.8813E-01     0.6388E+02     0.0000E+00
               A4  9          A4 10             1           0.8015E-01     0.8813E-01     0.6388E+02     0.0000E+00
               A5  9          A5 10             1           0.8015E-01     0.8813E-01     0.6388E+02     0.0000E+00
               A6  9          A6 10             1           0.8015E-01     0.8813E-01     0.6388E+02     0.0000E+00
               A7  9          A7 10             1           0.8015E-01     0.8813E-01     0.6388E+02     0.0000E+00
               A8  9          A8 10             1           0.8015E-01     0.8813E-01     0.6388E+02     0.0000E+00
               A9  9          A9 10             1           0.8015E-01     0.8813E-01     0.6388E+02     0.0000E+00
               AA  9          AA 10             1           0.8015E-01     0.8813E-01     0.6388E+02     0.0000E+00
               A1 10          A1 11             1           0.8813E-01     0.9691E-01     0.7496E+02     0.0000E+00
               A2 10          A2 11             1           0.8813E-01     0.9691E-01     0.7496E+02     0.0000E+00
               A3 10          A3 11             1           0.8813E-01     0.9691E-01     0.7496E+02     0.0000E+00
               A4 10          A4 11             1           0.8813E-01     0.9691E-01     0.7496E+02     0.0000E+00
               A5 10          A5 11             1           0.8813E-01     0.9691E-01     0.7496E+02     0.0000E+00
               A6 10          A6 11             1           0.8813E-01     0.9691E-01     0.7496E+02     0.0000E+00
               A7 10          A7 11             1           0.8813E-01     0.9691E-01     0.7496E+02     0.0000E+00
               A8 10          A8 11             1           0.8813E-01     0.9691E-01     0.7496E+02     0.0000E+00
               A9 10          A9 11             1           0.8813E-01     0.9691E-01     0.7496E+02     0.0000E+00
               AA 10          AA 11             1           0.8813E-01     0.9691E-01     0.7496E+02     0.0000E+00
               A1 11          A1 12             1           0.9691E-01     0.1066E+00     0.8713E+02     0.0000E+00
               A2 11          A2 12             1           0.9691E-01     0.1066E+00     0.8713E+02     0.0000E+00
               A3 11          A3 12             1           0.9691E-01     0.1066E+00     0.8713E+02     0.0000E+00
               A4 11          A4 12             1           0.9691E-01     0.1066E+00     0.8713E+02     0.0000E+00
               A5 11          A5 12             1           0.9691E-01     0.1066E+00     0.8713E+02     0.0000E+00
               A6 11          A6 12             1           0.9691E-01     0.1066E+00     0.8713E+02     0.0000E+00
               A7 11          A7 12             1           0.9691E-01     0.1066E+00     0.8713E+02     0.0000E+00
               A8 11          A8 12             1           0.9691E-01     0.1066E+00     0.8713E+02     0.0000E+00
               A9 11          A9 12             1           0.9691E-01     0.1066E+00     0.8713E+02     0.0000E+00
               AA 11          AA 12             1           0.9691E-01     0.1066E+00     0.8713E+02     0.0000E+00
               A1 12          A1 13             1           0.1066E+00     0.1172E+00     0.1005E+03     0.0000E+00
               A2 12          A2 13             1           0.1066E+00     0.1172E+00     0.1005E+03     0.0000E+00
               A3 12          A3 13             1           0.1066E+00     0.1172E+00     0.1005E+03     0.0000E+00
               A4 12          A4 13             1           0.1066E+00     0.1172E+00     0.1005E+03     0.0000E+00
               A5 12          A5 13             1           0.1066E+00     0.1172E+00     0.1005E+03     0.0000E+00
               A6 12          A6 13             1           0.1066E+00     0.1172E+00     0.1005E+03     0.0000E+00
               A7 12          A7 13             1           0.1066E+00     0.1172E+00     0.1005E+03     0.0000E+00
               A8 12          A8 13             1           0.1066E+00     0.1172E+00     0.1005E+03     0.0000E+00
               A9 12          A9 13             1           0.1066E+00     0.1172E+00     0.1005E+03     0.0000E+00
               AA 12          AA 13             1           0.1066E+00     0.1172E+00     0.1005E+03     0.0000E+00
               A1 13          A1 14             1           0.1172E+00     0.1288E+00     0.1152E+03     0.0000E+00
               A2 13          A2 14             1           0.1172E+00     0.1288E+00     0.1152E+03     0.0000E+00
               A3 13          A3 14             1           0.1172E+00     0.1288E+00     0.1152E+03     0.0000E+00
               A4 13          A4 14             1           0.1172E+00     0.1288E+00     0.1152E+03     0.0000E+00
               A5 13          A5 14             1           0.1172E+00     0.1288E+00     0.1152E+03     0.0000E+00
               A6 13          A6 14             1           0.1172E+00     0.1288E+00     0.1152E+03     0.0000E+00
               A7 13          A7 14             1           0.1172E+00     0.1288E+00     0.1152E+03     0.0000E+00
               A8 13          A8 14             1           0.1172E+00     0.1288E+00     0.1152E+03     0.0000E+00
               A9 13          A9 14             1           0.1172E+00     0.1288E+00     0.1152E+03     0.0000E+00
               AA 13          AA 14             1           0.1172E+00     0.1288E+00     0.1152E+03     0.0000E+00
               A1 14          A1 15             1           0.1288E+00     0.1417E+00     0.1314E+03     0.0000E+00
               A2 14          A2 15             1           0.1288E+00     0.1417E+00     0.1314E+03     0.0000E+00
               A3 14          A3 15             1           0.1288E+00     0.1417E+00     0.1314E+03     0.0000E+00
               A4 14          A4 15             1           0.1288E+00     0.1417E+00     0.1314E+03     0.0000E+00
               A5 14          A5 15             1           0.1288E+00     0.1417E+00     0.1314E+03     0.0000E+00
               A6 14          A6 15             1           0.1288E+00     0.1417E+00     0.1314E+03     0.0000E+00
               A7 14          A7 15             1           0.1288E+00     0.1417E+00     0.1314E+03     0.0000E+00
               A8 14          A8 15             1           0.1288E+00     0.1417E+00     0.1314E+03     0.0000E+00
               A9 14          A9 15             1           0.1288E+00     0.1417E+00     0.1314E+03     0.0000E+00
               AA 14          AA 15             1           0.1288E+00     0.1417E+00     0.1314E+03     0.0000E+00
               A1 15          A1 16             1           0.1417E+00     0.1558E+00     0.1492E+03     0.0000E+00
               A2 15          A2 16             1           0.1417E+00     0.1558E+00     0.1492E+03     0.0000E+00
               A3 15          A3 16             1           0.1417E+00     0.1558E+00     0.1492E+03     0.0000E+00
               A4 15          A4 16             1           0.1417E+00     0.1558E+00     0.1492E+03     0.0000E+00
               A5 15          A5 16             1           0.1417E+00     0.1558E+00     0.1492E+03     0.0000E+00
               A6 15          A6 16             1           0.1417E+00     0.1558E+00     0.1492E+03     0.0000E+00
               A7 15          A7 16             1           0.1417E+00     0.1558E+00     0.1492E+03     0.0000E+00
               A8 15          A8 16             1           0.1417E+00     0.1558E+00     0.1492E+03     0.0000E+00
               A9 15          A9 16             1           0.1417E+00     0.1558E+00     0.1492E+03     0.0000E+00
               AA 15          AA 16             1           0.1417E+00     0.1558E+00     0.1492E+03     0.0000E+00
               A1 16          A1 17             1           0.1558E+00     0.1713E+00     0.1688E+03     0.0000E+00
               A2 16          A2 17             1           0.1558E+00     0.1713E+00     0.1688E+03     0.0000E+00
               A3 16          A3 17             1           0.1558E+00     0.1713E+00     0.1688E+03     0.0000E+00
               A4 16          A4 17             1           0.1558E+00     0.1713E+00     0.1688E+03     0.0000E+00
               A5 16          A5 17             1           0.1558E+00     0.1713E+00     0.1688E+03     0.0000E+00
               A6 16          A6 17             1           0.1558E+00     0.1713E+00     0.1688E+03     0.0000E+00
               A7 16          A7 17             1           0.1558E+00     0.1713E+00     0.1688E+03     0.0000E+00
               A8 16          A8 17             1           0.1558E+00     0.1713E+00     0.1688E+03     0.0000E+00
               A9 16          A9 17             1           0.1558E+00     0.1713E+00     0.1688E+03     0.0000E+00
               AA 16          AA 17             1           0.1558E+00     0.1713E+00     0.1688E+03     0.0000E+00
               A1 17          A1 18             1           0.1713E+00     0.1884E+00     0.1903E+03     0.0000E+00
               A2 17          A2 18             1           0.1713E+00     0.1884E+00     0.1903E+03     0.0000E+00
               A3 17          A3 18             1           0.1713E+00     0.1884E+00     0.1903E+03     0.0000E+00
               A4 17          A4 18             1           0.1713E+00     0.1884E+00     0.1903E+03     0.0000E+00
               A5 17          A5 18             1           0.1713E+00     0.1884E+00     0.1903E+03     0.0000E+00
               A6 17          A6 18             1           0.1713E+00     0.1884E+00     0.1903E+03     0.0000E+00
               A7 17          A7 18             1           0.1713E+00     0.1884E+00     0.1903E+03     0.0000E+00
               A8 17          A8 18             1           0.1713E+00     0.1884E+00     0.1903E+03     0.0000E+00
               A9 17          A9 18             1           0.1713E+00     0.1884E+00     0.1903E+03     0.0000E+00
               AA 17          AA 18             1           0.1713E+00     0.1884E+00     0.1903E+03     0.0000E+00
               A1 18          A1 19             1           0.1884E+00     0.2071E+00     0.2140E+03     0.0000E+00
               A2 18          A2 19             1           0.1884E+00     0.2071E+00     0.2140E+03     0.0000E+00
               A3 18          A3 19             1           0.1884E+00     0.2071E+00     0.2140E+03     0.0000E+00
               A4 18          A4 19             1           0.1884E+00     0.2071E+00     0.2140E+03     0.0000E+00
               A5 18          A5 19             1           0.1884E+00     0.2071E+00     0.2140E+03     0.0000E+00
               A6 18          A6 19             1           0.1884E+00     0.2071E+00     0.2140E+03     0.0000E+00
               A7 18          A7 19             1           0.1884E+00     0.2071E+00     0.2140E+03     0.0000E+00
               A8 18          A8 19             1           0.1884E+00     0.2071E+00     0.2140E+03     0.0000E+00
               A9 18          A9 19             1           0.1884E+00     0.2071E+00     0.2140E+03     0.0000E+00
               AA 18          AA 19             1           0.1884E+00     0.2071E+00     0.2140E+03     0.0000E+00
               A1 19          A1 20             1           0.2071E+00     0.2277E+00     0.2400E+03     0.0000E+00
               A2 19          A2 20             1           0.2071E+00     0.2277E+00     0.2400E+03     0.0000E+00
               A3 19          A3 20             1           0.2071E+00     0.2277E+00     0.2400E+03     0.0000E+00
               A4 19          A4 20             1           0.2071E+00     0.2277E+00     0.2400E+03     0.0000E+00
               A5 19          A5 20             1           0.2071E+00     0.2277E+00     0.2400E+03     0.0000E+00
               A6 19          A6 20             1           0.2071E+00     0.2277E+00     0.2400E+03     0.0000E+00
               A7 19          A7 20             1           0.2071E+00     0.2277E+00     0.2400E+03     0.0000E+00
               A8 19          A8 20             1           0.2071E+00     0.2277E+00     0.2400E+03     0.0000E+00
               A9 19          A9 20             1           0.2071E+00     0.2277E+00     0.2400E+03     0.0000E+00
               AA 19          AA 20             1           0.2071E+00     0.2277E+00     0.2400E+03     0.0000E+00
               A1 20          A1 21             1           0.2277E+00     0.2504E+00     0.2687E+03     0.0000E+00
               A2 20          A2 21             1           0.2277E+00     0.2504E+00     0.2687E+03     0.0000E+00
               A3 20          A3 21             1           0.2277E+00     0.2504E+00     0.2687E+03     0.0000E+00
               A4 20          A4 21             1           0.2277E+00     0.2504E+00     0.2687E+03     0.0000E+00
               A5 20          A5 21             1           0.2277E+00     0.2504E+00     0.2687E+03     0.0000E+00
               A6 20          A6 21             1           0.2277E+00     0.2504E+00     0.2687E+03     0.0000E+00
               A7 20          A7 21             1           0.2277E+00     0.2504E+00     0.2687E+03     0.0000E+00
               A8 20          A8 21             1           0.2277E+00     0.2504E+00     0.2687E+03     0.0000E+00
               A9 20          A9 21             1           0.2277E+00     0.2504E+00     0.2687E+03     0.0000E+00
               AA 20          AA 21             1           0.2277E+00     0.2504E+00     0.2687E+03     0.0000E+00
               A1 21          A1 22             1           0.2504E+00     0.2754E+00     0.3001E+03     0.0000E+00
               A2 21          A2 22             1           0.2504E+00     0.2754E+00     0.3001E+03     0.0000E+00
               A3 21          A3 22             1           0.2504E+00     0.2754E+00     0.3001E+03     0.0000E+00
               A4 21          A4 22             1           0.2504E+00     0.2754E+00     0.3001E+03     0.0000E+00
               A5 21          A5 22             1           0.2504E+00     0.2754E+00     0.3001E+03     0.0000E+00
               A6 21          A6 22             1           0.2504E+00     0.2754E+00     0.3001E+03     0.0000E+00
               A7 21          A7 22             1           0.2504E+00     0.2754E+00     0.3001E+03     0.0000E+00
               A8 21          A8 22             1           0.2504E+00     0.2754E+00     0.3001E+03     0.0000E+00
               A9 21          A9 22             1           0.2504E+00     0.2754E+00     0.3001E+03     0.0000E+00
               AA 21          AA 22             1           0.2504E+00     0.2754E+00     0.3001E+03     0.0000E+00
               A1 22          A1 23             1           0.2754E+00     0.3028E+00     0.3347E+03     0.0000E+00
               A2 22          A2 23             1           0.2754E+00     0.3028E+00     0.3347E+03     0.0000E+00
               A3 22          A3 23             1           0.2754E+00     0.3028E+00     0.3347E+03     0.0000E+00
               A4 22          A4 23             1           0.2754E+00     0.3028E+00     0.3347E+03     0.0000E+00
               A5 22          A5 23             1           0.2754E+00     0.3028E+00     0.3347E+03     0.0000E+00
               A6 22          A6 23             1           0.2754E+00     0.3028E+00     0.3347E+03     0.0000E+00
               A7 22          A7 23             1           0.2754E+00     0.3028E+00     0.3347E+03     0.0000E+00
               A8 22          A8 23             1           0.2754E+00     0.3028E+00     0.3347E+03     0.0000E+00
               A9 22          A9 23             1           0.2754E+00     0.3028E+00     0.3347E+03     0.0000E+00
               AA 22          AA 23             1           0.2754E+00     0.3028E+00     0.3347E+03     0.0000E+00
               A1 23          A1 24             1           0.3028E+00     0.3329E+00     0.3728E+03     0.0000E+00
               A2 23          A2 24             1           0.3028E+00     0.3329E+00     0.3728E+03     0.0000E+00
               A3 23          A3 24             1           0.3028E+00     0.3329E+00     0.3728E+03     0.0000E+00
               A4 23          A4 24             1           0.3028E+00     0.3329E+00     0.3728E+03     0.0000E+00
               A5 23          A5 24             1           0.3028E+00     0.3329E+00     0.3728E+03     0.0000E+00
               A6 23          A6 24             1           0.3028E+00     0.3329E+00     0.3728E+03     0.0000E+00
               A7 23          A7 24             1           0.3028E+00     0.3329E+00     0.3728E+03     0.0000E+00
               A8 23          A8 24             1           0.3028E+00     0.3329E+00     0.3728E+03     0.0000E+00
               A9 23          A9 24             1           0.3028E+00     0.3329E+00     0.3728E+03     0.0000E+00
               AA 23          AA 24             1           0.3028E+00     0.3329E+00     0.3728E+03     0.0000E+00
               A1 24          A1 25             1           0.3329E+00     0.3661E+00     0.4146E+03     0.0000E+00
               A2 24          A2 25             1           0.3329E+00     0.3661E+00     0.4146E+03     0.0000E+00
               A3 24          A3 25             1           0.3329E+00     0.3661E+00     0.4146E+03     0.0000E+00
               A4 24          A4 25             1           0.3329E+00     0.3661E+00     0.4146E+03     0.0000E+00
               A5 24          A5 25             1           0.3329E+00     0.3661E+00     0.4146E+03     0.0000E+00
               A6 24          A6 25             1           0.3329E+00     0.3661E+00     0.4146E+03     0.0000E+00
               A7 24          A7 25             1           0.3329E+00     0.3661E+00     0.4146E+03     0.0000E+00
               A8 24          A8 25             1           0.3329E+00     0.3661E+00     0.4146E+03     0.0000E+00
               A9 24          A9 25             1           0.3329E+00     0.3661E+00     0.4146E+03     0.0000E+00
               AA 24          AA 25             1           0.3329E+00     0.3661E+00     0.4146E+03     0.0000E+00
               A1 25          A1 26             1           0.3661E+00     0.4026E+00     0.4606E+03     0.0000E+00
               A2 25          A2 26             1           0.3661E+00     0.4026E+00     0.4606E+03     0.0000E+00
               A3 25          A3 26             1           0.3661E+00     0.4026E+00     0.4606E+03     0.0000E+00
               A4 25          A4 26             1           0.3661E+00     0.4026E+00     0.4606E+03     0.0000E+00
               A5 25          A5 26             1           0.3661E+00     0.4026E+00     0.4606E+03     0.0000E+00
               A6 25          A6 26             1           0.3661E+00     0.4026E+00     0.4606E+03     0.0000E+00
               A7 25          A7 26             1           0.3661E+00     0.4026E+00     0.4606E+03     0.0000E+00
               A8 25          A8 26             1           0.3661E+00     0.4026E+00     0.4606E+03     0.0000E+00
               A9 25          A9 26             1           0.3661E+00     0.4026E+00     0.4606E+03     0.0000E+00
               AA 25          AA 26             1           0.3661E+00     0.4026E+00     0.4606E+03     0.0000E+00
               A1 26          A1 27             1           0.4026E+00     0.4427E+00     0.5112E+03     0.0000E+00
               A2 26          A2 27             1           0.4026E+00     0.4427E+00     0.5112E+03     0.0000E+00
               A3 26          A3 27             1           0.4026E+00     0.4427E+00     0.5112E+03     0.0000E+00
               A4 26          A4 27             1           0.4026E+00     0.4427E+00     0.5112E+03     0.0000E+00
               A5 26          A5 27             1           0.4026E+00     0.4427E+00     0.5112E+03     0.0000E+00
               A6 26          A6 27             1           0.4026E+00     0.4427E+00     0.5112E+03     0.0000E+00
               A7 26          A7 27             1           0.4026E+00     0.4427E+00     0.5112E+03     0.0000E+00
               A8 26          A8 27             1           0.4026E+00     0.4427E+00     0.5112E+03     0.0000E+00
               A9 26          A9 27             1           0.4026E+00     0.4427E+00     0.5112E+03     0.0000E+00
               AA 26          AA 27             1           0.4026E+00     0.4427E+00     0.5112E+03     0.0000E+00
               A1 27          A1 28             1           0.4427E+00     0.4867E+00     0.5668E+03     0.0000E+00
               A2 27          A2 28             1           0.4427E+00     0.4867E+00     0.5668E+03     0.0000E+00
               A3 27          A3 28             1           0.4427E+00     0.4867E+00     0.5668E+03     0.0000E+00
               A4 27          A4 28             1           0.4427E+00     0.4867E+00     0.5668E+03     0.0000E+00
               A5 27          A5 28             1           0.4427E+00     0.4867E+00     0.5668E+03     0.0000E+00
               A6 27          A6 28             1           0.4427E+00     0.4867E+00     0.5668E+03     0.0000E+00
               A7 27          A7 28             1           0.4427E+00     0.4867E+00     0.5668E+03     0.0000E+00
               A8 27          A8 28             1           0.4427E+00     0.4867E+00     0.5668E+03     0.0000E+00
               A9 27          A9 28             1           0.4427E+00     0.4867E+00     0.5668E+03     0.0000E+00
               AA 27          AA 28             1           0.4427E+00     0.4867E+00     0.5668E+03     0.0000E+00
               A1 28          A1 29             1           0.4867E+00     0.5352E+00     0.6280E+03     0.0000E+00
               A2 28          A2 29             1           0.4867E+00     0.5352E+00     0.6280E+03     0.0000E+00
               A3 28          A3 29             1           0.4867E+00     0.5352E+00     0.6280E+03     0.0000E+00
               A4 28          A4 29             1           0.4867E+00     0.5352E+00     0.6280E+03     0.0000E+00
               A5 28          A5 29             1           0.4867E+00     0.5352E+00     0.6280E+03     0.0000E+00
               A6 28          A6 29             1           0.4867E+00     0.5352E+00     0.6280E+03     0.0000E+00
               A7 28          A7 29             1           0.4867E+00     0.5352E+00     0.6280E+03     0.0000E+00
               A8 28          A8 29             1           0.4867E+00     0.5352E+00     0.6280E+03     0.0000E+00
               A9 28          A9 29             1           0.4867E+00     0.5352E+00     0.6280E+03     0.0000E+00
               AA 28          AA 29             1           0.4867E+00     0.5352E+00     0.6280E+03     0.0000E+00
               A1 29          A1 30             1           0.5352E+00     0.5885E+00     0.6953E+03     0.0000E+00
               A2 29          A2 30             1           0.5352E+00     0.5885E+00     0.6953E+03     0.0000E+00
               A3 29          A3 30             1           0.5352E+00     0.5885E+00     0.6953E+03     0.0000E+00
               A4 29          A4 30             1           0.5352E+00     0.5885E+00     0.6953E+03     0.0000E+00
               A5 29          A5 30             1           0.5352E+00     0.5885E+00     0.6953E+03     0.0000E+00
               A6 29          A6 30             1           0.5352E+00     0.5885E+00     0.6953E+03     0.0000E+00
               A7 29          A7 30             1           0.5352E+00     0.5885E+00     0.6953E+03     0.0000E+00
               A8 29          A8 30             1           0.5352E+00     0.5885E+00     0.6953E+03     0.0000E+00
               A9 29          A9 30             1           0.5352E+00     0.5885E+00     0.6953E+03     0.0000E+00
               AA 29          AA 30             1           0.5352E+00     0.5885E+00     0.6953E+03     0.0000E+00
               A1 30          A1 31             1           0.5885E+00     0.6471E+00     0.7692E+03     0.0000E+00
               A2 30          A2 31             1           0.5885E+00     0.6471E+00     0.7692E+03     0.0000E+00
               A3 30          A3 31             1           0.5885E+00     0.6471E+00     0.7692E+03     0.0000E+00
               A4 30          A4 31             1           0.5885E+00     0.6471E+00     0.7692E+03     0.0000E+00
               A5 30          A5 31             1           0.5885E+00     0.6471E+00     0.7692E+03     0.0000E+00
               A6 30          A6 31             1           0.5885E+00     0.6471E+00     0.7692E+03     0.0000E+00
               A7 30          A7 31             1           0.5885E+00     0.6471E+00     0.7692E+03     0.0000E+00
               A8 30          A8 31             1           0.5885E+00     0.6471E+00     0.7692E+03     0.0000E+00
               A9 30          A9 31             1           0.5885E+00     0.6471E+00     0.7692E+03     0.0000E+00
               AA 30          AA 31             1           0.5885E+00     0.6471E+00     0.7692E+03     0.0000E+00
               A1 31          A1 32             1           0.6471E+00     0.7116E+00     0.8505E+03     0.0000E+00
               A2 31          A2 32             1           0.6471E+00     0.7116E+00     0.8505E+03     0.0000E+00
               A3 31          A3 32             1           0.6471E+00     0.7116E+00     0.8505E+03     0.0000E+00
               A4 31          A4 32             1           0.6471E+00     0.7116E+00     0.8505E+03     0.0000E+00
               A5 31          A5 32             1           0.6471E+00     0.7116E+00     0.8505E+03     0.0000E+00
               A6 31          A6 32             1           0.6471E+00     0.7116E+00     0.8505E+03     0.0000E+00
               A7 31          A7 32             1           0.6471E+00     0.7116E+00     0.8505E+03     0.0000E+00
               A8 31          A8 32             1           0.6471E+00     0.7116E+00     0.8505E+03     0.0000E+00
               A9 31          A9 32             1           0.6471E+00     0.7116E+00     0.8505E+03     0.0000E+00
               AA 31          AA 32             1           0.6471E+00     0.7116E+00     0.8505E+03     0.0000E+00
               A1 32          A1 33             1           0.7116E+00     0.7824E+00     0.9400E+03     0.0000E+00
               A2 32          A2 33             1           0.7116E+00     0.7824E+00     0.9400E+03     0.0000E+00
               A3 32          A3 33             1           0.7116E+00     0.7824E+00     0.9400E+03     0.0000E+00
               A4 32          A4 33             1           0.7116E+00     0.7824E+00     0.9400E+03     0.0000E+00
               A5 32          A5 33             1           0.7116E+00     0.7824E+00     0.9400E+03     0.0000E+00
               A6 32          A6 33             1           0.7116E+00     0.7824E+00     0.9400E+03     0.0000E+00
               A7 32          A7 33             1           0.7116E+00     0.7824E+00     0.9400E+03     0.0000E+00
               A8 32          A8 33             1           0.7116E+00     0.7824E+00     0.9400E+03     0.0000E+00
               A9 32          A9 33             1           0.7116E+00     0.7824E+00     0.9400E+03     0.0000E+00
               AA 32          AA 33             1           0.7116E+00     0.7824E+00     0.9400E+03     0.0000E+00
               A1 33          A1 34             1           0.7824E+00     0.8604E+00     0.1038E+04     0.0000E+00
               A2 33          A2 34             1           0.7824E+00     0.8604E+00     0.1038E+04     0.0000E+00
               A3 33          A3 34             1           0.7824E+00     0.8604E+00     0.1038E+04     0.0000E+00
               A4 33          A4 34             1           0.7824E+00     0.8604E+00     0.1038E+04     0.0000E+00
               A5 33          A5 34             1           0.7824E+00     0.8604E+00     0.1038E+04     0.0000E+00
               A6 33          A6 34             1           0.7824E+00     0.8604E+00     0.1038E+04     0.0000E+00
               A7 33          A7 34             1           0.7824E+00     0.8604E+00     0.1038E+04     0.0000E+00
               A8 33          A8 34             1           0.7824E+00     0.8604E+00     0.1038E+04     0.0000E+00
               A9 33          A9 34             1           0.7824E+00     0.8604E+00     0.1038E+04     0.0000E+00
               AA 33          AA 34             1           0.7824E+00     0.8604E+00     0.1038E+04     0.0000E+00
               A1 34          A1 35             1           0.8604E+00     0.9461E+00     0.1146E+04     0.0000E+00
               A2 34          A2 35             1           0.8604E+00     0.9461E+00     0.1146E+04     0.0000E+00
               A3 34          A3 35             1           0.8604E+00     0.9461E+00     0.1146E+04     0.0000E+00
               A4 34          A4 35             1           0.8604E+00     0.9461E+00     0.1146E+04     0.0000E+00
               A5 34          A5 35             1           0.8604E+00     0.9461E+00     0.1146E+04     0.0000E+00
               A6 34          A6 35             1           0.8604E+00     0.9461E+00     0.1146E+04     0.0000E+00
               A7 34          A7 35             1           0.8604E+00     0.9461E+00     0.1146E+04     0.0000E+00
               A8 34          A8 35             1           0.8604E+00     0.9461E+00     0.1146E+04     0.0000E+00
               A9 34          A9 35             1           0.8604E+00     0.9461E+00     0.1146E+04     0.0000E+00
               AA 34          AA 35             1           0.8604E+00     0.9461E+00     0.1146E+04     0.0000E+00
               A1 35          A1 36             1           0.9461E+00     0.1040E+01     0.1265E+04     0.0000E+00
               A2 35          A2 36             1           0.9461E+00     0.1040E+01     0.1265E+04     0.0000E+00
               A3 35          A3 36             1           0.9461E+00     0.1040E+01     0.1265E+04     0.0000E+00
               A4 35          A4 36             1           0.9461E+00     0.1040E+01     0.1265E+04     0.0000E+00
               A5 35          A5 36             1           0.9461E+00     0.1040E+01     0.1265E+04     0.0000E+00
               A6 35          A6 36             1           0.9461E+00     0.1040E+01     0.1265E+04     0.0000E+00
               A7 35          A7 36             1           0.9461E+00     0.1040E+01     0.1265E+04     0.0000E+00
               A8 35          A8 36             1           0.9461E+00     0.1040E+01     0.1265E+04     0.0000E+00
               A9 35          A9 36             1           0.9461E+00     0.1040E+01     0.1265E+04     0.0000E+00
               AA 35          AA 36             1           0.9461E+00     0.1040E+01     0.1265E+04     0.0000E+00
               A1 36          A1 37             1           0.1040E+01     0.1144E+01     0.1396E+04     0.0000E+00
               A2 36          A2 37             1           0.1040E+01     0.1144E+01     0.1396E+04     0.0000E+00
               A3 36          A3 37             1           0.1040E+01     0.1144E+01     0.1396E+04     0.0000E+00
               A4 36          A4 37             1           0.1040E+01     0.1144E+01     0.1396E+04     0.0000E+00
               A5 36          A5 37             1           0.1040E+01     0.1144E+01     0.1396E+04     0.0000E+00
               A6 36          A6 37             1           0.1040E+01     0.1144E+01     0.1396E+04     0.0000E+00
               A7 36          A7 37             1           0.1040E+01     0.1144E+01     0.1396E+04     0.0000E+00
               A8 36          A8 37             1           0.1040E+01     0.1144E+01     0.1396E+04     0.0000E+00
               A9 36          A9 37             1           0.1040E+01     0.1144E+01     0.1396E+04     0.0000E+00
               AA 36          AA 37             1           0.1040E+01     0.1144E+01     0.1396E+04     0.0000E+00
               A1 37          A1 38             1           0.1144E+01     0.1258E+01     0.1540E+04     0.0000E+00
               A2 37          A2 38             1           0.1144E+01     0.1258E+01     0.1540E+04     0.0000E+00
               A3 37          A3 38             1           0.1144E+01     0.1258E+01     0.1540E+04     0.0000E+00
               A4 37          A4 38             1           0.1144E+01     0.1258E+01     0.1540E+04     0.0000E+00
               A5 37          A5 38             1           0.1144E+01     0.1258E+01     0.1540E+04     0.0000E+00
               A6 37          A6 38             1           0.1144E+01     0.1258E+01     0.1540E+04     0.0000E+00
               A7 37          A7 38             1           0.1144E+01     0.1258E+01     0.1540E+04     0.0000E+00
               A8 37          A8 38             1           0.1144E+01     0.1258E+01     0.1540E+04     0.0000E+00
               A9 37          A9 38             1           0.1144E+01     0.1258E+01     0.1540E+04     0.0000E+00
               AA 37          AA 38             1           0.1144E+01     0.1258E+01     0.1540E+04     0.0000E+00
               A1 38          A1 39             1           0.1258E+01     0.1383E+01     0.1698E+04     0.0000E+00
               A2 38          A2 39             1           0.1258E+01     0.1383E+01     0.1698E+04     0.0000E+00
               A3 38          A3 39             1           0.1258E+01     0.1383E+01     0.1698E+04     0.0000E+00
               A4 38          A4 39             1           0.1258E+01     0.1383E+01     0.1698E+04     0.0000E+00
               A5 38          A5 39             1           0.1258E+01     0.1383E+01     0.1698E+04     0.0000E+00
               A6 38          A6 39             1           0.1258E+01     0.1383E+01     0.1698E+04     0.0000E+00
               A7 38          A7 39             1           0.1258E+01     0.1383E+01     0.1698E+04     0.0000E+00
               A8 38          A8 39             1           0.1258E+01     0.1383E+01     0.1698E+04     0.0000E+00
               A9 38          A9 39             1           0.1258E+01     0.1383E+01     0.1698E+04     0.0000E+00
               AA 38          AA 39             1           0.1258E+01     0.1383E+01     0.1698E+04     0.0000E+00
               A1 39          A1 40             1           0.1383E+01     0.1521E+01     0.1872E+04     0.0000E+00
               A2 39          A2 40             1           0.1383E+01     0.1521E+01     0.1872E+04     0.0000E+00
               A3 39          A3 40             1           0.1383E+01     0.1521E+01     0.1872E+04     0.0000E+00
               A4 39          A4 40             1           0.1383E+01     0.1521E+01     0.1872E+04     0.0000E+00
               A5 39          A5 40             1           0.1383E+01     0.1521E+01     0.1872E+04     0.0000E+00
               A6 39          A6 40             1           0.1383E+01     0.1521E+01     0.1872E+04     0.0000E+00
               A7 39          A7 40             1           0.1383E+01     0.1521E+01     0.1872E+04     0.0000E+00
               A8 39          A8 40             1           0.1383E+01     0.1521E+01     0.1872E+04     0.0000E+00
               A9 39          A9 40             1           0.1383E+01     0.1521E+01     0.1872E+04     0.0000E+00
               AA 39          AA 40             1           0.1383E+01     0.1521E+01     0.1872E+04     0.0000E+00
               A1 40          A1 41             1           0.1521E+01     0.1672E+01     0.2063E+04     0.0000E+00
               A2 40          A2 41             1           0.1521E+01     0.1672E+01     0.2063E+04     0.0000E+00
               A3 40          A3 41             1           0.1521E+01     0.1672E+01     0.2063E+04     0.0000E+00
               A4 40          A4 41             1           0.1521E+01     0.1672E+01     0.2063E+04     0.0000E+00
               A5 40          A5 41             1           0.1521E+01     0.1672E+01     0.2063E+04     0.0000E+00
               A6 40          A6 41             1           0.1521E+01     0.1672E+01     0.2063E+04     0.0000E+00
               A7 40          A7 41             1           0.1521E+01     0.1672E+01     0.2063E+04     0.0000E+00
               A8 40          A8 41             1           0.1521E+01     0.1672E+01     0.2063E+04     0.0000E+00
               A9 40          A9 41             1           0.1521E+01     0.1672E+01     0.2063E+04     0.0000E+00
               AA 40          AA 41             1           0.1521E+01     0.1672E+01     0.2063E+04     0.0000E+00
               A1 41          A1 42             1           0.1672E+01     0.1839E+01     0.2273E+04     0.0000E+00
               A2 41          A2 42             1           0.1672E+01     0.1839E+01     0.2273E+04     0.0000E+00
               A3 41          A3 42             1           0.1672E+01     0.1839E+01     0.2273E+04     0.0000E+00
               A4 41          A4 42             1           0.1672E+01     0.1839E+01     0.2273E+04     0.0000E+00
               A5 41          A5 42             1           0.1672E+01     0.1839E+01     0.2273E+04     0.0000E+00
               A6 41          A6 42             1           0.1672E+01     0.1839E+01     0.2273E+04     0.0000E+00
               A7 41          A7 42             1           0.1672E+01     0.1839E+01     0.2273E+04     0.0000E+00
               A8 41          A8 42             1           0.1672E+01     0.1839E+01     0.2273E+04     0.0000E+00
               A9 41          A9 42             1           0.1672E+01     0.1839E+01     0.2273E+04     0.0000E+00
               AA 41          AA 42             1           0.1672E+01     0.1839E+01     0.2273E+04     0.0000E+00
               A1 42          A1 43             1           0.1839E+01     0.2022E+01     0.2504E+04     0.0000E+00
               A2 42          A2 43             1           0.1839E+01     0.2022E+01     0.2504E+04     0.0000E+00
               A3 42          A3 43             1           0.1839E+01     0.2022E+01     0.2504E+04     0.0000E+00
               A4 42          A4 43             1           0.1839E+01     0.2022E+01     0.2504E+04     0.0000E+00
               A5 42          A5 43             1           0.1839E+01     0.2022E+01     0.2504E+04     0.0000E+00
               A6 42          A6 43             1           0.1839E+01     0.2022E+01     0.2504E+04     0.0000E+00
               A7 42          A7 43             1           0.1839E+01     0.2022E+01     0.2504E+04     0.0000E+00
               A8 42          A8 43             1           0.1839E+01     0.2022E+01     0.2504E+04     0.0000E+00
               A9 42          A9 43             1           0.1839E+01     0.2022E+01     0.2504E+04     0.0000E+00
               AA 42          AA 43             1           0.1839E+01     0.2022E+01     0.2504E+04     0.0000E+00
               A1 43          A1 44             1           0.2022E+01     0.2223E+01     0.2758E+04     0.0000E+00
               A2 43          A2 44             1           0.2022E+01     0.2223E+01     0.2758E+04     0.0000E+00
               A3 43          A3 44             1           0.2022E+01     0.2223E+01     0.2758E+04     0.0000E+00
               A4 43          A4 44             1           0.2022E+01     0.2223E+01     0.2758E+04     0.0000E+00
               A5 43          A5 44             1           0.2022E+01     0.2223E+01     0.2758E+04     0.0000E+00
               A6 43          A6 44             1           0.2022E+01     0.2223E+01     0.2758E+04     0.0000E+00
               A7 43          A7 44             1           0.2022E+01     0.2223E+01     0.2758E+04     0.0000E+00
               A8 43          A8 44             1           0.2022E+01     0.2223E+01     0.2758E+04     0.0000E+00
               A9 43          A9 44             1           0.2022E+01     0.2223E+01     0.2758E+04     0.0000E+00
               AA 43          AA 44             1           0.2022E+01     0.2223E+01     0.2758E+04     0.0000E+00
               A1 44          A1 45             1           0.2223E+01     0.2445E+01     0.3037E+04     0.0000E+00
               A2 44          A2 45             1           0.2223E+01     0.2445E+01     0.3037E+04     0.0000E+00
               A3 44          A3 45             1           0.2223E+01     0.2445E+01     0.3037E+04     0.0000E+00
               A4 44          A4 45             1           0.2223E+01     0.2445E+01     0.3037E+04     0.0000E+00
               A5 44          A5 45             1           0.2223E+01     0.2445E+01     0.3037E+04     0.0000E+00
               A6 44          A6 45             1           0.2223E+01     0.2445E+01     0.3037E+04     0.0000E+00
               A7 44          A7 45             1           0.2223E+01     0.2445E+01     0.3037E+04     0.0000E+00
               A8 44          A8 45             1           0.2223E+01     0.2445E+01     0.3037E+04     0.0000E+00
               A9 44          A9 45             1           0.2223E+01     0.2445E+01     0.3037E+04     0.0000E+00
               AA 44          AA 45             1           0.2223E+01     0.2445E+01     0.3037E+04     0.0000E+00
               A1 45          A1 46             1           0.2445E+01     0.2688E+01     0.3345E+04     0.0000E+00
               A2 45          A2 46             1           0.2445E+01     0.2688E+01     0.3345E+04     0.0000E+00
               A3 45          A3 46             1           0.2445E+01     0.2688E+01     0.3345E+04     0.0000E+00
               A4 45          A4 46             1           0.2445E+01     0.2688E+01     0.3345E+04     0.0000E+00
               A5 45          A5 46             1           0.2445E+01     0.2688E+01     0.3345E+04     0.0000E+00
               A6 45          A6 46             1           0.2445E+01     0.2688E+01     0.3345E+04     0.0000E+00
               A7 45          A7 46             1           0.2445E+01     0.2688E+01     0.3345E+04     0.0000E+00
               A8 45          A8 46             1           0.2445E+01     0.2688E+01     0.3345E+04     0.0000E+00
               A9 45          A9 46             1           0.2445E+01     0.2688E+01     0.3345E+04     0.0000E+00
               AA 45          AA 46             1           0.2445E+01     0.2688E+01     0.3345E+04     0.0000E+00
               A1 46          A1 47             1           0.2688E+01     0.2956E+01     0.3682E+04     0.0000E+00
               A2 46          A2 47             1           0.2688E+01     0.2956E+01     0.3682E+04     0.0000E+00
               A3 46          A3 47             1           0.2688E+01     0.2956E+01     0.3682E+04     0.0000E+00
               A4 46          A4 47             1           0.2688E+01     0.2956E+01     0.3682E+04     0.0000E+00
               A5 46          A5 47             1           0.2688E+01     0.2956E+01     0.3682E+04     0.0000E+00
               A6 46          A6 47             1           0.2688E+01     0.2956E+01     0.3682E+04     0.0000E+00
               A7 46          A7 47             1           0.2688E+01     0.2956E+01     0.3682E+04     0.0000E+00
               A8 46          A8 47             1           0.2688E+01     0.2956E+01     0.3682E+04     0.0000E+00
               A9 46          A9 47             1           0.2688E+01     0.2956E+01     0.3682E+04     0.0000E+00
               AA 46          AA 47             1           0.2688E+01     0.2956E+01     0.3682E+04     0.0000E+00
               A1 47          A1 48             1           0.2956E+01     0.3250E+01     0.4054E+04     0.0000E+00
               A2 47          A2 48             1           0.2956E+01     0.3250E+01     0.4054E+04     0.0000E+00
               A3 47          A3 48             1           0.2956E+01     0.3250E+01     0.4054E+04     0.0000E+00
               A4 47          A4 48             1           0.2956E+01     0.3250E+01     0.4054E+04     0.0000E+00
               A5 47          A5 48             1           0.2956E+01     0.3250E+01     0.4054E+04     0.0000E+00
               A6 47          A6 48             1           0.2956E+01     0.3250E+01     0.4054E+04     0.0000E+00
               A7 47          A7 48             1           0.2956E+01     0.3250E+01     0.4054E+04     0.0000E+00
               A8 47          A8 48             1           0.2956E+01     0.3250E+01     0.4054E+04     0.0000E+00
               A9 47          A9 48             1           0.2956E+01     0.3250E+01     0.4054E+04     0.0000E+00
               AA 47          AA 48             1           0.2956E+01     0.3250E+01     0.4054E+04     0.0000E+00
               A1 48          A1 49             1           0.3250E+01     0.3574E+01     0.4462E+04     0.0000E+00
               A2 48          A2 49             1           0.3250E+01     0.3574E+01     0.4462E+04     0.0000E+00
               A3 48          A3 49             1           0.3250E+01     0.3574E+01     0.4462E+04     0.0000E+00
               A4 48          A4 49             1           0.3250E+01     0.3574E+01     0.4462E+04     0.0000E+00
               A5 48          A5 49             1           0.3250E+01     0.3574E+01     0.4462E+04     0.0000E+00
               A6 48          A6 49             1           0.3250E+01     0.3574E+01     0.4462E+04     0.0000E+00
               A7 48          A7 49             1           0.3250E+01     0.3574E+01     0.4462E+04     0.0000E+00
               A8 48          A8 49             1           0.3250E+01     0.3574E+01     0.4462E+04     0.0000E+00
               A9 48          A9 49             1           0.3250E+01     0.3574E+01     0.4462E+04     0.0000E+00
               AA 48          AA 49             1           0.3250E+01     0.3574E+01     0.4462E+04     0.0000E+00
               A1 49          A1 50             1           0.3574E+01     0.3930E+01     0.4912E+04     0.0000E+00
               A2 49          A2 50             1           0.3574E+01     0.3930E+01     0.4912E+04     0.0000E+00
               A3 49          A3 50             1           0.3574E+01     0.3930E+01     0.4912E+04     0.0000E+00
               A4 49          A4 50             1           0.3574E+01     0.3930E+01     0.4912E+04     0.0000E+00
               A5 49          A5 50             1           0.3574E+01     0.3930E+01     0.4912E+04     0.0000E+00
               A6 49          A6 50             1           0.3574E+01     0.3930E+01     0.4912E+04     0.0000E+00
               A7 49          A7 50             1           0.3574E+01     0.3930E+01     0.4912E+04     0.0000E+00
               A8 49          A8 50             1           0.3574E+01     0.3930E+01     0.4912E+04     0.0000E+00
               A9 49          A9 50             1           0.3574E+01     0.3930E+01     0.4912E+04     0.0000E+00
               AA 49          AA 50             1           0.3574E+01     0.3930E+01     0.4912E+04     0.0000E+00
               A1 50          A1 51             1           0.3930E+01     0.4321E+01     0.5405E+04     0.0000E+00
               A2 50          A2 51             1           0.3930E+01     0.4321E+01     0.5405E+04     0.0000E+00
               A3 50          A3 51             1           0.3930E+01     0.4321E+01     0.5405E+04     0.0000E+00
               A4 50          A4 51             1           0.3930E+01     0.4321E+01     0.5405E+04     0.0000E+00
               A5 50          A5 51             1           0.3930E+01     0.4321E+01     0.5405E+04     0.0000E+00
               A6 50          A6 51             1           0.3930E+01     0.4321E+01     0.5405E+04     0.0000E+00
               A7 50          A7 51             1           0.3930E+01     0.4321E+01     0.5405E+04     0.0000E+00
               A8 50          A8 51             1           0.3930E+01     0.4321E+01     0.5405E+04     0.0000E+00
               A9 50          A9 51             1           0.3930E+01     0.4321E+01     0.5405E+04     0.0000E+00
               AA 50          AA 51             1           0.3930E+01     0.4321E+01     0.5405E+04     0.0000E+00
               A1 51          A1 52             1           0.4321E+01     0.4752E+01     0.5948E+04     0.0000E+00
               A2 51          A2 52             1           0.4321E+01     0.4752E+01     0.5948E+04     0.0000E+00
               A3 51          A3 52             1           0.4321E+01     0.4752E+01     0.5948E+04     0.0000E+00
               A4 51          A4 52             1           0.4321E+01     0.4752E+01     0.5948E+04     0.0000E+00
               A5 51          A5 52             1           0.4321E+01     0.4752E+01     0.5948E+04     0.0000E+00
               A6 51          A6 52             1           0.4321E+01     0.4752E+01     0.5948E+04     0.0000E+00
               A7 51          A7 52             1           0.4321E+01     0.4752E+01     0.5948E+04     0.0000E+00
               A8 51          A8 52             1           0.4321E+01     0.4752E+01     0.5948E+04     0.0000E+00
               A9 51          A9 52             1           0.4321E+01     0.4752E+01     0.5948E+04     0.0000E+00
               AA 51          AA 52             1           0.4321E+01     0.4752E+01     0.5948E+04     0.0000E+00
               A1 52          A1 53             1           0.4752E+01     0.5225E+01     0.6546E+04     0.0000E+00
               A2 52          A2 53             1           0.4752E+01     0.5225E+01     0.6546E+04     0.0000E+00
               A3 52          A3 53             1           0.4752E+01     0.5225E+01     0.6546E+04     0.0000E+00
               A4 52          A4 53             1           0.4752E+01     0.5225E+01     0.6546E+04     0.0000E+00
               A5 52          A5 53             1           0.4752E+01     0.5225E+01     0.6546E+04     0.0000E+00
               A6 52          A6 53             1           0.4752E+01     0.5225E+01     0.6546E+04     0.0000E+00
               A7 52          A7 53             1           0.4752E+01     0.5225E+01     0.6546E+04     0.0000E+00
               A8 52          A8 53             1           0.4752E+01     0.5225E+01     0.6546E+04     0.0000E+00
               A9 52          A9 53             1           0.4752E+01     0.5225E+01     0.6546E+04     0.0000E+00
               AA 52          AA 53             1           0.4752E+01     0.5225E+01     0.6546E+04     0.0000E+00
               A1 53          A1 54             1           0.5225E+01     0.5745E+01     0.7202E+04     0.0000E+00
               A2 53          A2 54             1           0.5225E+01     0.5745E+01     0.7202E+04     0.0000E+00
               A3 53          A3 54             1           0.5225E+01     0.5745E+01     0.7202E+04     0.0000E+00
               A4 53          A4 54             1           0.5225E+01     0.5745E+01     0.7202E+04     0.0000E+00
               A5 53          A5 54             1           0.5225E+01     0.5745E+01     0.7202E+04     0.0000E+00
               A6 53          A6 54             1           0.5225E+01     0.5745E+01     0.7202E+04     0.0000E+00
               A7 53          A7 54             1           0.5225E+01     0.5745E+01     0.7202E+04     0.0000E+00
               A8 53          A8 54             1           0.5225E+01     0.5745E+01     0.7202E+04     0.0000E+00
               A9 53          A9 54             1           0.5225E+01     0.5745E+01     0.7202E+04     0.0000E+00
               AA 53          AA 54             1           0.5225E+01     0.5745E+01     0.7202E+04     0.0000E+00
               A1 54          A1 55             1           0.5745E+01     0.6318E+01     0.7924E+04     0.0000E+00
               A2 54          A2 55             1           0.5745E+01     0.6318E+01     0.7924E+04     0.0000E+00
               A3 54          A3 55             1           0.5745E+01     0.6318E+01     0.7924E+04     0.0000E+00
               A4 54          A4 55             1           0.5745E+01     0.6318E+01     0.7924E+04     0.0000E+00
               A5 54          A5 55             1           0.5745E+01     0.6318E+01     0.7924E+04     0.0000E+00
               A6 54          A6 55             1           0.5745E+01     0.6318E+01     0.7924E+04     0.0000E+00
               A7 54          A7 55             1           0.5745E+01     0.6318E+01     0.7924E+04     0.0000E+00
               A8 54          A8 55             1           0.5745E+01     0.6318E+01     0.7924E+04     0.0000E+00
               A9 54          A9 55             1           0.5745E+01     0.6318E+01     0.7924E+04     0.0000E+00
               AA 54          AA 55             1           0.5745E+01     0.6318E+01     0.7924E+04     0.0000E+00
               A1 55          A1 56             1           0.6318E+01     0.6947E+01     0.8718E+04     0.0000E+00
               A2 55          A2 56             1           0.6318E+01     0.6947E+01     0.8718E+04     0.0000E+00
               A3 55          A3 56             1           0.6318E+01     0.6947E+01     0.8718E+04     0.0000E+00
               A4 55          A4 56             1           0.6318E+01     0.6947E+01     0.8718E+04     0.0000E+00
               A5 55          A5 56             1           0.6318E+01     0.6947E+01     0.8718E+04     0.0000E+00
               A6 55          A6 56             1           0.6318E+01     0.6947E+01     0.8718E+04     0.0000E+00
               A7 55          A7 56             1           0.6318E+01     0.6947E+01     0.8718E+04     0.0000E+00
               A8 55          A8 56             1           0.6318E+01     0.6947E+01     0.8718E+04     0.0000E+00
               A9 55          A9 56             1           0.6318E+01     0.6947E+01     0.8718E+04     0.0000E+00
               AA 55          AA 56             1           0.6318E+01     0.6947E+01     0.8718E+04     0.0000E+00
               A1 56          A1 57             1           0.6947E+01     0.7639E+01     0.9591E+04     0.0000E+00
               A2 56          A2 57             1           0.6947E+01     0.7639E+01     0.9591E+04     0.0000E+00
               A3 56          A3 57             1           0.6947E+01     0.7639E+01     0.9591E+04     0.0000E+00
               A4 56          A4 57             1           0.6947E+01     0.7639E+01     0.9591E+04     0.0000E+00
               A5 56          A5 57             1           0.6947E+01     0.7639E+01     0.9591E+04     0.0000E+00
               A6 56          A6 57             1           0.6947E+01     0.7639E+01     0.9591E+04     0.0000E+00
               A7 56          A7 57             1           0.6947E+01     0.7639E+01     0.9591E+04     0.0000E+00
               A8 56          A8 57             1           0.6947E+01     0.7639E+01     0.9591E+04     0.0000E+00
               A9 56          A9 57             1           0.6947E+01     0.7639E+01     0.9591E+04     0.0000E+00
               AA 56          AA 57             1           0.6947E+01     0.7639E+01     0.9591E+04     0.0000E+00
               A1 57          A1 58             1           0.7639E+01     0.8400E+01     0.1055E+05     0.0000E+00
               A2 57          A2 58             1           0.7639E+01     0.8400E+01     0.1055E+05     0.0000E+00
               A3 57          A3 58             1           0.7639E+01     0.8400E+01     0.1055E+05     0.0000E+00
               A4 57          A4 58             1           0.7639E+01     0.8400E+01     0.1055E+05     0.0000E+00
               A5 57          A5 58             1           0.7639E+01     0.8400E+01     0.1055E+05     0.0000E+00
               A6 57          A6 58             1           0.7639E+01     0.8400E+01     0.1055E+05     0.0000E+00
               A7 57          A7 58             1           0.7639E+01     0.8400E+01     0.1055E+05     0.0000E+00
               A8 57          A8 58             1           0.7639E+01     0.8400E+01     0.1055E+05     0.0000E+00
               A9 57          A9 58             1           0.7639E+01     0.8400E+01     0.1055E+05     0.0000E+00
               AA 57          AA 58             1           0.7639E+01     0.8400E+01     0.1055E+05     0.0000E+00
               A1 58          A1 59             1           0.8400E+01     0.9236E+01     0.1161E+05     0.0000E+00
               A2 58          A2 59             1           0.8400E+01     0.9236E+01     0.1161E+05     0.0000E+00
               A3 58          A3 59             1           0.8400E+01     0.9236E+01     0.1161E+05     0.0000E+00
               A4 58          A4 59             1           0.8400E+01     0.9236E+01     0.1161E+05     0.0000E+00
               A5 58          A5 59             1           0.8400E+01     0.9236E+01     0.1161E+05     0.0000E+00
               A6 58          A6 59             1           0.8400E+01     0.9236E+01     0.1161E+05     0.0000E+00
               A7 58          A7 59             1           0.8400E+01     0.9236E+01     0.1161E+05     0.0000E+00
               A8 58          A8 59             1           0.8400E+01     0.9236E+01     0.1161E+05     0.0000E+00
               A9 58          A9 59             1           0.8400E+01     0.9236E+01     0.1161E+05     0.0000E+00
               AA 58          AA 59             1           0.8400E+01     0.9236E+01     0.1161E+05     0.0000E+00
               A1 59          A1 60             1           0.9236E+01     0.1016E+02     0.1277E+05     0.0000E+00
               A2 59          A2 60             1           0.9236E+01     0.1016E+02     0.1277E+05     0.0000E+00
               A3 59          A3 60             1           0.9236E+01     0.1016E+02     0.1277E+05     0.0000E+00
               A4 59          A4 60             1           0.9236E+01     0.1016E+02     0.1277E+05     0.0000E+00
               A5 59          A5 60             1           0.9236E+01     0.1016E+02     0.1277E+05     0.0000E+00
               A6 59          A6 60             1           0.9236E+01     0.1016E+02     0.1277E+05     0.0000E+00
               A7 59          A7 60             1           0.9236E+01     0.1016E+02     0.1277E+05     0.0000E+00
               A8 59          A8 60             1           0.9236E+01     0.1016E+02     0.1277E+05     0.0000E+00
               A9 59          A9 60             1           0.9236E+01     0.1016E+02     0.1277E+05     0.0000E+00
               AA 59          AA 60             1           0.9236E+01     0.1016E+02     0.1277E+05     0.0000E+00
               A1 60          A1 61             1           0.1016E+02     0.1117E+02     0.1404E+05     0.0000E+00
               A2 60          A2 61             1           0.1016E+02     0.1117E+02     0.1404E+05     0.0000E+00
               A3 60          A3 61             1           0.1016E+02     0.1117E+02     0.1404E+05     0.0000E+00
               A4 60          A4 61             1           0.1016E+02     0.1117E+02     0.1404E+05     0.0000E+00
               A5 60          A5 61             1           0.1016E+02     0.1117E+02     0.1404E+05     0.0000E+00
               A6 60          A6 61             1           0.1016E+02     0.1117E+02     0.1404E+05     0.0000E+00
               A7 60          A7 61             1           0.1016E+02     0.1117E+02     0.1404E+05     0.0000E+00
               A8 60          A8 61             1           0.1016E+02     0.1117E+02     0.1404E+05     0.0000E+00
               A9 60          A9 61             1           0.1016E+02     0.1117E+02     0.1404E+05     0.0000E+00
               AA 60          AA 61             1           0.1016E+02     0.1117E+02     0.1404E+05     0.0000E+00
               A1 61          A1 62             1           0.1117E+02     0.1228E+02     0.1545E+05     0.0000E+00
               A2 61          A2 62             1           0.1117E+02     0.1228E+02     0.1545E+05     0.0000E+00
               A3 61          A3 62             1           0.1117E+02     0.1228E+02     0.1545E+05     0.0000E+00
               A4 61          A4 62             1           0.1117E+02     0.1228E+02     0.1545E+05     0.0000E+00
               A5 61          A5 62             1           0.1117E+02     0.1228E+02     0.1545E+05     0.0000E+00
               A6 61          A6 62             1           0.1117E+02     0.1228E+02     0.1545E+05     0.0000E+00
               A7 61          A7 62             1           0.1117E+02     0.1228E+02     0.1545E+05     0.0000E+00
               A8 61          A8 62             1           0.1117E+02     0.1228E+02     0.1545E+05     0.0000E+00
               A9 61          A9 62             1           0.1117E+02     0.1228E+02     0.1545E+05     0.0000E+00
               AA 61          AA 62             1           0.1117E+02     0.1228E+02     0.1545E+05     0.0000E+00
               A1 62          A1 63             1           0.1228E+02     0.1350E+02     0.1699E+05     0.0000E+00
               A2 62          A2 63             1           0.1228E+02     0.1350E+02     0.1699E+05     0.0000E+00
               A3 62          A3 63             1           0.1228E+02     0.1350E+02     0.1699E+05     0.0000E+00
               A4 62          A4 63             1           0.1228E+02     0.1350E+02     0.1699E+05     0.0000E+00
               A5 62          A5 63             1           0.1228E+02     0.1350E+02     0.1699E+05     0.0000E+00
               A6 62          A6 63             1           0.1228E+02     0.1350E+02     0.1699E+05     0.0000E+00
               A7 62          A7 63             1           0.1228E+02     0.1350E+02     0.1699E+05     0.0000E+00
               A8 62          A8 63             1           0.1228E+02     0.1350E+02     0.1699E+05     0.0000E+00
               A9 62          A9 63             1           0.1228E+02     0.1350E+02     0.1699E+05     0.0000E+00
               AA 62          AA 63             1           0.1228E+02     0.1350E+02     0.1699E+05     0.0000E+00
               A1 63          A1 64             1           0.1350E+02     0.1485E+02     0.1869E+05     0.0000E+00
               A2 63          A2 64             1           0.1350E+02     0.1485E+02     0.1869E+05     0.0000E+00
               A3 63          A3 64             1           0.1350E+02     0.1485E+02     0.1869E+05     0.0000E+00
               A4 63          A4 64             1           0.1350E+02     0.1485E+02     0.1869E+05     0.0000E+00
               A5 63          A5 64             1           0.1350E+02     0.1485E+02     0.1869E+05     0.0000E+00
               A6 63          A6 64             1           0.1350E+02     0.1485E+02     0.1869E+05     0.0000E+00
               A7 63          A7 64             1           0.1350E+02     0.1485E+02     0.1869E+05     0.0000E+00
               A8 63          A8 64             1           0.1350E+02     0.1485E+02     0.1869E+05     0.0000E+00
               A9 63          A9 64             1           0.1350E+02     0.1485E+02     0.1869E+05     0.0000E+00
               AA 63          AA 64             1           0.1350E+02     0.1485E+02     0.1869E+05     0.0000E+00
               A1 64          A1 65             1           0.1485E+02     0.1633E+02     0.2055E+05     0.0000E+00
               A2 64          A2 65             1           0.1485E+02     0.1633E+02     0.2055E+05     0.0000E+00
               A3 64          A3 65             1           0.1485E+02     0.1633E+02     0.2055E+05     0.0000E+00
               A4 64          A4 65             1           0.1485E+02     0.1633E+02     0.2055E+05     0.0000E+00
               A5 64          A5 65             1           0.1485E+02     0.1633E+02     0.2055E+05     0.0000E+00
               A6 64          A6 65             1           0.1485E+02     0.1633E+02     0.2055E+05     0.0000E+00
               A7 64          A7 65             1           0.1485E+02     0.1633E+02     0.2055E+05     0.0000E+00
               A8 64          A8 65             1           0.1485E+02     0.1633E+02     0.2055E+05     0.0000E+00
               A9 64          A9 65             1           0.1485E+02     0.1633E+02     0.2055E+05     0.0000E+00
               AA 64          AA 65             1           0.1485E+02     0.1633E+02     0.2055E+05     0.0000E+00
               A1 65          A1 66             1           0.1633E+02     0.1795E+02     0.2260E+05     0.0000E+00
               A2 65          A2 66             1           0.1633E+02     0.1795E+02     0.2260E+05     0.0000E+00
               A3 65          A3 66             1           0.1633E+02     0.1795E+02     0.2260E+05     0.0000E+00
               A4 65          A4 66             1           0.1633E+02     0.1795E+02     0.2260E+05     0.0000E+00
               A5 65          A5 66             1           0.1633E+02     0.1795E+02     0.2260E+05     0.0000E+00
               A6 65          A6 66             1           0.1633E+02     0.1795E+02     0.2260E+05     0.0000E+00
               A7 65          A7 66             1           0.1633E+02     0.1795E+02     0.2260E+05     0.0000E+00
               A8 65          A8 66             1           0.1633E+02     0.1795E+02     0.2260E+05     0.0000E+00
               A9 65          A9 66             1           0.1633E+02     0.1795E+02     0.2260E+05     0.0000E+00
               AA 65          AA 66             1           0.1633E+02     0.1795E+02     0.2260E+05     0.0000E+00
               A1 66          A1 67             1           0.1795E+02     0.1974E+02     0.2486E+05     0.0000E+00
               A2 66          A2 67             1           0.1795E+02     0.1974E+02     0.2486E+05     0.0000E+00
               A3 66          A3 67             1           0.1795E+02     0.1974E+02     0.2486E+05     0.0000E+00
               A4 66          A4 67             1           0.1795E+02     0.1974E+02     0.2486E+05     0.0000E+00
               A5 66          A5 67             1           0.1795E+02     0.1974E+02     0.2486E+05     0.0000E+00
               A6 66          A6 67             1           0.1795E+02     0.1974E+02     0.2486E+05     0.0000E+00
               A7 66          A7 67             1           0.1795E+02     0.1974E+02     0.2486E+05     0.0000E+00
               A8 66          A8 67             1           0.1795E+02     0.1974E+02     0.2486E+05     0.0000E+00
               A9 66          A9 67             1           0.1795E+02     0.1974E+02     0.2486E+05     0.0000E+00
               AA 66          AA 67             1           0.1795E+02     0.1974E+02     0.2486E+05     0.0000E+00
               A1 67          A1 68             1           0.1974E+02     0.2171E+02     0.2734E+05     0.0000E+00
               A2 67          A2 68             1           0.1974E+02     0.2171E+02     0.2734E+05     0.0000E+00
               A3 67          A3 68             1           0.1974E+02     0.2171E+02     0.2734E+05     0.0000E+00
               A4 67          A4 68             1           0.1974E+02     0.2171E+02     0.2734E+05     0.0000E+00
               A5 67          A5 68             1           0.1974E+02     0.2171E+02     0.2734E+05     0.0000E+00
               A6 67          A6 68             1           0.1974E+02     0.2171E+02     0.2734E+05     0.0000E+00
               A7 67          A7 68             1           0.1974E+02     0.2171E+02     0.2734E+05     0.0000E+00
               A8 67          A8 68             1           0.1974E+02     0.2171E+02     0.2734E+05     0.0000E+00
               A9 67          A9 68             1           0.1974E+02     0.2171E+02     0.2734E+05     0.0000E+00
               AA 67          AA 68             1           0.1974E+02     0.2171E+02     0.2734E+05     0.0000E+00
               A1 68          A1 69             1           0.2171E+02     0.2387E+02     0.3007E+05     0.0000E+00
               A2 68          A2 69             1           0.2171E+02     0.2387E+02     0.3007E+05     0.0000E+00
               A3 68          A3 69             1           0.2171E+02     0.2387E+02     0.3007E+05     0.0000E+00
               A4 68          A4 69             1           0.2171E+02     0.2387E+02     0.3007E+05     0.0000E+00
               A5 68          A5 69             1           0.2171E+02     0.2387E+02     0.3007E+05     0.0000E+00
               A6 68          A6 69             1           0.2171E+02     0.2387E+02     0.3007E+05     0.0000E+00
               A7 68          A7 69             1           0.2171E+02     0.2387E+02     0.3007E+05     0.0000E+00
               A8 68          A8 69             1           0.2171E+02     0.2387E+02     0.3007E+05     0.0000E+00
               A9 68          A9 69             1           0.2171E+02     0.2387E+02     0.3007E+05     0.0000E+00
               AA 68          AA 69             1           0.2171E+02     0.2387E+02     0.3007E+05     0.0000E+00
               A1 69          A1 70             1           0.2387E+02     0.2624E+02     0.3307E+05     0.0000E+00
               A2 69          A2 70             1           0.2387E+02     0.2624E+02     0.3307E+05     0.0000E+00
               A3 69          A3 70             1           0.2387E+02     0.2624E+02     0.3307E+05     0.0000E+00
               A4 69          A4 70             1           0.2387E+02     0.2624E+02     0.3307E+05     0.0000E+00
               A5 69          A5 70             1           0.2387E+02     0.2624E+02     0.3307E+05     0.0000E+00
               A6 69          A6 70             1           0.2387E+02     0.2624E+02     0.3307E+05     0.0000E+00
               A7 69          A7 70             1           0.2387E+02     0.2624E+02     0.3307E+05     0.0000E+00
               A8 69          A8 70             1           0.2387E+02     0.2624E+02     0.3307E+05     0.0000E+00
               A9 69          A9 70             1           0.2387E+02     0.2624E+02     0.3307E+05     0.0000E+00
               AA 69          AA 70             1           0.2387E+02     0.2624E+02     0.3307E+05     0.0000E+00
               A1 70          A1 71             1           0.2624E+02     0.2886E+02     0.3637E+05     0.0000E+00
               A2 70          A2 71             1           0.2624E+02     0.2886E+02     0.3637E+05     0.0000E+00
               A3 70          A3 71             1           0.2624E+02     0.2886E+02     0.3637E+05     0.0000E+00
               A4 70          A4 71             1           0.2624E+02     0.2886E+02     0.3637E+05     0.0000E+00
               A5 70          A5 71             1           0.2624E+02     0.2886E+02     0.3637E+05     0.0000E+00
               A6 70          A6 71             1           0.2624E+02     0.2886E+02     0.3637E+05     0.0000E+00
               A7 70          A7 71             1           0.2624E+02     0.2886E+02     0.3637E+05     0.0000E+00
               A8 70          A8 71             1           0.2624E+02     0.2886E+02     0.3637E+05     0.0000E+00
               A9 70          A9 71             1           0.2624E+02     0.2886E+02     0.3637E+05     0.0000E+00
               AA 70          AA 71             1           0.2624E+02     0.2886E+02     0.3637E+05     0.0000E+00
               A1 71          A1 72             1           0.2886E+02     0.3173E+02     0.3999E+05     0.0000E+00
               A2 71          A2 72             1           0.2886E+02     0.3173E+02     0.3999E+05     0.0000E+00
               A3 71          A3 72             1           0.2886E+02     0.3173E+02     0.3999E+05     0.0000E+00
               A4 71          A4 72             1           0.2886E+02     0.3173E+02     0.3999E+05     0.0000E+00
               A5 71          A5 72             1           0.2886E+02     0.3173E+02     0.3999E+05     0.0000E+00
               A6 71          A6 72             1           0.2886E+02     0.3173E+02     0.3999E+05     0.0000E+00
               A7 71          A7 72             1           0.2886E+02     0.3173E+02     0.3999E+05     0.0000E+00
               A8 71          A8 72             1           0.2886E+02     0.3173E+02     0.3999E+05     0.0000E+00
               A9 71          A9 72             1           0.2886E+02     0.3173E+02     0.3999E+05     0.0000E+00
               AA 71          AA 72             1           0.2886E+02     0.3173E+02     0.3999E+05     0.0000E+00
               A1 72          A1 73             1           0.3173E+02     0.3489E+02     0.4398E+05     0.0000E+00
               A2 72          A2 73             1           0.3173E+02     0.3489E+02     0.4398E+05     0.0000E+00
               A3 72          A3 73             1           0.3173E+02     0.3489E+02     0.4398E+05     0.0000E+00
               A4 72          A4 73             1           0.3173E+02     0.3489E+02     0.4398E+05     0.0000E+00
               A5 72          A5 73             1           0.3173E+02     0.3489E+02     0.4398E+05     0.0000E+00
               A6 72          A6 73             1           0.3173E+02     0.3489E+02     0.4398E+05     0.0000E+00
               A7 72          A7 73             1           0.3173E+02     0.3489E+02     0.4398E+05     0.0000E+00
               A8 72          A8 73             1           0.3173E+02     0.3489E+02     0.4398E+05     0.0000E+00
               A9 72          A9 73             1           0.3173E+02     0.3489E+02     0.4398E+05     0.0000E+00
               AA 72          AA 73             1           0.3173E+02     0.3489E+02     0.4398E+05     0.0000E+00
               A1 73          A1 74             1           0.3489E+02     0.3837E+02     0.4836E+05     0.0000E+00
               A2 73          A2 74             1           0.3489E+02     0.3837E+02     0.4836E+05     0.0000E+00
               A3 73          A3 74             1           0.3489E+02     0.3837E+02     0.4836E+05     0.0000E+00
               A4 73          A4 74             1           0.3489E+02     0.3837E+02     0.4836E+05     0.0000E+00
               A5 73          A5 74             1           0.3489E+02     0.3837E+02     0.4836E+05     0.0000E+00
               A6 73          A6 74             1           0.3489E+02     0.3837E+02     0.4836E+05     0.0000E+00
               A7 73          A7 74             1           0.3489E+02     0.3837E+02     0.4836E+05     0.0000E+00
               A8 73          A8 74             1           0.3489E+02     0.3837E+02     0.4836E+05     0.0000E+00
               A9 73          A9 74             1           0.3489E+02     0.3837E+02     0.4836E+05     0.0000E+00
               AA 73          AA 74             1           0.3489E+02     0.3837E+02     0.4836E+05     0.0000E+00
               A1 74          A1 75             1           0.3837E+02     0.4219E+02     0.5319E+05     0.0000E+00
               A2 74          A2 75             1           0.3837E+02     0.4219E+02     0.5319E+05     0.0000E+00
               A3 74          A3 75             1           0.3837E+02     0.4219E+02     0.5319E+05     0.0000E+00
               A4 74          A4 75             1           0.3837E+02     0.4219E+02     0.5319E+05     0.0000E+00
               A5 74          A5 75             1           0.3837E+02     0.4219E+02     0.5319E+05     0.0000E+00
               A6 74          A6 75             1           0.3837E+02     0.4219E+02     0.5319E+05     0.0000E+00
               A7 74          A7 75             1           0.3837E+02     0.4219E+02     0.5319E+05     0.0000E+00
               A8 74          A8 75             1           0.3837E+02     0.4219E+02     0.5319E+05     0.0000E+00
               A9 74          A9 75             1           0.3837E+02     0.4219E+02     0.5319E+05     0.0000E+00
               AA 74          AA 75             1           0.3837E+02     0.4219E+02     0.5319E+05     0.0000E+00
               A1 75          A1 76             1           0.4219E+02     0.4639E+02     0.5849E+05     0.0000E+00
               A2 75          A2 76             1           0.4219E+02     0.4639E+02     0.5849E+05     0.0000E+00
               A3 75          A3 76             1           0.4219E+02     0.4639E+02     0.5849E+05     0.0000E+00
               A4 75          A4 76             1           0.4219E+02     0.4639E+02     0.5849E+05     0.0000E+00
               A5 75          A5 76             1           0.4219E+02     0.4639E+02     0.5849E+05     0.0000E+00
               A6 75          A6 76             1           0.4219E+02     0.4639E+02     0.5849E+05     0.0000E+00
               A7 75          A7 76             1           0.4219E+02     0.4639E+02     0.5849E+05     0.0000E+00
               A8 75          A8 76             1           0.4219E+02     0.4639E+02     0.5849E+05     0.0000E+00
               A9 75          A9 76             1           0.4219E+02     0.4639E+02     0.5849E+05     0.0000E+00
               AA 75          AA 76             1           0.4219E+02     0.4639E+02     0.5849E+05     0.0000E+00
               A1 76          A1 77             1           0.4639E+02     0.5101E+02     0.6432E+05     0.0000E+00
               A2 76          A2 77             1           0.4639E+02     0.5101E+02     0.6432E+05     0.0000E+00
               A3 76          A3 77             1           0.4639E+02     0.5101E+02     0.6432E+05     0.0000E+00
               A4 76          A4 77             1           0.4639E+02     0.5101E+02     0.6432E+05     0.0000E+00
               A5 76          A5 77             1           0.4639E+02     0.5101E+02     0.6432E+05     0.0000E+00
               A6 76          A6 77             1           0.4639E+02     0.5101E+02     0.6432E+05     0.0000E+00
               A7 76          A7 77             1           0.4639E+02     0.5101E+02     0.6432E+05     0.0000E+00
               A8 76          A8 77             1           0.4639E+02     0.5101E+02     0.6432E+05     0.0000E+00
               A9 76          A9 77             1           0.4639E+02     0.5101E+02     0.6432E+05     0.0000E+00
               AA 76          AA 77             1           0.4639E+02     0.5101E+02     0.6432E+05     0.0000E+00
               A1 77          A1 78             1           0.5101E+02     0.5609E+02     0.7073E+05     0.0000E+00
               A2 77          A2 78             1           0.5101E+02     0.5609E+02     0.7073E+05     0.0000E+00
               A3 77          A3 78             1           0.5101E+02     0.5609E+02     0.7073E+05     0.0000E+00
               A4 77          A4 78             1           0.5101E+02     0.5609E+02     0.7073E+05     0.0000E+00
               A5 77          A5 78             1           0.5101E+02     0.5609E+02     0.7073E+05     0.0000E+00
               A6 77          A6 78             1           0.5101E+02     0.5609E+02     0.7073E+05     0.0000E+00
               A7 77          A7 78             1           0.5101E+02     0.5609E+02     0.7073E+05     0.0000E+00
               A8 77          A8 78             1           0.5101E+02     0.5609E+02     0.7073E+05     0.0000E+00
               A9 77          A9 78             1           0.5101E+02     0.5609E+02     0.7073E+05     0.0000E+00
               AA 77          AA 78             1           0.5101E+02     0.5609E+02     0.7073E+05     0.0000E+00
               A1 78          A1 79             1           0.5609E+02     0.6168E+02     0.7778E+05     0.0000E+00
               A2 78          A2 79             1           0.5609E+02     0.6168E+02     0.7778E+05     0.0000E+00
               A3 78          A3 79             1           0.5609E+02     0.6168E+02     0.7778E+05     0.0000E+00
               A4 78          A4 79             1           0.5609E+02     0.6168E+02     0.7778E+05     0.0000E+00
               A5 78          A5 79             1           0.5609E+02     0.6168E+02     0.7778E+05     0.0000E+00
               A6 78          A6 79             1           0.5609E+02     0.6168E+02     0.7778E+05     0.0000E+00
               A7 78          A7 79             1           0.5609E+02     0.6168E+02     0.7778E+05     0.0000E+00
               A8 78          A8 79             1           0.5609E+02     0.6168E+02     0.7778E+05     0.0000E+00
               A9 78          A9 79             1           0.5609E+02     0.6168E+02     0.7778E+05     0.0000E+00
               AA 78          AA 79             1           0.5609E+02     0.6168E+02     0.7778E+05     0.0000E+00
               A1 79          A1 80             1           0.6168E+02     0.6782E+02     0.8553E+05     0.0000E+00
               A2 79          A2 80             1           0.6168E+02     0.6782E+02     0.8553E+05     0.0000E+00
               A3 79          A3 80             1           0.6168E+02     0.6782E+02     0.8553E+05     0.0000E+00
               A4 79          A4 80             1           0.6168E+02     0.6782E+02     0.8553E+05     0.0000E+00
               A5 79          A5 80             1           0.6168E+02     0.6782E+02     0.8553E+05     0.0000E+00
               A6 79          A6 80             1           0.6168E+02     0.6782E+02     0.8553E+05     0.0000E+00
               A7 79          A7 80             1           0.6168E+02     0.6782E+02     0.8553E+05     0.0000E+00
               A8 79          A8 80             1           0.6168E+02     0.6782E+02     0.8553E+05     0.0000E+00
               A9 79          A9 80             1           0.6168E+02     0.6782E+02     0.8553E+05     0.0000E+00
               AA 79          AA 80             1           0.6168E+02     0.6782E+02     0.8553E+05     0.0000E+00
               A1 80          A1 81             1           0.6782E+02     0.7457E+02     0.9405E+05     0.0000E+00
               A2 80          A2 81             1           0.6782E+02     0.7457E+02     0.9405E+05     0.0000E+00
               A3 80          A3 81             1           0.6782E+02     0.7457E+02     0.9405E+05     0.0000E+00
               A4 80          A4 81             1           0.6782E+02     0.7457E+02     0.9405E+05     0.0000E+00
               A5 80          A5 81             1           0.6782E+02     0.7457E+02     0.9405E+05     0.0000E+00
               A6 80          A6 81             1           0.6782E+02     0.7457E+02     0.9405E+05     0.0000E+00
               A7 80          A7 81             1           0.6782E+02     0.7457E+02     0.9405E+05     0.0000E+00
               A8 80          A8 81             1           0.6782E+02     0.7457E+02     0.9405E+05     0.0000E+00
               A9 80          A9 81             1           0.6782E+02     0.7457E+02     0.9405E+05     0.0000E+00
               AA 80          AA 81             1           0.6782E+02     0.7457E+02     0.9405E+05     0.0000E+00
               A1 81          A1 82             1           0.7457E+02     0.8200E+02     0.1034E+06     0.0000E+00
               A2 81          A2 82             1           0.7457E+02     0.8200E+02     0.1034E+06     0.0000E+00
               A3 81          A3 82             1           0.7457E+02     0.8200E+02     0.1034E+06     0.0000E+00
               A4 81          A4 82             1           0.7457E+02     0.8200E+02     0.1034E+06     0.0000E+00
               A5 81          A5 82             1           0.7457E+02     0.8200E+02     0.1034E+06     0.0000E+00
               A6 81          A6 82             1           0.7457E+02     0.8200E+02     0.1034E+06     0.0000E+00
               A7 81          A7 82             1           0.7457E+02     0.8200E+02     0.1034E+06     0.0000E+00
               A8 81          A8 82             1           0.7457E+02     0.8200E+02     0.1034E+06     0.0000E+00
               A9 81          A9 82             1           0.7457E+02     0.8200E+02     0.1034E+06     0.0000E+00
               AA 81          AA 82             1           0.7457E+02     0.8200E+02     0.1034E+06     0.0000E+00
               A1 82          A1 83             1           0.8200E+02     0.9017E+02     0.1137E+06     0.0000E+00
               A2 82          A2 83             1           0.8200E+02     0.9017E+02     0.1137E+06     0.0000E+00
               A3 82          A3 83             1           0.8200E+02     0.9017E+02     0.1137E+06     0.0000E+00
               A4 82          A4 83             1           0.8200E+02     0.9017E+02     0.1137E+06     0.0000E+00
               A5 82          A5 83             1           0.8200E+02     0.9017E+02     0.1137E+06     0.0000E+00
               A6 82          A6 83             1           0.8200E+02     0.9017E+02     0.1137E+06     0.0000E+00
               A7 82          A7 83             1           0.8200E+02     0.9017E+02     0.1137E+06     0.0000E+00
               A8 82          A8 83             1           0.8200E+02     0.9017E+02     0.1137E+06     0.0000E+00
               A9 82          A9 83             1           0.8200E+02     0.9017E+02     0.1137E+06     0.0000E+00
               AA 82          AA 83             1           0.8200E+02     0.9017E+02     0.1137E+06     0.0000E+00
               A1 83          A1 84             1           0.9017E+02     0.9915E+02     0.1251E+06     0.0000E+00
               A2 83          A2 84             1           0.9017E+02     0.9915E+02     0.1251E+06     0.0000E+00
               A3 83          A3 84             1           0.9017E+02     0.9915E+02     0.1251E+06     0.0000E+00
               A4 83          A4 84             1           0.9017E+02     0.9915E+02     0.1251E+06     0.0000E+00
               A5 83          A5 84             1           0.9017E+02     0.9915E+02     0.1251E+06     0.0000E+00
               A6 83          A6 84             1           0.9017E+02     0.9915E+02     0.1251E+06     0.0000E+00
               A7 83          A7 84             1           0.9017E+02     0.9915E+02     0.1251E+06     0.0000E+00
               A8 83          A8 84             1           0.9017E+02     0.9915E+02     0.1251E+06     0.0000E+00
               A9 83          A9 84             1           0.9017E+02     0.9915E+02     0.1251E+06     0.0000E+00
               AA 83          AA 84             1           0.9017E+02     0.9915E+02     0.1251E+06     0.0000E+00
               A1 84          A1 85             1           0.9915E+02     0.1090E+03     0.1375E+06     0.0000E+00
               A2 84          A2 85             1           0.9915E+02     0.1090E+03     0.1375E+06     0.0000E+00
               A3 84          A3 85             1           0.9915E+02     0.1090E+03     0.1375E+06     0.0000E+00
               A4 84          A4 85             1           0.9915E+02     0.1090E+03     0.1375E+06     0.0000E+00
               A5 84          A5 85             1           0.9915E+02     0.1090E+03     0.1375E+06     0.0000E+00
               A6 84          A6 85             1           0.9915E+02     0.1090E+03     0.1375E+06     0.0000E+00
               A7 84          A7 85             1           0.9915E+02     0.1090E+03     0.1375E+06     0.0000E+00
               A8 84          A8 85             1           0.9915E+02     0.1090E+03     0.1375E+06     0.0000E+00
               A9 84          A9 85             1           0.9915E+02     0.1090E+03     0.1375E+06     0.0000E+00
               AA 84          AA 85             1           0.9915E+02     0.1090E+03     0.1375E+06     0.0000E+00
               A1 85          A1 86             1           0.1090E+03     0.1199E+03     0.1512E+06     0.0000E+00
               A2 85          A2 86             1           0.1090E+03     0.1199E+03     0.1512E+06     0.0000E+00
               A3 85          A3 86             1           0.1090E+03     0.1199E+03     0.1512E+06     0.0000E+00
               A4 85          A4 86             1           0.1090E+03     0.1199E+03     0.1512E+06     0.0000E+00
               A5 85          A5 86             1           0.1090E+03     0.1199E+03     0.1512E+06     0.0000E+00
               A6 85          A6 86             1           0.1090E+03     0.1199E+03     0.1512E+06     0.0000E+00
               A7 85          A7 86             1           0.1090E+03     0.1199E+03     0.1512E+06     0.0000E+00
               A8 85          A8 86             1           0.1090E+03     0.1199E+03     0.1512E+06     0.0000E+00
               A9 85          A9 86             1           0.1090E+03     0.1199E+03     0.1512E+06     0.0000E+00
               AA 85          AA 86             1           0.1090E+03     0.1199E+03     0.1512E+06     0.0000E+00
               A1 86          A1 87             1           0.1199E+03     0.1318E+03     0.1663E+06     0.0000E+00
               A2 86          A2 87             1           0.1199E+03     0.1318E+03     0.1663E+06     0.0000E+00
               A3 86          A3 87             1           0.1199E+03     0.1318E+03     0.1663E+06     0.0000E+00
               A4 86          A4 87             1           0.1199E+03     0.1318E+03     0.1663E+06     0.0000E+00
               A5 86          A5 87             1           0.1199E+03     0.1318E+03     0.1663E+06     0.0000E+00
               A6 86          A6 87             1           0.1199E+03     0.1318E+03     0.1663E+06     0.0000E+00
               A7 86          A7 87             1           0.1199E+03     0.1318E+03     0.1663E+06     0.0000E+00
               A8 86          A8 87             1           0.1199E+03     0.1318E+03     0.1663E+06     0.0000E+00
               A9 86          A9 87             1           0.1199E+03     0.1318E+03     0.1663E+06     0.0000E+00
               AA 86          AA 87             1           0.1199E+03     0.1318E+03     0.1663E+06     0.0000E+00
               A1 87          A1 88             1           0.1318E+03     0.1449E+03     0.1828E+06     0.0000E+00
               A2 87          A2 88             1           0.1318E+03     0.1449E+03     0.1828E+06     0.0000E+00
               A3 87          A3 88             1           0.1318E+03     0.1449E+03     0.1828E+06     0.0000E+00
               A4 87          A4 88             1           0.1318E+03     0.1449E+03     0.1828E+06     0.0000E+00
               A5 87          A5 88             1           0.1318E+03     0.1449E+03     0.1828E+06     0.0000E+00
               A6 87          A6 88             1           0.1318E+03     0.1449E+03     0.1828E+06     0.0000E+00
               A7 87          A7 88             1           0.1318E+03     0.1449E+03     0.1828E+06     0.0000E+00
               A8 87          A8 88             1           0.1318E+03     0.1449E+03     0.1828E+06     0.0000E+00
               A9 87          A9 88             1           0.1318E+03     0.1449E+03     0.1828E+06     0.0000E+00
               AA 87          AA 88             1           0.1318E+03     0.1449E+03     0.1828E+06     0.0000E+00
               A1 88          A1 89             1           0.1449E+03     0.1594E+03     0.2011E+06     0.0000E+00
               A2 88          A2 89             1           0.1449E+03     0.1594E+03     0.2011E+06     0.0000E+00
               A3 88          A3 89             1           0.1449E+03     0.1594E+03     0.2011E+06     0.0000E+00
               A4 88          A4 89             1           0.1449E+03     0.1594E+03     0.2011E+06     0.0000E+00
               A5 88          A5 89             1           0.1449E+03     0.1594E+03     0.2011E+06     0.0000E+00
               A6 88          A6 89             1           0.1449E+03     0.1594E+03     0.2011E+06     0.0000E+00
               A7 88          A7 89             1           0.1449E+03     0.1594E+03     0.2011E+06     0.0000E+00
               A8 88          A8 89             1           0.1449E+03     0.1594E+03     0.2011E+06     0.0000E+00
               A9 88          A9 89             1           0.1449E+03     0.1594E+03     0.2011E+06     0.0000E+00
               AA 88          AA 89             1           0.1449E+03     0.1594E+03     0.2011E+06     0.0000E+00
               A1 89          A1 90             1           0.1594E+03     0.1753E+03     0.2211E+06     0.0000E+00
               A2 89          A2 90             1           0.1594E+03     0.1753E+03     0.2211E+06     0.0000E+00
               A3 89          A3 90             1           0.1594E+03     0.1753E+03     0.2211E+06     0.0000E+00
               A4 89          A4 90             1           0.1594E+03     0.1753E+03     0.2211E+06     0.0000E+00
               A5 89          A5 90             1           0.1594E+03     0.1753E+03     0.2211E+06     0.0000E+00
               A6 89          A6 90             1           0.1594E+03     0.1753E+03     0.2211E+06     0.0000E+00
               A7 89          A7 90             1           0.1594E+03     0.1753E+03     0.2211E+06     0.0000E+00
               A8 89          A8 90             1           0.1594E+03     0.1753E+03     0.2211E+06     0.0000E+00
               A9 89          A9 90             1           0.1594E+03     0.1753E+03     0.2211E+06     0.0000E+00
               AA 89          AA 90             1           0.1594E+03     0.1753E+03     0.2211E+06     0.0000E+00
               A1 90          A1 91             1           0.1753E+03     0.1927E+03     0.2431E+06     0.0000E+00
               A2 90          A2 91             1           0.1753E+03     0.1927E+03     0.2431E+06     0.0000E+00
               A3 90          A3 91             1           0.1753E+03     0.1927E+03     0.2431E+06     0.0000E+00
               A4 90          A4 91             1           0.1753E+03     0.1927E+03     0.2431E+06     0.0000E+00
               A5 90          A5 91             1           0.1753E+03     0.1927E+03     0.2431E+06     0.0000E+00
               A6 90          A6 91             1           0.1753E+03     0.1927E+03     0.2431E+06     0.0000E+00
               A7 90          A7 91             1           0.1753E+03     0.1927E+03     0.2431E+06     0.0000E+00
               A8 90          A8 91             1           0.1753E+03     0.1927E+03     0.2431E+06     0.0000E+00
               A9 90          A9 91             1           0.1753E+03     0.1927E+03     0.2431E+06     0.0000E+00
               AA 90          AA 91             1           0.1753E+03     0.1927E+03     0.2431E+06     0.0000E+00
               A1 91          A1 92             1           0.1927E+03     0.2119E+03     0.2673E+06     0.0000E+00
               A2 91          A2 92             1           0.1927E+03     0.2119E+03     0.2673E+06     0.0000E+00
               A3 91          A3 92             1           0.1927E+03     0.2119E+03     0.2673E+06     0.0000E+00
               A4 91          A4 92             1           0.1927E+03     0.2119E+03     0.2673E+06     0.0000E+00
               A5 91          A5 92             1           0.1927E+03     0.2119E+03     0.2673E+06     0.0000E+00
               A6 91          A6 92             1           0.1927E+03     0.2119E+03     0.2673E+06     0.0000E+00
               A7 91          A7 92             1           0.1927E+03     0.2119E+03     0.2673E+06     0.0000E+00
               A8 91          A8 92             1           0.1927E+03     0.2119E+03     0.2673E+06     0.0000E+00
               A9 91          A9 92             1           0.1927E+03     0.2119E+03     0.2673E+06     0.0000E+00
               AA 91          AA 92             1           0.1927E+03     0.2119E+03     0.2673E+06     0.0000E+00
               A1 92          A1 93             1           0.2119E+03     0.2330E+03     0.2940E+06     0.0000E+00
               A2 92          A2 93             1           0.2119E+03     0.2330E+03     0.2940E+06     0.0000E+00
               A3 92          A3 93             1           0.2119E+03     0.2330E+03     0.2940E+06     0.0000E+00
               A4 92          A4 93             1           0.2119E+03     0.2330E+03     0.2940E+06     0.0000E+00
               A5 92          A5 93             1           0.2119E+03     0.2330E+03     0.2940E+06     0.0000E+00
               A6 92          A6 93             1           0.2119E+03     0.2330E+03     0.2940E+06     0.0000E+00
               A7 92          A7 93             1           0.2119E+03     0.2330E+03     0.2940E+06     0.0000E+00
               A8 92          A8 93             1           0.2119E+03     0.2330E+03     0.2940E+06     0.0000E+00
               A9 92          A9 93             1           0.2119E+03     0.2330E+03     0.2940E+06     0.0000E+00
               AA 92          AA 93             1           0.2119E+03     0.2330E+03     0.2940E+06     0.0000E+00
               A1 93          A1 94             1           0.2330E+03     0.2562E+03     0.3232E+06     0.0000E+00
               A2 93          A2 94             1           0.2330E+03     0.2562E+03     0.3232E+06     0.0000E+00
               A3 93          A3 94             1           0.2330E+03     0.2562E+03     0.3232E+06     0.0000E+00
               A4 93          A4 94             1           0.2330E+03     0.2562E+03     0.3232E+06     0.0000E+00
               A5 93          A5 94             1           0.2330E+03     0.2562E+03     0.3232E+06     0.0000E+00
               A6 93          A6 94             1           0.2330E+03     0.2562E+03     0.3232E+06     0.0000E+00
               A7 93          A7 94             1           0.2330E+03     0.2562E+03     0.3232E+06     0.0000E+00
               A8 93          A8 94             1           0.2330E+03     0.2562E+03     0.3232E+06     0.0000E+00
               A9 93          A9 94             1           0.2330E+03     0.2562E+03     0.3232E+06     0.0000E+00
               AA 93          AA 94             1           0.2330E+03     0.2562E+03     0.3232E+06     0.0000E+00
               A1 94          A1 95             1           0.2562E+03     0.2817E+03     0.3554E+06     0.0000E+00
               A2 94          A2 95             1           0.2562E+03     0.2817E+03     0.3554E+06     0.0000E+00
               A3 94          A3 95             1           0.2562E+03     0.2817E+03     0.3554E+06     0.0000E+00
               A4 94          A4 95             1           0.2562E+03     0.2817E+03     0.3554E+06     0.0000E+00
               A5 94          A5 95             1           0.2562E+03     0.2817E+03     0.3554E+06     0.0000E+00
               A6 94          A6 95             1           0.2562E+03     0.2817E+03     0.3554E+06     0.0000E+00
               A7 94          A7 95             1           0.2562E+03     0.2817E+03     0.3554E+06     0.0000E+00
               A8 94          A8 95             1           0.2562E+03     0.2817E+03     0.3554E+06     0.0000E+00
               A9 94          A9 95             1           0.2562E+03     0.2817E+03     0.3554E+06     0.0000E+00
               AA 94          AA 95             1           0.2562E+03     0.2817E+03     0.3554E+06     0.0000E+00
               A1 95          A1 96             1           0.2817E+03     0.3098E+03     0.3908E+06     0.0000E+00
               A2 95          A2 96             1           0.2817E+03     0.3098E+03     0.3908E+06     0.0000E+00
               A3 95          A3 96             1           0.2817E+03     0.3098E+03     0.3908E+06     0.0000E+00
               A4 95          A4 96             1           0.2817E+03     0.3098E+03     0.3908E+06     0.0000E+00
               A5 95          A5 96             1           0.2817E+03     0.3098E+03     0.3908E+06     0.0000E+00
               A6 95          A6 96             1           0.2817E+03     0.3098E+03     0.3908E+06     0.0000E+00
               A7 95          A7 96             1           0.2817E+03     0.3098E+03     0.3908E+06     0.0000E+00
               A8 95          A8 96             1           0.2817E+03     0.3098E+03     0.3908E+06     0.0000E+00
               A9 95          A9 96             1           0.2817E+03     0.3098E+03     0.3908E+06     0.0000E+00
               AA 95          AA 96             1           0.2817E+03     0.3098E+03     0.3908E+06     0.0000E+00
               A1 96          A1 97             1           0.3098E+03     0.3406E+03     0.4298E+06     0.0000E+00
               A2 96          A2 97             1           0.3098E+03     0.3406E+03     0.4298E+06     0.0000E+00
               A3 96          A3 97             1           0.3098E+03     0.3406E+03     0.4298E+06     0.0000E+00
               A4 96          A4 97             1           0.3098E+03     0.3406E+03     0.4298E+06     0.0000E+00
               A5 96          A5 97             1           0.3098E+03     0.3406E+03     0.4298E+06     0.0000E+00
               A6 96          A6 97             1           0.3098E+03     0.3406E+03     0.4298E+06     0.0000E+00
               A7 96          A7 97             1           0.3098E+03     0.3406E+03     0.4298E+06     0.0000E+00
               A8 96          A8 97             1           0.3098E+03     0.3406E+03     0.4298E+06     0.0000E+00
               A9 96          A9 97             1           0.3098E+03     0.3406E+03     0.4298E+06     0.0000E+00
               AA 96          AA 97             1           0.3098E+03     0.3406E+03     0.4298E+06     0.0000E+00
               A1 97          A1 98             1           0.3406E+03     0.3746E+03     0.4726E+06     0.0000E+00
               A2 97          A2 98             1           0.3406E+03     0.3746E+03     0.4726E+06     0.0000E+00
               A3 97          A3 98             1           0.3406E+03     0.3746E+03     0.4726E+06     0.0000E+00
               A4 97          A4 98             1           0.3406E+03     0.3746E+03     0.4726E+06     0.0000E+00
               A5 97          A5 98             1           0.3406E+03     0.3746E+03     0.4726E+06     0.0000E+00
               A6 97          A6 98             1           0.3406E+03     0.3746E+03     0.4726E+06     0.0000E+00
               A7 97          A7 98             1           0.3406E+03     0.3746E+03     0.4726E+06     0.0000E+00
               A8 97          A8 98             1           0.3406E+03     0.3746E+03     0.4726E+06     0.0000E+00
               A9 97          A9 98             1           0.3406E+03     0.3746E+03     0.4726E+06     0.0000E+00
               AA 97          AA 98             1           0.3406E+03     0.3746E+03     0.4726E+06     0.0000E+00
               A1 98          A1 99             1           0.3746E+03     0.4119E+03     0.5196E+06     0.0000E+00
               A2 98          A2 99             1           0.3746E+03     0.4119E+03     0.5196E+06     0.0000E+00
               A3 98          A3 99             1           0.3746E+03     0.4119E+03     0.5196E+06     0.0000E+00
               A4 98          A4 99             1           0.3746E+03     0.4119E+03     0.5196E+06     0.0000E+00
               A5 98          A5 99             1           0.3746E+03     0.4119E+03     0.5196E+06     0.0000E+00
               A6 98          A6 99             1           0.3746E+03     0.4119E+03     0.5196E+06     0.0000E+00
               A7 98          A7 99             1           0.3746E+03     0.4119E+03     0.5196E+06     0.0000E+00
               A8 98          A8 99             1           0.3746E+03     0.4119E+03     0.5196E+06     0.0000E+00
               A9 98          A9 99             1           0.3746E+03     0.4119E+03     0.5196E+06     0.0000E+00
               AA 98          AA 99             1           0.3746E+03     0.4119E+03     0.5196E+06     0.0000E+00
               A1 99          A11 0             1           0.4119E+03     0.4529E+03     0.5714E+06     0.0000E+00
               A2 99          A21 0             1           0.4119E+03     0.4529E+03     0.5714E+06     0.0000E+00
               A3 99          A31 0             1           0.4119E+03     0.4529E+03     0.5714E+06     0.0000E+00
               A4 99          A41 0             1           0.4119E+03     0.4529E+03     0.5714E+06     0.0000E+00
               A5 99          A51 0             1           0.4119E+03     0.4529E+03     0.5714E+06     0.0000E+00
               A6 99          A61 0             1           0.4119E+03     0.4529E+03     0.5714E+06     0.0000E+00
               A7 99          A71 0             1           0.4119E+03     0.4529E+03     0.5714E+06     0.0000E+00
               A8 99          A81 0             1           0.4119E+03     0.4529E+03     0.5714E+06     0.0000E+00
               A9 99          A91 0             1           0.4119E+03     0.4529E+03     0.5714E+06     0.0000E+00
               AA 99          AA1 0             1           0.4119E+03     0.4529E+03     0.5714E+06     0.0000E+00
               A1  1          A2  1             3           0.5000E+01     0.5000E+01     0.1767E-01     0.1000E+01
               A2  1          A3  1             3           0.5000E+01     0.5000E+01     0.1767E-01     0.1000E+01
               A3  1          A4  1             3           0.5000E+01     0.5000E+01     0.1767E-01     0.1000E+01
               A4  1          A5  1             3           0.5000E+01     0.5000E+01     0.1767E-01     0.1000E+01
               A5  1          A6  1             3           0.5000E+01     0.5000E+01     0.1767E-01     0.1000E+01
               A6  1          A7  1             3           0.5000E+01     0.5000E+01     0.1767E-01     0.1000E+01
               A7  1          A8  1             3           0.5000E+01     0.5000E+01     0.1767E-01     0.1000E+01
               A8  1          A9  1             3           0.5000E+01     0.5000E+01     0.1767E-01     0.1000E+01
               A9  1          AA  1             3           0.5000E+01     0.5000E+01     0.1767E-01     0.1000E+01
               A1  2          A2  2             3           0.5000E+01     0.5000E+01     0.6023E-01     0.1000E+01
               A2  2          A3  2             3           0.5000E+01     0.5000E+01     0.6023E-01     0.1000E+01
               A3  2          A4  2             3           0.5000E+01     0.5000E+01     0.6023E-01     0.1000E+01
               A4  2          A5  2             3           0.5000E+01     0.5000E+01     0.6023E-01     0.1000E+01
               A5  2          A6  2             3           0.5000E+01     0.5000E+01     0.6023E-01     0.1000E+01
               A6  2          A7  2             3           0.5000E+01     0.5000E+01     0.6023E-01     0.1000E+01
               A7  2          A8  2             3           0.5000E+01     0.5000E+01     0.6023E-01     0.1000E+01
               A8  2          A9  2             3           0.5000E+01     0.5000E+01     0.6023E-01     0.1000E+01
               A9  2          AA  2             3           0.5000E+01     0.5000E+01     0.6023E-01     0.1000E+01
               A1  3          A2  3             3           0.5000E+01     0.5000E+01     0.1156E+00     0.1000E+01
               A2  3          A3  3             3           0.5000E+01     0.5000E+01     0.1156E+00     0.1000E+01
               A3  3          A4  3             3           0.5000E+01     0.5000E+01     0.1156E+00     0.1000E+01
               A4  3          A5  3             3           0.5000E+01     0.5000E+01     0.1156E+00     0.1000E+01
               A5  3          A6  3             3           0.5000E+01     0.5000E+01     0.1156E+00     0.1000E+01
               A6  3          A7  3             3           0.5000E+01     0.5000E+01     0.1156E+00     0.1000E+01
               A7  3          A8  3             3           0.5000E+01     0.5000E+01     0.1156E+00     0.1000E+01
               A8  3          A9  3             3           0.5000E+01     0.5000E+01     0.1156E+00     0.1000E+01
               A9  3          AA  3             3           0.5000E+01     0.5000E+01     0.1156E+00     0.1000E+01
               A1  4          A2  4             3           0.5000E+01     0.5000E+01     0.1867E+00     0.1000E+01
               A2  4          A3  4             3           0.5000E+01     0.5000E+01     0.1867E+00     0.1000E+01
               A3  4          A4  4             3           0.5000E+01     0.5000E+01     0.1867E+00     0.1000E+01
               A4  4          A5  4             3           0.5000E+01     0.5000E+01     0.1867E+00     0.1000E+01
               A5  4          A6  4             3           0.5000E+01     0.5000E+01     0.1867E+00     0.1000E+01
               A6  4          A7  4             3           0.5000E+01     0.5000E+01     0.1867E+00     0.1000E+01
               A7  4          A8  4             3           0.5000E+01     0.5000E+01     0.1867E+00     0.1000E+01
               A8  4          A9  4             3           0.5000E+01     0.5000E+01     0.1867E+00     0.1000E+01
               A9  4          AA  4             3           0.5000E+01     0.5000E+01     0.1867E+00     0.1000E+01
               A1  5          A2  5             3           0.5000E+01     0.5000E+01     0.2774E+00     0.1000E+01
               A2  5          A3  5             3           0.5000E+01     0.5000E+01     0.2774E+00     0.1000E+01
               A3  5          A4  5             3           0.5000E+01     0.5000E+01     0.2774E+00     0.1000E+01
               A4  5          A5  5             3           0.5000E+01     0.5000E+01     0.2774E+00     0.1000E+01
               A5  5          A6  5             3           0.5000E+01     0.5000E+01     0.2774E+00     0.1000E+01
               A6  5          A7  5             3           0.5000E+01     0.5000E+01     0.2774E+00     0.1000E+01
               A7  5          A8  5             3           0.5000E+01     0.5000E+01     0.2774E+00     0.1000E+01
               A8  5          A9  5             3           0.5000E+01     0.5000E+01     0.2774E+00     0.1000E+01
               A9  5          AA  5             3           0.5000E+01     0.5000E+01     0.2774E+00     0.1000E+01
               A1  6          A2  6             3           0.5000E+01     0.5000E+01     0.3922E+00     0.1000E+01
               A2  6          A3  6             3           0.5000E+01     0.5000E+01     0.3922E+00     0.1000E+01
               A3  6          A4  6             3           0.5000E+01     0.5000E+01     0.3922E+00     0.1000E+01
               A4  6          A5  6             3           0.5000E+01     0.5000E+01     0.3922E+00     0.1000E+01
               A5  6          A6  6             3           0.5000E+01     0.5000E+01     0.3922E+00     0.1000E+01
               A6  6          A7  6             3           0.5000E+01     0.5000E+01     0.3922E+00     0.1000E+01
               A7  6          A8  6             3           0.5000E+01     0.5000E+01     0.3922E+00     0.1000E+01
               A8  6          A9  6             3           0.5000E+01     0.5000E+01     0.3922E+00     0.1000E+01
               A9  6          AA  6             3           0.5000E+01     0.5000E+01     0.3922E+00     0.1000E+01
               A1  7          A2  7             3           0.5000E+01     0.5000E+01     0.5367E+00     0.1000E+01
               A2  7          A3  7             3           0.5000E+01     0.5000E+01     0.5367E+00     0.1000E+01
               A3  7          A4  7             3           0.5000E+01     0.5000E+01     0.5367E+00     0.1000E+01
               A4  7          A5  7             3           0.5000E+01     0.5000E+01     0.5367E+00     0.1000E+01
               A5  7          A6  7             3           0.5000E+01     0.5000E+01     0.5367E+00     0.1000E+01
               A6  7          A7  7             3           0.5000E+01     0.5000E+01     0.5367E+00     0.1000E+01
               A7  7          A8  7             3           0.5000E+01     0.5000E+01     0.5367E+00     0.1000E+01
               A8  7          A9  7             3           0.5000E+01     0.5000E+01     0.5367E+00     0.1000E+01
               A9  7          AA  7             3           0.5000E+01     0.5000E+01     0.5367E+00     0.1000E+01
               A1  8          A2  8             3           0.5000E+01     0.5000E+01     0.7177E+00     0.1000E+01
               A2  8          A3  8             3           0.5000E+01     0.5000E+01     0.7177E+00     0.1000E+01
               A3  8          A4  8             3           0.5000E+01     0.5000E+01     0.7177E+00     0.1000E+01
               A4  8          A5  8             3           0.5000E+01     0.5000E+01     0.7177E+00     0.1000E+01
               A5  8          A6  8             3           0.5000E+01     0.5000E+01     0.7177E+00     0.1000E+01
               A6  8          A7  8             3           0.5000E+01     0.5000E+01     0.7177E+00     0.1000E+01
               A7  8          A8  8             3           0.5000E+01     0.5000E+01     0.7177E+00     0.1000E+01
               A8  8          A9  8             3           0.5000E+01     0.5000E+01     0.7177E+00     0.1000E+01
               A9  8          AA  8             3           0.5000E+01     0.5000E+01     0.7177E+00     0.1000E+01
               A1  9          A2  9             3           0.5000E+01     0.5000E+01     0.9433E+00     0.1000E+01
               A2  9          A3  9             3           0.5000E+01     0.5000E+01     0.9433E+00     0.1000E+01
               A3  9          A4  9             3           0.5000E+01     0.5000E+01     0.9433E+00     0.1000E+01
               A4  9          A5  9             3           0.5000E+01     0.5000E+01     0.9433E+00     0.1000E+01
               A5  9          A6  9             3           0.5000E+01     0.5000E+01     0.9433E+00     0.1000E+01
               A6  9          A7  9             3           0.5000E+01     0.5000E+01     0.9433E+00     0.1000E+01
               A7  9          A8  9             3           0.5000E+01     0.5000E+01     0.9433E+00     0.1000E+01
               A8  9          A9  9             3           0.5000E+01     0.5000E+01     0.9433E+00     0.1000E+01
               A9  9          AA  9             3           0.5000E+01     0.5000E+01     0.9433E+00     0.1000E+01
               A1 10          A2 10             3           0.5000E+01     0.5000E+01     0.1224E+01     0.1000E+01
               A2 10          A3 10             3           0.5000E+01     0.5000E+01     0.1224E+01     0.1000E+01
               A3 10          A4 10             3           0.5000E+01     0.5000E+01     0.1224E+01     0.1000E+01
               A4 10          A5 10             3           0.5000E+01     0.5000E+01     0.1224E+01     0.1000E+01
               A5 10          A6 10             3           0.5000E+01     0.5000E+01     0.1224E+01     0.1000E+01
               A6 10          A7 10             3           0.5000E+01     0.5000E+01     0.1224E+01     0.1000E+01
               A7 10          A8 10             3           0.5000E+01     0.5000E+01     0.1224E+01     0.1000E+01
               A8 10          A9 10             3           0.5000E+01     0.5000E+01     0.1224E+01     0.1000E+01
               A9 10          AA 10             3           0.5000E+01     0.5000E+01     0.1224E+01     0.1000E+01
               A1 11          A2 11             3           0.5000E+01     0.5000E+01     0.1571E+01     0.1000E+01
               A2 11          A3 11             3           0.5000E+01     0.5000E+01     0.1571E+01     0.1000E+01
               A3 11          A4 11             3           0.5000E+01     0.5000E+01     0.1571E+01     0.1000E+01
               A4 11          A5 11             3           0.5000E+01     0.5000E+01     0.1571E+01     0.1000E+01
               A5 11          A6 11             3           0.5000E+01     0.5000E+01     0.1571E+01     0.1000E+01
               A6 11          A7 11             3           0.5000E+01     0.5000E+01     0.1571E+01     0.1000E+01
               A7 11          A8 11             3           0.5000E+01     0.5000E+01     0.1571E+01     0.1000E+01
               A8 11          A9 11             3           0.5000E+01     0.5000E+01     0.1571E+01     0.1000E+01
               A9 11          AA 11             3           0.5000E+01     0.5000E+01     0.1571E+01     0.1000E+01
               A1 12          A2 12             3           0.5000E+01     0.5000E+01     0.2000E+01     0.1000E+01
               A2 12          A3 12             3           0.5000E+01     0.5000E+01     0.2000E+01     0.1000E+01
               A3 12          A4 12             3           0.5000E+01     0.5000E+01     0.2000E+01     0.1000E+01
               A4 12          A5 12             3           0.5000E+01     0.5000E+01     0.2000E+01     0.1000E+01
               A5 12          A6 12             3           0.5000E+01     0.5000E+01     0.2000E+01     0.1000E+01
               A6 12          A7 12             3           0.5000E+01     0.5000E+01     0.2000E+01     0.1000E+01
               A7 12          A8 12             3           0.5000E+01     0.5000E+01     0.2000E+01     0.1000E+01
               A8 12          A9 12             3           0.5000E+01     0.5000E+01     0.2000E+01     0.1000E+01
               A9 12          AA 12             3           0.5000E+01     0.5000E+01     0.2000E+01     0.1000E+01
               A1 13          A2 13             3           0.5000E+01     0.5000E+01     0.2528E+01     0.1000E+01
               A2 13          A3 13             3           0.5000E+01     0.5000E+01     0.2528E+01     0.1000E+01
               A3 13          A4 13             3           0.5000E+01     0.5000E+01     0.2528E+01     0.1000E+01
               A4 13          A5 13             3           0.5000E+01     0.5000E+01     0.2528E+01     0.1000E+01
               A5 13          A6 13             3           0.5000E+01     0.5000E+01     0.2528E+01     0.1000E+01
               A6 13          A7 13             3           0.5000E+01     0.5000E+01     0.2528E+01     0.1000E+01
               A7 13          A8 13             3           0.5000E+01     0.5000E+01     0.2528E+01     0.1000E+01
               A8 13          A9 13             3           0.5000E+01     0.5000E+01     0.2528E+01     0.1000E+01
               A9 13          AA 13             3           0.5000E+01     0.5000E+01     0.2528E+01     0.1000E+01
               A1 14          A2 14             3           0.5000E+01     0.5000E+01     0.3178E+01     0.1000E+01
               A2 14          A3 14             3           0.5000E+01     0.5000E+01     0.3178E+01     0.1000E+01
               A3 14          A4 14             3           0.5000E+01     0.5000E+01     0.3178E+01     0.1000E+01
               A4 14          A5 14             3           0.5000E+01     0.5000E+01     0.3178E+01     0.1000E+01
               A5 14          A6 14             3           0.5000E+01     0.5000E+01     0.3178E+01     0.1000E+01
               A6 14          A7 14             3           0.5000E+01     0.5000E+01     0.3178E+01     0.1000E+01
               A7 14          A8 14             3           0.5000E+01     0.5000E+01     0.3178E+01     0.1000E+01
               A8 14          A9 14             3           0.5000E+01     0.5000E+01     0.3178E+01     0.1000E+01
               A9 14          AA 14             3           0.5000E+01     0.5000E+01     0.3178E+01     0.1000E+01
               A1 15          A2 15             3           0.5000E+01     0.5000E+01     0.3976E+01     0.1000E+01
               A2 15          A3 15             3           0.5000E+01     0.5000E+01     0.3976E+01     0.1000E+01
               A3 15          A4 15             3           0.5000E+01     0.5000E+01     0.3976E+01     0.1000E+01
               A4 15          A5 15             3           0.5000E+01     0.5000E+01     0.3976E+01     0.1000E+01
               A5 15          A6 15             3           0.5000E+01     0.5000E+01     0.3976E+01     0.1000E+01
               A6 15          A7 15             3           0.5000E+01     0.5000E+01     0.3976E+01     0.1000E+01
               A7 15          A8 15             3           0.5000E+01     0.5000E+01     0.3976E+01     0.1000E+01
               A8 15          A9 15             3           0.5000E+01     0.5000E+01     0.3976E+01     0.1000E+01
               A9 15          AA 15             3           0.5000E+01     0.5000E+01     0.3976E+01     0.1000E+01
               A1 16          A2 16             3           0.5000E+01     0.5000E+01     0.4955E+01     0.1000E+01
               A2 16          A3 16             3           0.5000E+01     0.5000E+01     0.4955E+01     0.1000E+01
               A3 16          A4 16             3           0.5000E+01     0.5000E+01     0.4955E+01     0.1000E+01
               A4 16          A5 16             3           0.5000E+01     0.5000E+01     0.4955E+01     0.1000E+01
               A5 16          A6 16             3           0.5000E+01     0.5000E+01     0.4955E+01     0.1000E+01
               A6 16          A7 16             3           0.5000E+01     0.5000E+01     0.4955E+01     0.1000E+01
               A7 16          A8 16             3           0.5000E+01     0.5000E+01     0.4955E+01     0.1000E+01
               A8 16          A9 16             3           0.5000E+01     0.5000E+01     0.4955E+01     0.1000E+01
               A9 16          AA 16             3           0.5000E+01     0.5000E+01     0.4955E+01     0.1000E+01
               A1 17          A2 17             3           0.5000E+01     0.5000E+01     0.6152E+01     0.1000E+01
               A2 17          A3 17             3           0.5000E+01     0.5000E+01     0.6152E+01     0.1000E+01
               A3 17          A4 17             3           0.5000E+01     0.5000E+01     0.6152E+01     0.1000E+01
               A4 17          A5 17             3           0.5000E+01     0.5000E+01     0.6152E+01     0.1000E+01
               A5 17          A6 17             3           0.5000E+01     0.5000E+01     0.6152E+01     0.1000E+01
               A6 17          A7 17             3           0.5000E+01     0.5000E+01     0.6152E+01     0.1000E+01
               A7 17          A8 17             3           0.5000E+01     0.5000E+01     0.6152E+01     0.1000E+01
               A8 17          A9 17             3           0.5000E+01     0.5000E+01     0.6152E+01     0.1000E+01
               A9 17          AA 17             3           0.5000E+01     0.5000E+01     0.6152E+01     0.1000E+01
               A1 18          A2 18             3           0.5000E+01     0.5000E+01     0.7616E+01     0.1000E+01
               A2 18          A3 18             3           0.5000E+01     0.5000E+01     0.7616E+01     0.1000E+01
               A3 18          A4 18             3           0.5000E+01     0.5000E+01     0.7616E+01     0.1000E+01
               A4 18          A5 18             3           0.5000E+01     0.5000E+01     0.7616E+01     0.1000E+01
               A5 18          A6 18             3           0.5000E+01     0.5000E+01     0.7616E+01     0.1000E+01
               A6 18          A7 18             3           0.5000E+01     0.5000E+01     0.7616E+01     0.1000E+01
               A7 18          A8 18             3           0.5000E+01     0.5000E+01     0.7616E+01     0.1000E+01
               A8 18          A9 18             3           0.5000E+01     0.5000E+01     0.7616E+01     0.1000E+01
               A9 18          AA 18             3           0.5000E+01     0.5000E+01     0.7616E+01     0.1000E+01
               A1 19          A2 19             3           0.5000E+01     0.5000E+01     0.9404E+01     0.1000E+01
               A2 19          A3 19             3           0.5000E+01     0.5000E+01     0.9404E+01     0.1000E+01
               A3 19          A4 19             3           0.5000E+01     0.5000E+01     0.9404E+01     0.1000E+01
               A4 19          A5 19             3           0.5000E+01     0.5000E+01     0.9404E+01     0.1000E+01
               A5 19          A6 19             3           0.5000E+01     0.5000E+01     0.9404E+01     0.1000E+01
               A6 19          A7 19             3           0.5000E+01     0.5000E+01     0.9404E+01     0.1000E+01
               A7 19          A8 19             3           0.5000E+01     0.5000E+01     0.9404E+01     0.1000E+01
               A8 19          A9 19             3           0.5000E+01     0.5000E+01     0.9404E+01     0.1000E+01
               A9 19          AA 19             3           0.5000E+01     0.5000E+01     0.9404E+01     0.1000E+01
               A1 20          A2 20             3           0.5000E+01     0.5000E+01     0.1159E+02     0.1000E+01
               A2 20          A3 20             3           0.5000E+01     0.5000E+01     0.1159E+02     0.1000E+01
               A3 20          A4 20             3           0.5000E+01     0.5000E+01     0.1159E+02     0.1000E+01
               A4 20          A5 20             3           0.5000E+01     0.5000E+01     0.1159E+02     0.1000E+01
               A5 20          A6 20             3           0.5000E+01     0.5000E+01     0.1159E+02     0.1000E+01
               A6 20          A7 20             3           0.5000E+01     0.5000E+01     0.1159E+02     0.1000E+01
               A7 20          A8 20             3           0.5000E+01     0.5000E+01     0.1159E+02     0.1000E+01
               A8 20          A9 20             3           0.5000E+01     0.5000E+01     0.1159E+02     0.1000E+01
               A9 20          AA 20             3           0.5000E+01     0.5000E+01     0.1159E+02     0.1000E+01
               A1 21          A2 21             3           0.5000E+01     0.5000E+01     0.1424E+02     0.1000E+01
               A2 21          A3 21             3           0.5000E+01     0.5000E+01     0.1424E+02     0.1000E+01
               A3 21          A4 21             3           0.5000E+01     0.5000E+01     0.1424E+02     0.1000E+01
               A4 21          A5 21             3           0.5000E+01     0.5000E+01     0.1424E+02     0.1000E+01
               A5 21          A6 21             3           0.5000E+01     0.5000E+01     0.1424E+02     0.1000E+01
               A6 21          A7 21             3           0.5000E+01     0.5000E+01     0.1424E+02     0.1000E+01
               A7 21          A8 21             3           0.5000E+01     0.5000E+01     0.1424E+02     0.1000E+01
               A8 21          A9 21             3           0.5000E+01     0.5000E+01     0.1424E+02     0.1000E+01
               A9 21          AA 21             3           0.5000E+01     0.5000E+01     0.1424E+02     0.1000E+01
               A1 22          A2 22             3           0.5000E+01     0.5000E+01     0.1748E+02     0.1000E+01
               A2 22          A3 22             3           0.5000E+01     0.5000E+01     0.1748E+02     0.1000E+01
               A3 22          A4 22             3           0.5000E+01     0.5000E+01     0.1748E+02     0.1000E+01
               A4 22          A5 22             3           0.5000E+01     0.5000E+01     0.1748E+02     0.1000E+01
               A5 22          A6 22             3           0.5000E+01     0.5000E+01     0.1748E+02     0.1000E+01
               A6 22          A7 22             3           0.5000E+01     0.5000E+01     0.1748E+02     0.1000E+01
               A7 22          A8 22             3           0.5000E+01     0.5000E+01     0.1748E+02     0.1000E+01
               A8 22          A9 22             3           0.5000E+01     0.5000E+01     0.1748E+02     0.1000E+01
               A9 22          AA 22             3           0.5000E+01     0.5000E+01     0.1748E+02     0.1000E+01
               A1 23          A2 23             3           0.5000E+01     0.5000E+01     0.2142E+02     0.1000E+01
               A2 23          A3 23             3           0.5000E+01     0.5000E+01     0.2142E+02     0.1000E+01
               A3 23          A4 23             3           0.5000E+01     0.5000E+01     0.2142E+02     0.1000E+01
               A4 23          A5 23             3           0.5000E+01     0.5000E+01     0.2142E+02     0.1000E+01
               A5 23          A6 23             3           0.5000E+01     0.5000E+01     0.2142E+02     0.1000E+01
               A6 23          A7 23             3           0.5000E+01     0.5000E+01     0.2142E+02     0.1000E+01
               A7 23          A8 23             3           0.5000E+01     0.5000E+01     0.2142E+02     0.1000E+01
               A8 23          A9 23             3           0.5000E+01     0.5000E+01     0.2142E+02     0.1000E+01
               A9 23          AA 23             3           0.5000E+01     0.5000E+01     0.2142E+02     0.1000E+01
               A1 24          A2 24             3           0.5000E+01     0.5000E+01     0.2622E+02     0.1000E+01
               A2 24          A3 24             3           0.5000E+01     0.5000E+01     0.2622E+02     0.1000E+01
               A3 24          A4 24             3           0.5000E+01     0.5000E+01     0.2622E+02     0.1000E+01
               A4 24          A5 24             3           0.5000E+01     0.5000E+01     0.2622E+02     0.1000E+01
               A5 24          A6 24             3           0.5000E+01     0.5000E+01     0.2622E+02     0.1000E+01
               A6 24          A7 24             3           0.5000E+01     0.5000E+01     0.2622E+02     0.1000E+01
               A7 24          A8 24             3           0.5000E+01     0.5000E+01     0.2622E+02     0.1000E+01
               A8 24          A9 24             3           0.5000E+01     0.5000E+01     0.2622E+02     0.1000E+01
               A9 24          AA 24             3           0.5000E+01     0.5000E+01     0.2622E+02     0.1000E+01
               A1 25          A2 25             3           0.5000E+01     0.5000E+01     0.3204E+02     0.1000E+01
               A2 25          A3 25             3           0.5000E+01     0.5000E+01     0.3204E+02     0.1000E+01
               A3 25          A4 25             3           0.5000E+01     0.5000E+01     0.3204E+02     0.1000E+01
               A4 25          A5 25             3           0.5000E+01     0.5000E+01     0.3204E+02     0.1000E+01
               A5 25          A6 25             3           0.5000E+01     0.5000E+01     0.3204E+02     0.1000E+01
               A6 25          A7 25             3           0.5000E+01     0.5000E+01     0.3204E+02     0.1000E+01
               A7 25          A8 25             3           0.5000E+01     0.5000E+01     0.3204E+02     0.1000E+01
               A8 25          A9 25             3           0.5000E+01     0.5000E+01     0.3204E+02     0.1000E+01
               A9 25          AA 25             3           0.5000E+01     0.5000E+01     0.3204E+02     0.1000E+01
               A1 26          A2 26             3           0.5000E+01     0.5000E+01     0.3912E+02     0.1000E+01
               A2 26          A3 26             3           0.5000E+01     0.5000E+01     0.3912E+02     0.1000E+01
               A3 26          A4 26             3           0.5000E+01     0.5000E+01     0.3912E+02     0.1000E+01
               A4 26          A5 26             3           0.5000E+01     0.5000E+01     0.3912E+02     0.1000E+01
               A5 26          A6 26             3           0.5000E+01     0.5000E+01     0.3912E+02     0.1000E+01
               A6 26          A7 26             3           0.5000E+01     0.5000E+01     0.3912E+02     0.1000E+01
               A7 26          A8 26             3           0.5000E+01     0.5000E+01     0.3912E+02     0.1000E+01
               A8 26          A9 26             3           0.5000E+01     0.5000E+01     0.3912E+02     0.1000E+01
               A9 26          AA 26             3           0.5000E+01     0.5000E+01     0.3912E+02     0.1000E+01
               A1 27          A2 27             3           0.5000E+01     0.5000E+01     0.4772E+02     0.1000E+01
               A2 27          A3 27             3           0.5000E+01     0.5000E+01     0.4772E+02     0.1000E+01
               A3 27          A4 27             3           0.5000E+01     0.5000E+01     0.4772E+02     0.1000E+01
               A4 27          A5 27             3           0.5000E+01     0.5000E+01     0.4772E+02     0.1000E+01
               A5 27          A6 27             3           0.5000E+01     0.5000E+01     0.4772E+02     0.1000E+01
               A6 27          A7 27             3           0.5000E+01     0.5000E+01     0.4772E+02     0.1000E+01
               A7 27          A8 27             3           0.5000E+01     0.5000E+01     0.4772E+02     0.1000E+01
               A8 27          A9 27             3           0.5000E+01     0.5000E+01     0.4772E+02     0.1000E+01
               A9 27          AA 27             3           0.5000E+01     0.5000E+01     0.4772E+02     0.1000E+01
               A1 28          A2 28             3           0.5000E+01     0.5000E+01     0.5816E+02     0.1000E+01
               A2 28          A3 28             3           0.5000E+01     0.5000E+01     0.5816E+02     0.1000E+01
               A3 28          A4 28             3           0.5000E+01     0.5000E+01     0.5816E+02     0.1000E+01
               A4 28          A5 28             3           0.5000E+01     0.5000E+01     0.5816E+02     0.1000E+01
               A5 28          A6 28             3           0.5000E+01     0.5000E+01     0.5816E+02     0.1000E+01
               A6 28          A7 28             3           0.5000E+01     0.5000E+01     0.5816E+02     0.1000E+01
               A7 28          A8 28             3           0.5000E+01     0.5000E+01     0.5816E+02     0.1000E+01
               A8 28          A9 28             3           0.5000E+01     0.5000E+01     0.5816E+02     0.1000E+01
               A9 28          AA 28             3           0.5000E+01     0.5000E+01     0.5816E+02     0.1000E+01
               A1 29          A2 29             3           0.5000E+01     0.5000E+01     0.7082E+02     0.1000E+01
               A2 29          A3 29             3           0.5000E+01     0.5000E+01     0.7082E+02     0.1000E+01
               A3 29          A4 29             3           0.5000E+01     0.5000E+01     0.7082E+02     0.1000E+01
               A4 29          A5 29             3           0.5000E+01     0.5000E+01     0.7082E+02     0.1000E+01
               A5 29          A6 29             3           0.5000E+01     0.5000E+01     0.7082E+02     0.1000E+01
               A6 29          A7 29             3           0.5000E+01     0.5000E+01     0.7082E+02     0.1000E+01
               A7 29          A8 29             3           0.5000E+01     0.5000E+01     0.7082E+02     0.1000E+01
               A8 29          A9 29             3           0.5000E+01     0.5000E+01     0.7082E+02     0.1000E+01
               A9 29          AA 29             3           0.5000E+01     0.5000E+01     0.7082E+02     0.1000E+01
               A1 30          A2 30             3           0.5000E+01     0.5000E+01     0.8619E+02     0.1000E+01
               A2 30          A3 30             3           0.5000E+01     0.5000E+01     0.8619E+02     0.1000E+01
               A3 30          A4 30             3           0.5000E+01     0.5000E+01     0.8619E+02     0.1000E+01
               A4 30          A5 30             3           0.5000E+01     0.5000E+01     0.8619E+02     0.1000E+01
               A5 30          A6 30             3           0.5000E+01     0.5000E+01     0.8619E+02     0.1000E+01
               A6 30          A7 30             3           0.5000E+01     0.5000E+01     0.8619E+02     0.1000E+01
               A7 30          A8 30             3           0.5000E+01     0.5000E+01     0.8619E+02     0.1000E+01
               A8 30          A9 30             3           0.5000E+01     0.5000E+01     0.8619E+02     0.1000E+01
               A9 30          AA 30             3           0.5000E+01     0.5000E+01     0.8619E+02     0.1000E+01
               A1 31          A2 31             3           0.5000E+01     0.5000E+01     0.1048E+03     0.1000E+01
               A2 31          A3 31             3           0.5000E+01     0.5000E+01     0.1048E+03     0.1000E+01
               A3 31          A4 31             3           0.5000E+01     0.5000E+01     0.1048E+03     0.1000E+01
               A4 31          A5 31             3           0.5000E+01     0.5000E+01     0.1048E+03     0.1000E+01
               A5 31          A6 31             3           0.5000E+01     0.5000E+01     0.1048E+03     0.1000E+01
               A6 31          A7 31             3           0.5000E+01     0.5000E+01     0.1048E+03     0.1000E+01
               A7 31          A8 31             3           0.5000E+01     0.5000E+01     0.1048E+03     0.1000E+01
               A8 31          A9 31             3           0.5000E+01     0.5000E+01     0.1048E+03     0.1000E+01
               A9 31          AA 31             3           0.5000E+01     0.5000E+01     0.1048E+03     0.1000E+01
               A1 32          A2 32             3           0.5000E+01     0.5000E+01     0.1274E+03     0.1000E+01
               A2 32          A3 32             3           0.5000E+01     0.5000E+01     0.1274E+03     0.1000E+01
               A3 32          A4 32             3           0.5000E+01     0.5000E+01     0.1274E+03     0.1000E+01
               A4 32          A5 32             3           0.5000E+01     0.5000E+01     0.1274E+03     0.1000E+01
               A5 32          A6 32             3           0.5000E+01     0.5000E+01     0.1274E+03     0.1000E+01
               A6 32          A7 32             3           0.5000E+01     0.5000E+01     0.1274E+03     0.1000E+01
               A7 32          A8 32             3           0.5000E+01     0.5000E+01     0.1274E+03     0.1000E+01
               A8 32          A9 32             3           0.5000E+01     0.5000E+01     0.1274E+03     0.1000E+01
               A9 32          AA 32             3           0.5000E+01     0.5000E+01     0.1274E+03     0.1000E+01
               A1 33          A2 33             3           0.5000E+01     0.5000E+01     0.1548E+03     0.1000E+01
               A2 33          A3 33             3           0.5000E+01     0.5000E+01     0.1548E+03     0.1000E+01
               A3 33          A4 33             3           0.5000E+01     0.5000E+01     0.1548E+03     0.1000E+01
               A4 33          A5 33             3           0.5000E+01     0.5000E+01     0.1548E+03     0.1000E+01
               A5 33          A6 33             3           0.5000E+01     0.5000E+01     0.1548E+03     0.1000E+01
               A6 33          A7 33             3           0.5000E+01     0.5000E+01     0.1548E+03     0.1000E+01
               A7 33          A8 33             3           0.5000E+01     0.5000E+01     0.1548E+03     0.1000E+01
               A8 33          A9 33             3           0.5000E+01     0.5000E+01     0.1548E+03     0.1000E+01
               A9 33          AA 33             3           0.5000E+01     0.5000E+01     0.1548E+03     0.1000E+01
               A1 34          A2 34             3           0.5000E+01     0.5000E+01     0.1880E+03     0.1000E+01
               A2 34          A3 34             3           0.5000E+01     0.5000E+01     0.1880E+03     0.1000E+01
               A3 34          A4 34             3           0.5000E+01     0.5000E+01     0.1880E+03     0.1000E+01
               A4 34          A5 34             3           0.5000E+01     0.5000E+01     0.1880E+03     0.1000E+01
               A5 34          A6 34             3           0.5000E+01     0.5000E+01     0.1880E+03     0.1000E+01
               A6 34          A7 34             3           0.5000E+01     0.5000E+01     0.1880E+03     0.1000E+01
               A7 34          A8 34             3           0.5000E+01     0.5000E+01     0.1880E+03     0.1000E+01
               A8 34          A9 34             3           0.5000E+01     0.5000E+01     0.1880E+03     0.1000E+01
               A9 34          AA 34             3           0.5000E+01     0.5000E+01     0.1880E+03     0.1000E+01
               A1 35          A2 35             3           0.5000E+01     0.5000E+01     0.2282E+03     0.1000E+01
               A2 35          A3 35             3           0.5000E+01     0.5000E+01     0.2282E+03     0.1000E+01
               A3 35          A4 35             3           0.5000E+01     0.5000E+01     0.2282E+03     0.1000E+01
               A4 35          A5 35             3           0.5000E+01     0.5000E+01     0.2282E+03     0.1000E+01
               A5 35          A6 35             3           0.5000E+01     0.5000E+01     0.2282E+03     0.1000E+01
               A6 35          A7 35             3           0.5000E+01     0.5000E+01     0.2282E+03     0.1000E+01
               A7 35          A8 35             3           0.5000E+01     0.5000E+01     0.2282E+03     0.1000E+01
               A8 35          A9 35             3           0.5000E+01     0.5000E+01     0.2282E+03     0.1000E+01
               A9 35          AA 35             3           0.5000E+01     0.5000E+01     0.2282E+03     0.1000E+01
               A1 36          A2 36             3           0.5000E+01     0.5000E+01     0.2768E+03     0.1000E+01
               A2 36          A3 36             3           0.5000E+01     0.5000E+01     0.2768E+03     0.1000E+01
               A3 36          A4 36             3           0.5000E+01     0.5000E+01     0.2768E+03     0.1000E+01
               A4 36          A5 36             3           0.5000E+01     0.5000E+01     0.2768E+03     0.1000E+01
               A5 36          A6 36             3           0.5000E+01     0.5000E+01     0.2768E+03     0.1000E+01
               A6 36          A7 36             3           0.5000E+01     0.5000E+01     0.2768E+03     0.1000E+01
               A7 36          A8 36             3           0.5000E+01     0.5000E+01     0.2768E+03     0.1000E+01
               A8 36          A9 36             3           0.5000E+01     0.5000E+01     0.2768E+03     0.1000E+01
               A9 36          AA 36             3           0.5000E+01     0.5000E+01     0.2768E+03     0.1000E+01
               A1 37          A2 37             3           0.5000E+01     0.5000E+01     0.3358E+03     0.1000E+01
               A2 37          A3 37             3           0.5000E+01     0.5000E+01     0.3358E+03     0.1000E+01
               A3 37          A4 37             3           0.5000E+01     0.5000E+01     0.3358E+03     0.1000E+01
               A4 37          A5 37             3           0.5000E+01     0.5000E+01     0.3358E+03     0.1000E+01
               A5 37          A6 37             3           0.5000E+01     0.5000E+01     0.3358E+03     0.1000E+01
               A6 37          A7 37             3           0.5000E+01     0.5000E+01     0.3358E+03     0.1000E+01
               A7 37          A8 37             3           0.5000E+01     0.5000E+01     0.3358E+03     0.1000E+01
               A8 37          A9 37             3           0.5000E+01     0.5000E+01     0.3358E+03     0.1000E+01
               A9 37          AA 37             3           0.5000E+01     0.5000E+01     0.3358E+03     0.1000E+01
               A1 38          A2 38             3           0.5000E+01     0.5000E+01     0.4072E+03     0.1000E+01
               A2 38          A3 38             3           0.5000E+01     0.5000E+01     0.4072E+03     0.1000E+01
               A3 38          A4 38             3           0.5000E+01     0.5000E+01     0.4072E+03     0.1000E+01
               A4 38          A5 38             3           0.5000E+01     0.5000E+01     0.4072E+03     0.1000E+01
               A5 38          A6 38             3           0.5000E+01     0.5000E+01     0.4072E+03     0.1000E+01
               A6 38          A7 38             3           0.5000E+01     0.5000E+01     0.4072E+03     0.1000E+01
               A7 38          A8 38             3           0.5000E+01     0.5000E+01     0.4072E+03     0.1000E+01
               A8 38          A9 38             3           0.5000E+01     0.5000E+01     0.4072E+03     0.1000E+01
               A9 38          AA 38             3           0.5000E+01     0.5000E+01     0.4072E+03     0.1000E+01
               A1 39          A2 39             3           0.5000E+01     0.5000E+01     0.4937E+03     0.1000E+01
               A2 39          A3 39             3           0.5000E+01     0.5000E+01     0.4937E+03     0.1000E+01
               A3 39          A4 39             3           0.5000E+01     0.5000E+01     0.4937E+03     0.1000E+01
               A4 39          A5 39             3           0.5000E+01     0.5000E+01     0.4937E+03     0.1000E+01
               A5 39          A6 39             3           0.5000E+01     0.5000E+01     0.4937E+03     0.1000E+01
               A6 39          A7 39             3           0.5000E+01     0.5000E+01     0.4937E+03     0.1000E+01
               A7 39          A8 39             3           0.5000E+01     0.5000E+01     0.4937E+03     0.1000E+01
               A8 39          A9 39             3           0.5000E+01     0.5000E+01     0.4937E+03     0.1000E+01
               A9 39          AA 39             3           0.5000E+01     0.5000E+01     0.4937E+03     0.1000E+01
               A1 40          A2 40             3           0.5000E+01     0.5000E+01     0.5983E+03     0.1000E+01
               A2 40          A3 40             3           0.5000E+01     0.5000E+01     0.5983E+03     0.1000E+01
               A3 40          A4 40             3           0.5000E+01     0.5000E+01     0.5983E+03     0.1000E+01
               A4 40          A5 40             3           0.5000E+01     0.5000E+01     0.5983E+03     0.1000E+01
               A5 40          A6 40             3           0.5000E+01     0.5000E+01     0.5983E+03     0.1000E+01
               A6 40          A7 40             3           0.5000E+01     0.5000E+01     0.5983E+03     0.1000E+01
               A7 40          A8 40             3           0.5000E+01     0.5000E+01     0.5983E+03     0.1000E+01
               A8 40          A9 40             3           0.5000E+01     0.5000E+01     0.5983E+03     0.1000E+01
               A9 40          AA 40             3           0.5000E+01     0.5000E+01     0.5983E+03     0.1000E+01
               A1 41          A2 41             3           0.5000E+01     0.5000E+01     0.7250E+03     0.1000E+01
               A2 41          A3 41             3           0.5000E+01     0.5000E+01     0.7250E+03     0.1000E+01
               A3 41          A4 41             3           0.5000E+01     0.5000E+01     0.7250E+03     0.1000E+01
               A4 41          A5 41             3           0.5000E+01     0.5000E+01     0.7250E+03     0.1000E+01
               A5 41          A6 41             3           0.5000E+01     0.5000E+01     0.7250E+03     0.1000E+01
               A6 41          A7 41             3           0.5000E+01     0.5000E+01     0.7250E+03     0.1000E+01
               A7 41          A8 41             3           0.5000E+01     0.5000E+01     0.7250E+03     0.1000E+01
               A8 41          A9 41             3           0.5000E+01     0.5000E+01     0.7250E+03     0.1000E+01
               A9 41          AA 41             3           0.5000E+01     0.5000E+01     0.7250E+03     0.1000E+01
               A1 42          A2 42             3           0.5000E+01     0.5000E+01     0.8784E+03     0.1000E+01
               A2 42          A3 42             3           0.5000E+01     0.5000E+01     0.8784E+03     0.1000E+01
               A3 42          A4 42             3           0.5000E+01     0.5000E+01     0.8784E+03     0.1000E+01
               A4 42          A5 42             3           0.5000E+01     0.5000E+01     0.8784E+03     0.1000E+01
               A5 42          A6 42             3           0.5000E+01     0.5000E+01     0.8784E+03     0.1000E+01
               A6 42          A7 42             3           0.5000E+01     0.5000E+01     0.8784E+03     0.1000E+01
               A7 42          A8 42             3           0.5000E+01     0.5000E+01     0.8784E+03     0.1000E+01
               A8 42          A9 42             3           0.5000E+01     0.5000E+01     0.8784E+03     0.1000E+01
               A9 42          AA 42             3           0.5000E+01     0.5000E+01     0.8784E+03     0.1000E+01
               A1 43          A2 43             3           0.5000E+01     0.5000E+01     0.1064E+04     0.1000E+01
               A2 43          A3 43             3           0.5000E+01     0.5000E+01     0.1064E+04     0.1000E+01
               A3 43          A4 43             3           0.5000E+01     0.5000E+01     0.1064E+04     0.1000E+01
               A4 43          A5 43             3           0.5000E+01     0.5000E+01     0.1064E+04     0.1000E+01
               A5 43          A6 43             3           0.5000E+01     0.5000E+01     0.1064E+04     0.1000E+01
               A6 43          A7 43             3           0.5000E+01     0.5000E+01     0.1064E+04     0.1000E+01
               A7 43          A8 43             3           0.5000E+01     0.5000E+01     0.1064E+04     0.1000E+01
               A8 43          A9 43             3           0.5000E+01     0.5000E+01     0.1064E+04     0.1000E+01
               A9 43          AA 43             3           0.5000E+01     0.5000E+01     0.1064E+04     0.1000E+01
               A1 44          A2 44             3           0.5000E+01     0.5000E+01     0.1289E+04     0.1000E+01
               A2 44          A3 44             3           0.5000E+01     0.5000E+01     0.1289E+04     0.1000E+01
               A3 44          A4 44             3           0.5000E+01     0.5000E+01     0.1289E+04     0.1000E+01
               A4 44          A5 44             3           0.5000E+01     0.5000E+01     0.1289E+04     0.1000E+01
               A5 44          A6 44             3           0.5000E+01     0.5000E+01     0.1289E+04     0.1000E+01
               A6 44          A7 44             3           0.5000E+01     0.5000E+01     0.1289E+04     0.1000E+01
               A7 44          A8 44             3           0.5000E+01     0.5000E+01     0.1289E+04     0.1000E+01
               A8 44          A9 44             3           0.5000E+01     0.5000E+01     0.1289E+04     0.1000E+01
               A9 44          AA 44             3           0.5000E+01     0.5000E+01     0.1289E+04     0.1000E+01
               A1 45          A2 45             3           0.5000E+01     0.5000E+01     0.1560E+04     0.1000E+01
               A2 45          A3 45             3           0.5000E+01     0.5000E+01     0.1560E+04     0.1000E+01
               A3 45          A4 45             3           0.5000E+01     0.5000E+01     0.1560E+04     0.1000E+01
               A4 45          A5 45             3           0.5000E+01     0.5000E+01     0.1560E+04     0.1000E+01
               A5 45          A6 45             3           0.5000E+01     0.5000E+01     0.1560E+04     0.1000E+01
               A6 45          A7 45             3           0.5000E+01     0.5000E+01     0.1560E+04     0.1000E+01
               A7 45          A8 45             3           0.5000E+01     0.5000E+01     0.1560E+04     0.1000E+01
               A8 45          A9 45             3           0.5000E+01     0.5000E+01     0.1560E+04     0.1000E+01
               A9 45          AA 45             3           0.5000E+01     0.5000E+01     0.1560E+04     0.1000E+01
               A1 46          A2 46             3           0.5000E+01     0.5000E+01     0.1889E+04     0.1000E+01
               A2 46          A3 46             3           0.5000E+01     0.5000E+01     0.1889E+04     0.1000E+01
               A3 46          A4 46             3           0.5000E+01     0.5000E+01     0.1889E+04     0.1000E+01
               A4 46          A5 46             3           0.5000E+01     0.5000E+01     0.1889E+04     0.1000E+01
               A5 46          A6 46             3           0.5000E+01     0.5000E+01     0.1889E+04     0.1000E+01
               A6 46          A7 46             3           0.5000E+01     0.5000E+01     0.1889E+04     0.1000E+01
               A7 46          A8 46             3           0.5000E+01     0.5000E+01     0.1889E+04     0.1000E+01
               A8 46          A9 46             3           0.5000E+01     0.5000E+01     0.1889E+04     0.1000E+01
               A9 46          AA 46             3           0.5000E+01     0.5000E+01     0.1889E+04     0.1000E+01
               A1 47          A2 47             3           0.5000E+01     0.5000E+01     0.2287E+04     0.1000E+01
               A2 47          A3 47             3           0.5000E+01     0.5000E+01     0.2287E+04     0.1000E+01
               A3 47          A4 47             3           0.5000E+01     0.5000E+01     0.2287E+04     0.1000E+01
               A4 47          A5 47             3           0.5000E+01     0.5000E+01     0.2287E+04     0.1000E+01
               A5 47          A6 47             3           0.5000E+01     0.5000E+01     0.2287E+04     0.1000E+01
               A6 47          A7 47             3           0.5000E+01     0.5000E+01     0.2287E+04     0.1000E+01
               A7 47          A8 47             3           0.5000E+01     0.5000E+01     0.2287E+04     0.1000E+01
               A8 47          A9 47             3           0.5000E+01     0.5000E+01     0.2287E+04     0.1000E+01
               A9 47          AA 47             3           0.5000E+01     0.5000E+01     0.2287E+04     0.1000E+01
               A1 48          A2 48             3           0.5000E+01     0.5000E+01     0.2768E+04     0.1000E+01
               A2 48          A3 48             3           0.5000E+01     0.5000E+01     0.2768E+04     0.1000E+01
               A3 48          A4 48             3           0.5000E+01     0.5000E+01     0.2768E+04     0.1000E+01
               A4 48          A5 48             3           0.5000E+01     0.5000E+01     0.2768E+04     0.1000E+01
               A5 48          A6 48             3           0.5000E+01     0.5000E+01     0.2768E+04     0.1000E+01
               A6 48          A7 48             3           0.5000E+01     0.5000E+01     0.2768E+04     0.1000E+01
               A7 48          A8 48             3           0.5000E+01     0.5000E+01     0.2768E+04     0.1000E+01
               A8 48          A9 48             3           0.5000E+01     0.5000E+01     0.2768E+04     0.1000E+01
               A9 48          AA 48             3           0.5000E+01     0.5000E+01     0.2768E+04     0.1000E+01
               A1 49          A2 49             3           0.5000E+01     0.5000E+01     0.3350E+04     0.1000E+01
               A2 49          A3 49             3           0.5000E+01     0.5000E+01     0.3350E+04     0.1000E+01
               A3 49          A4 49             3           0.5000E+01     0.5000E+01     0.3350E+04     0.1000E+01
               A4 49          A5 49             3           0.5000E+01     0.5000E+01     0.3350E+04     0.1000E+01
               A5 49          A6 49             3           0.5000E+01     0.5000E+01     0.3350E+04     0.1000E+01
               A6 49          A7 49             3           0.5000E+01     0.5000E+01     0.3350E+04     0.1000E+01
               A7 49          A8 49             3           0.5000E+01     0.5000E+01     0.3350E+04     0.1000E+01
               A8 49          A9 49             3           0.5000E+01     0.5000E+01     0.3350E+04     0.1000E+01
               A9 49          AA 49             3           0.5000E+01     0.5000E+01     0.3350E+04     0.1000E+01
               A1 50          A2 50             3           0.5000E+01     0.5000E+01     0.4055E+04     0.1000E+01
               A2 50          A3 50             3           0.5000E+01     0.5000E+01     0.4055E+04     0.1000E+01
               A3 50          A4 50             3           0.5000E+01     0.5000E+01     0.4055E+04     0.1000E+01
               A4 50          A5 50             3           0.5000E+01     0.5000E+01     0.4055E+04     0.1000E+01
               A5 50          A6 50             3           0.5000E+01     0.5000E+01     0.4055E+04     0.1000E+01
               A6 50          A7 50             3           0.5000E+01     0.5000E+01     0.4055E+04     0.1000E+01
               A7 50          A8 50             3           0.5000E+01     0.5000E+01     0.4055E+04     0.1000E+01
               A8 50          A9 50             3           0.5000E+01     0.5000E+01     0.4055E+04     0.1000E+01
               A9 50          AA 50             3           0.5000E+01     0.5000E+01     0.4055E+04     0.1000E+01
               A1 51          A2 51             3           0.5000E+01     0.5000E+01     0.4907E+04     0.1000E+01
               A2 51          A3 51             3           0.5000E+01     0.5000E+01     0.4907E+04     0.1000E+01
               A3 51          A4 51             3           0.5000E+01     0.5000E+01     0.4907E+04     0.1000E+01
               A4 51          A5 51             3           0.5000E+01     0.5000E+01     0.4907E+04     0.1000E+01
               A5 51          A6 51             3           0.5000E+01     0.5000E+01     0.4907E+04     0.1000E+01
               A6 51          A7 51             3           0.5000E+01     0.5000E+01     0.4907E+04     0.1000E+01
               A7 51          A8 51             3           0.5000E+01     0.5000E+01     0.4907E+04     0.1000E+01
               A8 51          A9 51             3           0.5000E+01     0.5000E+01     0.4907E+04     0.1000E+01
               A9 51          AA 51             3           0.5000E+01     0.5000E+01     0.4907E+04     0.1000E+01
               A1 52          A2 52             3           0.5000E+01     0.5000E+01     0.5937E+04     0.1000E+01
               A2 52          A3 52             3           0.5000E+01     0.5000E+01     0.5937E+04     0.1000E+01
               A3 52          A4 52             3           0.5000E+01     0.5000E+01     0.5937E+04     0.1000E+01
               A4 52          A5 52             3           0.5000E+01     0.5000E+01     0.5937E+04     0.1000E+01
               A5 52          A6 52             3           0.5000E+01     0.5000E+01     0.5937E+04     0.1000E+01
               A6 52          A7 52             3           0.5000E+01     0.5000E+01     0.5937E+04     0.1000E+01
               A7 52          A8 52             3           0.5000E+01     0.5000E+01     0.5937E+04     0.1000E+01
               A8 52          A9 52             3           0.5000E+01     0.5000E+01     0.5937E+04     0.1000E+01
               A9 52          AA 52             3           0.5000E+01     0.5000E+01     0.5937E+04     0.1000E+01
               A1 53          A2 53             3           0.5000E+01     0.5000E+01     0.7183E+04     0.1000E+01
               A2 53          A3 53             3           0.5000E+01     0.5000E+01     0.7183E+04     0.1000E+01
               A3 53          A4 53             3           0.5000E+01     0.5000E+01     0.7183E+04     0.1000E+01
               A4 53          A5 53             3           0.5000E+01     0.5000E+01     0.7183E+04     0.1000E+01
               A5 53          A6 53             3           0.5000E+01     0.5000E+01     0.7183E+04     0.1000E+01
               A6 53          A7 53             3           0.5000E+01     0.5000E+01     0.7183E+04     0.1000E+01
               A7 53          A8 53             3           0.5000E+01     0.5000E+01     0.7183E+04     0.1000E+01
               A8 53          A9 53             3           0.5000E+01     0.5000E+01     0.7183E+04     0.1000E+01
               A9 53          AA 53             3           0.5000E+01     0.5000E+01     0.7183E+04     0.1000E+01
               A1 54          A2 54             3           0.5000E+01     0.5000E+01     0.8691E+04     0.1000E+01
               A2 54          A3 54             3           0.5000E+01     0.5000E+01     0.8691E+04     0.1000E+01
               A3 54          A4 54             3           0.5000E+01     0.5000E+01     0.8691E+04     0.1000E+01
               A4 54          A5 54             3           0.5000E+01     0.5000E+01     0.8691E+04     0.1000E+01
               A5 54          A6 54             3           0.5000E+01     0.5000E+01     0.8691E+04     0.1000E+01
               A6 54          A7 54             3           0.5000E+01     0.5000E+01     0.8691E+04     0.1000E+01
               A7 54          A8 54             3           0.5000E+01     0.5000E+01     0.8691E+04     0.1000E+01
               A8 54          A9 54             3           0.5000E+01     0.5000E+01     0.8691E+04     0.1000E+01
               A9 54          AA 54             3           0.5000E+01     0.5000E+01     0.8691E+04     0.1000E+01
               A1 55          A2 55             3           0.5000E+01     0.5000E+01     0.1051E+05     0.1000E+01
               A2 55          A3 55             3           0.5000E+01     0.5000E+01     0.1051E+05     0.1000E+01
               A3 55          A4 55             3           0.5000E+01     0.5000E+01     0.1051E+05     0.1000E+01
               A4 55          A5 55             3           0.5000E+01     0.5000E+01     0.1051E+05     0.1000E+01
               A5 55          A6 55             3           0.5000E+01     0.5000E+01     0.1051E+05     0.1000E+01
               A6 55          A7 55             3           0.5000E+01     0.5000E+01     0.1051E+05     0.1000E+01
               A7 55          A8 55             3           0.5000E+01     0.5000E+01     0.1051E+05     0.1000E+01
               A8 55          A9 55             3           0.5000E+01     0.5000E+01     0.1051E+05     0.1000E+01
               A9 55          AA 55             3           0.5000E+01     0.5000E+01     0.1051E+05     0.1000E+01
               A1 56          A2 56             3           0.5000E+01     0.5000E+01     0.1272E+05     0.1000E+01
               A2 56          A3 56             3           0.5000E+01     0.5000E+01     0.1272E+05     0.1000E+01
               A3 56          A4 56             3           0.5000E+01     0.5000E+01     0.1272E+05     0.1000E+01
               A4 56          A5 56             3           0.5000E+01     0.5000E+01     0.1272E+05     0.1000E+01
               A5 56          A6 56             3           0.5000E+01     0.5000E+01     0.1272E+05     0.1000E+01
               A6 56          A7 56             3           0.5000E+01     0.5000E+01     0.1272E+05     0.1000E+01
               A7 56          A8 56             3           0.5000E+01     0.5000E+01     0.1272E+05     0.1000E+01
               A8 56          A9 56             3           0.5000E+01     0.5000E+01     0.1272E+05     0.1000E+01
               A9 56          AA 56             3           0.5000E+01     0.5000E+01     0.1272E+05     0.1000E+01
               A1 57          A2 57             3           0.5000E+01     0.5000E+01     0.1539E+05     0.1000E+01
               A2 57          A3 57             3           0.5000E+01     0.5000E+01     0.1539E+05     0.1000E+01
               A3 57          A4 57             3           0.5000E+01     0.5000E+01     0.1539E+05     0.1000E+01
               A4 57          A5 57             3           0.5000E+01     0.5000E+01     0.1539E+05     0.1000E+01
               A5 57          A6 57             3           0.5000E+01     0.5000E+01     0.1539E+05     0.1000E+01
               A6 57          A7 57             3           0.5000E+01     0.5000E+01     0.1539E+05     0.1000E+01
               A7 57          A8 57             3           0.5000E+01     0.5000E+01     0.1539E+05     0.1000E+01
               A8 57          A9 57             3           0.5000E+01     0.5000E+01     0.1539E+05     0.1000E+01
               A9 57          AA 57             3           0.5000E+01     0.5000E+01     0.1539E+05     0.1000E+01
               A1 58          A2 58             3           0.5000E+01     0.5000E+01     0.1861E+05     0.1000E+01
               A2 58          A3 58             3           0.5000E+01     0.5000E+01     0.1861E+05     0.1000E+01
               A3 58          A4 58             3           0.5000E+01     0.5000E+01     0.1861E+05     0.1000E+01
               A4 58          A5 58             3           0.5000E+01     0.5000E+01     0.1861E+05     0.1000E+01
               A5 58          A6 58             3           0.5000E+01     0.5000E+01     0.1861E+05     0.1000E+01
               A6 58          A7 58             3           0.5000E+01     0.5000E+01     0.1861E+05     0.1000E+01
               A7 58          A8 58             3           0.5000E+01     0.5000E+01     0.1861E+05     0.1000E+01
               A8 58          A9 58             3           0.5000E+01     0.5000E+01     0.1861E+05     0.1000E+01
               A9 58          AA 58             3           0.5000E+01     0.5000E+01     0.1861E+05     0.1000E+01
               A1 59          A2 59             3           0.5000E+01     0.5000E+01     0.2251E+05     0.1000E+01
               A2 59          A3 59             3           0.5000E+01     0.5000E+01     0.2251E+05     0.1000E+01
               A3 59          A4 59             3           0.5000E+01     0.5000E+01     0.2251E+05     0.1000E+01
               A4 59          A5 59             3           0.5000E+01     0.5000E+01     0.2251E+05     0.1000E+01
               A5 59          A6 59             3           0.5000E+01     0.5000E+01     0.2251E+05     0.1000E+01
               A6 59          A7 59             3           0.5000E+01     0.5000E+01     0.2251E+05     0.1000E+01
               A7 59          A8 59             3           0.5000E+01     0.5000E+01     0.2251E+05     0.1000E+01
               A8 59          A9 59             3           0.5000E+01     0.5000E+01     0.2251E+05     0.1000E+01
               A9 59          AA 59             3           0.5000E+01     0.5000E+01     0.2251E+05     0.1000E+01
               A1 60          A2 60             3           0.5000E+01     0.5000E+01     0.2723E+05     0.1000E+01
               A2 60          A3 60             3           0.5000E+01     0.5000E+01     0.2723E+05     0.1000E+01
               A3 60          A4 60             3           0.5000E+01     0.5000E+01     0.2723E+05     0.1000E+01
               A4 60          A5 60             3           0.5000E+01     0.5000E+01     0.2723E+05     0.1000E+01
               A5 60          A6 60             3           0.5000E+01     0.5000E+01     0.2723E+05     0.1000E+01
               A6 60          A7 60             3           0.5000E+01     0.5000E+01     0.2723E+05     0.1000E+01
               A7 60          A8 60             3           0.5000E+01     0.5000E+01     0.2723E+05     0.1000E+01
               A8 60          A9 60             3           0.5000E+01     0.5000E+01     0.2723E+05     0.1000E+01
               A9 60          AA 60             3           0.5000E+01     0.5000E+01     0.2723E+05     0.1000E+01
               A1 61          A2 61             3           0.5000E+01     0.5000E+01     0.3293E+05     0.1000E+01
               A2 61          A3 61             3           0.5000E+01     0.5000E+01     0.3293E+05     0.1000E+01
               A3 61          A4 61             3           0.5000E+01     0.5000E+01     0.3293E+05     0.1000E+01
               A4 61          A5 61             3           0.5000E+01     0.5000E+01     0.3293E+05     0.1000E+01
               A5 61          A6 61             3           0.5000E+01     0.5000E+01     0.3293E+05     0.1000E+01
               A6 61          A7 61             3           0.5000E+01     0.5000E+01     0.3293E+05     0.1000E+01
               A7 61          A8 61             3           0.5000E+01     0.5000E+01     0.3293E+05     0.1000E+01
               A8 61          A9 61             3           0.5000E+01     0.5000E+01     0.3293E+05     0.1000E+01
               A9 61          AA 61             3           0.5000E+01     0.5000E+01     0.3293E+05     0.1000E+01
               A1 62          A2 62             3           0.5000E+01     0.5000E+01     0.3983E+05     0.1000E+01
               A2 62          A3 62             3           0.5000E+01     0.5000E+01     0.3983E+05     0.1000E+01
               A3 62          A4 62             3           0.5000E+01     0.5000E+01     0.3983E+05     0.1000E+01
               A4 62          A5 62             3           0.5000E+01     0.5000E+01     0.3983E+05     0.1000E+01
               A5 62          A6 62             3           0.5000E+01     0.5000E+01     0.3983E+05     0.1000E+01
               A6 62          A7 62             3           0.5000E+01     0.5000E+01     0.3983E+05     0.1000E+01
               A7 62          A8 62             3           0.5000E+01     0.5000E+01     0.3983E+05     0.1000E+01
               A8 62          A9 62             3           0.5000E+01     0.5000E+01     0.3983E+05     0.1000E+01
               A9 62          AA 62             3           0.5000E+01     0.5000E+01     0.3983E+05     0.1000E+01
               A1 63          A2 63             3           0.5000E+01     0.5000E+01     0.4817E+05     0.1000E+01
               A2 63          A3 63             3           0.5000E+01     0.5000E+01     0.4817E+05     0.1000E+01
               A3 63          A4 63             3           0.5000E+01     0.5000E+01     0.4817E+05     0.1000E+01
               A4 63          A5 63             3           0.5000E+01     0.5000E+01     0.4817E+05     0.1000E+01
               A5 63          A6 63             3           0.5000E+01     0.5000E+01     0.4817E+05     0.1000E+01
               A6 63          A7 63             3           0.5000E+01     0.5000E+01     0.4817E+05     0.1000E+01
               A7 63          A8 63             3           0.5000E+01     0.5000E+01     0.4817E+05     0.1000E+01
               A8 63          A9 63             3           0.5000E+01     0.5000E+01     0.4817E+05     0.1000E+01
               A9 63          AA 63             3           0.5000E+01     0.5000E+01     0.4817E+05     0.1000E+01
               A1 64          A2 64             3           0.5000E+01     0.5000E+01     0.5826E+05     0.1000E+01
               A2 64          A3 64             3           0.5000E+01     0.5000E+01     0.5826E+05     0.1000E+01
               A3 64          A4 64             3           0.5000E+01     0.5000E+01     0.5826E+05     0.1000E+01
               A4 64          A5 64             3           0.5000E+01     0.5000E+01     0.5826E+05     0.1000E+01
               A5 64          A6 64             3           0.5000E+01     0.5000E+01     0.5826E+05     0.1000E+01
               A6 64          A7 64             3           0.5000E+01     0.5000E+01     0.5826E+05     0.1000E+01
               A7 64          A8 64             3           0.5000E+01     0.5000E+01     0.5826E+05     0.1000E+01
               A8 64          A9 64             3           0.5000E+01     0.5000E+01     0.5826E+05     0.1000E+01
               A9 64          AA 64             3           0.5000E+01     0.5000E+01     0.5826E+05     0.1000E+01
               A1 65          A2 65             3           0.5000E+01     0.5000E+01     0.7046E+05     0.1000E+01
               A2 65          A3 65             3           0.5000E+01     0.5000E+01     0.7046E+05     0.1000E+01
               A3 65          A4 65             3           0.5000E+01     0.5000E+01     0.7046E+05     0.1000E+01
               A4 65          A5 65             3           0.5000E+01     0.5000E+01     0.7046E+05     0.1000E+01
               A5 65          A6 65             3           0.5000E+01     0.5000E+01     0.7046E+05     0.1000E+01
               A6 65          A7 65             3           0.5000E+01     0.5000E+01     0.7046E+05     0.1000E+01
               A7 65          A8 65             3           0.5000E+01     0.5000E+01     0.7046E+05     0.1000E+01
               A8 65          A9 65             3           0.5000E+01     0.5000E+01     0.7046E+05     0.1000E+01
               A9 65          AA 65             3           0.5000E+01     0.5000E+01     0.7046E+05     0.1000E+01
               A1 66          A2 66             3           0.5000E+01     0.5000E+01     0.8521E+05     0.1000E+01
               A2 66          A3 66             3           0.5000E+01     0.5000E+01     0.8521E+05     0.1000E+01
               A3 66          A4 66             3           0.5000E+01     0.5000E+01     0.8521E+05     0.1000E+01
               A4 66          A5 66             3           0.5000E+01     0.5000E+01     0.8521E+05     0.1000E+01
               A5 66          A6 66             3           0.5000E+01     0.5000E+01     0.8521E+05     0.1000E+01
               A6 66          A7 66             3           0.5000E+01     0.5000E+01     0.8521E+05     0.1000E+01
               A7 66          A8 66             3           0.5000E+01     0.5000E+01     0.8521E+05     0.1000E+01
               A8 66          A9 66             3           0.5000E+01     0.5000E+01     0.8521E+05     0.1000E+01
               A9 66          AA 66             3           0.5000E+01     0.5000E+01     0.8521E+05     0.1000E+01
               A1 67          A2 67             3           0.5000E+01     0.5000E+01     0.1030E+06     0.1000E+01
               A2 67          A3 67             3           0.5000E+01     0.5000E+01     0.1030E+06     0.1000E+01
               A3 67          A4 67             3           0.5000E+01     0.5000E+01     0.1030E+06     0.1000E+01
               A4 67          A5 67             3           0.5000E+01     0.5000E+01     0.1030E+06     0.1000E+01
               A5 67          A6 67             3           0.5000E+01     0.5000E+01     0.1030E+06     0.1000E+01
               A6 67          A7 67             3           0.5000E+01     0.5000E+01     0.1030E+06     0.1000E+01
               A7 67          A8 67             3           0.5000E+01     0.5000E+01     0.1030E+06     0.1000E+01
               A8 67          A9 67             3           0.5000E+01     0.5000E+01     0.1030E+06     0.1000E+01
               A9 67          AA 67             3           0.5000E+01     0.5000E+01     0.1030E+06     0.1000E+01
               A1 68          A2 68             3           0.5000E+01     0.5000E+01     0.1246E+06     0.1000E+01
               A2 68          A3 68             3           0.5000E+01     0.5000E+01     0.1246E+06     0.1000E+01
               A3 68          A4 68             3           0.5000E+01     0.5000E+01     0.1246E+06     0.1000E+01
               A4 68          A5 68             3           0.5000E+01     0.5000E+01     0.1246E+06     0.1000E+01
               A5 68          A6 68             3           0.5000E+01     0.5000E+01     0.1246E+06     0.1000E+01
               A6 68          A7 68             3           0.5000E+01     0.5000E+01     0.1246E+06     0.1000E+01
               A7 68          A8 68             3           0.5000E+01     0.5000E+01     0.1246E+06     0.1000E+01
               A8 68          A9 68             3           0.5000E+01     0.5000E+01     0.1246E+06     0.1000E+01
               A9 68          AA 68             3           0.5000E+01     0.5000E+01     0.1246E+06     0.1000E+01
               A1 69          A2 69             3           0.5000E+01     0.5000E+01     0.1507E+06     0.1000E+01
               A2 69          A3 69             3           0.5000E+01     0.5000E+01     0.1507E+06     0.1000E+01
               A3 69          A4 69             3           0.5000E+01     0.5000E+01     0.1507E+06     0.1000E+01
               A4 69          A5 69             3           0.5000E+01     0.5000E+01     0.1507E+06     0.1000E+01
               A5 69          A6 69             3           0.5000E+01     0.5000E+01     0.1507E+06     0.1000E+01
               A6 69          A7 69             3           0.5000E+01     0.5000E+01     0.1507E+06     0.1000E+01
               A7 69          A8 69             3           0.5000E+01     0.5000E+01     0.1507E+06     0.1000E+01
               A8 69          A9 69             3           0.5000E+01     0.5000E+01     0.1507E+06     0.1000E+01
               A9 69          AA 69             3           0.5000E+01     0.5000E+01     0.1507E+06     0.1000E+01
               A1 70          A2 70             3           0.5000E+01     0.5000E+01     0.1822E+06     0.1000E+01
               A2 70          A3 70             3           0.5000E+01     0.5000E+01     0.1822E+06     0.1000E+01
               A3 70          A4 70             3           0.5000E+01     0.5000E+01     0.1822E+06     0.1000E+01
               A4 70          A5 70             3           0.5000E+01     0.5000E+01     0.1822E+06     0.1000E+01
               A5 70          A6 70             3           0.5000E+01     0.5000E+01     0.1822E+06     0.1000E+01
               A6 70          A7 70             3           0.5000E+01     0.5000E+01     0.1822E+06     0.1000E+01
               A7 70          A8 70             3           0.5000E+01     0.5000E+01     0.1822E+06     0.1000E+01
               A8 70          A9 70             3           0.5000E+01     0.5000E+01     0.1822E+06     0.1000E+01
               A9 70          AA 70             3           0.5000E+01     0.5000E+01     0.1822E+06     0.1000E+01
               A1 71          A2 71             3           0.5000E+01     0.5000E+01     0.2204E+06     0.1000E+01
               A2 71          A3 71             3           0.5000E+01     0.5000E+01     0.2204E+06     0.1000E+01
               A3 71          A4 71             3           0.5000E+01     0.5000E+01     0.2204E+06     0.1000E+01
               A4 71          A5 71             3           0.5000E+01     0.5000E+01     0.2204E+06     0.1000E+01
               A5 71          A6 71             3           0.5000E+01     0.5000E+01     0.2204E+06     0.1000E+01
               A6 71          A7 71             3           0.5000E+01     0.5000E+01     0.2204E+06     0.1000E+01
               A7 71          A8 71             3           0.5000E+01     0.5000E+01     0.2204E+06     0.1000E+01
               A8 71          A9 71             3           0.5000E+01     0.5000E+01     0.2204E+06     0.1000E+01
               A9 71          AA 71             3           0.5000E+01     0.5000E+01     0.2204E+06     0.1000E+01
               A1 72          A2 72             3           0.5000E+01     0.5000E+01     0.2665E+06     0.1000E+01
               A2 72          A3 72             3           0.5000E+01     0.5000E+01     0.2665E+06     0.1000E+01
               A3 72          A4 72             3           0.5000E+01     0.5000E+01     0.2665E+06     0.1000E+01
               A4 72          A5 72             3           0.5000E+01     0.5000E+01     0.2665E+06     0.1000E+01
               A5 72          A6 72             3           0.5000E+01     0.5000E+01     0.2665E+06     0.1000E+01
               A6 72          A7 72             3           0.5000E+01     0.5000E+01     0.2665E+06     0.1000E+01
               A7 72          A8 72             3           0.5000E+01     0.5000E+01     0.2665E+06     0.1000E+01
               A8 72          A9 72             3           0.5000E+01     0.5000E+01     0.2665E+06     0.1000E+01
               A9 72          AA 72             3           0.5000E+01     0.5000E+01     0.2665E+06     0.1000E+01
               A1 73          A2 73             3           0.5000E+01     0.5000E+01     0.3222E+06     0.1000E+01
               A2 73          A3 73             3           0.5000E+01     0.5000E+01     0.3222E+06     0.1000E+01
               A3 73          A4 73             3           0.5000E+01     0.5000E+01     0.3222E+06     0.1000E+01
               A4 73          A5 73             3           0.5000E+01     0.5000E+01     0.3222E+06     0.1000E+01
               A5 73          A6 73             3           0.5000E+01     0.5000E+01     0.3222E+06     0.1000E+01
               A6 73          A7 73             3           0.5000E+01     0.5000E+01     0.3222E+06     0.1000E+01
               A7 73          A8 73             3           0.5000E+01     0.5000E+01     0.3222E+06     0.1000E+01
               A8 73          A9 73             3           0.5000E+01     0.5000E+01     0.3222E+06     0.1000E+01
               A9 73          AA 73             3           0.5000E+01     0.5000E+01     0.3222E+06     0.1000E+01
               A1 74          A2 74             3           0.5000E+01     0.5000E+01     0.3896E+06     0.1000E+01
               A2 74          A3 74             3           0.5000E+01     0.5000E+01     0.3896E+06     0.1000E+01
               A3 74          A4 74             3           0.5000E+01     0.5000E+01     0.3896E+06     0.1000E+01
               A4 74          A5 74             3           0.5000E+01     0.5000E+01     0.3896E+06     0.1000E+01
               A5 74          A6 74             3           0.5000E+01     0.5000E+01     0.3896E+06     0.1000E+01
               A6 74          A7 74             3           0.5000E+01     0.5000E+01     0.3896E+06     0.1000E+01
               A7 74          A8 74             3           0.5000E+01     0.5000E+01     0.3896E+06     0.1000E+01
               A8 74          A9 74             3           0.5000E+01     0.5000E+01     0.3896E+06     0.1000E+01
               A9 74          AA 74             3           0.5000E+01     0.5000E+01     0.3896E+06     0.1000E+01
               A1 75          A2 75             3           0.5000E+01     0.5000E+01     0.4711E+06     0.1000E+01
               A2 75          A3 75             3           0.5000E+01     0.5000E+01     0.4711E+06     0.1000E+01
               A3 75          A4 75             3           0.5000E+01     0.5000E+01     0.4711E+06     0.1000E+01
               A4 75          A5 75             3           0.5000E+01     0.5000E+01     0.4711E+06     0.1000E+01
               A5 75          A6 75             3           0.5000E+01     0.5000E+01     0.4711E+06     0.1000E+01
               A6 75          A7 75             3           0.5000E+01     0.5000E+01     0.4711E+06     0.1000E+01
               A7 75          A8 75             3           0.5000E+01     0.5000E+01     0.4711E+06     0.1000E+01
               A8 75          A9 75             3           0.5000E+01     0.5000E+01     0.4711E+06     0.1000E+01
               A9 75          AA 75             3           0.5000E+01     0.5000E+01     0.4711E+06     0.1000E+01
               A1 76          A2 76             3           0.5000E+01     0.5000E+01     0.5697E+06     0.1000E+01
               A2 76          A3 76             3           0.5000E+01     0.5000E+01     0.5697E+06     0.1000E+01
               A3 76          A4 76             3           0.5000E+01     0.5000E+01     0.5697E+06     0.1000E+01
               A4 76          A5 76             3           0.5000E+01     0.5000E+01     0.5697E+06     0.1000E+01
               A5 76          A6 76             3           0.5000E+01     0.5000E+01     0.5697E+06     0.1000E+01
               A6 76          A7 76             3           0.5000E+01     0.5000E+01     0.5697E+06     0.1000E+01
               A7 76          A8 76             3           0.5000E+01     0.5000E+01     0.5697E+06     0.1000E+01
               A8 76          A9 76             3           0.5000E+01     0.5000E+01     0.5697E+06     0.1000E+01
               A9 76          AA 76             3           0.5000E+01     0.5000E+01     0.5697E+06     0.1000E+01
               A1 77          A2 77             3           0.5000E+01     0.5000E+01     0.6889E+06     0.1000E+01
               A2 77          A3 77             3           0.5000E+01     0.5000E+01     0.6889E+06     0.1000E+01
               A3 77          A4 77             3           0.5000E+01     0.5000E+01     0.6889E+06     0.1000E+01
               A4 77          A5 77             3           0.5000E+01     0.5000E+01     0.6889E+06     0.1000E+01
               A5 77          A6 77             3           0.5000E+01     0.5000E+01     0.6889E+06     0.1000E+01
               A6 77          A7 77             3           0.5000E+01     0.5000E+01     0.6889E+06     0.1000E+01
               A7 77          A8 77             3           0.5000E+01     0.5000E+01     0.6889E+06     0.1000E+01
               A8 77          A9 77             3           0.5000E+01     0.5000E+01     0.6889E+06     0.1000E+01
               A9 77          AA 77             3           0.5000E+01     0.5000E+01     0.6889E+06     0.1000E+01
               A1 78          A2 78             3           0.5000E+01     0.5000E+01     0.8330E+06     0.1000E+01
               A2 78          A3 78             3           0.5000E+01     0.5000E+01     0.8330E+06     0.1000E+01
               A3 78          A4 78             3           0.5000E+01     0.5000E+01     0.8330E+06     0.1000E+01
               A4 78          A5 78             3           0.5000E+01     0.5000E+01     0.8330E+06     0.1000E+01
               A5 78          A6 78             3           0.5000E+01     0.5000E+01     0.8330E+06     0.1000E+01
               A6 78          A7 78             3           0.5000E+01     0.5000E+01     0.8330E+06     0.1000E+01
               A7 78          A8 78             3           0.5000E+01     0.5000E+01     0.8330E+06     0.1000E+01
               A8 78          A9 78             3           0.5000E+01     0.5000E+01     0.8330E+06     0.1000E+01
               A9 78          AA 78             3           0.5000E+01     0.5000E+01     0.8330E+06     0.1000E+01
               A1 79          A2 79             3           0.5000E+01     0.5000E+01     0.1007E+07     0.1000E+01
               A2 79          A3 79             3           0.5000E+01     0.5000E+01     0.1007E+07     0.1000E+01
               A3 79          A4 79             3           0.5000E+01     0.5000E+01     0.1007E+07     0.1000E+01
               A4 79          A5 79             3           0.5000E+01     0.5000E+01     0.1007E+07     0.1000E+01
               A5 79          A6 79             3           0.5000E+01     0.5000E+01     0.1007E+07     0.1000E+01
               A6 79          A7 79             3           0.5000E+01     0.5000E+01     0.1007E+07     0.1000E+01
               A7 79          A8 79             3           0.5000E+01     0.5000E+01     0.1007E+07     0.1000E+01
               A8 79          A9 79             3           0.5000E+01     0.5000E+01     0.1007E+07     0.1000E+01
               A9 79          AA 79             3           0.5000E+01     0.5000E+01     0.1007E+07     0.1000E+01
               A1 80          A2 80             3           0.5000E+01     0.5000E+01     0.1218E+07     0.1000E+01
               A2 80          A3 80             3           0.5000E+01     0.5000E+01     0.1218E+07     0.1000E+01
               A3 80          A4 80             3           0.5000E+01     0.5000E+01     0.1218E+07     0.1000E+01
               A4 80          A5 80             3           0.5000E+01     0.5000E+01     0.1218E+07     0.1000E+01
               A5 80          A6 80             3           0.5000E+01     0.5000E+01     0.1218E+07     0.1000E+01
               A6 80          A7 80             3           0.5000E+01     0.5000E+01     0.1218E+07     0.1000E+01
               A7 80          A8 80             3           0.5000E+01     0.5000E+01     0.1218E+07     0.1000E+01
               A8 80          A9 80             3           0.5000E+01     0.5000E+01     0.1218E+07     0.1000E+01
               A9 80          AA 80             3           0.5000E+01     0.5000E+01     0.1218E+07     0.1000E+01
               A1 81          A2 81             3           0.5000E+01     0.5000E+01     0.1473E+07     0.1000E+01
               A2 81          A3 81             3           0.5000E+01     0.5000E+01     0.1473E+07     0.1000E+01
               A3 81          A4 81             3           0.5000E+01     0.5000E+01     0.1473E+07     0.1000E+01
               A4 81          A5 81             3           0.5000E+01     0.5000E+01     0.1473E+07     0.1000E+01
               A5 81          A6 81             3           0.5000E+01     0.5000E+01     0.1473E+07     0.1000E+01
               A6 81          A7 81             3           0.5000E+01     0.5000E+01     0.1473E+07     0.1000E+01
               A7 81          A8 81             3           0.5000E+01     0.5000E+01     0.1473E+07     0.1000E+01
               A8 81          A9 81             3           0.5000E+01     0.5000E+01     0.1473E+07     0.1000E+01
               A9 81          AA 81             3           0.5000E+01     0.5000E+01     0.1473E+07     0.1000E+01
               A1 82          A2 82             3           0.5000E+01     0.5000E+01     0.1781E+07     0.1000E+01
               A2 82          A3 82             3           0.5000E+01     0.5000E+01     0.1781E+07     0.1000E+01
               A3 82          A4 82             3           0.5000E+01     0.5000E+01     0.1781E+07     0.1000E+01
               A4 82          A5 82             3           0.5000E+01     0.5000E+01     0.1781E+07     0.1000E+01
               A5 82          A6 82             3           0.5000E+01     0.5000E+01     0.1781E+07     0.1000E+01
               A6 82          A7 82             3           0.5000E+01     0.5000E+01     0.1781E+07     0.1000E+01
               A7 82          A8 82             3           0.5000E+01     0.5000E+01     0.1781E+07     0.1000E+01
               A8 82          A9 82             3           0.5000E+01     0.5000E+01     0.1781E+07     0.1000E+01
               A9 82          AA 82             3           0.5000E+01     0.5000E+01     0.1781E+07     0.1000E+01
               A1 83          A2 83             3           0.5000E+01     0.5000E+01     0.2153E+07     0.1000E+01
               A2 83          A3 83             3           0.5000E+01     0.5000E+01     0.2153E+07     0.1000E+01
               A3 83          A4 83             3           0.5000E+01     0.5000E+01     0.2153E+07     0.1000E+01
               A4 83          A5 83             3           0.5000E+01     0.5000E+01     0.2153E+07     0.1000E+01
               A5 83          A6 83             3           0.5000E+01     0.5000E+01     0.2153E+07     0.1000E+01
               A6 83          A7 83             3           0.5000E+01     0.5000E+01     0.2153E+07     0.1000E+01
               A7 83          A8 83             3           0.5000E+01     0.5000E+01     0.2153E+07     0.1000E+01
               A8 83          A9 83             3           0.5000E+01     0.5000E+01     0.2153E+07     0.1000E+01
               A9 83          AA 83             3           0.5000E+01     0.5000E+01     0.2153E+07     0.1000E+01
               A1 84          A2 84             3           0.5000E+01     0.5000E+01     0.2603E+07     0.1000E+01
               A2 84          A3 84             3           0.5000E+01     0.5000E+01     0.2603E+07     0.1000E+01
               A3 84          A4 84             3           0.5000E+01     0.5000E+01     0.2603E+07     0.1000E+01
               A4 84          A5 84             3           0.5000E+01     0.5000E+01     0.2603E+07     0.1000E+01
               A5 84          A6 84             3           0.5000E+01     0.5000E+01     0.2603E+07     0.1000E+01
               A6 84          A7 84             3           0.5000E+01     0.5000E+01     0.2603E+07     0.1000E+01
               A7 84          A8 84             3           0.5000E+01     0.5000E+01     0.2603E+07     0.1000E+01
               A8 84          A9 84             3           0.5000E+01     0.5000E+01     0.2603E+07     0.1000E+01
               A9 84          AA 84             3           0.5000E+01     0.5000E+01     0.2603E+07     0.1000E+01
               A1 85          A2 85             3           0.5000E+01     0.5000E+01     0.3148E+07     0.1000E+01
               A2 85          A3 85             3           0.5000E+01     0.5000E+01     0.3148E+07     0.1000E+01
               A3 85          A4 85             3           0.5000E+01     0.5000E+01     0.3148E+07     0.1000E+01
               A4 85          A5 85             3           0.5000E+01     0.5000E+01     0.3148E+07     0.1000E+01
               A5 85          A6 85             3           0.5000E+01     0.5000E+01     0.3148E+07     0.1000E+01
               A6 85          A7 85             3           0.5000E+01     0.5000E+01     0.3148E+07     0.1000E+01
               A7 85          A8 85             3           0.5000E+01     0.5000E+01     0.3148E+07     0.1000E+01
               A8 85          A9 85             3           0.5000E+01     0.5000E+01     0.3148E+07     0.1000E+01
               A9 85          AA 85             3           0.5000E+01     0.5000E+01     0.3148E+07     0.1000E+01
               A1 86          A2 86             3           0.5000E+01     0.5000E+01     0.3806E+07     0.1000E+01
               A2 86          A3 86             3           0.5000E+01     0.5000E+01     0.3806E+07     0.1000E+01
               A3 86          A4 86             3           0.5000E+01     0.5000E+01     0.3806E+07     0.1000E+01
               A4 86          A5 86             3           0.5000E+01     0.5000E+01     0.3806E+07     0.1000E+01
               A5 86          A6 86             3           0.5000E+01     0.5000E+01     0.3806E+07     0.1000E+01
               A6 86          A7 86             3           0.5000E+01     0.5000E+01     0.3806E+07     0.1000E+01
               A7 86          A8 86             3           0.5000E+01     0.5000E+01     0.3806E+07     0.1000E+01
               A8 86          A9 86             3           0.5000E+01     0.5000E+01     0.3806E+07     0.1000E+01
               A9 86          AA 86             3           0.5000E+01     0.5000E+01     0.3806E+07     0.1000E+01
               A1 87          A2 87             3           0.5000E+01     0.5000E+01     0.4602E+07     0.1000E+01
               A2 87          A3 87             3           0.5000E+01     0.5000E+01     0.4602E+07     0.1000E+01
               A3 87          A4 87             3           0.5000E+01     0.5000E+01     0.4602E+07     0.1000E+01
               A4 87          A5 87             3           0.5000E+01     0.5000E+01     0.4602E+07     0.1000E+01
               A5 87          A6 87             3           0.5000E+01     0.5000E+01     0.4602E+07     0.1000E+01
               A6 87          A7 87             3           0.5000E+01     0.5000E+01     0.4602E+07     0.1000E+01
               A7 87          A8 87             3           0.5000E+01     0.5000E+01     0.4602E+07     0.1000E+01
               A8 87          A9 87             3           0.5000E+01     0.5000E+01     0.4602E+07     0.1000E+01
               A9 87          AA 87             3           0.5000E+01     0.5000E+01     0.4602E+07     0.1000E+01
               A1 88          A2 88             3           0.5000E+01     0.5000E+01     0.5565E+07     0.1000E+01
               A2 88          A3 88             3           0.5000E+01     0.5000E+01     0.5565E+07     0.1000E+01
               A3 88          A4 88             3           0.5000E+01     0.5000E+01     0.5565E+07     0.1000E+01
               A4 88          A5 88             3           0.5000E+01     0.5000E+01     0.5565E+07     0.1000E+01
               A5 88          A6 88             3           0.5000E+01     0.5000E+01     0.5565E+07     0.1000E+01
               A6 88          A7 88             3           0.5000E+01     0.5000E+01     0.5565E+07     0.1000E+01
               A7 88          A8 88             3           0.5000E+01     0.5000E+01     0.5565E+07     0.1000E+01
               A8 88          A9 88             3           0.5000E+01     0.5000E+01     0.5565E+07     0.1000E+01
               A9 88          AA 88             3           0.5000E+01     0.5000E+01     0.5565E+07     0.1000E+01
               A1 89          A2 89             3           0.5000E+01     0.5000E+01     0.6728E+07     0.1000E+01
               A2 89          A3 89             3           0.5000E+01     0.5000E+01     0.6728E+07     0.1000E+01
               A3 89          A4 89             3           0.5000E+01     0.5000E+01     0.6728E+07     0.1000E+01
               A4 89          A5 89             3           0.5000E+01     0.5000E+01     0.6728E+07     0.1000E+01
               A5 89          A6 89             3           0.5000E+01     0.5000E+01     0.6728E+07     0.1000E+01
               A6 89          A7 89             3           0.5000E+01     0.5000E+01     0.6728E+07     0.1000E+01
               A7 89          A8 89             3           0.5000E+01     0.5000E+01     0.6728E+07     0.1000E+01
               A8 89          A9 89             3           0.5000E+01     0.5000E+01     0.6728E+07     0.1000E+01
               A9 89          AA 89             3           0.5000E+01     0.5000E+01     0.6728E+07     0.1000E+01
               A1 90          A2 90             3           0.5000E+01     0.5000E+01     0.8136E+07     0.1000E+01
               A2 90          A3 90             3           0.5000E+01     0.5000E+01     0.8136E+07     0.1000E+01
               A3 90          A4 90             3           0.5000E+01     0.5000E+01     0.8136E+07     0.1000E+01
               A4 90          A5 90             3           0.5000E+01     0.5000E+01     0.8136E+07     0.1000E+01
               A5 90          A6 90             3           0.5000E+01     0.5000E+01     0.8136E+07     0.1000E+01
               A6 90          A7 90             3           0.5000E+01     0.5000E+01     0.8136E+07     0.1000E+01
               A7 90          A8 90             3           0.5000E+01     0.5000E+01     0.8136E+07     0.1000E+01
               A8 90          A9 90             3           0.5000E+01     0.5000E+01     0.8136E+07     0.1000E+01
               A9 90          AA 90             3           0.5000E+01     0.5000E+01     0.8136E+07     0.1000E+01
               A1 91          A2 91             3           0.5000E+01     0.5000E+01     0.9837E+07     0.1000E+01
               A2 91          A3 91             3           0.5000E+01     0.5000E+01     0.9837E+07     0.1000E+01
               A3 91          A4 91             3           0.5000E+01     0.5000E+01     0.9837E+07     0.1000E+01
               A4 91          A5 91             3           0.5000E+01     0.5000E+01     0.9837E+07     0.1000E+01
               A5 91          A6 91             3           0.5000E+01     0.5000E+01     0.9837E+07     0.1000E+01
               A6 91          A7 91             3           0.5000E+01     0.5000E+01     0.9837E+07     0.1000E+01
               A7 91          A8 91             3           0.5000E+01     0.5000E+01     0.9837E+07     0.1000E+01
               A8 91          A9 91             3           0.5000E+01     0.5000E+01     0.9837E+07     0.1000E+01
               A9 91          AA 91             3           0.5000E+01     0.5000E+01     0.9837E+07     0.1000E+01
               A1 92          A2 92             3           0.5000E+01     0.5000E+01     0.1189E+08     0.1000E+01
               A2 92          A3 92             3           0.5000E+01     0.5000E+01     0.1189E+08     0.1000E+01
               A3 92          A4 92             3           0.5000E+01     0.5000E+01     0.1189E+08     0.1000E+01
               A4 92          A5 92             3           0.5000E+01     0.5000E+01     0.1189E+08     0.1000E+01
               A5 92          A6 92             3           0.5000E+01     0.5000E+01     0.1189E+08     0.1000E+01
               A6 92          A7 92             3           0.5000E+01     0.5000E+01     0.1189E+08     0.1000E+01
               A7 92          A8 92             3           0.5000E+01     0.5000E+01     0.1189E+08     0.1000E+01
               A8 92          A9 92             3           0.5000E+01     0.5000E+01     0.1189E+08     0.1000E+01
               A9 92          AA 92             3           0.5000E+01     0.5000E+01     0.1189E+08     0.1000E+01
               A1 93          A2 93             3           0.5000E+01     0.5000E+01     0.1438E+08     0.1000E+01
               A2 93          A3 93             3           0.5000E+01     0.5000E+01     0.1438E+08     0.1000E+01
               A3 93          A4 93             3           0.5000E+01     0.5000E+01     0.1438E+08     0.1000E+01
               A4 93          A5 93             3           0.5000E+01     0.5000E+01     0.1438E+08     0.1000E+01
               A5 93          A6 93             3           0.5000E+01     0.5000E+01     0.1438E+08     0.1000E+01
               A6 93          A7 93             3           0.5000E+01     0.5000E+01     0.1438E+08     0.1000E+01
               A7 93          A8 93             3           0.5000E+01     0.5000E+01     0.1438E+08     0.1000E+01
               A8 93          A9 93             3           0.5000E+01     0.5000E+01     0.1438E+08     0.1000E+01
               A9 93          AA 93             3           0.5000E+01     0.5000E+01     0.1438E+08     0.1000E+01
               A1 94          A2 94             3           0.5000E+01     0.5000E+01     0.1739E+08     0.1000E+01
               A2 94          A3 94             3           0.5000E+01     0.5000E+01     0.1739E+08     0.1000E+01
               A3 94          A4 94             3           0.5000E+01     0.5000E+01     0.1739E+08     0.1000E+01
               A4 94          A5 94             3           0.5000E+01     0.5000E+01     0.1739E+08     0.1000E+01
               A5 94          A6 94             3           0.5000E+01     0.5000E+01     0.1739E+08     0.1000E+01
               A6 94          A7 94             3           0.5000E+01     0.5000E+01     0.1739E+08     0.1000E+01
               A7 94          A8 94             3           0.5000E+01     0.5000E+01     0.1739E+08     0.1000E+01
               A8 94          A9 94             3           0.5000E+01     0.5000E+01     0.1739E+08     0.1000E+01
               A9 94          AA 94             3           0.5000E+01     0.5000E+01     0.1739E+08     0.1000E+01
               A1 95          A2 95             3           0.5000E+01     0.5000E+01     0.2103E+08     0.1000E+01
               A2 95          A3 95             3           0.5000E+01     0.5000E+01     0.2103E+08     0.1000E+01
               A3 95          A4 95             3           0.5000E+01     0.5000E+01     0.2103E+08     0.1000E+01
               A4 95          A5 95             3           0.5000E+01     0.5000E+01     0.2103E+08     0.1000E+01
               A5 95          A6 95             3           0.5000E+01     0.5000E+01     0.2103E+08     0.1000E+01
               A6 95          A7 95             3           0.5000E+01     0.5000E+01     0.2103E+08     0.1000E+01
               A7 95          A8 95             3           0.5000E+01     0.5000E+01     0.2103E+08     0.1000E+01
               A8 95          A9 95             3           0.5000E+01     0.5000E+01     0.2103E+08     0.1000E+01
               A9 95          AA 95             3           0.5000E+01     0.5000E+01     0.2103E+08     0.1000E+01
               A1 96          A2 96             3           0.5000E+01     0.5000E+01     0.2542E+08     0.1000E+01
               A2 96          A3 96             3           0.5000E+01     0.5000E+01     0.2542E+08     0.1000E+01
               A3 96          A4 96             3           0.5000E+01     0.5000E+01     0.2542E+08     0.1000E+01
               A4 96          A5 96             3           0.5000E+01     0.5000E+01     0.2542E+08     0.1000E+01
               A5 96          A6 96             3           0.5000E+01     0.5000E+01     0.2542E+08     0.1000E+01
               A6 96          A7 96             3           0.5000E+01     0.5000E+01     0.2542E+08     0.1000E+01
               A7 96          A8 96             3           0.5000E+01     0.5000E+01     0.2542E+08     0.1000E+01
               A8 96          A9 96             3           0.5000E+01     0.5000E+01     0.2542E+08     0.1000E+01
               A9 96          AA 96             3           0.5000E+01     0.5000E+01     0.2542E+08     0.1000E+01
               A1 97          A2 97             3           0.5000E+01     0.5000E+01     0.3074E+08     0.1000E+01
               A2 97          A3 97             3           0.5000E+01     0.5000E+01     0.3074E+08     0.1000E+01
               A3 97          A4 97             3           0.5000E+01     0.5000E+01     0.3074E+08     0.1000E+01
               A4 97          A5 97             3           0.5000E+01     0.5000E+01     0.3074E+08     0.1000E+01
               A5 97          A6 97             3           0.5000E+01     0.5000E+01     0.3074E+08     0.1000E+01
               A6 97          A7 97             3           0.5000E+01     0.5000E+01     0.3074E+08     0.1000E+01
               A7 97          A8 97             3           0.5000E+01     0.5000E+01     0.3074E+08     0.1000E+01
               A8 97          A9 97             3           0.5000E+01     0.5000E+01     0.3074E+08     0.1000E+01
               A9 97          AA 97             3           0.5000E+01     0.5000E+01     0.3074E+08     0.1000E+01
               A1 98          A2 98             3           0.5000E+01     0.5000E+01     0.3717E+08     0.1000E+01
               A2 98          A3 98             3           0.5000E+01     0.5000E+01     0.3717E+08     0.1000E+01
               A3 98          A4 98             3           0.5000E+01     0.5000E+01     0.3717E+08     0.1000E+01
               A4 98          A5 98             3           0.5000E+01     0.5000E+01     0.3717E+08     0.1000E+01
               A5 98          A6 98             3           0.5000E+01     0.5000E+01     0.3717E+08     0.1000E+01
               A6 98          A7 98             3           0.5000E+01     0.5000E+01     0.3717E+08     0.1000E+01
               A7 98          A8 98             3           0.5000E+01     0.5000E+01     0.3717E+08     0.1000E+01
               A8 98          A9 98             3           0.5000E+01     0.5000E+01     0.3717E+08     0.1000E+01
               A9 98          AA 98             3           0.5000E+01     0.5000E+01     0.3717E+08     0.1000E+01
               A1 99          A2 99             3           0.5000E+01     0.5000E+01     0.4494E+08     0.1000E+01
               A2 99          A3 99             3           0.5000E+01     0.5000E+01     0.4494E+08     0.1000E+01
               A3 99          A4 99             3           0.5000E+01     0.5000E+01     0.4494E+08     0.1000E+01
               A4 99          A5 99             3           0.5000E+01     0.5000E+01     0.4494E+08     0.1000E+01
               A5 99          A6 99             3           0.5000E+01     0.5000E+01     0.4494E+08     0.1000E+01
               A6 99          A7 99             3           0.5000E+01     0.5000E+01     0.4494E+08     0.1000E+01
               A7 99          A8 99             3           0.5000E+01     0.5000E+01     0.4494E+08     0.1000E+01
               A8 99          A9 99             3           0.5000E+01     0.5000E+01     0.4494E+08     0.1000E+01
               A9 99          AA 99             3           0.5000E+01     0.5000E+01     0.4494E+08     0.1000E+01
               A11 0          A21 0             3           0.5000E+01     0.5000E+01     0.5434E+08     0.1000E+01
               A21 0          A31 0             3           0.5000E+01     0.5000E+01     0.5434E+08     0.1000E+01
               A31 0          A41 0             3           0.5000E+01     0.5000E+01     0.5434E+08     0.1000E+01
               A41 0          A51 0             3           0.5000E+01     0.5000E+01     0.5434E+08     0.1000E+01
               A51 0          A61 0             3           0.5000E+01     0.5000E+01     0.5434E+08     0.1000E+01
               A61 0          A71 0             3           0.5000E+01     0.5000E+01     0.5434E+08     0.1000E+01
               A71 0          A81 0             3           0.5000E+01     0.5000E+01     0.5434E+08     0.1000E+01
               A81 0          A91 0             3           0.5000E+01     0.5000E+01     0.5434E+08     0.1000E+01
               A91 0          AA1 0             3           0.5000E+01     0.5000E+01     0.5434E+08     0.1000E+01
     *********************************************************************************************************************

     INITIAL CONDITIONS

             ELEMENT       POROSITY       X1             X2             X3             X4

               A1  1     0.2800E+00     0.1630E+08     0.1500E+00     0.0000E+00     0.5000E+02
               A1  2     0.2800E+00     0.1630E+08     0.1500E+00     0.0000E+00     0.5000E+02
               A1  3     0.2800E+00     0.1630E+08     0.1500E+00     0.0000E+00     0.5000E+02
               A1  4     0.2800E+00     0.1630E+08     0.1500E+00     0.0000E+00     0.5000E+02
               A1  5     0.2800E+00     0.1630E+08     0.1500E+00     0.0000E+00     0.5000E+02
               A1  6     0.2800E+00     0.1630E+08     0.1500E+00     0.0000E+00     0.5000E+02
               A1  7     0.2800E+00     0.1630E+08     0.1500E+00     0.0000E+00     0.5000E+02
               A1  8     0.2800E+00     0.1630E+08     0.1500E+00     0.0000E+00     0.5000E+02
               A1  9     0.2800E+00     0.1630E+08     0.1500E+00     0.0000E+00     0.5000E+02
               A1 10     0.2800E+00     0.1630E+08     0.1500E+00     0.0000E+00     0.5000E+02
               A1 11     0.2800E+00     0.1630E+08     0.1500E+00     0.0000E+00     0.5000E+02
               A1 12     0.2800E+00     0.1630E+08     0.1500E+00     0.0000E+00     0.5000E+02
               A1 13     0.2800E+00     0.1630E+08     0.1500E+00     0.0000E+00     0.5000E+02
               A1 14     0.2800E+00     0.1630E+08     0.1500E+00     0.0000E+00     0.5000E+02
               A1 15     0.2800E+00     0.1630E+08     0.1500E+00     0.0000E+00     0.5000E+02
               A1 16     0.2800E+00     0.1630E+08     0.1500E+00     0.0000E+00     0.5000E+02
               A1 17     0.2800E+00     0.1630E+08     0.1500E+00     0.0000E+00     0.5000E+02
               A1 18     0.2800E+00     0.1630E+08     0.1500E+00     0.0000E+00     0.5000E+02
               A1 19     0.2800E+00     0.1630E+08     0.1500E+00     0.0000E+00     0.5000E+02
               A1 20     0.2800E+00     0.1630E+08     0.1500E+00     0.0000E+00     0.5000E+02
               A1 21     0.2800E+00     0.1630E+08     0.1500E+00     0.0000E+00     0.5000E+02
               A1 22     0.2800E+00     0.1630E+08     0.1500E+00     0.0000E+00     0.5000E+02
               A1 23     0.2800E+00     0.1630E+08     0.1500E+00     0.0000E+00     0.5000E+02
               A1 24     0.2800E+00     0.1630E+08     0.1500E+00     0.0000E+00     0.5000E+02
               A1 25     0.2800E+00     0.1630E+08     0.1500E+00     0.0000E+00     0.5000E+02
               A1 26     0.2800E+00     0.1630E+08     0.1500E+00     0.0000E+00     0.5000E+02
               A1 27     0.2800E+00     0.1630E+08     0.1500E+00     0.0000E+00     0.5000E+02
               A1 28     0.2800E+00     0.1630E+08     0.1500E+00     0.0000E+00     0.5000E+02
               A1 29     0.2800E+00     0.1630E+08     0.1500E+00     0.0000E+00     0.5000E+02
               A1 30     0.2800E+00     0.1630E+08     0.1500E+00     0.0000E+00     0.5000E+02
               A1 31     0.2800E+00     0.1630E+08     0.1500E+00     0.0000E+00     0.5000E+02
               A1 32     0.2800E+00     0.1630E+08     0.1500E+00     0.0000E+00     0.5000E+02
               A1 33     0.2800E+00     0.1630E+08     0.1500E+00     0.0000E+00     0.5000E+02
               A1 34     0.2800E+00     0.1630E+08     0.1500E+00     0.0000E+00     0.5000E+02
               A1 35     0.2800E+00     0.1630E+08     0.1500E+00     0.0000E+00     0.5000E+02
               A1 36     0.2800E+00     0.1630E+08     0.1500E+00     0.0000E+00     0.5000E+02
               A1 37     0.2800E+00     0.1630E+08     0.1500E+00     0.0000E+00     0.5000E+02
               A1 38     0.2800E+00     0.1630E+08     0.1500E+00     0.0000E+00     0.5000E+02
               A1 39     0.2800E+00     0.1630E+08     0.1500E+00     0.0000E+00     0.5000E+02
               A1 40     0.2800E+00     0.1630E+08     0.1500E+00     0.0000E+00     0.5000E+02
               A1 41     0.2800E+00     0.1630E+08     0.1500E+00     0.0000E+00     0.5000E+02
               A1 42     0.2800E+00     0.1630E+08     0.1500E+00     0.0000E+00     0.5000E+02
               A1 43     0.2800E+00     0.1630E+08     0.1500E+00     0.0000E+00     0.5000E+02
               A1 44     0.2800E+00     0.1630E+08     0.1500E+00     0.0000E+00     0.5000E+02
               A1 45     0.2800E+00     0.1630E+08     0.1500E+00     0.0000E+00     0.5000E+02
               A1 46     0.2800E+00     0.1630E+08     0.1500E+00     0.0000E+00     0.5000E+02
               A1 47     0.2800E+00     0.1630E+08     0.1500E+00     0.0000E+00     0.5000E+02
               A1 48     0.2800E+00     0.1630E+08     0.1500E+00     0.0000E+00     0.5000E+02
               A1 49     0.2800E+00     0.1630E+08     0.1500E+00     0.0000E+00     0.5000E+02
               A1 50     0.2800E+00     0.1630E+08     0.1500E+00     0.0000E+00     0.5000E+02
               A1 51     0.2800E+00     0.1630E+08     0.1500E+00     0.0000E+00     0.5000E+02
               A1 52     0.2800E+00     0.1630E+08     0.1500E+00     0.0000E+00     0.5000E+02
               A1 53     0.2800E+00     0.1630E+08     0.1500E+00     0.0000E+00     0.5000E+02
               A1 54     0.2800E+00     0.1630E+08     0.1500E+00     0.0000E+00     0.5000E+02
               A1 55     0.2800E+00     0.1630E+08     0.1500E+00     0.0000E+00     0.5000E+02
               A1 56     0.2800E+00     0.1630E+08     0.1500E+00     0.0000E+00     0.5000E+02
               A1 57     0.2800E+00     0.1630E+08     0.1500E+00     0.0000E+00     0.5000E+02
               A1 58     0.2800E+00     0.1630E+08     0.1500E+00     0.0000E+00     0.5000E+02
               A1 59     0.2800E+00     0.1630E+08     0.1500E+00     0.0000E+00     0.5000E+02
               A1 60     0.2800E+00     0.1630E+08     0.1500E+00     0.0000E+00     0.5000E+02
               A1 61     0.2800E+00     0.1630E+08     0.1500E+00     0.0000E+00     0.5000E+02
               A1 62     0.2800E+00     0.1630E+08     0.1500E+00     0.0000E+00     0.5000E+02
               A1 63     0.2800E+00     0.1630E+08     0.1500E+00     0.0000E+00     0.5000E+02
               A1 64     0.2800E+00     0.1630E+08     0.1500E+00     0.0000E+00     0.5000E+02
               A1 65     0.2800E+00     0.1630E+08     0.1500E+00     0.0000E+00     0.5000E+02
               A1 66     0.2800E+00     0.1630E+08     0.1500E+00     0.0000E+00     0.5000E+02
               A1 67     0.2800E+00     0.1630E+08     0.1500E+00     0.0000E+00     0.5000E+02
               A1 68     0.2800E+00     0.1630E+08     0.1500E+00     0.0000E+00     0.5000E+02
               A1 69     0.2800E+00     0.1630E+08     0.1500E+00     0.0000E+00     0.5000E+02
               A1 70     0.2800E+00     0.1630E+08     0.1500E+00     0.0000E+00     0.5000E+02
               A1 71     0.2800E+00     0.1630E+08     0.1500E+00     0.0000E+00     0.5000E+02
               A1 72     0.2800E+00     0.1630E+08     0.1500E+00     0.0000E+00     0.5000E+02
               A1 73     0.2800E+00     0.1630E+08     0.1500E+00     0.0000E+00     0.5000E+02
               A1 74     0.2800E+00     0.1630E+08     0.1500E+00     0.0000E+00     0.5000E+02
               A1 75     0.2800E+00     0.1630E+08     0.1500E+00     0.0000E+00     0.5000E+02
               A1 76     0.2800E+00     0.1630E+08     0.1500E+00     0.0000E+00     0.5000E+02
               A1 77     0.2800E+00     0.1630E+08     0.1500E+00     0.0000E+00     0.5000E+02
               A1 78     0.2800E+00     0.1630E+08     0.1500E+00     0.0000E+00     0.5000E+02
               A1 79     0.2800E+00     0.1630E+08     0.1500E+00     0.0000E+00     0.5000E+02
               A1 80     0.2800E+00     0.1630E+08     0.1500E+00     0.0000E+00     0.5000E+02
               A1 81     0.2800E+00     0.1630E+08     0.1500E+00     0.0000E+00     0.5000E+02
               A1 82     0.2800E+00     0.1630E+08     0.1500E+00     0.0000E+00     0.5000E+02
               A1 83     0.2800E+00     0.1630E+08     0.1500E+00     0.0000E+00     0.5000E+02
               A1 84     0.2800E+00     0.1630E+08     0.1500E+00     0.0000E+00     0.5000E+02
               A1 85     0.2800E+00     0.1630E+08     0.1500E+00     0.0000E+00     0.5000E+02
               A1 86     0.2800E+00     0.1630E+08     0.1500E+00     0.0000E+00     0.5000E+02
               A1 87     0.2800E+00     0.1630E+08     0.1500E+00     0.0000E+00     0.5000E+02
               A1 88     0.2800E+00     0.1630E+08     0.1500E+00     0.0000E+00     0.5000E+02
               A1 89     0.2800E+00     0.1630E+08     0.1500E+00     0.0000E+00     0.5000E+02
               A1 90     0.2800E+00     0.1630E+08     0.1500E+00     0.0000E+00     0.5000E+02
               A1 91     0.2800E+00     0.1630E+08     0.1500E+00     0.0000E+00     0.5000E+02
               A1 92     0.2800E+00     0.1630E+08     0.1500E+00     0.0000E+00     0.5000E+02
               A1 93     0.2800E+00     0.1630E+08     0.1500E+00     0.0000E+00     0.5000E+02
               A1 94     0.2800E+00     0.1630E+08     0.1500E+00     0.0000E+00     0.5000E+02
               A1 95     0.2800E+00     0.1630E+08     0.1500E+00     0.0000E+00     0.5000E+02
               A1 96     0.2800E+00     0.1630E+08     0.1500E+00     0.0000E+00     0.5000E+02
               A1 97     0.2800E+00     0.1630E+08     0.1500E+00     0.0000E+00     0.5000E+02
               A1 98     0.2800E+00     0.1630E+08     0.1500E+00     0.0000E+00     0.5000E+02
               A1 99     0.2800E+00     0.1630E+08     0.1500E+00     0.0000E+00     0.5000E+02
               A11 0     0.2800E+00     0.1630E+08     0.1500E+00     0.0000E+00     0.5000E+02
               A2  1     0.2800E+00     0.1630E+08     0.1500E+00     0.0000E+00     0.5000E+02
               A2  2     0.2800E+00     0.1630E+08     0.1500E+00     0.0000E+00     0.5000E+02
               A2  3     0.2800E+00     0.1630E+08     0.1500E+00     0.0000E+00     0.5000E+02
               A2  4     0.2800E+00     0.1630E+08     0.1500E+00     0.0000E+00     0.5000E+02
               A2  5     0.2800E+00     0.1630E+08     0.1500E+00     0.0000E+00     0.5000E+02
               A2  6     0.2800E+00     0.1630E+08     0.1500E+00     0.0000E+00     0.5000E+02
               A2  7     0.2800E+00     0.1630E+08     0.1500E+00     0.0000E+00     0.5000E+02
               A2  8     0.2800E+00     0.1630E+08     0.1500E+00     0.0000E+00     0.5000E+02
               A2  9     0.2800E+00     0.1630E+08     0.1500E+00     0.0000E+00     0.5000E+02
               A2 10     0.2800E+00     0.1630E+08     0.1500E+00     0.0000E+00     0.5000E+02
               A2 11     0.2800E+00     0.1630E+08     0.1500E+00     0.0000E+00     0.5000E+02
               A2 12     0.2800E+00     0.1630E+08     0.1500E+00     0.0000E+00     0.5000E+02
               A2 13     0.2800E+00     0.1630E+08     0.1500E+00     0.0000E+00     0.5000E+02
               A2 14     0.2800E+00     0.1630E+08     0.1500E+00     0.0000E+00     0.5000E+02
               A2 15     0.2800E+00     0.1630E+08     0.1500E+00     0.0000E+00     0.5000E+02
               A2 16     0.2800E+00     0.1630E+08     0.1500E+00     0.0000E+00     0.5000E+02
               A2 17     0.2800E+00     0.1630E+08     0.1500E+00     0.0000E+00     0.5000E+02
               A2 18     0.2800E+00     0.1630E+08     0.1500E+00     0.0000E+00     0.5000E+02
               A2 19     0.2800E+00     0.1630E+08     0.1500E+00     0.0000E+00     0.5000E+02
               A2 20     0.2800E+00     0.1630E+08     0.1500E+00     0.0000E+00     0.5000E+02
               A2 21     0.2800E+00     0.1630E+08     0.1500E+00     0.0000E+00     0.5000E+02
               A2 22     0.2800E+00     0.1630E+08     0.1500E+00     0.0000E+00     0.5000E+02
               A2 23     0.2800E+00     0.1630E+08     0.1500E+00     0.0000E+00     0.5000E+02
               A2 24     0.2800E+00     0.1630E+08     0.1500E+00     0.0000E+00     0.5000E+02
               A2 25     0.2800E+00     0.1630E+08     0.1500E+00     0.0000E+00     0.5000E+02
               A2 26     0.2800E+00     0.1630E+08     0.1500E+00     0.0000E+00     0.5000E+02
               A2 27     0.2800E+00     0.1630E+08     0.1500E+00     0.0000E+00     0.5000E+02
               A2 28     0.2800E+00     0.1630E+08     0.1500E+00     0.0000E+00     0.5000E+02
               A2 29     0.2800E+00     0.1630E+08     0.1500E+00     0.0000E+00     0.5000E+02
               A2 30     0.2800E+00     0.1630E+08     0.1500E+00     0.0000E+00     0.5000E+02
               A2 31     0.2800E+00     0.1630E+08     0.1500E+00     0.0000E+00     0.5000E+02
               A2 32     0.2800E+00     0.1630E+08     0.1500E+00     0.0000E+00     0.5000E+02
               A2 33     0.2800E+00     0.1630E+08     0.1500E+00     0.0000E+00     0.5000E+02
               A2 34     0.2800E+00     0.1630E+08     0.1500E+00     0.0000E+00     0.5000E+02
               A2 35     0.2800E+00     0.1630E+08     0.1500E+00     0.0000E+00     0.5000E+02
               A2 36     0.2800E+00     0.1630E+08     0.1500E+00     0.0000E+00     0.5000E+02
               A2 37     0.2800E+00     0.1630E+08     0.1500E+00     0.0000E+00     0.5000E+02
               A2 38     0.2800E+00     0.1630E+08     0.1500E+00     0.0000E+00     0.5000E+02
               A2 39     0.2800E+00     0.1630E+08     0.1500E+00     0.0000E+00     0.5000E+02
               A2 40     0.2800E+00     0.1630E+08     0.1500E+00     0.0000E+00     0.5000E+02
               A2 41     0.2800E+00     0.1630E+08     0.1500E+00     0.0000E+00     0.5000E+02
               A2 42     0.2800E+00     0.1630E+08     0.1500E+00     0.0000E+00     0.5000E+02
               A2 43     0.2800E+00     0.1630E+08     0.1500E+00     0.0000E+00     0.5000E+02
               A2 44     0.2800E+00     0.1630E+08     0.1500E+00     0.0000E+00     0.5000E+02
               A2 45     0.2800E+00     0.1630E+08     0.1500E+00     0.0000E+00     0.5000E+02
               A2 46     0.2800E+00     0.1630E+08     0.1500E+00     0.0000E+00     0.5000E+02
               A2 47     0.2800E+00     0.1630E+08     0.1500E+00     0.0000E+00     0.5000E+02
               A2 48     0.2800E+00     0.1630E+08     0.1500E+00     0.0000E+00     0.5000E+02
               A2 49     0.2800E+00     0.1630E+08     0.1500E+00     0.0000E+00     0.5000E+02
               A2 50     0.2800E+00     0.1630E+08     0.1500E+00     0.0000E+00     0.5000E+02
               A2 51     0.2800E+00     0.1630E+08     0.1500E+00     0.0000E+00     0.5000E+02
               A2 52     0.2800E+00     0.1630E+08     0.1500E+00     0.0000E+00     0.5000E+02
               A2 53     0.2800E+00     0.1630E+08     0.1500E+00     0.0000E+00     0.5000E+02
               A2 54     0.2800E+00     0.1630E+08     0.1500E+00     0.0000E+00     0.5000E+02
               A2 55     0.2800E+00     0.1630E+08     0.1500E+00     0.0000E+00     0.5000E+02
               A2 56     0.2800E+00     0.1630E+08     0.1500E+00     0.0000E+00     0.5000E+02
               A2 57     0.2800E+00     0.1630E+08     0.1500E+00     0.0000E+00     0.5000E+02
               A2 58     0.2800E+00     0.1630E+08     0.1500E+00     0.0000E+00     0.5000E+02
               A2 59     0.2800E+00     0.1630E+08     0.1500E+00     0.0000E+00     0.5000E+02
               A2 60     0.2800E+00     0.1630E+08     0.1500E+00     0.0000E+00     0.5000E+02
               A2 61     0.2800E+00     0.1630E+08     0.1500E+00     0.0000E+00     0.5000E+02
               A2 62     0.2800E+00     0.1630E+08     0.1500E+00     0.0000E+00     0.5000E+02
               A2 63     0.2800E+00     0.1630E+08     0.1500E+00     0.0000E+00     0.5000E+02
               A2 64     0.2800E+00     0.1630E+08     0.1500E+00     0.0000E+00     0.5000E+02
               A2 65     0.2800E+00     0.1630E+08     0.1500E+00     0.0000E+00     0.5000E+02
               A2 66     0.2800E+00     0.1630E+08     0.1500E+00     0.0000E+00     0.5000E+02
               A2 67     0.2800E+00     0.1630E+08     0.1500E+00     0.0000E+00     0.5000E+02
               A2 68     0.2800E+00     0.1630E+08     0.1500E+00     0.0000E+00     0.5000E+02
               A2 69     0.2800E+00     0.1630E+08     0.1500E+00     0.0000E+00     0.5000E+02
               A2 70     0.2800E+00     0.1630E+08     0.1500E+00     0.0000E+00     0.5000E+02
               A2 71     0.2800E+00     0.1630E+08     0.1500E+00     0.0000E+00     0.5000E+02
               A2 72     0.2800E+00     0.1630E+08     0.1500E+00     0.0000E+00     0.5000E+02
               A2 73     0.2800E+00     0.1630E+08     0.1500E+00     0.0000E+00     0.5000E+02
               A2 74     0.2800E+00     0.1630E+08     0.1500E+00     0.0000E+00     0.5000E+02
               A2 75     0.2800E+00     0.1630E+08     0.1500E+00     0.0000E+00     0.5000E+02
               A2 76     0.2800E+00     0.1630E+08     0.1500E+00     0.0000E+00     0.5000E+02
               A2 77     0.2800E+00     0.1630E+08     0.1500E+00     0.0000E+00     0.5000E+02
               A2 78     0.2800E+00     0.1630E+08     0.1500E+00     0.0000E+00     0.5000E+02
               A2 79     0.2800E+00     0.1630E+08     0.1500E+00     0.0000E+00     0.5000E+02
               A2 80     0.2800E+00     0.1630E+08     0.1500E+00     0.0000E+00     0.5000E+02
               A2 81     0.2800E+00     0.1630E+08     0.1500E+00     0.0000E+00     0.5000E+02
               A2 82     0.2800E+00     0.1630E+08     0.1500E+00     0.0000E+00     0.5000E+02
               A2 83     0.2800E+00     0.1630E+08     0.1500E+00     0.0000E+00     0.5000E+02
               A2 84     0.2800E+00     0.1630E+08     0.1500E+00     0.0000E+00     0.5000E+02
               A2 85     0.2800E+00     0.1630E+08     0.1500E+00     0.0000E+00     0.5000E+02
               A2 86     0.2800E+00     0.1630E+08     0.1500E+00     0.0000E+00     0.5000E+02
               A2 87     0.2800E+00     0.1630E+08     0.1500E+00     0.0000E+00     0.5000E+02
               A2 88     0.2800E+00     0.1630E+08     0.1500E+00     0.0000E+00     0.5000E+02
               A2 89     0.2800E+00     0.1630E+08     0.1500E+00     0.0000E+00     0.5000E+02
               A2 90     0.2800E+00     0.1630E+08     0.1500E+00     0.0000E+00     0.5000E+02
               A2 91     0.2800E+00     0.1630E+08     0.1500E+00     0.0000E+00     0.5000E+02
               A2 92     0.2800E+00     0.1630E+08     0.1500E+00     0.0000E+00     0.5000E+02
               A2 93     0.2800E+00     0.1630E+08     0.1500E+00     0.0000E+00     0.5000E+02
               A2 94     0.2800E+00     0.1630E+08     0.1500E+00     0.0000E+00     0.5000E+02
               A2 95     0.2800E+00     0.1630E+08     0.1500E+00     0.0000E+00     0.5000E+02
               A2 96     0.2800E+00     0.1630E+08     0.1500E+00     0.0000E+00     0.5000E+02
               A2 97     0.2800E+00     0.1630E+08     0.1500E+00     0.0000E+00     0.5000E+02
               A2 98     0.2800E+00     0.1630E+08     0.1500E+00     0.0000E+00     0.5000E+02
               A2 99     0.2800E+00     0.1630E+08     0.1500E+00     0.0000E+00     0.5000E+02
               A21 0     0.2800E+00     0.1630E+08     0.1500E+00     0.0000E+00     0.5000E+02
               A3  1     0.2800E+00     0.1630E+08     0.1500E+00     0.0000E+00     0.5000E+02
               A3  2     0.2800E+00     0.1630E+08     0.1500E+00     0.0000E+00     0.5000E+02
               A3  3     0.2800E+00     0.1630E+08     0.1500E+00     0.0000E+00     0.5000E+02
               A3  4     0.2800E+00     0.1630E+08     0.1500E+00     0.0000E+00     0.5000E+02
               A3  5     0.2800E+00     0.1630E+08     0.1500E+00     0.0000E+00     0.5000E+02
               A3  6     0.2800E+00     0.1630E+08     0.1500E+00     0.0000E+00     0.5000E+02
               A3  7     0.2800E+00     0.1630E+08     0.1500E+00     0.0000E+00     0.5000E+02
               A3  8     0.2800E+00     0.1630E+08     0.1500E+00     0.0000E+00     0.5000E+02
               A3  9     0.2800E+00     0.1630E+08     0.1500E+00     0.0000E+00     0.5000E+02
               A3 10     0.2800E+00     0.1630E+08     0.1500E+00     0.0000E+00     0.5000E+02
               A3 11     0.2800E+00     0.1630E+08     0.1500E+00     0.0000E+00     0.5000E+02
               A3 12     0.2800E+00     0.1630E+08     0.1500E+00     0.0000E+00     0.5000E+02
               A3 13     0.2800E+00     0.1630E+08     0.1500E+00     0.0000E+00     0.5000E+02
               A3 14     0.2800E+00     0.1630E+08     0.1500E+00     0.0000E+00     0.5000E+02
               A3 15     0.2800E+00     0.1630E+08     0.1500E+00     0.0000E+00     0.5000E+02
               A3 16     0.2800E+00     0.1630E+08     0.1500E+00     0.0000E+00     0.5000E+02
               A3 17     0.2800E+00     0.1630E+08     0.1500E+00     0.0000E+00     0.5000E+02
               A3 18     0.2800E+00     0.1630E+08     0.1500E+00     0.0000E+00     0.5000E+02
               A3 19     0.2800E+00     0.1630E+08     0.1500E+00     0.0000E+00     0.5000E+02
               A3 20     0.2800E+00     0.1630E+08     0.1500E+00     0.0000E+00     0.5000E+02
               A3 21     0.2800E+00     0.1630E+08     0.1500E+00     0.0000E+00     0.5000E+02
               A3 22     0.2800E+00     0.1630E+08     0.1500E+00     0.0000E+00     0.5000E+02
               A3 23     0.2800E+00     0.1630E+08     0.1500E+00     0.0000E+00     0.5000E+02
               A3 24     0.2800E+00     0.1630E+08     0.1500E+00     0.0000E+00     0.5000E+02
               A3 25     0.2800E+00     0.1630E+08     0.1500E+00     0.0000E+00     0.5000E+02
               A3 26     0.2800E+00     0.1630E+08     0.1500E+00     0.0000E+00     0.5000E+02
               A3 27     0.2800E+00     0.1630E+08     0.1500E+00     0.0000E+00     0.5000E+02
               A3 28     0.2800E+00     0.1630E+08     0.1500E+00     0.0000E+00     0.5000E+02
               A3 29     0.2800E+00     0.1630E+08     0.1500E+00     0.0000E+00     0.5000E+02
               A3 30     0.2800E+00     0.1630E+08     0.1500E+00     0.0000E+00     0.5000E+02
               A3 31     0.2800E+00     0.1630E+08     0.1500E+00     0.0000E+00     0.5000E+02
               A3 32     0.2800E+00     0.1630E+08     0.1500E+00     0.0000E+00     0.5000E+02
               A3 33     0.2800E+00     0.1630E+08     0.1500E+00     0.0000E+00     0.5000E+02
               A3 34     0.2800E+00     0.1630E+08     0.1500E+00     0.0000E+00     0.5000E+02
               A3 35     0.2800E+00     0.1630E+08     0.1500E+00     0.0000E+00     0.5000E+02
               A3 36     0.2800E+00     0.1630E+08     0.1500E+00     0.0000E+00     0.5000E+02
               A3 37     0.2800E+00     0.1630E+08     0.1500E+00     0.0000E+00     0.5000E+02
               A3 38     0.2800E+00     0.1630E+08     0.1500E+00     0.0000E+00     0.5000E+02
               A3 39     0.2800E+00     0.1630E+08     0.1500E+00     0.0000E+00     0.5000E+02
               A3 40     0.2800E+00     0.1630E+08     0.1500E+00     0.0000E+00     0.5000E+02
               A3 41     0.2800E+00     0.1630E+08     0.1500E+00     0.0000E+00     0.5000E+02
               A3 42     0.2800E+00     0.1630E+08     0.1500E+00     0.0000E+00     0.5000E+02
               A3 43     0.2800E+00     0.1630E+08     0.1500E+00     0.0000E+00     0.5000E+02
               A3 44     0.2800E+00     0.1630E+08     0.1500E+00     0.0000E+00     0.5000E+02
               A3 45     0.2800E+00     0.1630E+08     0.1500E+00     0.0000E+00     0.5000E+02
               A3 46     0.2800E+00     0.1630E+08     0.1500E+00     0.0000E+00     0.5000E+02
               A3 47     0.2800E+00     0.1630E+08     0.1500E+00     0.0000E+00     0.5000E+02
               A3 48     0.2800E+00     0.1630E+08     0.1500E+00     0.0000E+00     0.5000E+02
               A3 49     0.2800E+00     0.1630E+08     0.1500E+00     0.0000E+00     0.5000E+02
               A3 50     0.2800E+00     0.1630E+08     0.1500E+00     0.0000E+00     0.5000E+02
               A3 51     0.2800E+00     0.1630E+08     0.1500E+00     0.0000E+00     0.5000E+02
               A3 52     0.2800E+00     0.1630E+08     0.1500E+00     0.0000E+00     0.5000E+02
               A3 53     0.2800E+00     0.1630E+08     0.1500E+00     0.0000E+00     0.5000E+02
               A3 54     0.2800E+00     0.1630E+08     0.1500E+00     0.0000E+00     0.5000E+02
               A3 55     0.2800E+00     0.1630E+08     0.1500E+00     0.0000E+00     0.5000E+02
               A3 56     0.2800E+00     0.1630E+08     0.1500E+00     0.0000E+00     0.5000E+02
               A3 57     0.2800E+00     0.1630E+08     0.1500E+00     0.0000E+00     0.5000E+02
               A3 58     0.2800E+00     0.1630E+08     0.1500E+00     0.0000E+00     0.5000E+02
               A3 59     0.2800E+00     0.1630E+08     0.1500E+00     0.0000E+00     0.5000E+02
               A3 60     0.2800E+00     0.1630E+08     0.1500E+00     0.0000E+00     0.5000E+02
               A3 61     0.2800E+00     0.1630E+08     0.1500E+00     0.0000E+00     0.5000E+02
               A3 62     0.2800E+00     0.1630E+08     0.1500E+00     0.0000E+00     0.5000E+02
               A3 63     0.2800E+00     0.1630E+08     0.1500E+00     0.0000E+00     0.5000E+02
               A3 64     0.2800E+00     0.1630E+08     0.1500E+00     0.0000E+00     0.5000E+02
               A3 65     0.2800E+00     0.1630E+08     0.1500E+00     0.0000E+00     0.5000E+02
               A3 66     0.2800E+00     0.1630E+08     0.1500E+00     0.0000E+00     0.5000E+02
               A3 67     0.2800E+00     0.1630E+08     0.1500E+00     0.0000E+00     0.5000E+02
               A3 68     0.2800E+00     0.1630E+08     0.1500E+00     0.0000E+00     0.5000E+02
               A3 69     0.2800E+00     0.1630E+08     0.1500E+00     0.0000E+00     0.5000E+02
               A3 70     0.2800E+00     0.1630E+08     0.1500E+00     0.0000E+00     0.5000E+02
               A3 71     0.2800E+00     0.1630E+08     0.1500E+00     0.0000E+00     0.5000E+02
               A3 72     0.2800E+00     0.1630E+08     0.1500E+00     0.0000E+00     0.5000E+02
               A3 73     0.2800E+00     0.1630E+08     0.1500E+00     0.0000E+00     0.5000E+02
               A3 74     0.2800E+00     0.1630E+08     0.1500E+00     0.0000E+00     0.5000E+02
               A3 75     0.2800E+00     0.1630E+08     0.1500E+00     0.0000E+00     0.5000E+02
               A3 76     0.2800E+00     0.1630E+08     0.1500E+00     0.0000E+00     0.5000E+02
               A3 77     0.2800E+00     0.1630E+08     0.1500E+00     0.0000E+00     0.5000E+02
               A3 78     0.2800E+00     0.1630E+08     0.1500E+00     0.0000E+00     0.5000E+02
               A3 79     0.2800E+00     0.1630E+08     0.1500E+00     0.0000E+00     0.5000E+02
               A3 80     0.2800E+00     0.1630E+08     0.1500E+00     0.0000E+00     0.5000E+02
               A3 81     0.2800E+00     0.1630E+08     0.1500E+00     0.0000E+00     0.5000E+02
               A3 82     0.2800E+00     0.1630E+08     0.1500E+00     0.0000E+00     0.5000E+02
               A3 83     0.2800E+00     0.1630E+08     0.1500E+00     0.0000E+00     0.5000E+02
               A3 84     0.2800E+00     0.1630E+08     0.1500E+00     0.0000E+00     0.5000E+02
               A3 85     0.2800E+00     0.1630E+08     0.1500E+00     0.0000E+00     0.5000E+02
               A3 86     0.2800E+00     0.1630E+08     0.1500E+00     0.0000E+00     0.5000E+02
               A3 87     0.2800E+00     0.1630E+08     0.1500E+00     0.0000E+00     0.5000E+02
               A3 88     0.2800E+00     0.1630E+08     0.1500E+00     0.0000E+00     0.5000E+02
               A3 89     0.2800E+00     0.1630E+08     0.1500E+00     0.0000E+00     0.5000E+02
               A3 90     0.2800E+00     0.1630E+08     0.1500E+00     0.0000E+00     0.5000E+02
               A3 91     0.2800E+00     0.1630E+08     0.1500E+00     0.0000E+00     0.5000E+02
               A3 92     0.2800E+00     0.1630E+08     0.1500E+00     0.0000E+00     0.5000E+02
               A3 93     0.2800E+00     0.1630E+08     0.1500E+00     0.0000E+00     0.5000E+02
               A3 94     0.2800E+00     0.1630E+08     0.1500E+00     0.0000E+00     0.5000E+02
               A3 95     0.2800E+00     0.1630E+08     0.1500E+00     0.0000E+00     0.5000E+02
               A3 96     0.2800E+00     0.1630E+08     0.1500E+00     0.0000E+00     0.5000E+02
               A3 97     0.2800E+00     0.1630E+08     0.1500E+00     0.0000E+00     0.5000E+02
               A3 98     0.2800E+00     0.1630E+08     0.1500E+00     0.0000E+00     0.5000E+02
               A3 99     0.2800E+00     0.1630E+08     0.1500E+00     0.0000E+00     0.5000E+02
               A31 0     0.2800E+00     0.1630E+08     0.1500E+00     0.0000E+00     0.5000E+02
               A4  1     0.2800E+00     0.1630E+08     0.1500E+00     0.0000E+00     0.5000E+02
               A4  2     0.2800E+00     0.1630E+08     0.1500E+00     0.0000E+00     0.5000E+02
               A4  3     0.2800E+00     0.1630E+08     0.1500E+00     0.0000E+00     0.5000E+02
               A4  4     0.2800E+00     0.1630E+08     0.1500E+00     0.0000E+00     0.5000E+02
               A4  5     0.2800E+00     0.1630E+08     0.1500E+00     0.0000E+00     0.5000E+02
               A4  6     0.2800E+00     0.1630E+08     0.1500E+00     0.0000E+00     0.5000E+02
               A4  7     0.2800E+00     0.1630E+08     0.1500E+00     0.0000E+00     0.5000E+02
               A4  8     0.2800E+00     0.1630E+08     0.1500E+00     0.0000E+00     0.5000E+02
               A4  9     0.2800E+00     0.1630E+08     0.1500E+00     0.0000E+00     0.5000E+02
               A4 10     0.2800E+00     0.1630E+08     0.1500E+00     0.0000E+00     0.5000E+02
               A4 11     0.2800E+00     0.1630E+08     0.1500E+00     0.0000E+00     0.5000E+02
               A4 12     0.2800E+00     0.1630E+08     0.1500E+00     0.0000E+00     0.5000E+02
               A4 13     0.2800E+00     0.1630E+08     0.1500E+00     0.0000E+00     0.5000E+02
               A4 14     0.2800E+00     0.1630E+08     0.1500E+00     0.0000E+00     0.5000E+02
               A4 15     0.2800E+00     0.1630E+08     0.1500E+00     0.0000E+00     0.5000E+02
               A4 16     0.2800E+00     0.1630E+08     0.1500E+00     0.0000E+00     0.5000E+02
               A4 17     0.2800E+00     0.1630E+08     0.1500E+00     0.0000E+00     0.5000E+02
               A4 18     0.2800E+00     0.1630E+08     0.1500E+00     0.0000E+00     0.5000E+02
               A4 19     0.2800E+00     0.1630E+08     0.1500E+00     0.0000E+00     0.5000E+02
               A4 20     0.2800E+00     0.1630E+08     0.1500E+00     0.0000E+00     0.5000E+02
               A4 21     0.2800E+00     0.1630E+08     0.1500E+00     0.0000E+00     0.5000E+02
               A4 22     0.2800E+00     0.1630E+08     0.1500E+00     0.0000E+00     0.5000E+02
               A4 23     0.2800E+00     0.1630E+08     0.1500E+00     0.0000E+00     0.5000E+02
               A4 24     0.2800E+00     0.1630E+08     0.1500E+00     0.0000E+00     0.5000E+02
               A4 25     0.2800E+00     0.1630E+08     0.1500E+00     0.0000E+00     0.5000E+02
               A4 26     0.2800E+00     0.1630E+08     0.1500E+00     0.0000E+00     0.5000E+02
               A4 27     0.2800E+00     0.1630E+08     0.1500E+00     0.0000E+00     0.5000E+02
               A4 28     0.2800E+00     0.1630E+08     0.1500E+00     0.0000E+00     0.5000E+02
               A4 29     0.2800E+00     0.1630E+08     0.1500E+00     0.0000E+00     0.5000E+02
               A4 30     0.2800E+00     0.1630E+08     0.1500E+00     0.0000E+00     0.5000E+02
               A4 31     0.2800E+00     0.1630E+08     0.1500E+00     0.0000E+00     0.5000E+02
               A4 32     0.2800E+00     0.1630E+08     0.1500E+00     0.0000E+00     0.5000E+02
               A4 33     0.2800E+00     0.1630E+08     0.1500E+00     0.0000E+00     0.5000E+02
               A4 34     0.2800E+00     0.1630E+08     0.1500E+00     0.0000E+00     0.5000E+02
               A4 35     0.2800E+00     0.1630E+08     0.1500E+00     0.0000E+00     0.5000E+02
               A4 36     0.2800E+00     0.1630E+08     0.1500E+00     0.0000E+00     0.5000E+02
               A4 37     0.2800E+00     0.1630E+08     0.1500E+00     0.0000E+00     0.5000E+02
               A4 38     0.2800E+00     0.1630E+08     0.1500E+00     0.0000E+00     0.5000E+02
               A4 39     0.2800E+00     0.1630E+08     0.1500E+00     0.0000E+00     0.5000E+02
               A4 40     0.2800E+00     0.1630E+08     0.1500E+00     0.0000E+00     0.5000E+02
               A4 41     0.2800E+00     0.1630E+08     0.1500E+00     0.0000E+00     0.5000E+02
               A4 42     0.2800E+00     0.1630E+08     0.1500E+00     0.0000E+00     0.5000E+02
               A4 43     0.2800E+00     0.1630E+08     0.1500E+00     0.0000E+00     0.5000E+02
               A4 44     0.2800E+00     0.1630E+08     0.1500E+00     0.0000E+00     0.5000E+02
               A4 45     0.2800E+00     0.1630E+08     0.1500E+00     0.0000E+00     0.5000E+02
               A4 46     0.2800E+00     0.1630E+08     0.1500E+00     0.0000E+00     0.5000E+02
               A4 47     0.2800E+00     0.1630E+08     0.1500E+00     0.0000E+00     0.5000E+02
               A4 48     0.2800E+00     0.1630E+08     0.1500E+00     0.0000E+00     0.5000E+02
               A4 49     0.2800E+00     0.1630E+08     0.1500E+00     0.0000E+00     0.5000E+02
               A4 50     0.2800E+00     0.1630E+08     0.1500E+00     0.0000E+00     0.5000E+02
               A4 51     0.2800E+00     0.1630E+08     0.1500E+00     0.0000E+00     0.5000E+02
               A4 52     0.2800E+00     0.1630E+08     0.1500E+00     0.0000E+00     0.5000E+02
               A4 53     0.2800E+00     0.1630E+08     0.1500E+00     0.0000E+00     0.5000E+02
               A4 54     0.2800E+00     0.1630E+08     0.1500E+00     0.0000E+00     0.5000E+02
               A4 55     0.2800E+00     0.1630E+08     0.1500E+00     0.0000E+00     0.5000E+02
               A4 56     0.2800E+00     0.1630E+08     0.1500E+00     0.0000E+00     0.5000E+02
               A4 57     0.2800E+00     0.1630E+08     0.1500E+00     0.0000E+00     0.5000E+02
               A4 58     0.2800E+00     0.1630E+08     0.1500E+00     0.0000E+00     0.5000E+02
               A4 59     0.2800E+00     0.1630E+08     0.1500E+00     0.0000E+00     0.5000E+02
               A4 60     0.2800E+00     0.1630E+08     0.1500E+00     0.0000E+00     0.5000E+02
               A4 61     0.2800E+00     0.1630E+08     0.1500E+00     0.0000E+00     0.5000E+02
               A4 62     0.2800E+00     0.1630E+08     0.1500E+00     0.0000E+00     0.5000E+02
               A4 63     0.2800E+00     0.1630E+08     0.1500E+00     0.0000E+00     0.5000E+02
               A4 64     0.2800E+00     0.1630E+08     0.1500E+00     0.0000E+00     0.5000E+02
               A4 65     0.2800E+00     0.1630E+08     0.1500E+00     0.0000E+00     0.5000E+02
               A4 66     0.2800E+00     0.1630E+08     0.1500E+00     0.0000E+00     0.5000E+02
               A4 67     0.2800E+00     0.1630E+08     0.1500E+00     0.0000E+00     0.5000E+02
               A4 68     0.2800E+00     0.1630E+08     0.1500E+00     0.0000E+00     0.5000E+02
               A4 69     0.2800E+00     0.1630E+08     0.1500E+00     0.0000E+00     0.5000E+02
               A4 70     0.2800E+00     0.1630E+08     0.1500E+00     0.0000E+00     0.5000E+02
               A4 71     0.2800E+00     0.1630E+08     0.1500E+00     0.0000E+00     0.5000E+02
               A4 72     0.2800E+00     0.1630E+08     0.1500E+00     0.0000E+00     0.5000E+02
               A4 73     0.2800E+00     0.1630E+08     0.1500E+00     0.0000E+00     0.5000E+02
               A4 74     0.2800E+00     0.1630E+08     0.1500E+00     0.0000E+00     0.5000E+02
               A4 75     0.2800E+00     0.1630E+08     0.1500E+00     0.0000E+00     0.5000E+02
               A4 76     0.2800E+00     0.1630E+08     0.1500E+00     0.0000E+00     0.5000E+02
               A4 77     0.2800E+00     0.1630E+08     0.1500E+00     0.0000E+00     0.5000E+02
               A4 78     0.2800E+00     0.1630E+08     0.1500E+00     0.0000E+00     0.5000E+02
               A4 79     0.2800E+00     0.1630E+08     0.1500E+00     0.0000E+00     0.5000E+02
               A4 80     0.2800E+00     0.1630E+08     0.1500E+00     0.0000E+00     0.5000E+02
               A4 81     0.2800E+00     0.1630E+08     0.1500E+00     0.0000E+00     0.5000E+02
               A4 82     0.2800E+00     0.1630E+08     0.1500E+00     0.0000E+00     0.5000E+02
               A4 83     0.2800E+00     0.1630E+08     0.1500E+00     0.0000E+00     0.5000E+02
               A4 84     0.2800E+00     0.1630E+08     0.1500E+00     0.0000E+00     0.5000E+02
               A4 85     0.2800E+00     0.1630E+08     0.1500E+00     0.0000E+00     0.5000E+02
               A4 86     0.2800E+00     0.1630E+08     0.1500E+00     0.0000E+00     0.5000E+02
               A4 87     0.2800E+00     0.1630E+08     0.1500E+00     0.0000E+00     0.5000E+02
               A4 88     0.2800E+00     0.1630E+08     0.1500E+00     0.0000E+00     0.5000E+02
               A4 89     0.2800E+00     0.1630E+08     0.1500E+00     0.0000E+00     0.5000E+02
               A4 90     0.2800E+00     0.1630E+08     0.1500E+00     0.0000E+00     0.5000E+02
               A4 91     0.2800E+00     0.1630E+08     0.1500E+00     0.0000E+00     0.5000E+02
               A4 92     0.2800E+00     0.1630E+08     0.1500E+00     0.0000E+00     0.5000E+02
               A4 93     0.2800E+00     0.1630E+08     0.1500E+00     0.0000E+00     0.5000E+02
               A4 94     0.2800E+00     0.1630E+08     0.1500E+00     0.0000E+00     0.5000E+02
               A4 95     0.2800E+00     0.1630E+08     0.1500E+00     0.0000E+00     0.5000E+02
               A4 96     0.2800E+00     0.1630E+08     0.1500E+00     0.0000E+00     0.5000E+02
               A4 97     0.2800E+00     0.1630E+08     0.1500E+00     0.0000E+00     0.5000E+02
               A4 98     0.2800E+00     0.1630E+08     0.1500E+00     0.0000E+00     0.5000E+02
               A4 99     0.2800E+00     0.1630E+08     0.1500E+00     0.0000E+00     0.5000E+02
               A41 0     0.2800E+00     0.1630E+08     0.1500E+00     0.0000E+00     0.5000E+02
               A5  1     0.2800E+00     0.1630E+08     0.1500E+00     0.0000E+00     0.5000E+02
               A5  2     0.2800E+00     0.1630E+08     0.1500E+00     0.0000E+00     0.5000E+02
               A5  3     0.2800E+00     0.1630E+08     0.1500E+00     0.0000E+00     0.5000E+02
               A5  4     0.2800E+00     0.1630E+08     0.1500E+00     0.0000E+00     0.5000E+02
               A5  5     0.2800E+00     0.1630E+08     0.1500E+00     0.0000E+00     0.5000E+02
               A5  6     0.2800E+00     0.1630E+08     0.1500E+00     0.0000E+00     0.5000E+02
               A5  7     0.2800E+00     0.1630E+08     0.1500E+00     0.0000E+00     0.5000E+02
               A5  8     0.2800E+00     0.1630E+08     0.1500E+00     0.0000E+00     0.5000E+02
               A5  9     0.2800E+00     0.1630E+08     0.1500E+00     0.0000E+00     0.5000E+02
               A5 10     0.2800E+00     0.1630E+08     0.1500E+00     0.0000E+00     0.5000E+02
               A5 11     0.2800E+00     0.1630E+08     0.1500E+00     0.0000E+00     0.5000E+02
               A5 12     0.2800E+00     0.1630E+08     0.1500E+00     0.0000E+00     0.5000E+02
               A5 13     0.2800E+00     0.1630E+08     0.1500E+00     0.0000E+00     0.5000E+02
               A5 14     0.2800E+00     0.1630E+08     0.1500E+00     0.0000E+00     0.5000E+02
               A5 15     0.2800E+00     0.1630E+08     0.1500E+00     0.0000E+00     0.5000E+02
               A5 16     0.2800E+00     0.1630E+08     0.1500E+00     0.0000E+00     0.5000E+02
               A5 17     0.2800E+00     0.1630E+08     0.1500E+00     0.0000E+00     0.5000E+02
               A5 18     0.2800E+00     0.1630E+08     0.1500E+00     0.0000E+00     0.5000E+02
               A5 19     0.2800E+00     0.1630E+08     0.1500E+00     0.0000E+00     0.5000E+02
               A5 20     0.2800E+00     0.1630E+08     0.1500E+00     0.0000E+00     0.5000E+02
               A5 21     0.2800E+00     0.1630E+08     0.1500E+00     0.0000E+00     0.5000E+02
               A5 22     0.2800E+00     0.1630E+08     0.1500E+00     0.0000E+00     0.5000E+02
               A5 23     0.2800E+00     0.1630E+08     0.1500E+00     0.0000E+00     0.5000E+02
               A5 24     0.2800E+00     0.1630E+08     0.1500E+00     0.0000E+00     0.5000E+02
               A5 25     0.2800E+00     0.1630E+08     0.1500E+00     0.0000E+00     0.5000E+02
               A5 26     0.2800E+00     0.1630E+08     0.1500E+00     0.0000E+00     0.5000E+02
               A5 27     0.2800E+00     0.1630E+08     0.1500E+00     0.0000E+00     0.5000E+02
               A5 28     0.2800E+00     0.1630E+08     0.1500E+00     0.0000E+00     0.5000E+02
               A5 29     0.2800E+00     0.1630E+08     0.1500E+00     0.0000E+00     0.5000E+02
               A5 30     0.2800E+00     0.1630E+08     0.1500E+00     0.0000E+00     0.5000E+02
               A5 31     0.2800E+00     0.1630E+08     0.1500E+00     0.0000E+00     0.5000E+02
               A5 32     0.2800E+00     0.1630E+08     0.1500E+00     0.0000E+00     0.5000E+02
               A5 33     0.2800E+00     0.1630E+08     0.1500E+00     0.0000E+00     0.5000E+02
               A5 34     0.2800E+00     0.1630E+08     0.1500E+00     0.0000E+00     0.5000E+02
               A5 35     0.2800E+00     0.1630E+08     0.1500E+00     0.0000E+00     0.5000E+02
               A5 36     0.2800E+00     0.1630E+08     0.1500E+00     0.0000E+00     0.5000E+02
               A5 37     0.2800E+00     0.1630E+08     0.1500E+00     0.0000E+00     0.5000E+02
               A5 38     0.2800E+00     0.1630E+08     0.1500E+00     0.0000E+00     0.5000E+02
               A5 39     0.2800E+00     0.1630E+08     0.1500E+00     0.0000E+00     0.5000E+02
               A5 40     0.2800E+00     0.1630E+08     0.1500E+00     0.0000E+00     0.5000E+02
               A5 41     0.2800E+00     0.1630E+08     0.1500E+00     0.0000E+00     0.5000E+02
               A5 42     0.2800E+00     0.1630E+08     0.1500E+00     0.0000E+00     0.5000E+02
               A5 43     0.2800E+00     0.1630E+08     0.1500E+00     0.0000E+00     0.5000E+02
               A5 44     0.2800E+00     0.1630E+08     0.1500E+00     0.0000E+00     0.5000E+02
               A5 45     0.2800E+00     0.1630E+08     0.1500E+00     0.0000E+00     0.5000E+02
               A5 46     0.2800E+00     0.1630E+08     0.1500E+00     0.0000E+00     0.5000E+02
               A5 47     0.2800E+00     0.1630E+08     0.1500E+00     0.0000E+00     0.5000E+02
               A5 48     0.2800E+00     0.1630E+08     0.1500E+00     0.0000E+00     0.5000E+02
               A5 49     0.2800E+00     0.1630E+08     0.1500E+00     0.0000E+00     0.5000E+02
               A5 50     0.2800E+00     0.1630E+08     0.1500E+00     0.0000E+00     0.5000E+02
               A5 51     0.2800E+00     0.1630E+08     0.1500E+00     0.0000E+00     0.5000E+02
               A5 52     0.2800E+00     0.1630E+08     0.1500E+00     0.0000E+00     0.5000E+02
               A5 53     0.2800E+00     0.1630E+08     0.1500E+00     0.0000E+00     0.5000E+02
               A5 54     0.2800E+00     0.1630E+08     0.1500E+00     0.0000E+00     0.5000E+02
               A5 55     0.2800E+00     0.1630E+08     0.1500E+00     0.0000E+00     0.5000E+02
               A5 56     0.2800E+00     0.1630E+08     0.1500E+00     0.0000E+00     0.5000E+02
               A5 57     0.2800E+00     0.1630E+08     0.1500E+00     0.0000E+00     0.5000E+02
               A5 58     0.2800E+00     0.1630E+08     0.1500E+00     0.0000E+00     0.5000E+02
               A5 59     0.2800E+00     0.1630E+08     0.1500E+00     0.0000E+00     0.5000E+02
               A5 60     0.2800E+00     0.1630E+08     0.1500E+00     0.0000E+00     0.5000E+02
               A5 61     0.2800E+00     0.1630E+08     0.1500E+00     0.0000E+00     0.5000E+02
               A5 62     0.2800E+00     0.1630E+08     0.1500E+00     0.0000E+00     0.5000E+02
               A5 63     0.2800E+00     0.1630E+08     0.1500E+00     0.0000E+00     0.5000E+02
               A5 64     0.2800E+00     0.1630E+08     0.1500E+00     0.0000E+00     0.5000E+02
               A5 65     0.2800E+00     0.1630E+08     0.1500E+00     0.0000E+00     0.5000E+02
               A5 66     0.2800E+00     0.1630E+08     0.1500E+00     0.0000E+00     0.5000E+02
               A5 67     0.2800E+00     0.1630E+08     0.1500E+00     0.0000E+00     0.5000E+02
               A5 68     0.2800E+00     0.1630E+08     0.1500E+00     0.0000E+00     0.5000E+02
               A5 69     0.2800E+00     0.1630E+08     0.1500E+00     0.0000E+00     0.5000E+02
               A5 70     0.2800E+00     0.1630E+08     0.1500E+00     0.0000E+00     0.5000E+02
               A5 71     0.2800E+00     0.1630E+08     0.1500E+00     0.0000E+00     0.5000E+02
               A5 72     0.2800E+00     0.1630E+08     0.1500E+00     0.0000E+00     0.5000E+02
               A5 73     0.2800E+00     0.1630E+08     0.1500E+00     0.0000E+00     0.5000E+02
               A5 74     0.2800E+00     0.1630E+08     0.1500E+00     0.0000E+00     0.5000E+02
               A5 75     0.2800E+00     0.1630E+08     0.1500E+00     0.0000E+00     0.5000E+02
               A5 76     0.2800E+00     0.1630E+08     0.1500E+00     0.0000E+00     0.5000E+02
               A5 77     0.2800E+00     0.1630E+08     0.1500E+00     0.0000E+00     0.5000E+02
               A5 78     0.2800E+00     0.1630E+08     0.1500E+00     0.0000E+00     0.5000E+02
               A5 79     0.2800E+00     0.1630E+08     0.1500E+00     0.0000E+00     0.5000E+02
               A5 80     0.2800E+00     0.1630E+08     0.1500E+00     0.0000E+00     0.5000E+02
               A5 81     0.2800E+00     0.1630E+08     0.1500E+00     0.0000E+00     0.5000E+02
               A5 82     0.2800E+00     0.1630E+08     0.1500E+00     0.0000E+00     0.5000E+02
               A5 83     0.2800E+00     0.1630E+08     0.1500E+00     0.0000E+00     0.5000E+02
               A5 84     0.2800E+00     0.1630E+08     0.1500E+00     0.0000E+00     0.5000E+02
               A5 85     0.2800E+00     0.1630E+08     0.1500E+00     0.0000E+00     0.5000E+02
               A5 86     0.2800E+00     0.1630E+08     0.1500E+00     0.0000E+00     0.5000E+02
               A5 87     0.2800E+00     0.1630E+08     0.1500E+00     0.0000E+00     0.5000E+02
               A5 88     0.2800E+00     0.1630E+08     0.1500E+00     0.0000E+00     0.5000E+02
               A5 89     0.2800E+00     0.1630E+08     0.1500E+00     0.0000E+00     0.5000E+02
               A5 90     0.2800E+00     0.1630E+08     0.1500E+00     0.0000E+00     0.5000E+02
               A5 91     0.2800E+00     0.1630E+08     0.1500E+00     0.0000E+00     0.5000E+02
               A5 92     0.2800E+00     0.1630E+08     0.1500E+00     0.0000E+00     0.5000E+02
               A5 93     0.2800E+00     0.1630E+08     0.1500E+00     0.0000E+00     0.5000E+02
               A5 94     0.2800E+00     0.1630E+08     0.1500E+00     0.0000E+00     0.5000E+02
               A5 95     0.2800E+00     0.1630E+08     0.1500E+00     0.0000E+00     0.5000E+02
               A5 96     0.2800E+00     0.1630E+08     0.1500E+00     0.0000E+00     0.5000E+02
               A5 97     0.2800E+00     0.1630E+08     0.1500E+00     0.0000E+00     0.5000E+02
               A5 98     0.2800E+00     0.1630E+08     0.1500E+00     0.0000E+00     0.5000E+02
               A5 99     0.2800E+00     0.1630E+08     0.1500E+00     0.0000E+00     0.5000E+02
               A51 0     0.2800E+00     0.1630E+08     0.1500E+00     0.0000E+00     0.5000E+02
               A6  1     0.2800E+00     0.1630E+08     0.1500E+00     0.0000E+00     0.5000E+02
               A6  2     0.2800E+00     0.1630E+08     0.1500E+00     0.0000E+00     0.5000E+02
               A6  3     0.2800E+00     0.1630E+08     0.1500E+00     0.0000E+00     0.5000E+02
               A6  4     0.2800E+00     0.1630E+08     0.1500E+00     0.0000E+00     0.5000E+02
               A6  5     0.2800E+00     0.1630E+08     0.1500E+00     0.0000E+00     0.5000E+02
               A6  6     0.2800E+00     0.1630E+08     0.1500E+00     0.0000E+00     0.5000E+02
               A6  7     0.2800E+00     0.1630E+08     0.1500E+00     0.0000E+00     0.5000E+02
               A6  8     0.2800E+00     0.1630E+08     0.1500E+00     0.0000E+00     0.5000E+02
               A6  9     0.2800E+00     0.1630E+08     0.1500E+00     0.0000E+00     0.5000E+02
               A6 10     0.2800E+00     0.1630E+08     0.1500E+00     0.0000E+00     0.5000E+02
               A6 11     0.2800E+00     0.1630E+08     0.1500E+00     0.0000E+00     0.5000E+02
               A6 12     0.2800E+00     0.1630E+08     0.1500E+00     0.0000E+00     0.5000E+02
               A6 13     0.2800E+00     0.1630E+08     0.1500E+00     0.0000E+00     0.5000E+02
               A6 14     0.2800E+00     0.1630E+08     0.1500E+00     0.0000E+00     0.5000E+02
               A6 15     0.2800E+00     0.1630E+08     0.1500E+00     0.0000E+00     0.5000E+02
               A6 16     0.2800E+00     0.1630E+08     0.1500E+00     0.0000E+00     0.5000E+02
               A6 17     0.2800E+00     0.1630E+08     0.1500E+00     0.0000E+00     0.5000E+02
               A6 18     0.2800E+00     0.1630E+08     0.1500E+00     0.0000E+00     0.5000E+02
               A6 19     0.2800E+00     0.1630E+08     0.1500E+00     0.0000E+00     0.5000E+02
               A6 20     0.2800E+00     0.1630E+08     0.1500E+00     0.0000E+00     0.5000E+02
               A6 21     0.2800E+00     0.1630E+08     0.1500E+00     0.0000E+00     0.5000E+02
               A6 22     0.2800E+00     0.1630E+08     0.1500E+00     0.0000E+00     0.5000E+02
               A6 23     0.2800E+00     0.1630E+08     0.1500E+00     0.0000E+00     0.5000E+02
               A6 24     0.2800E+00     0.1630E+08     0.1500E+00     0.0000E+00     0.5000E+02
               A6 25     0.2800E+00     0.1630E+08     0.1500E+00     0.0000E+00     0.5000E+02
               A6 26     0.2800E+00     0.1630E+08     0.1500E+00     0.0000E+00     0.5000E+02
               A6 27     0.2800E+00     0.1630E+08     0.1500E+00     0.0000E+00     0.5000E+02
               A6 28     0.2800E+00     0.1630E+08     0.1500E+00     0.0000E+00     0.5000E+02
               A6 29     0.2800E+00     0.1630E+08     0.1500E+00     0.0000E+00     0.5000E+02
               A6 30     0.2800E+00     0.1630E+08     0.1500E+00     0.0000E+00     0.5000E+02
               A6 31     0.2800E+00     0.1630E+08     0.1500E+00     0.0000E+00     0.5000E+02
               A6 32     0.2800E+00     0.1630E+08     0.1500E+00     0.0000E+00     0.5000E+02
               A6 33     0.2800E+00     0.1630E+08     0.1500E+00     0.0000E+00     0.5000E+02
               A6 34     0.2800E+00     0.1630E+08     0.1500E+00     0.0000E+00     0.5000E+02
               A6 35     0.2800E+00     0.1630E+08     0.1500E+00     0.0000E+00     0.5000E+02
               A6 36     0.2800E+00     0.1630E+08     0.1500E+00     0.0000E+00     0.5000E+02
               A6 37     0.2800E+00     0.1630E+08     0.1500E+00     0.0000E+00     0.5000E+02
               A6 38     0.2800E+00     0.1630E+08     0.1500E+00     0.0000E+00     0.5000E+02
               A6 39     0.2800E+00     0.1630E+08     0.1500E+00     0.0000E+00     0.5000E+02
               A6 40     0.2800E+00     0.1630E+08     0.1500E+00     0.0000E+00     0.5000E+02
               A6 41     0.2800E+00     0.1630E+08     0.1500E+00     0.0000E+00     0.5000E+02
               A6 42     0.2800E+00     0.1630E+08     0.1500E+00     0.0000E+00     0.5000E+02
               A6 43     0.2800E+00     0.1630E+08     0.1500E+00     0.0000E+00     0.5000E+02
               A6 44     0.2800E+00     0.1630E+08     0.1500E+00     0.0000E+00     0.5000E+02
               A6 45     0.2800E+00     0.1630E+08     0.1500E+00     0.0000E+00     0.5000E+02
               A6 46     0.2800E+00     0.1630E+08     0.1500E+00     0.0000E+00     0.5000E+02
               A6 47     0.2800E+00     0.1630E+08     0.1500E+00     0.0000E+00     0.5000E+02
               A6 48     0.2800E+00     0.1630E+08     0.1500E+00     0.0000E+00     0.5000E+02
               A6 49     0.2800E+00     0.1630E+08     0.1500E+00     0.0000E+00     0.5000E+02
               A6 50     0.2800E+00     0.1630E+08     0.1500E+00     0.0000E+00     0.5000E+02
               A6 51     0.2800E+00     0.1630E+08     0.1500E+00     0.0000E+00     0.5000E+02
               A6 52     0.2800E+00     0.1630E+08     0.1500E+00     0.0000E+00     0.5000E+02
               A6 53     0.2800E+00     0.1630E+08     0.1500E+00     0.0000E+00     0.5000E+02
               A6 54     0.2800E+00     0.1630E+08     0.1500E+00     0.0000E+00     0.5000E+02
               A6 55     0.2800E+00     0.1630E+08     0.1500E+00     0.0000E+00     0.5000E+02
               A6 56     0.2800E+00     0.1630E+08     0.1500E+00     0.0000E+00     0.5000E+02
               A6 57     0.2800E+00     0.1630E+08     0.1500E+00     0.0000E+00     0.5000E+02
               A6 58     0.2800E+00     0.1630E+08     0.1500E+00     0.0000E+00     0.5000E+02
               A6 59     0.2800E+00     0.1630E+08     0.1500E+00     0.0000E+00     0.5000E+02
               A6 60     0.2800E+00     0.1630E+08     0.1500E+00     0.0000E+00     0.5000E+02
               A6 61     0.2800E+00     0.1630E+08     0.1500E+00     0.0000E+00     0.5000E+02
               A6 62     0.2800E+00     0.1630E+08     0.1500E+00     0.0000E+00     0.5000E+02
               A6 63     0.2800E+00     0.1630E+08     0.1500E+00     0.0000E+00     0.5000E+02
               A6 64     0.2800E+00     0.1630E+08     0.1500E+00     0.0000E+00     0.5000E+02
               A6 65     0.2800E+00     0.1630E+08     0.1500E+00     0.0000E+00     0.5000E+02
               A6 66     0.2800E+00     0.1630E+08     0.1500E+00     0.0000E+00     0.5000E+02
               A6 67     0.2800E+00     0.1630E+08     0.1500E+00     0.0000E+00     0.5000E+02
               A6 68     0.2800E+00     0.1630E+08     0.1500E+00     0.0000E+00     0.5000E+02
               A6 69     0.2800E+00     0.1630E+08     0.1500E+00     0.0000E+00     0.5000E+02
               A6 70     0.2800E+00     0.1630E+08     0.1500E+00     0.0000E+00     0.5000E+02
               A6 71     0.2800E+00     0.1630E+08     0.1500E+00     0.0000E+00     0.5000E+02
               A6 72     0.2800E+00     0.1630E+08     0.1500E+00     0.0000E+00     0.5000E+02
               A6 73     0.2800E+00     0.1630E+08     0.1500E+00     0.0000E+00     0.5000E+02
               A6 74     0.2800E+00     0.1630E+08     0.1500E+00     0.0000E+00     0.5000E+02
               A6 75     0.2800E+00     0.1630E+08     0.1500E+00     0.0000E+00     0.5000E+02
               A6 76     0.2800E+00     0.1630E+08     0.1500E+00     0.0000E+00     0.5000E+02
               A6 77     0.2800E+00     0.1630E+08     0.1500E+00     0.0000E+00     0.5000E+02
               A6 78     0.2800E+00     0.1630E+08     0.1500E+00     0.0000E+00     0.5000E+02
               A6 79     0.2800E+00     0.1630E+08     0.1500E+00     0.0000E+00     0.5000E+02
               A6 80     0.2800E+00     0.1630E+08     0.1500E+00     0.0000E+00     0.5000E+02
               A6 81     0.2800E+00     0.1630E+08     0.1500E+00     0.0000E+00     0.5000E+02
               A6 82     0.2800E+00     0.1630E+08     0.1500E+00     0.0000E+00     0.5000E+02
               A6 83     0.2800E+00     0.1630E+08     0.1500E+00     0.0000E+00     0.5000E+02
               A6 84     0.2800E+00     0.1630E+08     0.1500E+00     0.0000E+00     0.5000E+02
               A6 85     0.2800E+00     0.1630E+08     0.1500E+00     0.0000E+00     0.5000E+02
               A6 86     0.2800E+00     0.1630E+08     0.1500E+00     0.0000E+00     0.5000E+02
               A6 87     0.2800E+00     0.1630E+08     0.1500E+00     0.0000E+00     0.5000E+02
               A6 88     0.2800E+00     0.1630E+08     0.1500E+00     0.0000E+00     0.5000E+02
               A6 89     0.2800E+00     0.1630E+08     0.1500E+00     0.0000E+00     0.5000E+02
               A6 90     0.2800E+00     0.1630E+08     0.1500E+00     0.0000E+00     0.5000E+02
               A6 91     0.2800E+00     0.1630E+08     0.1500E+00     0.0000E+00     0.5000E+02
               A6 92     0.2800E+00     0.1630E+08     0.1500E+00     0.0000E+00     0.5000E+02
               A6 93     0.2800E+00     0.1630E+08     0.1500E+00     0.0000E+00     0.5000E+02
               A6 94     0.2800E+00     0.1630E+08     0.1500E+00     0.0000E+00     0.5000E+02
               A6 95     0.2800E+00     0.1630E+08     0.1500E+00     0.0000E+00     0.5000E+02
               A6 96     0.2800E+00     0.1630E+08     0.1500E+00     0.0000E+00     0.5000E+02
               A6 97     0.2800E+00     0.1630E+08     0.1500E+00     0.0000E+00     0.5000E+02
               A6 98     0.2800E+00     0.1630E+08     0.1500E+00     0.0000E+00     0.5000E+02
               A6 99     0.2800E+00     0.1630E+08     0.1500E+00     0.0000E+00     0.5000E+02
               A61 0     0.2800E+00     0.1630E+08     0.1500E+00     0.0000E+00     0.5000E+02
               A7  1     0.2800E+00     0.1630E+08     0.1500E+00     0.0000E+00     0.5000E+02
               A7  2     0.2800E+00     0.1630E+08     0.1500E+00     0.0000E+00     0.5000E+02
               A7  3     0.2800E+00     0.1630E+08     0.1500E+00     0.0000E+00     0.5000E+02
               A7  4     0.2800E+00     0.1630E+08     0.1500E+00     0.0000E+00     0.5000E+02
               A7  5     0.2800E+00     0.1630E+08     0.1500E+00     0.0000E+00     0.5000E+02
               A7  6     0.2800E+00     0.1630E+08     0.1500E+00     0.0000E+00     0.5000E+02
               A7  7     0.2800E+00     0.1630E+08     0.1500E+00     0.0000E+00     0.5000E+02
               A7  8     0.2800E+00     0.1630E+08     0.1500E+00     0.0000E+00     0.5000E+02
               A7  9     0.2800E+00     0.1630E+08     0.1500E+00     0.0000E+00     0.5000E+02
               A7 10     0.2800E+00     0.1630E+08     0.1500E+00     0.0000E+00     0.5000E+02
               A7 11     0.2800E+00     0.1630E+08     0.1500E+00     0.0000E+00     0.5000E+02
               A7 12     0.2800E+00     0.1630E+08     0.1500E+00     0.0000E+00     0.5000E+02
               A7 13     0.2800E+00     0.1630E+08     0.1500E+00     0.0000E+00     0.5000E+02
               A7 14     0.2800E+00     0.1630E+08     0.1500E+00     0.0000E+00     0.5000E+02
               A7 15     0.2800E+00     0.1630E+08     0.1500E+00     0.0000E+00     0.5000E+02
               A7 16     0.2800E+00     0.1630E+08     0.1500E+00     0.0000E+00     0.5000E+02
               A7 17     0.2800E+00     0.1630E+08     0.1500E+00     0.0000E+00     0.5000E+02
               A7 18     0.2800E+00     0.1630E+08     0.1500E+00     0.0000E+00     0.5000E+02
               A7 19     0.2800E+00     0.1630E+08     0.1500E+00     0.0000E+00     0.5000E+02
               A7 20     0.2800E+00     0.1630E+08     0.1500E+00     0.0000E+00     0.5000E+02
               A7 21     0.2800E+00     0.1630E+08     0.1500E+00     0.0000E+00     0.5000E+02
               A7 22     0.2800E+00     0.1630E+08     0.1500E+00     0.0000E+00     0.5000E+02
               A7 23     0.2800E+00     0.1630E+08     0.1500E+00     0.0000E+00     0.5000E+02
               A7 24     0.2800E+00     0.1630E+08     0.1500E+00     0.0000E+00     0.5000E+02
               A7 25     0.2800E+00     0.1630E+08     0.1500E+00     0.0000E+00     0.5000E+02
               A7 26     0.2800E+00     0.1630E+08     0.1500E+00     0.0000E+00     0.5000E+02
               A7 27     0.2800E+00     0.1630E+08     0.1500E+00     0.0000E+00     0.5000E+02
               A7 28     0.2800E+00     0.1630E+08     0.1500E+00     0.0000E+00     0.5000E+02
               A7 29     0.2800E+00     0.1630E+08     0.1500E+00     0.0000E+00     0.5000E+02
               A7 30     0.2800E+00     0.1630E+08     0.1500E+00     0.0000E+00     0.5000E+02
               A7 31     0.2800E+00     0.1630E+08     0.1500E+00     0.0000E+00     0.5000E+02
               A7 32     0.2800E+00     0.1630E+08     0.1500E+00     0.0000E+00     0.5000E+02
               A7 33     0.2800E+00     0.1630E+08     0.1500E+00     0.0000E+00     0.5000E+02
               A7 34     0.2800E+00     0.1630E+08     0.1500E+00     0.0000E+00     0.5000E+02
               A7 35     0.2800E+00     0.1630E+08     0.1500E+00     0.0000E+00     0.5000E+02
               A7 36     0.2800E+00     0.1630E+08     0.1500E+00     0.0000E+00     0.5000E+02
               A7 37     0.2800E+00     0.1630E+08     0.1500E+00     0.0000E+00     0.5000E+02
               A7 38     0.2800E+00     0.1630E+08     0.1500E+00     0.0000E+00     0.5000E+02
               A7 39     0.2800E+00     0.1630E+08     0.1500E+00     0.0000E+00     0.5000E+02
               A7 40     0.2800E+00     0.1630E+08     0.1500E+00     0.0000E+00     0.5000E+02
               A7 41     0.2800E+00     0.1630E+08     0.1500E+00     0.0000E+00     0.5000E+02
               A7 42     0.2800E+00     0.1630E+08     0.1500E+00     0.0000E+00     0.5000E+02
               A7 43     0.2800E+00     0.1630E+08     0.1500E+00     0.0000E+00     0.5000E+02
               A7 44     0.2800E+00     0.1630E+08     0.1500E+00     0.0000E+00     0.5000E+02
               A7 45     0.2800E+00     0.1630E+08     0.1500E+00     0.0000E+00     0.5000E+02
               A7 46     0.2800E+00     0.1630E+08     0.1500E+00     0.0000E+00     0.5000E+02
               A7 47     0.2800E+00     0.1630E+08     0.1500E+00     0.0000E+00     0.5000E+02
               A7 48     0.2800E+00     0.1630E+08     0.1500E+00     0.0000E+00     0.5000E+02
               A7 49     0.2800E+00     0.1630E+08     0.1500E+00     0.0000E+00     0.5000E+02
               A7 50     0.2800E+00     0.1630E+08     0.1500E+00     0.0000E+00     0.5000E+02
               A7 51     0.2800E+00     0.1630E+08     0.1500E+00     0.0000E+00     0.5000E+02
               A7 52     0.2800E+00     0.1630E+08     0.1500E+00     0.0000E+00     0.5000E+02
               A7 53     0.2800E+00     0.1630E+08     0.1500E+00     0.0000E+00     0.5000E+02
               A7 54     0.2800E+00     0.1630E+08     0.1500E+00     0.0000E+00     0.5000E+02
               A7 55     0.2800E+00     0.1630E+08     0.1500E+00     0.0000E+00     0.5000E+02
               A7 56     0.2800E+00     0.1630E+08     0.1500E+00     0.0000E+00     0.5000E+02
               A7 57     0.2800E+00     0.1630E+08     0.1500E+00     0.0000E+00     0.5000E+02
               A7 58     0.2800E+00     0.1630E+08     0.1500E+00     0.0000E+00     0.5000E+02
               A7 59     0.2800E+00     0.1630E+08     0.1500E+00     0.0000E+00     0.5000E+02
               A7 60     0.2800E+00     0.1630E+08     0.1500E+00     0.0000E+00     0.5000E+02
               A7 61     0.2800E+00     0.1630E+08     0.1500E+00     0.0000E+00     0.5000E+02
               A7 62     0.2800E+00     0.1630E+08     0.1500E+00     0.0000E+00     0.5000E+02
               A7 63     0.2800E+00     0.1630E+08     0.1500E+00     0.0000E+00     0.5000E+02
               A7 64     0.2800E+00     0.1630E+08     0.1500E+00     0.0000E+00     0.5000E+02
               A7 65     0.2800E+00     0.1630E+08     0.1500E+00     0.0000E+00     0.5000E+02
               A7 66     0.2800E+00     0.1630E+08     0.1500E+00     0.0000E+00     0.5000E+02
               A7 67     0.2800E+00     0.1630E+08     0.1500E+00     0.0000E+00     0.5000E+02
               A7 68     0.2800E+00     0.1630E+08     0.1500E+00     0.0000E+00     0.5000E+02
               A7 69     0.2800E+00     0.1630E+08     0.1500E+00     0.0000E+00     0.5000E+02
               A7 70     0.2800E+00     0.1630E+08     0.1500E+00     0.0000E+00     0.5000E+02
               A7 71     0.2800E+00     0.1630E+08     0.1500E+00     0.0000E+00     0.5000E+02
               A7 72     0.2800E+00     0.1630E+08     0.1500E+00     0.0000E+00     0.5000E+02
               A7 73     0.2800E+00     0.1630E+08     0.1500E+00     0.0000E+00     0.5000E+02
               A7 74     0.2800E+00     0.1630E+08     0.1500E+00     0.0000E+00     0.5000E+02
               A7 75     0.2800E+00     0.1630E+08     0.1500E+00     0.0000E+00     0.5000E+02
               A7 76     0.2800E+00     0.1630E+08     0.1500E+00     0.0000E+00     0.5000E+02
               A7 77     0.2800E+00     0.1630E+08     0.1500E+00     0.0000E+00     0.5000E+02
               A7 78     0.2800E+00     0.1630E+08     0.1500E+00     0.0000E+00     0.5000E+02
               A7 79     0.2800E+00     0.1630E+08     0.1500E+00     0.0000E+00     0.5000E+02
               A7 80     0.2800E+00     0.1630E+08     0.1500E+00     0.0000E+00     0.5000E+02
               A7 81     0.2800E+00     0.1630E+08     0.1500E+00     0.0000E+00     0.5000E+02
               A7 82     0.2800E+00     0.1630E+08     0.1500E+00     0.0000E+00     0.5000E+02
               A7 83     0.2800E+00     0.1630E+08     0.1500E+00     0.0000E+00     0.5000E+02
               A7 84     0.2800E+00     0.1630E+08     0.1500E+00     0.0000E+00     0.5000E+02
               A7 85     0.2800E+00     0.1630E+08     0.1500E+00     0.0000E+00     0.5000E+02
               A7 86     0.2800E+00     0.1630E+08     0.1500E+00     0.0000E+00     0.5000E+02
               A7 87     0.2800E+00     0.1630E+08     0.1500E+00     0.0000E+00     0.5000E+02
               A7 88     0.2800E+00     0.1630E+08     0.1500E+00     0.0000E+00     0.5000E+02
               A7 89     0.2800E+00     0.1630E+08     0.1500E+00     0.0000E+00     0.5000E+02
               A7 90     0.2800E+00     0.1630E+08     0.1500E+00     0.0000E+00     0.5000E+02
               A7 91     0.2800E+00     0.1630E+08     0.1500E+00     0.0000E+00     0.5000E+02
               A7 92     0.2800E+00     0.1630E+08     0.1500E+00     0.0000E+00     0.5000E+02
               A7 93     0.2800E+00     0.1630E+08     0.1500E+00     0.0000E+00     0.5000E+02
               A7 94     0.2800E+00     0.1630E+08     0.1500E+00     0.0000E+00     0.5000E+02
               A7 95     0.2800E+00     0.1630E+08     0.1500E+00     0.0000E+00     0.5000E+02
               A7 96     0.2800E+00     0.1630E+08     0.1500E+00     0.0000E+00     0.5000E+02
               A7 97     0.2800E+00     0.1630E+08     0.1500E+00     0.0000E+00     0.5000E+02
               A7 98     0.2800E+00     0.1630E+08     0.1500E+00     0.0000E+00     0.5000E+02
               A7 99     0.2800E+00     0.1630E+08     0.1500E+00     0.0000E+00     0.5000E+02
               A71 0     0.2800E+00     0.1630E+08     0.1500E+00     0.0000E+00     0.5000E+02
               A8  1     0.2800E+00     0.1630E+08     0.1500E+00     0.0000E+00     0.5000E+02
               A8  2     0.2800E+00     0.1630E+08     0.1500E+00     0.0000E+00     0.5000E+02
               A8  3     0.2800E+00     0.1630E+08     0.1500E+00     0.0000E+00     0.5000E+02
               A8  4     0.2800E+00     0.1630E+08     0.1500E+00     0.0000E+00     0.5000E+02
               A8  5     0.2800E+00     0.1630E+08     0.1500E+00     0.0000E+00     0.5000E+02
               A8  6     0.2800E+00     0.1630E+08     0.1500E+00     0.0000E+00     0.5000E+02
               A8  7     0.2800E+00     0.1630E+08     0.1500E+00     0.0000E+00     0.5000E+02
               A8  8     0.2800E+00     0.1630E+08     0.1500E+00     0.0000E+00     0.5000E+02
               A8  9     0.2800E+00     0.1630E+08     0.1500E+00     0.0000E+00     0.5000E+02
               A8 10     0.2800E+00     0.1630E+08     0.1500E+00     0.0000E+00     0.5000E+02
               A8 11     0.2800E+00     0.1630E+08     0.1500E+00     0.0000E+00     0.5000E+02
               A8 12     0.2800E+00     0.1630E+08     0.1500E+00     0.0000E+00     0.5000E+02
               A8 13     0.2800E+00     0.1630E+08     0.1500E+00     0.0000E+00     0.5000E+02
               A8 14     0.2800E+00     0.1630E+08     0.1500E+00     0.0000E+00     0.5000E+02
               A8 15     0.2800E+00     0.1630E+08     0.1500E+00     0.0000E+00     0.5000E+02
               A8 16     0.2800E+00     0.1630E+08     0.1500E+00     0.0000E+00     0.5000E+02
               A8 17     0.2800E+00     0.1630E+08     0.1500E+00     0.0000E+00     0.5000E+02
               A8 18     0.2800E+00     0.1630E+08     0.1500E+00     0.0000E+00     0.5000E+02
               A8 19     0.2800E+00     0.1630E+08     0.1500E+00     0.0000E+00     0.5000E+02
               A8 20     0.2800E+00     0.1630E+08     0.1500E+00     0.0000E+00     0.5000E+02
               A8 21     0.2800E+00     0.1630E+08     0.1500E+00     0.0000E+00     0.5000E+02
               A8 22     0.2800E+00     0.1630E+08     0.1500E+00     0.0000E+00     0.5000E+02
               A8 23     0.2800E+00     0.1630E+08     0.1500E+00     0.0000E+00     0.5000E+02
               A8 24     0.2800E+00     0.1630E+08     0.1500E+00     0.0000E+00     0.5000E+02
               A8 25     0.2800E+00     0.1630E+08     0.1500E+00     0.0000E+00     0.5000E+02
               A8 26     0.2800E+00     0.1630E+08     0.1500E+00     0.0000E+00     0.5000E+02
               A8 27     0.2800E+00     0.1630E+08     0.1500E+00     0.0000E+00     0.5000E+02
               A8 28     0.2800E+00     0.1630E+08     0.1500E+00     0.0000E+00     0.5000E+02
               A8 29     0.2800E+00     0.1630E+08     0.1500E+00     0.0000E+00     0.5000E+02
               A8 30     0.2800E+00     0.1630E+08     0.1500E+00     0.0000E+00     0.5000E+02
               A8 31     0.2800E+00     0.1630E+08     0.1500E+00     0.0000E+00     0.5000E+02
               A8 32     0.2800E+00     0.1630E+08     0.1500E+00     0.0000E+00     0.5000E+02
               A8 33     0.2800E+00     0.1630E+08     0.1500E+00     0.0000E+00     0.5000E+02
               A8 34     0.2800E+00     0.1630E+08     0.1500E+00     0.0000E+00     0.5000E+02
               A8 35     0.2800E+00     0.1630E+08     0.1500E+00     0.0000E+00     0.5000E+02
               A8 36     0.2800E+00     0.1630E+08     0.1500E+00     0.0000E+00     0.5000E+02
               A8 37     0.2800E+00     0.1630E+08     0.1500E+00     0.0000E+00     0.5000E+02
               A8 38     0.2800E+00     0.1630E+08     0.1500E+00     0.0000E+00     0.5000E+02
               A8 39     0.2800E+00     0.1630E+08     0.1500E+00     0.0000E+00     0.5000E+02
               A8 40     0.2800E+00     0.1630E+08     0.1500E+00     0.0000E+00     0.5000E+02
               A8 41     0.2800E+00     0.1630E+08     0.1500E+00     0.0000E+00     0.5000E+02
               A8 42     0.2800E+00     0.1630E+08     0.1500E+00     0.0000E+00     0.5000E+02
               A8 43     0.2800E+00     0.1630E+08     0.1500E+00     0.0000E+00     0.5000E+02
               A8 44     0.2800E+00     0.1630E+08     0.1500E+00     0.0000E+00     0.5000E+02
               A8 45     0.2800E+00     0.1630E+08     0.1500E+00     0.0000E+00     0.5000E+02
               A8 46     0.2800E+00     0.1630E+08     0.1500E+00     0.0000E+00     0.5000E+02
               A8 47     0.2800E+00     0.1630E+08     0.1500E+00     0.0000E+00     0.5000E+02
               A8 48     0.2800E+00     0.1630E+08     0.1500E+00     0.0000E+00     0.5000E+02
               A8 49     0.2800E+00     0.1630E+08     0.1500E+00     0.0000E+00     0.5000E+02
               A8 50     0.2800E+00     0.1630E+08     0.1500E+00     0.0000E+00     0.5000E+02
               A8 51     0.2800E+00     0.1630E+08     0.1500E+00     0.0000E+00     0.5000E+02
               A8 52     0.2800E+00     0.1630E+08     0.1500E+00     0.0000E+00     0.5000E+02
               A8 53     0.2800E+00     0.1630E+08     0.1500E+00     0.0000E+00     0.5000E+02
               A8 54     0.2800E+00     0.1630E+08     0.1500E+00     0.0000E+00     0.5000E+02
               A8 55     0.2800E+00     0.1630E+08     0.1500E+00     0.0000E+00     0.5000E+02
               A8 56     0.2800E+00     0.1630E+08     0.1500E+00     0.0000E+00     0.5000E+02
               A8 57     0.2800E+00     0.1630E+08     0.1500E+00     0.0000E+00     0.5000E+02
               A8 58     0.2800E+00     0.1630E+08     0.1500E+00     0.0000E+00     0.5000E+02
               A8 59     0.2800E+00     0.1630E+08     0.1500E+00     0.0000E+00     0.5000E+02
               A8 60     0.2800E+00     0.1630E+08     0.1500E+00     0.0000E+00     0.5000E+02
               A8 61     0.2800E+00     0.1630E+08     0.1500E+00     0.0000E+00     0.5000E+02
               A8 62     0.2800E+00     0.1630E+08     0.1500E+00     0.0000E+00     0.5000E+02
               A8 63     0.2800E+00     0.1630E+08     0.1500E+00     0.0000E+00     0.5000E+02
               A8 64     0.2800E+00     0.1630E+08     0.1500E+00     0.0000E+00     0.5000E+02
               A8 65     0.2800E+00     0.1630E+08     0.1500E+00     0.0000E+00     0.5000E+02
               A8 66     0.2800E+00     0.1630E+08     0.1500E+00     0.0000E+00     0.5000E+02
               A8 67     0.2800E+00     0.1630E+08     0.1500E+00     0.0000E+00     0.5000E+02
               A8 68     0.2800E+00     0.1630E+08     0.1500E+00     0.0000E+00     0.5000E+02
               A8 69     0.2800E+00     0.1630E+08     0.1500E+00     0.0000E+00     0.5000E+02
               A8 70     0.2800E+00     0.1630E+08     0.1500E+00     0.0000E+00     0.5000E+02
               A8 71     0.2800E+00     0.1630E+08     0.1500E+00     0.0000E+00     0.5000E+02
               A8 72     0.2800E+00     0.1630E+08     0.1500E+00     0.0000E+00     0.5000E+02
               A8 73     0.2800E+00     0.1630E+08     0.1500E+00     0.0000E+00     0.5000E+02
               A8 74     0.2800E+00     0.1630E+08     0.1500E+00     0.0000E+00     0.5000E+02
               A8 75     0.2800E+00     0.1630E+08     0.1500E+00     0.0000E+00     0.5000E+02
               A8 76     0.2800E+00     0.1630E+08     0.1500E+00     0.0000E+00     0.5000E+02
               A8 77     0.2800E+00     0.1630E+08     0.1500E+00     0.0000E+00     0.5000E+02
               A8 78     0.2800E+00     0.1630E+08     0.1500E+00     0.0000E+00     0.5000E+02
               A8 79     0.2800E+00     0.1630E+08     0.1500E+00     0.0000E+00     0.5000E+02
               A8 80     0.2800E+00     0.1630E+08     0.1500E+00     0.0000E+00     0.5000E+02
               A8 81     0.2800E+00     0.1630E+08     0.1500E+00     0.0000E+00     0.5000E+02
               A8 82     0.2800E+00     0.1630E+08     0.1500E+00     0.0000E+00     0.5000E+02
               A8 83     0.2800E+00     0.1630E+08     0.1500E+00     0.0000E+00     0.5000E+02
               A8 84     0.2800E+00     0.1630E+08     0.1500E+00     0.0000E+00     0.5000E+02
               A8 85     0.2800E+00     0.1630E+08     0.1500E+00     0.0000E+00     0.5000E+02
               A8 86     0.2800E+00     0.1630E+08     0.1500E+00     0.0000E+00     0.5000E+02
               A8 87     0.2800E+00     0.1630E+08     0.1500E+00     0.0000E+00     0.5000E+02
               A8 88     0.2800E+00     0.1630E+08     0.1500E+00     0.0000E+00     0.5000E+02
               A8 89     0.2800E+00     0.1630E+08     0.1500E+00     0.0000E+00     0.5000E+02
               A8 90     0.2800E+00     0.1630E+08     0.1500E+00     0.0000E+00     0.5000E+02
               A8 91     0.2800E+00     0.1630E+08     0.1500E+00     0.0000E+00     0.5000E+02
               A8 92     0.2800E+00     0.1630E+08     0.1500E+00     0.0000E+00     0.5000E+02
               A8 93     0.2800E+00     0.1630E+08     0.1500E+00     0.0000E+00     0.5000E+02
               A8 94     0.2800E+00     0.1630E+08     0.1500E+00     0.0000E+00     0.5000E+02
               A8 95     0.2800E+00     0.1630E+08     0.1500E+00     0.0000E+00     0.5000E+02
               A8 96     0.2800E+00     0.1630E+08     0.1500E+00     0.0000E+00     0.5000E+02
               A8 97     0.2800E+00     0.1630E+08     0.1500E+00     0.0000E+00     0.5000E+02
               A8 98     0.2800E+00     0.1630E+08     0.1500E+00     0.0000E+00     0.5000E+02
               A8 99     0.2800E+00     0.1630E+08     0.1500E+00     0.0000E+00     0.5000E+02
               A81 0     0.2800E+00     0.1630E+08     0.1500E+00     0.0000E+00     0.5000E+02
               A9  1     0.2800E+00     0.1630E+08     0.1500E+00     0.0000E+00     0.5000E+02
               A9  2     0.2800E+00     0.1630E+08     0.1500E+00     0.0000E+00     0.5000E+02
               A9  3     0.2800E+00     0.1630E+08     0.1500E+00     0.0000E+00     0.5000E+02
               A9  4     0.2800E+00     0.1630E+08     0.1500E+00     0.0000E+00     0.5000E+02
               A9  5     0.2800E+00     0.1630E+08     0.1500E+00     0.0000E+00     0.5000E+02
               A9  6     0.2800E+00     0.1630E+08     0.1500E+00     0.0000E+00     0.5000E+02
               A9  7     0.2800E+00     0.1630E+08     0.1500E+00     0.0000E+00     0.5000E+02
               A9  8     0.2800E+00     0.1630E+08     0.1500E+00     0.0000E+00     0.5000E+02
               A9  9     0.2800E+00     0.1630E+08     0.1500E+00     0.0000E+00     0.5000E+02
               A9 10     0.2800E+00     0.1630E+08     0.1500E+00     0.0000E+00     0.5000E+02
               A9 11     0.2800E+00     0.1630E+08     0.1500E+00     0.0000E+00     0.5000E+02
               A9 12     0.2800E+00     0.1630E+08     0.1500E+00     0.0000E+00     0.5000E+02
               A9 13     0.2800E+00     0.1630E+08     0.1500E+00     0.0000E+00     0.5000E+02
               A9 14     0.2800E+00     0.1630E+08     0.1500E+00     0.0000E+00     0.5000E+02
               A9 15     0.2800E+00     0.1630E+08     0.1500E+00     0.0000E+00     0.5000E+02
               A9 16     0.2800E+00     0.1630E+08     0.1500E+00     0.0000E+00     0.5000E+02
               A9 17     0.2800E+00     0.1630E+08     0.1500E+00     0.0000E+00     0.5000E+02
               A9 18     0.2800E+00     0.1630E+08     0.1500E+00     0.0000E+00     0.5000E+02
               A9 19     0.2800E+00     0.1630E+08     0.1500E+00     0.0000E+00     0.5000E+02
               A9 20     0.2800E+00     0.1630E+08     0.1500E+00     0.0000E+00     0.5000E+02
               A9 21     0.2800E+00     0.1630E+08     0.1500E+00     0.0000E+00     0.5000E+02
               A9 22     0.2800E+00     0.1630E+08     0.1500E+00     0.0000E+00     0.5000E+02
               A9 23     0.2800E+00     0.1630E+08     0.1500E+00     0.0000E+00     0.5000E+02
               A9 24     0.2800E+00     0.1630E+08     0.1500E+00     0.0000E+00     0.5000E+02
               A9 25     0.2800E+00     0.1630E+08     0.1500E+00     0.0000E+00     0.5000E+02
               A9 26     0.2800E+00     0.1630E+08     0.1500E+00     0.0000E+00     0.5000E+02
               A9 27     0.2800E+00     0.1630E+08     0.1500E+00     0.0000E+00     0.5000E+02
               A9 28     0.2800E+00     0.1630E+08     0.1500E+00     0.0000E+00     0.5000E+02
               A9 29     0.2800E+00     0.1630E+08     0.1500E+00     0.0000E+00     0.5000E+02
               A9 30     0.2800E+00     0.1630E+08     0.1500E+00     0.0000E+00     0.5000E+02
               A9 31     0.2800E+00     0.1630E+08     0.1500E+00     0.0000E+00     0.5000E+02
               A9 32     0.2800E+00     0.1630E+08     0.1500E+00     0.0000E+00     0.5000E+02
               A9 33     0.2800E+00     0.1630E+08     0.1500E+00     0.0000E+00     0.5000E+02
               A9 34     0.2800E+00     0.1630E+08     0.1500E+00     0.0000E+00     0.5000E+02
               A9 35     0.2800E+00     0.1630E+08     0.1500E+00     0.0000E+00     0.5000E+02
               A9 36     0.2800E+00     0.1630E+08     0.1500E+00     0.0000E+00     0.5000E+02
               A9 37     0.2800E+00     0.1630E+08     0.1500E+00     0.0000E+00     0.5000E+02
               A9 38     0.2800E+00     0.1630E+08     0.1500E+00     0.0000E+00     0.5000E+02
               A9 39     0.2800E+00     0.1630E+08     0.1500E+00     0.0000E+00     0.5000E+02
               A9 40     0.2800E+00     0.1630E+08     0.1500E+00     0.0000E+00     0.5000E+02
               A9 41     0.2800E+00     0.1630E+08     0.1500E+00     0.0000E+00     0.5000E+02
               A9 42     0.2800E+00     0.1630E+08     0.1500E+00     0.0000E+00     0.5000E+02
               A9 43     0.2800E+00     0.1630E+08     0.1500E+00     0.0000E+00     0.5000E+02
               A9 44     0.2800E+00     0.1630E+08     0.1500E+00     0.0000E+00     0.5000E+02
               A9 45     0.2800E+00     0.1630E+08     0.1500E+00     0.0000E+00     0.5000E+02
               A9 46     0.2800E+00     0.1630E+08     0.1500E+00     0.0000E+00     0.5000E+02
               A9 47     0.2800E+00     0.1630E+08     0.1500E+00     0.0000E+00     0.5000E+02
               A9 48     0.2800E+00     0.1630E+08     0.1500E+00     0.0000E+00     0.5000E+02
               A9 49     0.2800E+00     0.1630E+08     0.1500E+00     0.0000E+00     0.5000E+02
               A9 50     0.2800E+00     0.1630E+08     0.1500E+00     0.0000E+00     0.5000E+02
               A9 51     0.2800E+00     0.1630E+08     0.1500E+00     0.0000E+00     0.5000E+02
               A9 52     0.2800E+00     0.1630E+08     0.1500E+00     0.0000E+00     0.5000E+02
               A9 53     0.2800E+00     0.1630E+08     0.1500E+00     0.0000E+00     0.5000E+02
               A9 54     0.2800E+00     0.1630E+08     0.1500E+00     0.0000E+00     0.5000E+02
               A9 55     0.2800E+00     0.1630E+08     0.1500E+00     0.0000E+00     0.5000E+02
               A9 56     0.2800E+00     0.1630E+08     0.1500E+00     0.0000E+00     0.5000E+02
               A9 57     0.2800E+00     0.1630E+08     0.1500E+00     0.0000E+00     0.5000E+02
               A9 58     0.2800E+00     0.1630E+08     0.1500E+00     0.0000E+00     0.5000E+02
               A9 59     0.2800E+00     0.1630E+08     0.1500E+00     0.0000E+00     0.5000E+02
               A9 60     0.2800E+00     0.1630E+08     0.1500E+00     0.0000E+00     0.5000E+02
               A9 61     0.2800E+00     0.1630E+08     0.1500E+00     0.0000E+00     0.5000E+02
               A9 62     0.2800E+00     0.1630E+08     0.1500E+00     0.0000E+00     0.5000E+02
               A9 63     0.2800E+00     0.1630E+08     0.1500E+00     0.0000E+00     0.5000E+02
               A9 64     0.2800E+00     0.1630E+08     0.1500E+00     0.0000E+00     0.5000E+02
               A9 65     0.2800E+00     0.1630E+08     0.1500E+00     0.0000E+00     0.5000E+02
               A9 66     0.2800E+00     0.1630E+08     0.1500E+00     0.0000E+00     0.5000E+02
               A9 67     0.2800E+00     0.1630E+08     0.1500E+00     0.0000E+00     0.5000E+02
               A9 68     0.2800E+00     0.1630E+08     0.1500E+00     0.0000E+00     0.5000E+02
               A9 69     0.2800E+00     0.1630E+08     0.1500E+00     0.0000E+00     0.5000E+02
               A9 70     0.2800E+00     0.1630E+08     0.1500E+00     0.0000E+00     0.5000E+02
               A9 71     0.2800E+00     0.1630E+08     0.1500E+00     0.0000E+00     0.5000E+02
               A9 72     0.2800E+00     0.1630E+08     0.1500E+00     0.0000E+00     0.5000E+02
               A9 73     0.2800E+00     0.1630E+08     0.1500E+00     0.0000E+00     0.5000E+02
               A9 74     0.2800E+00     0.1630E+08     0.1500E+00     0.0000E+00     0.5000E+02
               A9 75     0.2800E+00     0.1630E+08     0.1500E+00     0.0000E+00     0.5000E+02
               A9 76     0.2800E+00     0.1630E+08     0.1500E+00     0.0000E+00     0.5000E+02
               A9 77     0.2800E+00     0.1630E+08     0.1500E+00     0.0000E+00     0.5000E+02
               A9 78     0.2800E+00     0.1630E+08     0.1500E+00     0.0000E+00     0.5000E+02
               A9 79     0.2800E+00     0.1630E+08     0.1500E+00     0.0000E+00     0.5000E+02
               A9 80     0.2800E+00     0.1630E+08     0.1500E+00     0.0000E+00     0.5000E+02
               A9 81     0.2800E+00     0.1630E+08     0.1500E+00     0.0000E+00     0.5000E+02
               A9 82     0.2800E+00     0.1630E+08     0.1500E+00     0.0000E+00     0.5000E+02
               A9 83     0.2800E+00     0.1630E+08     0.1500E+00     0.0000E+00     0.5000E+02
               A9 84     0.2800E+00     0.1630E+08     0.1500E+00     0.0000E+00     0.5000E+02
               A9 85     0.2800E+00     0.1630E+08     0.1500E+00     0.0000E+00     0.5000E+02
               A9 86     0.2800E+00     0.1630E+08     0.1500E+00     0.0000E+00     0.5000E+02
               A9 87     0.2800E+00     0.1630E+08     0.1500E+00     0.0000E+00     0.5000E+02
               A9 88     0.2800E+00     0.1630E+08     0.1500E+00     0.0000E+00     0.5000E+02
               A9 89     0.2800E+00     0.1630E+08     0.1500E+00     0.0000E+00     0.5000E+02
               A9 90     0.2800E+00     0.1630E+08     0.1500E+00     0.0000E+00     0.5000E+02
               A9 91     0.2800E+00     0.1630E+08     0.1500E+00     0.0000E+00     0.5000E+02
               A9 92     0.2800E+00     0.1630E+08     0.1500E+00     0.0000E+00     0.5000E+02
               A9 93     0.2800E+00     0.1630E+08     0.1500E+00     0.0000E+00     0.5000E+02
               A9 94     0.2800E+00     0.1630E+08     0.1500E+00     0.0000E+00     0.5000E+02
               A9 95     0.2800E+00     0.1630E+08     0.1500E+00     0.0000E+00     0.5000E+02
               A9 96     0.2800E+00     0.1630E+08     0.1500E+00     0.0000E+00     0.5000E+02
               A9 97     0.2800E+00     0.1630E+08     0.1500E+00     0.0000E+00     0.5000E+02
               A9 98     0.2800E+00     0.1630E+08     0.1500E+00     0.0000E+00     0.5000E+02
               A9 99     0.2800E+00     0.1630E+08     0.1500E+00     0.0000E+00     0.5000E+02
               A91 0     0.2800E+00     0.1630E+08     0.1500E+00     0.0000E+00     0.5000E+02
               AA  1     0.2800E+00     0.1800E+08     0.1500E+00     0.0000E+00     0.5400E+02
               AA  2     0.2800E+00     0.1800E+08     0.1500E+00     0.0000E+00     0.5400E+02
               AA  3     0.2800E+00     0.1800E+08     0.1500E+00     0.0000E+00     0.5400E+02
               AA  4     0.2800E+00     0.1800E+08     0.1500E+00     0.0000E+00     0.5400E+02
               AA  5     0.2800E+00     0.1800E+08     0.1500E+00     0.0000E+00     0.5400E+02
               AA  6     0.2800E+00     0.1800E+08     0.1500E+00     0.0000E+00     0.5400E+02
               AA  7     0.2800E+00     0.1800E+08     0.1500E+00     0.0000E+00     0.5400E+02
               AA  8     0.2800E+00     0.1800E+08     0.1500E+00     0.0000E+00     0.5400E+02
               AA  9     0.2800E+00     0.1800E+08     0.1500E+00     0.0000E+00     0.5400E+02
               AA 10     0.2800E+00     0.1800E+08     0.1500E+00     0.0000E+00     0.5400E+02
               AA 11     0.2800E+00     0.1800E+08     0.1500E+00     0.0000E+00     0.5400E+02
               AA 12     0.2800E+00     0.1800E+08     0.1500E+00     0.0000E+00     0.5400E+02
               AA 13     0.2800E+00     0.1800E+08     0.1500E+00     0.0000E+00     0.5400E+02
               AA 14     0.2800E+00     0.1800E+08     0.1500E+00     0.0000E+00     0.5400E+02
               AA 15     0.2800E+00     0.1800E+08     0.1500E+00     0.0000E+00     0.5400E+02
               AA 16     0.2800E+00     0.1800E+08     0.1500E+00     0.0000E+00     0.5400E+02
               AA 17     0.2800E+00     0.1800E+08     0.1500E+00     0.0000E+00     0.5400E+02
               AA 18     0.2800E+00     0.1800E+08     0.1500E+00     0.0000E+00     0.5400E+02
               AA 19     0.2800E+00     0.1800E+08     0.1500E+00     0.0000E+00     0.5400E+02
               AA 20     0.2800E+00     0.1800E+08     0.1500E+00     0.0000E+00     0.5400E+02
               AA 21     0.2800E+00     0.1800E+08     0.1500E+00     0.0000E+00     0.5400E+02
               AA 22     0.2800E+00     0.1800E+08     0.1500E+00     0.0000E+00     0.5400E+02
               AA 23     0.2800E+00     0.1800E+08     0.1500E+00     0.0000E+00     0.5400E+02
               AA 24     0.2800E+00     0.1800E+08     0.1500E+00     0.0000E+00     0.5400E+02
               AA 25     0.2800E+00     0.1800E+08     0.1500E+00     0.0000E+00     0.5400E+02
               AA 26     0.2800E+00     0.1800E+08     0.1500E+00     0.0000E+00     0.5400E+02
               AA 27     0.2800E+00     0.1800E+08     0.1500E+00     0.0000E+00     0.5400E+02
               AA 28     0.2800E+00     0.1800E+08     0.1500E+00     0.0000E+00     0.5400E+02
               AA 29     0.2800E+00     0.1800E+08     0.1500E+00     0.0000E+00     0.5400E+02
               AA 30     0.2800E+00     0.1800E+08     0.1500E+00     0.0000E+00     0.5400E+02
               AA 31     0.2800E+00     0.1800E+08     0.1500E+00     0.0000E+00     0.5400E+02
               AA 32     0.2800E+00     0.1800E+08     0.1500E+00     0.0000E+00     0.5400E+02
               AA 33     0.2800E+00     0.1800E+08     0.1500E+00     0.0000E+00     0.5400E+02
               AA 34     0.2800E+00     0.1800E+08     0.1500E+00     0.0000E+00     0.5400E+02
               AA 35     0.2800E+00     0.1800E+08     0.1500E+00     0.0000E+00     0.5400E+02
               AA 36     0.2800E+00     0.1800E+08     0.1500E+00     0.0000E+00     0.5400E+02
               AA 37     0.2800E+00     0.1800E+08     0.1500E+00     0.0000E+00     0.5400E+02
               AA 38     0.2800E+00     0.1800E+08     0.1500E+00     0.0000E+00     0.5400E+02
               AA 39     0.2800E+00     0.1800E+08     0.1500E+00     0.0000E+00     0.5400E+02
               AA 40     0.2800E+00     0.1800E+08     0.1500E+00     0.0000E+00     0.5400E+02
               AA 41     0.2800E+00     0.1800E+08     0.1500E+00     0.0000E+00     0.5400E+02
               AA 42     0.2800E+00     0.1800E+08     0.1500E+00     0.0000E+00     0.5400E+02
               AA 43     0.2800E+00     0.1800E+08     0.1500E+00     0.0000E+00     0.5400E+02
               AA 44     0.2800E+00     0.1800E+08     0.1500E+00     0.0000E+00     0.5400E+02
               AA 45     0.2800E+00     0.1800E+08     0.1500E+00     0.0000E+00     0.5400E+02
               AA 46     0.2800E+00     0.1800E+08     0.1500E+00     0.0000E+00     0.5400E+02
               AA 47     0.2800E+00     0.1800E+08     0.1500E+00     0.0000E+00     0.5400E+02
               AA 48     0.2800E+00     0.1800E+08     0.1500E+00     0.0000E+00     0.5400E+02
               AA 49     0.2800E+00     0.1800E+08     0.1500E+00     0.0000E+00     0.5400E+02
               AA 50     0.2800E+00     0.1800E+08     0.1500E+00     0.0000E+00     0.5400E+02
               AA 51     0.2800E+00     0.1800E+08     0.1500E+00     0.0000E+00     0.5400E+02
               AA 52     0.2800E+00     0.1800E+08     0.1500E+00     0.0000E+00     0.5400E+02
               AA 53     0.2800E+00     0.1800E+08     0.1500E+00     0.0000E+00     0.5400E+02
               AA 54     0.2800E+00     0.1800E+08     0.1500E+00     0.0000E+00     0.5400E+02
               AA 55     0.2800E+00     0.1800E+08     0.1500E+00     0.0000E+00     0.5400E+02
               AA 56     0.2800E+00     0.1800E+08     0.1500E+00     0.0000E+00     0.5400E+02
               AA 57     0.2800E+00     0.1800E+08     0.1500E+00     0.0000E+00     0.5400E+02
               AA 58     0.2800E+00     0.1800E+08     0.1500E+00     0.0000E+00     0.5400E+02
               AA 59     0.2800E+00     0.1800E+08     0.1500E+00     0.0000E+00     0.5400E+02
               AA 60     0.2800E+00     0.1800E+08     0.1500E+00     0.0000E+00     0.5400E+02
               AA 61     0.2800E+00     0.1800E+08     0.1500E+00     0.0000E+00     0.5400E+02
               AA 62     0.2800E+00     0.1800E+08     0.1500E+00     0.0000E+00     0.5400E+02
               AA 63     0.2800E+00     0.1800E+08     0.1500E+00     0.0000E+00     0.5400E+02
               AA 64     0.2800E+00     0.1800E+08     0.1500E+00     0.0000E+00     0.5400E+02
               AA 65     0.2800E+00     0.1800E+08     0.1500E+00     0.0000E+00     0.5400E+02
               AA 66     0.2800E+00     0.1800E+08     0.1500E+00     0.0000E+00     0.5400E+02
               AA 67     0.2800E+00     0.1800E+08     0.1500E+00     0.0000E+00     0.5400E+02
               AA 68     0.2800E+00     0.1800E+08     0.1500E+00     0.0000E+00     0.5400E+02
               AA 69     0.2800E+00     0.1800E+08     0.1500E+00     0.0000E+00     0.5400E+02
               AA 70     0.2800E+00     0.1800E+08     0.1500E+00     0.0000E+00     0.5400E+02
               AA 71     0.2800E+00     0.1800E+08     0.1500E+00     0.0000E+00     0.5400E+02
               AA 72     0.2800E+00     0.1800E+08     0.1500E+00     0.0000E+00     0.5400E+02
               AA 73     0.2800E+00     0.1800E+08     0.1500E+00     0.0000E+00     0.5400E+02
               AA 74     0.2800E+00     0.1800E+08     0.1500E+00     0.0000E+00     0.5400E+02
               AA 75     0.2800E+00     0.1800E+08     0.1500E+00     0.0000E+00     0.5400E+02
               AA 76     0.2800E+00     0.1800E+08     0.1500E+00     0.0000E+00     0.5400E+02
               AA 77     0.2800E+00     0.1800E+08     0.1500E+00     0.0000E+00     0.5400E+02
               AA 78     0.2800E+00     0.1800E+08     0.1500E+00     0.0000E+00     0.5400E+02
               AA 79     0.2800E+00     0.1800E+08     0.1500E+00     0.0000E+00     0.5400E+02
               AA 80     0.2800E+00     0.1800E+08     0.1500E+00     0.0000E+00     0.5400E+02
               AA 81     0.2800E+00     0.1800E+08     0.1500E+00     0.0000E+00     0.5400E+02
               AA 82     0.2800E+00     0.1800E+08     0.1500E+00     0.0000E+00     0.5400E+02
               AA 83     0.2800E+00     0.1800E+08     0.1500E+00     0.0000E+00     0.5400E+02
               AA 84     0.2800E+00     0.1800E+08     0.1500E+00     0.0000E+00     0.5400E+02
               AA 85     0.2800E+00     0.1800E+08     0.1500E+00     0.0000E+00     0.5400E+02
               AA 86     0.2800E+00     0.1800E+08     0.1500E+00     0.0000E+00     0.5400E+02
               AA 87     0.2800E+00     0.1800E+08     0.1500E+00     0.0000E+00     0.5400E+02
               AA 88     0.2800E+00     0.1800E+08     0.1500E+00     0.0000E+00     0.5400E+02
               AA 89     0.2800E+00     0.1800E+08     0.1500E+00     0.0000E+00     0.5400E+02
               AA 90     0.2800E+00     0.1800E+08     0.1500E+00     0.0000E+00     0.5400E+02
               AA 91     0.2800E+00     0.1800E+08     0.1500E+00     0.0000E+00     0.5400E+02
               AA 92     0.2800E+00     0.1800E+08     0.1500E+00     0.0000E+00     0.5400E+02
               AA 93     0.2800E+00     0.1800E+08     0.1500E+00     0.0000E+00     0.5400E+02
               AA 94     0.2800E+00     0.1800E+08     0.1500E+00     0.0000E+00     0.5400E+02
               AA 95     0.2800E+00     0.1800E+08     0.1500E+00     0.0000E+00     0.5400E+02
               AA 96     0.2800E+00     0.1800E+08     0.1500E+00     0.0000E+00     0.5400E+02
               AA 97     0.2800E+00     0.1800E+08     0.1500E+00     0.0000E+00     0.5400E+02
               AA 98     0.2800E+00     0.1800E+08     0.1500E+00     0.0000E+00     0.5400E+02
               AA 99     0.2800E+00     0.1800E+08     0.1500E+00     0.0000E+00     0.5400E+02
               AA1 0     0.2800E+00     0.1800E+08     0.1500E+00     0.0000E+00     0.5400E+02
     *********************************************************************************************************************

     END OF INPUT DATA

     *********************************************************************************************************************
     *********************************************************************************************************************


 END OF TOUGH2 INPUT JOB --- ELAPSED TIME =   0.1094 SECONDS


 ***********************************************************************************************************************************
 *          ARRAY *MOP* ALLOWS TO GENERATE MORE PRINTOUT IN VARIOUS SUBROUTINES, AND TO MAKE SOME CALCULATIONAL CHOICES.           *
 ***********************************************************************************************************************************

   MOP(1)  = 2 *** ALLOWS TO GENERATE A SHORT PRINTOUT FOR EACH NEWTON-RAPHSON ITERATION
           = 0, 1, OR 2: GENERATE 0, 1, OR 2 LINES OF PRINTOUT

            MORE PRINTOUT IS GENERATED FOR MOP(I) > 0 IN THE FOLLOWING SUBROUTINES (THE LARGER MOP IS, THE MORE WILL BE PRINTED).

   MOP(2)  = 0 *** CYCIT       MOP(3) = 0 *** MULTI       MOP(4) = 0 *** QU       MOP(5) = 0 *** EOS       MOP(6) = 0 *** LINEQ    
   MOP(8)  = 0 *** DISF (T2DM ONLY)

   MOP(7)  = 1 *** IF UNEQUAL ZERO, WILL GENERATE A PRINTOUT OF INPUT DATA

            CALCULATIONAL CHOICES OFFERED BY MOP ARE AS FOLLOWS:

   MOP(9)  = 0 *** CHOOSES FLUID COMPOSITION ON WITHDRAWAL (PRODUCTION).
           = 0: ACCORDING TO RELATIVE MOBILITIES.
           = 1: ACCORDING TO COMPOSITION IN PRODUCING ELEMENT.

   MOP(10) = 0 *** CHOOSES INTERPOLATION FORMULA FOR DEPENDENCE OF THERMAL CONDUCTIVITY ON LIQUID SATURATION (SL).
           = 0: K = KDRY + SQRT(SL)*(KWET-KDRY)
           = 1: K = KDRY + SL*(KWET-KDRY)

   MOP(11) = 0 *** CHOOSES EVALUATION OF MOBILITY AND ABSOLUTE PERMEABILITY AT INTERFACES.
           = 0: MOBILITIES ARE UPSTREAM WEIGHTED WITH WUP. (DEFAULT IS WUP = 1.0). PERMEABILITY IS UPSTREAM WEIGHTED.
           = 1: MOBILITIES ARE AVERAGED BETWEEN ADJACENT ELEMENTS. PERMEABILITY IS UPSTREAM WEIGHTED.
           = 2: MOBILITIES ARE UPSTREAM WEIGHTED WITH WUP. (DEFAULT IS WUP = 1.0). PERMEABILITY IS HARMONIC WEIGHTED.
           = 3: MOBILITIES ARE AVERAGED BETWEEN ADJACENT ELEMENTS. PERMEABILITY IS HARMONIC WEIGHTED.
           = 4: MOBILITY * PERMEABILITY PRODUCT IS HARMONIC WEIGHTED.

   MOP(12) = 1 *** CHOOSES PROCEDURE FOR INTERPOLATING GENERATION RATES FROM A TIME TABLE.
           = 0: TRIPLE LINEAR INTERPOLATION.
           = 1: "STEP FUNCTION" OPTION.

   MOP(13) = 0 *** T2DM ONLY.  SPECIFIES ASSIGNMENT OF COMPONENTS OF BOUNDARY VELOCITY AND CONCENTRATION GRADIENT VECTORS.
                   AFFECTS ONLY THE INTERPOLATED  COMPONENTS.  DIRECT COMPONENTS ARE USED WHERE AVAILABLE.
           = 0: VELOCITY AND GRADIENT AT BOUNDARY ARE ZERO.
           = 1: VELOCITY IS ZERO; GRADIENT AT BOUNDARY IS NEAREST-NEIGHBOR.
           = 2: VELOCITY IS NEAREST NEIGHBOR; GRADIENT AT BOUNDARY IS ZERO.
           = 3: VELOCITY AND GRADIENT AT BOUNDARY ARE NEAREST-NEIGHBOR.

   MOP(14) = 0 *** SPECIFIES THE HANDLING OF PIVOT FAILURES IN THE LINEAR EQUATION SOLUTION
           = 0: PERFORM NEW MATRIX DECOMPOSITION AFTER PIVOT FAILURE
           > 0: IGNORE PIVOT FAILURE AND PROCEED

   MOP(15) = 0 *** ALLOWS TO SELECT A SEMI-ANALYTICAL HEAT EXCHANGE CALCULATION WITH CONFINING BEDS.
           = 0: NO SEMI-ANALYTICAL HEAT EXCHANGE
           > 0: SEMI-ANALYTICAL HEAT EXCHANGE ENGAGED (WHEN A SPECIAL SUBROUTINE MODULE *QLOSS* IS PRESENT)

   MOP(16) = 4 *** PERMITS TO CHOOSE TIME STEP SELECTION OPTION
           = 0: USE TIME STEPS EXPLICITLY PROVIDED AS INPUT.
           > 0: INCREASE TIME STEP BY AT LEAST A FACTOR 2, IF CONVERGENCE OCCURS IN .LE. MOP(16) ITERATIONS.

   MOP(17) = 0 *** HANDLES SCALING OPTIONS.
           = 0: NO SCALING.
           = 7: SCALING.

   MOP(18) = 0 *** ALLOWS TO SELECT HANDLING OF INTERFACE DENSITY.
           = 0: PERFORM UPSTREAM WEIGHTING FOR INTERFACE DENSITY.
           > 0: COMPUTE INTERFACE DENSITY AS AVERAGE OF THE TWO GRID BLOCK DENSITIES.
                HOWEVER, WHEN ONE OF THE TWO PHASE SATURATIONS IS ZERO, DO UPSTREAM WEIGHTING.

   MOP(19) = 0 *** is used in some EOS-modules for selecting different options

   MOP(20) = 0 *** is used in some EOS-modules for selecting different options

   MOP(21) = 5 *** PERMITS TO SELECT LINEAR EQUATION SOLVER
           = 0: DEFAULTS TO MOP(21) = 3
           = 1: DEFAULTS TO MOP(21) = 3
           = 2: SUBROUTINE DSLUBC: BI-CONJUGATE GRADIENT SOLVER; PRECONDITIONER: INCOMPLETE LU FACTORIZATION
           = 3: SUBROUTINE DSLUCS: BI-CONJUGATE GRADIENT SOLVER - LANCZOS TYPE; PRECONDITIONER: INCOMPLETE LU FACTORIZATION
           = 4: SUBROUTINE DSLUGM: GENERALIZED MINIMUM RESIDUAL CONJUGATE GRADIENTS; PRECONDITIONER: INCOMPLETE LU FACTORIZATION
           = 5: SUBROUTINE DLUSTB: Stabilized bi-conjugate gradient solver; PRECONDITIONER: INCOMPLETE LU FACTORIZATION
           = 6: SUBROUTINE LUBAND: Direct solver using LU decomposition


   MOP(22) = 0 *** T2DM ONLY.  SPECIFIES METHOD OF SUMMATION OF DUPLICATE ELEMENTS IN THE JACOBIAN. ***
           = 0: USE SUMDUP2.
           = 1: USE SUMDUP.
           = 2:                                        

   MOP(23) = 0 *** T2DM ONLY.  HANDLES EFFECTS OF NON-CONNECTED NEIGHBOR GRID BLOCKS ON DISPERSIVE FLUX IN  DISF. ***
           = 0: INCLUDE INFLUENCE OF NEIGHBOR GRID BLOCKS.  (MORE ACCURATE JACOBIAN, SLOWER LINEAR EQUATION SOLUTION).
           = 1: NEGLECT INFLUENCE OF NEIGHBOR GRID BLOCKS.  (LESS ACCURATE JACOBIAN, FASTER LINEAR EQUATION SOLUTION).


   MOP(24) = 0 *** PERMITS TO SELECT HANDLING OF MULTIPHASE DIFFUSIVE FLUXES AT INTERFACES
           = 0: HARMONIC WEIGHTING OF FULLY-COUPLED EFFECTIVE MULTIPHASE DIFFUSIVITY
           = 1: SEPARATE HARMONIC WEIGHTING OF GAS AND LIQUID PHASE DIFFUSIVITIES.

 ***********************************************************************************************************************************
 FILE *CO2TAB*  EXISTS --- OPEN AS AN OLD FILE
                               *************************************************
                               *     CO2 PROPERTIES READ FROM FILE CO2TAB      *
                               *         NPK=169;  NTK= 61                     *
                               *  P(1) = 0.100000E+06;  P(169) = 0.676000E+08  *
                               *  T(1) = 0.304000E+01;  T( 61) = 0.243040E+03  *
                               *************************************************

 ***********************************************************************************************************************************
 *                                ECO2: EQUATION OF STATE FOR MIXTURES OF WATER/SODIUM CHLORIDE/CO2                                *
 ***********************************************************************************************************************************

    OPTIONS SELECTED ARE: (NK,NEQ,NPH,NB) = (3,4,3, 6)

                          NK  =  3   - NUMBER OF FLUID COMPONENTS
                          NEQ =  4   - NUMBER OF EQUATIONS PER GRID BLOCK
                          NPH =  3   - NUMBER OF PHASES THAT CAN BE PRESENT
                          NB  =  6   - NUMBER OF SECONDARY PARAMETERS (OTHER THAN COMPONENT MASS FRACTIONS)
[truncated: 475,555 more chars]
