# Supplementary material for: CO2 geological storage site selection and long-term potential assessment framework based on TOUGH2/ECO2N
Source: PLoS One. 2025 Apr 24;20(4):e0321715. doi: 10.1371/journal.pone.0321715 (PMC12021137; doi:10.1371/journal.pone.0321715)
Supplement: S1 File — (ZIP) [file pone.0321715.s001.zip › incon/MESH.bak]

ELEME ---   100    1    1   99   0.00000 10000.000
A1  1              10.1767E+300.1767E-01          0.3750E-01          -.5000E+01
A1  2              10.6023E+300.6023E-01          0.1162E+00          -.5000E+01
A1  3              10.1156E+310.1156E+00          0.2028E+00          -.5000E+01
A1  4              10.1867E+310.1867E+00          0.2980E+00          -.5000E+01
A1  5              10.2774E+310.2774E+00          0.4027E+00          -.5000E+01
A1  6              10.3922E+310.3922E+00          0.5178E+00          -.5000E+01
A1  7              10.5367E+310.5367E+00          0.6444E+00          -.5000E+01
A1  8              10.7177E+310.7177E+00          0.7835E+00          -.5000E+01
A1  9              10.9433E+310.9433E+00          0.9366E+00          -.5000E+01
A1 10              10.1224E+320.1224E+01          0.1105E+01          -.5000E+01
A1 11              10.1571E+320.1571E+01          0.1290E+01          -.5000E+01
A1 12              10.2000E+320.2000E+01          0.1493E+01          -.5000E+01
A1 13              10.2528E+320.2528E+01          0.1717E+01          -.5000E+01
A1 14              10.3178E+320.3178E+01          0.1963E+01          -.5000E+01
A1 15              10.3976E+320.3976E+01          0.2234E+01          -.5000E+01
A1 16              10.4955E+320.4955E+01          0.2531E+01          -.5000E+01
A1 17              10.6152E+320.6152E+01          0.2858E+01          -.5000E+01
A1 18              10.7616E+320.7616E+01          0.3218E+01          -.5000E+01
A1 19              10.9404E+320.9404E+01          0.3613E+01          -.5000E+01
A1 20              10.1159E+330.1159E+02          0.4048E+01          -.5000E+01
A1 21              10.1424E+330.1424E+02          0.4526E+01          -.5000E+01
A1 22              10.1748E+330.1748E+02          0.5052E+01          -.5000E+01
A1 23              10.2142E+330.2142E+02          0.5630E+01          -.5000E+01
A1 24              10.2622E+330.2622E+02          0.6266E+01          -.5000E+01
A1 25              10.3204E+330.3204E+02          0.6965E+01          -.5000E+01
A1 26              10.3912E+330.3912E+02          0.7734E+01          -.5000E+01
A1 27              10.4772E+330.4772E+02          0.8579E+01          -.5000E+01
A1 28              10.5816E+330.5816E+02          0.9508E+01          -.5000E+01
A1 29              10.7082E+330.7082E+02          0.1053E+02          -.5000E+01
A1 30              10.8619E+330.8619E+02          0.1165E+02          -.5000E+01
A1 31              10.1048E+340.1048E+03          0.1289E+02          -.5000E+01
A1 32              10.1274E+340.1274E+03          0.1425E+02          -.5000E+01
A1 33              10.1548E+340.1548E+03          0.1574E+02          -.5000E+01
A1 34              10.1880E+340.1880E+03          0.1739E+02          -.5000E+01
A1 35              10.2282E+340.2282E+03          0.1919E+02          -.5000E+01
A1 36              10.2768E+340.2768E+03          0.2118E+02          -.5000E+01
A1 37              10.3358E+340.3358E+03          0.2336E+02          -.5000E+01
A1 38              10.4072E+340.4072E+03          0.2576E+02          -.5000E+01
A1 39              10.4937E+340.4937E+03          0.2840E+02          -.5000E+01
A1 40              10.5983E+340.5983E+03          0.3131E+02          -.5000E+01
A1 41              10.7250E+340.7250E+03          0.3450E+02          -.5000E+01
A1 42              10.8784E+340.8784E+03          0.3801E+02          -.5000E+01
A1 43              10.1064E+350.1064E+04          0.4187E+02          -.5000E+01
A1 44              10.1289E+350.1289E+04          0.4612E+02          -.5000E+01
A1 45              10.1560E+350.1560E+04          0.5079E+02          -.5000E+01
A1 46              10.1889E+350.1889E+04          0.5592E+02          -.5000E+01
A1 47              10.2287E+350.2287E+04          0.6156E+02          -.5000E+01
A1 48              10.2768E+350.2768E+04          0.6777E+02          -.5000E+01
A1 49              10.3350E+350.3350E+04          0.7460E+02          -.5000E+01
A1 50              10.4055E+350.4055E+04          0.8210E+02          -.5000E+01
A1 51              10.4907E+350.4907E+04          0.9035E+02          -.5000E+01
A1 52              10.5937E+350.5937E+04          0.9942E+02          -.5000E+01
A1 53              10.7183E+350.7183E+04          0.1094E+03          -.5000E+01
A1 54              10.8691E+350.8691E+04          0.1204E+03          -.5000E+01
A1 55              10.1051E+360.1051E+05          0.1324E+03          -.5000E+01
A1 56              10.1272E+360.1272E+05          0.1457E+03          -.5000E+01
A1 57              10.1539E+360.1539E+05          0.1603E+03          -.5000E+01
A1 58              10.1861E+360.1861E+05          0.1763E+03          -.5000E+01
A1 59              10.2251E+360.2251E+05          0.1940E+03          -.5000E+01
A1 60              10.2723E+360.2723E+05          0.2134E+03          -.5000E+01
A1 61              10.3293E+360.3293E+05          0.2347E+03          -.5000E+01
A1 62              10.3983E+360.3983E+05          0.2581E+03          -.5000E+01
A1 63              10.4817E+360.4817E+05          0.2839E+03          -.5000E+01
A1 64              10.5826E+360.5826E+05          0.3123E+03          -.5000E+01
A1 65              10.7046E+360.7046E+05          0.3434E+03          -.5000E+01
A1 66              10.8521E+360.8521E+05          0.3777E+03          -.5000E+01
A1 67              10.1030E+370.1030E+06          0.4154E+03          -.5000E+01
A1 68              10.1246E+370.1246E+06          0.4568E+03          -.5000E+01
A1 69              10.1507E+370.1507E+06          0.5024E+03          -.5000E+01
A1 70              10.1822E+370.1822E+06          0.5525E+03          -.5000E+01
A1 71              10.2204E+370.2204E+06          0.6076E+03          -.5000E+01
A1 72              10.2665E+370.2665E+06          0.6682E+03          -.5000E+01
A1 73              10.3222E+370.3222E+06          0.7348E+03          -.5000E+01
A1 74              10.3896E+370.3896E+06          0.8081E+03          -.5000E+01
A1 75              10.4711E+370.4711E+06          0.8887E+03          -.5000E+01
A1 76              10.5697E+370.5697E+06          0.9772E+03          -.5000E+01
A1 77              10.6889E+370.6889E+06          0.1075E+04          -.5000E+01
A1 78              10.8330E+370.8330E+06          0.1182E+04          -.5000E+01
A1 79              10.1007E+380.1007E+07          0.1300E+04          -.5000E+01
A1 80              10.1218E+380.1218E+07          0.1429E+04          -.5000E+01
A1 81              10.1473E+380.1473E+07          0.1571E+04          -.5000E+01
A1 82              10.1781E+380.1781E+07          0.1728E+04          -.5000E+01
A1 83              10.2153E+380.2153E+07          0.1900E+04          -.5000E+01
A1 84              10.2603E+380.2603E+07          0.2089E+04          -.5000E+01
A1 85              10.3148E+380.3148E+07          0.2298E+04          -.5000E+01
A1 86              10.3806E+380.3806E+07          0.2527E+04          -.5000E+01
A1 87              10.4602E+380.4602E+07          0.2778E+04          -.5000E+01
A1 88              10.5565E+380.5565E+07          0.3055E+04          -.5000E+01
A1 89              10.6728E+380.6728E+07          0.3359E+04          -.5000E+01
A1 90              10.8136E+380.8136E+07          0.3694E+04          -.5000E+01
A1 91              10.9837E+380.9837E+07          0.4062E+04          -.5000E+01
A1 92              10.1189E+390.1189E+08          0.4467E+04          -.5000E+01
A1 93              10.1438E+390.1438E+08          0.4912E+04          -.5000E+01
A1 94              10.1739E+390.1739E+08          0.5401E+04          -.5000E+01
A1 95              10.2103E+390.2103E+08          0.5939E+04          -.5000E+01
A1 96              10.2542E+390.2542E+08          0.6530E+04          -.5000E+01
A1 97              10.3074E+390.3074E+08          0.7181E+04          -.5000E+01
A1 98              10.3717E+390.3717E+08          0.7896E+04          -.5000E+01
A1 99              10.4494E+390.4494E+08          0.8682E+04          -.5000E+01
A11 0              10.5434E+390.5434E+08          0.9547E+04          -.5000E+01
A2  1              10.1767E+000.0000E+00          0.3750E-01          -.1500E+02
A2  2              10.6023E+000.0000E+00          0.1162E+00          -.1500E+02
A2  3              10.1156E+010.0000E+00          0.2028E+00          -.1500E+02
A2  4              10.1867E+010.0000E+00          0.2980E+00          -.1500E+02
A2  5              10.2774E+010.0000E+00          0.4027E+00          -.1500E+02
A2  6              10.3922E+010.0000E+00          0.5178E+00          -.1500E+02
A2  7              10.5367E+010.0000E+00          0.6444E+00          -.1500E+02
A2  8              10.7177E+010.0000E+00          0.7835E+00          -.1500E+02
A2  9              10.9433E+010.0000E+00          0.9366E+00          -.1500E+02
A2 10              10.1224E+020.0000E+00          0.1105E+01          -.1500E+02
A2 11              10.1571E+020.0000E+00          0.1290E+01          -.1500E+02
A2 12              10.2000E+020.0000E+00          0.1493E+01          -.1500E+02
A2 13              10.2528E+020.0000E+00          0.1717E+01          -.1500E+02
A2 14              10.3178E+020.0000E+00          0.1963E+01          -.1500E+02
A2 15              10.3976E+020.0000E+00          0.2234E+01          -.1500E+02
A2 16              10.4955E+020.0000E+00          0.2531E+01          -.1500E+02
A2 17              10.6152E+020.0000E+00          0.2858E+01          -.1500E+02
A2 18              10.7616E+020.0000E+00          0.3218E+01          -.1500E+02
A2 19              10.9404E+020.0000E+00          0.3613E+01          -.1500E+02
A2 20              10.1159E+030.0000E+00          0.4048E+01          -.1500E+02
A2 21              10.1424E+030.0000E+00          0.4526E+01          -.1500E+02
A2 22              10.1748E+030.0000E+00          0.5052E+01          -.1500E+02
A2 23              10.2142E+030.0000E+00          0.5630E+01          -.1500E+02
A2 24              10.2622E+030.0000E+00          0.6266E+01          -.1500E+02
A2 25              10.3204E+030.0000E+00          0.6965E+01          -.1500E+02
A2 26              10.3912E+030.0000E+00          0.7734E+01          -.1500E+02
A2 27              10.4772E+030.0000E+00          0.8579E+01          -.1500E+02
A2 28              10.5816E+030.0000E+00          0.9508E+01          -.1500E+02
A2 29              10.7082E+030.0000E+00          0.1053E+02          -.1500E+02
A2 30              10.8619E+030.0000E+00          0.1165E+02          -.1500E+02
A2 31              10.1048E+040.0000E+00          0.1289E+02          -.1500E+02
A2 32              10.1274E+040.0000E+00          0.1425E+02          -.1500E+02
A2 33              10.1548E+040.0000E+00          0.1574E+02          -.1500E+02
A2 34              10.1880E+040.0000E+00          0.1739E+02          -.1500E+02
A2 35              10.2282E+040.0000E+00          0.1919E+02          -.1500E+02
A2 36              10.2768E+040.0000E+00          0.2118E+02          -.1500E+02
A2 37              10.3358E+040.0000E+00          0.2336E+02          -.1500E+02
A2 38              10.4072E+040.0000E+00          0.2576E+02          -.1500E+02
A2 39              10.4937E+040.0000E+00          0.2840E+02          -.1500E+02
A2 40              10.5983E+040.0000E+00          0.3131E+02          -.1500E+02
A2 41              10.7250E+040.0000E+00          0.3450E+02          -.1500E+02
A2 42              10.8784E+040.0000E+00          0.3801E+02          -.1500E+02
A2 43              10.1064E+050.0000E+00          0.4187E+02          -.1500E+02
A2 44              10.1289E+050.0000E+00          0.4612E+02          -.1500E+02
A2 45              10.1560E+050.0000E+00          0.5079E+02          -.1500E+02
A2 46              10.1889E+050.0000E+00          0.5592E+02          -.1500E+02
A2 47              10.2287E+050.0000E+00          0.6156E+02          -.1500E+02
A2 48              10.2768E+050.0000E+00          0.6777E+02          -.1500E+02
A2 49              10.3350E+050.0000E+00          0.7460E+02          -.1500E+02
A2 50              10.4055E+050.0000E+00          0.8210E+02          -.1500E+02
A2 51              10.4907E+050.0000E+00          0.9035E+02          -.1500E+02
A2 52              10.5937E+050.0000E+00          0.9942E+02          -.1500E+02
A2 53              10.7183E+050.0000E+00          0.1094E+03          -.1500E+02
A2 54              10.8691E+050.0000E+00          0.1204E+03          -.1500E+02
A2 55              10.1051E+060.0000E+00          0.1324E+03          -.1500E+02
A2 56              10.1272E+060.0000E+00          0.1457E+03          -.1500E+02
A2 57              10.1539E+060.0000E+00          0.1603E+03          -.1500E+02
A2 58              10.1861E+060.0000E+00          0.1763E+03          -.1500E+02
A2 59              10.2251E+060.0000E+00          0.1940E+03          -.1500E+02
A2 60              10.2723E+060.0000E+00          0.2134E+03          -.1500E+02
A2 61              10.3293E+060.0000E+00          0.2347E+03          -.1500E+02
A2 62              10.3983E+060.0000E+00          0.2581E+03          -.1500E+02
A2 63              10.4817E+060.0000E+00          0.2839E+03          -.1500E+02
A2 64              10.5826E+060.0000E+00          0.3123E+03          -.1500E+02
A2 65              10.7046E+060.0000E+00          0.3434E+03          -.1500E+02
A2 66              10.8521E+060.0000E+00          0.3777E+03          -.1500E+02
A2 67              10.1030E+070.0000E+00          0.4154E+03          -.1500E+02
A2 68              10.1246E+070.0000E+00          0.4568E+03          -.1500E+02
A2 69              10.1507E+070.0000E+00          0.5024E+03          -.1500E+02
A2 70              10.1822E+070.0000E+00          0.5525E+03          -.1500E+02
A2 71              10.2204E+070.0000E+00          0.6076E+03          -.1500E+02
A2 72              10.2665E+070.0000E+00          0.6682E+03          -.1500E+02
A2 73              10.3222E+070.0000E+00          0.7348E+03          -.1500E+02
A2 74              10.3896E+070.0000E+00          0.8081E+03          -.1500E+02
A2 75              10.4711E+070.0000E+00          0.8887E+03          -.1500E+02
A2 76              10.5697E+070.0000E+00          0.9772E+03          -.1500E+02
A2 77              10.6889E+070.0000E+00          0.1075E+04          -.1500E+02
A2 78              10.8330E+070.0000E+00          0.1182E+04          -.1500E+02
A2 79              10.1007E+080.0000E+00          0.1300E+04          -.1500E+02
A2 80              10.1218E+080.0000E+00          0.1429E+04          -.1500E+02
A2 81              10.1473E+080.0000E+00          0.1571E+04          -.1500E+02
A2 82              10.1781E+080.0000E+00          0.1728E+04          -.1500E+02
A2 83              10.2153E+080.0000E+00          0.1900E+04          -.1500E+02
A2 84              10.2603E+080.0000E+00          0.2089E+04          -.1500E+02
A2 85              10.3148E+080.0000E+00          0.2298E+04          -.1500E+02
A2 86              10.3806E+080.0000E+00          0.2527E+04          -.1500E+02
A2 87              10.4602E+080.0000E+00          0.2778E+04          -.1500E+02
A2 88              10.5565E+080.0000E+00          0.3055E+04          -.1500E+02
A2 89              10.6728E+080.0000E+00          0.3359E+04          -.1500E+02
A2 90              10.8136E+080.0000E+00          0.3694E+04          -.1500E+02
A2 91              10.9837E+080.0000E+00          0.4062E+04          -.1500E+02
A2 92              10.1189E+090.0000E+00          0.4467E+04          -.1500E+02
A2 93              10.1438E+090.0000E+00          0.4912E+04          -.1500E+02
A2 94              10.1739E+090.0000E+00          0.5401E+04          -.1500E+02
A2 95              10.2103E+090.0000E+00          0.5939E+04          -.1500E+02
A2 96              10.2542E+090.0000E+00          0.6530E+04          -.1500E+02
A2 97              10.3074E+090.0000E+00          0.7181E+04          -.1500E+02
A2 98              10.3717E+090.0000E+00          0.7896E+04          -.1500E+02
A2 99              10.4494E+090.0000E+00          0.8682E+04          -.1500E+02
A21 0              10.5434E+090.0000E+00          0.9547E+04          -.1500E+02
A3  1              10.1767E+000.0000E+00          0.3750E-01          -.2500E+02
A3  2              10.6023E+000.0000E+00          0.1162E+00          -.2500E+02
A3  3              10.1156E+010.0000E+00          0.2028E+00          -.2500E+02
A3  4              10.1867E+010.0000E+00          0.2980E+00          -.2500E+02
A3  5              10.2774E+010.0000E+00          0.4027E+00          -.2500E+02
A3  6              10.3922E+010.0000E+00          0.5178E+00          -.2500E+02
A3  7              10.5367E+010.0000E+00          0.6444E+00          -.2500E+02
A3  8              10.7177E+010.0000E+00          0.7835E+00          -.2500E+02
A3  9              10.9433E+010.0000E+00          0.9366E+00          -.2500E+02
A3 10              10.1224E+020.0000E+00          0.1105E+01          -.2500E+02
A3 11              10.1571E+020.0000E+00          0.1290E+01          -.2500E+02
A3 12              10.2000E+020.0000E+00          0.1493E+01          -.2500E+02
A3 13              10.2528E+020.0000E+00          0.1717E+01          -.2500E+02
A3 14              10.3178E+020.0000E+00          0.1963E+01          -.2500E+02
A3 15              10.3976E+020.0000E+00          0.2234E+01          -.2500E+02
A3 16              10.4955E+020.0000E+00          0.2531E+01          -.2500E+02
A3 17              10.6152E+020.0000E+00          0.2858E+01          -.2500E+02
A3 18              10.7616E+020.0000E+00          0.3218E+01          -.2500E+02
A3 19              10.9404E+020.0000E+00          0.3613E+01          -.2500E+02
A3 20              10.1159E+030.0000E+00          0.4048E+01          -.2500E+02
A3 21              10.1424E+030.0000E+00          0.4526E+01          -.2500E+02
A3 22              10.1748E+030.0000E+00          0.5052E+01          -.2500E+02
A3 23              10.2142E+030.0000E+00          0.5630E+01          -.2500E+02
A3 24              10.2622E+030.0000E+00          0.6266E+01          -.2500E+02
A3 25              10.3204E+030.0000E+00          0.6965E+01          -.2500E+02
A3 26              10.3912E+030.0000E+00          0.7734E+01          -.2500E+02
A3 27              10.4772E+030.0000E+00          0.8579E+01          -.2500E+02
A3 28              10.5816E+030.0000E+00          0.9508E+01          -.2500E+02
A3 29              10.7082E+030.0000E+00          0.1053E+02          -.2500E+02
A3 30              10.8619E+030.0000E+00          0.1165E+02          -.2500E+02
A3 31              10.1048E+040.0000E+00          0.1289E+02          -.2500E+02
A3 32              10.1274E+040.0000E+00          0.1425E+02          -.2500E+02
A3 33              10.1548E+040.0000E+00          0.1574E+02          -.2500E+02
A3 34              10.1880E+040.0000E+00          0.1739E+02          -.2500E+02
A3 35              10.2282E+040.0000E+00          0.1919E+02          -.2500E+02
A3 36              10.2768E+040.0000E+00          0.2118E+02          -.2500E+02
A3 37              10.3358E+040.0000E+00          0.2336E+02          -.2500E+02
A3 38              10.4072E+040.0000E+00          0.2576E+02          -.2500E+02
A3 39              10.4937E+040.0000E+00          0.2840E+02          -.2500E+02
A3 40              10.5983E+040.0000E+00          0.3131E+02          -.2500E+02
A3 41              10.7250E+040.0000E+00          0.3450E+02          -.2500E+02
A3 42              10.8784E+040.0000E+00          0.3801E+02          -.2500E+02
A3 43              10.1064E+050.0000E+00          0.4187E+02          -.2500E+02
A3 44              10.1289E+050.0000E+00          0.4612E+02          -.2500E+02
A3 45              10.1560E+050.0000E+00          0.5079E+02          -.2500E+02
A3 46              10.1889E+050.0000E+00          0.5592E+02          -.2500E+02
A3 47              10.2287E+050.0000E+00          0.6156E+02          -.2500E+02
A3 48              10.2768E+050.0000E+00          0.6777E+02          -.2500E+02
A3 49              10.3350E+050.0000E+00          0.7460E+02          -.2500E+02
A3 50              10.4055E+050.0000E+00          0.8210E+02          -.2500E+02
A3 51              10.4907E+050.0000E+00          0.9035E+02          -.2500E+02
A3 52              10.5937E+050.0000E+00          0.9942E+02          -.2500E+02
A3 53              10.7183E+050.0000E+00          0.1094E+03          -.2500E+02
A3 54              10.8691E+050.0000E+00          0.1204E+03          -.2500E+02
A3 55              10.1051E+060.0000E+00          0.1324E+03          -.2500E+02
A3 56              10.1272E+060.0000E+00          0.1457E+03          -.2500E+02
A3 57              10.1539E+060.0000E+00          0.1603E+03          -.2500E+02
A3 58              10.1861E+060.0000E+00          0.1763E+03          -.2500E+02
A3 59              10.2251E+060.0000E+00          0.1940E+03          -.2500E+02
A3 60              10.2723E+060.0000E+00          0.2134E+03          -.2500E+02
A3 61              10.3293E+060.0000E+00          0.2347E+03          -.2500E+02
A3 62              10.3983E+060.0000E+00          0.2581E+03          -.2500E+02
A3 63              10.4817E+060.0000E+00          0.2839E+03          -.2500E+02
A3 64              10.5826E+060.0000E+00          0.3123E+03          -.2500E+02
A3 65              10.7046E+060.0000E+00          0.3434E+03          -.2500E+02
A3 66              10.8521E+060.0000E+00          0.3777E+03          -.2500E+02
A3 67              10.1030E+070.0000E+00          0.4154E+03          -.2500E+02
A3 68              10.1246E+070.0000E+00          0.4568E+03          -.2500E+02
A3 69              10.1507E+070.0000E+00          0.5024E+03          -.2500E+02
A3 70              10.1822E+070.0000E+00          0.5525E+03          -.2500E+02
A3 71              10.2204E+070.0000E+00          0.6076E+03          -.2500E+02
A3 72              10.2665E+070.0000E+00          0.6682E+03          -.2500E+02
A3 73              10.3222E+070.0000E+00          0.7348E+03          -.2500E+02
A3 74              10.3896E+070.0000E+00          0.8081E+03          -.2500E+02
A3 75              10.4711E+070.0000E+00          0.8887E+03          -.2500E+02
A3 76              10.5697E+070.0000E+00          0.9772E+03          -.2500E+02
A3 77              10.6889E+070.0000E+00          0.1075E+04          -.2500E+02
A3 78              10.8330E+070.0000E+00          0.1182E+04          -.2500E+02
A3 79              10.1007E+080.0000E+00          0.1300E+04          -.2500E+02
A3 80              10.1218E+080.0000E+00          0.1429E+04          -.2500E+02
A3 81              10.1473E+080.0000E+00          0.1571E+04          -.2500E+02
A3 82              10.1781E+080.0000E+00          0.1728E+04          -.2500E+02
A3 83              10.2153E+080.0000E+00          0.1900E+04          -.2500E+02
A3 84              10.2603E+080.0000E+00          0.2089E+04          -.2500E+02
A3 85              10.3148E+080.0000E+00          0.2298E+04          -.2500E+02
A3 86              10.3806E+080.0000E+00          0.2527E+04          -.2500E+02
A3 87              10.4602E+080.0000E+00          0.2778E+04          -.2500E+02
A3 88              10.5565E+080.0000E+00          0.3055E+04          -.2500E+02
A3 89              10.6728E+080.0000E+00          0.3359E+04          -.2500E+02
A3 90              10.8136E+080.0000E+00          0.3694E+04          -.2500E+02
A3 91              10.9837E+080.0000E+00          0.4062E+04          -.2500E+02
A3 92              10.1189E+090.0000E+00          0.4467E+04          -.2500E+02
A3 93              10.1438E+090.0000E+00          0.4912E+04          -.2500E+02
A3 94              10.1739E+090.0000E+00          0.5401E+04          -.2500E+02
A3 95              10.2103E+090.0000E+00          0.5939E+04          -.2500E+02
A3 96              10.2542E+090.0000E+00          0.6530E+04          -.2500E+02
A3 97              10.3074E+090.0000E+00          0.7181E+04          -.2500E+02
A3 98              10.3717E+090.0000E+00          0.7896E+04          -.2500E+02
A3 99              10.4494E+090.0000E+00          0.8682E+04          -.2500E+02
A31 0              10.5434E+090.0000E+00          0.9547E+04          -.2500E+02
A4  1              10.1767E+000.0000E+00          0.3750E-01          -.3500E+02
A4  2              10.6023E+000.0000E+00          0.1162E+00          -.3500E+02
A4  3              10.1156E+010.0000E+00          0.2028E+00          -.3500E+02
A4  4              10.1867E+010.0000E+00          0.2980E+00          -.3500E+02
A4  5              10.2774E+010.0000E+00          0.4027E+00          -.3500E+02
A4  6              10.3922E+010.0000E+00          0.5178E+00          -.3500E+02
A4  7              10.5367E+010.0000E+00          0.6444E+00          -.3500E+02
A4  8              10.7177E+010.0000E+00          0.7835E+00          -.3500E+02
A4  9              10.9433E+010.0000E+00          0.9366E+00          -.3500E+02
A4 10              10.1224E+020.0000E+00          0.1105E+01          -.3500E+02
A4 11              10.1571E+020.0000E+00          0.1290E+01          -.3500E+02
A4 12              10.2000E+020.0000E+00          0.1493E+01          -.3500E+02
A4 13              10.2528E+020.0000E+00          0.1717E+01          -.3500E+02
A4 14              10.3178E+020.0000E+00          0.1963E+01          -.3500E+02
A4 15              10.3976E+020.0000E+00          0.2234E+01          -.3500E+02
A4 16              10.4955E+020.0000E+00          0.2531E+01          -.3500E+02
A4 17              10.6152E+020.0000E+00          0.2858E+01          -.3500E+02
A4 18              10.7616E+020.0000E+00          0.3218E+01          -.3500E+02
A4 19              10.9404E+020.0000E+00          0.3613E+01          -.3500E+02
A4 20              10.1159E+030.0000E+00          0.4048E+01          -.3500E+02
A4 21              10.1424E+030.0000E+00          0.4526E+01          -.3500E+02
A4 22              10.1748E+030.0000E+00          0.5052E+01          -.3500E+02
A4 23              10.2142E+030.0000E+00          0.5630E+01          -.3500E+02
A4 24              10.2622E+030.0000E+00          0.6266E+01          -.3500E+02
A4 25              10.3204E+030.0000E+00          0.6965E+01          -.3500E+02
A4 26              10.3912E+030.0000E+00          0.7734E+01          -.3500E+02
A4 27              10.4772E+030.0000E+00          0.8579E+01          -.3500E+02
A4 28              10.5816E+030.0000E+00          0.9508E+01          -.3500E+02
A4 29              10.7082E+030.0000E+00          0.1053E+02          -.3500E+02
A4 30              10.8619E+030.0000E+00          0.1165E+02          -.3500E+02
A4 31              10.1048E+040.0000E+00          0.1289E+02          -.3500E+02
A4 32              10.1274E+040.0000E+00          0.1425E+02          -.3500E+02
A4 33              10.1548E+040.0000E+00          0.1574E+02          -.3500E+02
A4 34              10.1880E+040.0000E+00          0.1739E+02          -.3500E+02
A4 35              10.2282E+040.0000E+00          0.1919E+02          -.3500E+02
A4 36              10.2768E+040.0000E+00          0.2118E+02          -.3500E+02
A4 37              10.3358E+040.0000E+00          0.2336E+02          -.3500E+02
A4 38              10.4072E+040.0000E+00          0.2576E+02          -.3500E+02
A4 39              10.4937E+040.0000E+00          0.2840E+02          -.3500E+02
A4 40              10.5983E+040.0000E+00          0.3131E+02          -.3500E+02
A4 41              10.7250E+040.0000E+00          0.3450E+02          -.3500E+02
A4 42              10.8784E+040.0000E+00          0.3801E+02          -.3500E+02
A4 43              10.1064E+050.0000E+00          0.4187E+02          -.3500E+02
A4 44              10.1289E+050.0000E+00          0.4612E+02          -.3500E+02
A4 45              10.1560E+050.0000E+00          0.5079E+02          -.3500E+02
A4 46              10.1889E+050.0000E+00          0.5592E+02          -.3500E+02
A4 47              10.2287E+050.0000E+00          0.6156E+02          -.3500E+02
A4 48              10.2768E+050.0000E+00          0.6777E+02          -.3500E+02
A4 49              10.3350E+050.0000E+00          0.7460E+02          -.3500E+02
A4 50              10.4055E+050.0000E+00          0.8210E+02          -.3500E+02
A4 51              10.4907E+050.0000E+00          0.9035E+02          -.3500E+02
A4 52              10.5937E+050.0000E+00          0.9942E+02          -.3500E+02
A4 53              10.7183E+050.0000E+00          0.1094E+03          -.3500E+02
A4 54              10.8691E+050.0000E+00          0.1204E+03          -.3500E+02
A4 55              10.1051E+060.0000E+00          0.1324E+03          -.3500E+02
A4 56              10.1272E+060.0000E+00          0.1457E+03          -.3500E+02
A4 57              10.1539E+060.0000E+00          0.1603E+03          -.3500E+02
A4 58              10.1861E+060.0000E+00          0.1763E+03          -.3500E+02
A4 59              10.2251E+060.0000E+00          0.1940E+03          -.3500E+02
A4 60              10.2723E+060.0000E+00          0.2134E+03          -.3500E+02
A4 61              10.3293E+060.0000E+00          0.2347E+03          -.3500E+02
A4 62              10.3983E+060.0000E+00          0.2581E+03          -.3500E+02
A4 63              10.4817E+060.0000E+00          0.2839E+03          -.3500E+02
A4 64              10.5826E+060.0000E+00          0.3123E+03          -.3500E+02
A4 65              10.7046E+060.0000E+00          0.3434E+03          -.3500E+02
A4 66              10.8521E+060.0000E+00          0.3777E+03          -.3500E+02
A4 67              10.1030E+070.0000E+00          0.4154E+03          -.3500E+02
A4 68              10.1246E+070.0000E+00          0.4568E+03          -.3500E+02
A4 69              10.1507E+070.0000E+00          0.5024E+03          -.3500E+02
A4 70              10.1822E+070.0000E+00          0.5525E+03          -.3500E+02
A4 71              10.2204E+070.0000E+00          0.6076E+03          -.3500E+02
A4 72              10.2665E+070.0000E+00          0.6682E+03          -.3500E+02
A4 73              10.3222E+070.0000E+00          0.7348E+03          -.3500E+02
A4 74              10.3896E+070.0000E+00          0.8081E+03          -.3500E+02
A4 75              10.4711E+070.0000E+00          0.8887E+03          -.3500E+02
A4 76              10.5697E+070.0000E+00          0.9772E+03          -.3500E+02
A4 77              10.6889E+070.0000E+00          0.1075E+04          -.3500E+02
A4 78              10.8330E+070.0000E+00          0.1182E+04          -.3500E+02
A4 79              10.1007E+080.0000E+00          0.1300E+04          -.3500E+02
A4 80              10.1218E+080.0000E+00          0.1429E+04          -.3500E+02
A4 81              10.1473E+080.0000E+00          0.1571E+04          -.3500E+02
A4 82              10.1781E+080.0000E+00          0.1728E+04          -.3500E+02
A4 83              10.2153E+080.0000E+00          0.1900E+04          -.3500E+02
A4 84              10.2603E+080.0000E+00          0.2089E+04          -.3500E+02
A4 85              10.3148E+080.0000E+00          0.2298E+04          -.3500E+02
A4 86              10.3806E+080.0000E+00          0.2527E+04          -.3500E+02
A4 87              10.4602E+080.0000E+00          0.2778E+04          -.3500E+02
A4 88              10.5565E+080.0000E+00          0.3055E+04          -.3500E+02
A4 89              10.6728E+080.0000E+00          0.3359E+04          -.3500E+02
A4 90              10.8136E+080.0000E+00          0.3694E+04          -.3500E+02
A4 91              10.9837E+080.0000E+00          0.4062E+04          -.3500E+02
A4 92              10.1189E+090.0000E+00          0.4467E+04          -.3500E+02
A4 93              10.1438E+090.0000E+00          0.4912E+04          -.3500E+02
A4 94              10.1739E+090.0000E+00          0.5401E+04          -.3500E+02
A4 95              10.2103E+090.0000E+00          0.5939E+04          -.3500E+02
A4 96              10.2542E+090.0000E+00          0.6530E+04          -.3500E+02
A4 97              10.3074E+090.0000E+00          0.7181E+04          -.3500E+02
A4 98              10.3717E+090.0000E+00          0.7896E+04          -.3500E+02
A4 99              10.4494E+090.0000E+00          0.8682E+04          -.3500E+02
A41 0              10.5434E+090.0000E+00          0.9547E+04          -.3500E+02
A5  1              10.1767E+000.0000E+00          0.3750E-01          -.4500E+02
A5  2              10.6023E+000.0000E+00          0.1162E+00          -.4500E+02
A5  3              10.1156E+010.0000E+00          0.2028E+00          -.4500E+02
A5  4              10.1867E+010.0000E+00          0.2980E+00          -.4500E+02
A5  5              10.2774E+010.0000E+00          0.4027E+00          -.4500E+02
A5  6              10.3922E+010.0000E+00          0.5178E+00          -.4500E+02
A5  7              10.5367E+010.0000E+00          0.6444E+00          -.4500E+02
A5  8              10.7177E+010.0000E+00          0.7835E+00          -.4500E+02
A5  9              10.9433E+010.0000E+00          0.9366E+00          -.4500E+02
A5 10              10.1224E+020.0000E+00          0.1105E+01          -.4500E+02
A5 11              10.1571E+020.0000E+00          0.1290E+01          -.4500E+02
A5 12              10.2000E+020.0000E+00          0.1493E+01          -.4500E+02
A5 13              10.2528E+020.0000E+00          0.1717E+01          -.4500E+02
A5 14              10.3178E+020.0000E+00          0.1963E+01          -.4500E+02
A5 15              10.3976E+020.0000E+00          0.2234E+01          -.4500E+02
A5 16              10.4955E+020.0000E+00          0.2531E+01          -.4500E+02
A5 17              10.6152E+020.0000E+00          0.2858E+01          -.4500E+02
A5 18              10.7616E+020.0000E+00          0.3218E+01          -.4500E+02
A5 19              10.9404E+020.0000E+00          0.3613E+01          -.4500E+02
A5 20              10.1159E+030.0000E+00          0.4048E+01          -.4500E+02
A5 21              10.1424E+030.0000E+00          0.4526E+01          -.4500E+02
A5 22              10.1748E+030.0000E+00          0.5052E+01          -.4500E+02
A5 23              10.2142E+030.0000E+00          0.5630E+01          -.4500E+02
A5 24              10.2622E+030.0000E+00          0.6266E+01          -.4500E+02
A5 25              10.3204E+030.0000E+00          0.6965E+01          -.4500E+02
A5 26              10.3912E+030.0000E+00          0.7734E+01          -.4500E+02
A5 27              10.4772E+030.0000E+00          0.8579E+01          -.4500E+02
A5 28              10.5816E+030.0000E+00          0.9508E+01          -.4500E+02
A5 29              10.7082E+030.0000E+00          0.1053E+02          -.4500E+02
A5 30              10.8619E+030.0000E+00          0.1165E+02          -.4500E+02
A5 31              10.1048E+040.0000E+00          0.1289E+02          -.4500E+02
A5 32              10.1274E+040.0000E+00          0.1425E+02          -.4500E+02
A5 33              10.1548E+040.0000E+00          0.1574E+02          -.4500E+02
A5 34              10.1880E+040.0000E+00          0.1739E+02          -.4500E+02
A5 35              10.2282E+040.0000E+00          0.1919E+02          -.4500E+02
A5 36              10.2768E+040.0000E+00          0.2118E+02          -.4500E+02
A5 37              10.3358E+040.0000E+00          0.2336E+02          -.4500E+02
A5 38              10.4072E+040.0000E+00          0.2576E+02          -.4500E+02
A5 39              10.4937E+040.0000E+00          0.2840E+02          -.4500E+02
A5 40              10.5983E+040.0000E+00          0.3131E+02          -.4500E+02
A5 41              10.7250E+040.0000E+00          0.3450E+02          -.4500E+02
A5 42              10.8784E+040.0000E+00          0.3801E+02          -.4500E+02
A5 43              10.1064E+050.0000E+00          0.4187E+02          -.4500E+02
A5 44              10.1289E+050.0000E+00          0.4612E+02          -.4500E+02
A5 45              10.1560E+050.0000E+00          0.5079E+02          -.4500E+02
A5 46              10.1889E+050.0000E+00          0.5592E+02          -.4500E+02
A5 47              10.2287E+050.0000E+00          0.6156E+02          -.4500E+02
A5 48              10.2768E+050.0000E+00          0.6777E+02          -.4500E+02
A5 49              10.3350E+050.0000E+00          0.7460E+02          -.4500E+02
A5 50              10.4055E+050.0000E+00          0.8210E+02          -.4500E+02
A5 51              10.4907E+050.0000E+00          0.9035E+02          -.4500E+02
A5 52              10.5937E+050.0000E+00          0.9942E+02          -.4500E+02
A5 53              10.7183E+050.0000E+00          0.1094E+03          -.4500E+02
A5 54              10.8691E+050.0000E+00          0.1204E+03          -.4500E+02
A5 55              10.1051E+060.0000E+00          0.1324E+03          -.4500E+02
A5 56              10.1272E+060.0000E+00          0.1457E+03          -.4500E+02
A5 57              10.1539E+060.0000E+00          0.1603E+03          -.4500E+02
A5 58              10.1861E+060.0000E+00          0.1763E+03          -.4500E+02
A5 59              10.2251E+060.0000E+00          0.1940E+03          -.4500E+02
A5 60              10.2723E+060.0000E+00          0.2134E+03          -.4500E+02
A5 61              10.3293E+060.0000E+00          0.2347E+03          -.4500E+02
A5 62              10.3983E+060.0000E+00          0.2581E+03          -.4500E+02
A5 63              10.4817E+060.0000E+00          0.2839E+03          -.4500E+02
A5 64              10.5826E+060.0000E+00          0.3123E+03          -.4500E+02
A5 65              10.7046E+060.0000E+00          0.3434E+03          -.4500E+02
A5 66              10.8521E+060.0000E+00          0.3777E+03          -.4500E+02
A5 67              10.1030E+070.0000E+00          0.4154E+03          -.4500E+02
A5 68              10.1246E+070.0000E+00          0.4568E+03          -.4500E+02
A5 69              10.1507E+070.0000E+00          0.5024E+03          -.4500E+02
A5 70              10.1822E+070.0000E+00          0.5525E+03          -.4500E+02
A5 71              10.2204E+070.0000E+00          0.6076E+03          -.4500E+02
A5 72              10.2665E+070.0000E+00          0.6682E+03          -.4500E+02
A5 73              10.3222E+070.0000E+00          0.7348E+03          -.4500E+02
A5 74              10.3896E+070.0000E+00          0.8081E+03          -.4500E+02
A5 75              10.4711E+070.0000E+00          0.8887E+03          -.4500E+02
A5 76              10.5697E+070.0000E+00          0.9772E+03          -.4500E+02
A5 77              10.6889E+070.0000E+00          0.1075E+04          -.4500E+02
A5 78              10.8330E+070.0000E+00          0.1182E+04          -.4500E+02
A5 79              10.1007E+080.0000E+00          0.1300E+04          -.4500E+02
A5 80              10.1218E+080.0000E+00          0.1429E+04          -.4500E+02
A5 81              10.1473E+080.0000E+00          0.1571E+04          -.4500E+02
A5 82              10.1781E+080.0000E+00          0.1728E+04          -.4500E+02
A5 83              10.2153E+080.0000E+00          0.1900E+04          -.4500E+02
A5 84              10.2603E+080.0000E+00          0.2089E+04          -.4500E+02
A5 85              10.3148E+080.0000E+00          0.2298E+04          -.4500E+02
A5 86              10.3806E+080.0000E+00          0.2527E+04          -.4500E+02
A5 87              10.4602E+080.0000E+00          0.2778E+04          -.4500E+02
A5 88              10.5565E+080.0000E+00          0.3055E+04          -.4500E+02
A5 89              10.6728E+080.0000E+00          0.3359E+04          -.4500E+02
A5 90              10.8136E+080.0000E+00          0.3694E+04          -.4500E+02
A5 91              10.9837E+080.0000E+00          0.4062E+04          -.4500E+02
A5 92              10.1189E+090.0000E+00          0.4467E+04          -.4500E+02
A5 93              10.1438E+090.0000E+00          0.4912E+04          -.4500E+02
A5 94              10.1739E+090.0000E+00          0.5401E+04          -.4500E+02
A5 95              10.2103E+090.0000E+00          0.5939E+04          -.4500E+02
A5 96              10.2542E+090.0000E+00          0.6530E+04          -.4500E+02
A5 97              10.3074E+090.0000E+00          0.7181E+04          -.4500E+02
A5 98              10.3717E+090.0000E+00          0.7896E+04          -.4500E+02
A5 99              10.4494E+090.0000E+00          0.8682E+04          -.4500E+02
A51 0              10.5434E+090.0000E+00          0.9547E+04          -.4500E+02
A6  1              10.1767E+000.0000E+00          0.3750E-01          -.5500E+02
A6  2              10.6023E+000.0000E+00          0.1162E+00          -.5500E+02
A6  3              10.1156E+010.0000E+00          0.2028E+00          -.5500E+02
A6  4              10.1867E+010.0000E+00          0.2980E+00          -.5500E+02
A6  5              10.2774E+010.0000E+00          0.4027E+00          -.5500E+02
A6  6              10.3922E+010.0000E+00          0.5178E+00          -.5500E+02
A6  7              10.5367E+010.0000E+00          0.6444E+00          -.5500E+02
A6  8              10.7177E+010.0000E+00          0.7835E+00          -.5500E+02
A6  9              10.9433E+010.0000E+00          0.9366E+00          -.5500E+02
A6 10              10.1224E+020.0000E+00          0.1105E+01          -.5500E+02
A6 11              10.1571E+020.0000E+00          0.1290E+01          -.5500E+02
A6 12              10.2000E+020.0000E+00          0.1493E+01          -.5500E+02
A6 13              10.2528E+020.0000E+00          0.1717E+01          -.5500E+02
A6 14              10.3178E+020.0000E+00          0.1963E+01          -.5500E+02
A6 15              10.3976E+020.0000E+00          0.2234E+01          -.5500E+02
A6 16              10.4955E+020.0000E+00          0.2531E+01          -.5500E+02
A6 17              10.6152E+020.0000E+00          0.2858E+01          -.5500E+02
A6 18              10.7616E+020.0000E+00          0.3218E+01          -.5500E+02
A6 19              10.9404E+020.0000E+00          0.3613E+01          -.5500E+02
A6 20              10.1159E+030.0000E+00          0.4048E+01          -.5500E+02
A6 21              10.1424E+030.0000E+00          0.4526E+01          -.5500E+02
A6 22              10.1748E+030.0000E+00          0.5052E+01          -.5500E+02
A6 23              10.2142E+030.0000E+00          0.5630E+01          -.5500E+02
A6 24              10.2622E+030.0000E+00          0.6266E+01          -.5500E+02
A6 25              10.3204E+030.0000E+00          0.6965E+01          -.5500E+02
A6 26              10.3912E+030.0000E+00          0.7734E+01          -.5500E+02
A6 27              10.4772E+030.0000E+00          0.8579E+01          -.5500E+02
A6 28              10.5816E+030.0000E+00          0.9508E+01          -.5500E+02
A6 29              10.7082E+030.0000E+00          0.1053E+02          -.5500E+02
A6 30              10.8619E+030.0000E+00          0.1165E+02          -.5500E+02
A6 31              10.1048E+040.0000E+00          0.1289E+02          -.5500E+02
A6 32              10.1274E+040.0000E+00          0.1425E+02          -.5500E+02
A6 33              10.1548E+040.0000E+00          0.1574E+02          -.5500E+02
A6 34              10.1880E+040.0000E+00          0.1739E+02          -.5500E+02
A6 35              10.2282E+040.0000E+00          0.1919E+02          -.5500E+02
A6 36              10.2768E+040.0000E+00          0.2118E+02          -.5500E+02
A6 37              10.3358E+040.0000E+00          0.2336E+02          -.5500E+02
A6 38              10.4072E+040.0000E+00          0.2576E+02          -.5500E+02
A6 39              10.4937E+040.0000E+00          0.2840E+02          -.5500E+02
A6 40              10.5983E+040.0000E+00          0.3131E+02          -.5500E+02
A6 41              10.7250E+040.0000E+00          0.3450E+02          -.5500E+02
A6 42              10.8784E+040.0000E+00          0.3801E+02          -.5500E+02
A6 43              10.1064E+050.0000E+00          0.4187E+02          -.5500E+02
A6 44              10.1289E+050.0000E+00          0.4612E+02          -.5500E+02
A6 45              10.1560E+050.0000E+00          0.5079E+02          -.5500E+02
A6 46              10.1889E+050.0000E+00          0.5592E+02          -.5500E+02
A6 47              10.2287E+050.0000E+00          0.6156E+02          -.5500E+02
A6 48              10.2768E+050.0000E+00          0.6777E+02          -.5500E+02
A6 49              10.3350E+050.0000E+00          0.7460E+02          -.5500E+02
A6 50              10.4055E+050.0000E+00          0.8210E+02          -.5500E+02
A6 51              10.4907E+050.0000E+00          0.9035E+02          -.5500E+02
A6 52              10.5937E+050.0000E+00          0.9942E+02          -.5500E+02
A6 53              10.7183E+050.0000E+00          0.1094E+03          -.5500E+02
A6 54              10.8691E+050.0000E+00          0.1204E+03          -.5500E+02
A6 55              10.1051E+060.0000E+00          0.1324E+03          -.5500E+02
A6 56              10.1272E+060.0000E+00          0.1457E+03          -.5500E+02
A6 57              10.1539E+060.0000E+00          0.1603E+03          -.5500E+02
A6 58              10.1861E+060.0000E+00          0.1763E+03          -.5500E+02
A6 59              10.2251E+060.0000E+00          0.1940E+03          -.5500E+02
A6 60              10.2723E+060.0000E+00          0.2134E+03          -.5500E+02
A6 61              10.3293E+060.0000E+00          0.2347E+03          -.5500E+02
A6 62              10.3983E+060.0000E+00          0.2581E+03          -.5500E+02
A6 63              10.4817E+060.0000E+00          0.2839E+03          -.5500E+02
A6 64              10.5826E+060.0000E+00          0.3123E+03          -.5500E+02
A6 65              10.7046E+060.0000E+00          0.3434E+03          -.5500E+02
A6 66              10.8521E+060.0000E+00          0.3777E+03          -.5500E+02
A6 67              10.1030E+070.0000E+00          0.4154E+03          -.5500E+02
A6 68              10.1246E+070.0000E+00          0.4568E+03          -.5500E+02
A6 69              10.1507E+070.0000E+00          0.5024E+03          -.5500E+02
A6 70              10.1822E+070.0000E+00          0.5525E+03          -.5500E+02
A6 71              10.2204E+070.0000E+00          0.6076E+03          -.5500E+02
A6 72              10.2665E+070.0000E+00          0.6682E+03          -.5500E+02
A6 73              10.3222E+070.0000E+00          0.7348E+03          -.5500E+02
A6 74              10.3896E+070.0000E+00          0.8081E+03          -.5500E+02
A6 75              10.4711E+070.0000E+00          0.8887E+03          -.5500E+02
A6 76              10.5697E+070.0000E+00          0.9772E+03          -.5500E+02
A6 77              10.6889E+070.0000E+00          0.1075E+04          -.5500E+02
A6 78              10.8330E+070.0000E+00          0.1182E+04          -.5500E+02
A6 79              10.1007E+080.0000E+00          0.1300E+04          -.5500E+02
A6 80              10.1218E+080.0000E+00          0.1429E+04          -.5500E+02
A6 81              10.1473E+080.0000E+00          0.1571E+04          -.5500E+02
A6 82              10.1781E+080.0000E+00          0.1728E+04          -.5500E+02
A6 83              10.2153E+080.0000E+00          0.1900E+04          -.5500E+02
A6 84              10.2603E+080.0000E+00          0.2089E+04          -.5500E+02
A6 85              10.3148E+080.0000E+00          0.2298E+04          -.5500E+02
A6 86              10.3806E+080.0000E+00          0.2527E+04          -.5500E+02
A6 87              10.4602E+080.0000E+00          0.2778E+04          -.5500E+02
A6 88              10.5565E+080.0000E+00          0.3055E+04          -.5500E+02
A6 89              10.6728E+080.0000E+00          0.3359E+04          -.5500E+02
A6 90              10.8136E+080.0000E+00          0.3694E+04          -.5500E+02
A6 91              10.9837E+080.0000E+00          0.4062E+04          -.5500E+02
A6 92              10.1189E+090.0000E+00          0.4467E+04          -.5500E+02
A6 93              10.1438E+090.0000E+00          0.4912E+04          -.5500E+02
A6 94              10.1739E+090.0000E+00          0.5401E+04          -.5500E+02
A6 95              10.2103E+090.0000E+00          0.5939E+04          -.5500E+02
A6 96              10.2542E+090.0000E+00          0.6530E+04          -.5500E+02
A6 97              10.3074E+090.0000E+00          0.7181E+04          -.5500E+02
A6 98              10.3717E+090.0000E+00          0.7896E+04          -.5500E+02
A6 99              10.4494E+090.0000E+00          0.8682E+04          -.5500E+02
A61 0              10.5434E+090.0000E+00          0.9547E+04          -.5500E+02
A7  1              10.1767E+000.0000E+00          0.3750E-01          -.6500E+02
A7  2              10.6023E+000.0000E+00          0.1162E+00          -.6500E+02
A7  3              10.1156E+010.0000E+00          0.2028E+00          -.6500E+02
A7  4              10.1867E+010.0000E+00          0.2980E+00          -.6500E+02
A7  5              10.2774E+010.0000E+00          0.4027E+00          -.6500E+02
A7  6              10.3922E+010.0000E+00          0.5178E+00          -.6500E+02
A7  7              10.5367E+010.0000E+00          0.6444E+00          -.6500E+02
A7  8              10.7177E+010.0000E+00          0.7835E+00          -.6500E+02
A7  9              10.9433E+010.0000E+00          0.9366E+00          -.6500E+02
A7 10              10.1224E+020.0000E+00          0.1105E+01          -.6500E+02
A7 11              10.1571E+020.0000E+00          0.1290E+01          -.6500E+02
A7 12              10.2000E+020.0000E+00          0.1493E+01          -.6500E+02
A7 13              10.2528E+020.0000E+00          0.1717E+01          -.6500E+02
A7 14              10.3178E+020.0000E+00          0.1963E+01          -.6500E+02
A7 15              10.3976E+020.0000E+00          0.2234E+01          -.6500E+02
A7 16              10.4955E+020.0000E+00          0.2531E+01          -.6500E+02
A7 17              10.6152E+020.0000E+00          0.2858E+01          -.6500E+02
A7 18              10.7616E+020.0000E+00          0.3218E+01          -.6500E+02
A7 19              10.9404E+020.0000E+00          0.3613E+01          -.6500E+02
A7 20              10.1159E+030.0000E+00          0.4048E+01          -.6500E+02
A7 21              10.1424E+030.0000E+00          0.4526E+01          -.6500E+02
A7 22              10.1748E+030.0000E+00          0.5052E+01          -.6500E+02
A7 23              10.2142E+030.0000E+00          0.5630E+01          -.6500E+02
A7 24              10.2622E+030.0000E+00          0.6266E+01          -.6500E+02
A7 25              10.3204E+030.0000E+00          0.6965E+01          -.6500E+02
A7 26              10.3912E+030.0000E+00          0.7734E+01          -.6500E+02
A7 27              10.4772E+030.0000E+00          0.8579E+01          -.6500E+02
A7 28              10.5816E+030.0000E+00          0.9508E+01          -.6500E+02
A7 29              10.7082E+030.0000E+00          0.1053E+02          -.6500E+02
A7 30              10.8619E+030.0000E+00          0.1165E+02          -.6500E+02
A7 31              10.1048E+040.0000E+00          0.1289E+02          -.6500E+02
A7 32              10.1274E+040.0000E+00          0.1425E+02          -.6500E+02
A7 33              10.1548E+040.0000E+00          0.1574E+02          -.6500E+02
A7 34              10.1880E+040.0000E+00          0.1739E+02          -.6500E+02
A7 35              10.2282E+040.0000E+00          0.1919E+02          -.6500E+02
A7 36              10.2768E+040.0000E+00          0.2118E+02          -.6500E+02
A7 37              10.3358E+040.0000E+00          0.2336E+02          -.6500E+02
A7 38              10.4072E+040.0000E+00          0.2576E+02          -.6500E+02
A7 39              10.4937E+040.0000E+00          0.2840E+02          -.6500E+02
A7 40              10.5983E+040.0000E+00          0.3131E+02          -.6500E+02
A7 41              10.7250E+040.0000E+00          0.3450E+02          -.6500E+02
A7 42              10.8784E+040.0000E+00          0.3801E+02          -.6500E+02
A7 43              10.1064E+050.0000E+00          0.4187E+02          -.6500E+02
A7 44              10.1289E+050.0000E+00          0.4612E+02          -.6500E+02
A7 45              10.1560E+050.0000E+00          0.5079E+02          -.6500E+02
A7 46              10.1889E+050.0000E+00          0.5592E+02          -.6500E+02
A7 47              10.2287E+050.0000E+00          0.6156E+02          -.6500E+02
A7 48              10.2768E+050.0000E+00          0.6777E+02          -.6500E+02
A7 49              10.3350E+050.0000E+00          0.7460E+02          -.6500E+02
A7 50              10.4055E+050.0000E+00          0.8210E+02          -.6500E+02
A7 51              10.4907E+050.0000E+00          0.9035E+02          -.6500E+02
A7 52              10.5937E+050.0000E+00          0.9942E+02          -.6500E+02
A7 53              10.7183E+050.0000E+00          0.1094E+03          -.6500E+02
A7 54              10.8691E+050.0000E+00          0.1204E+03          -.6500E+02
A7 55              10.1051E+060.0000E+00          0.1324E+03          -.6500E+02
A7 56              10.1272E+060.0000E+00          0.1457E+03          -.6500E+02
A7 57              10.1539E+060.0000E+00          0.1603E+03          -.6500E+02
A7 58              10.1861E+060.0000E+00          0.1763E+03          -.6500E+02
A7 59              10.2251E+060.0000E+00          0.1940E+03          -.6500E+02
A7 60              10.2723E+060.0000E+00          0.2134E+03          -.6500E+02
A7 61              10.3293E+060.0000E+00          0.2347E+03          -.6500E+02
A7 62              10.3983E+060.0000E+00          0.2581E+03          -.6500E+02
A7 63              10.4817E+060.0000E+00          0.2839E+03          -.6500E+02
A7 64              10.5826E+060.0000E+00          0.3123E+03          -.6500E+02
A7 65              10.7046E+060.0000E+00          0.3434E+03          -.6500E+02
A7 66              10.8521E+060.0000E+00          0.3777E+03          -.6500E+02
A7 67              10.1030E+070.0000E+00          0.4154E+03          -.6500E+02
A7 68              10.1246E+070.0000E+00          0.4568E+03          -.6500E+02
A7 69              10.1507E+070.0000E+00          0.5024E+03          -.6500E+02
A7 70              10.1822E+070.0000E+00          0.5525E+03          -.6500E+02
A7 71              10.2204E+070.0000E+00          0.6076E+03          -.6500E+02
A7 72              10.2665E+070.0000E+00          0.6682E+03          -.6500E+02
A7 73              10.3222E+070.0000E+00          0.7348E+03          -.6500E+02
A7 74              10.3896E+070.0000E+00          0.8081E+03          -.6500E+02
A7 75              10.4711E+070.0000E+00          0.8887E+03          -.6500E+02
A7 76              10.5697E+070.0000E+00          0.9772E+03          -.6500E+02
A7 77              10.6889E+070.0000E+00          0.1075E+04          -.6500E+02
A7 78              10.8330E+070.0000E+00          0.1182E+04          -.6500E+02
A7 79              10.1007E+080.0000E+00          0.1300E+04          -.6500E+02
A7 80              10.1218E+080.0000E+00          0.1429E+04          -.6500E+02
A7 81              10.1473E+080.0000E+00          0.1571E+04          -.6500E+02
A7 82              10.1781E+080.0000E+00          0.1728E+04          -.6500E+02
A7 83              10.2153E+080.0000E+00          0.1900E+04          -.6500E+02
A7 84              10.2603E+080.0000E+00          0.2089E+04          -.6500E+02
A7 85              10.3148E+080.0000E+00          0.2298E+04          -.6500E+02
A7 86              10.3806E+080.0000E+00          0.2527E+04          -.6500E+02
A7 87              10.4602E+080.0000E+00          0.2778E+04          -.6500E+02
A7 88              10.5565E+080.0000E+00          0.3055E+04          -.6500E+02
A7 89              10.6728E+080.0000E+00          0.3359E+04          -.6500E+02
A7 90              10.8136E+080.0000E+00          0.3694E+04          -.6500E+02
A7 91              10.9837E+080.0000E+00          0.4062E+04          -.6500E+02
A7 92              10.1189E+090.0000E+00          0.4467E+04          -.6500E+02
A7 93              10.1438E+090.0000E+00          0.4912E+04          -.6500E+02
A7 94              10.1739E+090.0000E+00          0.5401E+04          -.6500E+02
A7 95              10.2103E+090.0000E+00          0.5939E+04          -.6500E+02
A7 96              10.2542E+090.0000E+00          0.6530E+04          -.6500E+02
A7 97              10.3074E+090.0000E+00          0.7181E+04          -.6500E+02
A7 98              10.3717E+090.0000E+00          0.7896E+04          -.6500E+02
A7 99              10.4494E+090.0000E+00          0.8682E+04          -.6500E+02
A71 0              10.5434E+090.0000E+00          0.9547E+04          -.6500E+02
A8  1              10.1767E+000.0000E+00          0.3750E-01          -.7500E+02
A8  2              10.6023E+000.0000E+00          0.1162E+00          -.7500E+02
A8  3              10.1156E+010.0000E+00          0.2028E+00          -.7500E+02
A8  4              10.1867E+010.0000E+00          0.2980E+00          -.7500E+02
A8  5              10.2774E+010.0000E+00          0.4027E+00          -.7500E+02
A8  6              10.3922E+010.0000E+00          0.5178E+00          -.7500E+02
A8  7              10.5367E+010.0000E+00          0.6444E+00          -.7500E+02
A8  8              10.7177E+010.0000E+00          0.7835E+00          -.7500E+02
A8  9              10.9433E+010.0000E+00          0.9366E+00          -.7500E+02
A8 10              10.1224E+020.0000E+00          0.1105E+01          -.7500E+02
A8 11              10.1571E+020.0000E+00          0.1290E+01          -.7500E+02
A8 12              10.2000E+020.0000E+00          0.1493E+01          -.7500E+02
A8 13              10.2528E+020.0000E+00          0.1717E+01          -.7500E+02
A8 14              10.3178E+020.0000E+00          0.1963E+01          -.7500E+02
A8 15              10.3976E+020.0000E+00          0.2234E+01          -.7500E+02
A8 16              10.4955E+020.0000E+00          0.2531E+01          -.7500E+02
A8 17              10.6152E+020.0000E+00          0.2858E+01          -.7500E+02
A8 18              10.7616E+020.0000E+00          0.3218E+01          -.7500E+02
A8 19              10.9404E+020.0000E+00          0.3613E+01          -.7500E+02
A8 20              10.1159E+030.0000E+00          0.4048E+01          -.7500E+02
A8 21              10.1424E+030.0000E+00          0.4526E+01          -.7500E+02
A8 22              10.1748E+030.0000E+00          0.5052E+01          -.7500E+02
A8 23              10.2142E+030.0000E+00          0.5630E+01          -.7500E+02
A8 24              10.2622E+030.0000E+00          0.6266E+01          -.7500E+02
A8 25              10.3204E+030.0000E+00          0.6965E+01          -.7500E+02
A8 26              10.3912E+030.0000E+00          0.7734E+01          -.7500E+02
A8 27              10.4772E+030.0000E+00          0.8579E+01          -.7500E+02
A8 28              10.5816E+030.0000E+00          0.9508E+01          -.7500E+02
A8 29              10.7082E+030.0000E+00          0.1053E+02          -.7500E+02
A8 30              10.8619E+030.0000E+00          0.1165E+02          -.7500E+02
A8 31              10.1048E+040.0000E+00          0.1289E+02          -.7500E+02
A8 32              10.1274E+040.0000E+00          0.1425E+02          -.7500E+02
A8 33              10.1548E+040.0000E+00          0.1574E+02          -.7500E+02
A8 34              10.1880E+040.0000E+00          0.1739E+02          -.7500E+02
A8 35              10.2282E+040.0000E+00          0.1919E+02          -.7500E+02
A8 36              10.2768E+040.0000E+00          0.2118E+02          -.7500E+02
A8 37              10.3358E+040.0000E+00          0.2336E+02          -.7500E+02
A8 38              10.4072E+040.0000E+00          0.2576E+02          -.7500E+02
A8 39              10.4937E+040.0000E+00          0.2840E+02          -.7500E+02
A8 40              10.5983E+040.0000E+00          0.3131E+02          -.7500E+02
A8 41              10.7250E+040.0000E+00          0.3450E+02          -.7500E+02
A8 42              10.8784E+040.0000E+00          0.3801E+02          -.7500E+02
A8 43              10.1064E+050.0000E+00          0.4187E+02          -.7500E+02
A8 44              10.1289E+050.0000E+00          0.4612E+02          -.7500E+02
A8 45              10.1560E+050.0000E+00          0.5079E+02          -.7500E+02
A8 46              10.1889E+050.0000E+00          0.5592E+02          -.7500E+02
A8 47              10.2287E+050.0000E+00          0.6156E+02          -.7500E+02
A8 48              10.2768E+050.0000E+00          0.6777E+02          -.7500E+02
A8 49              10.3350E+050.0000E+00          0.7460E+02          -.7500E+02
A8 50              10.4055E+050.0000E+00          0.8210E+02          -.7500E+02
A8 51              10.4907E+050.0000E+00          0.9035E+02          -.7500E+02
A8 52              10.5937E+050.0000E+00          0.9942E+02          -.7500E+02
A8 53              10.7183E+050.0000E+00          0.1094E+03          -.7500E+02
A8 54              10.8691E+050.0000E+00          0.1204E+03          -.7500E+02
A8 55              10.1051E+060.0000E+00          0.1324E+03          -.7500E+02
A8 56              10.1272E+060.0000E+00          0.1457E+03          -.7500E+02
A8 57              10.1539E+060.0000E+00          0.1603E+03          -.7500E+02
A8 58              10.1861E+060.0000E+00          0.1763E+03          -.7500E+02
A8 59              10.2251E+060.0000E+00          0.1940E+03          -.7500E+02
A8 60              10.2723E+060.0000E+00          0.2134E+03          -.7500E+02
A8 61              10.3293E+060.0000E+00          0.2347E+03          -.7500E+02
A8 62              10.3983E+060.0000E+00          0.2581E+03          -.7500E+02
A8 63              10.4817E+060.0000E+00          0.2839E+03          -.7500E+02
A8 64              10.5826E+060.0000E+00          0.3123E+03          -.7500E+02
A8 65              10.7046E+060.0000E+00          0.3434E+03          -.7500E+02
A8 66              10.8521E+060.0000E+00          0.3777E+03          -.7500E+02
A8 67              10.1030E+070.0000E+00          0.4154E+03          -.7500E+02
A8 68              10.1246E+070.0000E+00          0.4568E+03          -.7500E+02
A8 69              10.1507E+070.0000E+00          0.5024E+03          -.7500E+02
A8 70              10.1822E+070.0000E+00          0.5525E+03          -.7500E+02
A8 71              10.2204E+070.0000E+00          0.6076E+03          -.7500E+02
A8 72              10.2665E+070.0000E+00          0.6682E+03          -.7500E+02
A8 73              10.3222E+070.0000E+00          0.7348E+03          -.7500E+02
A8 74              10.3896E+070.0000E+00          0.8081E+03          -.7500E+02
A8 75              10.4711E+070.0000E+00          0.8887E+03          -.7500E+02
A8 76              10.5697E+070.0000E+00          0.9772E+03          -.7500E+02
A8 77              10.6889E+070.0000E+00          0.1075E+04          -.7500E+02
A8 78              10.8330E+070.0000E+00          0.1182E+04          -.7500E+02
A8 79              10.1007E+080.0000E+00          0.1300E+04          -.7500E+02
A8 80              10.1218E+080.0000E+00          0.1429E+04          -.7500E+02
A8 81              10.1473E+080.0000E+00          0.1571E+04          -.7500E+02
A8 82              10.1781E+080.0000E+00          0.1728E+04          -.7500E+02
A8 83              10.2153E+080.0000E+00          0.1900E+04          -.7500E+02
A8 84              10.2603E+080.0000E+00          0.2089E+04          -.7500E+02
A8 85              10.3148E+080.0000E+00          0.2298E+04          -.7500E+02
A8 86              10.3806E+080.0000E+00          0.2527E+04          -.7500E+02
A8 87              10.4602E+080.0000E+00          0.2778E+04          -.7500E+02
A8 88              10.5565E+080.0000E+00          0.3055E+04          -.7500E+02
A8 89              10.6728E+080.0000E+00          0.3359E+04          -.7500E+02
A8 90              10.8136E+080.0000E+00          0.3694E+04          -.7500E+02
A8 91              10.9837E+080.0000E+00          0.4062E+04          -.7500E+02
A8 92              10.1189E+090.0000E+00          0.4467E+04          -.7500E+02
A8 93              10.1438E+090.0000E+00          0.4912E+04          -.7500E+02
A8 94              10.1739E+090.0000E+00          0.5401E+04          -.7500E+02
A8 95              10.2103E+090.0000E+00          0.5939E+04          -.7500E+02
A8 96              10.2542E+090.0000E+00          0.6530E+04          -.7500E+02
A8 97              10.3074E+090.0000E+00          0.7181E+04          -.7500E+02
A8 98              10.3717E+090.0000E+00          0.7896E+04          -.7500E+02
A8 99              10.4494E+090.0000E+00          0.8682E+04          -.7500E+02
A81 0              10.5434E+090.0000E+00          0.9547E+04          -.7500E+02
A9  1              10.1767E+000.0000E+00          0.3750E-01          -.8500E+02
A9  2              10.6023E+000.0000E+00          0.1162E+00          -.8500E+02
A9  3              10.1156E+010.0000E+00          0.2028E+00          -.8500E+02
A9  4              10.1867E+010.0000E+00          0.2980E+00          -.8500E+02
A9  5              10.2774E+010.0000E+00          0.4027E+00          -.8500E+02
A9  6              10.3922E+010.0000E+00          0.5178E+00          -.8500E+02
A9  7              10.5367E+010.0000E+00          0.6444E+00          -.8500E+02
A9  8              10.7177E+010.0000E+00          0.7835E+00          -.8500E+02
A9  9              10.9433E+010.0000E+00          0.9366E+00          -.8500E+02
A9 10              10.1224E+020.0000E+00          0.1105E+01          -.8500E+02
A9 11              10.1571E+020.0000E+00          0.1290E+01          -.8500E+02
A9 12              10.2000E+020.0000E+00          0.1493E+01          -.8500E+02
A9 13              10.2528E+020.0000E+00          0.1717E+01          -.8500E+02
A9 14              10.3178E+020.0000E+00          0.1963E+01          -.8500E+02
A9 15              10.3976E+020.0000E+00          0.2234E+01          -.8500E+02
A9 16              10.4955E+020.0000E+00          0.2531E+01          -.8500E+02
A9 17              10.6152E+020.0000E+00          0.2858E+01          -.8500E+02
A9 18              10.7616E+020.0000E+00          0.3218E+01          -.8500E+02
A9 19              10.9404E+020.0000E+00          0.3613E+01          -.8500E+02
A9 20              10.1159E+030.0000E+00          0.4048E+01          -.8500E+02
A9 21              10.1424E+030.0000E+00          0.4526E+01          -.8500E+02
A9 22              10.1748E+030.0000E+00          0.5052E+01          -.8500E+02
A9 23              10.2142E+030.0000E+00          0.5630E+01          -.8500E+02
A9 24              10.2622E+030.0000E+00          0.6266E+01          -.8500E+02
A9 25              10.3204E+030.0000E+00          0.6965E+01          -.8500E+02
A9 26              10.3912E+030.0000E+00          0.7734E+01          -.8500E+02
A9 27              10.4772E+030.0000E+00          0.8579E+01          -.8500E+02
A9 28              10.5816E+030.0000E+00          0.9508E+01          -.8500E+02
A9 29              10.7082E+030.0000E+00          0.1053E+02          -.8500E+02
A9 30              10.8619E+030.0000E+00          0.1165E+02          -.8500E+02
A9 31              10.1048E+040.0000E+00          0.1289E+02          -.8500E+02
A9 32              10.1274E+040.0000E+00          0.1425E+02          -.8500E+02
A9 33              10.1548E+040.0000E+00          0.1574E+02          -.8500E+02
A9 34              10.1880E+040.0000E+00          0.1739E+02          -.8500E+02
A9 35              10.2282E+040.0000E+00          0.1919E+02          -.8500E+02
A9 36              10.2768E+040.0000E+00          0.2118E+02          -.8500E+02
A9 37              10.3358E+040.0000E+00          0.2336E+02          -.8500E+02
A9 38              10.4072E+040.0000E+00          0.2576E+02          -.8500E+02
A9 39              10.4937E+040.0000E+00          0.2840E+02          -.8500E+02
A9 40              10.5983E+040.0000E+00          0.3131E+02          -.8500E+02
A9 41              10.7250E+040.0000E+00          0.3450E+02          -.8500E+02
A9 42              10.8784E+040.0000E+00          0.3801E+02          -.8500E+02
A9 43              10.1064E+050.0000E+00          0.4187E+02          -.8500E+02
A9 44              10.1289E+050.0000E+00          0.4612E+02          -.8500E+02
A9 45              10.1560E+050.0000E+00          0.5079E+02          -.8500E+02
A9 46              10.1889E+050.0000E+00          0.5592E+02          -.8500E+02
A9 47              10.2287E+050.0000E+00          0.6156E+02          -.8500E+02
A9 48              10.2768E+050.0000E+00          0.6777E+02          -.8500E+02
A9 49              10.3350E+050.0000E+00          0.7460E+02          -.8500E+02
A9 50              10.4055E+050.0000E+00          0.8210E+02          -.8500E+02
A9 51              10.4907E+050.0000E+00          0.9035E+02          -.8500E+02
A9 52              10.5937E+050.0000E+00          0.9942E+02          -.8500E+02
A9 53              10.7183E+050.0000E+00          0.1094E+03          -.8500E+02
A9 54              10.8691E+050.0000E+00          0.1204E+03          -.8500E+02
A9 55              10.1051E+060.0000E+00          0.1324E+03          -.8500E+02
A9 56              10.1272E+060.0000E+00          0.1457E+03          -.8500E+02
A9 57              10.1539E+060.0000E+00          0.1603E+03          -.8500E+02
A9 58              10.1861E+060.0000E+00          0.1763E+03          -.8500E+02
A9 59              10.2251E+060.0000E+00          0.1940E+03          -.8500E+02
A9 60              10.2723E+060.0000E+00          0.2134E+03          -.8500E+02
A9 61              10.3293E+060.0000E+00          0.2347E+03          -.8500E+02
A9 62              10.3983E+060.0000E+00          0.2581E+03          -.8500E+02
A9 63              10.4817E+060.0000E+00          0.2839E+03          -.8500E+02
A9 64              10.5826E+060.0000E+00          0.3123E+03          -.8500E+02
A9 65              10.7046E+060.0000E+00          0.3434E+03          -.8500E+02
A9 66              10.8521E+060.0000E+00          0.3777E+03          -.8500E+02
A9 67              10.1030E+070.0000E+00          0.4154E+03          -.8500E+02
A9 68              10.1246E+070.0000E+00          0.4568E+03          -.8500E+02
A9 69              10.1507E+070.0000E+00          0.5024E+03          -.8500E+02
A9 70              10.1822E+070.0000E+00          0.5525E+03          -.8500E+02
A9 71              10.2204E+070.0000E+00          0.6076E+03          -.8500E+02
A9 72              10.2665E+070.0000E+00          0.6682E+03          -.8500E+02
A9 73              10.3222E+070.0000E+00          0.7348E+03          -.8500E+02
A9 74              10.3896E+070.0000E+00          0.8081E+03          -.8500E+02
A9 75              10.4711E+070.0000E+00          0.8887E+03          -.8500E+02
A9 76              10.5697E+070.0000E+00          0.9772E+03          -.8500E+02
A9 77              10.6889E+070.0000E+00          0.1075E+04          -.8500E+02
A9 78              10.8330E+070.0000E+00          0.1182E+04          -.8500E+02
A9 79              10.1007E+080.0000E+00          0.1300E+04          -.8500E+02
A9 80              10.1218E+080.0000E+00          0.1429E+04          -.8500E+02
A9 81              10.1473E+080.0000E+00          0.1571E+04          -.8500E+02
A9 82              10.1781E+080.0000E+00          0.1728E+04          -.8500E+02
A9 83              10.2153E+080.0000E+00          0.1900E+04          -.8500E+02
A9 84              10.2603E+080.0000E+00          0.2089E+04          -.8500E+02
A9 85              10.3148E+080.0000E+00          0.2298E+04          -.8500E+02
A9 86              10.3806E+080.0000E+00          0.2527E+04          -.8500E+02
A9 87              10.4602E+080.0000E+00          0.2778E+04          -.8500E+02
A9 88              10.5565E+080.0000E+00          0.3055E+04          -.8500E+02
A9 89              10.6728E+080.0000E+00          0.3359E+04          -.8500E+02
A9 90              10.8136E+080.0000E+00          0.3694E+04          -.8500E+02
A9 91              10.9837E+080.0000E+00          0.4062E+04          -.8500E+02
A9 92              10.1189E+090.0000E+00          0.4467E+04          -.8500E+02
A9 93              10.1438E+090.0000E+00          0.4912E+04          -.8500E+02
A9 94              10.1739E+090.0000E+00          0.5401E+04          -.8500E+02
A9 95              10.2103E+090.0000E+00          0.5939E+04          -.8500E+02
A9 96              10.2542E+090.0000E+00          0.6530E+04          -.8500E+02
A9 97              10.3074E+090.0000E+00          0.7181E+04          -.8500E+02
A9 98              10.3717E+090.0000E+00          0.7896E+04          -.8500E+02
A9 99              10.4494E+090.0000E+00          0.8682E+04          -.8500E+02
A91 0              10.5434E+090.0000E+00          0.9547E+04          -.8500E+02
AA  1              10.1767E+000.1767E-01          0.3750E-01          -.9500E+02
AA  2              10.6023E+000.6023E-01          0.1162E+00          -.9500E+02
AA  3              10.1156E+010.1156E+00          0.2028E+00          -.9500E+02
AA  4              10.1867E+010.1867E+00          0.2980E+00          -.9500E+02
AA  5              10.2774E+010.2774E+00          0.4027E+00          -.9500E+02
AA  6              10.3922E+010.3922E+00          0.5178E+00          -.9500E+02
AA  7              10.5367E+010.5367E+00          0.6444E+00          -.9500E+02
AA  8              10.7177E+010.7177E+00          0.7835E+00          -.9500E+02
AA  9              10.9433E+010.9433E+00          0.9366E+00          -.9500E+02
AA 10              10.1224E+020.1224E+01          0.1105E+01          -.9500E+02
AA 11              10.1571E+020.1571E+01          0.1290E+01          -.9500E+02
AA 12              10.2000E+020.2000E+01          0.1493E+01          -.9500E+02
AA 13              10.2528E+020.2528E+01          0.1717E+01          -.9500E+02
AA 14              10.3178E+020.3178E+01          0.1963E+01          -.9500E+02
AA 15              10.3976E+020.3976E+01          0.2234E+01          -.9500E+02
AA 16              10.4955E+020.4955E+01          0.2531E+01          -.9500E+02
AA 17              10.6152E+020.6152E+01          0.2858E+01          -.9500E+02
AA 18              10.7616E+020.7616E+01          0.3218E+01          -.9500E+02
AA 19              10.9404E+020.9404E+01          0.3613E+01          -.9500E+02
AA 20              10.1159E+030.1159E+02          0.4048E+01          -.9500E+02
AA 21              10.1424E+030.1424E+02          0.4526E+01          -.9500E+02
AA 22              10.1748E+030.1748E+02          0.5052E+01          -.9500E+02
AA 23              10.2142E+030.2142E+02          0.5630E+01          -.9500E+02
AA 24              10.2622E+030.2622E+02          0.6266E+01          -.9500E+02
AA 25              10.3204E+030.3204E+02          0.6965E+01          -.9500E+02
AA 26              10.3912E+030.3912E+02          0.7734E+01          -.9500E+02
AA 27              10.4772E+030.4772E+02          0.8579E+01          -.9500E+02
AA 28              10.5816E+030.5816E+02          0.9508E+01          -.9500E+02
AA 29              10.7082E+030.7082E+02          0.1053E+02          -.9500E+02
AA 30              10.8619E+030.8619E+02          0.1165E+02          -.9500E+02
AA 31              10.1048E+040.1048E+03          0.1289E+02          -.9500E+02
AA 32              10.1274E+040.1274E+03          0.1425E+02          -.9500E+02
AA 33              10.1548E+040.1548E+03          0.1574E+02          -.9500E+02
AA 34              10.1880E+040.1880E+03          0.1739E+02          -.9500E+02
AA 35              10.2282E+040.2282E+03          0.1919E+02          -.9500E+02
AA 36              10.2768E+040.2768E+03          0.2118E+02          -.9500E+02
AA 37              10.3358E+040.3358E+03          0.2336E+02          -.9500E+02
AA 38              10.4072E+040.4072E+03          0.2576E+02          -.9500E+02
AA 39              10.4937E+040.4937E+03          0.2840E+02          -.9500E+02
AA 40              10.5983E+040.5983E+03          0.3131E+02          -.9500E+02
AA 41              10.7250E+040.7250E+03          0.3450E+02          -.9500E+02
AA 42              10.8784E+040.8784E+03          0.3801E+02          -.9500E+02
AA 43              10.1064E+050.1064E+04          0.4187E+02          -.9500E+02
AA 44              10.1289E+050.1289E+04          0.4612E+02          -.9500E+02
AA 45              10.1560E+050.1560E+04          0.5079E+02          -.9500E+02
AA 46              10.1889E+050.1889E+04          0.5592E+02          -.9500E+02
AA 47              10.2287E+050.2287E+04          0.6156E+02          -.9500E+02
AA 48              10.2768E+050.2768E+04          0.6777E+02          -.9500E+02
AA 49              10.3350E+050.3350E+04          0.7460E+02          -.9500E+02
AA 50              10.4055E+050.4055E+04          0.8210E+02          -.9500E+02
AA 51              10.4907E+050.4907E+04          0.9035E+02          -.9500E+02
AA 52              10.5937E+050.5937E+04          0.9942E+02          -.9500E+02
AA 53              10.7183E+050.7183E+04          0.1094E+03          -.9500E+02
AA 54              10.8691E+050.8691E+04          0.1204E+03          -.9500E+02
AA 55              10.1051E+060.1051E+05          0.1324E+03          -.9500E+02
AA 56              10.1272E+060.1272E+05          0.1457E+03          -.9500E+02
AA 57              10.1539E+060.1539E+05          0.1603E+03          -.9500E+02
AA 58              10.1861E+060.1861E+05          0.1763E+03          -.9500E+02
AA 59              10.2251E+060.2251E+05          0.1940E+03          -.9500E+02
AA 60              10.2723E+060.2723E+05          0.2134E+03          -.9500E+02
AA 61              10.3293E+060.3293E+05          0.2347E+03          -.9500E+02
AA 62              10.3983E+060.3983E+05          0.2581E+03          -.9500E+02
AA 63              10.4817E+060.4817E+05          0.2839E+03          -.9500E+02
AA 64              10.5826E+060.5826E+05          0.3123E+03          -.9500E+02
AA 65              10.7046E+060.7046E+05          0.3434E+03          -.9500E+02
AA 66              10.8521E+060.8521E+05          0.3777E+03          -.9500E+02
AA 67              10.1030E+070.1030E+06          0.4154E+03          -.9500E+02
AA 68              10.1246E+070.1246E+06          0.4568E+03          -.9500E+02
AA 69              10.1507E+070.1507E+06          0.5024E+03          -.9500E+02
AA 70              10.1822E+070.1822E+06          0.5525E+03          -.9500E+02
AA 71              10.2204E+070.2204E+06          0.6076E+03          -.9500E+02
AA 72              10.2665E+070.2665E+06          0.6682E+03          -.9500E+02
AA 73              10.3222E+070.3222E+06          0.7348E+03          -.9500E+02
AA 74              10.3896E+070.3896E+06          0.8081E+03          -.9500E+02
AA 75              10.4711E+070.4711E+06          0.8887E+03          -.9500E+02
AA 76              10.5697E+070.5697E+06          0.9772E+03          -.9500E+02
AA 77              10.6889E+070.6889E+06          0.1075E+04          -.9500E+02
AA 78              10.8330E+070.8330E+06          0.1182E+04          -.9500E+02
AA 79              10.1007E+080.1007E+07          0.1300E+04          -.9500E+02
AA 80              10.1218E+080.1218E+07          0.1429E+04          -.9500E+02
AA 81              10.1473E+080.1473E+07          0.1571E+04          -.9500E+02
AA 82              10.1781E+080.1781E+07          0.1728E+04          -.9500E+02
AA 83              10.2153E+080.2153E+07          0.1900E+04          -.9500E+02
AA 84              10.2603E+080.2603E+07          0.2089E+04          -.9500E+02
AA 85              10.3148E+080.3148E+07          0.2298E+04          -.9500E+02
AA 86              10.3806E+080.3806E+07          0.2527E+04          -.9500E+02
AA 87              10.4602E+080.4602E+07          0.2778E+04          -.9500E+02
AA 88              10.5565E+080.5565E+07          0.3055E+04          -.9500E+02
AA 89              10.6728E+080.6728E+07          0.3359E+04          -.9500E+02
AA 90              10.8136E+080.8136E+07          0.3694E+04          -.9500E+02
AA 91              10.9837E+080.9837E+07          0.4062E+04          -.9500E+02
AA 92              10.1189E+090.1189E+08          0.4467E+04          -.9500E+02
AA 93              10.1438E+090.1438E+08          0.4912E+04          -.9500E+02
AA 94              10.1739E+090.1739E+08          0.5401E+04          -.9500E+02
AA 95              10.2103E+090.2103E+08          0.5939E+04          -.9500E+02
AA 96              10.2542E+090.2542E+08          0.6530E+04          -.9500E+02
AA 97              10.3074E+090.3074E+08          0.7181E+04          -.9500E+02
AA 98              10.3717E+090.3717E+08          0.7896E+04          -.9500E+02
AA 99              10.4494E+090.4494E+08          0.8682E+04          -.9500E+02
AA1 0              10.5434E+090.5434E+08          0.9547E+04          -.9500E+02
     
CONNE
A1  1A1  2                   10.3750E-010.4123E-010.4712E+01
A2  1A2  2                   10.3750E-010.4123E-010.4712E+01
A3  1A3  2                   10.3750E-010.4123E-010.4712E+01
A4  1A4  2                   10.3750E-010.4123E-010.4712E+01
A5  1A5  2                   10.3750E-010.4123E-010.4712E+01
A6  1A6  2                   10.3750E-010.4123E-010.4712E+01
A7  1A7  2                   10.3750E-010.4123E-010.4712E+01
A8  1A8  2                   10.3750E-010.4123E-010.4712E+01
A9  1A9  2                   10.3750E-010.4123E-010.4712E+01
AA  1AA  2                   10.3750E-010.4123E-010.4712E+01
A1  2A1  3                   10.4123E-010.4534E-010.9894E+01
A2  2A2  3                   10.4123E-010.4534E-010.9894E+01
A3  2A3  3                   10.4123E-010.4534E-010.9894E+01
A4  2A4  3                   10.4123E-010.4534E-010.9894E+01
A5  2A5  3                   10.4123E-010.4534E-010.9894E+01
A6  2A6  3                   10.4123E-010.4534E-010.9894E+01
A7  2A7  3                   10.4123E-010.4534E-010.9894E+01
A8  2A8  3                   10.4123E-010.4534E-010.9894E+01
A9  2A9  3                   10.4123E-010.4534E-010.9894E+01
AA  2AA  3                   10.4123E-010.4534E-010.9894E+01
A1  3A1  4                   10.4534E-010.4986E-010.1559E+02
A2  3A2  4                   10.4534E-010.4986E-010.1559E+02
A3  3A3  4                   10.4534E-010.4986E-010.1559E+02
A4  3A4  4                   10.4534E-010.4986E-010.1559E+02
A5  3A5  4                   10.4534E-010.4986E-010.1559E+02
A6  3A6  4                   10.4534E-010.4986E-010.1559E+02
A7  3A7  4                   10.4534E-010.4986E-010.1559E+02
A8  3A8  4                   10.4534E-010.4986E-010.1559E+02
A9  3A9  4                   10.4534E-010.4986E-010.1559E+02
AA  3AA  4                   10.4534E-010.4986E-010.1559E+02
A1  4A1  5                   10.4986E-010.5482E-010.2186E+02
A2  4A2  5                   10.4986E-010.5482E-010.2186E+02
A3  4A3  5                   10.4986E-010.5482E-010.2186E+02
A4  4A4  5                   10.4986E-010.5482E-010.2186E+02
A5  4A5  5                   10.4986E-010.5482E-010.2186E+02
A6  4A6  5                   10.4986E-010.5482E-010.2186E+02
A7  4A7  5                   10.4986E-010.5482E-010.2186E+02
A8  4A8  5                   10.4986E-010.5482E-010.2186E+02
A9  4A9  5                   10.4986E-010.5482E-010.2186E+02
AA  4AA  5                   10.4986E-010.5482E-010.2186E+02
A1  5A1  6                   10.5482E-010.6028E-010.2875E+02
A2  5A2  6                   10.5482E-010.6028E-010.2875E+02
A3  5A3  6                   10.5482E-010.6028E-010.2875E+02
A4  5A4  6                   10.5482E-010.6028E-010.2875E+02
A5  5A5  6                   10.5482E-010.6028E-010.2875E+02
A6  5A6  6                   10.5482E-010.6028E-010.2875E+02
A7  5A7  6                   10.5482E-010.6028E-010.2875E+02
A8  5A8  6                   10.5482E-010.6028E-010.2875E+02
A9  5A9  6                   10.5482E-010.6028E-010.2875E+02
AA  5AA  6                   10.5482E-010.6028E-010.2875E+02
A1  6A1  7                   10.6028E-010.6629E-010.3632E+02
A2  6A2  7                   10.6028E-010.6629E-010.3632E+02
A3  6A3  7                   10.6028E-010.6629E-010.3632E+02
A4  6A4  7                   10.6028E-010.6629E-010.3632E+02
A5  6A5  7                   10.6028E-010.6629E-010.3632E+02
A6  6A6  7                   10.6028E-010.6629E-010.3632E+02
A7  6A7  7                   10.6028E-010.6629E-010.3632E+02
A8  6A8  7                   10.6028E-010.6629E-010.3632E+02
A9  6A9  7                   10.6028E-010.6629E-010.3632E+02
AA  6AA  7                   10.6028E-010.6629E-010.3632E+02
A1  7A1  8                   10.6629E-010.7289E-010.4465E+02
A2  7A2  8                   10.6629E-010.7289E-010.4465E+02
A3  7A3  8                   10.6629E-010.7289E-010.4465E+02
A4  7A4  8                   10.6629E-010.7289E-010.4465E+02
A5  7A5  8                   10.6629E-010.7289E-010.4465E+02
A6  7A6  8                   10.6629E-010.7289E-010.4465E+02
A7  7A7  8                   10.6629E-010.7289E-010.4465E+02
A8  7A8  8                   10.6629E-010.7289E-010.4465E+02
A9  7A9  8                   10.6629E-010.7289E-010.4465E+02
AA  7AA  8                   10.6629E-010.7289E-010.4465E+02
A1  8A1  9                   10.7289E-010.8015E-010.5381E+02
A2  8A2  9                   10.7289E-010.8015E-010.5381E+02
A3  8A3  9                   10.7289E-010.8015E-010.5381E+02
A4  8A4  9                   10.7289E-010.8015E-010.5381E+02
A5  8A5  9                   10.7289E-010.8015E-010.5381E+02
A6  8A6  9                   10.7289E-010.8015E-010.5381E+02
A7  8A7  9                   10.7289E-010.8015E-010.5381E+02
A8  8A8  9                   10.7289E-010.8015E-010.5381E+02
A9  8A9  9                   10.7289E-010.8015E-010.5381E+02
AA  8AA  9                   10.7289E-010.8015E-010.5381E+02
A1  9A1 10                   10.8015E-010.8813E-010.6388E+02
A2  9A2 10                   10.8015E-010.8813E-010.6388E+02
A3  9A3 10                   10.8015E-010.8813E-010.6388E+02
A4  9A4 10                   10.8015E-010.8813E-010.6388E+02
A5  9A5 10                   10.8015E-010.8813E-010.6388E+02
A6  9A6 10                   10.8015E-010.8813E-010.6388E+02
A7  9A7 10                   10.8015E-010.8813E-010.6388E+02
A8  9A8 10                   10.8015E-010.8813E-010.6388E+02
A9  9A9 10                   10.8015E-010.8813E-010.6388E+02
AA  9AA 10                   10.8015E-010.8813E-010.6388E+02
A1 10A1 11                   10.8813E-010.9691E-010.7496E+02
A2 10A2 11                   10.8813E-010.9691E-010.7496E+02
A3 10A3 11                   10.8813E-010.9691E-010.7496E+02
A4 10A4 11                   10.8813E-010.9691E-010.7496E+02
A5 10A5 11                   10.8813E-010.9691E-010.7496E+02
A6 10A6 11                   10.8813E-010.9691E-010.7496E+02
A7 10A7 11                   10.8813E-010.9691E-010.7496E+02
A8 10A8 11                   10.8813E-010.9691E-010.7496E+02
A9 10A9 11                   10.8813E-010.9691E-010.7496E+02
AA 10AA 11                   10.8813E-010.9691E-010.7496E+02
A1 11A1 12                   10.9691E-010.1066E+000.8713E+02
A2 11A2 12                   10.9691E-010.1066E+000.8713E+02
A3 11A3 12                   10.9691E-010.1066E+000.8713E+02
A4 11A4 12                   10.9691E-010.1066E+000.8713E+02
A5 11A5 12                   10.9691E-010.1066E+000.8713E+02
A6 11A6 12                   10.9691E-010.1066E+000.8713E+02
A7 11A7 12                   10.9691E-010.1066E+000.8713E+02
A8 11A8 12                   10.9691E-010.1066E+000.8713E+02
A9 11A9 12                   10.9691E-010.1066E+000.8713E+02
AA 11AA 12                   10.9691E-010.1066E+000.8713E+02
A1 12A1 13                   10.1066E+000.1172E+000.1005E+03
A2 12A2 13                   10.1066E+000.1172E+000.1005E+03
A3 12A3 13                   10.1066E+000.1172E+000.1005E+03
A4 12A4 13                   10.1066E+000.1172E+000.1005E+03
A5 12A5 13                   10.1066E+000.1172E+000.1005E+03
A6 12A6 13                   10.1066E+000.1172E+000.1005E+03
A7 12A7 13                   10.1066E+000.1172E+000.1005E+03
A8 12A8 13                   10.1066E+000.1172E+000.1005E+03
A9 12A9 13                   10.1066E+000.1172E+000.1005E+03
AA 12AA 13                   10.1066E+000.1172E+000.1005E+03
A1 13A1 14                   10.1172E+000.1288E+000.1152E+03
A2 13A2 14                   10.1172E+000.1288E+000.1152E+03
A3 13A3 14                   10.1172E+000.1288E+000.1152E+03
A4 13A4 14                   10.1172E+000.1288E+000.1152E+03
A5 13A5 14                   10.1172E+000.1288E+000.1152E+03
A6 13A6 14                   10.1172E+000.1288E+000.1152E+03
A7 13A7 14                   10.1172E+000.1288E+000.1152E+03
A8 13A8 14                   10.1172E+000.1288E+000.1152E+03
A9 13A9 14                   10.1172E+000.1288E+000.1152E+03
AA 13AA 14                   10.1172E+000.1288E+000.1152E+03
A1 14A1 15                   10.1288E+000.1417E+000.1314E+03
A2 14A2 15                   10.1288E+000.1417E+000.1314E+03
A3 14A3 15                   10.1288E+000.1417E+000.1314E+03
A4 14A4 15                   10.1288E+000.1417E+000.1314E+03
A5 14A5 15                   10.1288E+000.1417E+000.1314E+03
A6 14A6 15                   10.1288E+000.1417E+000.1314E+03
A7 14A7 15                   10.1288E+000.1417E+000.1314E+03
A8 14A8 15                   10.1288E+000.1417E+000.1314E+03
A9 14A9 15                   10.1288E+000.1417E+000.1314E+03
AA 14AA 15                   10.1288E+000.1417E+000.1314E+03
A1 15A1 16                   10.1417E+000.1558E+000.1492E+03
A2 15A2 16                   10.1417E+000.1558E+000.1492E+03
A3 15A3 16                   10.1417E+000.1558E+000.1492E+03
A4 15A4 16                   10.1417E+000.1558E+000.1492E+03
A5 15A5 16                   10.1417E+000.1558E+000.1492E+03
A6 15A6 16                   10.1417E+000.1558E+000.1492E+03
A7 15A7 16                   10.1417E+000.1558E+000.1492E+03
A8 15A8 16                   10.1417E+000.1558E+000.1492E+03
A9 15A9 16                   10.1417E+000.1558E+000.1492E+03
AA 15AA 16                   10.1417E+000.1558E+000.1492E+03
A1 16A1 17                   10.1558E+000.1713E+000.1688E+03
A2 16A2 17                   10.1558E+000.1713E+000.1688E+03
A3 16A3 17                   10.1558E+000.1713E+000.1688E+03
A4 16A4 17                   10.1558E+000.1713E+000.1688E+03
A5 16A5 17                   10.1558E+000.1713E+000.1688E+03
A6 16A6 17                   10.1558E+000.1713E+000.1688E+03
A7 16A7 17                   10.1558E+000.1713E+000.1688E+03
A8 16A8 17                   10.1558E+000.1713E+000.1688E+03
A9 16A9 17                   10.1558E+000.1713E+000.1688E+03
AA 16AA 17                   10.1558E+000.1713E+000.1688E+03
A1 17A1 18                   10.1713E+000.1884E+000.1903E+03
A2 17A2 18                   10.1713E+000.1884E+000.1903E+03
A3 17A3 18                   10.1713E+000.1884E+000.1903E+03
A4 17A4 18                   10.1713E+000.1884E+000.1903E+03
A5 17A5 18                   10.1713E+000.1884E+000.1903E+03
A6 17A6 18                   10.1713E+000.1884E+000.1903E+03
A7 17A7 18                   10.1713E+000.1884E+000.1903E+03
A8 17A8 18                   10.1713E+000.1884E+000.1903E+03
A9 17A9 18                   10.1713E+000.1884E+000.1903E+03
AA 17AA 18                   10.1713E+000.1884E+000.1903E+03
A1 18A1 19                   10.1884E+000.2071E+000.2140E+03
A2 18A2 19                   10.1884E+000.2071E+000.2140E+03
A3 18A3 19                   10.1884E+000.2071E+000.2140E+03
A4 18A4 19                   10.1884E+000.2071E+000.2140E+03
A5 18A5 19                   10.1884E+000.2071E+000.2140E+03
A6 18A6 19                   10.1884E+000.2071E+000.2140E+03
A7 18A7 19                   10.1884E+000.2071E+000.2140E+03
A8 18A8 19                   10.1884E+000.2071E+000.2140E+03
A9 18A9 19                   10.1884E+000.2071E+000.2140E+03
AA 18AA 19                   10.1884E+000.2071E+000.2140E+03
A1 19A1 20                   10.2071E+000.2277E+000.2400E+03
A2 19A2 20                   10.2071E+000.2277E+000.2400E+03
A3 19A3 20                   10.2071E+000.2277E+000.2400E+03
A4 19A4 20                   10.2071E+000.2277E+000.2400E+03
A5 19A5 20                   10.2071E+000.2277E+000.2400E+03
A6 19A6 20                   10.2071E+000.2277E+000.2400E+03
A7 19A7 20                   10.2071E+000.2277E+000.2400E+03
A8 19A8 20                   10.2071E+000.2277E+000.2400E+03
A9 19A9 20                   10.2071E+000.2277E+000.2400E+03
AA 19AA 20                   10.2071E+000.2277E+000.2400E+03
A1 20A1 21                   10.2277E+000.2504E+000.2687E+03
A2 20A2 21                   10.2277E+000.2504E+000.2687E+03
A3 20A3 21                   10.2277E+000.2504E+000.2687E+03
A4 20A4 21                   10.2277E+000.2504E+000.2687E+03
A5 20A5 21                   10.2277E+000.2504E+000.2687E+03
A6 20A6 21                   10.2277E+000.2504E+000.2687E+03
A7 20A7 21                   10.2277E+000.2504E+000.2687E+03
A8 20A8 21                   10.2277E+000.2504E+000.2687E+03
A9 20A9 21                   10.2277E+000.2504E+000.2687E+03
AA 20AA 21                   10.2277E+000.2504E+000.2687E+03
A1 21A1 22                   10.2504E+000.2754E+000.3001E+03
A2 21A2 22                   10.2504E+000.2754E+000.3001E+03
A3 21A3 22                   10.2504E+000.2754E+000.3001E+03
A4 21A4 22                   10.2504E+000.2754E+000.3001E+03
A5 21A5 22                   10.2504E+000.2754E+000.3001E+03
A6 21A6 22                   10.2504E+000.2754E+000.3001E+03
A7 21A7 22                   10.2504E+000.2754E+000.3001E+03
A8 21A8 22                   10.2504E+000.2754E+000.3001E+03
A9 21A9 22                   10.2504E+000.2754E+000.3001E+03
AA 21AA 22                   10.2504E+000.2754E+000.3001E+03
A1 22A1 23                   10.2754E+000.3028E+000.3347E+03
A2 22A2 23                   10.2754E+000.3028E+000.3347E+03
A3 22A3 23                   10.2754E+000.3028E+000.3347E+03
A4 22A4 23                   10.2754E+000.3028E+000.3347E+03
A5 22A5 23                   10.2754E+000.3028E+000.3347E+03
A6 22A6 23                   10.2754E+000.3028E+000.3347E+03
A7 22A7 23                   10.2754E+000.3028E+000.3347E+03
A8 22A8 23                   10.2754E+000.3028E+000.3347E+03
A9 22A9 23                   10.2754E+000.3028E+000.3347E+03
AA 22AA 23                   10.2754E+000.3028E+000.3347E+03
A1 23A1 24                   10.3028E+000.3329E+000.3728E+03
A2 23A2 24                   10.3028E+000.3329E+000.3728E+03
A3 23A3 24                   10.3028E+000.3329E+000.3728E+03
A4 23A4 24                   10.3028E+000.3329E+000.3728E+03
A5 23A5 24                   10.3028E+000.3329E+000.3728E+03
A6 23A6 24                   10.3028E+000.3329E+000.3728E+03
A7 23A7 24                   10.3028E+000.3329E+000.3728E+03
A8 23A8 24                   10.3028E+000.3329E+000.3728E+03
A9 23A9 24                   10.3028E+000.3329E+000.3728E+03
AA 23AA 24                   10.3028E+000.3329E+000.3728E+03
A1 24A1 25                   10.3329E+000.3661E+000.4146E+03
A2 24A2 25                   10.3329E+000.3661E+000.4146E+03
A3 24A3 25                   10.3329E+000.3661E+000.4146E+03
A4 24A4 25                   10.3329E+000.3661E+000.4146E+03
A5 24A5 25                   10.3329E+000.3661E+000.4146E+03
A6 24A6 25                   10.3329E+000.3661E+000.4146E+03
A7 24A7 25                   10.3329E+000.3661E+000.4146E+03
A8 24A8 25                   10.3329E+000.3661E+000.4146E+03
A9 24A9 25                   10.3329E+000.3661E+000.4146E+03
AA 24AA 25                   10.3329E+000.3661E+000.4146E+03
A1 25A1 26                   10.3661E+000.4026E+000.4606E+03
A2 25A2 26                   10.3661E+000.4026E+000.4606E+03
A3 25A3 26                   10.3661E+000.4026E+000.4606E+03
A4 25A4 26                   10.3661E+000.4026E+000.4606E+03
A5 25A5 26                   10.3661E+000.4026E+000.4606E+03
A6 25A6 26                   10.3661E+000.4026E+000.4606E+03
A7 25A7 26                   10.3661E+000.4026E+000.4606E+03
A8 25A8 26                   10.3661E+000.4026E+000.4606E+03
A9 25A9 26                   10.3661E+000.4026E+000.4606E+03
AA 25AA 26                   10.3661E+000.4026E+000.4606E+03
A1 26A1 27                   10.4026E+000.4427E+000.5112E+03
A2 26A2 27                   10.4026E+000.4427E+000.5112E+03
A3 26A3 27                   10.4026E+000.4427E+000.5112E+03
A4 26A4 27                   10.4026E+000.4427E+000.5112E+03
A5 26A5 27                   10.4026E+000.4427E+000.5112E+03
A6 26A6 27                   10.4026E+000.4427E+000.5112E+03
A7 26A7 27                   10.4026E+000.4427E+000.5112E+03
A8 26A8 27                   10.4026E+000.4427E+000.5112E+03
A9 26A9 27                   10.4026E+000.4427E+000.5112E+03
AA 26AA 27                   10.4026E+000.4427E+000.5112E+03
A1 27A1 28                   10.4427E+000.4867E+000.5668E+03
A2 27A2 28                   10.4427E+000.4867E+000.5668E+03
A3 27A3 28                   10.4427E+000.4867E+000.5668E+03
A4 27A4 28                   10.4427E+000.4867E+000.5668E+03
A5 27A5 28                   10.4427E+000.4867E+000.5668E+03
A6 27A6 28                   10.4427E+000.4867E+000.5668E+03
A7 27A7 28                   10.4427E+000.4867E+000.5668E+03
A8 27A8 28                   10.4427E+000.4867E+000.5668E+03
A9 27A9 28                   10.4427E+000.4867E+000.5668E+03
AA 27AA 28                   10.4427E+000.4867E+000.5668E+03
A1 28A1 29                   10.4867E+000.5352E+000.6280E+03
A2 28A2 29                   10.4867E+000.5352E+000.6280E+03
A3 28A3 29                   10.4867E+000.5352E+000.6280E+03
A4 28A4 29                   10.4867E+000.5352E+000.6280E+03
A5 28A5 29                   10.4867E+000.5352E+000.6280E+03
A6 28A6 29                   10.4867E+000.5352E+000.6280E+03
A7 28A7 29                   10.4867E+000.5352E+000.6280E+03
A8 28A8 29                   10.4867E+000.5352E+000.6280E+03
A9 28A9 29                   10.4867E+000.5352E+000.6280E+03
AA 28AA 29                   10.4867E+000.5352E+000.6280E+03
A1 29A1 30                   10.5352E+000.5885E+000.6953E+03
A2 29A2 30                   10.5352E+000.5885E+000.6953E+03
A3 29A3 30                   10.5352E+000.5885E+000.6953E+03
A4 29A4 30                   10.5352E+000.5885E+000.6953E+03
A5 29A5 30                   10.5352E+000.5885E+000.6953E+03
A6 29A6 30                   10.5352E+000.5885E+000.6953E+03
A7 29A7 30                   10.5352E+000.5885E+000.6953E+03
A8 29A8 30                   10.5352E+000.5885E+000.6953E+03
A9 29A9 30                   10.5352E+000.5885E+000.6953E+03
AA 29AA 30                   10.5352E+000.5885E+000.6953E+03
A1 30A1 31                   10.5885E+000.6471E+000.7692E+03
A2 30A2 31                   10.5885E+000.6471E+000.7692E+03
A3 30A3 31                   10.5885E+000.6471E+000.7692E+03
A4 30A4 31                   10.5885E+000.6471E+000.7692E+03
A5 30A5 31                   10.5885E+000.6471E+000.7692E+03
A6 30A6 31                   10.5885E+000.6471E+000.7692E+03
A7 30A7 31                   10.5885E+000.6471E+000.7692E+03
A8 30A8 31                   10.5885E+000.6471E+000.7692E+03
A9 30A9 31                   10.5885E+000.6471E+000.7692E+03
AA 30AA 31                   10.5885E+000.6471E+000.7692E+03
A1 31A1 32                   10.6471E+000.7116E+000.8505E+03
A2 31A2 32                   10.6471E+000.7116E+000.8505E+03
A3 31A3 32                   10.6471E+000.7116E+000.8505E+03
A4 31A4 32                   10.6471E+000.7116E+000.8505E+03
A5 31A5 32                   10.6471E+000.7116E+000.8505E+03
A6 31A6 32                   10.6471E+000.7116E+000.8505E+03
A7 31A7 32                   10.6471E+000.7116E+000.8505E+03
A8 31A8 32                   10.6471E+000.7116E+000.8505E+03
A9 31A9 32                   10.6471E+000.7116E+000.8505E+03
AA 31AA 32                   10.6471E+000.7116E+000.8505E+03
A1 32A1 33                   10.7116E+000.7824E+000.9400E+03
A2 32A2 33                   10.7116E+000.7824E+000.9400E+03
A3 32A3 33                   10.7116E+000.7824E+000.9400E+03
A4 32A4 33                   10.7116E+000.7824E+000.9400E+03
A5 32A5 33                   10.7116E+000.7824E+000.9400E+03
A6 32A6 33                   10.7116E+000.7824E+000.9400E+03
A7 32A7 33                   10.7116E+000.7824E+000.9400E+03
A8 32A8 33                   10.7116E+000.7824E+000.9400E+03
A9 32A9 33                   10.7116E+000.7824E+000.9400E+03
AA 32AA 33                   10.7116E+000.7824E+000.9400E+03
A1 33A1 34                   10.7824E+000.8604E+000.1038E+04
A2 33A2 34                   10.7824E+000.8604E+000.1038E+04
A3 33A3 34                   10.7824E+000.8604E+000.1038E+04
A4 33A4 34                   10.7824E+000.8604E+000.1038E+04
A5 33A5 34                   10.7824E+000.8604E+000.1038E+04
A6 33A6 34                   10.7824E+000.8604E+000.1038E+04
A7 33A7 34                   10.7824E+000.8604E+000.1038E+04
A8 33A8 34                   10.7824E+000.8604E+000.1038E+04
A9 33A9 34                   10.7824E+000.8604E+000.1038E+04
AA 33AA 34                   10.7824E+000.8604E+000.1038E+04
A1 34A1 35                   10.8604E+000.9461E+000.1146E+04
A2 34A2 35                   10.8604E+000.9461E+000.1146E+04
A3 34A3 35                   10.8604E+000.9461E+000.1146E+04
A4 34A4 35                   10.8604E+000.9461E+000.1146E+04
A5 34A5 35                   10.8604E+000.9461E+000.1146E+04
A6 34A6 35                   10.8604E+000.9461E+000.1146E+04
A7 34A7 35                   10.8604E+000.9461E+000.1146E+04
A8 34A8 35                   10.8604E+000.9461E+000.1146E+04
A9 34A9 35                   10.8604E+000.9461E+000.1146E+04
AA 34AA 35                   10.8604E+000.9461E+000.1146E+04
A1 35A1 36                   10.9461E+000.1040E+010.1265E+04
A2 35A2 36                   10.9461E+000.1040E+010.1265E+04
A3 35A3 36                   10.9461E+000.1040E+010.1265E+04
A4 35A4 36                   10.9461E+000.1040E+010.1265E+04
A5 35A5 36                   10.9461E+000.1040E+010.1265E+04
A6 35A6 36                   10.9461E+000.1040E+010.1265E+04
A7 35A7 36                   10.9461E+000.1040E+010.1265E+04
A8 35A8 36                   10.9461E+000.1040E+010.1265E+04
A9 35A9 36                   10.9461E+000.1040E+010.1265E+04
AA 35AA 36                   10.9461E+000.1040E+010.1265E+04
A1 36A1 37                   10.1040E+010.1144E+010.1396E+04
A2 36A2 37                   10.1040E+010.1144E+010.1396E+04
A3 36A3 37                   10.1040E+010.1144E+010.1396E+04
A4 36A4 37                   10.1040E+010.1144E+010.1396E+04
A5 36A5 37                   10.1040E+010.1144E+010.1396E+04
A6 36A6 37                   10.1040E+010.1144E+010.1396E+04
A7 36A7 37                   10.1040E+010.1144E+010.1396E+04
A8 36A8 37                   10.1040E+010.1144E+010.1396E+04
A9 36A9 37                   10.1040E+010.1144E+010.1396E+04
AA 36AA 37                   10.1040E+010.1144E+010.1396E+04
A1 37A1 38                   10.1144E+010.1258E+010.1540E+04
A2 37A2 38                   10.1144E+010.1258E+010.1540E+04
A3 37A3 38                   10.1144E+010.1258E+010.1540E+04
A4 37A4 38                   10.1144E+010.1258E+010.1540E+04
A5 37A5 38                   10.1144E+010.1258E+010.1540E+04
A6 37A6 38                   10.1144E+010.1258E+010.1540E+04
A7 37A7 38                   10.1144E+010.1258E+010.1540E+04
A8 37A8 38                   10.1144E+010.1258E+010.1540E+04
A9 37A9 38                   10.1144E+010.1258E+010.1540E+04
AA 37AA 38                   10.1144E+010.1258E+010.1540E+04
A1 38A1 39                   10.1258E+010.1383E+010.1698E+04
A2 38A2 39                   10.1258E+010.1383E+010.1698E+04
A3 38A3 39                   10.1258E+010.1383E+010.1698E+04
A4 38A4 39                   10.1258E+010.1383E+010.1698E+04
A5 38A5 39                   10.1258E+010.1383E+010.1698E+04
A6 38A6 39                   10.1258E+010.1383E+010.1698E+04
A7 38A7 39                   10.1258E+010.1383E+010.1698E+04
A8 38A8 39                   10.1258E+010.1383E+010.1698E+04
A9 38A9 39                   10.1258E+010.1383E+010.1698E+04
AA 38AA 39                   10.1258E+010.1383E+010.1698E+04
A1 39A1 40                   10.1383E+010.1521E+010.1872E+04
A2 39A2 40                   10.1383E+010.1521E+010.1872E+04
A3 39A3 40                   10.1383E+010.1521E+010.1872E+04
A4 39A4 40                   10.1383E+010.1521E+010.1872E+04
A5 39A5 40                   10.1383E+010.1521E+010.1872E+04
A6 39A6 40                   10.1383E+010.1521E+010.1872E+04
A7 39A7 40                   10.1383E+010.1521E+010.1872E+04
A8 39A8 40                   10.1383E+010.1521E+010.1872E+04
A9 39A9 40                   10.1383E+010.1521E+010.1872E+04
AA 39AA 40                   10.1383E+010.1521E+010.1872E+04
A1 40A1 41                   10.1521E+010.1672E+010.2063E+04
A2 40A2 41                   10.1521E+010.1672E+010.2063E+04
A3 40A3 41                   10.1521E+010.1672E+010.2063E+04
A4 40A4 41                   10.1521E+010.1672E+010.2063E+04
A5 40A5 41                   10.1521E+010.1672E+010.2063E+04
A6 40A6 41                   10.1521E+010.1672E+010.2063E+04
A7 40A7 41                   10.1521E+010.1672E+010.2063E+04
A8 40A8 41                   10.1521E+010.1672E+010.2063E+04
A9 40A9 41                   10.1521E+010.1672E+010.2063E+04
AA 40AA 41                   10.1521E+010.1672E+010.2063E+04
A1 41A1 42                   10.1672E+010.1839E+010.2273E+04
A2 41A2 42                   10.1672E+010.1839E+010.2273E+04
A3 41A3 42                   10.1672E+010.1839E+010.2273E+04
A4 41A4 42                   10.1672E+010.1839E+010.2273E+04
A5 41A5 42                   10.1672E+010.1839E+010.2273E+04
A6 41A6 42                   10.1672E+010.1839E+010.2273E+04
A7 41A7 42                   10.1672E+010.1839E+010.2273E+04
A8 41A8 42                   10.1672E+010.1839E+010.2273E+04
A9 41A9 42                   10.1672E+010.1839E+010.2273E+04
AA 41AA 42                   10.1672E+010.1839E+010.2273E+04
A1 42A1 43                   10.1839E+010.2022E+010.2504E+04
A2 42A2 43                   10.1839E+010.2022E+010.2504E+04
A3 42A3 43                   10.1839E+010.2022E+010.2504E+04
A4 42A4 43                   10.1839E+010.2022E+010.2504E+04
A5 42A5 43                   10.1839E+010.2022E+010.2504E+04
A6 42A6 43                   10.1839E+010.2022E+010.2504E+04
A7 42A7 43                   10.1839E+010.2022E+010.2504E+04
A8 42A8 43                   10.1839E+010.2022E+010.2504E+04
A9 42A9 43                   10.1839E+010.2022E+010.2504E+04
AA 42AA 43                   10.1839E+010.2022E+010.2504E+04
A1 43A1 44                   10.2022E+010.2223E+010.2758E+04
A2 43A2 44                   10.2022E+010.2223E+010.2758E+04
A3 43A3 44                   10.2022E+010.2223E+010.2758E+04
A4 43A4 44                   10.2022E+010.2223E+010.2758E+04
A5 43A5 44                   10.2022E+010.2223E+010.2758E+04
A6 43A6 44                   10.2022E+010.2223E+010.2758E+04
A7 43A7 44                   10.2022E+010.2223E+010.2758E+04
A8 43A8 44                   10.2022E+010.2223E+010.2758E+04
A9 43A9 44                   10.2022E+010.2223E+010.2758E+04
AA 43AA 44                   10.2022E+010.2223E+010.2758E+04
A1 44A1 45                   10.2223E+010.2445E+010.3037E+04
A2 44A2 45                   10.2223E+010.2445E+010.3037E+04
A3 44A3 45                   10.2223E+010.2445E+010.3037E+04
A4 44A4 45                   10.2223E+010.2445E+010.3037E+04
A5 44A5 45                   10.2223E+010.2445E+010.3037E+04
A6 44A6 45                   10.2223E+010.2445E+010.3037E+04
A7 44A7 45                   10.2223E+010.2445E+010.3037E+04
A8 44A8 45                   10.2223E+010.2445E+010.3037E+04
A9 44A9 45                   10.2223E+010.2445E+010.3037E+04
AA 44AA 45                   10.2223E+010.2445E+010.3037E+04
A1 45A1 46                   10.2445E+010.2688E+010.3345E+04
A2 45A2 46                   10.2445E+010.2688E+010.3345E+04
A3 45A3 46                   10.2445E+010.2688E+010.3345E+04
A4 45A4 46                   10.2445E+010.2688E+010.3345E+04
A5 45A5 46                   10.2445E+010.2688E+010.3345E+04
A6 45A6 46                   10.2445E+010.2688E+010.3345E+04
A7 45A7 46                   10.2445E+010.2688E+010.3345E+04
A8 45A8 46                   10.2445E+010.2688E+010.3345E+04
A9 45A9 46                   10.2445E+010.2688E+010.3345E+04
AA 45AA 46                   10.2445E+010.2688E+010.3345E+04
A1 46A1 47                   10.2688E+010.2956E+010.3682E+04
A2 46A2 47                   10.2688E+010.2956E+010.3682E+04
A3 46A3 47                   10.2688E+010.2956E+010.3682E+04
A4 46A4 47                   10.2688E+010.2956E+010.3682E+04
A5 46A5 47                   10.2688E+010.2956E+010.3682E+04
A6 46A6 47                   10.2688E+010.2956E+010.3682E+04
A7 46A7 47                   10.2688E+010.2956E+010.3682E+04
A8 46A8 47                   10.2688E+010.2956E+010.3682E+04
A9 46A9 47                   10.2688E+010.2956E+010.3682E+04
AA 46AA 47                   10.2688E+010.2956E+010.3682E+04
A1 47A1 48                   10.2956E+010.3250E+010.4054E+04
A2 47A2 48                   10.2956E+010.3250E+010.4054E+04
A3 47A3 48                   10.2956E+010.3250E+010.4054E+04
A4 47A4 48                   10.2956E+010.3250E+010.4054E+04
A5 47A5 48                   10.2956E+010.3250E+010.4054E+04
A6 47A6 48                   10.2956E+010.3250E+010.4054E+04
A7 47A7 48                   10.2956E+010.3250E+010.4054E+04
A8 47A8 48                   10.2956E+010.3250E+010.4054E+04
A9 47A9 48                   10.2956E+010.3250E+010.4054E+04
AA 47AA 48                   10.2956E+010.3250E+010.4054E+04
A1 48A1 49                   10.3250E+010.3574E+010.4462E+04
A2 48A2 49                   10.3250E+010.3574E+010.4462E+04
A3 48A3 49                   10.3250E+010.3574E+010.4462E+04
A4 48A4 49                   10.3250E+010.3574E+010.4462E+04
A5 48A5 49                   10.3250E+010.3574E+010.4462E+04
A6 48A6 49                   10.3250E+010.3574E+010.4462E+04
A7 48A7 49                   10.3250E+010.3574E+010.4462E+04
A8 48A8 49                   10.3250E+010.3574E+010.4462E+04
A9 48A9 49                   10.3250E+010.3574E+010.4462E+04
AA 48AA 49                   10.3250E+010.3574E+010.4462E+04
A1 49A1 50                   10.3574E+010.3930E+010.4912E+04
A2 49A2 50                   10.3574E+010.3930E+010.4912E+04
A3 49A3 50                   10.3574E+010.3930E+010.4912E+04
A4 49A4 50                   10.3574E+010.3930E+010.4912E+04
A5 49A5 50                   10.3574E+010.3930E+010.4912E+04
A6 49A6 50                   10.3574E+010.3930E+010.4912E+04
A7 49A7 50                   10.3574E+010.3930E+010.4912E+04
A8 49A8 50                   10.3574E+010.3930E+010.4912E+04
A9 49A9 50                   10.3574E+010.3930E+010.4912E+04
AA 49AA 50                   10.3574E+010.3930E+010.4912E+04
A1 50A1 51                   10.3930E+010.4321E+010.5405E+04
A2 50A2 51                   10.3930E+010.4321E+010.5405E+04
A3 50A3 51                   10.3930E+010.4321E+010.5405E+04
A4 50A4 51                   10.3930E+010.4321E+010.5405E+04
A5 50A5 51                   10.3930E+010.4321E+010.5405E+04
A6 50A6 51                   10.3930E+010.4321E+010.5405E+04
A7 50A7 51                   10.3930E+010.4321E+010.5405E+04
A8 50A8 51                   10.3930E+010.4321E+010.5405E+04
A9 50A9 51                   10.3930E+010.4321E+010.5405E+04
AA 50AA 51                   10.3930E+010.4321E+010.5405E+04
A1 51A1 52                   10.4321E+010.4752E+010.5948E+04
A2 51A2 52                   10.4321E+010.4752E+010.5948E+04
A3 51A3 52                   10.4321E+010.4752E+010.5948E+04
A4 51A4 52                   10.4321E+010.4752E+010.5948E+04
A5 51A5 52                   10.4321E+010.4752E+010.5948E+04
A6 51A6 52                   10.4321E+010.4752E+010.5948E+04
A7 51A7 52                   10.4321E+010.4752E+010.5948E+04
A8 51A8 52                   10.4321E+010.4752E+010.5948E+04
A9 51A9 52                   10.4321E+010.4752E+010.5948E+04
AA 51AA 52                   10.4321E+010.4752E+010.5948E+04
A1 52A1 53                   10.4752E+010.5225E+010.6546E+04
A2 52A2 53                   10.4752E+010.5225E+010.6546E+04
A3 52A3 53                   10.4752E+010.5225E+010.6546E+04
A4 52A4 53                   10.4752E+010.5225E+010.6546E+04
A5 52A5 53                   10.4752E+010.5225E+010.6546E+04
A6 52A6 53                   10.4752E+010.5225E+010.6546E+04
A7 52A7 53                   10.4752E+010.5225E+010.6546E+04
A8 52A8 53                   10.4752E+010.5225E+010.6546E+04
A9 52A9 53                   10.4752E+010.5225E+010.6546E+04
AA 52AA 53                   10.4752E+010.5225E+010.6546E+04
A1 53A1 54                   10.5225E+010.5745E+010.7202E+04
A2 53A2 54                   10.5225E+010.5745E+010.7202E+04
A3 53A3 54                   10.5225E+010.5745E+010.7202E+04
A4 53A4 54                   10.5225E+010.5745E+010.7202E+04
A5 53A5 54                   10.5225E+010.5745E+010.7202E+04
A6 53A6 54                   10.5225E+010.5745E+010.7202E+04
A7 53A7 54                   10.5225E+010.5745E+010.7202E+04
A8 53A8 54                   10.5225E+010.5745E+010.7202E+04
A9 53A9 54                   10.5225E+010.5745E+010.7202E+04
AA 53AA 54                   10.5225E+010.5745E+010.7202E+04
A1 54A1 55                   10.5745E+010.6318E+010.7924E+04
A2 54A2 55                   10.5745E+010.6318E+010.7924E+04
A3 54A3 55                   10.5745E+010.6318E+010.7924E+04
A4 54A4 55                   10.5745E+010.6318E+010.7924E+04
A5 54A5 55                   10.5745E+010.6318E+010.7924E+04
A6 54A6 55                   10.5745E+010.6318E+010.7924E+04
A7 54A7 55                   10.5745E+010.6318E+010.7924E+04
A8 54A8 55                   10.5745E+010.6318E+010.7924E+04
A9 54A9 55                   10.5745E+010.6318E+010.7924E+04
AA 54AA 55                   10.5745E+010.6318E+010.7924E+04
A1 55A1 56                   10.6318E+010.6947E+010.8718E+04
A2 55A2 56                   10.6318E+010.6947E+010.8718E+04
A3 55A3 56                   10.6318E+010.6947E+010.8718E+04
A4 55A4 56                   10.6318E+010.6947E+010.8718E+04
A5 55A5 56                   10.6318E+010.6947E+010.8718E+04
A6 55A6 56                   10.6318E+010.6947E+010.8718E+04
A7 55A7 56                   10.6318E+010.6947E+010.8718E+04
A8 55A8 56                   10.6318E+010.6947E+010.8718E+04
A9 55A9 56                   10.6318E+010.6947E+010.8718E+04
AA 55AA 56                   10.6318E+010.6947E+010.8718E+04
A1 56A1 57                   10.6947E+010.7639E+010.9591E+04
A2 56A2 57                   10.6947E+010.7639E+010.9591E+04
A3 56A3 57                   10.6947E+010.7639E+010.9591E+04
A4 56A4 57                   10.6947E+010.7639E+010.9591E+04
A5 56A5 57                   10.6947E+010.7639E+010.9591E+04
A6 56A6 57                   10.6947E+010.7639E+010.9591E+04
A7 56A7 57                   10.6947E+010.7639E+010.9591E+04
A8 56A8 57                   10.6947E+010.7639E+010.9591E+04
A9 56A9 57                   10.6947E+010.7639E+010.9591E+04
AA 56AA 57                   10.6947E+010.7639E+010.9591E+04
A1 57A1 58                   10.7639E+010.8400E+010.1055E+05
A2 57A2 58                   10.7639E+010.8400E+010.1055E+05
A3 57A3 58                   10.7639E+010.8400E+010.1055E+05
A4 57A4 58                   10.7639E+010.8400E+010.1055E+05
A5 57A5 58                   10.7639E+010.8400E+010.1055E+05
A6 57A6 58                   10.7639E+010.8400E+010.1055E+05
A7 57A7 58                   10.7639E+010.8400E+010.1055E+05
A8 57A8 58                   10.7639E+010.8400E+010.1055E+05
A9 57A9 58                   10.7639E+010.8400E+010.1055E+05
AA 57AA 58                   10.7639E+010.8400E+010.1055E+05
A1 58A1 59                   10.8400E+010.9236E+010.1161E+05
A2 58A2 59                   10.8400E+010.9236E+010.1161E+05
A3 58A3 59                   10.8400E+010.9236E+010.1161E+05
A4 58A4 59                   10.8400E+010.9236E+010.1161E+05
A5 58A5 59                   10.8400E+010.9236E+010.1161E+05
A6 58A6 59                   10.8400E+010.9236E+010.1161E+05
A7 58A7 59                   10.8400E+010.9236E+010.1161E+05
A8 58A8 59                   10.8400E+010.9236E+010.1161E+05
A9 58A9 59                   10.8400E+010.9236E+010.1161E+05
AA 58AA 59                   10.8400E+010.9236E+010.1161E+05
A1 59A1 60                   10.9236E+010.1016E+020.1277E+05
A2 59A2 60                   10.9236E+010.1016E+020.1277E+05
A3 59A3 60                   10.9236E+010.1016E+020.1277E+05
A4 59A4 60                   10.9236E+010.1016E+020.1277E+05
A5 59A5 60                   10.9236E+010.1016E+020.1277E+05
A6 59A6 60                   10.9236E+010.1016E+020.1277E+05
A7 59A7 60                   10.9236E+010.1016E+020.1277E+05
A8 59A8 60                   10.9236E+010.1016E+020.1277E+05
A9 59A9 60                   10.9236E+010.1016E+020.1277E+05
AA 59AA 60                   10.9236E+010.1016E+020.1277E+05
A1 60A1 61                   10.1016E+020.1117E+020.1404E+05
A2 60A2 61                   10.1016E+020.1117E+020.1404E+05
A3 60A3 61                   10.1016E+020.1117E+020.1404E+05
A4 60A4 61                   10.1016E+020.1117E+020.1404E+05
A5 60A5 61                   10.1016E+020.1117E+020.1404E+05
A6 60A6 61                   10.1016E+020.1117E+020.1404E+05
A7 60A7 61                   10.1016E+020.1117E+020.1404E+05
A8 60A8 61                   10.1016E+020.1117E+020.1404E+05
A9 60A9 61                   10.1016E+020.1117E+020.1404E+05
AA 60AA 61                   10.1016E+020.1117E+020.1404E+05
A1 61A1 62                   10.1117E+020.1228E+020.1545E+05
A2 61A2 62                   10.1117E+020.1228E+020.1545E+05
A3 61A3 62                   10.1117E+020.1228E+020.1545E+05
A4 61A4 62                   10.1117E+020.1228E+020.1545E+05
A5 61A5 62                   10.1117E+020.1228E+020.1545E+05
A6 61A6 62                   10.1117E+020.1228E+020.1545E+05
A7 61A7 62                   10.1117E+020.1228E+020.1545E+05
A8 61A8 62                   10.1117E+020.1228E+020.1545E+05
A9 61A9 62                   10.1117E+020.1228E+020.1545E+05
AA 61AA 62                   10.1117E+020.1228E+020.1545E+05
A1 62A1 63                   10.1228E+020.1350E+020.1699E+05
A2 62A2 63                   10.1228E+020.1350E+020.1699E+05
A3 62A3 63                   10.1228E+020.1350E+020.1699E+05
A4 62A4 63                   10.1228E+020.1350E+020.1699E+05
A5 62A5 63                   10.1228E+020.1350E+020.1699E+05
A6 62A6 63                   10.1228E+020.1350E+020.1699E+05
A7 62A7 63                   10.1228E+020.1350E+020.1699E+05
A8 62A8 63                   10.1228E+020.1350E+020.1699E+05
A9 62A9 63                   10.1228E+020.1350E+020.1699E+05
AA 62AA 63                   10.1228E+020.1350E+020.1699E+05
A1 63A1 64                   10.1350E+020.1485E+020.1869E+05
A2 63A2 64                   10.1350E+020.1485E+020.1869E+05
A3 63A3 64                   10.1350E+020.1485E+020.1869E+05
A4 63A4 64                   10.1350E+020.1485E+020.1869E+05
A5 63A5 64                   10.1350E+020.1485E+020.1869E+05
A6 63A6 64                   10.1350E+020.1485E+020.1869E+05
A7 63A7 64                   10.1350E+020.1485E+020.1869E+05
A8 63A8 64                   10.1350E+020.1485E+020.1869E+05
A9 63A9 64                   10.1350E+020.1485E+020.1869E+05
AA 63AA 64                   10.1350E+020.1485E+020.1869E+05
A1 64A1 65                   10.1485E+020.1633E+020.2055E+05
A2 64A2 65                   10.1485E+020.1633E+020.2055E+05
A3 64A3 65                   10.1485E+020.1633E+020.2055E+05
A4 64A4 65                   10.1485E+020.1633E+020.2055E+05
A5 64A5 65                   10.1485E+020.1633E+020.2055E+05
A6 64A6 65                   10.1485E+020.1633E+020.2055E+05
A7 64A7 65                   10.1485E+020.1633E+020.2055E+05
A8 64A8 65                   10.1485E+020.1633E+020.2055E+05
A9 64A9 65                   10.1485E+020.1633E+020.2055E+05
AA 64AA 65                   10.1485E+020.1633E+020.2055E+05
A1 65A1 66                   10.1633E+020.1795E+020.2260E+05
A2 65A2 66                   10.1633E+020.1795E+020.2260E+05
A3 65A3 66                   10.1633E+020.1795E+020.2260E+05
A4 65A4 66                   10.1633E+020.1795E+020.2260E+05
A5 65A5 66                   10.1633E+020.1795E+020.2260E+05
A6 65A6 66                   10.1633E+020.1795E+020.2260E+05
A7 65A7 66                   10.1633E+020.1795E+020.2260E+05
A8 65A8 66                   10.1633E+020.1795E+020.2260E+05
A9 65A9 66                   10.1633E+020.1795E+020.2260E+05
AA 65AA 66                   10.1633E+020.1795E+020.2260E+05
A1 66A1 67                   10.1795E+020.1974E+020.2486E+05
A2 66A2 67                   10.1795E+020.1974E+020.2486E+05
A3 66A3 67                   10.1795E+020.1974E+020.2486E+05
A4 66A4 67                   10.1795E+020.1974E+020.2486E+05
A5 66A5 67                   10.1795E+020.1974E+020.2486E+05
A6 66A6 67                   10.1795E+020.1974E+020.2486E+05
A7 66A7 67                   10.1795E+020.1974E+020.2486E+05
A8 66A8 67                   10.1795E+020.1974E+020.2486E+05
A9 66A9 67                   10.1795E+020.1974E+020.2486E+05
AA 66AA 67                   10.1795E+020.1974E+020.2486E+05
A1 67A1 68                   10.1974E+020.2171E+020.2734E+05
A2 67A2 68                   10.1974E+020.2171E+020.2734E+05
A3 67A3 68                   10.1974E+020.2171E+020.2734E+05
A4 67A4 68                   10.1974E+020.2171E+020.2734E+05
A5 67A5 68                   10.1974E+020.2171E+020.2734E+05
A6 67A6 68                   10.1974E+020.2171E+020.2734E+05
A7 67A7 68                   10.1974E+020.2171E+020.2734E+05
A8 67A8 68                   10.1974E+020.2171E+020.2734E+05
A9 67A9 68                   10.1974E+020.2171E+020.2734E+05
AA 67AA 68                   10.1974E+020.2171E+020.2734E+05
A1 68A1 69                   10.2171E+020.2387E+020.3007E+05
A2 68A2 69                   10.2171E+020.2387E+020.3007E+05
A3 68A3 69                   10.2171E+020.2387E+020.3007E+05
A4 68A4 69                   10.2171E+020.2387E+020.3007E+05
A5 68A5 69                   10.2171E+020.2387E+020.3007E+05
A6 68A6 69                   10.2171E+020.2387E+020.3007E+05
A7 68A7 69                   10.2171E+020.2387E+020.3007E+05
A8 68A8 69                   10.2171E+020.2387E+020.3007E+05
A9 68A9 69                   10.2171E+020.2387E+020.3007E+05
AA 68AA 69                   10.2171E+020.2387E+020.3007E+05
A1 69A1 70                   10.2387E+020.2624E+020.3307E+05
A2 69A2 70                   10.2387E+020.2624E+020.3307E+05
A3 69A3 70                   10.2387E+020.2624E+020.3307E+05
A4 69A4 70                   10.2387E+020.2624E+020.3307E+05
A5 69A5 70                   10.2387E+020.2624E+020.3307E+05
A6 69A6 70                   10.2387E+020.2624E+020.3307E+05
A7 69A7 70                   10.2387E+020.2624E+020.3307E+05
A8 69A8 70                   10.2387E+020.2624E+020.3307E+05
A9 69A9 70                   10.2387E+020.2624E+020.3307E+05
AA 69AA 70                   10.2387E+020.2624E+020.3307E+05
A1 70A1 71                   10.2624E+020.2886E+020.3637E+05
A2 70A2 71                   10.2624E+020.2886E+020.3637E+05
A3 70A3 71                   10.2624E+020.2886E+020.3637E+05
A4 70A4 71                   10.2624E+020.2886E+020.3637E+05
A5 70A5 71                   10.2624E+020.2886E+020.3637E+05
A6 70A6 71                   10.2624E+020.2886E+020.3637E+05
A7 70A7 71                   10.2624E+020.2886E+020.3637E+05
A8 70A8 71                   10.2624E+020.2886E+020.3637E+05
A9 70A9 71                   10.2624E+020.2886E+020.3637E+05
AA 70AA 71                   10.2624E+020.2886E+020.3637E+05
A1 71A1 72                   10.2886E+020.3173E+020.3999E+05
A2 71A2 72                   10.2886E+020.3173E+020.3999E+05
A3 71A3 72                   10.2886E+020.3173E+020.3999E+05
A4 71A4 72                   10.2886E+020.3173E+020.3999E+05
A5 71A5 72                   10.2886E+020.3173E+020.3999E+05
A6 71A6 72                   10.2886E+020.3173E+020.3999E+05
A7 71A7 72                   10.2886E+020.3173E+020.3999E+05
A8 71A8 72                   10.2886E+020.3173E+020.3999E+05
A9 71A9 72                   10.2886E+020.3173E+020.3999E+05
AA 71AA 72                   10.2886E+020.3173E+020.3999E+05
A1 72A1 73                   10.3173E+020.3489E+020.4398E+05
A2 72A2 73                   10.3173E+020.3489E+020.4398E+05
A3 72A3 73                   10.3173E+020.3489E+020.4398E+05
A4 72A4 73                   10.3173E+020.3489E+020.4398E+05
A5 72A5 73                   10.3173E+020.3489E+020.4398E+05
A6 72A6 73                   10.3173E+020.3489E+020.4398E+05
A7 72A7 73                   10.3173E+020.3489E+020.4398E+05
A8 72A8 73                   10.3173E+020.3489E+020.4398E+05
A9 72A9 73                   10.3173E+020.3489E+020.4398E+05
AA 72AA 73                   10.3173E+020.3489E+020.4398E+05
A1 73A1 74                   10.3489E+020.3837E+020.4836E+05
A2 73A2 74                   10.3489E+020.3837E+020.4836E+05
A3 73A3 74                   10.3489E+020.3837E+020.4836E+05
A4 73A4 74                   10.3489E+020.3837E+020.4836E+05
A5 73A5 74                   10.3489E+020.3837E+020.4836E+05
A6 73A6 74                   10.3489E+020.3837E+020.4836E+05
A7 73A7 74                   10.3489E+020.3837E+020.4836E+05
A8 73A8 74                   10.3489E+020.3837E+020.4836E+05
A9 73A9 74                   10.3489E+020.3837E+020.4836E+05
AA 73AA 74                   10.3489E+020.3837E+020.4836E+05
A1 74A1 75                   10.3837E+020.4219E+020.5319E+05
A2 74A2 75                   10.3837E+020.4219E+020.5319E+05
A3 74A3 75                   10.3837E+020.4219E+020.5319E+05
A4 74A4 75                   10.3837E+020.4219E+020.5319E+05
A5 74A5 75                   10.3837E+020.4219E+020.5319E+05
A6 74A6 75                   10.3837E+020.4219E+020.5319E+05
A7 74A7 75                   10.3837E+020.4219E+020.5319E+05
A8 74A8 75                   10.3837E+020.4219E+020.5319E+05
A9 74A9 75                   10.3837E+020.4219E+020.5319E+05
AA 74AA 75                   10.3837E+020.4219E+020.5319E+05
A1 75A1 76                   10.4219E+020.4639E+020.5849E+05
A2 75A2 76                   10.4219E+020.4639E+020.5849E+05
A3 75A3 76                   10.4219E+020.4639E+020.5849E+05
A4 75A4 76                   10.4219E+020.4639E+020.5849E+05
A5 75A5 76                   10.4219E+020.4639E+020.5849E+05
A6 75A6 76                   10.4219E+020.4639E+020.5849E+05
A7 75A7 76                   10.4219E+020.4639E+020.5849E+05
A8 75A8 76                   10.4219E+020.4639E+020.5849E+05
A9 75A9 76                   10.4219E+020.4639E+020.5849E+05
AA 75AA 76                   10.4219E+020.4639E+020.5849E+05
A1 76A1 77                   10.4639E+020.5101E+020.6432E+05
A2 76A2 77                   10.4639E+020.5101E+020.6432E+05
A3 76A3 77                   10.4639E+020.5101E+020.6432E+05
A4 76A4 77                   10.4639E+020.5101E+020.6432E+05
A5 76A5 77                   10.4639E+020.5101E+020.6432E+05
A6 76A6 77                   10.4639E+020.5101E+020.6432E+05
A7 76A7 77                   10.4639E+020.5101E+020.6432E+05
A8 76A8 77                   10.4639E+020.5101E+020.6432E+05
A9 76A9 77                   10.4639E+020.5101E+020.6432E+05
AA 76AA 77                   10.4639E+020.5101E+020.6432E+05
A1 77A1 78                   10.5101E+020.5609E+020.7073E+05
A2 77A2 78                   10.5101E+020.5609E+020.7073E+05
A3 77A3 78                   10.5101E+020.5609E+020.7073E+05
A4 77A4 78                   10.5101E+020.5609E+020.7073E+05
A5 77A5 78                   10.5101E+020.5609E+020.7073E+05
A6 77A6 78                   10.5101E+020.5609E+020.7073E+05
A7 77A7 78                   10.5101E+020.5609E+020.7073E+05
A8 77A8 78                   10.5101E+020.5609E+020.7073E+05
A9 77A9 78                   10.5101E+020.5609E+020.7073E+05
AA 77AA 78                   10.5101E+020.5609E+020.7073E+05
A1 78A1 79                   10.5609E+020.6168E+020.7778E+05
A2 78A2 79                   10.5609E+020.6168E+020.7778E+05
A3 78A3 79                   10.5609E+020.6168E+020.7778E+05
A4 78A4 79                   10.5609E+020.6168E+020.7778E+05
A5 78A5 79                   10.5609E+020.6168E+020.7778E+05
A6 78A6 79                   10.5609E+020.6168E+020.7778E+05
A7 78A7 79                   10.5609E+020.6168E+020.7778E+05
A8 78A8 79                   10.5609E+020.6168E+020.7778E+05
A9 78A9 79                   10.5609E+020.6168E+020.7778E+05
AA 78AA 79                   10.5609E+020.6168E+020.7778E+05
A1 79A1 80                   10.6168E+020.6782E+020.8553E+05
A2 79A2 80                   10.6168E+020.6782E+020.8553E+05
A3 79A3 80                   10.6168E+020.6782E+020.8553E+05
A4 79A4 80                   10.6168E+020.6782E+020.8553E+05
A5 79A5 80                   10.6168E+020.6782E+020.8553E+05
A6 79A6 80                   10.6168E+020.6782E+020.8553E+05
A7 79A7 80                   10.6168E+020.6782E+020.8553E+05
A8 79A8 80                   10.6168E+020.6782E+020.8553E+05
A9 79A9 80                   10.6168E+020.6782E+020.8553E+05
AA 79AA 80                   10.6168E+020.6782E+020.8553E+05
A1 80A1 81                   10.6782E+020.7457E+020.9405E+05
A2 80A2 81                   10.6782E+020.7457E+020.9405E+05
A3 80A3 81                   10.6782E+020.7457E+020.9405E+05
A4 80A4 81                   10.6782E+020.7457E+020.9405E+05
A5 80A5 81                   10.6782E+020.7457E+020.9405E+05
A6 80A6 81                   10.6782E+020.7457E+020.9405E+05
A7 80A7 81                   10.6782E+020.7457E+020.9405E+05
A8 80A8 81                   10.6782E+020.7457E+020.9405E+05
A9 80A9 81                   10.6782E+020.7457E+020.9405E+05
AA 80AA 81                   10.6782E+020.7457E+020.9405E+05
A1 81A1 82                   10.7457E+020.8200E+020.1034E+06
A2 81A2 82                   10.7457E+020.8200E+020.1034E+06
A3 81A3 82                   10.7457E+020.8200E+020.1034E+06
A4 81A4 82                   10.7457E+020.8200E+020.1034E+06
A5 81A5 82                   10.7457E+020.8200E+020.1034E+06
A6 81A6 82                   10.7457E+020.8200E+020.1034E+06
A7 81A7 82                   10.7457E+020.8200E+020.1034E+06
A8 81A8 82                   10.7457E+020.8200E+020.1034E+06
A9 81A9 82                   10.7457E+020.8200E+020.1034E+06
AA 81AA 82                   10.7457E+020.8200E+020.1034E+06
A1 82A1 83                   10.8200E+020.9017E+020.1137E+06
A2 82A2 83                   10.8200E+020.9017E+020.1137E+06
A3 82A3 83                   10.8200E+020.9017E+020.1137E+06
A4 82A4 83                   10.8200E+020.9017E+020.1137E+06
A5 82A5 83                   10.8200E+020.9017E+020.1137E+06
A6 82A6 83                   10.8200E+020.9017E+020.1137E+06
A7 82A7 83                   10.8200E+020.9017E+020.1137E+06
A8 82A8 83                   10.8200E+020.9017E+020.1137E+06
A9 82A9 83                   10.8200E+020.9017E+020.1137E+06
AA 82AA 83                   10.8200E+020.9017E+020.1137E+06
A1 83A1 84                   10.9017E+020.9915E+020.1251E+06
A2 83A2 84                   10.9017E+020.9915E+020.1251E+06
A3 83A3 84                   10.9017E+020.9915E+020.1251E+06
A4 83A4 84                   10.9017E+020.9915E+020.1251E+06
A5 83A5 84                   10.9017E+020.9915E+020.1251E+06
A6 83A6 84                   10.9017E+020.9915E+020.1251E+06
A7 83A7 84                   10.9017E+020.9915E+020.1251E+06
A8 83A8 84                   10.9017E+020.9915E+020.1251E+06
A9 83A9 84                   10.9017E+020.9915E+020.1251E+06
AA 83AA 84                   10.9017E+020.9915E+020.1251E+06
A1 84A1 85                   10.9915E+020.1090E+030.1375E+06
A2 84A2 85                   10.9915E+020.1090E+030.1375E+06
A3 84A3 85                   10.9915E+020.1090E+030.1375E+06
A4 84A4 85                   10.9915E+020.1090E+030.1375E+06
A5 84A5 85                   10.9915E+020.1090E+030.1375E+06
A6 84A6 85                   10.9915E+020.1090E+030.1375E+06
A7 84A7 85                   10.9915E+020.1090E+030.1375E+06
A8 84A8 85                   10.9915E+020.1090E+030.1375E+06
A9 84A9 85                   10.9915E+020.1090E+030.1375E+06
AA 84AA 85                   10.9915E+020.1090E+030.1375E+06
A1 85A1 86                   10.1090E+030.1199E+030.1512E+06
A2 85A2 86                   10.1090E+030.1199E+030.1512E+06
A3 85A3 86                   10.1090E+030.1199E+030.1512E+06
A4 85A4 86                   10.1090E+030.1199E+030.1512E+06
A5 85A5 86                   10.1090E+030.1199E+030.1512E+06
A6 85A6 86                   10.1090E+030.1199E+030.1512E+06
A7 85A7 86                   10.1090E+030.1199E+030.1512E+06
A8 85A8 86                   10.1090E+030.1199E+030.1512E+06
A9 85A9 86                   10.1090E+030.1199E+030.1512E+06
AA 85AA 86                   10.1090E+030.1199E+030.1512E+06
A1 86A1 87                   10.1199E+030.1318E+030.1663E+06
A2 86A2 87                   10.1199E+030.1318E+030.1663E+06
A3 86A3 87                   10.1199E+030.1318E+030.1663E+06
A4 86A4 87                   10.1199E+030.1318E+030.1663E+06
A5 86A5 87                   10.1199E+030.1318E+030.1663E+06
A6 86A6 87                   10.1199E+030.1318E+030.1663E+06
A7 86A7 87                   10.1199E+030.1318E+030.1663E+06
A8 86A8 87                   10.1199E+030.1318E+030.1663E+06
A9 86A9 87                   10.1199E+030.1318E+030.1663E+06
AA 86AA 87                   10.1199E+030.1318E+030.1663E+06
A1 87A1 88                   10.1318E+030.1449E+030.1828E+06
A2 87A2 88                   10.1318E+030.1449E+030.1828E+06
A3 87A3 88                   10.1318E+030.1449E+030.1828E+06
A4 87A4 88                   10.1318E+030.1449E+030.1828E+06
A5 87A5 88                   10.1318E+030.1449E+030.1828E+06
A6 87A6 88                   10.1318E+030.1449E+030.1828E+06
A7 87A7 88                   10.1318E+030.1449E+030.1828E+06
A8 87A8 88                   10.1318E+030.1449E+030.1828E+06
A9 87A9 88                   10.1318E+030.1449E+030.1828E+06
AA 87AA 88                   10.1318E+030.1449E+030.1828E+06
A1 88A1 89                   10.1449E+030.1594E+030.2011E+06
A2 88A2 89                   10.1449E+030.1594E+030.2011E+06
A3 88A3 89                   10.1449E+030.1594E+030.2011E+06
A4 88A4 89                   10.1449E+030.1594E+030.2011E+06
A5 88A5 89                   10.1449E+030.1594E+030.2011E+06
A6 88A6 89                   10.1449E+030.1594E+030.2011E+06
A7 88A7 89                   10.1449E+030.1594E+030.2011E+06
A8 88A8 89                   10.1449E+030.1594E+030.2011E+06
A9 88A9 89                   10.1449E+030.1594E+030.2011E+06
AA 88AA 89                   10.1449E+030.1594E+030.2011E+06
A1 89A1 90                   10.1594E+030.1753E+030.2211E+06
A2 89A2 90                   10.1594E+030.1753E+030.2211E+06
A3 89A3 90                   10.1594E+030.1753E+030.2211E+06
A4 89A4 90                   10.1594E+030.1753E+030.2211E+06
A5 89A5 90                   10.1594E+030.1753E+030.2211E+06
A6 89A6 90                   10.1594E+030.1753E+030.2211E+06
A7 89A7 90                   10.1594E+030.1753E+030.2211E+06
A8 89A8 90                   10.1594E+030.1753E+030.2211E+06
A9 89A9 90                   10.1594E+030.1753E+030.2211E+06
AA 89AA 90                   10.1594E+030.1753E+030.2211E+06
A1 90A1 91                   10.1753E+030.1927E+030.2431E+06
A2 90A2 91                   10.1753E+030.1927E+030.2431E+06
A3 90A3 91                   10.1753E+030.1927E+030.2431E+06
A4 90A4 91                   10.1753E+030.1927E+030.2431E+06
A5 90A5 91                   10.1753E+030.1927E+030.2431E+06
A6 90A6 91                   10.1753E+030.1927E+030.2431E+06
A7 90A7 91                   10.1753E+030.1927E+030.2431E+06
A8 90A8 91                   10.1753E+030.1927E+030.2431E+06
A9 90A9 91                   10.1753E+030.1927E+030.2431E+06
AA 90AA 91                   10.1753E+030.1927E+030.2431E+06
A1 91A1 92                   10.1927E+030.2119E+030.2673E+06
A2 91A2 92                   10.1927E+030.2119E+030.2673E+06
A3 91A3 92                   10.1927E+030.2119E+030.2673E+06
A4 91A4 92                   10.1927E+030.2119E+030.2673E+06
A5 91A5 92                   10.1927E+030.2119E+030.2673E+06
A6 91A6 92                   10.1927E+030.2119E+030.2673E+06
A7 91A7 92                   10.1927E+030.2119E+030.2673E+06
A8 91A8 92                   10.1927E+030.2119E+030.2673E+06
A9 91A9 92                   10.1927E+030.2119E+030.2673E+06
AA 91AA 92                   10.1927E+030.2119E+030.2673E+06
A1 92A1 93                   10.2119E+030.2330E+030.2940E+06
A2 92A2 93                   10.2119E+030.2330E+030.2940E+06
A3 92A3 93                   10.2119E+030.2330E+030.2940E+06
A4 92A4 93                   10.2119E+030.2330E+030.2940E+06
A5 92A5 93                   10.2119E+030.2330E+030.2940E+06
A6 92A6 93                   10.2119E+030.2330E+030.2940E+06
A7 92A7 93                   10.2119E+030.2330E+030.2940E+06
A8 92A8 93                   10.2119E+030.2330E+030.2940E+06
A9 92A9 93                   10.2119E+030.2330E+030.2940E+06
AA 92AA 93                   10.2119E+030.2330E+030.2940E+06
A1 93A1 94                   10.2330E+030.2562E+030.3232E+06
A2 93A2 94                   10.2330E+030.2562E+030.3232E+06
A3 93A3 94                   10.2330E+030.2562E+030.3232E+06
A4 93A4 94                   10.2330E+030.2562E+030.3232E+06
A5 93A5 94                   10.2330E+030.2562E+030.3232E+06
A6 93A6 94                   10.2330E+030.2562E+030.3232E+06
A7 93A7 94                   10.2330E+030.2562E+030.3232E+06
A8 93A8 94                   10.2330E+030.2562E+030.3232E+06
A9 93A9 94                   10.2330E+030.2562E+030.3232E+06
AA 93AA 94                   10.2330E+030.2562E+030.3232E+06
A1 94A1 95                   10.2562E+030.2817E+030.3554E+06
A2 94A2 95                   10.2562E+030.2817E+030.3554E+06
A3 94A3 95                   10.2562E+030.2817E+030.3554E+06
A4 94A4 95                   10.2562E+030.2817E+030.3554E+06
A5 94A5 95                   10.2562E+030.2817E+030.3554E+06
A6 94A6 95                   10.2562E+030.2817E+030.3554E+06
A7 94A7 95                   10.2562E+030.2817E+030.3554E+06
A8 94A8 95                   10.2562E+030.2817E+030.3554E+06
A9 94A9 95                   10.2562E+030.2817E+030.3554E+06
AA 94AA 95                   10.2562E+030.2817E+030.3554E+06
A1 95A1 96                   10.2817E+030.3098E+030.3908E+06
A2 95A2 96                   10.2817E+030.3098E+030.3908E+06
A3 95A3 96                   10.2817E+030.3098E+030.3908E+06
A4 95A4 96                   10.2817E+030.3098E+030.3908E+06
A5 95A5 96                   10.2817E+030.3098E+030.3908E+06
A6 95A6 96                   10.2817E+030.3098E+030.3908E+06
A7 95A7 96                   10.2817E+030.3098E+030.3908E+06
A8 95A8 96                   10.2817E+030.3098E+030.3908E+06
A9 95A9 96                   10.2817E+030.3098E+030.3908E+06
AA 95AA 96                   10.2817E+030.3098E+030.3908E+06
A1 96A1 97                   10.3098E+030.3406E+030.4298E+06
A2 96A2 97                   10.3098E+030.3406E+030.4298E+06
A3 96A3 97                   10.3098E+030.3406E+030.4298E+06
A4 96A4 97                   10.3098E+030.3406E+030.4298E+06
A5 96A5 97                   10.3098E+030.3406E+030.4298E+06
A6 96A6 97                   10.3098E+030.3406E+030.4298E+06
A7 96A7 97                   10.3098E+030.3406E+030.4298E+06
A8 96A8 97                   10.3098E+030.3406E+030.4298E+06
A9 96A9 97                   10.3098E+030.3406E+030.4298E+06
AA 96AA 97                   10.3098E+030.3406E+030.4298E+06
A1 97A1 98                   10.3406E+030.3746E+030.4726E+06
A2 97A2 98                   10.3406E+030.3746E+030.4726E+06
A3 97A3 98                   10.3406E+030.3746E+030.4726E+06
A4 97A4 98                   10.3406E+030.3746E+030.4726E+06
A5 97A5 98                   10.3406E+030.3746E+030.4726E+06
A6 97A6 98                   10.3406E+030.3746E+030.4726E+06
A7 97A7 98                   10.3406E+030.3746E+030.4726E+06
A8 97A8 98                   10.3406E+030.3746E+030.4726E+06
A9 97A9 98                   10.3406E+030.3746E+030.4726E+06
AA 97AA 98                   10.3406E+030.3746E+030.4726E+06
A1 98A1 99                   10.3746E+030.4119E+030.5196E+06
A2 98A2 99                   10.3746E+030.4119E+030.5196E+06
A3 98A3 99                   10.3746E+030.4119E+030.5196E+06
A4 98A4 99                   10.3746E+030.4119E+030.5196E+06
A5 98A5 99                   10.3746E+030.4119E+030.5196E+06
A6 98A6 99                   10.3746E+030.4119E+030.5196E+06
A7 98A7 99                   10.3746E+030.4119E+030.5196E+06
A8 98A8 99                   10.3746E+030.4119E+030.5196E+06
A9 98A9 99                   10.3746E+030.4119E+030.5196E+06
AA 98AA 99                   10.3746E+030.4119E+030.5196E+06
A1 99A11 0                   10.4119E+030.4529E+030.5714E+06
A2 99A21 0                   10.4119E+030.4529E+030.5714E+06
A3 99A31 0                   10.4119E+030.4529E+030.5714E+06
A4 99A41 0                   10.4119E+030.4529E+030.5714E+06
A5 99A51 0                   10.4119E+030.4529E+030.5714E+06
A6 99A61 0                   10.4119E+030.4529E+030.5714E+06
A7 99A71 0                   10.4119E+030.4529E+030.5714E+06
A8 99A81 0                   10.4119E+030.4529E+030.5714E+06
A9 99A91 0                   10.4119E+030.4529E+030.5714E+06
AA 99AA1 0                   10.4119E+030.4529E+030.5714E+06
A1  1A2  1                   30.5000E+010.5000E+010.1767E-011.
A2  1A3  1                   30.5000E+010.5000E+010.1767E-011.
A3  1A4  1                   30.5000E+010.5000E+010.1767E-011.
A4  1A5  1                   30.5000E+010.5000E+010.1767E-011.
A5  1A6  1                   30.5000E+010.5000E+010.1767E-011.
A6  1A7  1                   30.5000E+010.5000E+010.1767E-011.
A7  1A8  1                   30.5000E+010.5000E+010.1767E-011.
A8  1A9  1                   30.5000E+010.5000E+010.1767E-011.
A9  1AA  1                   30.5000E+010.5000E+010.1767E-011.
A1  2A2  2                   30.5000E+010.5000E+010.6023E-011.
A2  2A3  2                   30.5000E+010.5000E+010.6023E-011.
A3  2A4  2                   30.5000E+010.5000E+010.6023E-011.
A4  2A5  2                   30.5000E+010.5000E+010.6023E-011.
A5  2A6  2                   30.5000E+010.5000E+010.6023E-011.
A6  2A7  2                   30.5000E+010.5000E+010.6023E-011.
A7  2A8  2                   30.5000E+010.5000E+010.6023E-011.
A8  2A9  2                   30.5000E+010.5000E+010.6023E-011.
A9  2AA  2                   30.5000E+010.5000E+010.6023E-011.
A1  3A2  3                   30.5000E+010.5000E+010.1156E+001.
A2  3A3  3                   30.5000E+010.5000E+010.1156E+001.
A3  3A4  3                   30.5000E+010.5000E+010.1156E+001.
A4  3A5  3                   30.5000E+010.5000E+010.1156E+001.
A5  3A6  3                   30.5000E+010.5000E+010.1156E+001.
A6  3A7  3                   30.5000E+010.5000E+010.1156E+001.
A7  3A8  3                   30.5000E+010.5000E+010.1156E+001.
A8  3A9  3                   30.5000E+010.5000E+010.1156E+001.
A9  3AA  3                   30.5000E+010.5000E+010.1156E+001.
A1  4A2  4                   30.5000E+010.5000E+010.1867E+001.
A2  4A3  4                   30.5000E+010.5000E+010.1867E+001.
A3  4A4  4                   30.5000E+010.5000E+010.1867E+001.
A4  4A5  4                   30.5000E+010.5000E+010.1867E+001.
A5  4A6  4                   30.5000E+010.5000E+010.1867E+001.
A6  4A7  4                   30.5000E+010.5000E+010.1867E+001.
A7  4A8  4                   30.5000E+010.5000E+010.1867E+001.
A8  4A9  4                   30.5000E+010.5000E+010.1867E+001.
A9  4AA  4                   30.5000E+010.5000E+010.1867E+001.
A1  5A2  5                   30.5000E+010.5000E+010.2774E+001.
A2  5A3  5                   30.5000E+010.5000E+010.2774E+001.
A3  5A4  5                   30.5000E+010.5000E+010.2774E+001.
A4  5A5  5                   30.5000E+010.5000E+010.2774E+001.
A5  5A6  5                   30.5000E+010.5000E+010.2774E+001.
A6  5A7  5                   30.5000E+010.5000E+010.2774E+001.
A7  5A8  5                   30.5000E+010.5000E+010.2774E+001.
A8  5A9  5                   30.5000E+010.5000E+010.2774E+001.
A9  5AA  5                   30.5000E+010.5000E+010.2774E+001.
A1  6A2  6                   30.5000E+010.5000E+010.3922E+001.
A2  6A3  6                   30.5000E+010.5000E+010.3922E+001.
A3  6A4  6                   30.5000E+010.5000E+010.3922E+001.
A4  6A5  6                   30.5000E+010.5000E+010.3922E+001.
A5  6A6  6                   30.5000E+010.5000E+010.3922E+001.
A6  6A7  6                   30.5000E+010.5000E+010.3922E+001.
A7  6A8  6                   30.5000E+010.5000E+010.3922E+001.
A8  6A9  6                   30.5000E+010.5000E+010.3922E+001.
A9  6AA  6                   30.5000E+010.5000E+010.3922E+001.
A1  7A2  7                   30.5000E+010.5000E+010.5367E+001.
A2  7A3  7                   30.5000E+010.5000E+010.5367E+001.
A3  7A4  7                   30.5000E+010.5000E+010.5367E+001.
A4  7A5  7                   30.5000E+010.5000E+010.5367E+001.
A5  7A6  7                   30.5000E+010.5000E+010.5367E+001.
A6  7A7  7                   30.5000E+010.5000E+010.5367E+001.
A7  7A8  7                   30.5000E+010.5000E+010.5367E+001.
A8  7A9  7                   30.5000E+010.5000E+010.5367E+001.
A9  7AA  7                   30.5000E+010.5000E+010.5367E+001.
A1  8A2  8                   30.5000E+010.5000E+010.7177E+001.
A2  8A3  8                   30.5000E+010.5000E+010.7177E+001.
A3  8A4  8                   30.5000E+010.5000E+010.7177E+001.
A4  8A5  8                   30.5000E+010.5000E+010.7177E+001.
A5  8A6  8                   30.5000E+010.5000E+010.7177E+001.
A6  8A7  8                   30.5000E+010.5000E+010.7177E+001.
A7  8A8  8                   30.5000E+010.5000E+010.7177E+001.
A8  8A9  8                   30.5000E+010.5000E+010.7177E+001.
A9  8AA  8                   30.5000E+010.5000E+010.7177E+001.
A1  9A2  9                   30.5000E+010.5000E+010.9433E+001.
A2  9A3  9                   30.5000E+010.5000E+010.9433E+001.
A3  9A4  9                   30.5000E+010.5000E+010.9433E+001.
A4  9A5  9                   30.5000E+010.5000E+010.9433E+001.
A5  9A6  9                   30.5000E+010.5000E+010.9433E+001.
A6  9A7  9                   30.5000E+010.5000E+010.9433E+001.
A7  9A8  9                   30.5000E+010.5000E+010.9433E+001.
A8  9A9  9                   30.5000E+010.5000E+010.9433E+001.
A9  9AA  9                   30.5000E+010.5000E+010.9433E+001.
A1 10A2 10                   30.5000E+010.5000E+010.1224E+011.
A2 10A3 10                   30.5000E+010.5000E+010.1224E+011.
A3 10A4 10                   30.5000E+010.5000E+010.1224E+011.
A4 10A5 10                   30.5000E+010.5000E+010.1224E+011.
A5 10A6 10                   30.5000E+010.5000E+010.1224E+011.
A6 10A7 10                   30.5000E+010.5000E+010.1224E+011.
A7 10A8 10                   30.5000E+010.5000E+010.1224E+011.
A8 10A9 10                   30.5000E+010.5000E+010.1224E+011.
A9 10AA 10                   30.5000E+010.5000E+010.1224E+011.
A1 11A2 11                   30.5000E+010.5000E+010.1571E+011.
A2 11A3 11                   30.5000E+010.5000E+010.1571E+011.
A3 11A4 11                   30.5000E+010.5000E+010.1571E+011.
A4 11A5 11                   30.5000E+010.5000E+010.1571E+011.
A5 11A6 11                   30.5000E+010.5000E+010.1571E+011.
A6 11A7 11                   30.5000E+010.5000E+010.1571E+011.
A7 11A8 11                   30.5000E+010.5000E+010.1571E+011.
A8 11A9 11                   30.5000E+010.5000E+010.1571E+011.
A9 11AA 11                   30.5000E+010.5000E+010.1571E+011.
A1 12A2 12                   30.5000E+010.5000E+010.2000E+011.
A2 12A3 12                   30.5000E+010.5000E+010.2000E+011.
A3 12A4 12                   30.5000E+010.5000E+010.2000E+011.
A4 12A5 12                   30.5000E+010.5000E+010.2000E+011.
A5 12A6 12                   30.5000E+010.5000E+010.2000E+011.
A6 12A7 12                   30.5000E+010.5000E+010.2000E+011.
A7 12A8 12                   30.5000E+010.5000E+010.2000E+011.
A8 12A9 12                   30.5000E+010.5000E+010.2000E+011.
A9 12AA 12                   30.5000E+010.5000E+010.2000E+011.
A1 13A2 13                   30.5000E+010.5000E+010.2528E+011.
A2 13A3 13                   30.5000E+010.5000E+010.2528E+011.
A3 13A4 13                   30.5000E+010.5000E+010.2528E+011.
A4 13A5 13                   30.5000E+010.5000E+010.2528E+011.
A5 13A6 13                   30.5000E+010.5000E+010.2528E+011.
A6 13A7 13                   30.5000E+010.5000E+010.2528E+011.
A7 13A8 13                   30.5000E+010.5000E+010.2528E+011.
A8 13A9 13                   30.5000E+010.5000E+010.2528E+011.
A9 13AA 13                   30.5000E+010.5000E+010.2528E+011.
A1 14A2 14                   30.5000E+010.5000E+010.3178E+011.
A2 14A3 14                   30.5000E+010.5000E+010.3178E+011.
A3 14A4 14                   30.5000E+010.5000E+010.3178E+011.
A4 14A5 14                   30.5000E+010.5000E+010.3178E+011.
A5 14A6 14                   30.5000E+010.5000E+010.3178E+011.
A6 14A7 14                   30.5000E+010.5000E+010.3178E+011.
A7 14A8 14                   30.5000E+010.5000E+010.3178E+011.
A8 14A9 14                   30.5000E+010.5000E+010.3178E+011.
A9 14AA 14                   30.5000E+010.5000E+010.3178E+011.
A1 15A2 15                   30.5000E+010.5000E+010.3976E+011.
A2 15A3 15                   30.5000E+010.5000E+010.3976E+011.
A3 15A4 15                   30.5000E+010.5000E+010.3976E+011.
A4 15A5 15                   30.5000E+010.5000E+010.3976E+011.
A5 15A6 15                   30.5000E+010.5000E+010.3976E+011.
A6 15A7 15                   30.5000E+010.5000E+010.3976E+011.
A7 15A8 15                   30.5000E+010.5000E+010.3976E+011.
A8 15A9 15                   30.5000E+010.5000E+010.3976E+011.
A9 15AA 15                   30.5000E+010.5000E+010.3976E+011.
A1 16A2 16                   30.5000E+010.5000E+010.4955E+011.
A2 16A3 16                   30.5000E+010.5000E+010.4955E+011.
A3 16A4 16                   30.5000E+010.5000E+010.4955E+011.
A4 16A5 16                   30.5000E+010.5000E+010.4955E+011.
A5 16A6 16                   30.5000E+010.5000E+010.4955E+011.
A6 16A7 16                   30.5000E+010.5000E+010.4955E+011.
A7 16A8 16                   30.5000E+010.5000E+010.4955E+011.
A8 16A9 16                   30.5000E+010.5000E+010.4955E+011.
A9 16AA 16                   30.5000E+010.5000E+010.4955E+011.
A1 17A2 17                   30.5000E+010.5000E+010.6152E+011.
A2 17A3 17                   30.5000E+010.5000E+010.6152E+011.
A3 17A4 17                   30.5000E+010.5000E+010.6152E+011.
A4 17A5 17                   30.5000E+010.5000E+010.6152E+011.
A5 17A6 17                   30.5000E+010.5000E+010.6152E+011.
A6 17A7 17                   30.5000E+010.5000E+010.6152E+011.
A7 17A8 17                   30.5000E+010.5000E+010.6152E+011.
A8 17A9 17                   30.5000E+010.5000E+010.6152E+011.
A9 17AA 17                   30.5000E+010.5000E+010.6152E+011.
A1 18A2 18                   30.5000E+010.5000E+010.7616E+011.
A2 18A3 18                   30.5000E+010.5000E+010.7616E+011.
A3 18A4 18                   30.5000E+010.5000E+010.7616E+011.
A4 18A5 18                   30.5000E+010.5000E+010.7616E+011.
A5 18A6 18                   30.5000E+010.5000E+010.7616E+011.
A6 18A7 18                   30.5000E+010.5000E+010.7616E+011.
A7 18A8 18                   30.5000E+010.5000E+010.7616E+011.
A8 18A9 18                   30.5000E+010.5000E+010.7616E+011.
A9 18AA 18                   30.5000E+010.5000E+010.7616E+011.
A1 19A2 19                   30.5000E+010.5000E+010.9404E+011.
A2 19A3 19                   30.5000E+010.5000E+010.9404E+011.
A3 19A4 19                   30.5000E+010.5000E+010.9404E+011.
A4 19A5 19                   30.5000E+010.5000E+010.9404E+011.
A5 19A6 19                   30.5000E+010.5000E+010.9404E+011.
A6 19A7 19                   30.5000E+010.5000E+010.9404E+011.
A7 19A8 19                   30.5000E+010.5000E+010.9404E+011.
A8 19A9 19                   30.5000E+010.5000E+010.9404E+011.
A9 19AA 19                   30.5000E+010.5000E+010.9404E+011.
A1 20A2 20                   30.5000E+010.5000E+010.1159E+021.
A2 20A3 20                   30.5000E+010.5000E+010.1159E+021.
A3 20A4 20                   30.5000E+010.5000E+010.1159E+021.
A4 20A5 20                   30.5000E+010.5000E+010.1159E+021.
A5 20A6 20                   30.5000E+010.5000E+010.1159E+021.
A6 20A7 20                   30.5000E+010.5000E+010.1159E+021.
A7 20A8 20                   30.5000E+010.5000E+010.1159E+021.
A8 20A9 20                   30.5000E+010.5000E+010.1159E+021.
A9 20AA 20                   30.5000E+010.5000E+010.1159E+021.
A1 21A2 21                   30.5000E+010.5000E+010.1424E+021.
A2 21A3 21                   30.5000E+010.5000E+010.1424E+021.
A3 21A4 21                   30.5000E+010.5000E+010.1424E+021.
A4 21A5 21                   30.5000E+010.5000E+010.1424E+021.
A5 21A6 21                   30.5000E+010.5000E+010.1424E+021.
A6 21A7 21                   30.5000E+010.5000E+010.1424E+021.
A7 21A8 21                   30.5000E+010.5000E+010.1424E+021.
A8 21A9 21                   30.5000E+010.5000E+010.1424E+021.
A9 21AA 21                   30.5000E+010.5000E+010.1424E+021.
A1 22A2 22                   30.5000E+010.5000E+010.1748E+021.
A2 22A3 22                   30.5000E+010.5000E+010.1748E+021.
A3 22A4 22                   30.5000E+010.5000E+010.1748E+021.
A4 22A5 22                   30.5000E+010.5000E+010.1748E+021.
A5 22A6 22                   30.5000E+010.5000E+010.1748E+021.
A6 22A7 22                   30.5000E+010.5000E+010.1748E+021.
A7 22A8 22                   30.5000E+010.5000E+010.1748E+021.
A8 22A9 22                   30.5000E+010.5000E+010.1748E+021.
A9 22AA 22                   30.5000E+010.5000E+010.1748E+021.
A1 23A2 23                   30.5000E+010.5000E+010.2142E+021.
A2 23A3 23                   30.5000E+010.5000E+010.2142E+021.
A3 23A4 23                   30.5000E+010.5000E+010.2142E+021.
A4 23A5 23                   30.5000E+010.5000E+010.2142E+021.
A5 23A6 23                   30.5000E+010.5000E+010.2142E+021.
A6 23A7 23                   30.5000E+010.5000E+010.2142E+021.
A7 23A8 23                   30.5000E+010.5000E+010.2142E+021.
A8 23A9 23                   30.5000E+010.5000E+010.2142E+021.
A9 23AA 23                   30.5000E+010.5000E+010.2142E+021.
A1 24A2 24                   30.5000E+010.5000E+010.2622E+021.
A2 24A3 24                   30.5000E+010.5000E+010.2622E+021.
A3 24A4 24                   30.5000E+010.5000E+010.2622E+021.
A4 24A5 24                   30.5000E+010.5000E+010.2622E+021.
A5 24A6 24                   30.5000E+010.5000E+010.2622E+021.
A6 24A7 24                   30.5000E+010.5000E+010.2622E+021.
A7 24A8 24                   30.5000E+010.5000E+010.2622E+021.
A8 24A9 24                   30.5000E+010.5000E+010.2622E+021.
A9 24AA 24                   30.5000E+010.5000E+010.2622E+021.
A1 25A2 25                   30.5000E+010.5000E+010.3204E+021.
A2 25A3 25                   30.5000E+010.5000E+010.3204E+021.
A3 25A4 25                   30.5000E+010.5000E+010.3204E+021.
A4 25A5 25                   30.5000E+010.5000E+010.3204E+021.
A5 25A6 25                   30.5000E+010.5000E+010.3204E+021.
A6 25A7 25                   30.5000E+010.5000E+010.3204E+021.
A7 25A8 25                   30.5000E+010.5000E+010.3204E+021.
A8 25A9 25                   30.5000E+010.5000E+010.3204E+021.
A9 25AA 25                   30.5000E+010.5000E+010.3204E+021.
A1 26A2 26                   30.5000E+010.5000E+010.3912E+021.
A2 26A3 26                   30.5000E+010.5000E+010.3912E+021.
A3 26A4 26                   30.5000E+010.5000E+010.3912E+021.
A4 26A5 26                   30.5000E+010.5000E+010.3912E+021.
A5 26A6 26                   30.5000E+010.5000E+010.3912E+021.
A6 26A7 26                   30.5000E+010.5000E+010.3912E+021.
A7 26A8 26                   30.5000E+010.5000E+010.3912E+021.
A8 26A9 26                   30.5000E+010.5000E+010.3912E+021.
A9 26AA 26                   30.5000E+010.5000E+010.3912E+021.
A1 27A2 27                   30.5000E+010.5000E+010.4772E+021.
A2 27A3 27                   30.5000E+010.5000E+010.4772E+021.
A3 27A4 27                   30.5000E+010.5000E+010.4772E+021.
A4 27A5 27                   30.5000E+010.5000E+010.4772E+021.
A5 27A6 27                   30.5000E+010.5000E+010.4772E+021.
A6 27A7 27                   30.5000E+010.5000E+010.4772E+021.
A7 27A8 27                   30.5000E+010.5000E+010.4772E+021.
A8 27A9 27                   30.5000E+010.5000E+010.4772E+021.
A9 27AA 27                   30.5000E+010.5000E+010.4772E+021.
A1 28A2 28                   30.5000E+010.5000E+010.5816E+021.
A2 28A3 28                   30.5000E+010.5000E+010.5816E+021.
A3 28A4 28                   30.5000E+010.5000E+010.5816E+021.
A4 28A5 28                   30.5000E+010.5000E+010.5816E+021.
A5 28A6 28                   30.5000E+010.5000E+010.5816E+021.
A6 28A7 28                   30.5000E+010.5000E+010.5816E+021.
A7 28A8 28                   30.5000E+010.5000E+010.5816E+021.
A8 28A9 28                   30.5000E+010.5000E+010.5816E+021.
A9 28AA 28                   30.5000E+010.5000E+010.5816E+021.
A1 29A2 29                   30.5000E+010.5000E+010.7082E+021.
A2 29A3 29                   30.5000E+010.5000E+010.7082E+021.
A3 29A4 29                   30.5000E+010.5000E+010.7082E+021.
A4 29A5 29                   30.5000E+010.5000E+010.7082E+021.
A5 29A6 29                   30.5000E+010.5000E+010.7082E+021.
A6 29A7 29                   30.5000E+010.5000E+010.7082E+021.
A7 29A8 29                   30.5000E+010.5000E+010.7082E+021.
A8 29A9 29                   30.5000E+010.5000E+010.7082E+021.
A9 29AA 29                   30.5000E+010.5000E+010.7082E+021.
A1 30A2 30                   30.5000E+010.5000E+010.8619E+021.
A2 30A3 30                   30.5000E+010.5000E+010.8619E+021.
A3 30A4 30                   30.5000E+010.5000E+010.8619E+021.
A4 30A5 30                   30.5000E+010.5000E+010.8619E+021.
A5 30A6 30                   30.5000E+010.5000E+010.8619E+021.
A6 30A7 30                   30.5000E+010.5000E+010.8619E+021.
A7 30A8 30                   30.5000E+010.5000E+010.8619E+021.
A8 30A9 30                   30.5000E+010.5000E+010.8619E+021.
A9 30AA 30                   30.5000E+010.5000E+010.8619E+021.
A1 31A2 31                   30.5000E+010.5000E+010.1048E+031.
A2 31A3 31                   30.5000E+010.5000E+010.1048E+031.
A3 31A4 31                   30.5000E+010.5000E+010.1048E+031.
A4 31A5 31                   30.5000E+010.5000E+010.1048E+031.
A5 31A6 31                   30.5000E+010.5000E+010.1048E+031.
A6 31A7 31                   30.5000E+010.5000E+010.1048E+031.
A7 31A8 31                   30.5000E+010.5000E+010.1048E+031.
A8 31A9 31                   30.5000E+010.5000E+010.1048E+031.
A9 31AA 31                   30.5000E+010.5000E+010.1048E+031.
A1 32A2 32                   30.5000E+010.5000E+010.1274E+031.
A2 32A3 32                   30.5000E+010.5000E+010.1274E+031.
A3 32A4 32                   30.5000E+010.5000E+010.1274E+031.
A4 32A5 32                   30.5000E+010.5000E+010.1274E+031.
A5 32A6 32                   30.5000E+010.5000E+010.1274E+031.
A6 32A7 32                   30.5000E+010.5000E+010.1274E+031.
A7 32A8 32                   30.5000E+010.5000E+010.1274E+031.
A8 32A9 32                   30.5000E+010.5000E+010.1274E+031.
A9 32AA 32                   30.5000E+010.5000E+010.1274E+031.
A1 33A2 33                   30.5000E+010.5000E+010.1548E+031.
A2 33A3 33                   30.5000E+010.5000E+010.1548E+031.
A3 33A4 33                   30.5000E+010.5000E+010.1548E+031.
A4 33A5 33                   30.5000E+010.5000E+010.1548E+031.
A5 33A6 33                   30.5000E+010.5000E+010.1548E+031.
A6 33A7 33                   30.5000E+010.5000E+010.1548E+031.
A7 33A8 33                   30.5000E+010.5000E+010.1548E+031.
A8 33A9 33                   30.5000E+010.5000E+010.1548E+031.
A9 33AA 33                   30.5000E+010.5000E+010.1548E+031.
A1 34A2 34                   30.5000E+010.5000E+010.1880E+031.
A2 34A3 34                   30.5000E+010.5000E+010.1880E+031.
A3 34A4 34                   30.5000E+010.5000E+010.1880E+031.
A4 34A5 34                   30.5000E+010.5000E+010.1880E+031.
A5 34A6 34                   30.5000E+010.5000E+010.1880E+031.
A6 34A7 34                   30.5000E+010.5000E+010.1880E+031.
A7 34A8 34                   30.5000E+010.5000E+010.1880E+031.
A8 34A9 34                   30.5000E+010.5000E+010.1880E+031.
A9 34AA 34                   30.5000E+010.5000E+010.1880E+031.
A1 35A2 35                   30.5000E+010.5000E+010.2282E+031.
A2 35A3 35                   30.5000E+010.5000E+010.2282E+031.
A3 35A4 35                   30.5000E+010.5000E+010.2282E+031.
A4 35A5 35                   30.5000E+010.5000E+010.2282E+031.
A5 35A6 35                   30.5000E+010.5000E+010.2282E+031.
A6 35A7 35                   30.5000E+010.5000E+010.2282E+031.
A7 35A8 35                   30.5000E+010.5000E+010.2282E+031.
A8 35A9 35                   30.5000E+010.5000E+010.2282E+031.
A9 35AA 35                   30.5000E+010.5000E+010.2282E+031.
A1 36A2 36                   30.5000E+010.5000E+010.2768E+031.
A2 36A3 36                   30.5000E+010.5000E+010.2768E+031.
A3 36A4 36                   30.5000E+010.5000E+010.2768E+031.
A4 36A5 36                   30.5000E+010.5000E+010.2768E+031.
A5 36A6 36                   30.5000E+010.5000E+010.2768E+031.
A6 36A7 36                   30.5000E+010.5000E+010.2768E+031.
A7 36A8 36                   30.5000E+010.5000E+010.2768E+031.
A8 36A9 36                   30.5000E+010.5000E+010.2768E+031.
A9 36AA 36                   30.5000E+010.5000E+010.2768E+031.
A1 37A2 37                   30.5000E+010.5000E+010.3358E+031.
A2 37A3 37                   30.5000E+010.5000E+010.3358E+031.
A3 37A4 37                   30.5000E+010.5000E+010.3358E+031.
A4 37A5 37                   30.5000E+010.5000E+010.3358E+031.
A5 37A6 37                   30.5000E+010.5000E+010.3358E+031.
A6 37A7 37                   30.5000E+010.5000E+010.3358E+031.
A7 37A8 37                   30.5000E+010.5000E+010.3358E+031.
A8 37A9 37                   30.5000E+010.5000E+010.3358E+031.
A9 37AA 37                   30.5000E+010.5000E+010.3358E+031.
A1 38A2 38                   30.5000E+010.5000E+010.4072E+031.
A2 38A3 38                   30.5000E+010.5000E+010.4072E+031.
A3 38A4 38                   30.5000E+010.5000E+010.4072E+031.
A4 38A5 38                   30.5000E+010.5000E+010.4072E+031.
A5 38A6 38                   30.5000E+010.5000E+010.4072E+031.
A6 38A7 38                   30.5000E+010.5000E+010.4072E+031.
A7 38A8 38                   30.5000E+010.5000E+010.4072E+031.
A8 38A9 38                   30.5000E+010.5000E+010.4072E+031.
A9 38AA 38                   30.5000E+010.5000E+010.4072E+031.
A1 39A2 39                   30.5000E+010.5000E+010.4937E+031.
A2 39A3 39                   30.5000E+010.5000E+010.4937E+031.
A3 39A4 39                   30.5000E+010.5000E+010.4937E+031.
A4 39A5 39                   30.5000E+010.5000E+010.4937E+031.
A5 39A6 39                   30.5000E+010.5000E+010.4937E+031.
A6 39A7 39                   30.5000E+010.5000E+010.4937E+031.
A7 39A8 39                   30.5000E+010.5000E+010.4937E+031.
A8 39A9 39                   30.5000E+010.5000E+010.4937E+031.
A9 39AA 39                   30.5000E+010.5000E+010.4937E+031.
A1 40A2 40                   30.5000E+010.5000E+010.5983E+031.
A2 40A3 40                   30.5000E+010.5000E+010.5983E+031.
A3 40A4 40                   30.5000E+010.5000E+010.5983E+031.
A4 40A5 40                   30.5000E+010.5000E+010.5983E+031.
A5 40A6 40                   30.5000E+010.5000E+010.5983E+031.
A6 40A7 40                   30.5000E+010.5000E+010.5983E+031.
A7 40A8 40                   30.5000E+010.5000E+010.5983E+031.
A8 40A9 40                   30.5000E+010.5000E+010.5983E+031.
A9 40AA 40                   30.5000E+010.5000E+010.5983E+031.
A1 41A2 41                   30.5000E+010.5000E+010.7250E+031.
A2 41A3 41                   30.5000E+010.5000E+010.7250E+031.
A3 41A4 41                   30.5000E+010.5000E+010.7250E+031.
A4 41A5 41                   30.5000E+010.5000E+010.7250E+031.
A5 41A6 41                   30.5000E+010.5000E+010.7250E+031.
A6 41A7 41                   30.5000E+010.5000E+010.7250E+031.
A7 41A8 41                   30.5000E+010.5000E+010.7250E+031.
A8 41A9 41                   30.5000E+010.5000E+010.7250E+031.
A9 41AA 41                   30.5000E+010.5000E+010.7250E+031.
A1 42A2 42                   30.5000E+010.5000E+010.8784E+031.
A2 42A3 42                   30.5000E+010.5000E+010.8784E+031.
A3 42A4 42                   30.5000E+010.5000E+010.8784E+031.
A4 42A5 42                   30.5000E+010.5000E+010.8784E+031.
A5 42A6 42                   30.5000E+010.5000E+010.8784E+031.
A6 42A7 42                   30.5000E+010.5000E+010.8784E+031.
A7 42A8 42                   30.5000E+010.5000E+010.8784E+031.
A8 42A9 42                   30.5000E+010.5000E+010.8784E+031.
A9 42AA 42                   30.5000E+010.5000E+010.8784E+031.
A1 43A2 43                   30.5000E+010.5000E+010.1064E+041.
A2 43A3 43                   30.5000E+010.5000E+010.1064E+041.
A3 43A4 43                   30.5000E+010.5000E+010.1064E+041.
A4 43A5 43                   30.5000E+010.5000E+010.1064E+041.
A5 43A6 43                   30.5000E+010.5000E+010.1064E+041.
A6 43A7 43                   30.5000E+010.5000E+010.1064E+041.
A7 43A8 43                   30.5000E+010.5000E+010.1064E+041.
A8 43A9 43                   30.5000E+010.5000E+010.1064E+041.
A9 43AA 43                   30.5000E+010.5000E+010.1064E+041.
A1 44A2 44                   30.5000E+010.5000E+010.1289E+041.
A2 44A3 44                   30.5000E+010.5000E+010.1289E+041.
A3 44A4 44                   30.5000E+010.5000E+010.1289E+041.
A4 44A5 44                   30.5000E+010.5000E+010.1289E+041.
A5 44A6 44                   30.5000E+010.5000E+010.1289E+041.
A6 44A7 44                   30.5000E+010.5000E+010.1289E+041.
A7 44A8 44                   30.5000E+010.5000E+010.1289E+041.
A8 44A9 44                   30.5000E+010.5000E+010.1289E+041.
A9 44AA 44                   30.5000E+010.5000E+010.1289E+041.
A1 45A2 45                   30.5000E+010.5000E+010.1560E+041.
A2 45A3 45                   30.5000E+010.5000E+010.1560E+041.
A3 45A4 45                   30.5000E+010.5000E+010.1560E+041.
A4 45A5 45                   30.5000E+010.5000E+010.1560E+041.
A5 45A6 45                   30.5000E+010.5000E+010.1560E+041.
A6 45A7 45                   30.5000E+010.5000E+010.1560E+041.
A7 45A8 45                   30.5000E+010.5000E+010.1560E+041.
A8 45A9 45                   30.5000E+010.5000E+010.1560E+041.
A9 45AA 45                   30.5000E+010.5000E+010.1560E+041.
A1 46A2 46                   30.5000E+010.5000E+010.1889E+041.
A2 46A3 46                   30.5000E+010.5000E+010.1889E+041.
A3 46A4 46                   30.5000E+010.5000E+010.1889E+041.
A4 46A5 46                   30.5000E+010.5000E+010.1889E+041.
A5 46A6 46                   30.5000E+010.5000E+010.1889E+041.
A6 46A7 46                   30.5000E+010.5000E+010.1889E+041.
A7 46A8 46                   30.5000E+010.5000E+010.1889E+041.
A8 46A9 46                   30.5000E+010.5000E+010.1889E+041.
A9 46AA 46                   30.5000E+010.5000E+010.1889E+041.
A1 47A2 47                   30.5000E+010.5000E+010.2287E+041.
A2 47A3 47                   30.5000E+010.5000E+010.2287E+041.
A3 47A4 47                   30.5000E+010.5000E+010.2287E+041.
A4 47A5 47                   30.5000E+010.5000E+010.2287E+041.
A5 47A6 47                   30.5000E+010.5000E+010.2287E+041.
A6 47A7 47                   30.5000E+010.5000E+010.2287E+041.
A7 47A8 47                   30.5000E+010.5000E+010.2287E+041.
A8 47A9 47                   30.5000E+010.5000E+010.2287E+041.
A9 47AA 47                   30.5000E+010.5000E+010.2287E+041.
A1 48A2 48                   30.5000E+010.5000E+010.2768E+041.
A2 48A3 48                   30.5000E+010.5000E+010.2768E+041.
A3 48A4 48                   30.5000E+010.5000E+010.2768E+041.
A4 48A5 48                   30.5000E+010.5000E+010.2768E+041.
A5 48A6 48                   30.5000E+010.5000E+010.2768E+041.
A6 48A7 48                   30.5000E+010.5000E+010.2768E+041.
A7 48A8 48                   30.5000E+010.5000E+010.2768E+041.
A8 48A9 48                   30.5000E+010.5000E+010.2768E+041.
A9 48AA 48                   30.5000E+010.5000E+010.2768E+041.
A1 49A2 49                   30.5000E+010.5000E+010.3350E+041.
A2 49A3 49                   30.5000E+010.5000E+010.3350E+041.
A3 49A4 49                   30.5000E+010.5000E+010.3350E+041.
A4 49A5 49                   30.5000E+010.5000E+010.3350E+041.
A5 49A6 49                   30.5000E+010.5000E+010.3350E+041.
A6 49A7 49                   30.5000E+010.5000E+010.3350E+041.
A7 49A8 49                   30.5000E+010.5000E+010.3350E+041.
A8 49A9 49                   30.5000E+010.5000E+010.3350E+041.
A9 49AA 49                   30.5000E+010.5000E+010.3350E+041.
A1 50A2 50                   30.5000E+010.5000E+010.4055E+041.
A2 50A3 50                   30.5000E+010.5000E+010.4055E+041.
A3 50A4 50                   30.5000E+010.5000E+010.4055E+041.
A4 50A5 50                   30.5000E+010.5000E+010.4055E+041.
A5 50A6 50                   30.5000E+010.5000E+010.4055E+041.
A6 50A7 50                   30.5000E+010.5000E+010.4055E+041.
A7 50A8 50                   30.5000E+010.5000E+010.4055E+041.
A8 50A9 50                   30.5000E+010.5000E+010.4055E+041.
A9 50AA 50                   30.5000E+010.5000E+010.4055E+041.
A1 51A2 51                   30.5000E+010.5000E+010.4907E+041.
A2 51A3 51                   30.5000E+010.5000E+010.4907E+041.
A3 51A4 51                   30.5000E+010.5000E+010.4907E+041.
A4 51A5 51                   30.5000E+010.5000E+010.4907E+041.
A5 51A6 51                   30.5000E+010.5000E+010.4907E+041.
A6 51A7 51                   30.5000E+010.5000E+010.4907E+041.
A7 51A8 51                   30.5000E+010.5000E+010.4907E+041.
A8 51A9 51                   30.5000E+010.5000E+010.4907E+041.
A9 51AA 51                   30.5000E+010.5000E+010.4907E+041.
A1 52A2 52                   30.5000E+010.5000E+010.5937E+041.
A2 52A3 52                   30.5000E+010.5000E+010.5937E+041.
A3 52A4 52                   30.5000E+010.5000E+010.5937E+041.
A4 52A5 52                   30.5000E+010.5000E+010.5937E+041.
A5 52A6 52                   30.5000E+010.5000E+010.5937E+041.
A6 52A7 52                   30.5000E+010.5000E+010.5937E+041.
A7 52A8 52                   30.5000E+010.5000E+010.5937E+041.
A8 52A9 52                   30.5000E+010.5000E+010.5937E+041.
A9 52AA 52                   30.5000E+010.5000E+010.5937E+041.
A1 53A2 53                   30.5000E+010.5000E+010.7183E+041.
A2 53A3 53                   30.5000E+010.5000E+010.7183E+041.
A3 53A4 53                   30.5000E+010.5000E+010.7183E+041.
A4 53A5 53                   30.5000E+010.5000E+010.7183E+041.
A5 53A6 53                   30.5000E+010.5000E+010.7183E+041.
A6 53A7 53                   30.5000E+010.5000E+010.7183E+041.
A7 53A8 53                   30.5000E+010.5000E+010.7183E+041.
A8 53A9 53                   30.5000E+010.5000E+010.7183E+041.
A9 53AA 53                   30.5000E+010.5000E+010.7183E+041.
A1 54A2 54                   30.5000E+010.5000E+010.8691E+041.
A2 54A3 54                   30.5000E+010.5000E+010.8691E+041.
A3 54A4 54                   30.5000E+010.5000E+010.8691E+041.
A4 54A5 54                   30.5000E+010.5000E+010.8691E+041.
A5 54A6 54                   30.5000E+010.5000E+010.8691E+041.
A6 54A7 54                   30.5000E+010.5000E+010.8691E+041.
A7 54A8 54                   30.5000E+010.5000E+010.8691E+041.
A8 54A9 54                   30.5000E+010.5000E+010.8691E+041.
A9 54AA 54                   30.5000E+010.5000E+010.8691E+041.
A1 55A2 55                   30.5000E+010.5000E+010.1051E+051.
A2 55A3 55                   30.5000E+010.5000E+010.1051E+051.
A3 55A4 55                   30.5000E+010.5000E+010.1051E+051.
A4 55A5 55                   30.5000E+010.5000E+010.1051E+051.
A5 55A6 55                   30.5000E+010.5000E+010.1051E+051.
A6 55A7 55                   30.5000E+010.5000E+010.1051E+051.
A7 55A8 55                   30.5000E+010.5000E+010.1051E+051.
A8 55A9 55                   30.5000E+010.5000E+010.1051E+051.
A9 55AA 55                   30.5000E+010.5000E+010.1051E+051.
A1 56A2 56                   30.5000E+010.5000E+010.1272E+051.
A2 56A3 56                   30.5000E+010.5000E+010.1272E+051.
A3 56A4 56                   30.5000E+010.5000E+010.1272E+051.
A4 56A5 56                   30.5000E+010.5000E+010.1272E+051.
A5 56A6 56                   30.5000E+010.5000E+010.1272E+051.
A6 56A7 56                   30.5000E+010.5000E+010.1272E+051.
A7 56A8 56                   30.5000E+010.5000E+010.1272E+051.
A8 56A9 56                   30.5000E+010.5000E+010.1272E+051.
A9 56AA 56                   30.5000E+010.5000E+010.1272E+051.
A1 57A2 57                   30.5000E+010.5000E+010.1539E+051.
A2 57A3 57                   30.5000E+010.5000E+010.1539E+051.
A3 57A4 57                   30.5000E+010.5000E+010.1539E+051.
A4 57A5 57                   30.5000E+010.5000E+010.1539E+051.
A5 57A6 57                   30.5000E+010.5000E+010.1539E+051.
A6 57A7 57                   30.5000E+010.5000E+010.1539E+051.
A7 57A8 57                   30.5000E+010.5000E+010.1539E+051.
A8 57A9 57                   30.5000E+010.5000E+010.1539E+051.
A9 57AA 57                   30.5000E+010.5000E+010.1539E+051.
A1 58A2 58                   30.5000E+010.5000E+010.1861E+051.
A2 58A3 58                   30.5000E+010.5000E+010.1861E+051.
A3 58A4 58                   30.5000E+010.5000E+010.1861E+051.
A4 58A5 58                   30.5000E+010.5000E+010.1861E+051.
A5 58A6 58                   30.5000E+010.5000E+010.1861E+051.
A6 58A7 58                   30.5000E+010.5000E+010.1861E+051.
A7 58A8 58                   30.5000E+010.5000E+010.1861E+051.
A8 58A9 58                   30.5000E+010.5000E+010.1861E+051.
A9 58AA 58                   30.5000E+010.5000E+010.1861E+051.
A1 59A2 59                   30.5000E+010.5000E+010.2251E+051.
A2 59A3 59                   30.5000E+010.5000E+010.2251E+051.
A3 59A4 59                   30.5000E+010.5000E+010.2251E+051.
A4 59A5 59                   30.5000E+010.5000E+010.2251E+051.
A5 59A6 59                   30.5000E+010.5000E+010.2251E+051.
A6 59A7 59                   30.5000E+010.5000E+010.2251E+051.
A7 59A8 59                   30.5000E+010.5000E+010.2251E+051.
A8 59A9 59                   30.5000E+010.5000E+010.2251E+051.
A9 59AA 59                   30.5000E+010.5000E+010.2251E+051.
A1 60A2 60                   30.5000E+010.5000E+010.2723E+051.
A2 60A3 60                   30.5000E+010.5000E+010.2723E+051.
A3 60A4 60                   30.5000E+010.5000E+010.2723E+051.
A4 60A5 60                   30.5000E+010.5000E+010.2723E+051.
A5 60A6 60                   30.5000E+010.5000E+010.2723E+051.
A6 60A7 60                   30.5000E+010.5000E+010.2723E+051.
A7 60A8 60                   30.5000E+010.5000E+010.2723E+051.
A8 60A9 60                   30.5000E+010.5000E+010.2723E+051.
A9 60AA 60                   30.5000E+010.5000E+010.2723E+051.
A1 61A2 61                   30.5000E+010.5000E+010.3293E+051.
A2 61A3 61                   30.5000E+010.5000E+010.3293E+051.
A3 61A4 61                   30.5000E+010.5000E+010.3293E+051.
A4 61A5 61                   30.5000E+010.5000E+010.3293E+051.
A5 61A6 61                   30.5000E+010.5000E+010.3293E+051.
A6 61A7 61                   30.5000E+010.5000E+010.3293E+051.
A7 61A8 61                   30.5000E+010.5000E+010.3293E+051.
A8 61A9 61                   30.5000E+010.5000E+010.3293E+051.
A9 61AA 61                   30.5000E+010.5000E+010.3293E+051.
A1 62A2 62                   30.5000E+010.5000E+010.3983E+051.
A2 62A3 62                   30.5000E+010.5000E+010.3983E+051.
A3 62A4 62                   30.5000E+010.5000E+010.3983E+051.
A4 62A5 62                   30.5000E+010.5000E+010.3983E+051.
A5 62A6 62                   30.5000E+010.5000E+010.3983E+051.
A6 62A7 62                   30.5000E+010.5000E+010.3983E+051.
A7 62A8 62                   30.5000E+010.5000E+010.3983E+051.
A8 62A9 62                   30.5000E+010.5000E+010.3983E+051.
A9 62AA 62                   30.5000E+010.5000E+010.3983E+051.
A1 63A2 63                   30.5000E+010.5000E+010.4817E+051.
A2 63A3 63                   30.5000E+010.5000E+010.4817E+051.
A3 63A4 63                   30.5000E+010.5000E+010.4817E+051.
A4 63A5 63                   30.5000E+010.5000E+010.4817E+051.
A5 63A6 63                   30.5000E+010.5000E+010.4817E+051.
A6 63A7 63                   30.5000E+010.5000E+010.4817E+051.
A7 63A8 63                   30.5000E+010.5000E+010.4817E+051.
A8 63A9 63                   30.5000E+010.5000E+010.4817E+051.
A9 63AA 63                   30.5000E+010.5000E+010.4817E+051.
A1 64A2 64                   30.5000E+010.5000E+010.5826E+051.
A2 64A3 64                   30.5000E+010.5000E+010.5826E+051.
A3 64A4 64                   30.5000E+010.5000E+010.5826E+051.
A4 64A5 64                   30.5000E+010.5000E+010.5826E+051.
A5 64A6 64                   30.5000E+010.5000E+010.5826E+051.
A6 64A7 64                   30.5000E+010.5000E+010.5826E+051.
A7 64A8 64                   30.5000E+010.5000E+010.5826E+051.
A8 64A9 64                   30.5000E+010.5000E+010.5826E+051.
A9 64AA 64                   30.5000E+010.5000E+010.5826E+051.
A1 65A2 65                   30.5000E+010.5000E+010.7046E+051.
A2 65A3 65                   30.5000E+010.5000E+010.7046E+051.
A3 65A4 65                   30.5000E+010.5000E+010.7046E+051.
A4 65A5 65                   30.5000E+010.5000E+010.7046E+051.
A5 65A6 65                   30.5000E+010.5000E+010.7046E+051.
A6 65A7 65                   30.5000E+010.5000E+010.7046E+051.
A7 65A8 65                   30.5000E+010.5000E+010.7046E+051.
A8 65A9 65                   30.5000E+010.5000E+010.7046E+051.
A9 65AA 65                   30.5000E+010.5000E+010.7046E+051.
A1 66A2 66                   30.5000E+010.5000E+010.8521E+051.
A2 66A3 66                   30.5000E+010.5000E+010.8521E+051.
A3 66A4 66                   30.5000E+010.5000E+010.8521E+051.
A4 66A5 66                   30.5000E+010.5000E+010.8521E+051.
A5 66A6 66                   30.5000E+010.5000E+010.8521E+051.
A6 66A7 66                   30.5000E+010.5000E+010.8521E+051.
A7 66A8 66                   30.5000E+010.5000E+010.8521E+051.
A8 66A9 66                   30.5000E+010.5000E+010.8521E+051.
A9 66AA 66                   30.5000E+010.5000E+010.8521E+051.
A1 67A2 67                   30.5000E+010.5000E+010.1030E+061.
A2 67A3 67                   30.5000E+010.5000E+010.1030E+061.
A3 67A4 67                   30.5000E+010.5000E+010.1030E+061.
A4 67A5 67                   30.5000E+010.5000E+010.1030E+061.
A5 67A6 67                   30.5000E+010.5000E+010.1030E+061.
A6 67A7 67                   30.5000E+010.5000E+010.1030E+061.
A7 67A8 67                   30.5000E+010.5000E+010.1030E+061.
A8 67A9 67                   30.5000E+010.5000E+010.1030E+061.
A9 67AA 67                   30.5000E+010.5000E+010.1030E+061.
A1 68A2 68                   30.5000E+010.5000E+010.1246E+061.
A2 68A3 68                   30.5000E+010.5000E+010.1246E+061.
A3 68A4 68                   30.5000E+010.5000E+010.1246E+061.
A4 68A5 68                   30.5000E+010.5000E+010.1246E+061.
A5 68A6 68                   30.5000E+010.5000E+010.1246E+061.
A6 68A7 68                   30.5000E+010.5000E+010.1246E+061.
A7 68A8 68                   30.5000E+010.5000E+010.1246E+061.
A8 68A9 68                   30.5000E+010.5000E+010.1246E+061.
A9 68AA 68                   30.5000E+010.5000E+010.1246E+061.
A1 69A2 69                   30.5000E+010.5000E+010.1507E+061.
A2 69A3 69                   30.5000E+010.5000E+010.1507E+061.
A3 69A4 69                   30.5000E+010.5000E+010.1507E+061.
A4 69A5 69                   30.5000E+010.5000E+010.1507E+061.
A5 69A6 69                   30.5000E+010.5000E+010.1507E+061.
A6 69A7 69                   30.5000E+010.5000E+010.1507E+061.
A7 69A8 69                   30.5000E+010.5000E+010.1507E+061.
A8 69A9 69                   30.5000E+010.5000E+010.1507E+061.
A9 69AA 69                   30.5000E+010.5000E+010.1507E+061.
A1 70A2 70                   30.5000E+010.5000E+010.1822E+061.
A2 70A3 70                   30.5000E+010.5000E+010.1822E+061.
A3 70A4 70                   30.5000E+010.5000E+010.1822E+061.
A4 70A5 70                   30.5000E+010.5000E+010.1822E+061.
A5 70A6 70                   30.5000E+010.5000E+010.1822E+061.
A6 70A7 70                   30.5000E+010.5000E+010.1822E+061.
A7 70A8 70                   30.5000E+010.5000E+010.1822E+061.
A8 70A9 70                   30.5000E+010.5000E+010.1822E+061.
A9 70AA 70                   30.5000E+010.5000E+010.1822E+061.
A1 71A2 71                   30.5000E+010.5000E+010.2204E+061.
A2 71A3 71                   30.5000E+010.5000E+010.2204E+061.
A3 71A4 71                   30.5000E+010.5000E+010.2204E+061.
A4 71A5 71                   30.5000E+010.5000E+010.2204E+061.
A5 71A6 71                   30.5000E+010.5000E+010.2204E+061.
A6 71A7 71                   30.5000E+010.5000E+010.2204E+061.
A7 71A8 71                   30.5000E+010.5000E+010.2204E+061.
A8 71A9 71                   30.5000E+010.5000E+010.2204E+061.
A9 71AA 71                   30.5000E+010.5000E+010.2204E+061.
A1 72A2 72                   30.5000E+010.5000E+010.2665E+061.
A2 72A3 72                   30.5000E+010.5000E+010.2665E+061.
A3 72A4 72                   30.5000E+010.5000E+010.2665E+061.
A4 72A5 72                   30.5000E+010.5000E+010.2665E+061.
A5 72A6 72                   30.5000E+010.5000E+010.2665E+061.
A6 72A7 72                   30.5000E+010.5000E+010.2665E+061.
A7 72A8 72                   30.5000E+010.5000E+010.2665E+061.
A8 72A9 72                   30.5000E+010.5000E+010.2665E+061.
A9 72AA 72                   30.5000E+010.5000E+010.2665E+061.
A1 73A2 73                   30.5000E+010.5000E+010.3222E+061.
A2 73A3 73                   30.5000E+010.5000E+010.3222E+061.
A3 73A4 73                   30.5000E+010.5000E+010.3222E+061.
A4 73A5 73                   30.5000E+010.5000E+010.3222E+061.
A5 73A6 73                   30.5000E+010.5000E+010.3222E+061.
A6 73A7 73                   30.5000E+010.5000E+010.3222E+061.
A7 73A8 73                   30.5000E+010.5000E+010.3222E+061.
A8 73A9 73                   30.5000E+010.5000E+010.3222E+061.
A9 73AA 73                   30.5000E+010.5000E+010.3222E+061.
A1 74A2 74                   30.5000E+010.5000E+010.3896E+061.
A2 74A3 74                   30.5000E+010.5000E+010.3896E+061.
A3 74A4 74                   30.5000E+010.5000E+010.3896E+061.
A4 74A5 74                   30.5000E+010.5000E+010.3896E+061.
A5 74A6 74                   30.5000E+010.5000E+010.3896E+061.
A6 74A7 74                   30.5000E+010.5000E+010.3896E+061.
A7 74A8 74                   30.5000E+010.5000E+010.3896E+061.
A8 74A9 74                   30.5000E+010.5000E+010.3896E+061.
A9 74AA 74                   30.5000E+010.5000E+010.3896E+061.
A1 75A2 75                   30.5000E+010.5000E+010.4711E+061.
A2 75A3 75                   30.5000E+010.5000E+010.4711E+061.
A3 75A4 75                   30.5000E+010.5000E+010.4711E+061.
A4 75A5 75                   30.5000E+010.5000E+010.4711E+061.
A5 75A6 75                   30.5000E+010.5000E+010.4711E+061.
A6 75A7 75                   30.5000E+010.5000E+010.4711E+061.
A7 75A8 75                   30.5000E+010.5000E+010.4711E+061.
A8 75A9 75                   30.5000E+010.5000E+010.4711E+061.
A9 75AA 75                   30.5000E+010.5000E+010.4711E+061.
A1 76A2 76                   30.5000E+010.5000E+010.5697E+061.
A2 76A3 76                   30.5000E+010.5000E+010.5697E+061.
A3 76A4 76                   30.5000E+010.5000E+010.5697E+061.
A4 76A5 76                   30.5000E+010.5000E+010.5697E+061.
A5 76A6 76                   30.5000E+010.5000E+010.5697E+061.
A6 76A7 76                   30.5000E+010.5000E+010.5697E+061.
A7 76A8 76                   30.5000E+010.5000E+010.5697E+061.
A8 76A9 76                   30.5000E+010.5000E+010.5697E+061.
A9 76AA 76                   30.5000E+010.5000E+010.5697E+061.
A1 77A2 77                   30.5000E+010.5000E+010.6889E+061.
A2 77A3 77                   30.5000E+010.5000E+010.6889E+061.
A3 77A4 77                   30.5000E+010.5000E+010.6889E+061.
A4 77A5 77                   30.5000E+010.5000E+010.6889E+061.
A5 77A6 77                   30.5000E+010.5000E+010.6889E+061.
A6 77A7 77                   30.5000E+010.5000E+010.6889E+061.
A7 77A8 77                   30.5000E+010.5000E+010.6889E+061.
A8 77A9 77                   30.5000E+010.5000E+010.6889E+061.
A9 77AA 77                   30.5000E+010.5000E+010.6889E+061.
A1 78A2 78                   30.5000E+010.5000E+010.8330E+061.
A2 78A3 78                   30.5000E+010.5000E+010.8330E+061.
A3 78A4 78                   30.5000E+010.5000E+010.8330E+061.
A4 78A5 78                   30.5000E+010.5000E+010.8330E+061.
A5 78A6 78                   30.5000E+010.5000E+010.8330E+061.
A6 78A7 78                   30.5000E+010.5000E+010.8330E+061.
A7 78A8 78                   30.5000E+010.5000E+010.8330E+061.
A8 78A9 78                   30.5000E+010.5000E+010.8330E+061.
A9 78AA 78                   30.5000E+010.5000E+010.8330E+061.
A1 79A2 79                   30.5000E+010.5000E+010.1007E+071.
A2 79A3 79                   30.5000E+010.5000E+010.1007E+071.
A3 79A4 79                   30.5000E+010.5000E+010.1007E+071.
A4 79A5 79                   30.5000E+010.5000E+010.1007E+071.
A5 79A6 79                   30.5000E+010.5000E+010.1007E+071.
A6 79A7 79                   30.5000E+010.5000E+010.1007E+071.
A7 79A8 79                   30.5000E+010.5000E+010.1007E+071.
A8 79A9 79                   30.5000E+010.5000E+010.1007E+071.
A9 79AA 79                   30.5000E+010.5000E+010.1007E+071.
A1 80A2 80                   30.5000E+010.5000E+010.1218E+071.
A2 80A3 80                   30.5000E+010.5000E+010.1218E+071.
A3 80A4 80                   30.5000E+010.5000E+010.1218E+071.
A4 80A5 80                   30.5000E+010.5000E+010.1218E+071.
A5 80A6 80                   30.5000E+010.5000E+010.1218E+071.
A6 80A7 80                   30.5000E+010.5000E+010.1218E+071.
A7 80A8 80                   30.5000E+010.5000E+010.1218E+071.
A8 80A9 80                   30.5000E+010.5000E+010.1218E+071.
A9 80AA 80                   30.5000E+010.5000E+010.1218E+071.
A1 81A2 81                   30.5000E+010.5000E+010.1473E+071.
A2 81A3 81                   30.5000E+010.5000E+010.1473E+071.
A3 81A4 81                   30.5000E+010.5000E+010.1473E+071.
A4 81A5 81                   30.5000E+010.5000E+010.1473E+071.
A5 81A6 81                   30.5000E+010.5000E+010.1473E+071.
A6 81A7 81                   30.5000E+010.5000E+010.1473E+071.
A7 81A8 81                   30.5000E+010.5000E+010.1473E+071.
A8 81A9 81                   30.5000E+010.5000E+010.1473E+071.
A9 81AA 81                   30.5000E+010.5000E+010.1473E+071.
A1 82A2 82                   30.5000E+010.5000E+010.1781E+071.
A2 82A3 82                   30.5000E+010.5000E+010.1781E+071.
A3 82A4 82                   30.5000E+010.5000E+010.1781E+071.
A4 82A5 82                   30.5000E+010.5000E+010.1781E+071.
A5 82A6 82                   30.5000E+010.5000E+010.1781E+071.
A6 82A7 82                   30.5000E+010.5000E+010.1781E+071.
A7 82A8 82                   30.5000E+010.5000E+010.1781E+071.
A8 82A9 82                   30.5000E+010.5000E+010.1781E+071.
A9 82AA 82                   30.5000E+010.5000E+010.1781E+071.
A1 83A2 83                   30.5000E+010.5000E+010.2153E+071.
A2 83A3 83                   30.5000E+010.5000E+010.2153E+071.
A3 83A4 83                   30.5000E+010.5000E+010.2153E+071.
A4 83A5 83                   30.5000E+010.5000E+010.2153E+071.
A5 83A6 83                   30.5000E+010.5000E+010.2153E+071.
A6 83A7 83                   30.5000E+010.5000E+010.2153E+071.
A7 83A8 83                   30.5000E+010.5000E+010.2153E+071.
A8 83A9 83                   30.5000E+010.5000E+010.2153E+071.
A9 83AA 83                   30.5000E+010.5000E+010.2153E+071.
A1 84A2 84                   30.5000E+010.5000E+010.2603E+071.
A2 84A3 84                   30.5000E+010.5000E+010.2603E+071.
A3 84A4 84                   30.5000E+010.5000E+010.2603E+071.
A4 84A5 84                   30.5000E+010.5000E+010.2603E+071.
A5 84A6 84                   30.5000E+010.5000E+010.2603E+071.
A6 84A7 84                   30.5000E+010.5000E+010.2603E+071.
A7 84A8 84                   30.5000E+010.5000E+010.2603E+071.
A8 84A9 84                   30.5000E+010.5000E+010.2603E+071.
A9 84AA 84                   30.5000E+010.5000E+010.2603E+071.
A1 85A2 85                   30.5000E+010.5000E+010.3148E+071.
A2 85A3 85                   30.5000E+010.5000E+010.3148E+071.
A3 85A4 85                   30.5000E+010.5000E+010.3148E+071.
A4 85A5 85                   30.5000E+010.5000E+010.3148E+071.
A5 85A6 85                   30.5000E+010.5000E+010.3148E+071.
A6 85A7 85                   30.5000E+010.5000E+010.3148E+071.
A7 85A8 85                   30.5000E+010.5000E+010.3148E+071.
A8 85A9 85                   30.5000E+010.5000E+010.3148E+071.
A9 85AA 85                   30.5000E+010.5000E+010.3148E+071.
A1 86A2 86                   30.5000E+010.5000E+010.3806E+071.
A2 86A3 86                   30.5000E+010.5000E+010.3806E+071.
A3 86A4 86                   30.5000E+010.5000E+010.3806E+071.
A4 86A5 86                   30.5000E+010.5000E+010.3806E+071.
A5 86A6 86                   30.5000E+010.5000E+010.3806E+071.
A6 86A7 86                   30.5000E+010.5000E+010.3806E+071.
A7 86A8 86                   30.5000E+010.5000E+010.3806E+071.
A8 86A9 86                   30.5000E+010.5000E+010.3806E+071.
A9 86AA 86                   30.5000E+010.5000E+010.3806E+071.
A1 87A2 87                   30.5000E+010.5000E+010.4602E+071.
A2 87A3 87                   30.5000E+010.5000E+010.4602E+071.
A3 87A4 87                   30.5000E+010.5000E+010.4602E+071.
A4 87A5 87                   30.5000E+010.5000E+010.4602E+071.
A5 87A6 87                   30.5000E+010.5000E+010.4602E+071.
A6 87A7 87                   30.5000E+010.5000E+010.4602E+071.
A7 87A8 87                   30.5000E+010.5000E+010.4602E+071.
A8 87A9 87                   30.5000E+010.5000E+010.4602E+071.
A9 87AA 87                   30.5000E+010.5000E+010.4602E+071.
A1 88A2 88                   30.5000E+010.5000E+010.5565E+071.
A2 88A3 88                   30.5000E+010.5000E+010.5565E+071.
A3 88A4 88                   30.5000E+010.5000E+010.5565E+071.
A4 88A5 88                   30.5000E+010.5000E+010.5565E+071.
A5 88A6 88                   30.5000E+010.5000E+010.5565E+071.
A6 88A7 88                   30.5000E+010.5000E+010.5565E+071.
A7 88A8 88                   30.5000E+010.5000E+010.5565E+071.
A8 88A9 88                   30.5000E+010.5000E+010.5565E+071.
A9 88AA 88                   30.5000E+010.5000E+010.5565E+071.
A1 89A2 89                   30.5000E+010.5000E+010.6728E+071.
A2 89A3 89                   30.5000E+010.5000E+010.6728E+071.
A3 89A4 89                   30.5000E+010.5000E+010.6728E+071.
A4 89A5 89                   30.5000E+010.5000E+010.6728E+071.
A5 89A6 89                   30.5000E+010.5000E+010.6728E+071.
A6 89A7 89                   30.5000E+010.5000E+010.6728E+071.
A7 89A8 89                   30.5000E+010.5000E+010.6728E+071.
A8 89A9 89                   30.5000E+010.5000E+010.6728E+071.
A9 89AA 89                   30.5000E+010.5000E+010.6728E+071.
A1 90A2 90                   30.5000E+010.5000E+010.8136E+071.
A2 90A3 90                   30.5000E+010.5000E+010.8136E+071.
A3 90A4 90                   30.5000E+010.5000E+010.8136E+071.
A4 90A5 90                   30.5000E+010.5000E+010.8136E+071.
A5 90A6 90                   30.5000E+010.5000E+010.8136E+071.
A6 90A7 90                   30.5000E+010.5000E+010.8136E+071.
A7 90A8 90                   30.5000E+010.5000E+010.8136E+071.
A8 90A9 90                   30.5000E+010.5000E+010.8136E+071.
A9 90AA 90                   30.5000E+010.5000E+010.8136E+071.
A1 91A2 91                   30.5000E+010.5000E+010.9837E+071.
A2 91A3 91                   30.5000E+010.5000E+010.9837E+071.
A3 91A4 91                   30.5000E+010.5000E+010.9837E+071.
A4 91A5 91                   30.5000E+010.5000E+010.9837E+071.
A5 91A6 91                   30.5000E+010.5000E+010.9837E+071.
A6 91A7 91                   30.5000E+010.5000E+010.9837E+071.
A7 91A8 91                   30.5000E+010.5000E+010.9837E+071.
A8 91A9 91                   30.5000E+010.5000E+010.9837E+071.
A9 91AA 91                   30.5000E+010.5000E+010.9837E+071.
A1 92A2 92                   30.5000E+010.5000E+010.1189E+081.
A2 92A3 92                   30.5000E+010.5000E+010.1189E+081.
A3 92A4 92                   30.5000E+010.5000E+010.1189E+081.
A4 92A5 92                   30.5000E+010.5000E+010.1189E+081.
A5 92A6 92                   30.5000E+010.5000E+010.1189E+081.
A6 92A7 92                   30.5000E+010.5000E+010.1189E+081.
A7 92A8 92                   30.5000E+010.5000E+010.1189E+081.
A8 92A9 92                   30.5000E+010.5000E+010.1189E+081.
A9 92AA 92                   30.5000E+010.5000E+010.1189E+081.
A1 93A2 93                   30.5000E+010.5000E+010.1438E+081.
A2 93A3 93                   30.5000E+010.5000E+010.1438E+081.
A3 93A4 93                   30.5000E+010.5000E+010.1438E+081.
A4 93A5 93                   30.5000E+010.5000E+010.1438E+081.
A5 93A6 93                   30.5000E+010.5000E+010.1438E+081.
A6 93A7 93                   30.5000E+010.5000E+010.1438E+081.
A7 93A8 93                   30.5000E+010.5000E+010.1438E+081.
A8 93A9 93                   30.5000E+010.5000E+010.1438E+081.
A9 93AA 93                   30.5000E+010.5000E+010.1438E+081.
A1 94A2 94                   30.5000E+010.5000E+010.1739E+081.
A2 94A3 94                   30.5000E+010.5000E+010.1739E+081.
A3 94A4 94                   30.5000E+010.5000E+010.1739E+081.
A4 94A5 94                   30.5000E+010.5000E+010.1739E+081.
A5 94A6 94                   30.5000E+010.5000E+010.1739E+081.
A6 94A7 94                   30.5000E+010.5000E+010.1739E+081.
A7 94A8 94                   30.5000E+010.5000E+010.1739E+081.
A8 94A9 94                   30.5000E+010.5000E+010.1739E+081.
A9 94AA 94                   30.5000E+010.5000E+010.1739E+081.
A1 95A2 95                   30.5000E+010.5000E+010.2103E+081.
A2 95A3 95                   30.5000E+010.5000E+010.2103E+081.
A3 95A4 95                   30.5000E+010.5000E+010.2103E+081.
A4 95A5 95                   30.5000E+010.5000E+010.2103E+081.
A5 95A6 95                   30.5000E+010.5000E+010.2103E+081.
A6 95A7 95                   30.5000E+010.5000E+010.2103E+081.
A7 95A8 95                   30.5000E+010.5000E+010.2103E+081.
A8 95A9 95                   30.5000E+010.5000E+010.2103E+081.
A9 95AA 95                   30.5000E+010.5000E+010.2103E+081.
A1 96A2 96                   30.5000E+010.5000E+010.2542E+081.
A2 96A3 96                   30.5000E+010.5000E+010.2542E+081.
A3 96A4 96                   30.5000E+010.5000E+010.2542E+081.
A4 96A5 96                   30.5000E+010.5000E+010.2542E+081.
A5 96A6 96                   30.5000E+010.5000E+010.2542E+081.
A6 96A7 96                   30.5000E+010.5000E+010.2542E+081.
A7 96A8 96                   30.5000E+010.5000E+010.2542E+081.
A8 96A9 96                   30.5000E+010.5000E+010.2542E+081.
A9 96AA 96                   30.5000E+010.5000E+010.2542E+081.
A1 97A2 97                   30.5000E+010.5000E+010.3074E+081.
A2 97A3 97                   30.5000E+010.5000E+010.3074E+081.
A3 97A4 97                   30.5000E+010.5000E+010.3074E+081.
A4 97A5 97                   30.5000E+010.5000E+010.3074E+081.
A5 97A6 97                   30.5000E+010.5000E+010.3074E+081.
A6 97A7 97                   30.5000E+010.5000E+010.3074E+081.
A7 97A8 97                   30.5000E+010.5000E+010.3074E+081.
A8 97A9 97                   30.5000E+010.5000E+010.3074E+081.
A9 97AA 97                   30.5000E+010.5000E+010.3074E+081.
A1 98A2 98                   30.5000E+010.5000E+010.3717E+081.
A2 98A3 98                   30.5000E+010.5000E+010.3717E+081.
A3 98A4 98                   30.5000E+010.5000E+010.3717E+081.
A4 98A5 98                   30.5000E+010.5000E+010.3717E+081.
A5 98A6 98                   30.5000E+010.5000E+010.3717E+081.
A6 98A7 98                   30.5000E+010.5000E+010.3717E+081.
A7 98A8 98                   30.5000E+010.5000E+010.3717E+081.
A8 98A9 98                   30.5000E+010.5000E+010.3717E+081.
A9 98AA 98                   30.5000E+010.5000E+010.3717E+081.
A1 99A2 99                   30.5000E+010.5000E+010.4494E+081.
A2 99A3 99                   30.5000E+010.5000E+010.4494E+081.
A3 99A4 99                   30.5000E+010.5000E+010.4494E+081.
A4 99A5 99                   30.5000E+010.5000E+010.4494E+081.
A5 99A6 99                   30.5000E+010.5000E+010.4494E+081.
A6 99A7 99                   30.5000E+010.5000E+010.4494E+081.
A7 99A8 99                   30.5000E+010.5000E+010.4494E+081.
A8 99A9 99                   30.5000E+010.5000E+010.4494E+081.
A9 99AA 99                   30.5000E+010.5000E+010.4494E+081.
A11 0A21 0                   30.5000E+010.5000E+010.5434E+081.
A21 0A31 0                   30.5000E+010.5000E+010.5434E+081.
A31 0A41 0                   30.5000E+010.5000E+010.5434E+081.
A41 0A51 0                   30.5000E+010.5000E+010.5434E+081.
A51 0A61 0                   30.5000E+010.5000E+010.5434E+081.
A61 0A71 0                   30.5000E+010.5000E+010.5434E+081.
A71 0A81 0                   30.5000E+010.5000E+010.5434E+081.
A81 0A91 0                   30.5000E+010.5000E+010.5434E+081.
A91 0AA1 0                   30.5000E+010.5000E+010.5434E+081.
     
