# Supplementary material for: CO2 geological storage site selection and long-term potential assessment framework based on TOUGH2/ECO2N
Source: PLoS One. 2025 Apr 24;20(4):e0321715. doi: 10.1371/journal.pone.0321715 (PMC12021137; doi:10.1371/journal.pone.0321715)
Supplement: S1 File — (ZIP) [file pone.0321715.s001.zip › incon/SAVE]

INCON -- INITIAL CONDITIONS FOR 1000 ELEMENTS AT TIME  0.100000E+12
A1  1           0.28000000E+00 0.52000000E-12 0.52000000E-12 0.52000000E-12
 0.1630000000000E+08 0.1500000000000E+00 0.0000000000000E+00 0.5000000000000E+02
A1  2           0.28000000E+00 0.52000000E-12 0.52000000E-12 0.52000000E-12
 0.1630000000000E+08 0.1500000000000E+00 0.0000000000000E+00 0.5000000000000E+02
A1  3           0.28000000E+00 0.52000000E-12 0.52000000E-12 0.52000000E-12
 0.1630000000000E+08 0.1500000000000E+00 0.0000000000000E+00 0.5000000000000E+02
A1  4           0.28000000E+00 0.52000000E-12 0.52000000E-12 0.52000000E-12
 0.1630000000000E+08 0.1500000000000E+00 0.0000000000000E+00 0.5000000000000E+02
A1  5           0.28000000E+00 0.52000000E-12 0.52000000E-12 0.52000000E-12
 0.1630000000000E+08 0.1500000000000E+00 0.0000000000000E+00 0.5000000000000E+02
A1  6           0.28000000E+00 0.52000000E-12 0.52000000E-12 0.52000000E-12
 0.1630000000000E+08 0.1500000000000E+00 0.0000000000000E+00 0.5000000000000E+02
A1  7           0.28000000E+00 0.52000000E-12 0.52000000E-12 0.52000000E-12
 0.1630000000000E+08 0.1500000000000E+00 0.0000000000000E+00 0.5000000000000E+02
A1  8           0.28000000E+00 0.52000000E-12 0.52000000E-12 0.52000000E-12
 0.1630000000000E+08 0.1500000000000E+00 0.0000000000000E+00 0.5000000000000E+02
A1  9           0.28000000E+00 0.52000000E-12 0.52000000E-12 0.52000000E-12
 0.1630000000000E+08 0.1500000000000E+00 0.0000000000000E+00 0.5000000000000E+02
A1 10           0.28000000E+00 0.52000000E-12 0.52000000E-12 0.52000000E-12
 0.1630000000000E+08 0.1500000000000E+00 0.0000000000000E+00 0.5000000000000E+02
A1 11           0.28000000E+00 0.52000000E-12 0.52000000E-12 0.52000000E-12
 0.1630000000000E+08 0.1500000000000E+00 0.0000000000000E+00 0.5000000000000E+02
A1 12           0.28000000E+00 0.52000000E-12 0.52000000E-12 0.52000000E-12
 0.1630000000000E+08 0.1500000000000E+00 0.0000000000000E+00 0.5000000000000E+02
A1 13           0.28000000E+00 0.52000000E-12 0.52000000E-12 0.52000000E-12
 0.1630000000000E+08 0.1500000000000E+00 0.0000000000000E+00 0.5000000000000E+02
A1 14           0.28000000E+00 0.52000000E-12 0.52000000E-12 0.52000000E-12
 0.1630000000000E+08 0.1500000000000E+00 0.0000000000000E+00 0.5000000000000E+02
A1 15           0.28000000E+00 0.52000000E-12 0.52000000E-12 0.52000000E-12
 0.1630000000000E+08 0.1500000000000E+00 0.0000000000000E+00 0.5000000000000E+02
A1 16           0.28000000E+00 0.52000000E-12 0.52000000E-12 0.52000000E-12
 0.1630000000000E+08 0.1500000000000E+00 0.0000000000000E+00 0.5000000000000E+02
A1 17           0.28000000E+00 0.52000000E-12 0.52000000E-12 0.52000000E-12
 0.1630000000000E+08 0.1500000000000E+00 0.0000000000000E+00 0.5000000000000E+02
A1 18           0.28000000E+00 0.52000000E-12 0.52000000E-12 0.52000000E-12
 0.1630000000000E+08 0.1500000000000E+00 0.0000000000000E+00 0.5000000000000E+02
A1 19           0.28000000E+00 0.52000000E-12 0.52000000E-12 0.52000000E-12
 0.1630000000000E+08 0.1500000000000E+00 0.0000000000000E+00 0.5000000000000E+02
A1 20           0.28000000E+00 0.52000000E-12 0.52000000E-12 0.52000000E-12
 0.1630000000000E+08 0.1500000000000E+00 0.0000000000000E+00 0.5000000000000E+02
A1 21           0.28000000E+00 0.52000000E-12 0.52000000E-12 0.52000000E-12
 0.1630000000000E+08 0.1500000000000E+00 0.0000000000000E+00 0.5000000000000E+02
A1 22           0.28000000E+00 0.52000000E-12 0.52000000E-12 0.52000000E-12
 0.1630000000000E+08 0.1500000000000E+00 0.0000000000000E+00 0.5000000000000E+02
A1 23           0.28000000E+00 0.52000000E-12 0.52000000E-12 0.52000000E-12
 0.1630000000000E+08 0.1500000000000E+00 0.0000000000000E+00 0.5000000000000E+02
A1 24           0.28000000E+00 0.52000000E-12 0.52000000E-12 0.52000000E-12
 0.1630000000000E+08 0.1500000000000E+00 0.0000000000000E+00 0.5000000000000E+02
A1 25           0.28000000E+00 0.52000000E-12 0.52000000E-12 0.52000000E-12
 0.1630000000000E+08 0.1500000000000E+00 0.0000000000000E+00 0.5000000000000E+02
A1 26           0.28000000E+00 0.52000000E-12 0.52000000E-12 0.52000000E-12
 0.1630000000000E+08 0.1500000000000E+00 0.0000000000000E+00 0.5000000000000E+02
A1 27           0.28000000E+00 0.52000000E-12 0.52000000E-12 0.52000000E-12
 0.1630000000000E+08 0.1500000000000E+00 0.0000000000000E+00 0.5000000000000E+02
A1 28           0.28000000E+00 0.52000000E-12 0.52000000E-12 0.52000000E-12
 0.1630000000000E+08 0.1500000000000E+00 0.0000000000000E+00 0.5000000000000E+02
A1 29           0.28000000E+00 0.52000000E-12 0.52000000E-12 0.52000000E-12
 0.1630000000000E+08 0.1500000000000E+00 0.0000000000000E+00 0.5000000000000E+02
A1 30           0.28000000E+00 0.52000000E-12 0.52000000E-12 0.52000000E-12
 0.1630000000000E+08 0.1500000000000E+00 0.0000000000000E+00 0.5000000000000E+02
A1 31           0.28000000E+00 0.52000000E-12 0.52000000E-12 0.52000000E-12
 0.1630000000000E+08 0.1500000000000E+00 0.0000000000000E+00 0.5000000000000E+02
A1 32           0.28000000E+00 0.52000000E-12 0.52000000E-12 0.52000000E-12
 0.1630000000000E+08 0.1500000000000E+00 0.0000000000000E+00 0.5000000000000E+02
A1 33           0.28000000E+00 0.52000000E-12 0.52000000E-12 0.52000000E-12
 0.1630000000000E+08 0.1500000000000E+00 0.0000000000000E+00 0.5000000000000E+02
A1 34           0.28000000E+00 0.52000000E-12 0.52000000E-12 0.52000000E-12
 0.1630000000000E+08 0.1500000000000E+00 0.0000000000000E+00 0.5000000000000E+02
A1 35           0.28000000E+00 0.52000000E-12 0.52000000E-12 0.52000000E-12
 0.1630000000000E+08 0.1500000000000E+00 0.0000000000000E+00 0.5000000000000E+02
A1 36           0.28000000E+00 0.52000000E-12 0.52000000E-12 0.52000000E-12
 0.1630000000000E+08 0.1500000000000E+00 0.0000000000000E+00 0.5000000000000E+02
A1 37           0.28000000E+00 0.52000000E-12 0.52000000E-12 0.52000000E-12
 0.1630000000000E+08 0.1500000000000E+00 0.0000000000000E+00 0.5000000000000E+02
A1 38           0.28000000E+00 0.52000000E-12 0.52000000E-12 0.52000000E-12
 0.1630000000000E+08 0.1500000000000E+00 0.0000000000000E+00 0.5000000000000E+02
A1 39           0.28000000E+00 0.52000000E-12 0.52000000E-12 0.52000000E-12
 0.1630000000000E+08 0.1500000000000E+00 0.0000000000000E+00 0.5000000000000E+02
A1 40           0.28000000E+00 0.52000000E-12 0.52000000E-12 0.52000000E-12
 0.1630000000000E+08 0.1500000000000E+00 0.0000000000000E+00 0.5000000000000E+02
A1 41           0.28000000E+00 0.52000000E-12 0.52000000E-12 0.52000000E-12
 0.1630000000000E+08 0.1500000000000E+00 0.0000000000000E+00 0.5000000000000E+02
A1 42           0.28000000E+00 0.52000000E-12 0.52000000E-12 0.52000000E-12
 0.1630000000000E+08 0.1500000000000E+00 0.0000000000000E+00 0.5000000000000E+02
A1 43           0.28000000E+00 0.52000000E-12 0.52000000E-12 0.52000000E-12
 0.1630000000000E+08 0.1500000000000E+00 0.0000000000000E+00 0.5000000000000E+02
A1 44           0.28000000E+00 0.52000000E-12 0.52000000E-12 0.52000000E-12
 0.1630000000000E+08 0.1500000000000E+00 0.0000000000000E+00 0.5000000000000E+02
A1 45           0.28000000E+00 0.52000000E-12 0.52000000E-12 0.52000000E-12
 0.1630000000000E+08 0.1500000000000E+00 0.0000000000000E+00 0.5000000000000E+02
A1 46           0.28000000E+00 0.52000000E-12 0.52000000E-12 0.52000000E-12
 0.1630000000000E+08 0.1500000000000E+00 0.0000000000000E+00 0.5000000000000E+02
A1 47           0.28000000E+00 0.52000000E-12 0.52000000E-12 0.52000000E-12
 0.1630000000000E+08 0.1500000000000E+00 0.0000000000000E+00 0.5000000000000E+02
A1 48           0.28000000E+00 0.52000000E-12 0.52000000E-12 0.52000000E-12
 0.1630000000000E+08 0.1500000000000E+00 0.0000000000000E+00 0.5000000000000E+02
A1 49           0.28000000E+00 0.52000000E-12 0.52000000E-12 0.52000000E-12
 0.1630000000000E+08 0.1500000000000E+00 0.0000000000000E+00 0.5000000000000E+02
A1 50           0.28000000E+00 0.52000000E-12 0.52000000E-12 0.52000000E-12
 0.1630000000000E+08 0.1500000000000E+00 0.0000000000000E+00 0.5000000000000E+02
A1 51           0.28000000E+00 0.52000000E-12 0.52000000E-12 0.52000000E-12
 0.1630000000000E+08 0.1500000000000E+00 0.0000000000000E+00 0.5000000000000E+02
A1 52           0.28000000E+00 0.52000000E-12 0.52000000E-12 0.52000000E-12
 0.1630000000000E+08 0.1500000000000E+00 0.0000000000000E+00 0.5000000000000E+02
A1 53           0.28000000E+00 0.52000000E-12 0.52000000E-12 0.52000000E-12
 0.1630000000000E+08 0.1500000000000E+00 0.0000000000000E+00 0.5000000000000E+02
A1 54           0.28000000E+00 0.52000000E-12 0.52000000E-12 0.52000000E-12
 0.1630000000000E+08 0.1500000000000E+00 0.0000000000000E+00 0.5000000000000E+02
A1 55           0.28000000E+00 0.52000000E-12 0.52000000E-12 0.52000000E-12
 0.1630000000000E+08 0.1500000000000E+00 0.0000000000000E+00 0.5000000000000E+02
A1 56           0.28000000E+00 0.52000000E-12 0.52000000E-12 0.52000000E-12
 0.1630000000000E+08 0.1500000000000E+00 0.0000000000000E+00 0.5000000000000E+02
A1 57           0.28000000E+00 0.52000000E-12 0.52000000E-12 0.52000000E-12
 0.1630000000000E+08 0.1500000000000E+00 0.0000000000000E+00 0.5000000000000E+02
A1 58           0.28000000E+00 0.52000000E-12 0.52000000E-12 0.52000000E-12
 0.1630000000000E+08 0.1500000000000E+00 0.0000000000000E+00 0.5000000000000E+02
A1 59           0.28000000E+00 0.52000000E-12 0.52000000E-12 0.52000000E-12
 0.1630000000000E+08 0.1500000000000E+00 0.0000000000000E+00 0.5000000000000E+02
A1 60           0.28000000E+00 0.52000000E-12 0.52000000E-12 0.52000000E-12
 0.1630000000000E+08 0.1500000000000E+00 0.0000000000000E+00 0.5000000000000E+02
A1 61           0.28000000E+00 0.52000000E-12 0.52000000E-12 0.52000000E-12
 0.1630000000000E+08 0.1500000000000E+00 0.0000000000000E+00 0.5000000000000E+02
A1 62           0.28000000E+00 0.52000000E-12 0.52000000E-12 0.52000000E-12
 0.1630000000000E+08 0.1500000000000E+00 0.0000000000000E+00 0.5000000000000E+02
A1 63           0.28000000E+00 0.52000000E-12 0.52000000E-12 0.52000000E-12
 0.1630000000000E+08 0.1500000000000E+00 0.0000000000000E+00 0.5000000000000E+02
A1 64           0.28000000E+00 0.52000000E-12 0.52000000E-12 0.52000000E-12
 0.1630000000000E+08 0.1500000000000E+00 0.0000000000000E+00 0.5000000000000E+02
A1 65           0.28000000E+00 0.52000000E-12 0.52000000E-12 0.52000000E-12
 0.1630000000000E+08 0.1500000000000E+00 0.0000000000000E+00 0.5000000000000E+02
A1 66           0.28000000E+00 0.52000000E-12 0.52000000E-12 0.52000000E-12
 0.1630000000000E+08 0.1500000000000E+00 0.0000000000000E+00 0.5000000000000E+02
A1 67           0.28000000E+00 0.52000000E-12 0.52000000E-12 0.52000000E-12
 0.1630000000000E+08 0.1500000000000E+00 0.0000000000000E+00 0.5000000000000E+02
A1 68           0.28000000E+00 0.52000000E-12 0.52000000E-12 0.52000000E-12
 0.1630000000000E+08 0.1500000000000E+00 0.0000000000000E+00 0.5000000000000E+02
A1 69           0.28000000E+00 0.52000000E-12 0.52000000E-12 0.52000000E-12
 0.1630000000000E+08 0.1500000000000E+00 0.0000000000000E+00 0.5000000000000E+02
A1 70           0.28000000E+00 0.52000000E-12 0.52000000E-12 0.52000000E-12
 0.1630000000000E+08 0.1500000000000E+00 0.0000000000000E+00 0.5000000000000E+02
A1 71           0.28000000E+00 0.52000000E-12 0.52000000E-12 0.52000000E-12
 0.1630000000000E+08 0.1500000000000E+00 0.0000000000000E+00 0.5000000000000E+02
A1 72           0.28000000E+00 0.52000000E-12 0.52000000E-12 0.52000000E-12
 0.1630000000000E+08 0.1500000000000E+00 0.0000000000000E+00 0.5000000000000E+02
A1 73           0.28000000E+00 0.52000000E-12 0.52000000E-12 0.52000000E-12
 0.1630000000000E+08 0.1500000000000E+00 0.0000000000000E+00 0.5000000000000E+02
A1 74           0.28000000E+00 0.52000000E-12 0.52000000E-12 0.52000000E-12
 0.1630000000000E+08 0.1500000000000E+00 0.0000000000000E+00 0.5000000000000E+02
A1 75           0.28000000E+00 0.52000000E-12 0.52000000E-12 0.52000000E-12
 0.1630000000000E+08 0.1500000000000E+00 0.0000000000000E+00 0.5000000000000E+02
A1 76           0.28000000E+00 0.52000000E-12 0.52000000E-12 0.52000000E-12
 0.1630000000000E+08 0.1500000000000E+00 0.0000000000000E+00 0.5000000000000E+02
A1 77           0.28000000E+00 0.52000000E-12 0.52000000E-12 0.52000000E-12
 0.1630000000000E+08 0.1500000000000E+00 0.0000000000000E+00 0.5000000000000E+02
A1 78           0.28000000E+00 0.52000000E-12 0.52000000E-12 0.52000000E-12
 0.1630000000000E+08 0.1500000000000E+00 0.0000000000000E+00 0.5000000000000E+02
A1 79           0.28000000E+00 0.52000000E-12 0.52000000E-12 0.52000000E-12
 0.1630000000000E+08 0.1500000000000E+00 0.0000000000000E+00 0.5000000000000E+02
A1 80           0.28000000E+00 0.52000000E-12 0.52000000E-12 0.52000000E-12
 0.1630000000000E+08 0.1500000000000E+00 0.0000000000000E+00 0.5000000000000E+02
A1 81           0.28000000E+00 0.52000000E-12 0.52000000E-12 0.52000000E-12
 0.1630000000000E+08 0.1500000000000E+00 0.0000000000000E+00 0.5000000000000E+02
A1 82           0.28000000E+00 0.52000000E-12 0.52000000E-12 0.52000000E-12
 0.1630000000000E+08 0.1500000000000E+00 0.0000000000000E+00 0.5000000000000E+02
A1 83           0.28000000E+00 0.52000000E-12 0.52000000E-12 0.52000000E-12
 0.1630000000000E+08 0.1500000000000E+00 0.0000000000000E+00 0.5000000000000E+02
A1 84           0.28000000E+00 0.52000000E-12 0.52000000E-12 0.52000000E-12
 0.1630000000000E+08 0.1500000000000E+00 0.0000000000000E+00 0.5000000000000E+02
A1 85           0.28000000E+00 0.52000000E-12 0.52000000E-12 0.52000000E-12
 0.1630000000000E+08 0.1500000000000E+00 0.0000000000000E+00 0.5000000000000E+02
A1 86           0.28000000E+00 0.52000000E-12 0.52000000E-12 0.52000000E-12
 0.1630000000000E+08 0.1500000000000E+00 0.0000000000000E+00 0.5000000000000E+02
A1 87           0.28000000E+00 0.52000000E-12 0.52000000E-12 0.52000000E-12
 0.1630000000000E+08 0.1500000000000E+00 0.0000000000000E+00 0.5000000000000E+02
A1 88           0.28000000E+00 0.52000000E-12 0.52000000E-12 0.52000000E-12
 0.1630000000000E+08 0.1500000000000E+00 0.0000000000000E+00 0.5000000000000E+02
A1 89           0.28000000E+00 0.52000000E-12 0.52000000E-12 0.52000000E-12
 0.1630000000000E+08 0.1500000000000E+00 0.0000000000000E+00 0.5000000000000E+02
A1 90           0.28000000E+00 0.52000000E-12 0.52000000E-12 0.52000000E-12
 0.1630000000000E+08 0.1500000000000E+00 0.0000000000000E+00 0.5000000000000E+02
A1 91           0.28000000E+00 0.52000000E-12 0.52000000E-12 0.52000000E-12
 0.1630000000000E+08 0.1500000000000E+00 0.0000000000000E+00 0.5000000000000E+02
A1 92           0.28000000E+00 0.52000000E-12 0.52000000E-12 0.52000000E-12
 0.1630000000000E+08 0.1500000000000E+00 0.0000000000000E+00 0.5000000000000E+02
A1 93           0.28000000E+00 0.52000000E-12 0.52000000E-12 0.52000000E-12
 0.1630000000000E+08 0.1500000000000E+00 0.0000000000000E+00 0.5000000000000E+02
A1 94           0.28000000E+00 0.52000000E-12 0.52000000E-12 0.52000000E-12
 0.1630000000000E+08 0.1500000000000E+00 0.0000000000000E+00 0.5000000000000E+02
A1 95           0.28000000E+00 0.52000000E-12 0.52000000E-12 0.52000000E-12
 0.1630000000000E+08 0.1500000000000E+00 0.0000000000000E+00 0.5000000000000E+02
A1 96           0.28000000E+00 0.52000000E-12 0.52000000E-12 0.52000000E-12
 0.1630000000000E+08 0.1500000000000E+00 0.0000000000000E+00 0.5000000000000E+02
A1 97           0.28000000E+00 0.52000000E-12 0.52000000E-12 0.52000000E-12
 0.1630000000000E+08 0.1500000000000E+00 0.0000000000000E+00 0.5000000000000E+02
A1 98           0.28000000E+00 0.52000000E-12 0.52000000E-12 0.52000000E-12
 0.1630000000000E+08 0.1500000000000E+00 0.0000000000000E+00 0.5000000000000E+02
A1 99           0.28000000E+00 0.52000000E-12 0.52000000E-12 0.52000000E-12
 0.1630000000000E+08 0.1500000000000E+00 0.0000000000000E+00 0.5000000000000E+02
A11 0           0.28000000E+00 0.52000000E-12 0.52000000E-12 0.52000000E-12
 0.1630000000000E+08 0.1500000000000E+00 0.0000000000000E+00 0.5000000000000E+02
A2  1           0.28000000E+00 0.52000000E-12 0.52000000E-12 0.52000000E-12
 0.1640786523873E+08 0.1499999999983E+00 0.0000000000000E+00 0.5044444444474E+02
A2  2           0.28000000E+00 0.52000000E-12 0.52000000E-12 0.52000000E-12
 0.1640786523873E+08 0.1499999999944E+00 0.0000000000000E+00 0.5044444444474E+02
A2  3           0.28000000E+00 0.52000000E-12 0.52000000E-12 0.52000000E-12
 0.1640786523873E+08 0.1499999999973E+00 0.0000000000000E+00 0.5044444444474E+02
A2  4           0.28000000E+00 0.52000000E-12 0.52000000E-12 0.52000000E-12
 0.1640786523873E+08 0.1500000000030E+00 0.0000000000000E+00 0.5044444444474E+02
A2  5           0.28000000E+00 0.52000000E-12 0.52000000E-12 0.52000000E-12
 0.1640786523873E+08 0.1499999999983E+00 0.0000000000000E+00 0.5044444444474E+02
A2  6           0.28000000E+00 0.52000000E-12 0.52000000E-12 0.52000000E-12
 0.1640786523873E+08 0.1500000000011E+00 0.0000000000000E+00 0.5044444444474E+02
A2  7           0.28000000E+00 0.52000000E-12 0.52000000E-12 0.52000000E-12
 0.1640786523873E+08 0.1500000000039E+00 0.0000000000000E+00 0.5044444444474E+02
A2  8           0.28000000E+00 0.52000000E-12 0.52000000E-12 0.52000000E-12
 0.1640786523873E+08 0.1500000000043E+00 0.0000000000000E+00 0.5044444444474E+02
A2  9           0.28000000E+00 0.52000000E-12 0.52000000E-12 0.52000000E-12
 0.1640786523873E+08 0.1499999999928E+00 0.0000000000000E+00 0.5044444444474E+02
A2 10           0.28000000E+00 0.52000000E-12 0.52000000E-12 0.52000000E-12
 0.1640786523873E+08 0.1500000000053E+00 0.0000000000000E+00 0.5044444444474E+02
A2 11           0.28000000E+00 0.52000000E-12 0.52000000E-12 0.52000000E-12
 0.1640786523873E+08 0.1499999999966E+00 0.0000000000000E+00 0.5044444444474E+02
A2 12           0.28000000E+00 0.52000000E-12 0.52000000E-12 0.52000000E-12
 0.1640786523873E+08 0.1499999999986E+00 0.0000000000000E+00 0.5044444444474E+02
A2 13           0.28000000E+00 0.52000000E-12 0.52000000E-12 0.52000000E-12
 0.1640786523873E+08 0.1499999999979E+00 0.0000000000000E+00 0.5044444444474E+02
A2 14           0.28000000E+00 0.52000000E-12 0.52000000E-12 0.52000000E-12
 0.1640786523873E+08 0.1499999999982E+00 0.0000000000000E+00 0.5044444444474E+02
A2 15           0.28000000E+00 0.52000000E-12 0.52000000E-12 0.52000000E-12
 0.1640786523873E+08 0.1499999999944E+00 0.0000000000000E+00 0.5044444444474E+02
A2 16           0.28000000E+00 0.52000000E-12 0.52000000E-12 0.52000000E-12
 0.1640786523873E+08 0.1500000000078E+00 0.0000000000000E+00 0.5044444444474E+02
A2 17           0.28000000E+00 0.52000000E-12 0.52000000E-12 0.52000000E-12
 0.1640786523873E+08 0.1500000000041E+00 0.0000000000000E+00 0.5044444444474E+02
A2 18           0.28000000E+00 0.52000000E-12 0.52000000E-12 0.52000000E-12
 0.1640786523873E+08 0.1499999999964E+00 0.0000000000000E+00 0.5044444444474E+02
A2 19           0.28000000E+00 0.52000000E-12 0.52000000E-12 0.52000000E-12
 0.1640786523873E+08 0.1499999999964E+00 0.0000000000000E+00 0.5044444444474E+02
A2 20           0.28000000E+00 0.52000000E-12 0.52000000E-12 0.52000000E-12
 0.1640786523873E+08 0.1500000000028E+00 0.0000000000000E+00 0.5044444444474E+02
A2 21           0.28000000E+00 0.52000000E-12 0.52000000E-12 0.52000000E-12
 0.1640786523873E+08 0.1500000000072E+00 0.0000000000000E+00 0.5044444444474E+02
A2 22           0.28000000E+00 0.52000000E-12 0.52000000E-12 0.52000000E-12
 0.1640786523873E+08 0.1500000000004E+00 0.0000000000000E+00 0.5044444444474E+02
A2 23           0.28000000E+00 0.52000000E-12 0.52000000E-12 0.52000000E-12
 0.1640786523873E+08 0.1500000000021E+00 0.0000000000000E+00 0.5044444444474E+02
A2 24           0.28000000E+00 0.52000000E-12 0.52000000E-12 0.52000000E-12
 0.1640786523873E+08 0.1499999999993E+00 0.0000000000000E+00 0.5044444444474E+02
A2 25           0.28000000E+00 0.52000000E-12 0.52000000E-12 0.52000000E-12
 0.1640786523873E+08 0.1500000000016E+00 0.0000000000000E+00 0.5044444444474E+02
A2 26           0.28000000E+00 0.52000000E-12 0.52000000E-12 0.52000000E-12
 0.1640786523873E+08 0.1500000000025E+00 0.0000000000000E+00 0.5044444444474E+02
A2 27           0.28000000E+00 0.52000000E-12 0.52000000E-12 0.52000000E-12
 0.1640786523873E+08 0.1499999999969E+00 0.0000000000000E+00 0.5044444444474E+02
A2 28           0.28000000E+00 0.52000000E-12 0.52000000E-12 0.52000000E-12
 0.1640786523873E+08 0.1499999999990E+00 0.0000000000000E+00 0.5044444444475E+02
A2 29           0.28000000E+00 0.52000000E-12 0.52000000E-12 0.52000000E-12
 0.1640786523873E+08 0.1500000000025E+00 0.0000000000000E+00 0.5044444444475E+02
A2 30           0.28000000E+00 0.52000000E-12 0.52000000E-12 0.52000000E-12
 0.1640786523873E+08 0.1500000000045E+00 0.0000000000000E+00 0.5044444444475E+02
A2 31           0.28000000E+00 0.52000000E-12 0.52000000E-12 0.52000000E-12
 0.1640786523873E+08 0.1500000000015E+00 0.0000000000000E+00 0.5044444444476E+02
A2 32           0.28000000E+00 0.52000000E-12 0.52000000E-12 0.52000000E-12
 0.1640786523873E+08 0.1500000000001E+00 0.0000000000000E+00 0.5044444444476E+02
A2 33           0.28000000E+00 0.52000000E-12 0.52000000E-12 0.52000000E-12
 0.1640786523873E+08 0.1500000000049E+00 0.0000000000000E+00 0.5044444444476E+02
A2 34           0.28000000E+00 0.52000000E-12 0.52000000E-12 0.52000000E-12
 0.1640786523873E+08 0.1500000000014E+00 0.0000000000000E+00 0.5044444444477E+02
A2 35           0.28000000E+00 0.52000000E-12 0.52000000E-12 0.52000000E-12
 0.1640786523873E+08 0.1499999999951E+00 0.0000000000000E+00 0.5044444444478E+02
A2 36           0.28000000E+00 0.52000000E-12 0.52000000E-12 0.52000000E-12
 0.1640786523873E+08 0.1499999999990E+00 0.0000000000000E+00 0.5044444444477E+02
A2 37           0.28000000E+00 0.52000000E-12 0.52000000E-12 0.52000000E-12
 0.1640786523873E+08 0.1500000000006E+00 0.0000000000000E+00 0.5044444444477E+02
A2 38           0.28000000E+00 0.52000000E-12 0.52000000E-12 0.52000000E-12
 0.1640786523873E+08 0.1500000000039E+00 0.0000000000000E+00 0.5044444444476E+02
A2 39           0.28000000E+00 0.52000000E-12 0.52000000E-12 0.52000000E-12
 0.1640786523873E+08 0.1500000000029E+00 0.0000000000000E+00 0.5044444444476E+02
A2 40           0.28000000E+00 0.52000000E-12 0.52000000E-12 0.52000000E-12
 0.1640786523873E+08 0.1500000000015E+00 0.0000000000000E+00 0.5044444444476E+02
A2 41           0.28000000E+00 0.52000000E-12 0.52000000E-12 0.52000000E-12
 0.1640786523873E+08 0.1500000000014E+00 0.0000000000000E+00 0.5044444444476E+02
A2 42           0.28000000E+00 0.52000000E-12 0.52000000E-12 0.52000000E-12
 0.1640786523873E+08 0.1499999999978E+00 0.0000000000000E+00 0.5044444444477E+02
A2 43           0.28000000E+00 0.52000000E-12 0.52000000E-12 0.52000000E-12
 0.1640786523873E+08 0.1500000000034E+00 0.0000000000000E+00 0.5044444444479E+02
A2 44           0.28000000E+00 0.52000000E-12 0.52000000E-12 0.52000000E-12
 0.1640786523873E+08 0.1500000000002E+00 0.0000000000000E+00 0.5044444444480E+02
A2 45           0.28000000E+00 0.52000000E-12 0.52000000E-12 0.52000000E-12
 0.1640786523873E+08 0.1500000000024E+00 0.0000000000000E+00 0.5044444444481E+02
A2 46           0.28000000E+00 0.52000000E-12 0.52000000E-12 0.52000000E-12
 0.1640786523873E+08 0.1500000000048E+00 0.0000000000000E+00 0.5044444444479E+02
A2 47           0.28000000E+00 0.52000000E-12 0.52000000E-12 0.52000000E-12
 0.1640786523873E+08 0.1499999999968E+00 0.0000000000000E+00 0.5044444444479E+02
A2 48           0.28000000E+00 0.52000000E-12 0.52000000E-12 0.52000000E-12
 0.1640786523873E+08 0.1499999999984E+00 0.0000000000000E+00 0.5044444444477E+02
A2 49           0.28000000E+00 0.52000000E-12 0.52000000E-12 0.52000000E-12
 0.1640786523873E+08 0.1500000000039E+00 0.0000000000000E+00 0.5044444444475E+02
A2 50           0.28000000E+00 0.52000000E-12 0.52000000E-12 0.52000000E-12
 0.1640786523873E+08 0.1500000000036E+00 0.0000000000000E+00 0.5044444444474E+02
A2 51           0.28000000E+00 0.52000000E-12 0.52000000E-12 0.52000000E-12
 0.1640786523873E+08 0.1499999999970E+00 0.0000000000000E+00 0.5044444444473E+02
A2 52           0.28000000E+00 0.52000000E-12 0.52000000E-12 0.52000000E-12
 0.1640786523873E+08 0.1500000000061E+00 0.0000000000000E+00 0.5044444444472E+02
A2 53           0.28000000E+00 0.52000000E-12 0.52000000E-12 0.52000000E-12
 0.1640786523873E+08 0.1500000000031E+00 0.0000000000000E+00 0.5044444444472E+02
A2 54           0.28000000E+00 0.52000000E-12 0.52000000E-12 0.52000000E-12
 0.1640786523873E+08 0.1500000000014E+00 0.0000000000000E+00 0.5044444444467E+02
A2 55           0.28000000E+00 0.52000000E-12 0.52000000E-12 0.52000000E-12
 0.1640786523873E+08 0.1499999999983E+00 0.0000000000000E+00 0.5044444444448E+02
A2 56           0.28000000E+00 0.52000000E-12 0.52000000E-12 0.52000000E-12
 0.1640786523873E+08 0.1500000000030E+00 0.0000000000000E+00 0.5044444444439E+02
A2 57           0.28000000E+00 0.52000000E-12 0.52000000E-12 0.52000000E-12
 0.1640786523873E+08 0.1499999999990E+00 0.0000000000000E+00 0.5044444444453E+02
A2 58           0.28000000E+00 0.52000000E-12 0.52000000E-12 0.52000000E-12
 0.1640786523873E+08 0.1499999999995E+00 0.0000000000000E+00 0.5044444444457E+02
A2 59           0.28000000E+00 0.52000000E-12 0.52000000E-12 0.52000000E-12
 0.1640786523873E+08 0.1500000000043E+00 0.0000000000000E+00 0.5044444444477E+02
A2 60           0.28000000E+00 0.52000000E-12 0.52000000E-12 0.52000000E-12
 0.1640786523873E+08 0.1500000000036E+00 0.0000000000000E+00 0.5044444444480E+02
A2 61           0.28000000E+00 0.52000000E-12 0.52000000E-12 0.52000000E-12
 0.1640786523873E+08 0.1500000000048E+00 0.0000000000000E+00 0.5044444444440E+02
A2 62           0.28000000E+00 0.52000000E-12 0.52000000E-12 0.52000000E-12
 0.1640786523873E+08 0.1500000000038E+00 0.0000000000000E+00 0.5044444444440E+02
A2 63           0.28000000E+00 0.52000000E-12 0.52000000E-12 0.52000000E-12
 0.1640786523873E+08 0.1500000000038E+00 0.0000000000000E+00 0.5044444444433E+02
A2 64           0.28000000E+00 0.52000000E-12 0.52000000E-12 0.52000000E-12
 0.1640786523873E+08 0.1500000000023E+00 0.0000000000000E+00 0.5044444444450E+02
A2 65           0.28000000E+00 0.52000000E-12 0.52000000E-12 0.52000000E-12
 0.1640786523873E+08 0.1499999999990E+00 0.0000000000000E+00 0.5044444444404E+02
A2 66           0.28000000E+00 0.52000000E-12 0.52000000E-12 0.52000000E-12
 0.1640786523873E+08 0.1499999999990E+00 0.0000000000000E+00 0.5044444444447E+02
A2 67           0.28000000E+00 0.52000000E-12 0.52000000E-12 0.52000000E-12
 0.1640786523873E+08 0.1499999999976E+00 0.0000000000000E+00 0.5044444444472E+02
A2 68           0.28000000E+00 0.52000000E-12 0.52000000E-12 0.52000000E-12
 0.1640786523873E+08 0.1500000000002E+00 0.0000000000000E+00 0.5044444444457E+02
A2 69           0.28000000E+00 0.52000000E-12 0.52000000E-12 0.52000000E-12
 0.1640786523873E+08 0.1499999999995E+00 0.0000000000000E+00 0.5044444444450E+02
A2 70           0.28000000E+00 0.52000000E-12 0.52000000E-12 0.52000000E-12
 0.1640786523873E+08 0.1500000000015E+00 0.0000000000000E+00 0.5044444444431E+02
A2 71           0.28000000E+00 0.52000000E-12 0.52000000E-12 0.52000000E-12
 0.1640786523873E+08 0.1499999999972E+00 0.0000000000000E+00 0.5044444444456E+02
A2 72           0.28000000E+00 0.52000000E-12 0.52000000E-12 0.52000000E-12
 0.1640786523873E+08 0.1499999999992E+00 0.0000000000000E+00 0.5044444444425E+02
A2 73           0.28000000E+00 0.52000000E-12 0.52000000E-12 0.52000000E-12
 0.1640786523873E+08 0.1500000000035E+00 0.0000000000000E+00 0.5044444444429E+02
A2 74           0.28000000E+00 0.52000000E-12 0.52000000E-12 0.52000000E-12
 0.1640786523873E+08 0.1499999999953E+00 0.0000000000000E+00 0.5044444444464E+02
A2 75           0.28000000E+00 0.52000000E-12 0.52000000E-12 0.52000000E-12
 0.1640786523873E+08 0.1499999999972E+00 0.0000000000000E+00 0.5044444444497E+02
A2 76           0.28000000E+00 0.52000000E-12 0.52000000E-12 0.52000000E-12
 0.1640786523873E+08 0.1500000000028E+00 0.0000000000000E+00 0.5044444444409E+02
A2 77           0.28000000E+00 0.52000000E-12 0.52000000E-12 0.52000000E-12
 0.1640786523873E+08 0.1500000000060E+00 0.0000000000000E+00 0.5044444444419E+02
A2 78           0.28000000E+00 0.52000000E-12 0.52000000E-12 0.52000000E-12
 0.1640786523873E+08 0.1499999999943E+00 0.0000000000000E+00 0.5044444444474E+02
A2 79           0.28000000E+00 0.52000000E-12 0.52000000E-12 0.52000000E-12
 0.1640786523873E+08 0.1500000000009E+00 0.0000000000000E+00 0.5044444444429E+02
A2 80           0.28000000E+00 0.52000000E-12 0.52000000E-12 0.52000000E-12
 0.1640786523873E+08 0.1499999999999E+00 0.0000000000000E+00 0.5044444444438E+02
A2 81           0.28000000E+00 0.52000000E-12 0.52000000E-12 0.52000000E-12
 0.1640786523873E+08 0.1499999999984E+00 0.0000000000000E+00 0.5044444444455E+02
A2 82           0.28000000E+00 0.52000000E-12 0.52000000E-12 0.52000000E-12
 0.1640786523873E+08 0.1500000000008E+00 0.0000000000000E+00 0.5044444444436E+02
A2 83           0.28000000E+00 0.52000000E-12 0.52000000E-12 0.52000000E-12
 0.1640786523873E+08 0.1499999999997E+00 0.0000000000000E+00 0.5044444444450E+02
A2 84           0.28000000E+00 0.52000000E-12 0.52000000E-12 0.52000000E-12
 0.1640786523873E+08 0.1500000000003E+00 0.0000000000000E+00 0.5044444444447E+02
A2 85           0.28000000E+00 0.52000000E-12 0.52000000E-12 0.52000000E-12
 0.1640786523873E+08 0.1499999999987E+00 0.0000000000000E+00 0.5044444444443E+02
A2 86           0.28000000E+00 0.52000000E-12 0.52000000E-12 0.52000000E-12
 0.1640786523873E+08 0.1500000000009E+00 0.0000000000000E+00 0.5044444444440E+02
A2 87           0.28000000E+00 0.52000000E-12 0.52000000E-12 0.52000000E-12
 0.1640786523873E+08 0.1500000000024E+00 0.0000000000000E+00 0.5044444444447E+02
A2 88           0.28000000E+00 0.52000000E-12 0.52000000E-12 0.52000000E-12
 0.1640786523873E+08 0.1500000000023E+00 0.0000000000000E+00 0.5044444444447E+02
A2 89           0.28000000E+00 0.52000000E-12 0.52000000E-12 0.52000000E-12
 0.1640786523873E+08 0.1499999999948E+00 0.0000000000000E+00 0.5044444444438E+02
A2 90           0.28000000E+00 0.52000000E-12 0.52000000E-12 0.52000000E-12
 0.1640786523873E+08 0.1500000000011E+00 0.0000000000000E+00 0.5044444444453E+02
A2 91           0.28000000E+00 0.52000000E-12 0.52000000E-12 0.52000000E-12
 0.1640786523873E+08 0.1500000000056E+00 0.0000000000000E+00 0.5044444444437E+02
A2 92           0.28000000E+00 0.52000000E-12 0.52000000E-12 0.52000000E-12
 0.1640786523873E+08 0.1499999999949E+00 0.0000000000000E+00 0.5044444444445E+02
A2 93           0.28000000E+00 0.52000000E-12 0.52000000E-12 0.52000000E-12
 0.1640786523873E+08 0.1500000000008E+00 0.0000000000000E+00 0.5044444444444E+02
A2 94           0.28000000E+00 0.52000000E-12 0.52000000E-12 0.52000000E-12
 0.1640786523873E+08 0.1499999999948E+00 0.0000000000000E+00 0.5044444444448E+02
A2 95           0.28000000E+00 0.52000000E-12 0.52000000E-12 0.52000000E-12
 0.1640786523873E+08 0.1499999999976E+00 0.0000000000000E+00 0.5044444444441E+02
A2 96           0.28000000E+00 0.52000000E-12 0.52000000E-12 0.52000000E-12
 0.1640786523873E+08 0.1499999999981E+00 0.0000000000000E+00 0.5044444444447E+02
A2 97           0.28000000E+00 0.52000000E-12 0.52000000E-12 0.52000000E-12
 0.1640786523873E+08 0.1499999999972E+00 0.0000000000000E+00 0.5044444444442E+02
A2 98           0.28000000E+00 0.52000000E-12 0.52000000E-12 0.52000000E-12
 0.1640786523873E+08 0.1499999999991E+00 0.0000000000000E+00 0.5044444444445E+02
A2 99           0.28000000E+00 0.52000000E-12 0.52000000E-12 0.52000000E-12
 0.1640786523873E+08 0.1499999999993E+00 0.0000000000000E+00 0.5044444444444E+02
A21 0           0.28000000E+00 0.52000000E-12 0.52000000E-12 0.52000000E-12
 0.1640786523873E+08 0.1499999999954E+00 0.0000000000000E+00 0.5044444444445E+02
A3  1           0.28000000E+00 0.52000000E-12 0.52000000E-12 0.52000000E-12
 0.1651571607213E+08 0.1500000000084E+00 0.0000000000000E+00 0.5088888888940E+02
A3  2           0.28000000E+00 0.52000000E-12 0.52000000E-12 0.52000000E-12
 0.1651571607213E+08 0.1500000000033E+00 0.0000000000000E+00 0.5088888888940E+02
A3  3           0.28000000E+00 0.52000000E-12 0.52000000E-12 0.52000000E-12
 0.1651571607213E+08 0.1499999999934E+00 0.0000000000000E+00 0.5088888888940E+02
A3  4           0.28000000E+00 0.52000000E-12 0.52000000E-12 0.52000000E-12
 0.1651571607213E+08 0.1500000000056E+00 0.0000000000000E+00 0.5088888888940E+02
A3  5           0.28000000E+00 0.52000000E-12 0.52000000E-12 0.52000000E-12
 0.1651571607213E+08 0.1499999999881E+00 0.0000000000000E+00 0.5088888888940E+02
A3  6           0.28000000E+00 0.52000000E-12 0.52000000E-12 0.52000000E-12
 0.1651571607213E+08 0.1499999999896E+00 0.0000000000000E+00 0.5088888888940E+02
A3  7           0.28000000E+00 0.52000000E-12 0.52000000E-12 0.52000000E-12
 0.1651571607213E+08 0.1500000000021E+00 0.0000000000000E+00 0.5088888888940E+02
A3  8           0.28000000E+00 0.52000000E-12 0.52000000E-12 0.52000000E-12
 0.1651571607213E+08 0.1500000000064E+00 0.0000000000000E+00 0.5088888888940E+02
A3  9           0.28000000E+00 0.52000000E-12 0.52000000E-12 0.52000000E-12
 0.1651571607213E+08 0.1499999999974E+00 0.0000000000000E+00 0.5088888888940E+02
A3 10           0.28000000E+00 0.52000000E-12 0.52000000E-12 0.52000000E-12
 0.1651571607213E+08 0.1500000000143E+00 0.0000000000000E+00 0.5088888888940E+02
A3 11           0.28000000E+00 0.52000000E-12 0.52000000E-12 0.52000000E-12
 0.1651571607213E+08 0.1499999999962E+00 0.0000000000000E+00 0.5088888888940E+02
A3 12           0.28000000E+00 0.52000000E-12 0.52000000E-12 0.52000000E-12
 0.1651571607213E+08 0.1500000000084E+00 0.0000000000000E+00 0.5088888888940E+02
A3 13           0.28000000E+00 0.52000000E-12 0.52000000E-12 0.52000000E-12
 0.1651571607213E+08 0.1500000000059E+00 0.0000000000000E+00 0.5088888888940E+02
A3 14           0.28000000E+00 0.52000000E-12 0.52000000E-12 0.52000000E-12
 0.1651571607213E+08 0.1500000000045E+00 0.0000000000000E+00 0.5088888888940E+02
A3 15           0.28000000E+00 0.52000000E-12 0.52000000E-12 0.52000000E-12
 0.1651571607213E+08 0.1499999999935E+00 0.0000000000000E+00 0.5088888888940E+02
A3 16           0.28000000E+00 0.52000000E-12 0.52000000E-12 0.52000000E-12
 0.1651571607213E+08 0.1499999999890E+00 0.0000000000000E+00 0.5088888888940E+02
A3 17           0.28000000E+00 0.52000000E-12 0.52000000E-12 0.52000000E-12
 0.1651571607213E+08 0.1499999999975E+00 0.0000000000000E+00 0.5088888888940E+02
A3 18           0.28000000E+00 0.52000000E-12 0.52000000E-12 0.52000000E-12
 0.1651571607213E+08 0.1499999999990E+00 0.0000000000000E+00 0.5088888888940E+02
A3 19           0.28000000E+00 0.52000000E-12 0.52000000E-12 0.52000000E-12
 0.1651571607213E+08 0.1499999999955E+00 0.0000000000000E+00 0.5088888888940E+02
A3 20           0.28000000E+00 0.52000000E-12 0.52000000E-12 0.52000000E-12
 0.1651571607213E+08 0.1499999999926E+00 0.0000000000000E+00 0.5088888888940E+02
A3 21           0.28000000E+00 0.52000000E-12 0.52000000E-12 0.52000000E-12
 0.1651571607213E+08 0.1500000000082E+00 0.0000000000000E+00 0.5088888888940E+02
A3 22           0.28000000E+00 0.52000000E-12 0.52000000E-12 0.52000000E-12
 0.1651571607213E+08 0.1500000000015E+00 0.0000000000000E+00 0.5088888888940E+02
A3 23           0.28000000E+00 0.52000000E-12 0.52000000E-12 0.52000000E-12
 0.1651571607213E+08 0.1499999999998E+00 0.0000000000000E+00 0.5088888888940E+02
A3 24           0.28000000E+00 0.52000000E-12 0.52000000E-12 0.52000000E-12
 0.1651571607213E+08 0.1500000000032E+00 0.0000000000000E+00 0.5088888888940E+02
A3 25           0.28000000E+00 0.52000000E-12 0.52000000E-12 0.52000000E-12
 0.1651571607213E+08 0.1500000000075E+00 0.0000000000000E+00 0.5088888888940E+02
A3 26           0.28000000E+00 0.52000000E-12 0.52000000E-12 0.52000000E-12
 0.1651571607213E+08 0.1499999999929E+00 0.0000000000000E+00 0.5088888888941E+02
A3 27           0.28000000E+00 0.52000000E-12 0.52000000E-12 0.52000000E-12
 0.1651571607213E+08 0.1500000000059E+00 0.0000000000000E+00 0.5088888888941E+02
A3 28           0.28000000E+00 0.52000000E-12 0.52000000E-12 0.52000000E-12
 0.1651571607213E+08 0.1500000000070E+00 0.0000000000000E+00 0.5088888888941E+02
A3 29           0.28000000E+00 0.52000000E-12 0.52000000E-12 0.52000000E-12
 0.1651571607213E+08 0.1500000000092E+00 0.0000000000000E+00 0.5088888888941E+02
A3 30           0.28000000E+00 0.52000000E-12 0.52000000E-12 0.52000000E-12
 0.1651571607213E+08 0.1500000000061E+00 0.0000000000000E+00 0.5088888888942E+02
A3 31           0.28000000E+00 0.52000000E-12 0.52000000E-12 0.52000000E-12
 0.1651571607213E+08 0.1499999999953E+00 0.0000000000000E+00 0.5088888888943E+02
A3 32           0.28000000E+00 0.52000000E-12 0.52000000E-12 0.52000000E-12
 0.1651571607213E+08 0.1499999999982E+00 0.0000000000000E+00 0.5088888888944E+02
A3 33           0.28000000E+00 0.52000000E-12 0.52000000E-12 0.52000000E-12
 0.1651571607213E+08 0.1500000000061E+00 0.0000000000000E+00 0.5088888888944E+02
A3 34           0.28000000E+00 0.52000000E-12 0.52000000E-12 0.52000000E-12
 0.1651571607213E+08 0.1500000000046E+00 0.0000000000000E+00 0.5088888888945E+02
A3 35           0.28000000E+00 0.52000000E-12 0.52000000E-12 0.52000000E-12
 0.1651571607213E+08 0.1499999999790E+00 0.0000000000000E+00 0.5088888888946E+02
A3 36           0.28000000E+00 0.52000000E-12 0.52000000E-12 0.52000000E-12
 0.1651571607213E+08 0.1500000000067E+00 0.0000000000000E+00 0.5088888888946E+02
A3 37           0.28000000E+00 0.52000000E-12 0.52000000E-12 0.52000000E-12
 0.1651571607213E+08 0.1499999999946E+00 0.0000000000000E+00 0.5088888888946E+02
A3 38           0.28000000E+00 0.52000000E-12 0.52000000E-12 0.52000000E-12
 0.1651571607213E+08 0.1499999999998E+00 0.0000000000000E+00 0.5088888888946E+02
A3 39           0.28000000E+00 0.52000000E-12 0.52000000E-12 0.52000000E-12
 0.1651571607213E+08 0.1500000000062E+00 0.0000000000000E+00 0.5088888888945E+02
A3 40           0.28000000E+00 0.52000000E-12 0.52000000E-12 0.52000000E-12
 0.1651571607213E+08 0.1500000000028E+00 0.0000000000000E+00 0.5088888888945E+02
A3 41           0.28000000E+00 0.52000000E-12 0.52000000E-12 0.52000000E-12
 0.1651571607213E+08 0.1500000000139E+00 0.0000000000000E+00 0.5088888888945E+02
A3 42           0.28000000E+00 0.52000000E-12 0.52000000E-12 0.52000000E-12
 0.1651571607213E+08 0.1500000000126E+00 0.0000000000000E+00 0.5088888888947E+02
A3 43           0.28000000E+00 0.52000000E-12 0.52000000E-12 0.52000000E-12
 0.1651571607213E+08 0.1499999999958E+00 0.0000000000000E+00 0.5088888888951E+02
A3 44           0.28000000E+00 0.52000000E-12 0.52000000E-12 0.52000000E-12
 0.1651571607213E+08 0.1499999999989E+00 0.0000000000000E+00 0.5088888888953E+02
A3 45           0.28000000E+00 0.52000000E-12 0.52000000E-12 0.52000000E-12
 0.1651571607213E+08 0.1499999999941E+00 0.0000000000000E+00 0.5088888888956E+02
A3 46           0.28000000E+00 0.52000000E-12 0.52000000E-12 0.52000000E-12
 0.1651571607213E+08 0.1500000000004E+00 0.0000000000000E+00 0.5088888888953E+02
A3 47           0.28000000E+00 0.52000000E-12 0.52000000E-12 0.52000000E-12
 0.1651571607213E+08 0.1499999999991E+00 0.0000000000000E+00 0.5088888888950E+02
A3 48           0.28000000E+00 0.52000000E-12 0.52000000E-12 0.52000000E-12
 0.1651571607213E+08 0.1500000000043E+00 0.0000000000000E+00 0.5088888888948E+02
A3 49           0.28000000E+00 0.52000000E-12 0.52000000E-12 0.52000000E-12
 0.1651571607213E+08 0.1500000000024E+00 0.0000000000000E+00 0.5088888888949E+02
A3 50           0.28000000E+00 0.52000000E-12 0.52000000E-12 0.52000000E-12
 0.1651571607213E+08 0.1499999999983E+00 0.0000000000000E+00 0.5088888888942E+02
A3 51           0.28000000E+00 0.52000000E-12 0.52000000E-12 0.52000000E-12
 0.1651571607213E+08 0.1500000000032E+00 0.0000000000000E+00 0.5088888888938E+02
A3 52           0.28000000E+00 0.52000000E-12 0.52000000E-12 0.52000000E-12
 0.1651571607213E+08 0.1499999999926E+00 0.0000000000000E+00 0.5088888888938E+02
A3 53           0.28000000E+00 0.52000000E-12 0.52000000E-12 0.52000000E-12
 0.1651571607213E+08 0.1499999999956E+00 0.0000000000000E+00 0.5088888888938E+02
A3 54           0.28000000E+00 0.52000000E-12 0.52000000E-12 0.52000000E-12
 0.1651571607213E+08 0.1499999999977E+00 0.0000000000000E+00 0.5088888888933E+02
A3 55           0.28000000E+00 0.52000000E-12 0.52000000E-12 0.52000000E-12
 0.1651571607213E+08 0.1500000000132E+00 0.0000000000000E+00 0.5088888888893E+02
A3 56           0.28000000E+00 0.52000000E-12 0.52000000E-12 0.52000000E-12
 0.1651571607213E+08 0.1500000000051E+00 0.0000000000000E+00 0.5088888888878E+02
A3 57           0.28000000E+00 0.52000000E-12 0.52000000E-12 0.52000000E-12
 0.1651571607213E+08 0.1499999999957E+00 0.0000000000000E+00 0.5088888888902E+02
A3 58           0.28000000E+00 0.52000000E-12 0.52000000E-12 0.52000000E-12
 0.1651571607213E+08 0.1500000000078E+00 0.0000000000000E+00 0.5088888888908E+02
A3 59           0.28000000E+00 0.52000000E-12 0.52000000E-12 0.52000000E-12
 0.1651571607213E+08 0.1499999999974E+00 0.0000000000000E+00 0.5088888888945E+02
A3 60           0.28000000E+00 0.52000000E-12 0.52000000E-12 0.52000000E-12
 0.1651571607213E+08 0.1499999999933E+00 0.0000000000000E+00 0.5088888888950E+02
A3 61           0.28000000E+00 0.52000000E-12 0.52000000E-12 0.52000000E-12
 0.1651571607213E+08 0.1500000000106E+00 0.0000000000000E+00 0.5088888888881E+02
A3 62           0.28000000E+00 0.52000000E-12 0.52000000E-12 0.52000000E-12
 0.1651571607213E+08 0.1499999999974E+00 0.0000000000000E+00 0.5088888888883E+02
A3 63           0.28000000E+00 0.52000000E-12 0.52000000E-12 0.52000000E-12
 0.1651571607213E+08 0.1500000000036E+00 0.0000000000000E+00 0.5088888888870E+02
A3 64           0.28000000E+00 0.52000000E-12 0.52000000E-12 0.52000000E-12
 0.1651571607213E+08 0.1500000000082E+00 0.0000000000000E+00 0.5088888888907E+02
A3 65           0.28000000E+00 0.52000000E-12 0.52000000E-12 0.52000000E-12
 0.1651571607213E+08 0.1500000000089E+00 0.0000000000000E+00 0.5088888888818E+02
A3 66           0.28000000E+00 0.52000000E-12 0.52000000E-12 0.52000000E-12
 0.1651571607213E+08 0.1499999999948E+00 0.0000000000000E+00 0.5088888888890E+02
A3 67           0.28000000E+00 0.52000000E-12 0.52000000E-12 0.52000000E-12
 0.1651571607213E+08 0.1499999999939E+00 0.0000000000000E+00 0.5088888888935E+02
A3 68           0.28000000E+00 0.52000000E-12 0.52000000E-12 0.52000000E-12
 0.1651571607213E+08 0.1499999999891E+00 0.0000000000000E+00 0.5088888888913E+02
A3 69           0.28000000E+00 0.52000000E-12 0.52000000E-12 0.52000000E-12
 0.1651571607213E+08 0.1499999999885E+00 0.0000000000000E+00 0.5088888888896E+02
A3 70           0.28000000E+00 0.52000000E-12 0.52000000E-12 0.52000000E-12
 0.1651571607213E+08 0.1499999999878E+00 0.0000000000000E+00 0.5088888888866E+02
A3 71           0.28000000E+00 0.52000000E-12 0.52000000E-12 0.52000000E-12
 0.1651571607213E+08 0.1499999999948E+00 0.0000000000000E+00 0.5088888888907E+02
A3 72           0.28000000E+00 0.52000000E-12 0.52000000E-12 0.52000000E-12
 0.1651571607213E+08 0.1500000000031E+00 0.0000000000000E+00 0.5088888888855E+02
A3 73           0.28000000E+00 0.52000000E-12 0.52000000E-12 0.52000000E-12
 0.1651571607213E+08 0.1500000000113E+00 0.0000000000000E+00 0.5088888888863E+02
A3 74           0.28000000E+00 0.52000000E-12 0.52000000E-12 0.52000000E-12
 0.1651571607213E+08 0.1499999999868E+00 0.0000000000000E+00 0.5088888888919E+02
A3 75           0.28000000E+00 0.52000000E-12 0.52000000E-12 0.52000000E-12
 0.1651571607213E+08 0.1500000000013E+00 0.0000000000000E+00 0.5088888888981E+02
A3 76           0.28000000E+00 0.52000000E-12 0.52000000E-12 0.52000000E-12
 0.1651571607213E+08 0.1500000000086E+00 0.0000000000000E+00 0.5088888888829E+02
A3 77           0.28000000E+00 0.52000000E-12 0.52000000E-12 0.52000000E-12
 0.1651571607213E+08 0.1499999999968E+00 0.0000000000000E+00 0.5088888888844E+02
A3 78           0.28000000E+00 0.52000000E-12 0.52000000E-12 0.52000000E-12
 0.1651571607213E+08 0.1500000000140E+00 0.0000000000000E+00 0.5088888888940E+02
A3 79           0.28000000E+00 0.52000000E-12 0.52000000E-12 0.52000000E-12
 0.1651571607213E+08 0.1499999999942E+00 0.0000000000000E+00 0.5088888888862E+02
A3 80           0.28000000E+00 0.52000000E-12 0.52000000E-12 0.52000000E-12
 0.1651571607213E+08 0.1499999999970E+00 0.0000000000000E+00 0.5088888888878E+02
A3 81           0.28000000E+00 0.52000000E-12 0.52000000E-12 0.52000000E-12
 0.1651571607213E+08 0.1500000000093E+00 0.0000000000000E+00 0.5088888888907E+02
A3 82           0.28000000E+00 0.52000000E-12 0.52000000E-12 0.52000000E-12
 0.1651571607213E+08 0.1500000000067E+00 0.0000000000000E+00 0.5088888888874E+02
A3 83           0.28000000E+00 0.52000000E-12 0.52000000E-12 0.52000000E-12
 0.1651571607213E+08 0.1500000000094E+00 0.0000000000000E+00 0.5088888888898E+02
A3 84           0.28000000E+00 0.52000000E-12 0.52000000E-12 0.52000000E-12
 0.1651571607213E+08 0.1500000000025E+00 0.0000000000000E+00 0.5088888888893E+02
A3 85           0.28000000E+00 0.52000000E-12 0.52000000E-12 0.52000000E-12
 0.1651571607213E+08 0.1500000000057E+00 0.0000000000000E+00 0.5088888888887E+02
A3 86           0.28000000E+00 0.52000000E-12 0.52000000E-12 0.52000000E-12
 0.1651571607213E+08 0.1499999999944E+00 0.0000000000000E+00 0.5088888888881E+02
A3 87           0.28000000E+00 0.52000000E-12 0.52000000E-12 0.52000000E-12
 0.1651571607213E+08 0.1499999999998E+00 0.0000000000000E+00 0.5088888888894E+02
A3 88           0.28000000E+00 0.52000000E-12 0.52000000E-12 0.52000000E-12
 0.1651571607213E+08 0.1499999999956E+00 0.0000000000000E+00 0.5088888888893E+02
A3 89           0.28000000E+00 0.52000000E-12 0.52000000E-12 0.52000000E-12
 0.1651571607213E+08 0.1500000000100E+00 0.0000000000000E+00 0.5088888888878E+02
A3 90           0.28000000E+00 0.52000000E-12 0.52000000E-12 0.52000000E-12
 0.1651571607213E+08 0.1499999999928E+00 0.0000000000000E+00 0.5088888888904E+02
A3 91           0.28000000E+00 0.52000000E-12 0.52000000E-12 0.52000000E-12
 0.1651571607213E+08 0.1500000000106E+00 0.0000000000000E+00 0.5088888888876E+02
A3 92           0.28000000E+00 0.52000000E-12 0.52000000E-12 0.52000000E-12
 0.1651571607213E+08 0.1499999999955E+00 0.0000000000000E+00 0.5088888888890E+02
A3 93           0.28000000E+00 0.52000000E-12 0.52000000E-12 0.52000000E-12
 0.1651571607213E+08 0.1499999999955E+00 0.0000000000000E+00 0.5088888888888E+02
A3 94           0.28000000E+00 0.52000000E-12 0.52000000E-12 0.52000000E-12
 0.1651571607213E+08 0.1499999999984E+00 0.0000000000000E+00 0.5088888888896E+02
A3 95           0.28000000E+00 0.52000000E-12 0.52000000E-12 0.52000000E-12
 0.1651571607213E+08 0.1500000000021E+00 0.0000000000000E+00 0.5088888888882E+02
A3 96           0.28000000E+00 0.52000000E-12 0.52000000E-12 0.52000000E-12
 0.1651571607213E+08 0.1500000000065E+00 0.0000000000000E+00 0.5088888888894E+02
A3 97           0.28000000E+00 0.52000000E-12 0.52000000E-12 0.52000000E-12
 0.1651571607213E+08 0.1500000000069E+00 0.0000000000000E+00 0.5088888888885E+02
A3 98           0.28000000E+00 0.52000000E-12 0.52000000E-12 0.52000000E-12
 0.1651571607213E+08 0.1500000000131E+00 0.0000000000000E+00 0.5088888888890E+02
A3 99           0.28000000E+00 0.52000000E-12 0.52000000E-12 0.52000000E-12
 0.1651571607213E+08 0.1500000000093E+00 0.0000000000000E+00 0.5088888888887E+02
A31 0           0.28000000E+00 0.52000000E-12 0.52000000E-12 0.52000000E-12
 0.1651571607213E+08 0.1500000000040E+00 0.0000000000000E+00 0.5088888888890E+02
A4  1           0.28000000E+00 0.52000000E-12 0.52000000E-12 0.52000000E-12
 0.1662355239185E+08 0.1500000000070E+00 0.0000000000000E+00 0.5133333333397E+02
A4  2           0.28000000E+00 0.52000000E-12 0.52000000E-12 0.52000000E-12
 0.1662355239185E+08 0.1500000000070E+00 0.0000000000000E+00 0.5133333333397E+02
A4  3           0.28000000E+00 0.52000000E-12 0.52000000E-12 0.52000000E-12
 0.1662355239185E+08 0.1500000000030E+00 0.0000000000000E+00 0.5133333333397E+02
A4  4           0.28000000E+00 0.52000000E-12 0.52000000E-12 0.52000000E-12
 0.1662355239185E+08 0.1500000000085E+00 0.0000000000000E+00 0.5133333333397E+02
A4  5           0.28000000E+00 0.52000000E-12 0.52000000E-12 0.52000000E-12
 0.1662355239185E+08 0.1499999999973E+00 0.0000000000000E+00 0.5133333333397E+02
A4  6           0.28000000E+00 0.52000000E-12 0.52000000E-12 0.52000000E-12
 0.1662355239185E+08 0.1499999999935E+00 0.0000000000000E+00 0.5133333333397E+02
A4  7           0.28000000E+00 0.52000000E-12 0.52000000E-12 0.52000000E-12
 0.1662355239185E+08 0.1500000000108E+00 0.0000000000000E+00 0.5133333333397E+02
A4  8           0.28000000E+00 0.52000000E-12 0.52000000E-12 0.52000000E-12
 0.1662355239185E+08 0.1499999999954E+00 0.0000000000000E+00 0.5133333333397E+02
A4  9           0.28000000E+00 0.52000000E-12 0.52000000E-12 0.52000000E-12
 0.1662355239185E+08 0.1499999999734E+00 0.0000000000000E+00 0.5133333333397E+02
A4 10           0.28000000E+00 0.52000000E-12 0.52000000E-12 0.52000000E-12
 0.1662355239185E+08 0.1499999999918E+00 0.0000000000000E+00 0.5133333333397E+02
A4 11           0.28000000E+00 0.52000000E-12 0.52000000E-12 0.52000000E-12
 0.1662355239185E+08 0.1500000000058E+00 0.0000000000000E+00 0.5133333333397E+02
A4 12           0.28000000E+00 0.52000000E-12 0.52000000E-12 0.52000000E-12
 0.1662355239185E+08 0.1499999999863E+00 0.0000000000000E+00 0.5133333333397E+02
A4 13           0.28000000E+00 0.52000000E-12 0.52000000E-12 0.52000000E-12
 0.1662355239185E+08 0.1500000000026E+00 0.0000000000000E+00 0.5133333333397E+02
A4 14           0.28000000E+00 0.52000000E-12 0.52000000E-12 0.52000000E-12
 0.1662355239185E+08 0.1500000000025E+00 0.0000000000000E+00 0.5133333333397E+02
A4 15           0.28000000E+00 0.52000000E-12 0.52000000E-12 0.52000000E-12
 0.1662355239185E+08 0.1500000000008E+00 0.0000000000000E+00 0.5133333333397E+02
A4 16           0.28000000E+00 0.52000000E-12 0.52000000E-12 0.52000000E-12
 0.1662355239185E+08 0.1500000000003E+00 0.0000000000000E+00 0.5133333333397E+02
A4 17           0.28000000E+00 0.52000000E-12 0.52000000E-12 0.52000000E-12
 0.1662355239185E+08 0.1500000000135E+00 0.0000000000000E+00 0.5133333333397E+02
A4 18           0.28000000E+00 0.52000000E-12 0.52000000E-12 0.52000000E-12
 0.1662355239185E+08 0.1500000000030E+00 0.0000000000000E+00 0.5133333333397E+02
A4 19           0.28000000E+00 0.52000000E-12 0.52000000E-12 0.52000000E-12
 0.1662355239185E+08 0.1500000000020E+00 0.0000000000000E+00 0.5133333333397E+02
A4 20           0.28000000E+00 0.52000000E-12 0.52000000E-12 0.52000000E-12
 0.1662355239185E+08 0.1499999999926E+00 0.0000000000000E+00 0.5133333333397E+02
A4 21           0.28000000E+00 0.52000000E-12 0.52000000E-12 0.52000000E-12
 0.1662355239185E+08 0.1500000000202E+00 0.0000000000000E+00 0.5133333333397E+02
A4 22           0.28000000E+00 0.52000000E-12 0.52000000E-12 0.52000000E-12
 0.1662355239185E+08 0.1499999999931E+00 0.0000000000000E+00 0.5133333333397E+02
A4 23           0.28000000E+00 0.52000000E-12 0.52000000E-12 0.52000000E-12
 0.1662355239185E+08 0.1500000000095E+00 0.0000000000000E+00 0.5133333333397E+02
A4 24           0.28000000E+00 0.52000000E-12 0.52000000E-12 0.52000000E-12
 0.1662355239185E+08 0.1500000000066E+00 0.0000000000000E+00 0.5133333333398E+02
A4 25           0.28000000E+00 0.52000000E-12 0.52000000E-12 0.52000000E-12
 0.1662355239185E+08 0.1499999999893E+00 0.0000000000000E+00 0.5133333333398E+02
A4 26           0.28000000E+00 0.52000000E-12 0.52000000E-12 0.52000000E-12
 0.1662355239185E+08 0.1500000000078E+00 0.0000000000000E+00 0.5133333333398E+02
A4 27           0.28000000E+00 0.52000000E-12 0.52000000E-12 0.52000000E-12
 0.1662355239185E+08 0.1500000000036E+00 0.0000000000000E+00 0.5133333333399E+02
A4 28           0.28000000E+00 0.52000000E-12 0.52000000E-12 0.52000000E-12
 0.1662355239185E+08 0.1500000000161E+00 0.0000000000000E+00 0.5133333333399E+02
A4 29           0.28000000E+00 0.52000000E-12 0.52000000E-12 0.52000000E-12
 0.1662355239185E+08 0.1500000000025E+00 0.0000000000000E+00 0.5133333333400E+02
A4 30           0.28000000E+00 0.52000000E-12 0.52000000E-12 0.52000000E-12
 0.1662355239185E+08 0.1500000000052E+00 0.0000000000000E+00 0.5133333333402E+02
A4 31           0.28000000E+00 0.52000000E-12 0.52000000E-12 0.52000000E-12
 0.1662355239185E+08 0.1500000000099E+00 0.0000000000000E+00 0.5133333333403E+02
A4 32           0.28000000E+00 0.52000000E-12 0.52000000E-12 0.52000000E-12
 0.1662355239185E+08 0.1499999999901E+00 0.0000000000000E+00 0.5133333333405E+02
A4 33           0.28000000E+00 0.52000000E-12 0.52000000E-12 0.52000000E-12
 0.1662355239185E+08 0.1500000000155E+00 0.0000000000000E+00 0.5133333333406E+02
A4 34           0.28000000E+00 0.52000000E-12 0.52000000E-12 0.52000000E-12
 0.1662355239185E+08 0.1499999999897E+00 0.0000000000000E+00 0.5133333333408E+02
A4 35           0.28000000E+00 0.52000000E-12 0.52000000E-12 0.52000000E-12
 0.1662355239185E+08 0.1500000000050E+00 0.0000000000000E+00 0.5133333333408E+02
A4 36           0.28000000E+00 0.52000000E-12 0.52000000E-12 0.52000000E-12
 0.1662355239185E+08 0.1500000000068E+00 0.0000000000000E+00 0.5133333333409E+02
A4 37           0.28000000E+00 0.52000000E-12 0.52000000E-12 0.52000000E-12
 0.1662355239185E+08 0.1499999999986E+00 0.0000000000000E+00 0.5133333333410E+02
A4 38           0.28000000E+00 0.52000000E-12 0.52000000E-12 0.52000000E-12
 0.1662355239185E+08 0.1499999999983E+00 0.0000000000000E+00 0.5133333333411E+02
A4 39           0.28000000E+00 0.52000000E-12 0.52000000E-12 0.52000000E-12
 0.1662355239185E+08 0.1499999999973E+00 0.0000000000000E+00 0.5133333333410E+02
A4 40           0.28000000E+00 0.52000000E-12 0.52000000E-12 0.52000000E-12
 0.1662355239185E+08 0.1499999999997E+00 0.0000000000000E+00 0.5133333333410E+02
A4 41           0.28000000E+00 0.52000000E-12 0.52000000E-12 0.52000000E-12
 0.1662355239185E+08 0.1499999999888E+00 0.0000000000000E+00 0.5133333333411E+02
A4 42           0.28000000E+00 0.52000000E-12 0.52000000E-12 0.52000000E-12
 0.1662355239185E+08 0.1499999999961E+00 0.0000000000000E+00 0.5133333333412E+02
A4 43           0.28000000E+00 0.52000000E-12 0.52000000E-12 0.52000000E-12
 0.1662355239185E+08 0.1499999999977E+00 0.0000000000000E+00 0.5133333333417E+02
A4 44           0.28000000E+00 0.52000000E-12 0.52000000E-12 0.52000000E-12
 0.1662355239185E+08 0.1500000000073E+00 0.0000000000000E+00 0.5133333333421E+02
A4 45           0.28000000E+00 0.52000000E-12 0.52000000E-12 0.52000000E-12
 0.1662355239185E+08 0.1499999999799E+00 0.0000000000000E+00 0.5133333333421E+02
A4 46           0.28000000E+00 0.52000000E-12 0.52000000E-12 0.52000000E-12
 0.1662355239185E+08 0.1499999999875E+00 0.0000000000000E+00 0.5133333333416E+02
A4 47           0.28000000E+00 0.52000000E-12 0.52000000E-12 0.52000000E-12
 0.1662355239185E+08 0.1499999999967E+00 0.0000000000000E+00 0.5133333333413E+02
A4 48           0.28000000E+00 0.52000000E-12 0.52000000E-12 0.52000000E-12
 0.1662355239185E+08 0.1500000000051E+00 0.0000000000000E+00 0.5133333333413E+02
A4 49           0.28000000E+00 0.52000000E-12 0.52000000E-12 0.52000000E-12
 0.1662355239185E+08 0.1499999999862E+00 0.0000000000000E+00 0.5133333333414E+02
A4 50           0.28000000E+00 0.52000000E-12 0.52000000E-12 0.52000000E-12
 0.1662355239185E+08 0.1499999999976E+00 0.0000000000000E+00 0.5133333333404E+02
A4 51           0.28000000E+00 0.52000000E-12 0.52000000E-12 0.52000000E-12
 0.1662355239185E+08 0.1499999999963E+00 0.0000000000000E+00 0.5133333333397E+02
A4 52           0.28000000E+00 0.52000000E-12 0.52000000E-12 0.52000000E-12
 0.1662355239185E+08 0.1499999999950E+00 0.0000000000000E+00 0.5133333333394E+02
A4 53           0.28000000E+00 0.52000000E-12 0.52000000E-12 0.52000000E-12
 0.1662355239185E+08 0.1499999999945E+00 0.0000000000000E+00 0.5133333333396E+02
A4 54           0.28000000E+00 0.52000000E-12 0.52000000E-12 0.52000000E-12
 0.1662355239185E+08 0.1499999999892E+00 0.0000000000000E+00 0.5133333333398E+02
A4 55           0.28000000E+00 0.52000000E-12 0.52000000E-12 0.52000000E-12
 0.1662355239185E+08 0.1500000000051E+00 0.0000000000000E+00 0.5133333333339E+02
A4 56           0.28000000E+00 0.52000000E-12 0.52000000E-12 0.52000000E-12
 0.1662355239185E+08 0.1500000000041E+00 0.0000000000000E+00 0.5133333333315E+02
A4 57           0.28000000E+00 0.52000000E-12 0.52000000E-12 0.52000000E-12
 0.1662355239185E+08 0.1499999999982E+00 0.0000000000000E+00 0.5133333333348E+02
A4 58           0.28000000E+00 0.52000000E-12 0.52000000E-12 0.52000000E-12
 0.1662355239185E+08 0.1499999999903E+00 0.0000000000000E+00 0.5133333333352E+02
A4 59           0.28000000E+00 0.52000000E-12 0.52000000E-12 0.52000000E-12
 0.1662355239185E+08 0.1499999999792E+00 0.0000000000000E+00 0.5133333333401E+02
A4 60           0.28000000E+00 0.52000000E-12 0.52000000E-12 0.52000000E-12
 0.1662355239185E+08 0.1499999999928E+00 0.0000000000000E+00 0.5133333333414E+02
A4 61           0.28000000E+00 0.52000000E-12 0.52000000E-12 0.52000000E-12
 0.1662355239185E+08 0.1499999999861E+00 0.0000000000000E+00 0.5133333333320E+02
A4 62           0.28000000E+00 0.52000000E-12 0.52000000E-12 0.52000000E-12
 0.1662355239185E+08 0.1500000000093E+00 0.0000000000000E+00 0.5133333333328E+02
A4 63           0.28000000E+00 0.52000000E-12 0.52000000E-12 0.52000000E-12
 0.1662355239185E+08 0.1500000000042E+00 0.0000000000000E+00 0.5133333333311E+02
A4 64           0.28000000E+00 0.52000000E-12 0.52000000E-12 0.52000000E-12
 0.1662355239185E+08 0.1499999999995E+00 0.0000000000000E+00 0.5133333333369E+02
A4 65           0.28000000E+00 0.52000000E-12 0.52000000E-12 0.52000000E-12
 0.1662355239185E+08 0.1500000000065E+00 0.0000000000000E+00 0.5133333333239E+02
A4 66           0.28000000E+00 0.52000000E-12 0.52000000E-12 0.52000000E-12
 0.1662355239185E+08 0.1499999999832E+00 0.0000000000000E+00 0.5133333333330E+02
A4 67           0.28000000E+00 0.52000000E-12 0.52000000E-12 0.52000000E-12
 0.1662355239185E+08 0.1499999999810E+00 0.0000000000000E+00 0.5133333333389E+02
A4 68           0.28000000E+00 0.52000000E-12 0.52000000E-12 0.52000000E-12
 0.1662355239185E+08 0.1500000000078E+00 0.0000000000000E+00 0.5133333333370E+02
A4 69           0.28000000E+00 0.52000000E-12 0.52000000E-12 0.52000000E-12
 0.1662355239185E+08 0.1499999999915E+00 0.0000000000000E+00 0.5133333333338E+02
A4 70           0.28000000E+00 0.52000000E-12 0.52000000E-12 0.52000000E-12
 0.1662355239185E+08 0.1500000000037E+00 0.0000000000000E+00 0.5133333333304E+02
A4 71           0.28000000E+00 0.52000000E-12 0.52000000E-12 0.52000000E-12
 0.1662355239185E+08 0.1499999999991E+00 0.0000000000000E+00 0.5133333333354E+02
A4 72           0.28000000E+00 0.52000000E-12 0.52000000E-12 0.52000000E-12
 0.1662355239185E+08 0.1500000000051E+00 0.0000000000000E+00 0.5133333333290E+02
A4 73           0.28000000E+00 0.52000000E-12 0.52000000E-12 0.52000000E-12
 0.1662355239185E+08 0.1500000000062E+00 0.0000000000000E+00 0.5133333333304E+02
A4 74           0.28000000E+00 0.52000000E-12 0.52000000E-12 0.52000000E-12
 0.1662355239185E+08 0.1500000000063E+00 0.0000000000000E+00 0.5133333333367E+02
A4 75           0.28000000E+00 0.52000000E-12 0.52000000E-12 0.52000000E-12
 0.1662355239185E+08 0.1500000000094E+00 0.0000000000000E+00 0.5133333333453E+02
A4 76           0.28000000E+00 0.52000000E-12 0.52000000E-12 0.52000000E-12
 0.1662355239185E+08 0.1500000000071E+00 0.0000000000000E+00 0.5133333333257E+02
A4 77           0.28000000E+00 0.52000000E-12 0.52000000E-12 0.52000000E-12
 0.1662355239185E+08 0.1500000000049E+00 0.0000000000000E+00 0.5133333333275E+02
A4 78           0.28000000E+00 0.52000000E-12 0.52000000E-12 0.52000000E-12
 0.1662355239185E+08 0.1499999999937E+00 0.0000000000000E+00 0.5133333333398E+02
A4 79           0.28000000E+00 0.52000000E-12 0.52000000E-12 0.52000000E-12
 0.1662355239185E+08 0.1500000000131E+00 0.0000000000000E+00 0.5133333333298E+02
A4 80           0.28000000E+00 0.52000000E-12 0.52000000E-12 0.52000000E-12
 0.1662355239185E+08 0.1500000000155E+00 0.0000000000000E+00 0.5133333333319E+02
A4 81           0.28000000E+00 0.52000000E-12 0.52000000E-12 0.52000000E-12
 0.1662355239185E+08 0.1499999999906E+00 0.0000000000000E+00 0.5133333333357E+02
A4 82           0.28000000E+00 0.52000000E-12 0.52000000E-12 0.52000000E-12
 0.1662355239185E+08 0.1500000000017E+00 0.0000000000000E+00 0.5133333333314E+02
A4 83           0.28000000E+00 0.52000000E-12 0.52000000E-12 0.52000000E-12
 0.1662355239185E+08 0.1499999999959E+00 0.0000000000000E+00 0.5133333333346E+02
A4 84           0.28000000E+00 0.52000000E-12 0.52000000E-12 0.52000000E-12
 0.1662355239185E+08 0.1499999999932E+00 0.0000000000000E+00 0.5133333333338E+02
A4 85           0.28000000E+00 0.52000000E-12 0.52000000E-12 0.52000000E-12
 0.1662355239185E+08 0.1499999999878E+00 0.0000000000000E+00 0.5133333333331E+02
A4 86           0.28000000E+00 0.52000000E-12 0.52000000E-12 0.52000000E-12
 0.1662355239185E+08 0.1500000000074E+00 0.0000000000000E+00 0.5133333333323E+02
A4 87           0.28000000E+00 0.52000000E-12 0.52000000E-12 0.52000000E-12
 0.1662355239185E+08 0.1499999999955E+00 0.0000000000000E+00 0.5133333333340E+02
A4 88           0.28000000E+00 0.52000000E-12 0.52000000E-12 0.52000000E-12
 0.1662355239185E+08 0.1500000000086E+00 0.0000000000000E+00 0.5133333333339E+02
A4 89           0.28000000E+00 0.52000000E-12 0.52000000E-12 0.52000000E-12
 0.1662355239185E+08 0.1500000000045E+00 0.0000000000000E+00 0.5133333333320E+02
A4 90           0.28000000E+00 0.52000000E-12 0.52000000E-12 0.52000000E-12
 0.1662355239185E+08 0.1500000000134E+00 0.0000000000000E+00 0.5133333333352E+02
A4 91           0.28000000E+00 0.52000000E-12 0.52000000E-12 0.52000000E-12
 0.1662355239185E+08 0.1500000000025E+00 0.0000000000000E+00 0.5133333333317E+02
A4 92           0.28000000E+00 0.52000000E-12 0.52000000E-12 0.52000000E-12
 0.1662355239185E+08 0.1500000000038E+00 0.0000000000000E+00 0.5133333333335E+02
A4 93           0.28000000E+00 0.52000000E-12 0.52000000E-12 0.52000000E-12
 0.1662355239185E+08 0.1500000000030E+00 0.0000000000000E+00 0.5133333333333E+02
A4 94           0.28000000E+00 0.52000000E-12 0.52000000E-12 0.52000000E-12
 0.1662355239185E+08 0.1499999999937E+00 0.0000000000000E+00 0.5133333333342E+02
A4 95           0.28000000E+00 0.52000000E-12 0.52000000E-12 0.52000000E-12
 0.1662355239185E+08 0.1499999999823E+00 0.0000000000000E+00 0.5133333333325E+02
A4 96           0.28000000E+00 0.52000000E-12 0.52000000E-12 0.52000000E-12
 0.1662355239185E+08 0.1499999999937E+00 0.0000000000000E+00 0.5133333333340E+02
A4 97           0.28000000E+00 0.52000000E-12 0.52000000E-12 0.52000000E-12
 0.1662355239185E+08 0.1499999999965E+00 0.0000000000000E+00 0.5133333333329E+02
A4 98           0.28000000E+00 0.52000000E-12 0.52000000E-12 0.52000000E-12
 0.1662355239185E+08 0.1499999999900E+00 0.0000000000000E+00 0.5133333333334E+02
A4 99           0.28000000E+00 0.52000000E-12 0.52000000E-12 0.52000000E-12
 0.1662355239185E+08 0.1499999999918E+00 0.0000000000000E+00 0.5133333333331E+02
A41 0           0.28000000E+00 0.52000000E-12 0.52000000E-12 0.52000000E-12
 0.1662355239185E+08 0.1499999999904E+00 0.0000000000000E+00 0.5133333333335E+02
A5  1           0.28000000E+00 0.52000000E-12 0.52000000E-12 0.52000000E-12
 0.1673137409026E+08 0.1499999999968E+00 0.0000000000000E+00 0.5177777777843E+02
A5  2           0.28000000E+00 0.52000000E-12 0.52000000E-12 0.52000000E-12
 0.1673137409026E+08 0.1500000000124E+00 0.0000000000000E+00 0.5177777777843E+02
A5  3           0.28000000E+00 0.52000000E-12 0.52000000E-12 0.52000000E-12
 0.1673137409026E+08 0.1500000000055E+00 0.0000000000000E+00 0.5177777777843E+02
A5  4           0.28000000E+00 0.52000000E-12 0.52000000E-12 0.52000000E-12
 0.1673137409026E+08 0.1500000000085E+00 0.0000000000000E+00 0.5177777777843E+02
A5  5           0.28000000E+00 0.52000000E-12 0.52000000E-12 0.52000000E-12
 0.1673137409026E+08 0.1500000000006E+00 0.0000000000000E+00 0.5177777777843E+02
A5  6           0.28000000E+00 0.52000000E-12 0.52000000E-12 0.52000000E-12
 0.1673137409026E+08 0.1499999999984E+00 0.0000000000000E+00 0.5177777777843E+02
A5  7           0.28000000E+00 0.52000000E-12 0.52000000E-12 0.52000000E-12
 0.1673137409026E+08 0.1499999999829E+00 0.0000000000000E+00 0.5177777777843E+02
A5  8           0.28000000E+00 0.52000000E-12 0.52000000E-12 0.52000000E-12
 0.1673137409026E+08 0.1500000000034E+00 0.0000000000000E+00 0.5177777777843E+02
A5  9           0.28000000E+00 0.52000000E-12 0.52000000E-12 0.52000000E-12
 0.1673137409026E+08 0.1499999999895E+00 0.0000000000000E+00 0.5177777777843E+02
A5 10           0.28000000E+00 0.52000000E-12 0.52000000E-12 0.52000000E-12
 0.1673137409026E+08 0.1499999999985E+00 0.0000000000000E+00 0.5177777777843E+02
A5 11           0.28000000E+00 0.52000000E-12 0.52000000E-12 0.52000000E-12
 0.1673137409026E+08 0.1500000000127E+00 0.0000000000000E+00 0.5177777777843E+02
A5 12           0.28000000E+00 0.52000000E-12 0.52000000E-12 0.52000000E-12
 0.1673137409026E+08 0.1499999999992E+00 0.0000000000000E+00 0.5177777777843E+02
A5 13           0.28000000E+00 0.52000000E-12 0.52000000E-12 0.52000000E-12
 0.1673137409026E+08 0.1499999999817E+00 0.0000000000000E+00 0.5177777777843E+02
A5 14           0.28000000E+00 0.52000000E-12 0.52000000E-12 0.52000000E-12
 0.1673137409026E+08 0.1500000000190E+00 0.0000000000000E+00 0.5177777777843E+02
A5 15           0.28000000E+00 0.52000000E-12 0.52000000E-12 0.52000000E-12
 0.1673137409026E+08 0.1500000000113E+00 0.0000000000000E+00 0.5177777777843E+02
A5 16           0.28000000E+00 0.52000000E-12 0.52000000E-12 0.52000000E-12
 0.1673137409026E+08 0.1499999999803E+00 0.0000000000000E+00 0.5177777777843E+02
A5 17           0.28000000E+00 0.52000000E-12 0.52000000E-12 0.52000000E-12
 0.1673137409026E+08 0.1500000000013E+00 0.0000000000000E+00 0.5177777777843E+02
A5 18           0.28000000E+00 0.52000000E-12 0.52000000E-12 0.52000000E-12
 0.1673137409026E+08 0.1500000000049E+00 0.0000000000000E+00 0.5177777777843E+02
A5 19           0.28000000E+00 0.52000000E-12 0.52000000E-12 0.52000000E-12
 0.1673137409026E+08 0.1499999999881E+00 0.0000000000000E+00 0.5177777777843E+02
A5 20           0.28000000E+00 0.52000000E-12 0.52000000E-12 0.52000000E-12
 0.1673137409026E+08 0.1499999999867E+00 0.0000000000000E+00 0.5177777777844E+02
A5 21           0.28000000E+00 0.52000000E-12 0.52000000E-12 0.52000000E-12
 0.1673137409026E+08 0.1499999999891E+00 0.0000000000000E+00 0.5177777777844E+02
A5 22           0.28000000E+00 0.52000000E-12 0.52000000E-12 0.52000000E-12
 0.1673137409026E+08 0.1500000000110E+00 0.0000000000000E+00 0.5177777777844E+02
A5 23           0.28000000E+00 0.52000000E-12 0.52000000E-12 0.52000000E-12
 0.1673137409026E+08 0.1500000000219E+00 0.0000000000000E+00 0.5177777777844E+02
A5 24           0.28000000E+00 0.52000000E-12 0.52000000E-12 0.52000000E-12
 0.1673137409026E+08 0.1500000000028E+00 0.0000000000000E+00 0.5177777777844E+02
A5 25           0.28000000E+00 0.52000000E-12 0.52000000E-12 0.52000000E-12
 0.1673137409026E+08 0.1500000000105E+00 0.0000000000000E+00 0.5177777777845E+02
A5 26           0.28000000E+00 0.52000000E-12 0.52000000E-12 0.52000000E-12
 0.1673137409026E+08 0.1499999999882E+00 0.0000000000000E+00 0.5177777777846E+02
A5 27           0.28000000E+00 0.52000000E-12 0.52000000E-12 0.52000000E-12
 0.1673137409026E+08 0.1499999999937E+00 0.0000000000000E+00 0.5177777777846E+02
A5 28           0.28000000E+00 0.52000000E-12 0.52000000E-12 0.52000000E-12
 0.1673137409026E+08 0.1500000000005E+00 0.0000000000000E+00 0.5177777777847E+02
A5 29           0.28000000E+00 0.52000000E-12 0.52000000E-12 0.52000000E-12
 0.1673137409026E+08 0.1500000000168E+00 0.0000000000000E+00 0.5177777777847E+02
A5 30           0.28000000E+00 0.52000000E-12 0.52000000E-12 0.52000000E-12
 0.1673137409026E+08 0.1499999999755E+00 0.0000000000000E+00 0.5177777777849E+02
A5 31           0.28000000E+00 0.52000000E-12 0.52000000E-12 0.52000000E-12
 0.1673137409026E+08 0.1500000000080E+00 0.0000000000000E+00 0.5177777777850E+02
A5 32           0.28000000E+00 0.52000000E-12 0.52000000E-12 0.52000000E-12
 0.1673137409026E+08 0.1499999999828E+00 0.0000000000000E+00 0.5177777777853E+02
A5 33           0.28000000E+00 0.52000000E-12 0.52000000E-12 0.52000000E-12
 0.1673137409026E+08 0.1499999999966E+00 0.0000000000000E+00 0.5177777777855E+02
A5 34           0.28000000E+00 0.52000000E-12 0.52000000E-12 0.52000000E-12
 0.1673137409026E+08 0.1499999999789E+00 0.0000000000000E+00 0.5177777777858E+02
A5 35           0.28000000E+00 0.52000000E-12 0.52000000E-12 0.52000000E-12
 0.1673137409026E+08 0.1500000000126E+00 0.0000000000000E+00 0.5177777777860E+02
A5 36           0.28000000E+00 0.52000000E-12 0.52000000E-12 0.52000000E-12
 0.1673137409026E+08 0.1499999999707E+00 0.0000000000000E+00 0.5177777777864E+02
A5 37           0.28000000E+00 0.52000000E-12 0.52000000E-12 0.52000000E-12
 0.1673137409026E+08 0.1499999999924E+00 0.0000000000000E+00 0.5177777777865E+02
A5 38           0.28000000E+00 0.52000000E-12 0.52000000E-12 0.52000000E-12
 0.1673137409026E+08 0.1499999999811E+00 0.0000000000000E+00 0.5177777777867E+02
A5 39           0.28000000E+00 0.52000000E-12 0.52000000E-12 0.52000000E-12
 0.1673137409026E+08 0.1500000000028E+00 0.0000000000000E+00 0.5177777777866E+02
A5 40           0.28000000E+00 0.52000000E-12 0.52000000E-12 0.52000000E-12
 0.1673137409026E+08 0.1499999999886E+00 0.0000000000000E+00 0.5177777777867E+02
A5 41           0.28000000E+00 0.52000000E-12 0.52000000E-12 0.52000000E-12
 0.1673137409026E+08 0.1500000000050E+00 0.0000000000000E+00 0.5177777777867E+02
A5 42           0.28000000E+00 0.52000000E-12 0.52000000E-12 0.52000000E-12
 0.1673137409026E+08 0.1500000000032E+00 0.0000000000000E+00 0.5177777777871E+02
A5 43           0.28000000E+00 0.52000000E-12 0.52000000E-12 0.52000000E-12
 0.1673137409026E+08 0.1499999999948E+00 0.0000000000000E+00 0.5177777777878E+02
A5 44           0.28000000E+00 0.52000000E-12 0.52000000E-12 0.52000000E-12
 0.1673137409026E+08 0.1499999999760E+00 0.0000000000000E+00 0.5177777777889E+02
A5 45           0.28000000E+00 0.52000000E-12 0.52000000E-12 0.52000000E-12
 0.1673137409026E+08 0.1500000000078E+00 0.0000000000000E+00 0.5177777777883E+02
A5 46           0.28000000E+00 0.52000000E-12 0.52000000E-12 0.52000000E-12
 0.1673137409026E+08 0.1500000000201E+00 0.0000000000000E+00 0.5177777777872E+02
A5 47           0.28000000E+00 0.52000000E-12 0.52000000E-12 0.52000000E-12
 0.1673137409026E+08 0.1500000000078E+00 0.0000000000000E+00 0.5177777777869E+02
A5 48           0.28000000E+00 0.52000000E-12 0.52000000E-12 0.52000000E-12
 0.1673137409026E+08 0.1499999999782E+00 0.0000000000000E+00 0.5177777777875E+02
A5 49           0.28000000E+00 0.52000000E-12 0.52000000E-12 0.52000000E-12
 0.1673137409026E+08 0.1499999999684E+00 0.0000000000000E+00 0.5177777777864E+02
A5 50           0.28000000E+00 0.52000000E-12 0.52000000E-12 0.52000000E-12
 0.1673137409026E+08 0.1499999999942E+00 0.0000000000000E+00 0.5177777777858E+02
A5 51           0.28000000E+00 0.52000000E-12 0.52000000E-12 0.52000000E-12
 0.1673137409026E+08 0.1499999999921E+00 0.0000000000000E+00 0.5177777777853E+02
A5 52           0.28000000E+00 0.52000000E-12 0.52000000E-12 0.52000000E-12
 0.1673137409026E+08 0.1499999999966E+00 0.0000000000000E+00 0.5177777777842E+02
A5 53           0.28000000E+00 0.52000000E-12 0.52000000E-12 0.52000000E-12
 0.1673137409026E+08 0.1499999999897E+00 0.0000000000000E+00 0.5177777777847E+02
A5 54           0.28000000E+00 0.52000000E-12 0.52000000E-12 0.52000000E-12
 0.1673137409026E+08 0.1499999999841E+00 0.0000000000000E+00 0.5177777777862E+02
A5 55           0.28000000E+00 0.52000000E-12 0.52000000E-12 0.52000000E-12
 0.1673137409026E+08 0.1499999999942E+00 0.0000000000000E+00 0.5177777777786E+02
A5 56           0.28000000E+00 0.52000000E-12 0.52000000E-12 0.52000000E-12
 0.1673137409026E+08 0.1500000000251E+00 0.0000000000000E+00 0.5177777777749E+02
A5 57           0.28000000E+00 0.52000000E-12 0.52000000E-12 0.52000000E-12
 0.1673137409026E+08 0.1499999999845E+00 0.0000000000000E+00 0.5177777777790E+02
A5 58           0.28000000E+00 0.52000000E-12 0.52000000E-12 0.52000000E-12
 0.1673137409026E+08 0.1500000000088E+00 0.0000000000000E+00 0.5177777777790E+02
A5 59           0.28000000E+00 0.52000000E-12 0.52000000E-12 0.52000000E-12
 0.1673137409026E+08 0.1499999999996E+00 0.0000000000000E+00 0.5177777777849E+02
A5 60           0.28000000E+00 0.52000000E-12 0.52000000E-12 0.52000000E-12
 0.1673137409026E+08 0.1499999999776E+00 0.0000000000000E+00 0.5177777777867E+02
A5 61           0.28000000E+00 0.52000000E-12 0.52000000E-12 0.52000000E-12
 0.1673137409026E+08 0.1500000000235E+00 0.0000000000000E+00 0.5177777777753E+02
A5 62           0.28000000E+00 0.52000000E-12 0.52000000E-12 0.52000000E-12
 0.1673137409026E+08 0.1499999999960E+00 0.0000000000000E+00 0.5177777777770E+02
A5 63           0.28000000E+00 0.52000000E-12 0.52000000E-12 0.52000000E-12
 0.1673137409026E+08 0.1500000000350E+00 0.0000000000000E+00 0.5177777777756E+02
A5 64           0.28000000E+00 0.52000000E-12 0.52000000E-12 0.52000000E-12
 0.1673137409026E+08 0.1500000000127E+00 0.0000000000000E+00 0.5177777777831E+02
A5 65           0.28000000E+00 0.52000000E-12 0.52000000E-12 0.52000000E-12
 0.1673137409026E+08 0.1500000000204E+00 0.0000000000000E+00 0.5177777777667E+02
A5 66           0.28000000E+00 0.52000000E-12 0.52000000E-12 0.52000000E-12
 0.1673137409026E+08 0.1500000000079E+00 0.0000000000000E+00 0.5177777777769E+02
A5 67           0.28000000E+00 0.52000000E-12 0.52000000E-12 0.52000000E-12
 0.1673137409026E+08 0.1499999999904E+00 0.0000000000000E+00 0.5177777777834E+02
A5 68           0.28000000E+00 0.52000000E-12 0.52000000E-12 0.52000000E-12
 0.1673137409026E+08 0.1500000000071E+00 0.0000000000000E+00 0.5177777777829E+02
A5 69           0.28000000E+00 0.52000000E-12 0.52000000E-12 0.52000000E-12
 0.1673137409026E+08 0.1499999999824E+00 0.0000000000000E+00 0.5177777777775E+02
A5 70           0.28000000E+00 0.52000000E-12 0.52000000E-12 0.52000000E-12
 0.1673137409026E+08 0.1500000000038E+00 0.0000000000000E+00 0.5177777777747E+02
A5 71           0.28000000E+00 0.52000000E-12 0.52000000E-12 0.52000000E-12
 0.1673137409026E+08 0.1499999999882E+00 0.0000000000000E+00 0.5177777777796E+02
A5 72           0.28000000E+00 0.52000000E-12 0.52000000E-12 0.52000000E-12
 0.1673137409026E+08 0.1500000000101E+00 0.0000000000000E+00 0.5177777777731E+02
A5 73           0.28000000E+00 0.52000000E-12 0.52000000E-12 0.52000000E-12
 0.1673137409026E+08 0.1499999999936E+00 0.0000000000000E+00 0.5177777777749E+02
A5 74           0.28000000E+00 0.52000000E-12 0.52000000E-12 0.52000000E-12
 0.1673137409026E+08 0.1500000000166E+00 0.0000000000000E+00 0.5177777777811E+02
A5 75           0.28000000E+00 0.52000000E-12 0.52000000E-12 0.52000000E-12
 0.1673137409026E+08 0.1499999999897E+00 0.0000000000000E+00 0.5177777777910E+02
A5 76           0.28000000E+00 0.52000000E-12 0.52000000E-12 0.52000000E-12
 0.1673137409026E+08 0.1500000000301E+00 0.0000000000000E+00 0.5177777777695E+02
A5 77           0.28000000E+00 0.52000000E-12 0.52000000E-12 0.52000000E-12
 0.1673137409026E+08 0.1500000000087E+00 0.0000000000000E+00 0.5177777777712E+02
A5 78           0.28000000E+00 0.52000000E-12 0.52000000E-12 0.52000000E-12
 0.1673137409026E+08 0.1499999999934E+00 0.0000000000000E+00 0.5177777777848E+02
A5 79           0.28000000E+00 0.52000000E-12 0.52000000E-12 0.52000000E-12
 0.1673137409026E+08 0.1500000000054E+00 0.0000000000000E+00 0.5177777777739E+02
A5 80           0.28000000E+00 0.52000000E-12 0.52000000E-12 0.52000000E-12
 0.1673137409026E+08 0.1499999999904E+00 0.0000000000000E+00 0.5177777777762E+02
A5 81           0.28000000E+00 0.52000000E-12 0.52000000E-12 0.52000000E-12
 0.1673137409026E+08 0.1500000000135E+00 0.0000000000000E+00 0.5177777777804E+02
A5 82           0.28000000E+00 0.52000000E-12 0.52000000E-12 0.52000000E-12
 0.1673137409026E+08 0.1499999999977E+00 0.0000000000000E+00 0.5177777777756E+02
A5 83           0.28000000E+00 0.52000000E-12 0.52000000E-12 0.52000000E-12
 0.1673137409026E+08 0.1500000000063E+00 0.0000000000000E+00 0.5177777777792E+02
A5 84           0.28000000E+00 0.52000000E-12 0.52000000E-12 0.52000000E-12
 0.1673137409026E+08 0.1499999999869E+00 0.0000000000000E+00 0.5177777777782E+02
A5 85           0.28000000E+00 0.52000000E-12 0.52000000E-12 0.52000000E-12
 0.1673137409026E+08 0.1500000000119E+00 0.0000000000000E+00 0.5177777777776E+02
A5 86           0.28000000E+00 0.52000000E-12 0.52000000E-12 0.52000000E-12
 0.1673137409026E+08 0.1499999999938E+00 0.0000000000000E+00 0.5177777777766E+02
A5 87           0.28000000E+00 0.52000000E-12 0.52000000E-12 0.52000000E-12
 0.1673137409026E+08 0.1500000000117E+00 0.0000000000000E+00 0.5177777777784E+02
A5 88           0.28000000E+00 0.52000000E-12 0.52000000E-12 0.52000000E-12
 0.1673137409026E+08 0.1500000000107E+00 0.0000000000000E+00 0.5177777777785E+02
A5 89           0.28000000E+00 0.52000000E-12 0.52000000E-12 0.52000000E-12
 0.1673137409026E+08 0.1500000000122E+00 0.0000000000000E+00 0.5177777777763E+02
A5 90           0.28000000E+00 0.52000000E-12 0.52000000E-12 0.52000000E-12
 0.1673137409026E+08 0.1499999999916E+00 0.0000000000000E+00 0.5177777777799E+02
A5 91           0.28000000E+00 0.52000000E-12 0.52000000E-12 0.52000000E-12
 0.1673137409026E+08 0.1499999999833E+00 0.0000000000000E+00 0.5177777777759E+02
A5 92           0.28000000E+00 0.52000000E-12 0.52000000E-12 0.52000000E-12
 0.1673137409026E+08 0.1499999999923E+00 0.0000000000000E+00 0.5177777777780E+02
A5 93           0.28000000E+00 0.52000000E-12 0.52000000E-12 0.52000000E-12
 0.1673137409026E+08 0.1499999999885E+00 0.0000000000000E+00 0.5177777777777E+02
A5 94           0.28000000E+00 0.52000000E-12 0.52000000E-12 0.52000000E-12
 0.1673137409026E+08 0.1499999999783E+00 0.0000000000000E+00 0.5177777777787E+02
A5 95           0.28000000E+00 0.52000000E-12 0.52000000E-12 0.52000000E-12
 0.1673137409026E+08 0.1500000000121E+00 0.0000000000000E+00 0.5177777777768E+02
A5 96           0.28000000E+00 0.52000000E-12 0.52000000E-12 0.52000000E-12
 0.1673137409026E+08 0.1500000000089E+00 0.0000000000000E+00 0.5177777777785E+02
A5 97           0.28000000E+00 0.52000000E-12 0.52000000E-12 0.52000000E-12
 0.1673137409026E+08 0.1500000000188E+00 0.0000000000000E+00 0.5177777777773E+02
A5 98           0.28000000E+00 0.52000000E-12 0.52000000E-12 0.52000000E-12
 0.1673137409026E+08 0.1499999999902E+00 0.0000000000000E+00 0.5177777777779E+02
A5 99           0.28000000E+00 0.52000000E-12 0.52000000E-12 0.52000000E-12
 0.1673137409026E+08 0.1499999999933E+00 0.0000000000000E+00 0.5177777777776E+02
A51 0           0.28000000E+00 0.52000000E-12 0.52000000E-12 0.52000000E-12
 0.1673137409026E+08 0.1499999999749E+00 0.0000000000000E+00 0.5177777777779E+02
A6  1           0.28000000E+00 0.52000000E-12 0.52000000E-12 0.52000000E-12
 0.1683918106046E+08 0.1500000000210E+00 0.0000000000000E+00 0.5222222222282E+02
A6  2           0.28000000E+00 0.52000000E-12 0.52000000E-12 0.52000000E-12
 0.1683918106046E+08 0.1500000000229E+00 0.0000000000000E+00 0.5222222222282E+02
A6  3           0.28000000E+00 0.52000000E-12 0.52000000E-12 0.52000000E-12
 0.1683918106046E+08 0.1499999999865E+00 0.0000000000000E+00 0.5222222222282E+02
A6  4           0.28000000E+00 0.52000000E-12 0.52000000E-12 0.52000000E-12
 0.1683918106046E+08 0.1500000000010E+00 0.0000000000000E+00 0.5222222222282E+02
A6  5           0.28000000E+00 0.52000000E-12 0.52000000E-12 0.52000000E-12
 0.1683918106046E+08 0.1500000000080E+00 0.0000000000000E+00 0.5222222222282E+02
A6  6           0.28000000E+00 0.52000000E-12 0.52000000E-12 0.52000000E-12
 0.1683918106046E+08 0.1500000000074E+00 0.0000000000000E+00 0.5222222222282E+02
A6  7           0.28000000E+00 0.52000000E-12 0.52000000E-12 0.52000000E-12
 0.1683918106046E+08 0.1499999999738E+00 0.0000000000000E+00 0.5222222222282E+02
A6  8           0.28000000E+00 0.52000000E-12 0.52000000E-12 0.52000000E-12
 0.1683918106046E+08 0.1499999999824E+00 0.0000000000000E+00 0.5222222222282E+02
A6  9           0.28000000E+00 0.52000000E-12 0.52000000E-12 0.52000000E-12
 0.1683918106046E+08 0.1499999999937E+00 0.0000000000000E+00 0.5222222222282E+02
A6 10           0.28000000E+00 0.52000000E-12 0.52000000E-12 0.52000000E-12
 0.1683918106046E+08 0.1500000000115E+00 0.0000000000000E+00 0.5222222222282E+02
A6 11           0.28000000E+00 0.52000000E-12 0.52000000E-12 0.52000000E-12
 0.1683918106046E+08 0.1500000000133E+00 0.0000000000000E+00 0.5222222222282E+02
A6 12           0.28000000E+00 0.52000000E-12 0.52000000E-12 0.52000000E-12
 0.1683918106046E+08 0.1500000000200E+00 0.0000000000000E+00 0.5222222222282E+02
A6 13           0.28000000E+00 0.52000000E-12 0.52000000E-12 0.52000000E-12
 0.1683918106046E+08 0.1500000000143E+00 0.0000000000000E+00 0.5222222222282E+02
A6 14           0.28000000E+00 0.52000000E-12 0.52000000E-12 0.52000000E-12
 0.1683918106046E+08 0.1500000000036E+00 0.0000000000000E+00 0.5222222222282E+02
A6 15           0.28000000E+00 0.52000000E-12 0.52000000E-12 0.52000000E-12
 0.1683918106046E+08 0.1500000000053E+00 0.0000000000000E+00 0.5222222222282E+02
A6 16           0.28000000E+00 0.52000000E-12 0.52000000E-12 0.52000000E-12
 0.1683918106046E+08 0.1500000000009E+00 0.0000000000000E+00 0.5222222222282E+02
A6 17           0.28000000E+00 0.52000000E-12 0.52000000E-12 0.52000000E-12
 0.1683918106046E+08 0.1499999999998E+00 0.0000000000000E+00 0.5222222222282E+02
A6 18           0.28000000E+00 0.52000000E-12 0.52000000E-12 0.52000000E-12
 0.1683918106046E+08 0.1500000000077E+00 0.0000000000000E+00 0.5222222222282E+02
A6 19           0.28000000E+00 0.52000000E-12 0.52000000E-12 0.52000000E-12
 0.1683918106046E+08 0.1500000000109E+00 0.0000000000000E+00 0.5222222222282E+02
A6 20           0.28000000E+00 0.52000000E-12 0.52000000E-12 0.52000000E-12
 0.1683918106046E+08 0.1499999999859E+00 0.0000000000000E+00 0.5222222222283E+02
A6 21           0.28000000E+00 0.52000000E-12 0.52000000E-12 0.52000000E-12
 0.1683918106046E+08 0.1499999999851E+00 0.0000000000000E+00 0.5222222222283E+02
A6 22           0.28000000E+00 0.52000000E-12 0.52000000E-12 0.52000000E-12
 0.1683918106046E+08 0.1500000000110E+00 0.0000000000000E+00 0.5222222222283E+02
A6 23           0.28000000E+00 0.52000000E-12 0.52000000E-12 0.52000000E-12
 0.1683918106046E+08 0.1499999999981E+00 0.0000000000000E+00 0.5222222222283E+02
A6 24           0.28000000E+00 0.52000000E-12 0.52000000E-12 0.52000000E-12
 0.1683918106046E+08 0.1500000000109E+00 0.0000000000000E+00 0.5222222222283E+02
A6 25           0.28000000E+00 0.52000000E-12 0.52000000E-12 0.52000000E-12
 0.1683918106046E+08 0.1500000000109E+00 0.0000000000000E+00 0.5222222222284E+02
A6 26           0.28000000E+00 0.52000000E-12 0.52000000E-12 0.52000000E-12
 0.1683918106046E+08 0.1499999999959E+00 0.0000000000000E+00 0.5222222222285E+02
A6 27           0.28000000E+00 0.52000000E-12 0.52000000E-12 0.52000000E-12
 0.1683918106046E+08 0.1499999999776E+00 0.0000000000000E+00 0.5222222222285E+02
A6 28           0.28000000E+00 0.52000000E-12 0.52000000E-12 0.52000000E-12
 0.1683918106046E+08 0.1500000000100E+00 0.0000000000000E+00 0.5222222222286E+02
A6 29           0.28000000E+00 0.52000000E-12 0.52000000E-12 0.52000000E-12
 0.1683918106046E+08 0.1499999999982E+00 0.0000000000000E+00 0.5222222222287E+02
A6 30           0.28000000E+00 0.52000000E-12 0.52000000E-12 0.52000000E-12
 0.1683918106046E+08 0.1500000000167E+00 0.0000000000000E+00 0.5222222222289E+02
A6 31           0.28000000E+00 0.52000000E-12 0.52000000E-12 0.52000000E-12
 0.1683918106046E+08 0.1500000000265E+00 0.0000000000000E+00 0.5222222222291E+02
A6 32           0.28000000E+00 0.52000000E-12 0.52000000E-12 0.52000000E-12
 0.1683918106046E+08 0.1500000000061E+00 0.0000000000000E+00 0.5222222222294E+02
A6 33           0.28000000E+00 0.52000000E-12 0.52000000E-12 0.52000000E-12
 0.1683918106046E+08 0.1499999999888E+00 0.0000000000000E+00 0.5222222222297E+02
A6 34           0.28000000E+00 0.52000000E-12 0.52000000E-12 0.52000000E-12
 0.1683918106046E+08 0.1499999999834E+00 0.0000000000000E+00 0.5222222222300E+02
A6 35           0.28000000E+00 0.52000000E-12 0.52000000E-12 0.52000000E-12
 0.1683918106046E+08 0.1499999999709E+00 0.0000000000000E+00 0.5222222222302E+02
A6 36           0.28000000E+00 0.52000000E-12 0.52000000E-12 0.52000000E-12
 0.1683918106046E+08 0.1499999999832E+00 0.0000000000000E+00 0.5222222222304E+02
A6 37           0.28000000E+00 0.52000000E-12 0.52000000E-12 0.52000000E-12
 0.1683918106046E+08 0.1500000000094E+00 0.0000000000000E+00 0.5222222222305E+02
A6 38           0.28000000E+00 0.52000000E-12 0.52000000E-12 0.52000000E-12
 0.1683918106046E+08 0.1499999999784E+00 0.0000000000000E+00 0.5222222222307E+02
A6 39           0.28000000E+00 0.52000000E-12 0.52000000E-12 0.52000000E-12
 0.1683918106046E+08 0.1499999999933E+00 0.0000000000000E+00 0.5222222222306E+02
A6 40           0.28000000E+00 0.52000000E-12 0.52000000E-12 0.52000000E-12
 0.1683918106046E+08 0.1499999999974E+00 0.0000000000000E+00 0.5222222222307E+02
A6 41           0.28000000E+00 0.52000000E-12 0.52000000E-12 0.52000000E-12
 0.1683918106046E+08 0.1500000000215E+00 0.0000000000000E+00 0.5222222222305E+02
A6 42           0.28000000E+00 0.52000000E-12 0.52000000E-12 0.52000000E-12
 0.1683918106046E+08 0.1500000000226E+00 0.0000000000000E+00 0.5222222222309E+02
A6 43           0.28000000E+00 0.52000000E-12 0.52000000E-12 0.52000000E-12
 0.1683918106046E+08 0.1500000000142E+00 0.0000000000000E+00 0.5222222222321E+02
A6 44           0.28000000E+00 0.52000000E-12 0.52000000E-12 0.52000000E-12
 0.1683918106046E+08 0.1499999999683E+00 0.0000000000000E+00 0.5222222222338E+02
A6 45           0.28000000E+00 0.52000000E-12 0.52000000E-12 0.52000000E-12
 0.1683918106046E+08 0.1499999999791E+00 0.0000000000000E+00 0.5222222222337E+02
A6 46           0.28000000E+00 0.52000000E-12 0.52000000E-12 0.52000000E-12
 0.1683918106046E+08 0.1499999999947E+00 0.0000000000000E+00 0.5222222222318E+02
A6 47           0.28000000E+00 0.52000000E-12 0.52000000E-12 0.52000000E-12
 0.1683918106046E+08 0.1499999999997E+00 0.0000000000000E+00 0.5222222222312E+02
A6 48           0.28000000E+00 0.52000000E-12 0.52000000E-12 0.52000000E-12
 0.1683918106046E+08 0.1499999999862E+00 0.0000000000000E+00 0.5222222222321E+02
A6 49           0.28000000E+00 0.52000000E-12 0.52000000E-12 0.52000000E-12
 0.1683918106046E+08 0.1500000000523E+00 0.0000000000000E+00 0.5222222222300E+02
A6 50           0.28000000E+00 0.52000000E-12 0.52000000E-12 0.52000000E-12
 0.1683918106046E+08 0.1499999999967E+00 0.0000000000000E+00 0.5222222222302E+02
A6 51           0.28000000E+00 0.52000000E-12 0.52000000E-12 0.52000000E-12
 0.1683918106046E+08 0.1499999999992E+00 0.0000000000000E+00 0.5222222222298E+02
A6 52           0.28000000E+00 0.52000000E-12 0.52000000E-12 0.52000000E-12
 0.1683918106046E+08 0.1500000000178E+00 0.0000000000000E+00 0.5222222222279E+02
A6 53           0.28000000E+00 0.52000000E-12 0.52000000E-12 0.52000000E-12
 0.1683918106046E+08 0.1500000000219E+00 0.0000000000000E+00 0.5222222222289E+02
A6 54           0.28000000E+00 0.52000000E-12 0.52000000E-12 0.52000000E-12
 0.1683918106046E+08 0.1499999999607E+00 0.0000000000000E+00 0.5222222222309E+02
A6 55           0.28000000E+00 0.52000000E-12 0.52000000E-12 0.52000000E-12
 0.1683918106046E+08 0.1500000000122E+00 0.0000000000000E+00 0.5222222222224E+02
A6 56           0.28000000E+00 0.52000000E-12 0.52000000E-12 0.52000000E-12
 0.1683918106046E+08 0.1500000000125E+00 0.0000000000000E+00 0.5222222222192E+02
A6 57           0.28000000E+00 0.52000000E-12 0.52000000E-12 0.52000000E-12
 0.1683918106046E+08 0.1500000000114E+00 0.0000000000000E+00 0.5222222222231E+02
A6 58           0.28000000E+00 0.52000000E-12 0.52000000E-12 0.52000000E-12
 0.1683918106046E+08 0.1500000000024E+00 0.0000000000000E+00 0.5222222222224E+02
A6 59           0.28000000E+00 0.52000000E-12 0.52000000E-12 0.52000000E-12
 0.1683918106046E+08 0.1499999999986E+00 0.0000000000000E+00 0.5222222222292E+02
A6 60           0.28000000E+00 0.52000000E-12 0.52000000E-12 0.52000000E-12
 0.1683918106046E+08 0.1499999999900E+00 0.0000000000000E+00 0.5222222222303E+02
A6 61           0.28000000E+00 0.52000000E-12 0.52000000E-12 0.52000000E-12
 0.1683918106046E+08 0.1500000000224E+00 0.0000000000000E+00 0.5222222222187E+02
A6 62           0.28000000E+00 0.52000000E-12 0.52000000E-12 0.52000000E-12
 0.1683918106046E+08 0.1499999999887E+00 0.0000000000000E+00 0.5222222222205E+02
A6 63           0.28000000E+00 0.52000000E-12 0.52000000E-12 0.52000000E-12
 0.1683918106046E+08 0.1500000000058E+00 0.0000000000000E+00 0.5222222222211E+02
A6 64           0.28000000E+00 0.52000000E-12 0.52000000E-12 0.52000000E-12
 0.1683918106046E+08 0.1499999999650E+00 0.0000000000000E+00 0.5222222222284E+02
A6 65           0.28000000E+00 0.52000000E-12 0.52000000E-12 0.52000000E-12
 0.1683918106046E+08 0.1500000000032E+00 0.0000000000000E+00 0.5222222222102E+02
A6 66           0.28000000E+00 0.52000000E-12 0.52000000E-12 0.52000000E-12
 0.1683918106046E+08 0.1500000000013E+00 0.0000000000000E+00 0.5222222222211E+02
A6 67           0.28000000E+00 0.52000000E-12 0.52000000E-12 0.52000000E-12
 0.1683918106046E+08 0.1500000000387E+00 0.0000000000000E+00 0.5222222222276E+02
A6 68           0.28000000E+00 0.52000000E-12 0.52000000E-12 0.52000000E-12
 0.1683918106046E+08 0.1499999999915E+00 0.0000000000000E+00 0.5222222222283E+02
A6 69           0.28000000E+00 0.52000000E-12 0.52000000E-12 0.52000000E-12
 0.1683918106046E+08 0.1500000000181E+00 0.0000000000000E+00 0.5222222222211E+02
A6 70           0.28000000E+00 0.52000000E-12 0.52000000E-12 0.52000000E-12
 0.1683918106046E+08 0.1500000000200E+00 0.0000000000000E+00 0.5222222222197E+02
A6 71           0.28000000E+00 0.52000000E-12 0.52000000E-12 0.52000000E-12
 0.1683918106046E+08 0.1499999999967E+00 0.0000000000000E+00 0.5222222222234E+02
A6 72           0.28000000E+00 0.52000000E-12 0.52000000E-12 0.52000000E-12
 0.1683918106046E+08 0.1500000000068E+00 0.0000000000000E+00 0.5222222222178E+02
A6 73           0.28000000E+00 0.52000000E-12 0.52000000E-12 0.52000000E-12
 0.1683918106046E+08 0.1499999999709E+00 0.0000000000000E+00 0.5222222222196E+02
A6 74           0.28000000E+00 0.52000000E-12 0.52000000E-12 0.52000000E-12
 0.1683918106046E+08 0.1499999999751E+00 0.0000000000000E+00 0.5222222222252E+02
A6 75           0.28000000E+00 0.52000000E-12 0.52000000E-12 0.52000000E-12
 0.1683918106046E+08 0.1499999999868E+00 0.0000000000000E+00 0.5222222222355E+02
A6 76           0.28000000E+00 0.52000000E-12 0.52000000E-12 0.52000000E-12
 0.1683918106046E+08 0.1500000000023E+00 0.0000000000000E+00 0.5222222222142E+02
A6 77           0.28000000E+00 0.52000000E-12 0.52000000E-12 0.52000000E-12
 0.1683918106046E+08 0.1500000000096E+00 0.0000000000000E+00 0.5222222222156E+02
A6 78           0.28000000E+00 0.52000000E-12 0.52000000E-12 0.52000000E-12
 0.1683918106046E+08 0.1499999999948E+00 0.0000000000000E+00 0.5222222222289E+02
A6 79           0.28000000E+00 0.52000000E-12 0.52000000E-12 0.52000000E-12
 0.1683918106046E+08 0.1500000000132E+00 0.0000000000000E+00 0.5222222222184E+02
A6 80           0.28000000E+00 0.52000000E-12 0.52000000E-12 0.52000000E-12
 0.1683918106046E+08 0.1500000000089E+00 0.0000000000000E+00 0.5222222222206E+02
A6 81           0.28000000E+00 0.52000000E-12 0.52000000E-12 0.52000000E-12
 0.1683918106046E+08 0.1500000000103E+00 0.0000000000000E+00 0.5222222222249E+02
A6 82           0.28000000E+00 0.52000000E-12 0.52000000E-12 0.52000000E-12
 0.1683918106046E+08 0.1500000000077E+00 0.0000000000000E+00 0.5222222222201E+02
A6 83           0.28000000E+00 0.52000000E-12 0.52000000E-12 0.52000000E-12
 0.1683918106046E+08 0.1499999999916E+00 0.0000000000000E+00 0.5222222222237E+02
A6 84           0.28000000E+00 0.52000000E-12 0.52000000E-12 0.52000000E-12
 0.1683918106046E+08 0.1500000000090E+00 0.0000000000000E+00 0.5222222222226E+02
A6 85           0.28000000E+00 0.52000000E-12 0.52000000E-12 0.52000000E-12
 0.1683918106046E+08 0.1500000000231E+00 0.0000000000000E+00 0.5222222222221E+02
A6 86           0.28000000E+00 0.52000000E-12 0.52000000E-12 0.52000000E-12
 0.1683918106046E+08 0.1500000000289E+00 0.0000000000000E+00 0.5222222222210E+02
A6 87           0.28000000E+00 0.52000000E-12 0.52000000E-12 0.52000000E-12
 0.1683918106046E+08 0.1499999999886E+00 0.0000000000000E+00 0.5222222222228E+02
A6 88           0.28000000E+00 0.52000000E-12 0.52000000E-12 0.52000000E-12
 0.1683918106046E+08 0.1500000000175E+00 0.0000000000000E+00 0.5222222222230E+02
A6 89           0.28000000E+00 0.52000000E-12 0.52000000E-12 0.52000000E-12
 0.1683918106046E+08 0.1499999999825E+00 0.0000000000000E+00 0.5222222222208E+02
A6 90           0.28000000E+00 0.52000000E-12 0.52000000E-12 0.52000000E-12
 0.1683918106046E+08 0.1499999999821E+00 0.0000000000000E+00 0.5222222222243E+02
A6 91           0.28000000E+00 0.52000000E-12 0.52000000E-12 0.52000000E-12
 0.1683918106046E+08 0.1500000000035E+00 0.0000000000000E+00 0.5222222222204E+02
A6 92           0.28000000E+00 0.52000000E-12 0.52000000E-12 0.52000000E-12
 0.1683918106046E+08 0.1500000000096E+00 0.0000000000000E+00 0.5222222222224E+02
A6 93           0.28000000E+00 0.52000000E-12 0.52000000E-12 0.52000000E-12
 0.1683918106046E+08 0.1499999999789E+00 0.0000000000000E+00 0.5222222222221E+02
A6 94           0.28000000E+00 0.52000000E-12 0.52000000E-12 0.52000000E-12
 0.1683918106046E+08 0.1499999999923E+00 0.0000000000000E+00 0.5222222222231E+02
A6 95           0.28000000E+00 0.52000000E-12 0.52000000E-12 0.52000000E-12
 0.1683918106046E+08 0.1500000000347E+00 0.0000000000000E+00 0.5222222222213E+02
A6 96           0.28000000E+00 0.52000000E-12 0.52000000E-12 0.52000000E-12
 0.1683918106046E+08 0.1499999999832E+00 0.0000000000000E+00 0.5222222222229E+02
A6 97           0.28000000E+00 0.52000000E-12 0.52000000E-12 0.52000000E-12
 0.1683918106046E+08 0.1500000000157E+00 0.0000000000000E+00 0.5222222222217E+02
A6 98           0.28000000E+00 0.52000000E-12 0.52000000E-12 0.52000000E-12
 0.1683918106046E+08 0.1500000000047E+00 0.0000000000000E+00 0.5222222222223E+02
A6 99           0.28000000E+00 0.52000000E-12 0.52000000E-12 0.52000000E-12
 0.1683918106046E+08 0.1500000000099E+00 0.0000000000000E+00 0.5222222222220E+02
A61 0           0.28000000E+00 0.52000000E-12 0.52000000E-12 0.52000000E-12
 0.1683918106046E+08 0.1500000000077E+00 0.0000000000000E+00 0.5222222222224E+02
A7  1           0.28000000E+00 0.52000000E-12 0.52000000E-12 0.52000000E-12
 0.1694697319627E+08 0.1499999999975E+00 0.0000000000000E+00 0.5266666666718E+02
A7  2           0.28000000E+00 0.52000000E-12 0.52000000E-12 0.52000000E-12
 0.1694697319627E+08 0.1499999999804E+00 0.0000000000000E+00 0.5266666666718E+02
A7  3           0.28000000E+00 0.52000000E-12 0.52000000E-12 0.52000000E-12
 0.1694697319627E+08 0.1500000000010E+00 0.0000000000000E+00 0.5266666666718E+02
A7  4           0.28000000E+00 0.52000000E-12 0.52000000E-12 0.52000000E-12
 0.1694697319627E+08 0.1500000000103E+00 0.0000000000000E+00 0.5266666666718E+02
A7  5           0.28000000E+00 0.52000000E-12 0.52000000E-12 0.52000000E-12
 0.1694697319627E+08 0.1500000000089E+00 0.0000000000000E+00 0.5266666666718E+02
A7  6           0.28000000E+00 0.52000000E-12 0.52000000E-12 0.52000000E-12
 0.1694697319627E+08 0.1500000000078E+00 0.0000000000000E+00 0.5266666666718E+02
A7  7           0.28000000E+00 0.52000000E-12 0.52000000E-12 0.52000000E-12
 0.1694697319627E+08 0.1499999999755E+00 0.0000000000000E+00 0.5266666666718E+02
A7  8           0.28000000E+00 0.52000000E-12 0.52000000E-12 0.52000000E-12
 0.1694697319627E+08 0.1500000000313E+00 0.0000000000000E+00 0.5266666666718E+02
A7  9           0.28000000E+00 0.52000000E-12 0.52000000E-12 0.52000000E-12
 0.1694697319627E+08 0.1500000000041E+00 0.0000000000000E+00 0.5266666666718E+02
A7 10           0.28000000E+00 0.52000000E-12 0.52000000E-12 0.52000000E-12
 0.1694697319627E+08 0.1499999999932E+00 0.0000000000000E+00 0.5266666666718E+02
A7 11           0.28000000E+00 0.52000000E-12 0.52000000E-12 0.52000000E-12
 0.1694697319627E+08 0.1499999999736E+00 0.0000000000000E+00 0.5266666666718E+02
A7 12           0.28000000E+00 0.52000000E-12 0.52000000E-12 0.52000000E-12
 0.1694697319627E+08 0.1500000000473E+00 0.0000000000000E+00 0.5266666666718E+02
A7 13           0.28000000E+00 0.52000000E-12 0.52000000E-12 0.52000000E-12
 0.1694697319627E+08 0.1500000000078E+00 0.0000000000000E+00 0.5266666666718E+02
A7 14           0.28000000E+00 0.52000000E-12 0.52000000E-12 0.52000000E-12
 0.1694697319627E+08 0.1500000000249E+00 0.0000000000000E+00 0.5266666666718E+02
A7 15           0.28000000E+00 0.52000000E-12 0.52000000E-12 0.52000000E-12
 0.1694697319627E+08 0.1500000000333E+00 0.0000000000000E+00 0.5266666666718E+02
A7 16           0.28000000E+00 0.52000000E-12 0.52000000E-12 0.52000000E-12
 0.1694697319627E+08 0.1499999999905E+00 0.0000000000000E+00 0.5266666666718E+02
A7 17           0.28000000E+00 0.52000000E-12 0.52000000E-12 0.52000000E-12
 0.1694697319627E+08 0.1499999999959E+00 0.0000000000000E+00 0.5266666666718E+02
A7 18           0.28000000E+00 0.52000000E-12 0.52000000E-12 0.52000000E-12
 0.1694697319627E+08 0.1500000000099E+00 0.0000000000000E+00 0.5266666666718E+02
A7 19           0.28000000E+00 0.52000000E-12 0.52000000E-12 0.52000000E-12
 0.1694697319627E+08 0.1499999999919E+00 0.0000000000000E+00 0.5266666666718E+02
A7 20           0.28000000E+00 0.52000000E-12 0.52000000E-12 0.52000000E-12
 0.1694697319627E+08 0.1500000000067E+00 0.0000000000000E+00 0.5266666666718E+02
A7 21           0.28000000E+00 0.52000000E-12 0.52000000E-12 0.52000000E-12
 0.1694697319627E+08 0.1499999999805E+00 0.0000000000000E+00 0.5266666666718E+02
A7 22           0.28000000E+00 0.52000000E-12 0.52000000E-12 0.52000000E-12
 0.1694697319627E+08 0.1500000000007E+00 0.0000000000000E+00 0.5266666666718E+02
A7 23           0.28000000E+00 0.52000000E-12 0.52000000E-12 0.52000000E-12
 0.1694697319627E+08 0.1499999999550E+00 0.0000000000000E+00 0.5266666666718E+02
A7 24           0.28000000E+00 0.52000000E-12 0.52000000E-12 0.52000000E-12
 0.1694697319627E+08 0.1500000000012E+00 0.0000000000000E+00 0.5266666666718E+02
A7 25           0.28000000E+00 0.52000000E-12 0.52000000E-12 0.52000000E-12
 0.1694697319627E+08 0.1500000000152E+00 0.0000000000000E+00 0.5266666666718E+02
A7 26           0.28000000E+00 0.52000000E-12 0.52000000E-12 0.52000000E-12
 0.1694697319627E+08 0.1499999999932E+00 0.0000000000000E+00 0.5266666666718E+02
A7 27           0.28000000E+00 0.52000000E-12 0.52000000E-12 0.52000000E-12
 0.1694697319627E+08 0.1500000000490E+00 0.0000000000000E+00 0.5266666666718E+02
A7 28           0.28000000E+00 0.52000000E-12 0.52000000E-12 0.52000000E-12
 0.1694697319627E+08 0.1500000000340E+00 0.0000000000000E+00 0.5266666666718E+02
A7 29           0.28000000E+00 0.52000000E-12 0.52000000E-12 0.52000000E-12
 0.1694697319627E+08 0.1499999999903E+00 0.0000000000000E+00 0.5266666666720E+02
A7 30           0.28000000E+00 0.52000000E-12 0.52000000E-12 0.52000000E-12
 0.1694697319627E+08 0.1500000000101E+00 0.0000000000000E+00 0.5266666666721E+02
A7 31           0.28000000E+00 0.52000000E-12 0.52000000E-12 0.52000000E-12
 0.1694697319627E+08 0.1500000000125E+00 0.0000000000000E+00 0.5266666666723E+02
A7 32           0.28000000E+00 0.52000000E-12 0.52000000E-12 0.52000000E-12
 0.1694697319627E+08 0.1499999999749E+00 0.0000000000000E+00 0.5266666666727E+02
A7 33           0.28000000E+00 0.52000000E-12 0.52000000E-12 0.52000000E-12
 0.1694697319627E+08 0.1500000000121E+00 0.0000000000000E+00 0.5266666666729E+02
A7 34           0.28000000E+00 0.52000000E-12 0.52000000E-12 0.52000000E-12
 0.1694697319627E+08 0.1499999999784E+00 0.0000000000000E+00 0.5266666666730E+02
A7 35           0.28000000E+00 0.52000000E-12 0.52000000E-12 0.52000000E-12
 0.1694697319627E+08 0.1500000000168E+00 0.0000000000000E+00 0.5266666666732E+02
A7 36           0.28000000E+00 0.52000000E-12 0.52000000E-12 0.52000000E-12
 0.1694697319627E+08 0.1499999999894E+00 0.0000000000000E+00 0.5266666666734E+02
A7 37           0.28000000E+00 0.52000000E-12 0.52000000E-12 0.52000000E-12
 0.1694697319627E+08 0.1499999999970E+00 0.0000000000000E+00 0.5266666666735E+02
A7 38           0.28000000E+00 0.52000000E-12 0.52000000E-12 0.52000000E-12
 0.1694697319627E+08 0.1499999999876E+00 0.0000000000000E+00 0.5266666666738E+02
A7 39           0.28000000E+00 0.52000000E-12 0.52000000E-12 0.52000000E-12
 0.1694697319627E+08 0.1500000000053E+00 0.0000000000000E+00 0.5266666666738E+02
A7 40           0.28000000E+00 0.52000000E-12 0.52000000E-12 0.52000000E-12
 0.1694697319627E+08 0.1499999999739E+00 0.0000000000000E+00 0.5266666666738E+02
A7 41           0.28000000E+00 0.52000000E-12 0.52000000E-12 0.52000000E-12
 0.1694697319627E+08 0.1499999999795E+00 0.0000000000000E+00 0.5266666666738E+02
A7 42           0.28000000E+00 0.52000000E-12 0.52000000E-12 0.52000000E-12
 0.1694697319627E+08 0.1500000000098E+00 0.0000000000000E+00 0.5266666666739E+02
A7 43           0.28000000E+00 0.52000000E-12 0.52000000E-12 0.52000000E-12
 0.1694697319627E+08 0.1500000000160E+00 0.0000000000000E+00 0.5266666666748E+02
A7 44           0.28000000E+00 0.52000000E-12 0.52000000E-12 0.52000000E-12
 0.1694697319627E+08 0.1499999999597E+00 0.0000000000000E+00 0.5266666666762E+02
A7 45           0.28000000E+00 0.52000000E-12 0.52000000E-12 0.52000000E-12
 0.1694697319627E+08 0.1499999999473E+00 0.0000000000000E+00 0.5266666666761E+02
A7 46           0.28000000E+00 0.52000000E-12 0.52000000E-12 0.52000000E-12
 0.1694697319627E+08 0.1500000000141E+00 0.0000000000000E+00 0.5266666666743E+02
A7 47           0.28000000E+00 0.52000000E-12 0.52000000E-12 0.52000000E-12
 0.1694697319627E+08 0.1500000000311E+00 0.0000000000000E+00 0.5266666666738E+02
A7 48           0.28000000E+00 0.52000000E-12 0.52000000E-12 0.52000000E-12
 0.1694697319627E+08 0.1499999999867E+00 0.0000000000000E+00 0.5266666666753E+02
A7 49           0.28000000E+00 0.52000000E-12 0.52000000E-12 0.52000000E-12
 0.1694697319627E+08 0.1500000000131E+00 0.0000000000000E+00 0.5266666666728E+02
A7 50           0.28000000E+00 0.52000000E-12 0.52000000E-12 0.52000000E-12
 0.1694697319627E+08 0.1500000000031E+00 0.0000000000000E+00 0.5266666666733E+02
A7 51           0.28000000E+00 0.52000000E-12 0.52000000E-12 0.52000000E-12
 0.1694697319627E+08 0.1499999999854E+00 0.0000000000000E+00 0.5266666666727E+02
A7 52           0.28000000E+00 0.52000000E-12 0.52000000E-12 0.52000000E-12
 0.1694697319627E+08 0.1500000000124E+00 0.0000000000000E+00 0.5266666666709E+02
A7 53           0.28000000E+00 0.52000000E-12 0.52000000E-12 0.52000000E-12
 0.1694697319627E+08 0.1499999999943E+00 0.0000000000000E+00 0.5266666666737E+02
A7 54           0.28000000E+00 0.52000000E-12 0.52000000E-12 0.52000000E-12
 0.1694697319627E+08 0.1499999999737E+00 0.0000000000000E+00 0.5266666666731E+02
A7 55           0.28000000E+00 0.52000000E-12 0.52000000E-12 0.52000000E-12
 0.1694697319627E+08 0.1500000000340E+00 0.0000000000000E+00 0.5266666666655E+02
A7 56           0.28000000E+00 0.52000000E-12 0.52000000E-12 0.52000000E-12
 0.1694697319627E+08 0.1500000000006E+00 0.0000000000000E+00 0.5266666666648E+02
A7 57           0.28000000E+00 0.52000000E-12 0.52000000E-12 0.52000000E-12
 0.1694697319627E+08 0.1499999999807E+00 0.0000000000000E+00 0.5266666666676E+02
A7 58           0.28000000E+00 0.52000000E-12 0.52000000E-12 0.52000000E-12
 0.1694697319627E+08 0.1499999999995E+00 0.0000000000000E+00 0.5266666666652E+02
A7 59           0.28000000E+00 0.52000000E-12 0.52000000E-12 0.52000000E-12
 0.1694697319627E+08 0.1499999999805E+00 0.0000000000000E+00 0.5266666666729E+02
A7 60           0.28000000E+00 0.52000000E-12 0.52000000E-12 0.52000000E-12
 0.1694697319627E+08 0.1499999999954E+00 0.0000000000000E+00 0.5266666666734E+02
A7 61           0.28000000E+00 0.52000000E-12 0.52000000E-12 0.52000000E-12
 0.1694697319627E+08 0.1500000000001E+00 0.0000000000000E+00 0.5266666666635E+02
A7 62           0.28000000E+00 0.52000000E-12 0.52000000E-12 0.52000000E-12
 0.1694697319627E+08 0.1500000000106E+00 0.0000000000000E+00 0.5266666666641E+02
A7 63           0.28000000E+00 0.52000000E-12 0.52000000E-12 0.52000000E-12
 0.1694697319628E+08 0.1499999999978E+00 0.0000000000000E+00 0.5266666666680E+02
A7 64           0.28000000E+00 0.52000000E-12 0.52000000E-12 0.52000000E-12
 0.1694697319627E+08 0.1499999999795E+00 0.0000000000000E+00 0.5266666666724E+02
A7 65           0.28000000E+00 0.52000000E-12 0.52000000E-12 0.52000000E-12
 0.1694697319627E+08 0.1500000000049E+00 0.0000000000000E+00 0.5266666666548E+02
A7 66           0.28000000E+00 0.52000000E-12 0.52000000E-12 0.52000000E-12
 0.1694697319627E+08 0.1500000000252E+00 0.0000000000000E+00 0.5266666666655E+02
A7 67           0.28000000E+00 0.52000000E-12 0.52000000E-12 0.52000000E-12
 0.1694697319627E+08 0.1499999999782E+00 0.0000000000000E+00 0.5266666666713E+02
A7 68           0.28000000E+00 0.52000000E-12 0.52000000E-12 0.52000000E-12
 0.1694697319627E+08 0.1500000000044E+00 0.0000000000000E+00 0.5266666666728E+02
A7 69           0.28000000E+00 0.52000000E-12 0.52000000E-12 0.52000000E-12
 0.1694697319627E+08 0.1500000000297E+00 0.0000000000000E+00 0.5266666666647E+02
A7 70           0.28000000E+00 0.52000000E-12 0.52000000E-12 0.52000000E-12
 0.1694697319627E+08 0.1500000000149E+00 0.0000000000000E+00 0.5266666666652E+02
A7 71           0.28000000E+00 0.52000000E-12 0.52000000E-12 0.52000000E-12
 0.1694697319627E+08 0.1500000000057E+00 0.0000000000000E+00 0.5266666666672E+02
A7 72           0.28000000E+00 0.52000000E-12 0.52000000E-12 0.52000000E-12
 0.1694697319627E+08 0.1499999999740E+00 0.0000000000000E+00 0.5266666666632E+02
A7 73           0.28000000E+00 0.52000000E-12 0.52000000E-12 0.52000000E-12
 0.1694697319627E+08 0.1500000000168E+00 0.0000000000000E+00 0.5266666666643E+02
A7 74           0.28000000E+00 0.52000000E-12 0.52000000E-12 0.52000000E-12
 0.1694697319627E+08 0.1499999999809E+00 0.0000000000000E+00 0.5266666666689E+02
A7 75           0.28000000E+00 0.52000000E-12 0.52000000E-12 0.52000000E-12
 0.1694697319627E+08 0.1500000000115E+00 0.0000000000000E+00 0.5266666666786E+02
A7 76           0.28000000E+00 0.52000000E-12 0.52000000E-12 0.52000000E-12
 0.1694697319627E+08 0.1499999999754E+00 0.0000000000000E+00 0.5266666666597E+02
A7 77           0.28000000E+00 0.52000000E-12 0.52000000E-12 0.52000000E-12
 0.1694697319628E+08 0.1500000000210E+00 0.0000000000000E+00 0.5266666666607E+02
A7 78           0.28000000E+00 0.52000000E-12 0.52000000E-12 0.52000000E-12
 0.1694697319627E+08 0.1500000000005E+00 0.0000000000000E+00 0.5266666666724E+02
A7 79           0.28000000E+00 0.52000000E-12 0.52000000E-12 0.52000000E-12
 0.1694697319628E+08 0.1500000000226E+00 0.0000000000000E+00 0.5266666666633E+02
A7 80           0.28000000E+00 0.52000000E-12 0.52000000E-12 0.52000000E-12
 0.1694697319627E+08 0.1500000000249E+00 0.0000000000000E+00 0.5266666666651E+02
A7 81           0.28000000E+00 0.52000000E-12 0.52000000E-12 0.52000000E-12
 0.1694697319627E+08 0.1499999999964E+00 0.0000000000000E+00 0.5266666666691E+02
A7 82           0.28000000E+00 0.52000000E-12 0.52000000E-12 0.52000000E-12
 0.1694697319627E+08 0.1500000000099E+00 0.0000000000000E+00 0.5266666666647E+02
A7 83           0.28000000E+00 0.52000000E-12 0.52000000E-12 0.52000000E-12
 0.1694697319627E+08 0.1500000000145E+00 0.0000000000000E+00 0.5266666666680E+02
A7 84           0.28000000E+00 0.52000000E-12 0.52000000E-12 0.52000000E-12
 0.1694697319627E+08 0.1499999999868E+00 0.0000000000000E+00 0.5266666666669E+02
A7 85           0.28000000E+00 0.52000000E-12 0.52000000E-12 0.52000000E-12
 0.1694697319628E+08 0.1500000000006E+00 0.0000000000000E+00 0.5266666666666E+02
A7 86           0.28000000E+00 0.52000000E-12 0.52000000E-12 0.52000000E-12
 0.1694697319627E+08 0.1499999999820E+00 0.0000000000000E+00 0.5266666666656E+02
A7 87           0.28000000E+00 0.52000000E-12 0.52000000E-12 0.52000000E-12
 0.1694697319627E+08 0.1499999999882E+00 0.0000000000000E+00 0.5266666666672E+02
A7 88           0.28000000E+00 0.52000000E-12 0.52000000E-12 0.52000000E-12
 0.1694697319627E+08 0.1499999999689E+00 0.0000000000000E+00 0.5266666666674E+02
A7 89           0.28000000E+00 0.52000000E-12 0.52000000E-12 0.52000000E-12
 0.1694697319627E+08 0.1499999999840E+00 0.0000000000000E+00 0.5266666666653E+02
A7 90           0.28000000E+00 0.52000000E-12 0.52000000E-12 0.52000000E-12
 0.1694697319627E+08 0.1499999999942E+00 0.0000000000000E+00 0.5266666666685E+02
A7 91           0.28000000E+00 0.52000000E-12 0.52000000E-12 0.52000000E-12
 0.1694697319627E+08 0.1499999999954E+00 0.0000000000000E+00 0.5266666666651E+02
A7 92           0.28000000E+00 0.52000000E-12 0.52000000E-12 0.52000000E-12
 0.1694697319627E+08 0.1500000000306E+00 0.0000000000000E+00 0.5266666666669E+02
A7 93           0.28000000E+00 0.52000000E-12 0.52000000E-12 0.52000000E-12
 0.1694697319627E+08 0.1499999999917E+00 0.0000000000000E+00 0.5266666666666E+02
A7 94           0.28000000E+00 0.52000000E-12 0.52000000E-12 0.52000000E-12
 0.1694697319627E+08 0.1499999999788E+00 0.0000000000000E+00 0.5266666666674E+02
A7 95           0.28000000E+00 0.52000000E-12 0.52000000E-12 0.52000000E-12
 0.1694697319627E+08 0.1499999999690E+00 0.0000000000000E+00 0.5266666666658E+02
A7 96           0.28000000E+00 0.52000000E-12 0.52000000E-12 0.52000000E-12
 0.1694697319627E+08 0.1499999999758E+00 0.0000000000000E+00 0.5266666666673E+02
A7 97           0.28000000E+00 0.52000000E-12 0.52000000E-12 0.52000000E-12
 0.1694697319628E+08 0.1499999999924E+00 0.0000000000000E+00 0.5266666666662E+02
A7 98           0.28000000E+00 0.52000000E-12 0.52000000E-12 0.52000000E-12
 0.1694697319627E+08 0.1500000000200E+00 0.0000000000000E+00 0.5266666666668E+02
A7 99           0.28000000E+00 0.52000000E-12 0.52000000E-12 0.52000000E-12
 0.1694697319627E+08 0.1500000000066E+00 0.0000000000000E+00 0.5266666666665E+02
A71 0           0.28000000E+00 0.52000000E-12 0.52000000E-12 0.52000000E-12
 0.1694697319627E+08 0.1499999999538E+00 0.0000000000000E+00 0.5266666666668E+02
A8  1           0.28000000E+00 0.52000000E-12 0.52000000E-12 0.52000000E-12
 0.1705475039223E+08 0.1500000000218E+00 0.0000000000000E+00 0.5311111111153E+02
A8  2           0.28000000E+00 0.52000000E-12 0.52000000E-12 0.52000000E-12
 0.1705475039223E+08 0.1499999999737E+00 0.0000000000000E+00 0.5311111111153E+02
A8  3           0.28000000E+00 0.52000000E-12 0.52000000E-12 0.52000000E-12
 0.1705475039223E+08 0.1499999999801E+00 0.0000000000000E+00 0.5311111111153E+02
A8  4           0.28000000E+00 0.52000000E-12 0.52000000E-12 0.52000000E-12
 0.1705475039223E+08 0.1499999999469E+00 0.0000000000000E+00 0.5311111111153E+02
A8  5           0.28000000E+00 0.52000000E-12 0.52000000E-12 0.52000000E-12
 0.1705475039223E+08 0.1499999999750E+00 0.0000000000000E+00 0.5311111111153E+02
A8  6           0.28000000E+00 0.52000000E-12 0.52000000E-12 0.52000000E-12
 0.1705475039223E+08 0.1500000000059E+00 0.0000000000000E+00 0.5311111111153E+02
A8  7           0.28000000E+00 0.52000000E-12 0.52000000E-12 0.52000000E-12
 0.1705475039223E+08 0.1499999999918E+00 0.0000000000000E+00 0.5311111111153E+02
A8  8           0.28000000E+00 0.52000000E-12 0.52000000E-12 0.52000000E-12
 0.1705475039223E+08 0.1499999999899E+00 0.0000000000000E+00 0.5311111111153E+02
A8  9           0.28000000E+00 0.52000000E-12 0.52000000E-12 0.52000000E-12
 0.1705475039223E+08 0.1499999999681E+00 0.0000000000000E+00 0.5311111111153E+02
A8 10           0.28000000E+00 0.52000000E-12 0.52000000E-12 0.52000000E-12
 0.1705475039223E+08 0.1500000000039E+00 0.0000000000000E+00 0.5311111111153E+02
A8 11           0.28000000E+00 0.52000000E-12 0.52000000E-12 0.52000000E-12
 0.1705475039223E+08 0.1499999999662E+00 0.0000000000000E+00 0.5311111111153E+02
A8 12           0.28000000E+00 0.52000000E-12 0.52000000E-12 0.52000000E-12
 0.1705475039223E+08 0.1500000000083E+00 0.0000000000000E+00 0.5311111111153E+02
A8 13           0.28000000E+00 0.52000000E-12 0.52000000E-12 0.52000000E-12
 0.1705475039223E+08 0.1499999999605E+00 0.0000000000000E+00 0.5311111111153E+02
A8 14           0.28000000E+00 0.52000000E-12 0.52000000E-12 0.52000000E-12
 0.1705475039223E+08 0.1499999999889E+00 0.0000000000000E+00 0.5311111111153E+02
A8 15           0.28000000E+00 0.52000000E-12 0.52000000E-12 0.52000000E-12
 0.1705475039223E+08 0.1500000000508E+00 0.0000000000000E+00 0.5311111111153E+02
A8 16           0.28000000E+00 0.52000000E-12 0.52000000E-12 0.52000000E-12
 0.1705475039223E+08 0.1500000000130E+00 0.0000000000000E+00 0.5311111111153E+02
A8 17           0.28000000E+00 0.52000000E-12 0.52000000E-12 0.52000000E-12
 0.1705475039223E+08 0.1499999999666E+00 0.0000000000000E+00 0.5311111111153E+02
A8 18           0.28000000E+00 0.52000000E-12 0.52000000E-12 0.52000000E-12
 0.1705475039223E+08 0.1499999999898E+00 0.0000000000000E+00 0.5311111111153E+02
A8 19           0.28000000E+00 0.52000000E-12 0.52000000E-12 0.52000000E-12
 0.1705475039223E+08 0.1500000000203E+00 0.0000000000000E+00 0.5311111111153E+02
A8 20           0.28000000E+00 0.52000000E-12 0.52000000E-12 0.52000000E-12
 0.1705475039223E+08 0.1500000000158E+00 0.0000000000000E+00 0.5311111111153E+02
A8 21           0.28000000E+00 0.52000000E-12 0.52000000E-12 0.52000000E-12
 0.1705475039223E+08 0.1499999999982E+00 0.0000000000000E+00 0.5311111111153E+02
A8 22           0.28000000E+00 0.52000000E-12 0.52000000E-12 0.52000000E-12
 0.1705475039223E+08 0.1500000000025E+00 0.0000000000000E+00 0.5311111111153E+02
A8 23           0.28000000E+00 0.52000000E-12 0.52000000E-12 0.52000000E-12
 0.1705475039223E+08 0.1499999999684E+00 0.0000000000000E+00 0.5311111111153E+02
A8 24           0.28000000E+00 0.52000000E-12 0.52000000E-12 0.52000000E-12
 0.1705475039223E+08 0.1499999999971E+00 0.0000000000000E+00 0.5311111111153E+02
A8 25           0.28000000E+00 0.52000000E-12 0.52000000E-12 0.52000000E-12
 0.1705475039223E+08 0.1499999999969E+00 0.0000000000000E+00 0.5311111111153E+02
A8 26           0.28000000E+00 0.52000000E-12 0.52000000E-12 0.52000000E-12
 0.1705475039223E+08 0.1500000000192E+00 0.0000000000000E+00 0.5311111111152E+02
A8 27           0.28000000E+00 0.52000000E-12 0.52000000E-12 0.52000000E-12
 0.1705475039223E+08 0.1500000000151E+00 0.0000000000000E+00 0.5311111111152E+02
A8 28           0.28000000E+00 0.52000000E-12 0.52000000E-12 0.52000000E-12
 0.1705475039223E+08 0.1499999999954E+00 0.0000000000000E+00 0.5311111111152E+02
A8 29           0.28000000E+00 0.52000000E-12 0.52000000E-12 0.52000000E-12
 0.1705475039223E+08 0.1500000000296E+00 0.0000000000000E+00 0.5311111111152E+02
A8 30           0.28000000E+00 0.52000000E-12 0.52000000E-12 0.52000000E-12
 0.1705475039223E+08 0.1500000000207E+00 0.0000000000000E+00 0.5311111111153E+02
A8 31           0.28000000E+00 0.52000000E-12 0.52000000E-12 0.52000000E-12
 0.1705475039223E+08 0.1499999999843E+00 0.0000000000000E+00 0.5311111111154E+02
A8 32           0.28000000E+00 0.52000000E-12 0.52000000E-12 0.52000000E-12
 0.1705475039223E+08 0.1499999999685E+00 0.0000000000000E+00 0.5311111111156E+02
A8 33           0.28000000E+00 0.52000000E-12 0.52000000E-12 0.52000000E-12
 0.1705475039223E+08 0.1499999999716E+00 0.0000000000000E+00 0.5311111111158E+02
A8 34           0.28000000E+00 0.52000000E-12 0.52000000E-12 0.52000000E-12
 0.1705475039223E+08 0.1500000000287E+00 0.0000000000000E+00 0.5311111111159E+02
A8 35           0.28000000E+00 0.52000000E-12 0.52000000E-12 0.52000000E-12
 0.1705475039223E+08 0.1499999999994E+00 0.0000000000000E+00 0.5311111111161E+02
A8 36           0.28000000E+00 0.52000000E-12 0.52000000E-12 0.52000000E-12
 0.1705475039223E+08 0.1499999999928E+00 0.0000000000000E+00 0.5311111111164E+02
A8 37           0.28000000E+00 0.52000000E-12 0.52000000E-12 0.52000000E-12
 0.1705475039223E+08 0.1500000000036E+00 0.0000000000000E+00 0.5311111111165E+02
A8 38           0.28000000E+00 0.52000000E-12 0.52000000E-12 0.52000000E-12
 0.1705475039223E+08 0.1499999999727E+00 0.0000000000000E+00 0.5311111111168E+02
A8 39           0.28000000E+00 0.52000000E-12 0.52000000E-12 0.52000000E-12
 0.1705475039223E+08 0.1499999999826E+00 0.0000000000000E+00 0.5311111111172E+02
A8 40           0.28000000E+00 0.52000000E-12 0.52000000E-12 0.52000000E-12
 0.1705475039223E+08 0.1500000000189E+00 0.0000000000000E+00 0.5311111111174E+02
A8 41           0.28000000E+00 0.52000000E-12 0.52000000E-12 0.52000000E-12
 0.1705475039223E+08 0.1500000000052E+00 0.0000000000000E+00 0.5311111111173E+02
A8 42           0.28000000E+00 0.52000000E-12 0.52000000E-12 0.52000000E-12
 0.1705475039223E+08 0.1500000000106E+00 0.0000000000000E+00 0.5311111111176E+02
A8 43           0.28000000E+00 0.52000000E-12 0.52000000E-12 0.52000000E-12
 0.1705475039223E+08 0.1499999999540E+00 0.0000000000000E+00 0.5311111111189E+02
A8 44           0.28000000E+00 0.52000000E-12 0.52000000E-12 0.52000000E-12
 0.1705475039223E+08 0.1499999999790E+00 0.0000000000000E+00 0.5311111111181E+02
A8 45           0.28000000E+00 0.52000000E-12 0.52000000E-12 0.52000000E-12
 0.1705475039223E+08 0.1500000000013E+00 0.0000000000000E+00 0.5311111111176E+02
A8 46           0.28000000E+00 0.52000000E-12 0.52000000E-12 0.52000000E-12
 0.1705475039223E+08 0.1500000000076E+00 0.0000000000000E+00 0.5311111111160E+02
A8 47           0.28000000E+00 0.52000000E-12 0.52000000E-12 0.52000000E-12
 0.1705475039223E+08 0.1500000000097E+00 0.0000000000000E+00 0.5311111111158E+02
A8 48           0.28000000E+00 0.52000000E-12 0.52000000E-12 0.52000000E-12
 0.1705475039223E+08 0.1499999999472E+00 0.0000000000000E+00 0.5311111111172E+02
A8 49           0.28000000E+00 0.52000000E-12 0.52000000E-12 0.52000000E-12
 0.1705475039223E+08 0.1500000000031E+00 0.0000000000000E+00 0.5311111111173E+02
A8 50           0.28000000E+00 0.52000000E-12 0.52000000E-12 0.52000000E-12
 0.1705475039223E+08 0.1499999999931E+00 0.0000000000000E+00 0.5311111111168E+02
A8 51           0.28000000E+00 0.52000000E-12 0.52000000E-12 0.52000000E-12
 0.1705475039223E+08 0.1499999999984E+00 0.0000000000000E+00 0.5311111111147E+02
A8 52           0.28000000E+00 0.52000000E-12 0.52000000E-12 0.52000000E-12
 0.1705475039223E+08 0.1500000000409E+00 0.0000000000000E+00 0.5311111111132E+02
A8 53           0.28000000E+00 0.52000000E-12 0.52000000E-12 0.52000000E-12
 0.1705475039223E+08 0.1499999999881E+00 0.0000000000000E+00 0.5311111111173E+02
A8 54           0.28000000E+00 0.52000000E-12 0.52000000E-12 0.52000000E-12
 0.1705475039223E+08 0.1500000000306E+00 0.0000000000000E+00 0.5311111111161E+02
A8 55           0.28000000E+00 0.52000000E-12 0.52000000E-12 0.52000000E-12
 0.1705475039223E+08 0.1499999999949E+00 0.0000000000000E+00 0.5311111111102E+02
A8 56           0.28000000E+00 0.52000000E-12 0.52000000E-12 0.52000000E-12
 0.1705475039223E+08 0.1500000000142E+00 0.0000000000000E+00 0.5311111111110E+02
A8 57           0.28000000E+00 0.52000000E-12 0.52000000E-12 0.52000000E-12
 0.1705475039223E+08 0.1500000000064E+00 0.0000000000000E+00 0.5311111111116E+02
A8 58           0.28000000E+00 0.52000000E-12 0.52000000E-12 0.52000000E-12
 0.1705475039223E+08 0.1500000000440E+00 0.0000000000000E+00 0.5311111111077E+02
A8 59           0.28000000E+00 0.52000000E-12 0.52000000E-12 0.52000000E-12
 0.1705475039223E+08 0.1500000000068E+00 0.0000000000000E+00 0.5311111111159E+02
A8 60           0.28000000E+00 0.52000000E-12 0.52000000E-12 0.52000000E-12
 0.1705475039223E+08 0.1499999999884E+00 0.0000000000000E+00 0.5311111111160E+02
A8 61           0.28000000E+00 0.52000000E-12 0.52000000E-12 0.52000000E-12
 0.1705475039223E+08 0.1500000000015E+00 0.0000000000000E+00 0.5311111111091E+02
A8 62           0.28000000E+00 0.52000000E-12 0.52000000E-12 0.52000000E-12
 0.1705475039223E+08 0.1500000000084E+00 0.0000000000000E+00 0.5311111111078E+02
A8 63           0.28000000E+00 0.52000000E-12 0.52000000E-12 0.52000000E-12
 0.1705475039223E+08 0.1499999999651E+00 0.0000000000000E+00 0.5311111111139E+02
A8 64           0.28000000E+00 0.52000000E-12 0.52000000E-12 0.52000000E-12
 0.1705475039223E+08 0.1499999999865E+00 0.0000000000000E+00 0.5311111111153E+02
A8 65           0.28000000E+00 0.52000000E-12 0.52000000E-12 0.52000000E-12
 0.1705475039223E+08 0.1500000000359E+00 0.0000000000000E+00 0.5311111111006E+02
A8 66           0.28000000E+00 0.52000000E-12 0.52000000E-12 0.52000000E-12
 0.1705475039223E+08 0.1500000000131E+00 0.0000000000000E+00 0.5311111111108E+02
A8 67           0.28000000E+00 0.52000000E-12 0.52000000E-12 0.52000000E-12
 0.1705475039223E+08 0.1499999999904E+00 0.0000000000000E+00 0.5311111111141E+02
A8 68           0.28000000E+00 0.52000000E-12 0.52000000E-12 0.52000000E-12
 0.1705475039223E+08 0.1500000000064E+00 0.0000000000000E+00 0.5311111111164E+02
A8 69           0.28000000E+00 0.52000000E-12 0.52000000E-12 0.52000000E-12
 0.1705475039223E+08 0.1500000000010E+00 0.0000000000000E+00 0.5311111111088E+02
A8 70           0.28000000E+00 0.52000000E-12 0.52000000E-12 0.52000000E-12
 0.1705475039223E+08 0.1499999999989E+00 0.0000000000000E+00 0.5311111111107E+02
A8 71           0.28000000E+00 0.52000000E-12 0.52000000E-12 0.52000000E-12
 0.1705475039223E+08 0.1500000000221E+00 0.0000000000000E+00 0.5311111111112E+02
A8 72           0.28000000E+00 0.52000000E-12 0.52000000E-12 0.52000000E-12
 0.1705475039223E+08 0.1500000000263E+00 0.0000000000000E+00 0.5311111111088E+02
A8 73           0.28000000E+00 0.52000000E-12 0.52000000E-12 0.52000000E-12
 0.1705475039223E+08 0.1499999999997E+00 0.0000000000000E+00 0.5311111111092E+02
A8 74           0.28000000E+00 0.52000000E-12 0.52000000E-12 0.52000000E-12
 0.1705475039223E+08 0.1500000000302E+00 0.0000000000000E+00 0.5311111111126E+02
A8 75           0.28000000E+00 0.52000000E-12 0.52000000E-12 0.52000000E-12
 0.1705475039223E+08 0.1499999999520E+00 0.0000000000000E+00 0.5311111111204E+02
A8 76           0.28000000E+00 0.52000000E-12 0.52000000E-12 0.52000000E-12
 0.1705475039223E+08 0.1500000000293E+00 0.0000000000000E+00 0.5311111111058E+02
A8 77           0.28000000E+00 0.52000000E-12 0.52000000E-12 0.52000000E-12
 0.1705475039223E+08 0.1500000000429E+00 0.0000000000000E+00 0.5311111111065E+02
A8 78           0.28000000E+00 0.52000000E-12 0.52000000E-12 0.52000000E-12
 0.1705475039223E+08 0.1499999999809E+00 0.0000000000000E+00 0.5311111111152E+02
A8 79           0.28000000E+00 0.52000000E-12 0.52000000E-12 0.52000000E-12
 0.1705475039223E+08 0.1500000000085E+00 0.0000000000000E+00 0.5311111111086E+02
A8 80           0.28000000E+00 0.52000000E-12 0.52000000E-12 0.52000000E-12
 0.1705475039223E+08 0.1500000000037E+00 0.0000000000000E+00 0.5311111111099E+02
A8 81           0.28000000E+00 0.52000000E-12 0.52000000E-12 0.52000000E-12
 0.1705475039223E+08 0.1499999999844E+00 0.0000000000000E+00 0.5311111111129E+02
A8 82           0.28000000E+00 0.52000000E-12 0.52000000E-12 0.52000000E-12
 0.1705475039223E+08 0.1500000000263E+00 0.0000000000000E+00 0.5311111111096E+02
A8 83           0.28000000E+00 0.52000000E-12 0.52000000E-12 0.52000000E-12
 0.1705475039223E+08 0.1499999999669E+00 0.0000000000000E+00 0.5311111111122E+02
A8 84           0.28000000E+00 0.52000000E-12 0.52000000E-12 0.52000000E-12
 0.1705475039223E+08 0.1500000000317E+00 0.0000000000000E+00 0.5311111111112E+02
A8 85           0.28000000E+00 0.52000000E-12 0.52000000E-12 0.52000000E-12
 0.1705475039223E+08 0.1499999999801E+00 0.0000000000000E+00 0.5311111111111E+02
A8 86           0.28000000E+00 0.52000000E-12 0.52000000E-12 0.52000000E-12
 0.1705475039223E+08 0.1499999999995E+00 0.0000000000000E+00 0.5311111111103E+02
A8 87           0.28000000E+00 0.52000000E-12 0.52000000E-12 0.52000000E-12
 0.1705475039222E+08 0.1499999999822E+00 0.0000000000000E+00 0.5311111111115E+02
A8 88           0.28000000E+00 0.52000000E-12 0.52000000E-12 0.52000000E-12
 0.1705475039223E+08 0.1500000000005E+00 0.0000000000000E+00 0.5311111111117E+02
A8 89           0.28000000E+00 0.52000000E-12 0.52000000E-12 0.52000000E-12
 0.1705475039223E+08 0.1500000000134E+00 0.0000000000000E+00 0.5311111111101E+02
A8 90           0.28000000E+00 0.52000000E-12 0.52000000E-12 0.52000000E-12
 0.1705475039222E+08 0.1499999999720E+00 0.0000000000000E+00 0.5311111111125E+02
A8 91           0.28000000E+00 0.52000000E-12 0.52000000E-12 0.52000000E-12
 0.1705475039223E+08 0.1500000000593E+00 0.0000000000000E+00 0.5311111111099E+02
A8 92           0.28000000E+00 0.52000000E-12 0.52000000E-12 0.52000000E-12
 0.1705475039223E+08 0.1499999999880E+00 0.0000000000000E+00 0.5311111111113E+02
A8 93           0.28000000E+00 0.52000000E-12 0.52000000E-12 0.52000000E-12
 0.1705475039222E+08 0.1500000000185E+00 0.0000000000000E+00 0.5311111111111E+02
A8 94           0.28000000E+00 0.52000000E-12 0.52000000E-12 0.52000000E-12
 0.1705475039222E+08 0.1499999999691E+00 0.0000000000000E+00 0.5311111111117E+02
A8 95           0.28000000E+00 0.52000000E-12 0.52000000E-12 0.52000000E-12
 0.1705475039223E+08 0.1500000000349E+00 0.0000000000000E+00 0.5311111111105E+02
A8 96           0.28000000E+00 0.52000000E-12 0.52000000E-12 0.52000000E-12
 0.1705475039222E+08 0.1499999999704E+00 0.0000000000000E+00 0.5311111111116E+02
A8 97           0.28000000E+00 0.52000000E-12 0.52000000E-12 0.52000000E-12
 0.1705475039223E+08 0.1500000000411E+00 0.0000000000000E+00 0.5311111111108E+02
A8 98           0.28000000E+00 0.52000000E-12 0.52000000E-12 0.52000000E-12
 0.1705475039223E+08 0.1499999999913E+00 0.0000000000000E+00 0.5311111111112E+02
A8 99           0.28000000E+00 0.52000000E-12 0.52000000E-12 0.52000000E-12
 0.1705475039223E+08 0.1500000000093E+00 0.0000000000000E+00 0.5311111111110E+02
A81 0           0.28000000E+00 0.52000000E-12 0.52000000E-12 0.52000000E-12
 0.1705475039222E+08 0.1500000000053E+00 0.0000000000000E+00 0.5311111111112E+02
A9  1           0.28000000E+00 0.52000000E-12 0.52000000E-12 0.52000000E-12
 0.1716251254355E+08 0.1499999999692E+00 0.0000000000000E+00 0.5355555555584E+02
A9  2           0.28000000E+00 0.52000000E-12 0.52000000E-12 0.52000000E-12
 0.1716251254355E+08 0.1500000000012E+00 0.0000000000000E+00 0.5355555555584E+02
A9  3           0.28000000E+00 0.52000000E-12 0.52000000E-12 0.52000000E-12
 0.1716251254355E+08 0.1500000000184E+00 0.0000000000000E+00 0.5355555555584E+02
A9  4           0.28000000E+00 0.52000000E-12 0.52000000E-12 0.52000000E-12
 0.1716251254355E+08 0.1500000000395E+00 0.0000000000000E+00 0.5355555555584E+02
A9  5           0.28000000E+00 0.52000000E-12 0.52000000E-12 0.52000000E-12
 0.1716251254355E+08 0.1500000000259E+00 0.0000000000000E+00 0.5355555555584E+02
A9  6           0.28000000E+00 0.52000000E-12 0.52000000E-12 0.52000000E-12
 0.1716251254355E+08 0.1500000000231E+00 0.0000000000000E+00 0.5355555555584E+02
A9  7           0.28000000E+00 0.52000000E-12 0.52000000E-12 0.52000000E-12
 0.1716251254355E+08 0.1499999999868E+00 0.0000000000000E+00 0.5355555555584E+02
A9  8           0.28000000E+00 0.52000000E-12 0.52000000E-12 0.52000000E-12
 0.1716251254355E+08 0.1499999999342E+00 0.0000000000000E+00 0.5355555555584E+02
A9  9           0.28000000E+00 0.52000000E-12 0.52000000E-12 0.52000000E-12
 0.1716251254355E+08 0.1499999999824E+00 0.0000000000000E+00 0.5355555555584E+02
A9 10           0.28000000E+00 0.52000000E-12 0.52000000E-12 0.52000000E-12
 0.1716251254355E+08 0.1499999999880E+00 0.0000000000000E+00 0.5355555555584E+02
A9 11           0.28000000E+00 0.52000000E-12 0.52000000E-12 0.52000000E-12
 0.1716251254355E+08 0.1500000000378E+00 0.0000000000000E+00 0.5355555555584E+02
A9 12           0.28000000E+00 0.52000000E-12 0.52000000E-12 0.52000000E-12
 0.1716251254355E+08 0.1500000000234E+00 0.0000000000000E+00 0.5355555555584E+02
A9 13           0.28000000E+00 0.52000000E-12 0.52000000E-12 0.52000000E-12
 0.1716251254355E+08 0.1500000000266E+00 0.0000000000000E+00 0.5355555555584E+02
A9 14           0.28000000E+00 0.52000000E-12 0.52000000E-12 0.52000000E-12
 0.1716251254355E+08 0.1500000000351E+00 0.0000000000000E+00 0.5355555555584E+02
A9 15           0.28000000E+00 0.52000000E-12 0.52000000E-12 0.52000000E-12
 0.1716251254355E+08 0.1500000000383E+00 0.0000000000000E+00 0.5355555555584E+02
A9 16           0.28000000E+00 0.52000000E-12 0.52000000E-12 0.52000000E-12
 0.1716251254355E+08 0.1500000000509E+00 0.0000000000000E+00 0.5355555555584E+02
A9 17           0.28000000E+00 0.52000000E-12 0.52000000E-12 0.52000000E-12
 0.1716251254355E+08 0.1500000000475E+00 0.0000000000000E+00 0.5355555555584E+02
A9 18           0.28000000E+00 0.52000000E-12 0.52000000E-12 0.52000000E-12
 0.1716251254355E+08 0.1499999999760E+00 0.0000000000000E+00 0.5355555555584E+02
A9 19           0.28000000E+00 0.52000000E-12 0.52000000E-12 0.52000000E-12
 0.1716251254355E+08 0.1499999999967E+00 0.0000000000000E+00 0.5355555555584E+02
A9 20           0.28000000E+00 0.52000000E-12 0.52000000E-12 0.52000000E-12
 0.1716251254355E+08 0.1500000000388E+00 0.0000000000000E+00 0.5355555555584E+02
A9 21           0.28000000E+00 0.52000000E-12 0.52000000E-12 0.52000000E-12
 0.1716251254355E+08 0.1500000000113E+00 0.0000000000000E+00 0.5355555555584E+02
A9 22           0.28000000E+00 0.52000000E-12 0.52000000E-12 0.52000000E-12
 0.1716251254355E+08 0.1500000000375E+00 0.0000000000000E+00 0.5355555555585E+02
A9 23           0.28000000E+00 0.52000000E-12 0.52000000E-12 0.52000000E-12
 0.1716251254355E+08 0.1500000000525E+00 0.0000000000000E+00 0.5355555555585E+02
A9 24           0.28000000E+00 0.52000000E-12 0.52000000E-12 0.52000000E-12
 0.1716251254355E+08 0.1499999999899E+00 0.0000000000000E+00 0.5355555555585E+02
A9 25           0.28000000E+00 0.52000000E-12 0.52000000E-12 0.52000000E-12
 0.1716251254355E+08 0.1499999999975E+00 0.0000000000000E+00 0.5355555555585E+02
A9 26           0.28000000E+00 0.52000000E-12 0.52000000E-12 0.52000000E-12
 0.1716251254355E+08 0.1500000000413E+00 0.0000000000000E+00 0.5355555555585E+02
A9 27           0.28000000E+00 0.52000000E-12 0.52000000E-12 0.52000000E-12
 0.1716251254355E+08 0.1499999999659E+00 0.0000000000000E+00 0.5355555555585E+02
A9 28           0.28000000E+00 0.52000000E-12 0.52000000E-12 0.52000000E-12
 0.1716251254355E+08 0.1499999999842E+00 0.0000000000000E+00 0.5355555555584E+02
A9 29           0.28000000E+00 0.52000000E-12 0.52000000E-12 0.52000000E-12
 0.1716251254355E+08 0.1499999999977E+00 0.0000000000000E+00 0.5355555555582E+02
A9 30           0.28000000E+00 0.52000000E-12 0.52000000E-12 0.52000000E-12
 0.1716251254355E+08 0.1500000000098E+00 0.0000000000000E+00 0.5355555555580E+02
A9 31           0.28000000E+00 0.52000000E-12 0.52000000E-12 0.52000000E-12
 0.1716251254355E+08 0.1500000000616E+00 0.0000000000000E+00 0.5355555555578E+02
A9 32           0.28000000E+00 0.52000000E-12 0.52000000E-12 0.52000000E-12
 0.1716251254355E+08 0.1500000000765E+00 0.0000000000000E+00 0.5355555555577E+02
A9 33           0.28000000E+00 0.52000000E-12 0.52000000E-12 0.52000000E-12
 0.1716251254355E+08 0.1500000000263E+00 0.0000000000000E+00 0.5355555555577E+02
A9 34           0.28000000E+00 0.52000000E-12 0.52000000E-12 0.52000000E-12
 0.1716251254355E+08 0.1500000000964E+00 0.0000000000000E+00 0.5355555555577E+02
A9 35           0.28000000E+00 0.52000000E-12 0.52000000E-12 0.52000000E-12
 0.1716251254355E+08 0.1500000000050E+00 0.0000000000000E+00 0.5355555555581E+02
A9 36           0.28000000E+00 0.52000000E-12 0.52000000E-12 0.52000000E-12
 0.1716251254355E+08 0.1500000000185E+00 0.0000000000000E+00 0.5355555555583E+02
A9 37           0.28000000E+00 0.52000000E-12 0.52000000E-12 0.52000000E-12
 0.1716251254355E+08 0.1500000000277E+00 0.0000000000000E+00 0.5355555555584E+02
A9 38           0.28000000E+00 0.52000000E-12 0.52000000E-12 0.52000000E-12
 0.1716251254355E+08 0.1500000000971E+00 0.0000000000000E+00 0.5355555555585E+02
A9 39           0.28000000E+00 0.52000000E-12 0.52000000E-12 0.52000000E-12
 0.1716251254355E+08 0.1500000000215E+00 0.0000000000000E+00 0.5355555555592E+02
A9 40           0.28000000E+00 0.52000000E-12 0.52000000E-12 0.52000000E-12
 0.1716251254355E+08 0.1499999999792E+00 0.0000000000000E+00 0.5355555555590E+02
A9 41           0.28000000E+00 0.52000000E-12 0.52000000E-12 0.52000000E-12
 0.1716251254355E+08 0.1500000000976E+00 0.0000000000000E+00 0.5355555555585E+02
A9 42           0.28000000E+00 0.52000000E-12 0.52000000E-12 0.52000000E-12
 0.1716251254355E+08 0.1499999999988E+00 0.0000000000000E+00 0.5355555555596E+02
A9 43           0.28000000E+00 0.52000000E-12 0.52000000E-12 0.52000000E-12
 0.1716251254355E+08 0.1499999999796E+00 0.0000000000000E+00 0.5355555555598E+02
A9 44           0.28000000E+00 0.52000000E-12 0.52000000E-12 0.52000000E-12
 0.1716251254355E+08 0.1500000000888E+00 0.0000000000000E+00 0.5355555555585E+02
A9 45           0.28000000E+00 0.52000000E-12 0.52000000E-12 0.52000000E-12
 0.1716251254355E+08 0.1499999999861E+00 0.0000000000000E+00 0.5355555555586E+02
A9 46           0.28000000E+00 0.52000000E-12 0.52000000E-12 0.52000000E-12
 0.1716251254355E+08 0.1500000000525E+00 0.0000000000000E+00 0.5355555555578E+02
A9 47           0.28000000E+00 0.52000000E-12 0.52000000E-12 0.52000000E-12
 0.1716251254355E+08 0.1499999999802E+00 0.0000000000000E+00 0.5355555555595E+02
A9 48           0.28000000E+00 0.52000000E-12 0.52000000E-12 0.52000000E-12
 0.1716251254355E+08 0.1500000000310E+00 0.0000000000000E+00 0.5355555555596E+02
A9 49           0.28000000E+00 0.52000000E-12 0.52000000E-12 0.52000000E-12
 0.1716251254355E+08 0.1499999999566E+00 0.0000000000000E+00 0.5355555555605E+02
A9 50           0.28000000E+00 0.52000000E-12 0.52000000E-12 0.52000000E-12
 0.1716251254355E+08 0.1499999999839E+00 0.0000000000000E+00 0.5355555555586E+02
A9 51           0.28000000E+00 0.52000000E-12 0.52000000E-12 0.52000000E-12
 0.1716251254355E+08 0.1500000000578E+00 0.0000000000000E+00 0.5355555555561E+02
A9 52           0.28000000E+00 0.52000000E-12 0.52000000E-12 0.52000000E-12
 0.1716251254356E+08 0.1499999999924E+00 0.0000000000000E+00 0.5355555555563E+02
A9 53           0.28000000E+00 0.52000000E-12 0.52000000E-12 0.52000000E-12
 0.1716251254355E+08 0.1499999999851E+00 0.0000000000000E+00 0.5355555555595E+02
A9 54           0.28000000E+00 0.52000000E-12 0.52000000E-12 0.52000000E-12
 0.1716251254355E+08 0.1499999999588E+00 0.0000000000000E+00 0.5355555555587E+02
A9 55           0.28000000E+00 0.52000000E-12 0.52000000E-12 0.52000000E-12
 0.1716251254355E+08 0.1500000000396E+00 0.0000000000000E+00 0.5355555555548E+02
A9 56           0.28000000E+00 0.52000000E-12 0.52000000E-12 0.52000000E-12
 0.1716251254356E+08 0.1500000000051E+00 0.0000000000000E+00 0.5355555555570E+02
A9 57           0.28000000E+00 0.52000000E-12 0.52000000E-12 0.52000000E-12
 0.1716251254356E+08 0.1500000000108E+00 0.0000000000000E+00 0.5355555555554E+02
A9 58           0.28000000E+00 0.52000000E-12 0.52000000E-12 0.52000000E-12
 0.1716251254356E+08 0.1500000000511E+00 0.0000000000000E+00 0.5355555555520E+02
A9 59           0.28000000E+00 0.52000000E-12 0.52000000E-12 0.52000000E-12
 0.1716251254356E+08 0.1500000000316E+00 0.0000000000000E+00 0.5355555555588E+02
A9 60           0.28000000E+00 0.52000000E-12 0.52000000E-12 0.52000000E-12
 0.1716251254355E+08 0.1500000000120E+00 0.0000000000000E+00 0.5355555555578E+02
A9 61           0.28000000E+00 0.52000000E-12 0.52000000E-12 0.52000000E-12
 0.1716251254356E+08 0.1500000000211E+00 0.0000000000000E+00 0.5355555555549E+02
A9 62           0.28000000E+00 0.52000000E-12 0.52000000E-12 0.52000000E-12
 0.1716251254356E+08 0.1500000000375E+00 0.0000000000000E+00 0.5355555555528E+02
A9 63           0.28000000E+00 0.52000000E-12 0.52000000E-12 0.52000000E-12
 0.1716251254355E+08 0.1499999999922E+00 0.0000000000000E+00 0.5355555555575E+02
A9 64           0.28000000E+00 0.52000000E-12 0.52000000E-12 0.52000000E-12
 0.1716251254355E+08 0.1500000000263E+00 0.0000000000000E+00 0.5355555555577E+02
A9 65           0.28000000E+00 0.52000000E-12 0.52000000E-12 0.52000000E-12
 0.1716251254356E+08 0.1500000000610E+00 0.0000000000000E+00 0.5355555555487E+02
A9 66           0.28000000E+00 0.52000000E-12 0.52000000E-12 0.52000000E-12
 0.1716251254356E+08 0.1500000000192E+00 0.0000000000000E+00 0.5355555555560E+02
A9 67           0.28000000E+00 0.52000000E-12 0.52000000E-12 0.52000000E-12
 0.1716251254355E+08 0.1500000000337E+00 0.0000000000000E+00 0.5355555555571E+02
A9 68           0.28000000E+00 0.52000000E-12 0.52000000E-12 0.52000000E-12
 0.1716251254355E+08 0.1499999999849E+00 0.0000000000000E+00 0.5355555555588E+02
A9 69           0.28000000E+00 0.52000000E-12 0.52000000E-12 0.52000000E-12
 0.1716251254356E+08 0.1500000000400E+00 0.0000000000000E+00 0.5355555555537E+02
A9 70           0.28000000E+00 0.52000000E-12 0.52000000E-12 0.52000000E-12
 0.1716251254356E+08 0.1499999999872E+00 0.0000000000000E+00 0.5355555555556E+02
A9 71           0.28000000E+00 0.52000000E-12 0.52000000E-12 0.52000000E-12
 0.1716251254356E+08 0.1500000000231E+00 0.0000000000000E+00 0.5355555555554E+02
A9 72           0.28000000E+00 0.52000000E-12 0.52000000E-12 0.52000000E-12
 0.1716251254356E+08 0.1500000000064E+00 0.0000000000000E+00 0.5355555555544E+02
A9 73           0.28000000E+00 0.52000000E-12 0.52000000E-12 0.52000000E-12
 0.1716251254355E+08 0.1500000000049E+00 0.0000000000000E+00 0.5355555555545E+02
A9 74           0.28000000E+00 0.52000000E-12 0.52000000E-12 0.52000000E-12
 0.1716251254355E+08 0.1499999999540E+00 0.0000000000000E+00 0.5355555555562E+02
A9 75           0.28000000E+00 0.52000000E-12 0.52000000E-12 0.52000000E-12
 0.1716251254355E+08 0.1499999999468E+00 0.0000000000000E+00 0.5355555555607E+02
A9 76           0.28000000E+00 0.52000000E-12 0.52000000E-12 0.52000000E-12
 0.1716251254356E+08 0.1500000000183E+00 0.0000000000000E+00 0.5355555555525E+02
A9 77           0.28000000E+00 0.52000000E-12 0.52000000E-12 0.52000000E-12
 0.1716251254356E+08 0.1499999999760E+00 0.0000000000000E+00 0.5355555555530E+02
A9 78           0.28000000E+00 0.52000000E-12 0.52000000E-12 0.52000000E-12
 0.1716251254356E+08 0.1500000000493E+00 0.0000000000000E+00 0.5355555555576E+02
A9 79           0.28000000E+00 0.52000000E-12 0.52000000E-12 0.52000000E-12
 0.1716251254356E+08 0.1500000000121E+00 0.0000000000000E+00 0.5355555555542E+02
A9 80           0.28000000E+00 0.52000000E-12 0.52000000E-12 0.52000000E-12
 0.1716251254356E+08 0.1500000000210E+00 0.0000000000000E+00 0.5355555555548E+02
A9 81           0.28000000E+00 0.52000000E-12 0.52000000E-12 0.52000000E-12
 0.1716251254356E+08 0.1500000000149E+00 0.0000000000000E+00 0.5355555555566E+02
A9 82           0.28000000E+00 0.52000000E-12 0.52000000E-12 0.52000000E-12
 0.1716251254356E+08 0.1499999999785E+00 0.0000000000000E+00 0.5355555555547E+02
A9 83           0.28000000E+00 0.52000000E-12 0.52000000E-12 0.52000000E-12
 0.1716251254355E+08 0.1500000000007E+00 0.0000000000000E+00 0.5355555555561E+02
A9 84           0.28000000E+00 0.52000000E-12 0.52000000E-12 0.52000000E-12
 0.1716251254356E+08 0.1500000000092E+00 0.0000000000000E+00 0.5355555555556E+02
A9 85           0.28000000E+00 0.52000000E-12 0.52000000E-12 0.52000000E-12
 0.1716251254356E+08 0.1500000000099E+00 0.0000000000000E+00 0.5355555555556E+02
A9 86           0.28000000E+00 0.52000000E-12 0.52000000E-12 0.52000000E-12
 0.1716251254356E+08 0.1500000000535E+00 0.0000000000000E+00 0.5355555555551E+02
A9 87           0.28000000E+00 0.52000000E-12 0.52000000E-12 0.52000000E-12
 0.1716251254355E+08 0.1500000000243E+00 0.0000000000000E+00 0.5355555555557E+02
A9 88           0.28000000E+00 0.52000000E-12 0.52000000E-12 0.52000000E-12
 0.1716251254355E+08 0.1499999999472E+00 0.0000000000000E+00 0.5355555555559E+02
A9 89           0.28000000E+00 0.52000000E-12 0.52000000E-12 0.52000000E-12
 0.1716251254356E+08 0.1500000000718E+00 0.0000000000000E+00 0.5355555555550E+02
A9 90           0.28000000E+00 0.52000000E-12 0.52000000E-12 0.52000000E-12
 0.1716251254355E+08 0.1500000000041E+00 0.0000000000000E+00 0.5355555555563E+02
A9 91           0.28000000E+00 0.52000000E-12 0.52000000E-12 0.52000000E-12
 0.1716251254356E+08 0.1500000000582E+00 0.0000000000000E+00 0.5355555555549E+02
A9 92           0.28000000E+00 0.52000000E-12 0.52000000E-12 0.52000000E-12
 0.1716251254355E+08 0.1499999999548E+00 0.0000000000000E+00 0.5355555555556E+02
A9 93           0.28000000E+00 0.52000000E-12 0.52000000E-12 0.52000000E-12
 0.1716251254355E+08 0.1499999999757E+00 0.0000000000000E+00 0.5355555555555E+02
A9 94           0.28000000E+00 0.52000000E-12 0.52000000E-12 0.52000000E-12
 0.1716251254355E+08 0.1499999999760E+00 0.0000000000000E+00 0.5355555555559E+02
A9 95           0.28000000E+00 0.52000000E-12 0.52000000E-12 0.52000000E-12
 0.1716251254356E+08 0.1500000000046E+00 0.0000000000000E+00 0.5355555555552E+02
A9 96           0.28000000E+00 0.52000000E-12 0.52000000E-12 0.52000000E-12
 0.1716251254355E+08 0.1499999999592E+00 0.0000000000000E+00 0.5355555555558E+02
A9 97           0.28000000E+00 0.52000000E-12 0.52000000E-12 0.52000000E-12
 0.1716251254356E+08 0.1499999999786E+00 0.0000000000000E+00 0.5355555555554E+02
A9 98           0.28000000E+00 0.52000000E-12 0.52000000E-12 0.52000000E-12
 0.1716251254355E+08 0.1499999999909E+00 0.0000000000000E+00 0.5355555555556E+02
A9 99           0.28000000E+00 0.52000000E-12 0.52000000E-12 0.52000000E-12
 0.1716251254356E+08 0.1499999999960E+00 0.0000000000000E+00 0.5355555555555E+02
A91 0           0.28000000E+00 0.52000000E-12 0.52000000E-12 0.52000000E-12
 0.1716251254355E+08 0.1499999999970E+00 0.0000000000000E+00 0.5355555555556E+02
AA  1           0.28000000E+00 0.52000000E-12 0.52000000E-12 0.52000000E-12
 0.1727025954619E+08 0.1500000000018E+00 0.0000000000000E+00 0.5400000000000E+02
AA  2           0.28000000E+00 0.52000000E-12 0.52000000E-12 0.52000000E-12
 0.1727025954619E+08 0.1499999999825E+00 0.0000000000000E+00 0.5400000000000E+02
AA  3           0.28000000E+00 0.52000000E-12 0.52000000E-12 0.52000000E-12
 0.1727025954619E+08 0.1499999999399E+00 0.0000000000000E+00 0.5400000000000E+02
AA  4           0.28000000E+00 0.52000000E-12 0.52000000E-12 0.52000000E-12
 0.1727025954619E+08 0.1499999999484E+00 0.0000000000000E+00 0.5400000000000E+02
AA  5           0.28000000E+00 0.52000000E-12 0.52000000E-12 0.52000000E-12
 0.1727025954619E+08 0.1500000000438E+00 0.0000000000000E+00 0.5400000000000E+02
AA  6           0.28000000E+00 0.52000000E-12 0.52000000E-12 0.52000000E-12
 0.1727025954619E+08 0.1500000000276E+00 0.0000000000000E+00 0.5400000000000E+02
AA  7           0.28000000E+00 0.52000000E-12 0.52000000E-12 0.52000000E-12
 0.1727025954619E+08 0.1500000000075E+00 0.0000000000000E+00 0.5400000000000E+02
AA  8           0.28000000E+00 0.52000000E-12 0.52000000E-12 0.52000000E-12
 0.1727025954619E+08 0.1500000000530E+00 0.0000000000000E+00 0.5400000000000E+02
AA  9           0.28000000E+00 0.52000000E-12 0.52000000E-12 0.52000000E-12
 0.1727025954619E+08 0.1499999999423E+00 0.0000000000000E+00 0.5400000000000E+02
AA 10           0.28000000E+00 0.52000000E-12 0.52000000E-12 0.52000000E-12
 0.1727025954619E+08 0.1500000000219E+00 0.0000000000000E+00 0.5400000000000E+02
AA 11           0.28000000E+00 0.52000000E-12 0.52000000E-12 0.52000000E-12
 0.1727025954619E+08 0.1500000000289E+00 0.0000000000000E+00 0.5400000000000E+02
AA 12           0.28000000E+00 0.52000000E-12 0.52000000E-12 0.52000000E-12
 0.1727025954619E+08 0.1499999999415E+00 0.0000000000000E+00 0.5400000000000E+02
AA 13           0.28000000E+00 0.52000000E-12 0.52000000E-12 0.52000000E-12
 0.1727025954619E+08 0.1500000000489E+00 0.0000000000000E+00 0.5400000000000E+02
AA 14           0.28000000E+00 0.52000000E-12 0.52000000E-12 0.52000000E-12
 0.1727025954619E+08 0.1499999999760E+00 0.0000000000000E+00 0.5400000000000E+02
AA 15           0.28000000E+00 0.52000000E-12 0.52000000E-12 0.52000000E-12
 0.1727025954619E+08 0.1500000000207E+00 0.0000000000000E+00 0.5400000000000E+02
AA 16           0.28000000E+00 0.52000000E-12 0.52000000E-12 0.52000000E-12
 0.1727025954619E+08 0.1499999999535E+00 0.0000000000000E+00 0.5400000000000E+02
AA 17           0.28000000E+00 0.52000000E-12 0.52000000E-12 0.52000000E-12
 0.1727025954619E+08 0.1500000000220E+00 0.0000000000000E+00 0.5400000000000E+02
AA 18           0.28000000E+00 0.52000000E-12 0.52000000E-12 0.52000000E-12
 0.1727025954619E+08 0.1499999999847E+00 0.0000000000000E+00 0.5400000000000E+02
AA 19           0.28000000E+00 0.52000000E-12 0.52000000E-12 0.52000000E-12
 0.1727025954619E+08 0.1499999999938E+00 0.0000000000000E+00 0.5400000000000E+02
AA 20           0.28000000E+00 0.52000000E-12 0.52000000E-12 0.52000000E-12
 0.1727025954619E+08 0.1499999999738E+00 0.0000000000000E+00 0.5400000000000E+02
AA 21           0.28000000E+00 0.52000000E-12 0.52000000E-12 0.52000000E-12
 0.1727025954619E+08 0.1499999999724E+00 0.0000000000000E+00 0.5400000000000E+02
AA 22           0.28000000E+00 0.52000000E-12 0.52000000E-12 0.52000000E-12
 0.1727025954619E+08 0.1499999999709E+00 0.0000000000000E+00 0.5400000000000E+02
AA 23           0.28000000E+00 0.52000000E-12 0.52000000E-12 0.52000000E-12
 0.1727025954619E+08 0.1500000000060E+00 0.0000000000000E+00 0.5400000000000E+02
AA 24           0.28000000E+00 0.52000000E-12 0.52000000E-12 0.52000000E-12
 0.1727025954619E+08 0.1500000000113E+00 0.0000000000000E+00 0.5400000000000E+02
AA 25           0.28000000E+00 0.52000000E-12 0.52000000E-12 0.52000000E-12
 0.1727025954619E+08 0.1499999999469E+00 0.0000000000000E+00 0.5400000000000E+02
AA 26           0.28000000E+00 0.52000000E-12 0.52000000E-12 0.52000000E-12
 0.1727025954619E+08 0.1499999999868E+00 0.0000000000000E+00 0.5400000000000E+02
AA 27           0.28000000E+00 0.52000000E-12 0.52000000E-12 0.52000000E-12
 0.1727025954619E+08 0.1499999999602E+00 0.0000000000000E+00 0.5400000000000E+02
AA 28           0.28000000E+00 0.52000000E-12 0.52000000E-12 0.52000000E-12
 0.1727025954619E+08 0.1499999999875E+00 0.0000000000000E+00 0.5400000000000E+02
AA 29           0.28000000E+00 0.52000000E-12 0.52000000E-12 0.52000000E-12
 0.1727025954619E+08 0.1500000000079E+00 0.0000000000000E+00 0.5400000000000E+02
AA 30           0.28000000E+00 0.52000000E-12 0.52000000E-12 0.52000000E-12
 0.1727025954619E+08 0.1500000000555E+00 0.0000000000000E+00 0.5400000000000E+02
AA 31           0.28000000E+00 0.52000000E-12 0.52000000E-12 0.52000000E-12
 0.1727025954619E+08 0.1499999999710E+00 0.0000000000000E+00 0.5400000000000E+02
AA 32           0.28000000E+00 0.52000000E-12 0.52000000E-12 0.52000000E-12
 0.1727025954619E+08 0.1499999999917E+00 0.0000000000000E+00 0.5400000000000E+02
AA 33           0.28000000E+00 0.52000000E-12 0.52000000E-12 0.52000000E-12
 0.1727025954619E+08 0.1499999999985E+00 0.0000000000000E+00 0.5400000000000E+02
AA 34           0.28000000E+00 0.52000000E-12 0.52000000E-12 0.52000000E-12
 0.1727025954619E+08 0.1499999999794E+00 0.0000000000000E+00 0.5400000000000E+02
AA 35           0.28000000E+00 0.52000000E-12 0.52000000E-12 0.52000000E-12
 0.1727025954619E+08 0.1499999999610E+00 0.0000000000000E+00 0.5400000000000E+02
AA 36           0.28000000E+00 0.52000000E-12 0.52000000E-12 0.52000000E-12
 0.1727025954619E+08 0.1500000000140E+00 0.0000000000000E+00 0.5400000000000E+02
AA 37           0.28000000E+00 0.52000000E-12 0.52000000E-12 0.52000000E-12
 0.1727025954619E+08 0.1500000000171E+00 0.0000000000000E+00 0.5400000000000E+02
AA 38           0.28000000E+00 0.52000000E-12 0.52000000E-12 0.52000000E-12
 0.1727025954619E+08 0.1499999999573E+00 0.0000000000000E+00 0.5400000000000E+02
AA 39           0.28000000E+00 0.52000000E-12 0.52000000E-12 0.52000000E-12
 0.1727025954619E+08 0.1499999999345E+00 0.0000000000000E+00 0.5400000000000E+02
AA 40           0.28000000E+00 0.52000000E-12 0.52000000E-12 0.52000000E-12
 0.1727025954619E+08 0.1500000000219E+00 0.0000000000000E+00 0.5400000000000E+02
AA 41           0.28000000E+00 0.52000000E-12 0.52000000E-12 0.52000000E-12
 0.1727025954619E+08 0.1500000000192E+00 0.0000000000000E+00 0.5400000000000E+02
AA 42           0.28000000E+00 0.52000000E-12 0.52000000E-12 0.52000000E-12
 0.1727025954619E+08 0.1499999999803E+00 0.0000000000000E+00 0.5400000000000E+02
AA 43           0.28000000E+00 0.52000000E-12 0.52000000E-12 0.52000000E-12
 0.1727025954619E+08 0.1499999999907E+00 0.0000000000000E+00 0.5400000000000E+02
AA 44           0.28000000E+00 0.52000000E-12 0.52000000E-12 0.52000000E-12
 0.1727025954619E+08 0.1500000000037E+00 0.0000000000000E+00 0.5400000000000E+02
AA 45           0.28000000E+00 0.52000000E-12 0.52000000E-12 0.52000000E-12
 0.1727025954619E+08 0.1500000000210E+00 0.0000000000000E+00 0.5400000000000E+02
AA 46           0.28000000E+00 0.52000000E-12 0.52000000E-12 0.52000000E-12
 0.1727025954619E+08 0.1500000000122E+00 0.0000000000000E+00 0.5400000000000E+02
AA 47           0.28000000E+00 0.52000000E-12 0.52000000E-12 0.52000000E-12
 0.1727025954619E+08 0.1499999999885E+00 0.0000000000000E+00 0.5400000000000E+02
AA 48           0.28000000E+00 0.52000000E-12 0.52000000E-12 0.52000000E-12
 0.1727025954619E+08 0.1500000000406E+00 0.0000000000000E+00 0.5400000000000E+02
AA 49           0.28000000E+00 0.52000000E-12 0.52000000E-12 0.52000000E-12
 0.1727025954619E+08 0.1499999999881E+00 0.0000000000000E+00 0.5400000000000E+02
AA 50           0.28000000E+00 0.52000000E-12 0.52000000E-12 0.52000000E-12
 0.1727025954619E+08 0.1500000000032E+00 0.0000000000000E+00 0.5400000000000E+02
AA 51           0.28000000E+00 0.52000000E-12 0.52000000E-12 0.52000000E-12
 0.1727025954619E+08 0.1499999999578E+00 0.0000000000000E+00 0.5400000000000E+02
AA 52           0.28000000E+00 0.52000000E-12 0.52000000E-12 0.52000000E-12
 0.1727025954619E+08 0.1499999999868E+00 0.0000000000000E+00 0.5400000000000E+02
AA 53           0.28000000E+00 0.52000000E-12 0.52000000E-12 0.52000000E-12
 0.1727025954619E+08 0.1499999999564E+00 0.0000000000000E+00 0.5400000000000E+02
AA 54           0.28000000E+00 0.52000000E-12 0.52000000E-12 0.52000000E-12
 0.1727025954619E+08 0.1500000000085E+00 0.0000000000000E+00 0.5400000000000E+02
AA 55           0.28000000E+00 0.52000000E-12 0.52000000E-12 0.52000000E-12
 0.1727025954619E+08 0.1500000000181E+00 0.0000000000000E+00 0.5400000000000E+02
AA 56           0.28000000E+00 0.52000000E-12 0.52000000E-12 0.52000000E-12
 0.1727025954619E+08 0.1499999999644E+00 0.0000000000000E+00 0.5400000000000E+02
AA 57           0.28000000E+00 0.52000000E-12 0.52000000E-12 0.52000000E-12
 0.1727025954619E+08 0.1500000000414E+00 0.0000000000000E+00 0.5400000000000E+02
AA 58           0.28000000E+00 0.52000000E-12 0.52000000E-12 0.52000000E-12
 0.1727025954619E+08 0.1500000000389E+00 0.0000000000000E+00 0.5400000000000E+02
AA 59           0.28000000E+00 0.52000000E-12 0.52000000E-12 0.52000000E-12
 0.1727025954619E+08 0.1499999999482E+00 0.0000000000000E+00 0.5400000000000E+02
AA 60           0.28000000E+00 0.52000000E-12 0.52000000E-12 0.52000000E-12
 0.1727025954619E+08 0.1500000000308E+00 0.0000000000000E+00 0.5400000000000E+02
AA 61           0.28000000E+00 0.52000000E-12 0.52000000E-12 0.52000000E-12
 0.1727025954619E+08 0.1499999999922E+00 0.0000000000000E+00 0.5400000000000E+02
AA 62           0.28000000E+00 0.52000000E-12 0.52000000E-12 0.52000000E-12
 0.1727025954619E+08 0.1500000000181E+00 0.0000000000000E+00 0.5400000000000E+02
AA 63           0.28000000E+00 0.52000000E-12 0.52000000E-12 0.52000000E-12
 0.1727025954619E+08 0.1500000000543E+00 0.0000000000000E+00 0.5400000000000E+02
AA 64           0.28000000E+00 0.52000000E-12 0.52000000E-12 0.52000000E-12
 0.1727025954619E+08 0.1500000000331E+00 0.0000000000000E+00 0.5400000000000E+02
AA 65           0.28000000E+00 0.52000000E-12 0.52000000E-12 0.52000000E-12
 0.1727025954620E+08 0.1500000000370E+00 0.0000000000000E+00 0.5400000000000E+02
AA 66           0.28000000E+00 0.52000000E-12 0.52000000E-12 0.52000000E-12
 0.1727025954619E+08 0.1499999999513E+00 0.0000000000000E+00 0.5400000000000E+02
AA 67           0.28000000E+00 0.52000000E-12 0.52000000E-12 0.52000000E-12
 0.1727025954619E+08 0.1500000000305E+00 0.0000000000000E+00 0.5400000000000E+02
AA 68           0.28000000E+00 0.52000000E-12 0.52000000E-12 0.52000000E-12
 0.1727025954619E+08 0.1499999999977E+00 0.0000000000000E+00 0.5400000000000E+02
AA 69           0.28000000E+00 0.52000000E-12 0.52000000E-12 0.52000000E-12
 0.1727025954619E+08 0.1500000000097E+00 0.0000000000000E+00 0.5400000000000E+02
AA 70           0.28000000E+00 0.52000000E-12 0.52000000E-12 0.52000000E-12
 0.1727025954619E+08 0.1500000000186E+00 0.0000000000000E+00 0.5400000000000E+02
AA 71           0.28000000E+00 0.52000000E-12 0.52000000E-12 0.52000000E-12
 0.1727025954619E+08 0.1499999999954E+00 0.0000000000000E+00 0.5400000000000E+02
AA 72           0.28000000E+00 0.52000000E-12 0.52000000E-12 0.52000000E-12
 0.1727025954619E+08 0.1500000000053E+00 0.0000000000000E+00 0.5400000000000E+02
AA 73           0.28000000E+00 0.52000000E-12 0.52000000E-12 0.52000000E-12
 0.1727025954619E+08 0.1500000000517E+00 0.0000000000000E+00 0.5400000000000E+02
AA 74           0.28000000E+00 0.52000000E-12 0.52000000E-12 0.52000000E-12
 0.1727025954619E+08 0.1500000000675E+00 0.0000000000000E+00 0.5400000000000E+02
AA 75           0.28000000E+00 0.52000000E-12 0.52000000E-12 0.52000000E-12
 0.1727025954618E+08 0.1499999999742E+00 0.0000000000000E+00 0.5400000000000E+02
AA 76           0.28000000E+00 0.52000000E-12 0.52000000E-12 0.52000000E-12
 0.1727025954619E+08 0.1499999999989E+00 0.0000000000000E+00 0.5400000000000E+02
AA 77           0.28000000E+00 0.52000000E-12 0.52000000E-12 0.52000000E-12
 0.1727025954620E+08 0.1500000000501E+00 0.0000000000000E+00 0.5400000000000E+02
AA 78           0.28000000E+00 0.52000000E-12 0.52000000E-12 0.52000000E-12
 0.1727025954619E+08 0.1500000000362E+00 0.0000000000000E+00 0.5400000000000E+02
AA 79           0.28000000E+00 0.52000000E-12 0.52000000E-12 0.52000000E-12
 0.1727025954620E+08 0.1500000000415E+00 0.0000000000000E+00 0.5400000000000E+02
AA 80           0.28000000E+00 0.52000000E-12 0.52000000E-12 0.52000000E-12
 0.1727025954620E+08 0.1500000000411E+00 0.0000000000000E+00 0.5400000000000E+02
AA 81           0.28000000E+00 0.52000000E-12 0.52000000E-12 0.52000000E-12
 0.1727025954619E+08 0.1499999999471E+00 0.0000000000000E+00 0.5400000000000E+02
AA 82           0.28000000E+00 0.52000000E-12 0.52000000E-12 0.52000000E-12
 0.1727025954619E+08 0.1500000000013E+00 0.0000000000000E+00 0.5400000000000E+02
AA 83           0.28000000E+00 0.52000000E-12 0.52000000E-12 0.52000000E-12
 0.1727025954619E+08 0.1499999999987E+00 0.0000000000000E+00 0.5400000000000E+02
AA 84           0.28000000E+00 0.52000000E-12 0.52000000E-12 0.52000000E-12
 0.1727025954619E+08 0.1500000000025E+00 0.0000000000000E+00 0.5400000000000E+02
AA 85           0.28000000E+00 0.52000000E-12 0.52000000E-12 0.52000000E-12
 0.1727025954619E+08 0.1499999999974E+00 0.0000000000000E+00 0.5400000000000E+02
AA 86           0.28000000E+00 0.52000000E-12 0.52000000E-12 0.52000000E-12
 0.1727025954619E+08 0.1500000000066E+00 0.0000000000000E+00 0.5400000000000E+02
AA 87           0.28000000E+00 0.52000000E-12 0.52000000E-12 0.52000000E-12
 0.1727025954619E+08 0.1500000000274E+00 0.0000000000000E+00 0.5400000000000E+02
AA 88           0.28000000E+00 0.52000000E-12 0.52000000E-12 0.52000000E-12
 0.1727025954618E+08 0.1499999999660E+00 0.0000000000000E+00 0.5400000000000E+02
AA 89           0.28000000E+00 0.52000000E-12 0.52000000E-12 0.52000000E-12
 0.1727025954619E+08 0.1499999999726E+00 0.0000000000000E+00 0.5400000000000E+02
AA 90           0.28000000E+00 0.52000000E-12 0.52000000E-12 0.52000000E-12
 0.1727025954618E+08 0.1499999999437E+00 0.0000000000000E+00 0.5400000000000E+02
AA 91           0.28000000E+00 0.52000000E-12 0.52000000E-12 0.52000000E-12
 0.1727025954620E+08 0.1500000000624E+00 0.0000000000000E+00 0.5400000000000E+02
AA 92           0.28000000E+00 0.52000000E-12 0.52000000E-12 0.52000000E-12
 0.1727025954619E+08 0.1500000000467E+00 0.0000000000000E+00 0.5400000000000E+02
AA 93           0.28000000E+00 0.52000000E-12 0.52000000E-12 0.52000000E-12
 0.1727025954619E+08 0.1499999999817E+00 0.0000000000000E+00 0.5400000000000E+02
AA 94           0.28000000E+00 0.52000000E-12 0.52000000E-12 0.52000000E-12
 0.1727025954618E+08 0.1499999999600E+00 0.0000000000000E+00 0.5400000000000E+02
AA 95           0.28000000E+00 0.52000000E-12 0.52000000E-12 0.52000000E-12
 0.1727025954619E+08 0.1499999999455E+00 0.0000000000000E+00 0.5400000000000E+02
AA 96           0.28000000E+00 0.52000000E-12 0.52000000E-12 0.52000000E-12
 0.1727025954618E+08 0.1499999999988E+00 0.0000000000000E+00 0.5400000000000E+02
AA 97           0.28000000E+00 0.52000000E-12 0.52000000E-12 0.52000000E-12
 0.1727025954619E+08 0.1500000000025E+00 0.0000000000000E+00 0.5400000000000E+02
AA 98           0.28000000E+00 0.52000000E-12 0.52000000E-12 0.52000000E-12
 0.1727025954619E+08 0.1499999999925E+00 0.0000000000000E+00 0.5400000000000E+02
AA 99           0.28000000E+00 0.52000000E-12 0.52000000E-12 0.52000000E-12
 0.1727025954619E+08 0.1499999999713E+00 0.0000000000000E+00 0.5400000000000E+02
AA1 0           0.28000000E+00 0.52000000E-12 0.52000000E-12 0.52000000E-12
 0.1727025954618E+08 0.1499999999941E+00 0.0000000000000E+00 0.5400000000000E+02
+++  
       145       295    2 0.00000000E+00 0.10000000E+12
