# Supplementary material for: CO2 geological storage site selection and long-term potential assessment framework based on TOUGH2/ECO2N
Source: PLoS One. 2025 Apr 24;20(4):e0321715. doi: 10.1371/journal.pone.0321715 (PMC12021137; doi:10.1371/journal.pone.0321715)
Supplement: S1 File — (ZIP) [file pone.0321715.s001.zip › incon/VERS]

      IO       1.0      15 APRIL     1991      OPEN FILES *VERS*, *MESH*, *INCON*, *GENER*, *SAVE*, *LINEQ*, AND *TABLE*
      TOUGHREACT 2.0    30 March      2009      MAIN PROGRAM
                                               special version for conjugate gradient package T2CG2
                                               includes definition of coordinate arrays and radiative heat transfer capability
      INPUT    1.50     25 May       2000      READ ALL DATA PROVIDED THROUGH FILE *INPUT*
      FLOP     1.0      11 APRIL     1991      CALCULATE NUMBER OF SIGNIFICANT DIGITS FOR FLOATING POINT ARITHMETIC
      RFILE    1.5      18 June      1999      INITIALIZE DATA FROM FILES *MESH* OR *MINC*, *GENER*, AND *INCON*
                                               also initializes permeability modifiers and coordinate arrays
                                               and optionally reads tables with flowing wellbore pressures
      PMIN     1.0      26 September 1997      initialize block-by-block permeability modifiers
      SIN      1.00      1 October   1999      initialize parameters for the solver package, and generate informative printout
      INDATA   1.0       5 MARCH     1991      PROVIDE PRINTOUT OF MOST DATA PROVIDED THROUGH FILE *INPUT*
      CYCIT    1.01     28 May       1998      EXECUTIVE ROUTINE FOR MARCHING IN TIME

      EOS      1.0       8 August    2005      *ECO2N* THERMOPHYSICAL PROPERTIES MODULE FOR H2O/NACL/CO2
                                               using H2O-CO2 phase partitioning according to Spycher and Pruess, LBNL-56334, September 04
      HALITE   1.0      25 FEBRUARY  1993      EQUILIBRIUM HALITE SOLUBILITY

      PVTCX    1.0      11 May       2005      H2O-CO2 phase partitioning for brines (Nic Spycher, LBNL)
                                               output mass fractions (K.P.)

      FUGA     1.0      13 May       2005      calculate H2O-CO2 fugacity coefficients (Nic Spycher, LBNL)
      NCG      1.1       8 August    2005      SPECIFIC ENTHALPY, DENSITY, AND VISCOSITY OF GASEOUS CO2

      YH2O     1.0       8 August    2005      calculate H2O and CO2 mol fractions (Nic Spycher, LBNL)

      CALC_GAM 1.0      16 February  2005      calculate CO2 activity coefficient (Nic Spycher, LBNL)
      DHAL     1.0      11 MARCH     1996      HALITE DENSITY AS FUNCTION OF T AND P
      SAT      1.0 S    17 SEPTEMBER 1990      STEAM TABLE EQUATION: SATURATION PRESSURE AS FUNCTION OF TEMPERATURE (M. OS.)
      SATB     1.0      26 MARCH     1992      VAPOR PRESSURE OF BRINE AS FUNCTION OF T, P AND SALT MASS FRACTION
      COBRI    1.0       2 June      2005      DENSITY AND ENTHALPY OF LIQUID BRINE AS FUNCTION OF T, P AND SALT MASS FRACTION
                                               choose brine enthalpy correlation by IE(15); default is Lorenz et al. (2000)
      COWAT    1.0 S    17 SEPTEMBER 1990      LIQUID WATER DENSITY AND INT. ENERGY VERSUS TEMPERATURE AND PRESSURE (M. OS.)
      TCRIT    1.0       5 November  1999      CRITICAL T OF NACL SOLUTIONS AS A FUNCTION OF SALINITY
      BRINEN   1.0       5 October   2000      DEVIATION OF BRINE ENTHALPY vs. T AND SALT MASS FRACTION after Lorenz et al.
      MOVO     1.0      25 March     2005      molar volume of dissolved CO2 after J. Garcia, LBNL-49023
      VISB     1.1       2 June      2005      VISCOSITY OF BRINE AS FUNCTION OF T, P AND SALT MASS FRACTION
      VISH2O   1.0      22 MARCH     1996      VISCOSITY OF LIQUID WATER OR VAPOR AS FUNCTION OF TEMPERATURE, PRESSURE AND DENSITY (ASME, 1977)
      SOLUT    1.2       2 June      2005      HEAT OF SOLUTION OF CO2 AS FUNCTION OF T AND SALT MASS FRACTION
      PCAP     1.1      14 April     2009      CAPILLARY PRESSURE AS FUNCTION OF SATURATION
      AKREL    1.0      30 MAY       1993      PERMEABILITY REDUCTION FACTOR AS FUNCTION OF POROSITY REDUCTION
      HHAL     1.0       5 November  1999      HALITE SPECIFIC ENTHALPY AS FUNCTION OF T

      BALLA    1.13     28 June      2005      PERFORM SUMMARY BALANCES FOR VOLUME, MASS, AND ENERGY
      MULTI    1.2      20 March      2009      ASSEMBLE ALL ACCUMULATION AND FLOW TERMS
                                               includes capabilities for radiative heat transfer and diffusion in all phases
                                                  with local equilibrium phase partitioning between gas and liquid
                                               allows block-by-block permeability modification
      LINEQ    2.00      4 October   1999      Interface for linear equation solvers T2CG2
                                               Can call a direct solver or a package of conjugate gradient solvers

      CONVER   1.0       4 MARCH     1991      UPDATE PRIMARY VARIABLES AFTER CONVERGENCE IS ACHIEVED
      WRIFI    1.0      22 JANUARY   1990      AT THE COMPLETION OF A TOUGH2 RUN, WRITE PRIMARY VARIABLES ON FILE *SAVE*

      OUT      1.0       8 August    2005      WRITE (34, RESULTS FOR ELEMENTS, CONNECTIONS, AND SINKS/SOURCES
