# Supplementary material for: CO2 geological storage site selection and long-term potential assessment framework based on TOUGH2/ECO2N
Source: PLoS One. 2025 Apr 24;20(4):e0321715. doi: 10.1371/journal.pone.0321715 (PMC12021137; doi:10.1371/journal.pone.0321715)
Supplement: S1 File — (ZIP) [file pone.0321715.s001.zip › mesh/flow.inp]

# R-Z 2-D flow problem for CO2 injection into a saline aquifer
MESHMAKER1----*----2----*----3----*----4----*----5----*----6----*----7----*----8
RZ2DL
RADII
    1
        0.
EQUID
    1          0.075
LOGAR
   99        10000.0
LAYER----1----*----2----*----3----*----4----*----5----*----6----*----7----*----8
   10
      10.0      10.0      10.0      10.0      10.0      10.0      10.0      10.0
      10.0      10.0      10.0      10.0      10.0      10.0      10.0      10.0       
       
ENDFI----1----*----2----*----3----*----4----*----5----*----6----*----7----*----8
