# Supplementary material for: CO2 geological storage site selection and long-term potential assessment framework based on TOUGH2/ECO2N
Source: PLoS One. 2025 Apr 24;20(4):e0321715. doi: 10.1371/journal.pone.0321715 (PMC12021137; doi:10.1371/journal.pone.0321715)
Supplement: S1 File — (ZIP) [file pone.0321715.s001.zip › mesh/flow.out]

 
***************************************************************************************************************
 
     TOUGHREACT Version 2.0 is a program for non-isothermal reactive biogeochemical transport in geologic media.

          Based on Version 1.2, the following processes have been added:
               (1) Multiple cation exchange sites
               (2) Intra-queous kinetics and biodegradation
               (3) Surface complexation (constant capacitance and double layer models)
          By Tianfu Xu, Eric Sonnenthal, Nicolas Spycher, Guoxiang Zhang, Liange Zheng, and Karsten Pruess
                       At Lawrence Berkeley National Laboratory 

 
     TOUGHREACT is developed by introducing reactive biogeochemistry into the framework of the existing 
         multi-phase fluid and heat flow code TOUGH2 V2 (Pruess et al., 1999)

***************************************************************************************************************
 
 
 
 

---------------------------------------------------------------------------------------------------------------
 
 
     -- One or more of the following references are recommended to cite for publications including journal papers, 
                 conference papers, reports resulted from the TOUGHREACT simulator -- 
 
 
     For general approaches and methods:
     -----------------------------------

          Xu, T., and K. Pruess, Modeling multiphase non-isothermal fluid flow and reactive geochemical transport 
     in variably saturated fractured rocks: 1. Methodology, American Journal Science, v.301, p.16-33, 2001.

          Xu, T., E.L. Sonnenthal, N. Spycher, and K. Pruess, TOUGHREACT - A simulation program for non-isothermal 
     multiphase reactive geochemical transport in variably saturated geologic media: Applications to geothermal 
     injectivity and CO2 geological sequestration, Computer & Geoscience, v.32,  p.145-165, 2006.
 

     For applications to CO2 geological sequestration:
     -------------------------------------------------

          Xu, T, J.A. Apps, and K. Pruess, Numerical simulation of CO2 disposal by mineral trapping in deep aquifers, 
     Applied Geochemistry, v.19, p.917-936, 2004.

          Xu, T, J. A. Apps, and K. Pruess, Mineral sequestration of carbon dioxide in a sandstone-shale system, 
     Chemical Geochemistry, v.217, p.295-318, 2005.

          Xu, T, J. A. Apps, K. Pruess and and H. YamamotoNumerical modeling of injection and mineral trapping of 
     CO2 with H2S and SO2 in a sandstone formation, Chemical Geochemistry, v.242, p.319-318, 2007.
 

     For applications to nuclear waste geological disposal: 
     ------------------------------------------------------ 

          Spycher N.F., E.L. Sonnenthal, and J.A. Apps, Fluid flow and reactive transport around potential nuclear 
     waste emplacement tunnels at Yucca Mountain, Nevada, Journal of Contaminant Hydrology, v.62-63, p.653-673, 2003.

          Dobson, P.F., T.J. Kneafsey, E.L. Sonnenthal, N.F. Spycher, and J.A. Apps, Experimental and numerical  
     simulation of dissolution and precipitation:  Implications for fracture sealing at Yucca Mountain, Nevada, 
     Journal of Contaminant Hydrology. v.62-63, p.459-476, 2003. 

          Sonnenthal E., A. Ito, N. Spycher, M. Yui, J. Apps, Y. Sugita, M. Conrad, and S. Kawakami, Approaches to 
     modeling coupled thermal, hydrological, and chemical processes in the Drift Scale Heater Test at Yucca Mountain, 
     International Journal of Rock Mechanics and Mining Sciences, v.42, p.698-719, 2005.

          Mukhopadhyay S., E.L. Sonnenthal, and N. Spycher, Modeling coupled thermal-hydrological-chemical processes 
     in the unsaturated fractured rock of Yucca Mountain, Nevada: Heterogeneity and seepage, Physics and 
     Chemistry of the Earth, v.31, p.626-633, 2006.
 

     For applications to geothermal systems: 
     --------------------------------------- 

          Xu, T., Y. Ontoy, P. Molling, N. Spycher, M. Parini, and K. Pruess, Reactive transport modeling of injection 
     well scaling and acidizing at Tiwi Field, Philippines, Geothermics, v.33, p.477-491, 2004.

          Dobson, P.F., S. Salah, N. Spycher, and E.L. Sonnenthal, Simulation of water-rock interaction 
     in the  Yellowstone geothermal system using TOUGHREACT, Geothermics, v.33, p.493-502, 2004.
 

     For applications to vadose zone reactive transport: 
     --------------------------------------------------- 

          Xu T., E. Sonnenthal, and G.S. Bodvarsson, A reaction-transport model for calcite precipitation and evaluation  
     of infiltration fluxes in unsaturated fractured rock, Journal of Contaminant Hydrology, v.64, p.113-127, 2003.

          Singleton, M.J., E.L. Sonnenthal, M.E. Conrad, D.J, DePaolo, and G.W. Gee, Multiphase reactive transport 
     modeling of stable isotope fractionation in unsaturated zone pore water and vapor:  Application to seasonal 
     infiltration events at the Hanford Site, WA, Vadose Zone Journal, v.3, p.775-785, 2004. 

          Sonnenthal, E., T. Xu, and G. Bodvarsson, Reply to "Commentary: Assessment of past infiltration fluxes 
     through Yucca Mountain on the basis of the secondary mineral record - is it a viable methodology?" by 
     Y.V. Dublyansky and S.Z. Smirnov, Journal of Contaminant Hydrology, v.77, p.225-231, 2005.
 

     For applications to biogeochemistry: 
     --------------------------------------- 

          Xu, T., Incorporation of aqueous reaction kinetics and biodegradation into TOUGHREACT: Application 
     of a multi-region model to hydrobiogeochemical transport of denitrification and sulfate reduction,
     Vadose Zone Journal, February issue, p.305-315, 2008 
 
 
**************************************************************************************************************************
 
 
 
 

       @@@@@   @@   @  @   @@@  @  @   @@       @@@  @  @   @  @  @  @      @@   @@@@@  @   @@   @   @     @@@   @  @  @   @
         @    @  @  @  @  @     @  @  @  @     @     @  @@ @@  @  @  @     @  @    @    @  @  @  @@  @     @  @  @  @  @@  @
         @    @  @  @  @  @ @@  @@@@    @       @@   @  @ @ @  @  @  @     @@@@    @    @  @  @  @ @ @     @@@   @  @  @ @ @
         @    @  @  @  @  @  @  @  @   @          @  @  @   @  @  @  @     @  @    @    @  @  @  @  @@     @ @   @  @  @  @@
         @     @@    @@    @@@  @  @  @@@@     @@@   @  @   @   @@   @@@@  @  @    @    @   @@   @   @     @  @   @@   @   @


                    TOUGH2 IS A PROGRAM FOR MULTIPHASE MULTICOMPONENT FLOW IN PERMEABLE MEDIA, INCLUDING HEAT FLOW.
                   IT IS A MEMBER OF THE MULKOM FAMILY OF CODES, DEVELOPED AT LAWRENCE BERKELEY NATIONAL LABORATORY.

                          ********************************************************************************
                          *******************                                         ********************
                          *******************   TOUGH2 - VERSION 2.0 (OCTOBER 1999)   ********************
                          *******************          T2CG2 Solver Package           ********************
                          *******************                                         ********************
                          ********************************************************************************

        Copyright 2010 by The Regents of the University of California (subject to approval by the U.S. Department of Energy).

 NOTICE: This software was developed under funding from the U.S. Department of Energy and the U.S. Government consequently retains
 certain rights as follows: the U.S. Government has been granted for itself and others acting on its behalf a paid-up, nonexclusive,
 irrevocable, worldwide license in the software to reproduce, prepare derivative works, and perform publicly and display publicly.
 Beginning five (5) years after the date permission to assert copyright is obtained from the U.S. Department of Energy, and subject
 to any subsequent five (5) year renewals, the U.S. Government is granted for itself and others acting on its behalf a paid-up,
 nonexclusive, irrevocable, worldwide license in the software to reproduce, prepare derivative works, distribute copies to the
 public, perform publicly and display publicly, and to permit others to do so.


 PARAMETERS FOR FLEXIBLE DIMENSIONING OF MAJOR ARRAYS (MAIN PROGRAM) ARE AS FOLLOWS

 MNEL =  16000   MNCON =  40000   MNEQ =  9   MNK =  8   MNPH =  3   MNB = 12   MNOGN =  200   MGTAB = 10000
 ===================================================================================================================================

 MAXIMUM NUMBER OF VOLUME ELEMENTS (GRID BLOCKS):            MNEL  =   16000
 MAXIMUM NUMBER OF CONNECTIONS (INTERFACES):                 MNCON =   40000
 MAXIMUM LENGTH OF PRIMARY VARIABLE ARRAYS:                  MPRIM =  144000
 MAXIMUM NUMBER OF GENERATION ITEMS (SINKS/SOURCES):         MNOGN =     200
 MAXIMUM NUMBER OF TABULAR (TIME-DEPENDENT) GENERATION DATA: MGTAB =   10000
 LENGTH OF SECONDARY PARAMETER ARRAY:                        MSEC  = 9920000
 MAXIMUM NUMBER OF JACOBIAN MATRIX ELEMENTS:                 MNZ   = 7776000

 LARGE LINEAR EQUATION ARRAYS: LENGTH OF IRN IS              LIRN  = 7776000
                               LENGTH OF ICN AND CO IS       LICN  = 7776000

 ===================================================================================================================================

 array dimensioning is made according to the needs of the conjugate gradient solvers
 when using LUBAND, only a smaller-size problem can be accommodated
 restriction with MA28 is: {number of elements} + 2 * {number of connections} < {MNEL + 2* MNCON}/4

 ===================================================================================================================================


 SUMMARY OF DISK FILES

 FILE *VERS* DOES NOT EXIST --- OPEN AS A NEW FILE
 FILE *MESH* DOES NOT EXIST --- OPEN AS A NEW FILE
 FILE *INCON* DOES NOT EXIST --- OPEN AS A NEW FILE
 FILE *GENER* DOES NOT EXIST --- OPEN AS A NEW FILE
 FILE *SAVE* DOES NOT EXIST --- OPEN AS A NEW FILE
 FILE *LINEQ* DOES NOT EXIST --- OPEN AS A NEW FILE
 FILE *TABLE* DOES NOT EXIST --- OPEN AS A NEW FILE

 ===================================================================================================================================

     PROBLEM TITLE:  # R-Z 2-D flow problem for CO2 injection into a saline aquifer                  


 ***********************************************************************************************************************************
 *                    MESHMAKER - RZ2D: GENERATE 2-D R-Z MESH                                                                      *
 ***********************************************************************************************************************************

 ***** FIND APPROPRIATE FACTOR FOR INCREASING RADIAL DISTANCES *****
       AFTER  32 ITERATIONS FOUND INCREMENT FACTOR RAT =0.10995931E+01


 * * * * * M E S H  G E O M E T R Y * * * * *          VOLUME AND AREA ARE GIVEN FOR HEIGHT = 1 METER

 ELEM     REL           RCON           D              V             A

    1   0.37500E-01   0.75000E-01   0.37500E-01   0.17671E-01   0.47124E+00
    2   0.11623E+00   0.15747E+00   0.41235E-01   0.60229E-01   0.98941E+00
    3   0.20281E+00   0.24815E+00   0.45341E-01   0.11556E+00   0.15592E+01
    4   0.29801E+00   0.34787E+00   0.49857E-01   0.18671E+00   0.21857E+01
    5   0.40269E+00   0.45751E+00   0.54823E-01   0.27742E+00   0.28746E+01
    6   0.51779E+00   0.57808E+00   0.60283E-01   0.39225E+00   0.36322E+01
    7   0.64436E+00   0.71065E+00   0.66286E-01   0.53674E+00   0.44651E+01
    8   0.78354E+00   0.85642E+00   0.72888E-01   0.71767E+00   0.53811E+01
    9   0.93657E+00   0.10167E+01   0.80147E-01   0.94328E+00   0.63882E+01
   10   0.11048E+01   0.11930E+01   0.88129E-01   0.12236E+01   0.74957E+01
   11   0.12899E+01   0.13868E+01   0.96906E-01   0.15708E+01   0.87135E+01
   12   0.14933E+01   0.15999E+01   0.10656E+00   0.19996E+01   0.10052E+02
   13   0.17171E+01   0.18342E+01   0.11717E+00   0.25282E+01   0.11525E+02
   14   0.19631E+01   0.20919E+01   0.12884E+00   0.31783E+01   0.13144E+02
   15   0.22336E+01   0.23753E+01   0.14167E+00   0.39764E+01   0.14924E+02
   16   0.25310E+01   0.26868E+01   0.15578E+00   0.49547E+01   0.16882E+02
   17   0.28581E+01   0.30294E+01   0.17129E+00   0.61522E+01   0.19034E+02
   18   0.32178E+01   0.34061E+01   0.18835E+00   0.76162E+01   0.21401E+02
   19   0.36132E+01   0.38203E+01   0.20711E+00   0.94040E+01   0.24004E+02
   20   0.40481E+01   0.42758E+01   0.22774E+00   0.11585E+02   0.26866E+02
   21   0.45262E+01   0.47767E+01   0.25042E+00   0.14244E+02   0.30013E+02
   22   0.50520E+01   0.53274E+01   0.27536E+00   0.17482E+02   0.33473E+02
   23   0.56302E+01   0.59330E+01   0.30279E+00   0.21422E+02   0.37278E+02
   24   0.62659E+01   0.65988E+01   0.33294E+00   0.26216E+02   0.41462E+02
   25   0.69649E+01   0.73310E+01   0.36610E+00   0.32043E+02   0.46062E+02
   26   0.77336E+01   0.81362E+01   0.40256E+00   0.39122E+02   0.51121E+02
   27   0.85788E+01   0.90215E+01   0.44265E+00   0.47720E+02   0.56684E+02
   28   0.95082E+01   0.99949E+01   0.48674E+00   0.58157E+02   0.62800E+02
   29   0.10530E+02   0.11065E+02   0.53521E+00   0.70823E+02   0.69526E+02
   30   0.11654E+02   0.12242E+02   0.58852E+00   0.86187E+02   0.76921E+02
   31   0.12890E+02   0.13537E+02   0.64713E+00   0.10482E+03   0.85053E+02
   32   0.14248E+02   0.14960E+02   0.71158E+00   0.12741E+03   0.93995E+02
   33   0.15742E+02   0.16525E+02   0.78245E+00   0.15479E+03   0.10383E+03
   34   0.17385E+02   0.18245E+02   0.86037E+00   0.18796E+03   0.11464E+03
   35   0.19192E+02   0.20138E+02   0.94606E+00   0.22816E+03   0.12653E+03
   36   0.21178E+02   0.22218E+02   0.10403E+01   0.27685E+03   0.13960E+03
   37   0.23362E+02   0.24506E+02   0.11439E+01   0.33582E+03   0.15398E+03
   38   0.25764E+02   0.27022E+02   0.12578E+01   0.40723E+03   0.16978E+03
   39   0.28405E+02   0.29788E+02   0.13831E+01   0.49368E+03   0.18716E+03
   40   0.31309E+02   0.32829E+02   0.15208E+01   0.59835E+03   0.20627E+03
   41   0.34502E+02   0.36174E+02   0.16723E+01   0.72504E+03   0.22729E+03
   42   0.38013E+02   0.39852E+02   0.18388E+01   0.87838E+03   0.25040E+03
   43   0.41874E+02   0.43896E+02   0.20220E+01   0.10640E+04   0.27580E+03
   44   0.46119E+02   0.48342E+02   0.22233E+01   0.12885E+04   0.30374E+03
   45   0.50787E+02   0.53232E+02   0.24448E+01   0.15603E+04   0.33447E+03
   46   0.55920E+02   0.58608E+02   0.26883E+01   0.18891E+04   0.36825E+03
   47   0.61564E+02   0.64520E+02   0.29560E+01   0.22869E+04   0.40539E+03
   48   0.67771E+02   0.71021E+02   0.32504E+01   0.27681E+04   0.44624E+03
   49   0.74595E+02   0.78169E+02   0.35741E+01   0.33503E+04   0.49115E+03
   50   0.82099E+02   0.86029E+02   0.39301E+01   0.40546E+04   0.54054E+03
   51   0.90351E+02   0.94672E+02   0.43215E+01   0.49065E+04   0.59484E+03
   52   0.99424E+02   0.10418E+03   0.47519E+01   0.59370E+04   0.65456E+03
   53   0.10940E+03   0.11463E+03   0.52251E+01   0.71834E+04   0.72022E+03
   54   0.12037E+03   0.12612E+03   0.57455E+01   0.86909E+04   0.79242E+03
   55   0.13244E+03   0.13875E+03   0.63177E+01   0.10514E+05   0.87181E+03
   56   0.14570E+03   0.15265E+03   0.69469E+01   0.12719E+05   0.95911E+03
   57   0.16029E+03   0.16792E+03   0.76388E+01   0.15386E+05   0.10551E+04
   58   0.17632E+03   0.18472E+03   0.83995E+01   0.18611E+05   0.11607E+04
   59   0.19396E+03   0.20320E+03   0.92361E+01   0.22512E+05   0.12767E+04
   60   0.21335E+03   0.22351E+03   0.10156E+02   0.27229E+05   0.14043E+04
   61   0.23467E+03   0.24584E+03   0.11167E+02   0.32933E+05   0.15447E+04
   62   0.25812E+03   0.27040E+03   0.12280E+02   0.39831E+05   0.16990E+04
   63   0.28390E+03   0.29741E+03   0.13503E+02   0.48172E+05   0.18687E+04
   64   0.31225E+03   0.32710E+03   0.14847E+02   0.58259E+05   0.20552E+04
   65   0.34343E+03   0.35975E+03   0.16326E+02   0.70457E+05   0.22604E+04
   66   0.37770E+03   0.39566E+03   0.17952E+02   0.85207E+05   0.24860E+04
   67   0.41540E+03   0.43514E+03   0.19740E+02   0.10304E+06   0.27340E+04
   68   0.45684E+03   0.47855E+03   0.21706E+02   0.12461E+06   0.30068E+04
   69   0.50242E+03   0.52628E+03   0.23868E+02   0.15069E+06   0.33067E+04
   70   0.55253E+03   0.57877E+03   0.26245E+02   0.18222E+06   0.36365E+04
   71   0.60763E+03   0.63649E+03   0.28858E+02   0.22035E+06   0.39992E+04
   72   0.66822E+03   0.69995E+03   0.31732E+02   0.26646E+06   0.43979E+04
   73   0.73485E+03   0.76974E+03   0.34893E+02   0.32221E+06   0.48364E+04
   74   0.80811E+03   0.84648E+03   0.38368E+02   0.38962E+06   0.53186E+04
   75   0.88866E+03   0.93085E+03   0.42189E+02   0.47114E+06   0.58487E+04
   76   0.97724E+03   0.10236E+04   0.46391E+02   0.56970E+06   0.64317E+04
   77   0.10746E+04   0.11257E+04   0.51011E+02   0.68887E+06   0.70727E+04
   78   0.11817E+04   0.12378E+04   0.56091E+02   0.83297E+06   0.77776E+04
   79   0.12995E+04   0.13612E+04   0.61678E+02   0.10072E+07   0.85526E+04
   80   0.14290E+04   0.14968E+04   0.67820E+02   0.12179E+07   0.94049E+04
   81   0.15714E+04   0.16460E+04   0.74575E+02   0.14726E+07   0.10342E+05
   82   0.17280E+04   0.18100E+04   0.82002E+02   0.17806E+07   0.11372E+05
   83   0.19002E+04   0.19903E+04   0.90169E+02   0.21531E+07   0.12506E+05
   84   0.20895E+04   0.21886E+04   0.99149E+02   0.26034E+07   0.13752E+05
   85   0.22976E+04   0.24067E+04   0.10902E+03   0.31478E+07   0.15122E+05
   86   0.25266E+04   0.26464E+04   0.11988E+03   0.38062E+07   0.16628E+05
   87   0.27783E+04   0.29101E+04   0.13182E+03   0.46022E+07   0.18285E+05
   88   0.30550E+04   0.32000E+04   0.14495E+03   0.55647E+07   0.20106E+05
   89   0.33594E+04   0.35187E+04   0.15939E+03   0.67284E+07   0.22109E+05
   90   0.36940E+04   0.38693E+04   0.17526E+03   0.81356E+07   0.24311E+05
   91   0.40620E+04   0.42547E+04   0.19271E+03   0.98369E+07   0.26733E+05
   92   0.44666E+04   0.46785E+04   0.21191E+03   0.11894E+08   0.29396E+05
   93   0.49115E+04   0.51445E+04   0.23301E+03   0.14381E+08   0.32324E+05
   94   0.54007E+04   0.56570E+04   0.25622E+03   0.17389E+08   0.35544E+05
   95   0.59387E+04   0.62204E+04   0.28173E+03   0.21025E+08   0.39084E+05
   96   0.65302E+04   0.68400E+04   0.30979E+03   0.25422E+08   0.42977E+05
   97   0.71807E+04   0.75213E+04   0.34065E+03   0.30738E+08   0.47258E+05
   98   0.78959E+04   0.82705E+04   0.37457E+03   0.37166E+08   0.51965E+05
   99   0.86823E+04   0.90942E+04   0.41188E+03   0.44938E+08   0.57141E+05
  100   0.95471E+04   0.10000E+05   0.45290E+03   0.54335E+08   0.62832E+05

 WRITE FILE *MESH* FROM INPUT DATA

 ***********************************************************************************************************************************
 *                    2-D R-Z MESH WITH NR*NLAY =  100 *  10  =1000 GRID BLOCKS                                                    *
 ***********************************************************************************************************************************
 *                                                                                                                        *
 *                    THE MESH WILL BE PRINTED AS VERTICAL SLICES                                                                  *
 *                                                                                                                        *
 *                    LAYERS GO FROM K = 1 TO K = NLAY =  10                                                                       *
 *                                                                                                                        *
 *                    RADIAL GRID BLOCKS GO IN COLUMNS FROM I = 1 TO I = NR = 100                                                  *
 *                                                                                                                        *
 ***********************************************************************************************************************************

   COLUMN I =  1     2     3     4     5     6     7     8     9    10    11    12    13    14    15    16    17    18    19    20
 LAYERS
  K =    1   A1  1 A1  2 A1  3 A1  4 A1  5 A1  6 A1  7 A1  8 A1  9 A1 10 A1 11 A1 12 A1 13 A1 14 A1 15 A1 16 A1 17 A1 18 A1 19 A1 20
             A1 21 A1 22 A1 23 A1 24 A1 25 A1 26 A1 27 A1 28 A1 29 A1 30 A1 31 A1 32 A1 33 A1 34 A1 35 A1 36 A1 37 A1 38 A1 39 A1 40
             A1 41 A1 42 A1 43 A1 44 A1 45 A1 46 A1 47 A1 48 A1 49 A1 50 A1 51 A1 52 A1 53 A1 54 A1 55 A1 56 A1 57 A1 58 A1 59 A1 60
             A1 61 A1 62 A1 63 A1 64 A1 65 A1 66 A1 67 A1 68 A1 69 A1 70 A1 71 A1 72 A1 73 A1 74 A1 75 A1 76 A1 77 A1 78 A1 79 A1 80
             A1 81 A1 82 A1 83 A1 84 A1 85 A1 86 A1 87 A1 88 A1 89 A1 90 A1 91 A1 92 A1 93 A1 94 A1 95 A1 96 A1 97 A1 98 A1 99 A11 0
  K =    2   A2  1 A2  2 A2  3 A2  4 A2  5 A2  6 A2  7 A2  8 A2  9 A2 10 A2 11 A2 12 A2 13 A2 14 A2 15 A2 16 A2 17 A2 18 A2 19 A2 20
             A2 21 A2 22 A2 23 A2 24 A2 25 A2 26 A2 27 A2 28 A2 29 A2 30 A2 31 A2 32 A2 33 A2 34 A2 35 A2 36 A2 37 A2 38 A2 39 A2 40
             A2 41 A2 42 A2 43 A2 44 A2 45 A2 46 A2 47 A2 48 A2 49 A2 50 A2 51 A2 52 A2 53 A2 54 A2 55 A2 56 A2 57 A2 58 A2 59 A2 60
             A2 61 A2 62 A2 63 A2 64 A2 65 A2 66 A2 67 A2 68 A2 69 A2 70 A2 71 A2 72 A2 73 A2 74 A2 75 A2 76 A2 77 A2 78 A2 79 A2 80
             A2 81 A2 82 A2 83 A2 84 A2 85 A2 86 A2 87 A2 88 A2 89 A2 90 A2 91 A2 92 A2 93 A2 94 A2 95 A2 96 A2 97 A2 98 A2 99 A21 0
  K =    3   A3  1 A3  2 A3  3 A3  4 A3  5 A3  6 A3  7 A3  8 A3  9 A3 10 A3 11 A3 12 A3 13 A3 14 A3 15 A3 16 A3 17 A3 18 A3 19 A3 20
             A3 21 A3 22 A3 23 A3 24 A3 25 A3 26 A3 27 A3 28 A3 29 A3 30 A3 31 A3 32 A3 33 A3 34 A3 35 A3 36 A3 37 A3 38 A3 39 A3 40
             A3 41 A3 42 A3 43 A3 44 A3 45 A3 46 A3 47 A3 48 A3 49 A3 50 A3 51 A3 52 A3 53 A3 54 A3 55 A3 56 A3 57 A3 58 A3 59 A3 60
             A3 61 A3 62 A3 63 A3 64 A3 65 A3 66 A3 67 A3 68 A3 69 A3 70 A3 71 A3 72 A3 73 A3 74 A3 75 A3 76 A3 77 A3 78 A3 79 A3 80
             A3 81 A3 82 A3 83 A3 84 A3 85 A3 86 A3 87 A3 88 A3 89 A3 90 A3 91 A3 92 A3 93 A3 94 A3 95 A3 96 A3 97 A3 98 A3 99 A31 0
  K =    4   A4  1 A4  2 A4  3 A4  4 A4  5 A4  6 A4  7 A4  8 A4  9 A4 10 A4 11 A4 12 A4 13 A4 14 A4 15 A4 16 A4 17 A4 18 A4 19 A4 20
             A4 21 A4 22 A4 23 A4 24 A4 25 A4 26 A4 27 A4 28 A4 29 A4 30 A4 31 A4 32 A4 33 A4 34 A4 35 A4 36 A4 37 A4 38 A4 39 A4 40
             A4 41 A4 42 A4 43 A4 44 A4 45 A4 46 A4 47 A4 48 A4 49 A4 50 A4 51 A4 52 A4 53 A4 54 A4 55 A4 56 A4 57 A4 58 A4 59 A4 60
             A4 61 A4 62 A4 63 A4 64 A4 65 A4 66 A4 67 A4 68 A4 69 A4 70 A4 71 A4 72 A4 73 A4 74 A4 75 A4 76 A4 77 A4 78 A4 79 A4 80
             A4 81 A4 82 A4 83 A4 84 A4 85 A4 86 A4 87 A4 88 A4 89 A4 90 A4 91 A4 92 A4 93 A4 94 A4 95 A4 96 A4 97 A4 98 A4 99 A41 0
  K =    5   A5  1 A5  2 A5  3 A5  4 A5  5 A5  6 A5  7 A5  8 A5  9 A5 10 A5 11 A5 12 A5 13 A5 14 A5 15 A5 16 A5 17 A5 18 A5 19 A5 20
             A5 21 A5 22 A5 23 A5 24 A5 25 A5 26 A5 27 A5 28 A5 29 A5 30 A5 31 A5 32 A5 33 A5 34 A5 35 A5 36 A5 37 A5 38 A5 39 A5 40
             A5 41 A5 42 A5 43 A5 44 A5 45 A5 46 A5 47 A5 48 A5 49 A5 50 A5 51 A5 52 A5 53 A5 54 A5 55 A5 56 A5 57 A5 58 A5 59 A5 60
             A5 61 A5 62 A5 63 A5 64 A5 65 A5 66 A5 67 A5 68 A5 69 A5 70 A5 71 A5 72 A5 73 A5 74 A5 75 A5 76 A5 77 A5 78 A5 79 A5 80
             A5 81 A5 82 A5 83 A5 84 A5 85 A5 86 A5 87 A5 88 A5 89 A5 90 A5 91 A5 92 A5 93 A5 94 A5 95 A5 96 A5 97 A5 98 A5 99 A51 0
  K =    6   A6  1 A6  2 A6  3 A6  4 A6  5 A6  6 A6  7 A6  8 A6  9 A6 10 A6 11 A6 12 A6 13 A6 14 A6 15 A6 16 A6 17 A6 18 A6 19 A6 20
             A6 21 A6 22 A6 23 A6 24 A6 25 A6 26 A6 27 A6 28 A6 29 A6 30 A6 31 A6 32 A6 33 A6 34 A6 35 A6 36 A6 37 A6 38 A6 39 A6 40
             A6 41 A6 42 A6 43 A6 44 A6 45 A6 46 A6 47 A6 48 A6 49 A6 50 A6 51 A6 52 A6 53 A6 54 A6 55 A6 56 A6 57 A6 58 A6 59 A6 60
             A6 61 A6 62 A6 63 A6 64 A6 65 A6 66 A6 67 A6 68 A6 69 A6 70 A6 71 A6 72 A6 73 A6 74 A6 75 A6 76 A6 77 A6 78 A6 79 A6 80
             A6 81 A6 82 A6 83 A6 84 A6 85 A6 86 A6 87 A6 88 A6 89 A6 90 A6 91 A6 92 A6 93 A6 94 A6 95 A6 96 A6 97 A6 98 A6 99 A61 0
  K =    7   A7  1 A7  2 A7  3 A7  4 A7  5 A7  6 A7  7 A7  8 A7  9 A7 10 A7 11 A7 12 A7 13 A7 14 A7 15 A7 16 A7 17 A7 18 A7 19 A7 20
             A7 21 A7 22 A7 23 A7 24 A7 25 A7 26 A7 27 A7 28 A7 29 A7 30 A7 31 A7 32 A7 33 A7 34 A7 35 A7 36 A7 37 A7 38 A7 39 A7 40
             A7 41 A7 42 A7 43 A7 44 A7 45 A7 46 A7 47 A7 48 A7 49 A7 50 A7 51 A7 52 A7 53 A7 54 A7 55 A7 56 A7 57 A7 58 A7 59 A7 60
             A7 61 A7 62 A7 63 A7 64 A7 65 A7 66 A7 67 A7 68 A7 69 A7 70 A7 71 A7 72 A7 73 A7 74 A7 75 A7 76 A7 77 A7 78 A7 79 A7 80
             A7 81 A7 82 A7 83 A7 84 A7 85 A7 86 A7 87 A7 88 A7 89 A7 90 A7 91 A7 92 A7 93 A7 94 A7 95 A7 96 A7 97 A7 98 A7 99 A71 0
  K =    8   A8  1 A8  2 A8  3 A8  4 A8  5 A8  6 A8  7 A8  8 A8  9 A8 10 A8 11 A8 12 A8 13 A8 14 A8 15 A8 16 A8 17 A8 18 A8 19 A8 20
             A8 21 A8 22 A8 23 A8 24 A8 25 A8 26 A8 27 A8 28 A8 29 A8 30 A8 31 A8 32 A8 33 A8 34 A8 35 A8 36 A8 37 A8 38 A8 39 A8 40
             A8 41 A8 42 A8 43 A8 44 A8 45 A8 46 A8 47 A8 48 A8 49 A8 50 A8 51 A8 52 A8 53 A8 54 A8 55 A8 56 A8 57 A8 58 A8 59 A8 60
             A8 61 A8 62 A8 63 A8 64 A8 65 A8 66 A8 67 A8 68 A8 69 A8 70 A8 71 A8 72 A8 73 A8 74 A8 75 A8 76 A8 77 A8 78 A8 79 A8 80
             A8 81 A8 82 A8 83 A8 84 A8 85 A8 86 A8 87 A8 88 A8 89 A8 90 A8 91 A8 92 A8 93 A8 94 A8 95 A8 96 A8 97 A8 98 A8 99 A81 0
  K =    9   A9  1 A9  2 A9  3 A9  4 A9  5 A9  6 A9  7 A9  8 A9  9 A9 10 A9 11 A9 12 A9 13 A9 14 A9 15 A9 16 A9 17 A9 18 A9 19 A9 20
             A9 21 A9 22 A9 23 A9 24 A9 25 A9 26 A9 27 A9 28 A9 29 A9 30 A9 31 A9 32 A9 33 A9 34 A9 35 A9 36 A9 37 A9 38 A9 39 A9 40
             A9 41 A9 42 A9 43 A9 44 A9 45 A9 46 A9 47 A9 48 A9 49 A9 50 A9 51 A9 52 A9 53 A9 54 A9 55 A9 56 A9 57 A9 58 A9 59 A9 60
             A9 61 A9 62 A9 63 A9 64 A9 65 A9 66 A9 67 A9 68 A9 69 A9 70 A9 71 A9 72 A9 73 A9 74 A9 75 A9 76 A9 77 A9 78 A9 79 A9 80
             A9 81 A9 82 A9 83 A9 84 A9 85 A9 86 A9 87 A9 88 A9 89 A9 90 A9 91 A9 92 A9 93 A9 94 A9 95 A9 96 A9 97 A9 98 A9 99 A91 0
  K =   10   AA  1 AA  2 AA  3 AA  4 AA  5 AA  6 AA  7 AA  8 AA  9 AA 10 AA 11 AA 12 AA 13 AA 14 AA 15 AA 16 AA 17 AA 18 AA 19 AA 20
             AA 21 AA 22 AA 23 AA 24 AA 25 AA 26 AA 27 AA 28 AA 29 AA 30 AA 31 AA 32 AA 33 AA 34 AA 35 AA 36 AA 37 AA 38 AA 39 AA 40
             AA 41 AA 42 AA 43 AA 44 AA 45 AA 46 AA 47 AA 48 AA 49 AA 50 AA 51 AA 52 AA 53 AA 54 AA 55 AA 56 AA 57 AA 58 AA 59 AA 60
             AA 61 AA 62 AA 63 AA 64 AA 65 AA 66 AA 67 AA 68 AA 69 AA 70 AA 71 AA 72 AA 73 AA 74 AA 75 AA 76 AA 77 AA 78 AA 79 AA 80
             AA 81 AA 82 AA 83 AA 84 AA 85 AA 86 AA 87 AA 88 AA 89 AA 90 AA 91 AA 92 AA 93 AA 94 AA 95 AA 96 AA 97 AA 98 AA 99 AA1 0

 ***********************************************************************************************************************************

 MESH GENERATION COMPLETE --- EXIT FROM MODULE *MESHMAKER*


 HAVE READ KEYWORD *ENDFI* IN FILE INPUT --- BYPASS FLOW SIMULATION   **************************************************************
 OPTIONAL  PRINTOUT OF INPUT DATA (FOR MOP(7).NE.0) IS AVAILABLE
