# Supplementary material for: CO2 geological storage site selection and long-term potential assessment framework based on TOUGH2/ECO2N
Source: PLoS One. 2025 Apr 24;20(4):e0321715. doi: 10.1371/journal.pone.0321715 (PMC12021137; doi:10.1371/journal.pone.0321715)
Supplement: S1 File — (ZIP) [file pone.0321715.s001.zip › mesh/VERS]

      IO       1.0      15 APRIL     1991      OPEN FILES *VERS*, *MESH*, *INCON*, *GENER*, *SAVE*, *LINEQ*, AND *TABLE*
      TOUGHREACT 2.0    30 March      2009      MAIN PROGRAM
                                               special version for conjugate gradient package T2CG2
                                               includes definition of coordinate arrays and radiative heat transfer capability
      INPUT    1.50     25 May       2000      READ ALL DATA PROVIDED THROUGH FILE *INPUT*

      MESHM    1.0      24 MAY       1990      EXECUTIVE ROUTINE FOR INTERNAL MESH GENERATION
      RZ2D     1.0      11 FEBRUARY  1992      CALCULATE 2-D R-Z MESH FROM INPUT DATA
      WRZ2D    1.01     12 January   1995      WRITE DATA FOR 2-D R-Z MESH ON FILE *MESH*
      PRZ2D    1.0      27 MARCH     1991      MAKE STRUCTURED PRINTOUT OF 2-D R-Z MESH
