# Supplementary material for: CO2 geological storage site selection and long-term potential assessment framework based on TOUGH2/ECO2N
Source: PLoS One. 2025 Apr 24;20(4):e0321715. doi: 10.1371/journal.pone.0321715 (PMC12021137; doi:10.1371/journal.pone.0321715)
Supplement: S1 File — (ZIP) [file pone.0321715.s001.zip › moni/flow.inp]

# R-Z 2-D flow problem for CO2 injection into a saline aquifer
ROCKS----1----*----2----*----3----*----4----*----5----*----6----*----7----*----8
SAND     2  2600.e00      .188   38.e-15   38.e-15   38.e-15      2.51      920.
   4.5e-10
    7           .457       .30        1.       .05
    7           .457       .00    5.1e-5      1.e7      .999

MULTI----1----*----2----*----3----*----4----*----5----*----6----*----7----*----8
    3    3    3    6

SELEC....2....3....4....5....6....7....8....9...10...11...12...13...14...15...16
    1                                            0    0    0    0    0    0    2
        .8   .8

START----1----*----2----*----3----*----4----*----5----*----6----*----7----*----8
REACT----1MOPR(20)-2----*----3----*----4----*----5----*----6----*----7----*----8
200200000000
----*----1 MOP: 123456789*123456789*1234 ---*----5----*----6----*----7----*----8
PARAM----1----*----2----*----3----*----4----*----5----*----6----*----7----*----8
   29999    99992000 01000210  4   0400
           3.1536E10        1.  8.640E08                9.81
     3.E-4     1.E00                                        
              20.0e6                 .06             0.00000                 70.
TIMES----1----*----2----*----3----*----4----*----5----*----6----*----7----*----8
    7          
  1.5768E8  3.1536E8  1.5768E9  3.1536E9  6.3072E9 1.5768E10 3.1536E10
  

GENER----1----*----2----*----3----*----4----*----5----*----6----*----7----*----8
A1  1inj 1                   3     COM3       
    0.0000E+00    3.1536E+08     3.1536E10
          7.93    0.0000E+00    0.0000E+00
A2  1inj 1                   3     COM3       
    0.0000E+00    3.1536E+08     3.1536E10
          7.93    0.0000E+00    0.0000E+00
A3  1inj 1                   3     COM3       
    0.0000E+00    3.1536E+08     3.1536E10
          7.93    0.0000E+00    0.0000E+00
A4  1inj 1                   3     COM3       
    0.0000E+00    3.1536E+08     3.1536E10
          7.93    0.0000E+00    0.0000E+00
A5  1inj 1                   3     COM3       
    0.0000E+00    3.1536E+08     3.1536E10
          7.93    0.0000E+00    0.0000E+00
A6  1inj 1                   3     COM3       
    0.0000E+00    3.1536E+08     3.1536E10
          7.93    0.0000E+00    0.0000E+00
A7  1inj 1                   3     COM3       
    0.0000E+00    3.1536E+08     3.1536E10
          7.93    0.0000E+00    0.0000E+00
A8  1inj 1                   3     COM3       
    0.0000E+00    3.1536E+08     3.1536E10
          7.93    0.0000E+00    0.0000E+00
A9  1inj 1                   3     COM3       
    0.0000E+00    3.1536E+08     3.1536E10
          7.93    0.0000E+00    0.0000E+00
AA  1inj 1                   3     COM3       
    0.0000E+00    3.1536E+08     3.1536E10
          7.93    0.0000E+00    0.0000E+00
            
ENDCY----1----*----2----*----3----*----4----*----5----*----6----*----7----*----8

SOLVR----1----*----2----*----3----*----4----*----5----*----6----*----7----*----8
5  Z1   O0    8.0e-1    1.0e-7
