# Supplementary material for: CO2 geological storage site selection and long-term potential assessment framework based on TOUGH2/ECO2N
Source: PLoS One. 2025 Apr 24;20(4):e0321715. doi: 10.1371/journal.pone.0321715 (PMC12021137; doi:10.1371/journal.pone.0321715)
Supplement: S1 File — (ZIP) [file pone.0321715.s001.zip › moni/flow.out.1]

Variables = X Z P T SG SS XNACL YH2OG XCO2a PCAP k-red DG DL FLOHx FLOHz FLOHx FLOHz FLOFx FLOFz FNaCx FNaCz FCO2x FCO2z FGASx FGASz Faq.x Faq.z VGASx VGASz VLIQx VLIQz
Zone F=FEPOINT I= 1000 J=  891
  3.750000E-02 -5.000000E+00  3.288100E+07  7.000000E+01  9.775100E-01  2.248700E-02  0.000000E+00  0.000000E+00  1.693000E-02 -1.000000E+07  1.000000E+00  8.117500E+02  0.000000E+00  5.300244E+05 -5.619779E+01 -6.683786E+04  1.780136E+07  8.414686E-01 -8.933050E-05  0.000000E+00  0.000000E+00  8.414686E-01 -8.933050E-05  8.414686E-01 -8.933050E-05  0.000000E+00  0.000000E+00  5.608000E-03 -5.953500E-07  0.000000E+00  0.000000E+00
  1.162000E-01 -5.000000E+00  3.256000E+07  7.000000E+01  9.834700E-01  1.653200E-02  0.000000E+00  0.000000E+00  1.687500E-02 -1.000000E+07  1.000000E+00  8.093300E+02  0.000000E+00  7.825522E+05 -4.588561E+01 -9.868256E+04  5.223203E+06  1.242216E+00 -7.292844E-05  0.000000E+00  0.000000E+00  1.242216E+00 -7.292844E-05  1.242216E+00 -7.292844E-05  0.000000E+00  0.000000E+00  8.270950E-03 -4.846100E-07  0.000000E+00  0.000000E+00
  2.028000E-01 -5.000000E+00  3.239300E+07  7.000000E+01  9.843700E-01  1.563000E-02  0.000000E+00  0.000000E+00  1.684700E-02 -1.000000E+07  1.000000E+00  8.080600E+02  0.000000E+00  4.128264E+05 -4.048166E+01 -5.205898E+04  2.721440E+06  6.550762E-01 -6.433867E-05  0.000000E+00  0.000000E+00  6.550762E-01 -6.433867E-05  6.550762E-01 -6.433867E-05  0.000000E+00  0.000000E+00  4.354200E-03 -4.278400E-07  0.000000E+00  0.000000E+00
  2.980000E-01 -5.000000E+00  3.227600E+07  7.000000E+01  9.847400E-01  1.525900E-02  0.000000E+00  0.000000E+00  1.682700E-02 -1.000000E+07  1.000000E+00  8.071600E+02  0.000000E+00  2.746373E+05 -3.669764E+01 -3.463287E+04  1.685019E+06  4.357091E-01 -5.832566E-05  0.000000E+00  0.000000E+00  4.357091E-01 -5.832566E-05  4.357091E-01 -5.832566E-05  0.000000E+00  0.000000E+00  2.898350E-03 -3.881600E-07  0.000000E+00  0.000000E+00
  4.027000E-01 -5.000000E+00  3.218400E+07  7.000000E+01  9.849000E-01  1.509600E-02  0.000000E+00  0.000000E+00  1.681100E-02 -1.000000E+07  1.000000E+00  8.064500E+02  0.000000E+00  2.012864E+05 -3.372801E+01 -2.538310E+04  1.134028E+06  3.192920E-01 -5.360815E-05  0.000000E+00  0.000000E+00  3.192920E-01 -5.360815E-05  3.192920E-01 -5.360815E-05  0.000000E+00  0.000000E+00  2.125600E-03 -3.570350E-07  0.000000E+00  0.000000E+00
  5.178000E-01 -5.000000E+00  3.210800E+07  7.000000E+01  9.852700E-01  1.473000E-02  0.000000E+00  0.000000E+00  1.679800E-02 -1.000000E+07  1.000000E+00  8.058700E+02  0.000000E+00  1.557801E+05 -3.124847E+01 -1.964464E+04  8.020411E+05  2.470785E-01 -4.967007E-05  0.000000E+00  0.000000E+00  2.470785E-01 -4.967007E-05  2.470785E-01 -4.967007E-05  0.000000E+00  0.000000E+00  1.645850E-03 -3.309400E-07  0.000000E+00  0.000000E+00
  6.444000E-01 -5.000000E+00  3.204100E+07  7.000000E+01  9.853300E-01  1.466700E-02  0.000000E+00  0.000000E+00  1.678700E-02 -1.000000E+07  1.000000E+00  8.053500E+02  0.000000E+00  1.248281E+05 -2.909391E+01 -1.574152E+04  5.860574E+05  1.979667E-01 -4.624884E-05  0.000000E+00  0.000000E+00  1.979667E-01 -4.624884E-05  1.979667E-01 -4.624884E-05  0.000000E+00  0.000000E+00  1.319350E-03 -3.083300E-07  0.000000E+00  0.000000E+00
  7.835000E-01 -5.000000E+00  3.198200E+07  7.000000E+01  9.855100E-01  1.448700E-02  0.000000E+00  0.000000E+00  1.677700E-02 -1.000000E+07  1.000000E+00  8.048900E+02  0.000000E+00  1.024626E+05 -2.716908E+01 -1.292120E+04  4.382186E+05  1.624829E-01 -4.319284E-05  0.000000E+00  0.000000E+00  1.624829E-01 -4.319284E-05  1.624829E-01 -4.319284E-05  0.000000E+00  0.000000E+00  1.083430E-03 -2.880750E-07  0.000000E+00  0.000000E+00
  9.366000E-01 -5.000000E+00  3.192800E+07  7.000000E+01  9.853300E-01  1.466800E-02  0.000000E+00  0.000000E+00  1.676700E-02 -1.000000E+07  1.000000E+00  8.044600E+02  0.000000E+00  8.561158E+04 -2.541392E+01 -1.079627E+04  3.333807E+05  1.357502E-01 -4.040655E-05  0.000000E+00  0.000000E+00  1.357502E-01 -4.040655E-05  1.357502E-01 -4.040655E-05  0.000000E+00  0.000000E+00  9.056950E-04 -2.696900E-07  0.000000E+00  0.000000E+00
  1.105000E+00 -5.000000E+00  3.187800E+07  7.000000E+01  9.856200E-01  1.438000E-02  0.000000E+00  0.000000E+00  1.675800E-02 -1.000000E+07  1.000000E+00  8.040700E+02  0.000000E+00  7.250509E+04 -2.378926E+01 -9.143543E+03  2.568967E+05  1.149594E-01 -3.782778E-05  0.000000E+00  0.000000E+00  1.149594E-01 -3.782778E-05  1.149594E-01 -3.782778E-05  0.000000E+00  0.000000E+00  7.673700E-04 -2.525350E-07  0.000000E+00  0.000000E+00
  1.290000E+00 -5.000000E+00  3.183100E+07  7.000000E+01  9.856000E-01  1.439600E-02  0.000000E+00  0.000000E+00  1.675000E-02 -1.000000E+07  1.000000E+00  8.037000E+02  0.000000E+00  6.206287E+04 -2.227241E+01 -7.826778E+03  2.001273E+05  9.839600E-02 -3.542043E-05  0.000000E+00  0.000000E+00  9.839600E-02 -3.542043E-05  9.839600E-02 -3.542043E-05  0.000000E+00  0.000000E+00  6.570350E-04 -2.365800E-07  0.000000E+00  0.000000E+00
  1.493000E+00 -5.000000E+00  3.178600E+07  7.000000E+01  9.856400E-01  1.436400E-02  0.000000E+00  0.000000E+00  1.674300E-02 -1.000000E+07  1.000000E+00  8.033500E+02  0.000000E+00  5.358742E+04 -2.084400E+01 -6.758043E+03  1.571762E+05  8.495334E-02 -3.315400E-05  0.000000E+00  0.000000E+00  8.495334E-02 -3.315400E-05  8.495334E-02 -3.315400E-05  0.000000E+00  0.000000E+00  5.675350E-04 -2.215350E-07  0.000000E+00  0.000000E+00
  1.717000E+00 -5.000000E+00  3.174400E+07  7.000000E+01  9.858400E-01  1.416300E-02  0.000000E+00  0.000000E+00  1.673500E-02 -1.000000E+07  1.000000E+00  8.030200E+02  0.000000E+00  4.659558E+04 -1.948981E+01 -5.876391E+03  1.243269E+05  7.386448E-02 -3.100534E-05  0.000000E+00  0.000000E+00  7.386448E-02 -3.100534E-05  7.386448E-02 -3.100534E-05  0.000000E+00  0.000000E+00  4.936200E-04 -2.072250E-07  0.000000E+00  0.000000E+00
  1.963000E+00 -5.000000E+00  3.170300E+07  7.000000E+01  9.854600E-01  1.454000E-02  0.000000E+00  0.000000E+00  1.672800E-02 -1.000000E+07  1.000000E+00  8.027000E+02  0.000000E+00  4.074502E+04 -1.819981E+01 -5.138659E+03  9.887885E+04  6.458624E-02 -2.895878E-05  0.000000E+00  0.000000E+00  6.458624E-02 -2.895878E-05  6.458624E-02 -2.895878E-05  0.000000E+00  0.000000E+00  4.318300E-04 -1.937050E-07  0.000000E+00  0.000000E+00
  2.234000E+00 -5.000000E+00  3.166400E+07  7.000000E+01  9.856000E-01  1.439800E-02  0.000000E+00  0.000000E+00  1.672200E-02 -1.000000E+07  1.000000E+00  8.023900E+02  0.000000E+00  3.579866E+04 -1.696592E+01 -4.514950E+03  7.901585E+04  5.674239E-02 -2.700151E-05  0.000000E+00  0.000000E+00  5.674239E-02 -2.700151E-05  5.674239E-02 -2.700151E-05  0.000000E+00  0.000000E+00  3.795950E-04 -1.806600E-07  0.000000E+00  0.000000E+00
  2.531000E+00 -5.000000E+00  3.162600E+07  7.000000E+01  9.856900E-01  1.430900E-02  0.000000E+00  0.000000E+00  1.671500E-02 -1.000000E+07  1.000000E+00  8.020900E+02  0.000000E+00  3.158206E+04 -1.578153E+01 -3.983261E+03  6.338799E+04  5.005615E-02 -2.512281E-05  0.000000E+00  0.000000E+00  5.005615E-02 -2.512281E-05  5.005615E-02 -2.512281E-05  0.000000E+00  0.000000E+00  3.349600E-04 -1.681400E-07  0.000000E+00  0.000000E+00
  2.858000E+00 -5.000000E+00  3.158900E+07  7.000000E+01  9.857200E-01  1.428000E-02  0.000000E+00  0.000000E+00  1.670900E-02 -1.000000E+07  1.000000E+00  8.018000E+02  0.000000E+00  2.796193E+04 -1.464134E+01 -3.526792E+03  5.103974E+04  4.431605E-02 -2.331445E-05  0.000000E+00  0.000000E+00  4.431605E-02 -2.331445E-05  4.431605E-02 -2.331445E-05  0.000000E+00  0.000000E+00  2.966450E-04 -1.560900E-07  0.000000E+00  0.000000E+00
  3.218000E+00 -5.000000E+00  3.155300E+07  7.000000E+01  9.857800E-01  1.421700E-02  0.000000E+00  0.000000E+00  1.670300E-02 -1.000000E+07  1.000000E+00  8.015100E+02  0.000000E+00  2.483249E+04 -1.353972E+01 -3.132203E+03  4.121481E+04  3.935423E-02 -2.156749E-05  0.000000E+00  0.000000E+00  3.935423E-02 -2.156749E-05  3.935423E-02 -2.156749E-05  0.000000E+00  0.000000E+00  2.635150E-04 -1.444400E-07  0.000000E+00  0.000000E+00
  3.613000E+00 -5.000000E+00  3.151800E+07  7.000000E+01  9.856800E-01  1.432000E-02  0.000000E+00  0.000000E+00  1.669600E-02 -1.000000E+07  1.000000E+00  8.012300E+02  0.000000E+00  2.211075E+04 -1.247692E+01 -2.789024E+03  3.336570E+04  3.503904E-02 -1.988218E-05  0.000000E+00  0.000000E+00  3.503904E-02 -1.988218E-05  3.503904E-02 -1.988218E-05  0.000000E+00  0.000000E+00  2.347100E-04 -1.332150E-07  0.000000E+00  0.000000E+00
  4.048000E+00 -5.000000E+00  3.148400E+07  7.000000E+01  9.857100E-01  1.428900E-02  0.000000E+00  0.000000E+00  1.669000E-02 -1.000000E+07  1.000000E+00  8.009500E+02  0.000000E+00  1.973131E+04 -1.144784E+01 -2.489008E+03  2.706044E+04  3.126674E-02 -1.825056E-05  0.000000E+00  0.000000E+00  3.126674E-02 -1.825056E-05  3.126674E-02 -1.825056E-05  0.000000E+00  0.000000E+00  2.095300E-04 -1.223250E-07  0.000000E+00  0.000000E+00
  4.526000E+00 -5.000000E+00  3.145000E+07  7.000000E+01  9.859300E-01  1.406600E-02  0.000000E+00  0.000000E+00  1.668400E-02 -1.000000E+07  1.000000E+00  8.006800E+02  0.000000E+00  1.764398E+04 -1.045460E+01 -2.225825E+03  2.201303E+04  2.795768E-02 -1.667584E-05  0.000000E+00  0.000000E+00  2.795768E-02 -1.667584E-05  2.795768E-02 -1.667584E-05  0.000000E+00  0.000000E+00  1.874000E-04 -1.117850E-07  0.000000E+00  0.000000E+00
  5.052000E+00 -5.000000E+00  3.141700E+07  7.000000E+01  9.857100E-01  1.428800E-02  0.000000E+00  0.000000E+00  1.667900E-02 -1.000000E+07  1.000000E+00  8.004100E+02  0.000000E+00  1.580811E+04 -9.495423E+00 -1.994352E+03  1.792171E+04  2.504742E-02 -1.515526E-05  0.000000E+00  0.000000E+00  2.504742E-02 -1.515526E-05  2.504742E-02 -1.515526E-05  0.000000E+00  0.000000E+00  1.679450E-04 -1.016500E-07  0.000000E+00  0.000000E+00
  5.630000E+00 -5.000000E+00  3.138400E+07  7.000000E+01  9.857300E-01  1.426600E-02  0.000000E+00  0.000000E+00  1.667300E-02 -1.000000E+07  1.000000E+00  8.001500E+02  0.000000E+00  1.418241E+04 -8.569911E+00 -1.789379E+03  1.461438E+04  2.247049E-02 -1.368821E-05  0.000000E+00  0.000000E+00  2.247049E-02 -1.368821E-05  2.247049E-02 -1.368821E-05  0.000000E+00  0.000000E+00  1.507350E-04 -9.184000E-08  0.000000E+00  0.000000E+00
  6.266000E+00 -5.000000E+00  3.135200E+07  7.000000E+01  9.857500E-01  1.424600E-02  0.000000E+00  0.000000E+00  1.666700E-02 -1.000000E+07  1.000000E+00  7.998900E+02  0.000000E+00  1.274186E+04 -7.677956E+00 -1.607750E+03  1.192836E+04  2.018713E-02 -1.227445E-05  0.000000E+00  0.000000E+00  2.018713E-02 -1.227445E-05  2.018713E-02 -1.227445E-05  0.000000E+00  0.000000E+00  1.354650E-04 -8.238000E-08  0.000000E+00  0.000000E+00
  6.965000E+00 -5.000000E+00  3.132000E+07  7.000000E+01  9.857400E-01  1.426100E-02  0.000000E+00  0.000000E+00  1.666200E-02 -1.000000E+07  1.000000E+00  7.996300E+02  0.000000E+00  1.146255E+04 -6.818805E+00 -1.446448E+03  9.750999E+03  1.815943E-02 -1.091281E-05  0.000000E+00  0.000000E+00  1.815943E-02 -1.091281E-05  1.815943E-02 -1.091281E-05  0.000000E+00  0.000000E+00  1.219000E-04 -7.326500E-08  0.000000E+00  0.000000E+00
  7.734000E+00 -5.000000E+00  3.128900E+07  7.000000E+01  9.857700E-01  1.423000E-02  0.000000E+00  0.000000E+00  1.665600E-02 -1.000000E+07  1.000000E+00  7.993800E+02  0.000000E+00  1.032215E+04 -5.992101E+00 -1.302661E+03  7.975486E+03  1.635201E-02 -9.602710E-06  0.000000E+00  0.000000E+00  1.635201E-02 -9.602710E-06  1.635201E-02 -9.602710E-06  0.000000E+00  0.000000E+00  1.098000E-04 -6.449000E-08  0.000000E+00  0.000000E+00
  8.579000E+00 -5.000000E+00  3.125700E+07  7.000000E+01  9.857200E-01  1.428300E-02  0.000000E+00  0.000000E+00  1.665100E-02 -1.000000E+07  1.000000E+00  7.991300E+02  0.000000E+00  9.304318E+03 -5.197433E+00 -1.174322E+03  6.526980E+03  1.473891E-02 -8.343462E-06  0.000000E+00  0.000000E+00  1.473891E-02 -8.343462E-06  1.473891E-02 -8.343462E-06  0.000000E+00  0.000000E+00  9.900000E-05 -5.605500E-08  0.000000E+00  0.000000E+00
  9.508000E+00 -5.000000E+00  3.122600E+07  7.000000E+01  9.858800E-01  1.412400E-02  0.000000E+00  0.000000E+00  1.664600E-02 -1.000000E+07  1.000000E+00  7.988800E+02  0.000000E+00  8.393989E+03 -4.434121E+00 -1.059534E+03  5.343423E+03  1.329625E-02 -7.134010E-06  0.000000E+00  0.000000E+00  1.329625E-02 -7.134010E-06  1.329625E-02 -7.134010E-06  0.000000E+00  0.000000E+00  8.933650E-05 -4.793700E-08  0.000000E+00  0.000000E+00
  1.053000E+01 -5.000000E+00  3.119500E+07  7.000000E+01  9.858500E-01  1.414700E-02  0.000000E+00  0.000000E+00  1.664000E-02 -1.000000E+07  1.000000E+00  7.986300E+02  0.000000E+00  7.578156E+03 -3.700593E+00 -9.566552E+02  4.374986E+03  1.200341E-02 -5.971844E-06  0.000000E+00  0.000000E+00  1.200341E-02 -5.971844E-06  1.200341E-02 -5.971844E-06  0.000000E+00  0.000000E+00  8.067000E-05 -4.014200E-08  0.000000E+00  0.000000E+00
  1.165000E+01 -5.000000E+00  3.116500E+07  7.000000E+01  9.857000E-01  1.430000E-02  0.000000E+00  0.000000E+00  1.663500E-02 -1.000000E+07  1.000000E+00  7.983800E+02  0.000000E+00  6.846833E+03 -2.992714E+00 -8.644241E+02  3.579319E+03  1.084454E-02 -4.850400E-06  0.000000E+00  0.000000E+00  1.084454E-02 -4.850400E-06  1.084454E-02 -4.850400E-06  0.000000E+00  0.000000E+00  7.291200E-05 -3.261950E-08  0.000000E+00  0.000000E+00
  1.289000E+01 -5.000000E+00  3.113500E+07  7.000000E+01  9.858400E-01  1.416400E-02  0.000000E+00  0.000000E+00  1.663000E-02 -1.000000E+07  1.000000E+00  7.981300E+02  0.000000E+00  6.190272E+03 -2.310859E+00 -7.816096E+02  2.924213E+03  9.804178E-03 -3.770281E-06  0.000000E+00  0.000000E+00  9.804178E-03 -3.770281E-06  9.804178E-03 -3.770281E-06  0.000000E+00  0.000000E+00  6.594000E-05 -2.536000E-08  0.000000E+00  0.000000E+00
  1.425000E+01 -5.000000E+00  3.110400E+07  7.000000E+01  9.858900E-01  1.410800E-02  0.000000E+00  0.000000E+00  1.662400E-02 -1.000000E+07  1.000000E+00  7.978800E+02  0.000000E+00  5.599408E+03 -1.649400E+00 -7.070677E+02  2.377657E+03  8.867951E-03 -2.722555E-06  0.000000E+00  0.000000E+00  8.867951E-03 -2.722555E-06  8.867951E-03 -2.722555E-06  0.000000E+00  0.000000E+00  5.965650E-05 -1.831750E-08  0.000000E+00  0.000000E+00
  1.574000E+01 -5.000000E+00  3.107400E+07  7.000000E+01  9.855800E-01  1.442000E-02  0.000000E+00  0.000000E+00  1.661900E-02 -1.000000E+07  1.000000E+00  7.976400E+02  0.000000E+00  5.068267E+03 -1.003818E+00 -6.400441E+02  1.907151E+03  8.026393E-03 -1.700078E-06  0.000000E+00  0.000000E+00  8.026393E-03 -1.700078E-06  8.026393E-03 -1.700078E-06  0.000000E+00  0.000000E+00  5.401900E-05 -1.144550E-08  0.000000E+00  0.000000E+00
  1.739000E+01 -5.000000E+00  3.104400E+07  7.000000E+01  9.859700E-01  1.403400E-02  0.000000E+00  0.000000E+00  1.661400E-02 -1.000000E+07  1.000000E+00  7.973900E+02  0.000000E+00  4.590174E+03 -3.680426E-01 -5.796948E+02  1.412013E+03  7.268929E-03 -6.932207E-07  0.000000E+00  0.000000E+00  7.268929E-03 -6.932207E-07  7.268929E-03 -6.932207E-07  0.000000E+00  0.000000E+00  4.893600E-05 -4.666750E-09  0.000000E+00  0.000000E+00
  1.919000E+01 -5.000000E+00  3.101500E+07  7.000000E+01  9.857900E-01  1.420800E-02  0.000000E+00  0.000000E+00  1.660800E-02 -1.000000E+07  1.000000E+00  7.971500E+02  0.000000E+00  4.158144E+03  2.685692E-01 -5.251348E+02  1.871941E+03  6.584473E-03  3.143514E-07  0.000000E+00  0.000000E+00  6.584473E-03  3.143514E-07  6.584473E-03  3.143514E-07  0.000000E+00  0.000000E+00  4.433700E-05  2.121700E-09  0.000000E+00  0.000000E+00
  2.118000E+01 -5.000000E+00  3.098500E+07  7.000000E+01  9.857400E-01  1.425800E-02  0.000000E+00  0.000000E+00  1.660300E-02 -1.000000E+07  1.000000E+00  7.969100E+02  0.000000E+00  3.767848E+03  9.207767E-01 -4.758140E+02  1.236292E+03  5.966162E-03  1.345356E-06  0.000000E+00  0.000000E+00  5.966162E-03  1.345356E-06  5.966162E-03  1.345356E-06  0.000000E+00  0.000000E+00  4.019100E-05  9.083500E-09  0.000000E+00  0.000000E+00
  2.336000E+01 -5.000000E+00  3.095600E+07  7.000000E+01  9.858700E-01  1.412700E-02  0.000000E+00  0.000000E+00  1.659800E-02 -1.000000E+07  1.000000E+00  7.966600E+02  0.000000E+00  3.415562E+03  1.607594E+00 -4.312587E+02  9.846575E+02  5.408096E-03  2.430986E-06  0.000000E+00  0.000000E+00  5.408096E-03  2.430986E-06  5.408096E-03  2.430986E-06  0.000000E+00  0.000000E+00  3.644200E-05  1.641650E-08  0.000000E+00  0.000000E+00
  2.576000E+01 -5.000000E+00  3.092600E+07  7.000000E+01  9.857500E-01  1.425000E-02  0.000000E+00  0.000000E+00  1.659300E-02 -1.000000E+07  1.000000E+00  7.964200E+02  0.000000E+00  3.097983E+03  2.359332E+00 -3.910443E+02  8.004777E+02  4.905033E-03  3.619106E-06  0.000000E+00  0.000000E+00  4.905033E-03  3.619106E-06  4.905033E-03  3.619106E-06  0.000000E+00  0.000000E+00  3.306200E-05  2.445100E-08  0.000000E+00  0.000000E+00
  2.840000E+01 -5.000000E+00  3.089700E+07  7.000000E+01  9.858200E-01  1.417900E-02  0.000000E+00  0.000000E+00  1.658800E-02 -1.000000E+07  1.000000E+00  7.961800E+02  0.000000E+00  2.811411E+03  3.221977E+00 -3.546921E+02  6.549180E+02  4.451101E-03  4.982449E-06  0.000000E+00  0.000000E+00  4.451101E-03  4.982449E-06  4.451101E-03  4.982449E-06  0.000000E+00  0.000000E+00  3.001250E-05  3.367150E-08  0.000000E+00  0.000000E+00
  3.131000E+01 -5.000000E+00  3.086800E+07  7.000000E+01  9.859900E-01  1.401100E-02  0.000000E+00  0.000000E+00  1.658300E-02 -1.000000E+07  1.000000E+00  7.959400E+02  0.000000E+00  2.552787E+03  4.268686E+00 -3.217997E+02  5.375288E+02  4.041462E-03  6.636579E-06  0.000000E+00  0.000000E+00  4.041462E-03  6.636579E-06  4.041462E-03  6.636579E-06  0.000000E+00  0.000000E+00  2.725600E-05  4.486050E-08  0.000000E+00  0.000000E+00
  3.450000E+01 -5.000000E+00  3.083800E+07  7.000000E+01  9.858200E-01  1.417800E-02  0.000000E+00  0.000000E+00  1.657800E-02 -1.000000E+07  1.000000E+00  7.957000E+02  0.000000E+00  2.319813E+03  5.621476E+00 -2.920493E+02  4.418455E+02  3.672467E-03  8.774276E-06  0.000000E+00  0.000000E+00  3.672467E-03  8.774276E-06  3.672467E-03  8.774276E-06  0.000000E+00  0.000000E+00  2.477500E-05  5.933000E-08  0.000000E+00  0.000000E+00
  3.801000E+01 -5.000000E+00  3.080900E+07  7.000000E+01  9.858900E-01  1.410900E-02  0.000000E+00  0.000000E+00  1.657300E-02 -1.000000E+07  1.000000E+00  7.954600E+02  0.000000E+00  2.110156E+03  7.494479E+00 -2.650982E+02  3.635587E+02  3.340412E-03  1.173401E-05  0.000000E+00  0.000000E+00  3.340412E-03  1.173401E-05  3.340412E-03  1.173401E-05  0.000000E+00  0.000000E+00  2.254300E-05  7.935500E-08  0.000000E+00  0.000000E+00
  4.187000E+01 -5.000000E+00  3.078000E+07  7.000000E+01  9.859500E-01  1.405500E-02  0.000000E+00  1.306400E-08  1.656700E-02 -1.000000E+07  1.000000E+00  7.952200E+02  0.000000E+00  1.922330E+03  1.028863E+01 -2.406728E+02  2.993910E+02  3.042941E-03  1.614906E-05  0.000000E+00  0.000000E+00  3.042941E-03  1.614906E-05  3.042941E-03  1.614906E-05  0.000000E+00  0.000000E+00  2.054100E-05  1.092900E-07  0.000000E+00  0.000000E+00
  4.612000E+01 -5.000000E+00  3.075100E+07  7.000000E+01  7.654800E-01  0.000000E+00  1.059200E-01  4.601000E-03  3.414300E-02 -1.071900E+05  1.000000E+00  7.949700E+02  1.071620E+03  1.756687E+03  1.479360E+01 -2.185507E+02  2.466296E+02  2.780523E-03  2.326730E-05 -9.111903E-09  0.000000E+00  2.774558E-03  2.315923E-05  2.780681E-03  2.326730E-05 -1.581643E-07  0.000000E+00  2.136200E-05  1.999050E-07 -1.619650E-09  0.000000E+00
  5.079000E+01 -5.000000E+00  3.072100E+07  7.000000E+01  5.024700E-01  0.000000E+00  5.761000E-02  4.745500E-03  4.282700E-02 -3.929200E+04  1.000000E+00  7.947300E+02  1.038990E+03  1.606862E+03  9.850705E+00 -1.984510E+02  2.045766E+02  2.543381E-03  1.543321E-05  4.863059E-09 -2.435968E-09  2.531424E-03  1.539933E-05  2.543297E-03  1.547548E-05  8.441267E-08 -4.228365E-08  2.765550E-05  2.067350E-07  8.644000E-10 -4.329950E-10
  5.592000E+01 -5.000000E+00  3.065400E+07  7.000000E+01  4.803500E-01  0.000000E+00  5.729700E-02  4.744600E-03  4.287100E-02 -3.674600E+04  1.000000E+00  7.941600E+02  1.038750E+03  1.470458E+03  1.280040E+01 -1.802191E+02  1.687451E+02  2.327620E-03  2.007845E-05  3.899207E-08 -3.900026E-09  2.315930E-03  2.004682E-05  2.326942E-03  2.014653E-05  6.792025E-07 -6.806750E-08  3.153700E-05  2.835200E-07  6.766000E-09 -6.675500E-10
  6.156000E+01 -5.000000E+00  3.057700E+07  7.000000E+01  4.694100E-01  0.000000E+00  5.730800E-02  4.742400E-03  4.284800E-02 -3.556100E+04  1.000000E+00  7.935200E+02  1.038720E+03  1.349805E+03  1.332228E+01 -1.637080E+02  1.394158E+02  2.136584E-03  2.089154E-05  5.641647E-08 -4.863271E-09  2.125511E-03  2.087204E-05  2.135599E-03  2.097641E-05  9.845362E-07 -8.486270E-08  2.997850E-05  3.037750E-07  9.544950E-09 -8.151000E-10
  6.777000E+01 -5.000000E+00  3.049400E+07  7.000000E+01  4.614800E-01  0.000000E+00  5.732200E-02  4.740100E-03  4.282300E-02 -3.473000E+04  1.000000E+00  7.928200E+02  1.038690E+03  1.241760E+03  1.300712E+01 -1.487189E+02  1.152691E+02  1.965456E-03  2.038313E-05  6.739095E-08 -5.700831E-09  1.955017E-03  2.038006E-05  1.964280E-03  2.048266E-05  1.175801E-06 -9.945358E-08  2.815950E-05  3.033400E-07  1.120550E-08 -9.412500E-10
  7.460000E+01 -5.000000E+00  3.040600E+07  7.000000E+01  4.547900E-01  0.000000E+00  5.733400E-02  4.737600E-03  4.279700E-02 -3.404600E+04  1.000000E+00  7.920900E+02  1.038660E+03  1.144629E+03  1.237027E+01 -1.351168E+02  9.533299E+01  1.811600E-03  1.936687E-05  7.576236E-08 -6.517433E-09  1.801755E-03  1.938224E-05  1.810279E-03  1.948060E-05  1.321556E-06 -1.136748E-07  2.639150E-05  2.943050E-07  1.242750E-08 -1.062750E-09
  8.210000E+01 -5.000000E+00  3.031400E+07  7.000000E+01  4.487400E-01  0.000000E+00  5.734500E-02  4.735000E-03  4.276900E-02 -3.344100E+04  1.000000E+00  7.912900E+02  1.038630E+03  1.057166E+03  1.165138E+01 -1.227733E+02  7.884636E+01  1.673048E-03  1.822109E-05  8.294412E-08 -7.347990E-09  1.663745E-03  1.825573E-05  1.671601E-03  1.834920E-05  1.446531E-06 -1.281356E-07  2.473850E-05  2.824800E-07  1.344700E-08 -1.184900E-09
  9.035000E+01 -5.000000E+00  3.021600E+07  7.000000E+01  4.431100E-01  0.000000E+00  5.735600E-02  4.732200E-03  4.273900E-02 -3.288900E+04  1.000000E+00  7.904500E+02  1.038590E+03  9.784568E+02  1.094549E+01 -1.115793E+02  6.523833E+01  1.548360E-03  1.709568E-05  8.952633E-08 -8.203841E-09  1.539543E-03  1.714999E-05  1.546799E-03  1.723864E-05  1.561032E-06 -1.430344E-07  2.321650E-05  2.702850E-07  1.436000E-08 -1.309400E-09
  9.942000E+01 -5.000000E+00  3.011200E+07  7.000000E+01  4.377900E-01  0.000000E+00  5.736500E-02  4.729300E-03  4.270900E-02 -3.237600E+04  1.000000E+00  7.895600E+02  1.038550E+03  9.074208E+02  1.027767E+01 -1.013983E+02  5.399537E+01  1.435827E-03  1.603032E-05  9.572878E-08 -9.086744E-09  1.427445E-03  1.610443E-05  1.434159E-03  1.618873E-05  1.668900E-06 -1.584032E-07  2.181850E-05  2.584350E-07  1.520350E-08 -1.436500E-09
  1.094000E+02 -5.000000E+00  3.000300E+07  7.000000E+01  4.327600E-01  0.000000E+00  5.737300E-02  4.726100E-03  4.267700E-02 -3.189900E+04  1.000000E+00  7.886300E+02  1.038500E+03  8.435288E+02  9.646875E+00 -9.215624E+01  4.469769E+01  1.334612E-03  1.502339E-05  1.016499E-07 -9.994571E-09  1.326615E-03  1.511743E-05  1.332841E-03  1.519755E-05  1.771861E-06 -1.742037E-07  2.054300E-05  2.469650E-07  1.599550E-08 -1.565900E-09
  1.204000E+02 -5.000000E+00  2.988800E+07  7.000000E+01  4.280100E-01  0.000000E+00  5.738100E-02  4.722800E-03  4.264300E-02 -3.145500E+04  1.000000E+00  7.876100E+02  1.038450E+03  7.861503E+02  9.047463E+00 -8.376873E+01  3.700501E+01  1.243712E-03  1.406582E-05  1.072927E-07 -1.092297E-08  1.236054E-03  1.417990E-05  1.241842E-03  1.425618E-05  1.869963E-06 -1.903596E-07  1.938300E-05  2.357700E-07  1.673800E-08 -1.697100E-09
  1.324000E+02 -5.000000E+00  2.976500E+07  7.000000E+01  4.235500E-01  0.000000E+00  5.738800E-02  4.719200E-03  4.260700E-02 -3.104400E+04  1.000000E+00  7.865400E+02  1.038400E+03  7.345680E+02  8.469553E+00 -7.614567E+01  3.065880E+01  1.161986E-03  1.314234E-05  1.126029E-07 -1.186594E-08  1.154630E-03  1.327650E-05  1.160023E-03  1.334910E-05  1.962258E-06 -2.067683E-07  1.832750E-05  2.246250E-07  1.742550E-08 -1.829300E-09
  1.457000E+02 -5.000000E+00  2.963600E+07  7.000000E+01  4.193700E-01  0.000000E+00  5.739400E-02  4.715400E-03  4.256900E-02 -3.066500E+04  1.000000E+00  7.854100E+02  1.038350E+03  6.882520E+02  7.905975E+00 -6.922037E+01  2.538644E+01  1.088598E-03  1.224155E-05  1.175290E-07 -1.281733E-08  1.081508E-03  1.239583E-05  1.086551E-03  1.246486E-05  2.047867E-06 -2.233208E-07  1.736850E-05  2.133400E-07  1.805250E-08 -1.961750E-09
  1.603000E+02 -5.000000E+00  2.949900E+07  7.000000E+01  4.155000E-01  0.000000E+00  5.740100E-02  4.711400E-03  4.252800E-02 -3.031800E+04  1.000000E+00  7.841800E+02  1.038290E+03  6.467021E+02  7.354711E+00 -6.293171E+01  2.103314E+01  1.022748E-03  1.136036E-05  1.220130E-07 -1.377037E-08  1.015900E-03  1.153473E-05  1.020624E-03  1.160026E-05  2.125760E-06 -2.398993E-07  1.649800E-05  2.018600E-07  1.861200E-08 -2.093700E-09
  1.763000E+02 -5.000000E+00  2.935300E+07  7.000000E+01  4.119400E-01  0.000000E+00  5.740700E-02  4.707000E-03  4.248400E-02 -3.000100E+04  1.000000E+00  7.828700E+02  1.038220E+03  6.092547E+02  6.814347E+00 -5.720749E+01  1.744213E+01  9.633854E-04  1.049659E-05  1.259490E-07 -1.471867E-08  9.567603E-04  1.069084E-05  9.611894E-04  1.075298E-05  2.194095E-06 -2.563933E-07  1.570350E-05  1.901550E-07  1.909100E-08 -2.224350E-09
  1.940000E+02 -5.000000E+00  2.919800E+07  7.000000E+01  4.086900E-01  0.000000E+00  5.741200E-02  4.702300E-03  4.243900E-02 -2.971600E+04  1.000000E+00  7.814800E+02  1.038160E+03  5.755357E+02  6.281231E+00 -5.200546E+01  1.446619E+01  9.099211E-04  9.644602E-06  1.292957E-07 -1.565633E-08  9.034934E-04  9.858507E-06  9.076663E-04  9.917303E-06  2.252167E-06 -2.726988E-07  1.497900E-05  1.781150E-07  1.948600E-08 -2.353150E-09
  2.134000E+02 -5.000000E+00  2.903300E+07  7.000000E+01  4.057500E-01  0.000000E+00  5.741800E-02  4.697300E-03  4.238900E-02 -2.945900E+04  1.000000E+00  7.799700E+02  1.038080E+03  5.453362E+02  5.757161E+00 -4.729968E+01  1.200301E+01  8.620138E-04  8.807235E-06  1.320550E-07 -1.657999E-08  8.557693E-04  9.040488E-06  8.597134E-04  9.095997E-06  2.299995E-06 -2.887587E-07  1.432300E-05  1.658150E-07  1.979900E-08 -2.479700E-09
  2.347000E+02 -5.000000E+00  2.885800E+07  7.000000E+01  4.031100E-01  0.000000E+00  5.742400E-02  4.691900E-03  4.233600E-02 -2.923100E+04  1.000000E+00  7.783600E+02  1.038010E+03  5.178191E+02  5.238977E+00 -4.301224E+01  9.968813E+00  8.183423E-04  7.979593E-06  1.340888E-07 -1.748709E-08  8.122751E-04  8.231871E-06  8.160065E-04  8.284118E-06  2.335185E-06 -3.045263E-07  1.371750E-05  1.531650E-07  2.001050E-08 -2.603950E-09
  2.581000E+02 -5.000000E+00  2.867200E+07  7.000000E+01  4.007500E-01  0.000000E+00  5.743000E-02  4.686000E-03  4.227800E-02 -2.902900E+04  1.000000E+00  7.766200E+02  1.037920E+03  4.926102E+02  4.726237E+00 -3.910913E+01  8.285162E+00  7.783109E-04  7.160997E-06  1.353868E-07 -1.837899E-08  7.724159E-04  7.431998E-06  7.759531E-04  7.481032E-06  2.357555E-06 -3.200251E-07  1.315500E-05  1.401800E-07  2.012100E-08 -2.726150E-09
  2.839000E+02 -5.000000E+00  2.847400E+07  7.000000E+01  3.986400E-01  0.000000E+00  5.743600E-02  4.679700E-03  4.221700E-02 -2.884900E+04  1.000000E+00  7.747500E+02  1.037830E+03  4.694277E+02  4.218549E+00 -3.556830E+01  6.894924E+00  7.414735E-04  6.350778E-06  1.359818E-07 -1.926137E-08  7.357465E-04  6.640295E-06  7.391053E-04  6.686132E-06  2.367673E-06 -3.353571E-07  1.263050E-05  1.268750E-07  2.013600E-08 -2.847250E-09
  3.123000E+02 -5.000000E+00  2.826300E+07  7.000000E+01  3.967500E-01  0.000000E+00  5.744200E-02  4.672900E-03  4.215100E-02 -2.868900E+04  1.000000E+00  7.727300E+02  1.037740E+03  4.477685E+02  3.715414E+00 -3.235092E+01  5.747262E+00  7.070393E-04  5.548120E-06  1.358947E-07 -2.014616E-08  7.014773E-04  5.856153E-06  7.046717E-04  5.898850E-06  2.365914E-06 -3.507243E-07  1.213400E-05  1.132700E-07  2.005800E-08 -2.968950E-09
  3.434000E+02 -5.000000E+00  2.804000E+07  7.000000E+01  3.950000E-01  0.000000E+00  5.744800E-02  4.665600E-03  4.208100E-02 -2.854100E+04  1.000000E+00  7.705700E+02  1.037640E+03  4.272309E+02  3.220224E+00 -2.943020E+01  4.802533E+00  6.743705E-04  4.758203E-06  1.352168E-07 -2.105287E-08  6.689782E-04  5.085041E-06  6.720155E-04  5.124674E-06  2.353865E-06 -3.664703E-07  1.165750E-05  9.951000E-08  1.989950E-08 -3.093900E-09
  3.777000E+02 -5.000000E+00  2.780300E+07  7.000000E+01  3.933100E-01  0.000000E+00  5.745400E-02  4.657700E-03  4.200500E-02 -2.839900E+04  1.000000E+00  7.682300E+02  1.037530E+03  4.072438E+02  2.739197E+00 -2.676838E+01  4.027755E+00  6.425668E-04  3.990611E-06  1.340399E-07 -2.200980E-08  6.373477E-04  4.336979E-06  6.402337E-04  4.373694E-06  2.333121E-06 -3.830847E-07  1.118850E-05  8.584500E-08  1.967200E-08 -3.225850E-09
  4.154000E+02 -5.000000E+00  2.755200E+07  7.000000E+01  3.915700E-01  0.000000E+00  5.746100E-02  4.649100E-03  4.192400E-02 -2.825400E+04  1.000000E+00  7.657400E+02  1.037420E+03  3.875290E+02  2.281005E+00 -2.434796E+01  3.397971E+00  6.111975E-04  3.258660E-06  1.325966E-07 -2.305432E-08  6.061512E-04  3.625830E-06  6.088885E-04  3.659879E-06  2.307737E-06 -4.012184E-07  1.072200E-05  7.259500E-08  1.940700E-08 -3.369600E-09
  4.568000E+02 -5.000000E+00  2.728800E+07  7.000000E+01  3.896300E-01  0.000000E+00  5.746800E-02  4.639900E-03  4.183600E-02 -2.809300E+04  1.000000E+00  7.630400E+02  1.037300E+03  3.678013E+02  1.852199E+00 -2.214875E+01  2.889755E+00  5.798147E-04  2.572047E-06  1.311741E-07 -2.424827E-08  5.749438E-04  2.962275E-06  5.775305E-04  2.993993E-06  2.282706E-06 -4.219462E-07  1.025350E-05  6.003500E-08  1.914300E-08 -3.533250E-09
  5.024000E+02 -5.000000E+00  2.700900E+07  7.000000E+01  3.872900E-01  0.000000E+00  5.747500E-02  4.630000E-03  4.174200E-02 -2.789900E+04  1.000000E+00  7.601500E+02  1.037170E+03  3.476860E+02  1.438265E+00 -2.014865E+01  2.502366E+00  5.478307E-04  1.906974E-06  1.301361E-07 -2.570401E-08  5.431324E-04  2.324486E-06  5.455671E-04  2.354194E-06  2.264357E-06 -4.472196E-07  9.776200E-06  4.775700E-08  1.892750E-08 -3.731500E-09
  5.525000E+02 -5.000000E+00  2.671500E+07  7.000000E+01  3.841500E-01  0.000000E+00  5.748300E-02  4.619300E-03  4.164300E-02 -2.764200E+04  1.000000E+00  7.570500E+02  1.037040E+03  3.265385E+02  9.939160E-01 -1.832996E+01  2.291767E+00  5.142487E-04  1.190145E-06  1.300657E-07 -2.766905E-08  5.097130E-04  1.643628E-06  5.119866E-04  1.671490E-06  2.262830E-06 -4.813419E-07  9.276750E-06  3.435500E-08  1.883500E-08 -3.996800E-09
  6.076000E+02 -5.000000E+00  2.640700E+07  7.000000E+01  3.795200E-01  0.000000E+00  5.749100E-02  4.607800E-03  4.153700E-02 -2.726600E+04  1.000000E+00  7.537400E+02  1.036900E+03  3.031525E+02  4.708303E-01 -1.667665E+01  3.127223E+00  4.771917E-04  3.415585E-07  1.320043E-07 -3.062069E-08  4.728002E-04  8.479696E-07  4.748947E-04  8.741720E-07  2.296232E-06 -5.326134E-07  8.729300E-06  1.826900E-08  1.899750E-08 -4.390700E-09
  6.682000E+02 -5.000000E+00  2.608500E+07  7.000000E+01  3.723500E-01  0.000000E+00  5.750000E-02  4.595400E-03  4.142200E-02 -2.669300E+04  1.000000E+00  7.501700E+02  1.036750E+03  2.762057E+02 -6.425685E-02 -1.517121E+01  2.228612E-01  4.346106E-04 -5.409512E-07  1.379027E-07 -3.530732E-08  4.303216E-04  4.731707E-08  4.322109E-04  7.309212E-08  2.398492E-06 -6.140432E-07  8.105650E-06  1.565300E-09  1.965900E-08 -5.005500E-09
  7.348000E+02 -5.000000E+00  2.574800E+07  7.000000E+01  3.613900E-01  0.000000E+00  5.750800E-02  4.582100E-03  4.130100E-02 -2.583700E+04  1.000000E+00  7.463500E+02  1.036600E+03  2.467714E+02 -2.782821E-01 -1.379754E+01  4.565270E-01  3.882486E-04 -9.459358E-07  1.524193E-07 -4.271912E-08  3.839380E-04 -2.328492E-07  3.855973E-04 -2.030990E-07  2.650578E-06 -7.428352E-07  7.445700E-06 -3.994950E-09  2.141250E-08 -5.953500E-09
  8.081000E+02 -5.000000E+00  2.539000E+07  7.000000E+01  3.444200E-01  0.000000E+00  5.751700E-02  4.567400E-03  4.116900E-02 -2.455800E+04  1.000000E+00  7.421900E+02  1.036430E+03  2.168219E+02 -3.814746E-01 -1.253929E+01  3.968673E-01  3.413170E-04 -1.233587E-06  1.865617E-07 -5.614143E-08  3.366610E-04 -2.965131E-07  3.380733E-04 -2.575051E-07  3.243797E-06 -9.760832E-07  6.820800E-06 -5.345000E-09  2.562200E-08 -7.623000E-09
  8.887000E+02 -5.000000E+00  2.499400E+07  7.000000E+01  3.155500E-01  0.000000E+00  5.752700E-02  4.550600E-03  4.102000E-02 -2.249100E+04  1.000000E+00  7.374600E+02  1.036250E+03  1.799306E+02 -1.240034E+00 -1.136870E+01  4.577531E-01  2.840221E-04 -2.875143E-06  2.671940E-07 -8.792889E-08  2.782939E-04 -1.403216E-06  2.793770E-04 -1.346646E-06  4.644996E-06 -1.528487E-06  6.049850E-06 -3.071300E-08  3.535500E-08 -1.143750E-08
  9.772000E+02 -5.000000E+00  2.454700E+07  7.000000E+01  2.501100E-01  0.000000E+00  5.753800E-02  4.530900E-03  4.084700E-02 -1.821600E+04  1.000000E+00  7.319300E+02  1.036040E+03  1.125668E+02 -3.557530E+00 -1.010336E+01  3.992873E-01  1.805301E-04 -7.819651E-06  4.874595E-07 -2.286958E-07  1.716217E-04 -3.989872E-06  1.720573E-04 -3.844936E-06  8.472551E-06 -3.974715E-06  4.232250E-06 -1.114950E-07  5.972000E-08 -2.715750E-08
  1.075000E+03 -5.000000E+00  2.410900E+07  7.000000E+01  0.000000E+00  0.000000E+00  5.762500E-02  1.000000E+00  3.939700E-02  0.000000E+00  1.000000E+00  0.000000E+00  1.035590E+03  5.222810E+01  7.985774E-01 -6.670060E+00  2.290405E-01  1.226027E-04  2.530563E-06  4.196136E-06  1.497808E-07  5.242839E-05  3.405160E-08  4.977659E-05  0.000000E+00  7.282611E-05  2.530563E-06  1.443400E-06  0.000000E+00  3.830165E-07  1.303950E-08
  1.182000E+03 -5.000000E+00  2.394000E+07  7.000000E+01  0.000000E+00  0.000000E+00  5.989300E-02  1.000000E+00  1.778900E-03  0.000000E+00  1.000000E+00  0.000000E+00  1.028340E+03  3.720561E+01  1.613271E-01 -3.825538E+00  3.082443E-01  1.312126E-04  3.141507E-07  7.706391E-06  1.883523E-08  2.760216E-06  2.287905E-10  0.000000E+00  0.000000E+00  1.312126E-04  3.141507E-07  0.000000E+00  0.000000E+00  6.750450E-07  1.622800E-09
  1.300000E+03 -5.000000E+00  2.376200E+07  7.000000E+01  0.000000E+00  0.000000E+00  5.999600E-02  1.000000E+00  7.375800E-05  0.000000E+00  1.000000E+00  0.000000E+00  1.027950E+03  3.543389E+01  7.535998E-02 -3.550028E+00  1.935700E+00  1.225136E-04  1.933049E-08  7.343675E-06  1.159786E-09  1.182397E-07  7.411917E-13  0.000000E+00  0.000000E+00  1.225136E-04  1.933049E-08  0.000000E+00  0.000000E+00  6.327200E-07  9.988000E-11
  1.429000E+03 -5.000000E+00  2.358200E+07  7.000000E+01  0.000000E+00  0.000000E+00  6.000000E-02  1.000000E+00  2.717000E-06  0.000000E+00  1.000000E+00  0.000000E+00  1.027860E+03  3.231240E+01  6.999056E-02 -3.229756E+00  3.119175E+01  1.116737E-04  9.211371E-10  6.700155E-06  5.526806E-11  4.457181E-09  1.484614E-15  0.000000E+00  0.000000E+00  1.116737E-04  9.211371E-10  0.000000E+00  0.000000E+00  5.769250E-07  4.760350E-12
  1.571000E+03 -5.000000E+00  2.340300E+07  7.000000E+01  0.000000E+00  0.000000E+00  6.000000E-02  1.000000E+00  8.390900E-08  0.000000E+00  1.000000E+00  0.000000E+00  1.027790E+03  2.938824E+01  6.971928E-02 -2.936054E+00 -2.324270E+03  1.016146E-04 -1.018201E-11  6.096893E-06 -6.109199E-13  1.486161E-10 -8.543618E-19  0.000000E+00  0.000000E+00  1.016146E-04 -1.018201E-11  0.000000E+00  0.000000E+00  5.250450E-07 -5.261500E-14
  1.728000E+03 -5.000000E+00  2.322400E+07  7.000000E+01  0.000000E+00  0.000000E+00  6.000000E-02  1.000000E+00  2.079700E-09  0.000000E+00  1.000000E+00  0.000000E+00  1.027720E+03  2.672509E+01  6.970999E-02 -2.668983E+00 -4.666957E+02  9.245324E-05 -4.193431E-11  5.547195E-06 -2.516053E-12  4.153723E-12 -8.721112E-20  0.000000E+00  0.000000E+00  9.245324E-05 -4.193431E-11  0.000000E+00  0.000000E+00  4.777800E-07 -2.167250E-13
  1.900000E+03 -5.000000E+00  2.304400E+07  7.000000E+01  0.000000E+00  0.000000E+00  6.000000E-02  1.000000E+00  4.068500E-11  0.000000E+00  1.000000E+00  0.000000E+00  1.027640E+03  2.429397E+01  6.971203E-02 -2.425288E+00 -4.559963E+02  8.408538E-05 -3.550372E-11  5.045126E-06 -2.130216E-12  9.322415E-14 -1.444459E-21  0.000000E+00  0.000000E+00  8.408538E-05 -3.550372E-11  0.000000E+00  0.000000E+00  4.346050E-07 -1.835150E-13
  2.089000E+03 -5.000000E+00  2.286500E+07  7.000000E+01  0.000000E+00  0.000000E+00  6.000000E-02  1.000000E+00  6.268000E-13  0.000000E+00  1.000000E+00  0.000000E+00  1.027570E+03  2.208776E+01  6.971398E-02 -2.204256E+00 -4.744199E+02  7.648789E-05 -2.822628E-11  4.589286E-06 -1.693579E-12  1.652004E-15 -1.769224E-23  0.000000E+00  0.000000E+00  7.648789E-05 -2.822628E-11  0.000000E+00  0.000000E+00  3.953950E-07 -1.459250E-13
  2.298000E+03 -5.000000E+00  2.268500E+07  7.000000E+01  0.000000E+00  0.000000E+00  6.000000E-02  1.000000E+00  7.624100E-15  0.000000E+00  1.000000E+00  0.000000E+00  1.027500E+03  2.008769E+01  6.971601E-02 -2.004007E+00 -5.155273E+02  6.959717E-05 -2.147903E-11  4.175837E-06 -1.288745E-12  2.309632E-17 -1.637579E-25  0.000000E+00  0.000000E+00  6.959717E-05 -2.147903E-11  0.000000E+00  0.000000E+00  3.598250E-07 -1.110600E-13
  2.527000E+03 -5.000000E+00  2.250500E+07  7.000000E+01  0.000000E+00  0.000000E+00  6.000000E-02  1.000000E+00  7.350300E-17  0.000000E+00  1.000000E+00  0.000000E+00  1.027420E+03  1.826142E+01  6.971781E-02 -1.821319E+00 -5.976971E+02  6.330188E-05 -1.532370E-11  3.798122E-06 -9.194220E-13  2.549740E-19 -1.126336E-27  0.000000E+00  0.000000E+00  6.330188E-05 -1.532370E-11  0.000000E+00  0.000000E+00  3.273300E-07 -7.924500E-14
  2.778000E+03 -5.000000E+00  2.232600E+07  7.000000E+01  0.000000E+00  0.000000E+00  6.000000E-02  1.000000E+00  5.633900E-19  0.000000E+00  1.000000E+00  0.000000E+00  1.027350E+03  1.660271E+01  6.971936E-02 -1.655572E+00 -7.734170E+02  5.758132E-05 -9.794068E-12  3.454888E-06 -5.876445E-13  2.231525E-21 -5.517905E-30  0.000000E+00  0.000000E+00  5.758132E-05 -9.794068E-12  0.000000E+00  0.000000E+00  2.977950E-07 -5.065500E-14
  3.055000E+03 -5.000000E+00  2.214600E+07  7.000000E+01  0.000000E+00  0.000000E+00  6.000000E-02  1.000000E+00  3.441800E-21  0.000000E+00  1.000000E+00  0.000000E+00  1.027280E+03  1.509188E+01  6.972084E-02 -1.504790E+00 -1.270440E+03  5.236799E-05 -4.930755E-12  3.142088E-06 -2.958455E-13  1.554080E-23 -1.697044E-32  0.000000E+00  0.000000E+00  5.236799E-05 -4.930755E-12  0.000000E+00  0.000000E+00  2.708700E-07 -2.550650E-14
  3.359000E+03 -5.000000E+00  2.196600E+07  7.000000E+01  0.000000E+00  0.000000E+00  6.000000E-02  1.000000E+00  1.679600E-23  0.000000E+00  1.000000E+00  0.000000E+00  1.027210E+03  1.371464E+01  6.972198E-02 -1.367548E+00 -6.720965E+03  4.761340E-05 -7.709423E-13  2.856806E-06 -4.625661E-14  8.620486E-26 -1.294872E-35  0.000000E+00  0.000000E+00  4.761340E-05 -7.709423E-13  0.000000E+00  0.000000E+00  2.463150E-07 -3.988600E-15
  3.694000E+03 -5.000000E+00  2.178700E+07  7.000000E+01  0.000000E+00  0.000000E+00  6.000000E-02  1.000000E+00  6.557500E-26  0.000000E+00  1.000000E+00  0.000000E+00  1.027130E+03  1.246456E+01  6.972284E-02 -1.243184E+00  1.614411E+03  4.329556E-05  2.654118E-12  2.597734E-06  1.592472E-13  3.822408E-28  1.202188E-37  0.000000E+00  0.000000E+00  4.329556E-05  2.654118E-12  0.000000E+00  0.000000E+00  2.240150E-07  1.373700E-14
  4.062000E+03 -5.000000E+00  2.160700E+07  7.000000E+01  0.000000E+00  0.000000E+00  6.000000E-02  1.000000E+00  2.051600E-28  0.000000E+00  1.000000E+00  0.000000E+00  1.027060E+03  1.132565E+01  6.972400E-02 -1.130081E+00  6.657873E+02  3.935957E-05  5.322964E-12  2.361574E-06  3.193763E-13  1.355879E-30  7.658941E-40  0.000000E+00  0.000000E+00  3.935957E-05  5.322964E-12  0.000000E+00  0.000000E+00  2.036800E-07  2.755450E-14
  4.467000E+03 -5.000000E+00  2.142800E+07  7.000000E+01  0.000000E+00  0.000000E+00  6.000000E-02  1.000000E+00  5.151700E-31  0.000000E+00  1.000000E+00  0.000000E+00  1.026990E+03  1.028671E+01  6.972414E-02 -1.027097E+00  4.058246E+02  3.576715E-05  7.224937E-12  2.146031E-06  4.334945E-13  3.853665E-33  2.648848E-42  0.000000E+00  0.000000E+00  3.576715E-05  7.224937E-12  0.000000E+00  0.000000E+00  1.851150E-07  3.740600E-14
  4.912000E+03 -5.000000E+00  2.124800E+07  7.000000E+01  0.000000E+00  0.000000E+00  6.000000E-02  1.000000E+00  1.038900E-33  0.000000E+00  1.000000E+00  0.000000E+00  1.026920E+03  9.341615E+00  6.972462E-02 -9.335736E-01  2.896982E+02  3.249754E-05  8.368567E-12  1.949854E-06  5.021140E-13  8.787264E-36  6.274339E-45  0.000000E+00  0.000000E+00  3.249754E-05  8.368567E-12  0.000000E+00  0.000000E+00  1.682200E-07  4.333350E-14
  5.401000E+03 -5.000000E+00  2.106900E+07  7.000000E+01  0.000000E+00  0.000000E+00  6.000000E-02  1.000000E+00  1.684500E-36  0.000000E+00  1.000000E+00  0.000000E+00  1.026850E+03  8.482496E+00  6.972484E-02 -8.486820E-01  2.284382E+02  2.952388E-05  8.775848E-12  1.771433E-06  5.265497E-13  1.609731E-38  1.081144E-47  0.000000E+00  0.000000E+00  2.952388E-05  8.775848E-12  0.000000E+00  0.000000E+00  1.528500E-07  4.544900E-14
  5.939000E+03 -5.000000E+00  2.089000E+07  7.000000E+01  0.000000E+00  0.000000E+00  6.000000E-02  1.000000E+00  2.198000E-39  0.000000E+00  1.000000E+00  0.000000E+00  1.026770E+03  7.699727E+00  6.972468E-02 -7.714063E-01  1.952259E+02  2.681302E-05  8.491417E-12  1.608782E-06  5.094841E-13  2.369828E-41  1.382565E-50  0.000000E+00  0.000000E+00  2.681302E-05  8.491417E-12  0.000000E+00  0.000000E+00  1.388350E-07  4.398250E-14
  6.530000E+03 -5.000000E+00  2.071200E+07  7.000000E+01  0.000000E+00  0.000000E+00  6.000000E-02  1.000000E+00  2.311600E-42  0.000000E+00  1.000000E+00  0.000000E+00  1.026700E+03  6.987681E+00  6.972443E-02 -7.011168E-01  1.809911E+02  2.434579E-05  7.577439E-12  1.460748E-06  4.546459E-13  2.807553E-44  1.313434E-53  0.000000E+00  0.000000E+00  2.434579E-05  7.577439E-12  0.000000E+00  0.000000E+00  1.260800E-07  3.925450E-14
  7.181000E+03 -5.000000E+00  2.053400E+07  7.000000E+01  0.000000E+00  0.000000E+00  6.000000E-02  1.000000E+00  1.960500E-45  0.000000E+00  1.000000E+00  0.000000E+00  1.026630E+03  6.341264E+00  6.972398E-02 -6.372334E-01  1.853627E+02  2.210480E-05  6.118250E-12  1.326287E-06  3.670950E-13  2.680099E-47  9.099512E-57  0.000000E+00  0.000000E+00  2.210480E-05  6.118250E-12  0.000000E+00  0.000000E+00  1.144900E-07  3.170000E-14
  7.896000E+03 -5.000000E+00  2.035500E+07  7.000000E+01  0.000000E+00  0.000000E+00  6.000000E-02  1.000000E+00  1.342300E-48  0.000000E+00  1.000000E+00  0.000000E+00  1.026560E+03  5.756267E+00  6.972343E-02 -5.792638E-01  2.226096E+02  2.007572E-05  4.213196E-12  1.204543E-06  2.527912E-13  2.063661E-50  4.338553E-60  0.000000E+00  0.000000E+00  2.007572E-05  4.213196E-12  0.000000E+00  0.000000E+00  1.039965E-07  2.183250E-14
  8.682000E+03 -5.000000E+00  2.017800E+07  7.000000E+01  0.000000E+00  0.000000E+00  6.000000E-02  1.000000E+00  7.429100E-52  0.000000E+00  1.000000E+00  0.000000E+00  1.026490E+03  5.226822E+00  6.972274E-02 -5.265453E-01  3.917523E+02  1.823844E-05  1.980151E-12  1.094306E-06  1.188095E-13  1.283314E-53  1.140765E-63  0.000000E+00  0.000000E+00  1.823844E-05  1.980151E-12  0.000000E+00  0.000000E+00  9.449500E-08  1.026250E-14
  9.547000E+03 -5.000000E+00  2.000000E+07  7.000000E+01  0.000000E+00  0.000000E+00  6.000000E-02  1.000000E+00  3.329600E-85  0.000000E+00  1.000000E+00  0.000000E+00  1.026410E+03  2.487609E+00  6.972221E-02 -2.507062E-01  3.054269E+04  8.682552E-06  2.100460E-14  5.209529E-07  1.260278E-15  6.450376E-57  5.479766E-99  0.000000E+00  0.000000E+00  8.682552E-06  2.100460E-14  0.000000E+00  0.000000E+00  4.498850E-08  1.088800E-16
  3.750000E-02 -1.500000E+01  3.295600E+07  7.056000E+01  9.774700E-01  2.253300E-02  0.000000E+00  0.000000E+00  1.693500E-02 -1.000000E+07  1.000000E+00  8.101400E+02  0.000000E+00  5.308882E+05 -1.159281E+02 -6.694673E+04  3.563302E+07  8.414686E-01 -1.841146E-04  0.000000E+00  0.000000E+00  8.414686E-01 -1.841146E-04  8.414686E-01 -1.841146E-04  0.000000E+00  0.000000E+00  5.619500E-03 -1.228350E-06  0.000000E+00  0.000000E+00
  1.162000E-01 -1.500000E+01  3.263600E+07  7.056000E+01  9.834100E-01  1.658800E-02  0.000000E+00  0.000000E+00  1.688100E-02 -1.000000E+07  1.000000E+00  8.077200E+02  0.000000E+00  7.838283E+05 -9.533090E+01 -9.884334E+04  1.045549E+07  1.242217E+00 -1.513780E-04  0.000000E+00  0.000000E+00  1.242217E+00 -1.513780E-04  1.242217E+00 -1.513780E-04  0.000000E+00  0.000000E+00  8.287950E-03 -1.006960E-06  0.000000E+00  0.000000E+00
  2.028000E-01 -1.500000E+01  3.246900E+07  7.056000E+01  9.843300E-01  1.567100E-02  0.000000E+00  0.000000E+00  1.685200E-02 -1.000000E+07  1.000000E+00  8.064500E+02  0.000000E+00  4.135011E+05 -8.452924E+01 -5.214388E+04  5.447703E+06  6.550776E-01 -1.342206E-04  0.000000E+00  0.000000E+00  6.550776E-01 -1.342206E-04  6.550776E-01 -1.342206E-04  0.000000E+00  0.000000E+00  4.363150E-03 -8.935000E-07  0.000000E+00  0.000000E+00
  2.980000E-01 -1.500000E+01  3.235200E+07  7.056000E+01  9.847900E-01  1.520600E-02  0.000000E+00  0.000000E+00  1.683200E-02 -1.000000E+07  1.000000E+00  8.055500E+02  0.000000E+00  2.750868E+05 -7.697429E+01 -3.468938E+04  3.373069E+06  4.357112E-01 -1.222244E-04  0.000000E+00  0.000000E+00  4.357112E-01 -1.222244E-04  4.357112E-01 -1.222244E-04  0.000000E+00  0.000000E+00  2.904150E-03 -8.142450E-07  0.000000E+00  0.000000E+00
  4.027000E-01 -1.500000E+01  3.226100E+07  7.056000E+01  9.848700E-01  1.512600E-02  0.000000E+00  0.000000E+00  1.681600E-02 -1.000000E+07  1.000000E+00  8.048400E+02  0.000000E+00  2.016163E+05 -7.103605E+01 -2.542451E+04  2.270132E+06  3.192944E-01 -1.127981E-04  0.000000E+00  0.000000E+00  3.192944E-01 -1.127981E-04  3.192944E-01 -1.127981E-04  0.000000E+00  0.000000E+00  2.129850E-03 -7.520500E-07  0.000000E+00  0.000000E+00
  5.178000E-01 -1.500000E+01  3.218500E+07  7.056000E+01  9.852600E-01  1.474300E-02  0.000000E+00  0.000000E+00  1.680300E-02 -1.000000E+07  1.000000E+00  8.042500E+02  0.000000E+00  1.560362E+05 -6.607279E+01 -1.967671E+04  1.605576E+06  2.470812E-01 -1.049211E-04  0.000000E+00  0.000000E+00  2.470812E-01 -1.049211E-04  2.470812E-01 -1.049211E-04  0.000000E+00  0.000000E+00  1.649250E-03 -6.998100E-07  0.000000E+00  0.000000E+00
  6.444000E-01 -1.500000E+01  3.211800E+07  7.056000E+01  9.852800E-01  1.471800E-02  0.000000E+00  0.000000E+00  1.679200E-02 -1.000000E+07  1.000000E+00  8.037300E+02  0.000000E+00  1.250339E+05 -6.175675E+01 -1.576724E+04  1.173226E+06  1.979699E-01 -9.807267E-05  0.000000E+00  0.000000E+00  1.979699E-01 -9.807267E-05  1.979699E-01 -9.807267E-05  0.000000E+00  0.000000E+00  1.322100E-03 -6.545400E-07  0.000000E+00  0.000000E+00
  7.835000E-01 -1.500000E+01  3.205900E+07  7.056000E+01  9.854700E-01  1.452900E-02  0.000000E+00  0.000000E+00  1.678200E-02 -1.000000E+07  1.000000E+00  8.032700E+02  0.000000E+00  1.026323E+05 -5.789912E+01 -1.294232E+04  8.772837E+05  1.624865E-01 -9.195256E-05  0.000000E+00  0.000000E+00  1.624865E-01 -9.195256E-05  1.624865E-01 -9.195256E-05  0.000000E+00  0.000000E+00  1.085710E-03 -6.139500E-07  0.000000E+00  0.000000E+00
  9.366000E-01 -1.500000E+01  3.200500E+07  7.056000E+01  9.853600E-01  1.464000E-02  0.000000E+00  0.000000E+00  1.677300E-02 -1.000000E+07  1.000000E+00  8.028500E+02  0.000000E+00  8.575391E+04 -5.438116E+01 -1.081391E+04  6.674176E+05  1.357541E-01 -8.637215E-05  0.000000E+00  0.000000E+00  1.357541E-01 -8.637215E-05  1.357541E-01 -8.637215E-05  0.000000E+00  0.000000E+00  9.075600E-04 -5.770950E-07  0.000000E+00  0.000000E+00
  1.105000E+00 -1.500000E+01  3.195500E+07  7.056000E+01  9.855500E-01  1.444700E-02  0.000000E+00  0.000000E+00  1.676400E-02 -1.000000E+07  1.000000E+00  8.024600E+02  0.000000E+00  7.262619E+04 -5.112002E+01 -9.158467E+03  5.143100E+05  1.149637E-01 -8.119951E-05  0.000000E+00  0.000000E+00  1.149637E-01 -8.119951E-05  1.149637E-01 -8.119951E-05  0.000000E+00  0.000000E+00  7.689550E-04 -5.426850E-07  0.000000E+00  0.000000E+00
  1.290000E+00 -1.500000E+01  3.190800E+07  7.056000E+01  9.855800E-01  1.442300E-02  0.000000E+00  0.000000E+00  1.675600E-02 -1.000000E+07  1.000000E+00  8.020800E+02  0.000000E+00  6.216725E+04 -4.806884E+01 -7.839560E+03  4.006668E+05  9.840086E-02 -7.636092E-05  0.000000E+00  0.000000E+00  9.840086E-02 -7.636092E-05  9.840086E-02 -7.636092E-05  0.000000E+00  0.000000E+00  6.584250E-04 -5.105950E-07  0.000000E+00  0.000000E+00
  1.493000E+00 -1.500000E+01  3.186300E+07  7.056000E+01  9.856100E-01  1.438700E-02  0.000000E+00  0.000000E+00  1.674800E-02 -1.000000E+07  1.000000E+00  8.017300E+02  0.000000E+00  5.367829E+04 -4.518700E+01 -6.769078E+03  3.146848E+05  8.495860E-02 -7.179150E-05  0.000000E+00  0.000000E+00  8.495860E-02 -7.179150E-05  8.495860E-02 -7.179150E-05  0.000000E+00  0.000000E+00  5.687350E-04 -4.802450E-07  0.000000E+00  0.000000E+00
  1.717000E+00 -1.500000E+01  3.182100E+07  7.056000E+01  9.855800E-01  1.442100E-02  0.000000E+00  0.000000E+00  1.674000E-02 -1.000000E+07  1.000000E+00  8.014000E+02  0.000000E+00  4.667534E+04 -4.244848E+01 -5.885994E+03  2.489242E+05  7.387021E-02 -6.744996E-05  0.000000E+00  0.000000E+00  7.387021E-02 -6.744996E-05  7.387021E-02 -6.744996E-05  0.000000E+00  0.000000E+00  4.947300E-04 -4.513650E-07  0.000000E+00  0.000000E+00
  1.963000E+00 -1.500000E+01  3.178000E+07  7.056000E+01  9.856200E-01  1.438000E-02  0.000000E+00  0.000000E+00  1.673300E-02 -1.000000E+07  1.000000E+00  8.010700E+02  0.000000E+00  4.081553E+04 -3.983276E+01 -5.147061E+03  1.979794E+05  6.459239E-02 -6.330318E-05  0.000000E+00  0.000000E+00  6.459239E-02 -6.330318E-05  6.459239E-02 -6.330318E-05  0.000000E+00  0.000000E+00  4.327800E-04 -4.238650E-07  0.000000E+00  0.000000E+00
  2.234000E+00 -1.500000E+01  3.174100E+07  7.056000E+01  9.855600E-01  1.444200E-02  0.000000E+00  0.000000E+00  1.672700E-02 -1.000000E+07  1.000000E+00  8.007700E+02  0.000000E+00  3.586132E+04 -3.732281E+01 -4.522331E+03  1.582150E+05  5.674890E-02 -5.932470E-05  0.000000E+00  0.000000E+00  5.674890E-02 -5.932470E-05  5.674890E-02 -5.932470E-05  0.000000E+00  0.000000E+00  3.803850E-04 -3.973750E-07  0.000000E+00  0.000000E+00
  2.531000E+00 -1.500000E+01  3.170400E+07  7.056000E+01  9.856800E-01  1.431600E-02  0.000000E+00  0.000000E+00  1.672000E-02 -1.000000E+07  1.000000E+00  8.004700E+02  0.000000E+00  3.163807E+04 -3.490474E+01 -3.989779E+03  1.269286E+05  5.006306E-02 -5.549213E-05  0.000000E+00  0.000000E+00  5.006306E-02 -5.549213E-05  5.006306E-02 -5.549213E-05  0.000000E+00  0.000000E+00  3.356950E-04 -3.718100E-07  0.000000E+00  0.000000E+00
  2.858000E+00 -1.500000E+01  3.166700E+07  7.056000E+01  9.857100E-01  1.428600E-02  0.000000E+00  0.000000E+00  1.671400E-02 -1.000000E+07  1.000000E+00  8.001700E+02  0.000000E+00  2.801229E+04 -3.256827E+01 -3.532566E+03  1.022074E+05  4.432336E-02 -5.178942E-05  0.000000E+00  0.000000E+00  4.432336E-02 -5.178942E-05  4.432336E-02 -5.178942E-05  0.000000E+00  0.000000E+00  2.973000E-04 -3.471200E-07  0.000000E+00  0.000000E+00
  3.218000E+00 -1.500000E+01  3.163100E+07  7.056000E+01  9.857500E-01  1.424700E-02  0.000000E+00  0.000000E+00  1.670800E-02 -1.000000E+07  1.000000E+00  7.998900E+02  0.000000E+00  2.487796E+04 -3.030285E+01 -3.137326E+03  8.253768E+04  3.936188E-02 -4.819978E-05  0.000000E+00  0.000000E+00  3.936188E-02 -4.819978E-05  3.936188E-02 -4.819978E-05  0.000000E+00  0.000000E+00  2.641100E-04 -3.231650E-07  0.000000E+00  0.000000E+00
  3.613000E+00 -1.500000E+01  3.159600E+07  7.056000E+01  9.856700E-01  1.433000E-02  0.000000E+00  0.000000E+00  1.670200E-02 -1.000000E+07  1.000000E+00  7.996100E+02  0.000000E+00  2.215195E+04 -2.810543E+01 -2.793581E+03  6.682343E+04  3.504700E-02 -4.471794E-05  0.000000E+00  0.000000E+00  3.504700E-02 -4.471794E-05  3.504700E-02 -4.471794E-05  0.000000E+00  0.000000E+00  2.352500E-04 -2.999600E-07  0.000000E+00  0.000000E+00
  4.048000E+00 -1.500000E+01  3.156200E+07  7.056000E+01  9.860000E-01  1.400200E-02  0.000000E+00  0.000000E+00  1.669600E-02 -1.000000E+07  1.000000E+00  7.993300E+02  0.000000E+00  1.976880E+04 -2.596497E+01 -2.493074E+03  5.419983E+04  3.127501E-02 -4.132688E-05  0.000000E+00  0.000000E+00  3.127501E-02 -4.132688E-05  3.127501E-02 -4.132688E-05  0.000000E+00  0.000000E+00  2.099850E-04 -2.772650E-07  0.000000E+00  0.000000E+00
  4.526000E+00 -1.500000E+01  3.152800E+07  7.056000E+01  9.856000E-01  1.440300E-02  0.000000E+00  0.000000E+00  1.669000E-02 -1.000000E+07  1.000000E+00  7.990600E+02  0.000000E+00  1.767824E+04 -2.388501E+01 -2.229463E+03  4.409445E+04  2.796623E-02 -3.803192E-05  0.000000E+00  0.000000E+00  2.796623E-02 -3.803192E-05  2.796623E-02 -3.803192E-05  0.000000E+00  0.000000E+00  1.878400E-04 -2.552800E-07  0.000000E+00  0.000000E+00
  5.052000E+00 -1.500000E+01  3.149500E+07  7.056000E+01  9.857500E-01  1.424900E-02  0.000000E+00  0.000000E+00  1.668400E-02 -1.000000E+07  1.000000E+00  7.987900E+02  0.000000E+00  1.583953E+04 -2.185815E+01 -1.997613E+03  3.590312E+04  2.505622E-02 -3.482140E-05  0.000000E+00  0.000000E+00  2.505622E-02 -3.482140E-05  2.505622E-02 -3.482140E-05  0.000000E+00  0.000000E+00  1.683750E-04 -2.338200E-07  0.000000E+00  0.000000E+00
  5.630000E+00 -1.500000E+01  3.146200E+07  7.056000E+01  9.856900E-01  1.431300E-02  0.000000E+00  0.000000E+00  1.667800E-02 -1.000000E+07  1.000000E+00  7.985300E+02  0.000000E+00  1.421131E+04 -1.988541E+01 -1.792306E+03  2.928137E+04  2.247948E-02 -3.169694E-05  0.000000E+00  0.000000E+00  2.247948E-02 -3.169694E-05  2.247948E-02 -3.169694E-05  0.000000E+00  0.000000E+00  1.511050E-04 -2.129200E-07  0.000000E+00  0.000000E+00
  6.266000E+00 -1.500000E+01  3.143000E+07  7.056000E+01  9.857300E-01  1.426800E-02  0.000000E+00  0.000000E+00  1.667200E-02 -1.000000E+07  1.000000E+00  7.982700E+02  0.000000E+00  1.276850E+04 -1.796648E+01 -1.610381E+03  2.390359E+04  2.019626E-02 -2.865793E-05  0.000000E+00  0.000000E+00  2.019626E-02 -2.865793E-05  2.019626E-02 -2.865793E-05  0.000000E+00  0.000000E+00  1.358050E-04 -1.925650E-07  0.000000E+00  0.000000E+00
  6.965000E+00 -1.500000E+01  3.139800E+07  7.056000E+01  9.858000E-01  1.420300E-02  0.000000E+00  0.000000E+00  1.666700E-02 -1.000000E+07  1.000000E+00  7.980100E+02  0.000000E+00  1.148714E+04 -1.609931E+01 -1.448815E+03  1.954426E+04  1.816865E-02 -2.570126E-05  0.000000E+00  0.000000E+00  1.816865E-02 -2.570126E-05  1.816865E-02 -2.570126E-05  0.000000E+00  0.000000E+00  1.222050E-04 -1.727500E-07  0.000000E+00  0.000000E+00
  7.734000E+00 -1.500000E+01  3.136600E+07  7.056000E+01  9.857700E-01  1.423500E-02  0.000000E+00  0.000000E+00  1.666100E-02 -1.000000E+07  1.000000E+00  7.977500E+02  0.000000E+00  1.034490E+04 -1.428282E+01 -1.304793E+03  1.598958E+04  1.636126E-02 -2.282510E-05  0.000000E+00  0.000000E+00  1.636126E-02 -2.282510E-05  1.636126E-02 -2.282510E-05  0.000000E+00  0.000000E+00  1.100850E-04 -1.534700E-07  0.000000E+00  0.000000E+00
  8.579000E+00 -1.500000E+01  3.133500E+07  7.056000E+01  9.856700E-01  1.433200E-02  0.000000E+00  0.000000E+00  1.665600E-02 -1.000000E+07  1.000000E+00  7.975000E+02  0.000000E+00  9.325380E+03 -1.251602E+01 -1.176245E+03  1.308983E+04  1.474813E-02 -2.002777E-05  0.000000E+00  0.000000E+00  1.474813E-02 -2.002777E-05  1.474813E-02 -2.002777E-05  0.000000E+00  0.000000E+00  9.926950E-05 -1.347200E-07  0.000000E+00  0.000000E+00
  9.508000E+00 -1.500000E+01  3.130400E+07  7.056000E+01  9.857900E-01  1.420600E-02  0.000000E+00  0.000000E+00  1.665100E-02 -1.000000E+07  1.000000E+00  7.972500E+02  0.000000E+00  8.413503E+03 -1.079759E+01 -1.061270E+03  1.072084E+04  1.330536E-02 -1.730741E-05  0.000000E+00  0.000000E+00  1.330536E-02 -1.730741E-05  1.330536E-02 -1.730741E-05  0.000000E+00  0.000000E+00  8.958700E-05 -1.164420E-07  0.000000E+00  0.000000E+00
  1.053000E+01 -1.500000E+01  3.127300E+07  7.056000E+01  9.858200E-01  1.417700E-02  0.000000E+00  0.000000E+00  1.664500E-02 -1.000000E+07  1.000000E+00  7.970000E+02  0.000000E+00  7.596237E+03 -9.125198E+00 -9.582229E+02  8.783056E+03  1.201236E-02 -1.466014E-05  0.000000E+00  0.000000E+00  1.201236E-02 -1.466014E-05  1.201236E-02 -1.466014E-05  0.000000E+00  0.000000E+00  8.090100E-05 -9.866700E-08  0.000000E+00  0.000000E+00
  1.165000E+01 -1.500000E+01  3.124300E+07  7.056000E+01  9.857800E-01  1.422100E-02  0.000000E+00  0.000000E+00  1.664000E-02 -1.000000E+07  1.000000E+00  7.967500E+02  0.000000E+00  6.863555E+03 -7.493445E+00 -8.658397E+02  7.192064E+03  1.085323E-02 -1.207740E-05  0.000000E+00  0.000000E+00  1.085323E-02 -1.207740E-05  1.085323E-02 -1.207740E-05  0.000000E+00  0.000000E+00  7.311900E-05 -8.131750E-08  0.000000E+00  0.000000E+00
  1.289000E+01 -1.500000E+01  3.121300E+07  7.056000E+01  9.857400E-01  1.426000E-02  0.000000E+00  0.000000E+00  1.663500E-02 -1.000000E+07  1.000000E+00  7.965100E+02  0.000000E+00  6.205696E+03 -5.900992E+00 -7.828897E+02  5.884098E+03  9.812529E-03 -9.557161E-06  0.000000E+00  0.000000E+00  9.812529E-03 -9.557161E-06  9.812529E-03 -9.557161E-06  0.000000E+00  0.000000E+00  6.613150E-05 -6.436800E-08  0.000000E+00  0.000000E+00
  1.425000E+01 -1.500000E+01  3.118200E+07  7.056000E+01  9.858600E-01  1.413900E-02  0.000000E+00  0.000000E+00  1.662900E-02 -1.000000E+07  1.000000E+00  7.962600E+02  0.000000E+00  5.613580E+03 -4.337822E+00 -7.082256E+02  4.797131E+03  8.875866E-03 -7.083465E-06  0.000000E+00  0.000000E+00  8.875866E-03 -7.083465E-06  8.875866E-03 -7.083465E-06  0.000000E+00  0.000000E+00  5.983600E-05 -4.771950E-08  0.000000E+00  0.000000E+00
  1.574000E+01 -1.500000E+01  3.115200E+07  7.056000E+01  9.855800E-01  1.441600E-02  0.000000E+00  0.000000E+00  1.662400E-02 -1.000000E+07  1.000000E+00  7.960100E+02  0.000000E+00  5.081229E+03 -2.796644E+00 -6.410922E+02  3.873630E+03  8.033774E-03 -4.644822E-06  0.000000E+00  0.000000E+00  8.033774E-03 -4.644822E-06  8.033774E-03 -4.644822E-06  0.000000E+00  0.000000E+00  5.418050E-05 -3.131150E-08  0.000000E+00  0.000000E+00
  1.739000E+01 -1.500000E+01  3.112300E+07  7.056000E+01  9.858600E-01  1.413600E-02  0.000000E+00  0.000000E+00  1.661900E-02 -1.000000E+07  1.000000E+00  7.957600E+02  0.000000E+00  4.601948E+03 -1.267330E+00 -5.806440E+02  2.973226E+03  7.275659E-03 -2.225184E-06  0.000000E+00  0.000000E+00  7.275659E-03 -2.225184E-06  7.275659E-03 -2.225184E-06  0.000000E+00  0.000000E+00  4.908400E-05 -1.500225E-08  0.000000E+00  0.000000E+00
  1.919000E+01 -1.500000E+01  3.109300E+07  7.056000E+01  9.857600E-01  1.424000E-02  0.000000E+00  0.000000E+00  1.661300E-02 -1.000000E+07  1.000000E+00  7.955200E+02  0.000000E+00  4.168713E+03  2.712939E-01 -5.259946E+02  1.815577E+03  6.590413E-03  2.084360E-07  0.000000E+00  0.000000E+00  6.590413E-03  2.084360E-07  6.590413E-03  2.084360E-07  0.000000E+00  0.000000E+00  4.447100E-05  1.406850E-09  0.000000E+00  0.000000E+00
  2.118000E+01 -1.500000E+01  3.106300E+07  7.056000E+01  9.857200E-01  1.428300E-02  0.000000E+00  0.000000E+00  1.660800E-02 -1.000000E+07  1.000000E+00  7.952700E+02  0.000000E+00  3.777172E+03  1.843624E+00 -4.765934E+02  2.474373E+03  5.971144E-03  2.691786E-06  0.000000E+00  0.000000E+00  5.971144E-03  2.691786E-06  5.971144E-03  2.691786E-06  0.000000E+00  0.000000E+00  4.030850E-05  1.819350E-08  0.000000E+00  0.000000E+00
  2.336000E+01 -1.500000E+01  3.103400E+07  7.056000E+01  9.858600E-01  1.414200E-02  0.000000E+00  0.000000E+00  1.660300E-02 -1.000000E+07  1.000000E+00  7.950300E+02  0.000000E+00  3.423568E+03  3.480926E+00 -4.319654E+02  1.964622E+03  5.411905E-03  5.277367E-06  0.000000E+00  0.000000E+00  5.411905E-03  5.277367E-06  5.411905E-03  5.277367E-06  0.000000E+00  0.000000E+00  3.654350E-05  3.567750E-08  0.000000E+00  0.000000E+00
  2.576000E+01 -1.500000E+01  3.100400E+07  7.056000E+01  9.857200E-01  1.427800E-02  0.000000E+00  0.000000E+00  1.659800E-02 -1.000000E+07  1.000000E+00  7.947900E+02  0.000000E+00  3.104546E+03  5.234086E+00 -3.916854E+02  1.597910E+03  4.907374E-03  8.045690E-06  0.000000E+00  0.000000E+00  4.907374E-03  8.045690E-06  4.907374E-03  8.045690E-06  0.000000E+00  0.000000E+00  3.314700E-05  5.442000E-08  0.000000E+00  0.000000E+00
  2.840000E+01 -1.500000E+01  3.097500E+07  7.056000E+01  9.857600E-01  1.424300E-02  0.000000E+00  0.000000E+00  1.659300E-02 -1.000000E+07  1.000000E+00  7.945400E+02  0.000000E+00  2.816301E+03  7.177618E+00 -3.552738E+02  1.308227E+03  4.451541E-03  1.111450E-05  0.000000E+00  0.000000E+00  4.451541E-03  1.111450E-05  4.451541E-03  1.111450E-05  0.000000E+00  0.000000E+00  3.007950E-05  7.519950E-08  0.000000E+00  0.000000E+00
  3.131000E+01 -1.500000E+01  3.094600E+07  7.056000E+01  9.858400E-01  1.415700E-02  0.000000E+00  0.000000E+00  1.658700E-02 -1.000000E+07  1.000000E+00  7.943000E+02  0.000000E+00  2.555625E+03  9.424194E+00 -3.223278E+02  1.074403E+03  4.039329E-03  1.466167E-05  0.000000E+00  0.000000E+00  4.039329E-03  1.466167E-05  4.039329E-03  1.466167E-05  0.000000E+00  0.000000E+00  2.730100E-05  9.922050E-08  0.000000E+00  0.000000E+00
  3.450000E+01 -1.500000E+01  3.091700E+07  7.056000E+01  9.858000E-01  1.419900E-02  0.000000E+00  0.000000E+00  1.658200E-02 -1.000000E+07  1.000000E+00  7.940600E+02  0.000000E+00  2.319948E+03  1.214966E+01 -2.925286E+02  8.836428E+02  3.666661E-03  1.896490E-05  0.000000E+00  0.000000E+00  3.666661E-03  1.896490E-05  3.666661E-03  1.896490E-05  0.000000E+00  0.000000E+00  2.478950E-05  1.283800E-07  0.000000E+00  0.000000E+00
  3.801000E+01 -1.500000E+01  3.088800E+07  7.056000E+01  9.859800E-01  1.401700E-02  0.000000E+00  0.000000E+00  1.657700E-02 -1.000000E+07  1.000000E+00  7.938200E+02  0.000000E+00  2.106420E+03  1.563781E+01 -2.655331E+02  7.274402E+02  3.329031E-03  2.447251E-05  0.000000E+00  0.000000E+00  3.329031E-03  2.447251E-05  3.329031E-03  2.447251E-05  0.000000E+00  0.000000E+00  2.251250E-05  1.656950E-07  0.000000E+00  0.000000E+00
  4.187000E+01 -1.500000E+01  3.085900E+07  7.056000E+01  9.856300E-01  1.436600E-02  0.000000E+00  5.783700E-09  1.657200E-02 -1.000000E+07  1.000000E+00  7.935800E+02  0.000000E+00  1.912538E+03  2.036790E+01 -2.410677E+02  5.993144E+02  3.022478E-03  3.194140E-05  0.000000E+00  0.000000E+00  3.022478E-03  3.194140E-05  3.022478E-03  3.194140E-05  0.000000E+00  0.000000E+00  2.044750E-05  2.163850E-07  0.000000E+00  0.000000E+00
  4.612000E+01 -1.500000E+01  3.083000E+07  7.056000E+01  7.766000E-01  0.000000E+00  1.107500E-01  4.643600E-03  3.336300E-02 -1.138300E+05  1.000000E+00  7.933400E+02  1.074730E+03  1.736512E+03  2.717483E+01 -2.189111E+02  4.938910E+02  2.744065E-03  4.269065E-05 -1.179284E-08  0.000000E+00  2.738196E-03  4.249228E-05  2.744269E-03  4.269065E-05 -2.045621E-07  0.000000E+00  2.095450E-05  3.607950E-07 -2.083350E-09  0.000000E+00
  5.079000E+01 -1.500000E+01  3.080100E+07  7.056000E+01  4.996200E-01  0.000000E+00  5.764900E-02  4.805100E-03  4.279500E-02 -3.895200E+04  1.000000E+00  7.931000E+02  1.038750E+03  1.575191E+03  1.641987E+01 -1.987772E+02  4.104369E+02  2.489156E-03  2.566106E-05  3.071825E-09 -5.238779E-09  2.477356E-03  2.562372E-05  2.489103E-03  2.575196E-05  5.328547E-08 -9.090224E-08  2.702550E-05  3.435350E-07  5.426500E-10 -9.281450E-10
  5.592000E+01 -1.500000E+01  3.073400E+07  7.056000E+01  4.746200E-01  0.000000E+00  5.730000E-02  4.804300E-03  4.284600E-02 -3.612000E+04  1.000000E+00  7.925400E+02  1.038490E+03  1.428960E+03  2.540021E+01 -1.805100E+02  3.378425E+02  2.258282E-03  3.980111E-05  4.333139E-08 -8.540789E-09  2.246714E-03  3.975066E-05  2.257528E-03  3.995019E-05  7.546509E-07 -1.490585E-07  3.092500E-05  5.626900E-07  7.446250E-09 -1.453350E-09
  6.156000E+01 -1.500000E+01  3.065800E+07  7.056000E+01  4.616200E-01  0.000000E+00  5.731000E-02  4.802100E-03  4.282300E-02 -3.474500E+04  1.000000E+00  7.918900E+02  1.038460E+03  1.298444E+03  2.744657E+01 -1.639679E+02  2.790643E+02  2.052028E-03  4.300391E-05  6.569428E-08 -1.084556E-08  2.041080E-03  4.297632E-05  2.050881E-03  4.319307E-05  1.146385E-06 -1.892473E-07  2.926100E-05  6.265800E-07  1.097075E-08 -1.803500E-09
  6.777000E+01 -1.500000E+01  3.057500E+07  7.056000E+01  4.518200E-01  0.000000E+00  5.732400E-02  4.799800E-03  4.279800E-02 -3.374800E+04  1.000000E+00  7.911900E+02  1.038430E+03  1.181038E+03  2.761693E+01 -1.489503E+02  2.306947E+02  1.866444E-03  4.324675E-05  8.138466E-08 -1.291608E-08  1.856131E-03  4.325253E-05  1.865024E-03  4.347218E-05  1.419891E-06 -2.253215E-07  2.730000E-05  6.453800E-07  1.331450E-08 -2.111850E-09
  7.460000E+01 -1.500000E+01  3.048700E+07  7.056000E+01  4.433400E-01  0.000000E+00  5.733700E-02  4.797200E-03  4.277100E-02 -3.291100E+04  1.000000E+00  7.904500E+02  1.038400E+03  1.075544E+03  2.695251E+01 -1.353217E+02  1.907688E+02  1.699682E-03  4.217224E-05  9.447337E-08 -1.498625E-08  1.689957E-03  4.221761E-05  1.698035E-03  4.243373E-05  1.647869E-06 -2.613785E-07  2.538800E-05  6.431450E-07  1.520150E-08 -2.415600E-09
  8.210000E+01 -1.500000E+01  3.039400E+07  7.056000E+01  4.355300E-01  0.000000E+00  5.734800E-02  4.794600E-03  4.274400E-02 -3.216000E+04  1.000000E+00  7.896600E+02  1.038360E+03  9.807791E+02  2.592623E+01 -1.229533E+02  1.577591E+02  1.549888E-03  4.052626E-05  1.065436E-07 -1.714694E-08  1.540685E-03  4.061529E-05  1.548030E-03  4.082515E-05  1.858023E-06 -2.990037E-07  2.359850E-05  6.310900E-07  1.689400E-08 -2.728350E-09
  9.035000E+01 -1.500000E+01  3.029600E+07  7.056000E+01  4.281100E-01  0.000000E+00  5.735800E-02  4.791800E-03  4.271400E-02 -3.146400E+04  1.000000E+00  7.888200E+02  1.038320E+03  8.957050E+02  2.476870E+01 -1.117360E+02  1.305190E+02  1.415420E-03  3.867200E-05  1.183228E-07 -1.943504E-08  1.406672E-03  3.880813E-05  1.413357E-03  3.901070E-05  2.063053E-06 -3.388425E-07  2.194950E-05  6.148100E-07  1.850950E-08 -3.055300E-09
  9.942000E+01 -1.500000E+01  3.019200E+07  7.056000E+01  4.209600E-01  0.000000E+00  5.736700E-02  4.788800E-03  4.268300E-02 -3.080900E+04  1.000000E+00  7.879200E+02  1.038280E+03  8.190937E+02  2.357613E+01 -1.015335E+02  1.080183E+02  1.294341E-03  3.676166E-05  1.301193E-07 -2.186374E-08  1.285980E-03  3.694736E-05  1.292073E-03  3.714283E-05  2.268345E-06 -3.811251E-07  2.043400E-05  5.967250E-07  2.009650E-08 -3.398100E-09
  1.094000E+02 -1.500000E+01  3.008300E+07  7.056000E+01  4.140600E-01  0.000000E+00  5.737600E-02  4.785600E-03  4.265100E-02 -3.018900E+04  1.000000E+00  7.869800E+02  1.038240E+03  7.502508E+02  2.238320E+01 -9.227098E+01  8.941403E+01  1.185556E-03  3.484964E-05  1.420908E-07 -2.443408E-08  1.177521E-03  3.508736E-05  1.183080E-03  3.527551E-05  2.476667E-06 -4.258694E-07  1.904850E-05  5.777000E-07  2.168000E-08 -3.756500E-09
  1.204000E+02 -1.500000E+01  2.996800E+07  7.056000E+01  4.073900E-01  0.000000E+00  5.738400E-02  4.782200E-03  4.261700E-02 -2.960200E+04  1.000000E+00  7.859700E+02  1.038190E+03  6.884380E+02  2.120101E+01 -8.386399E+01  7.402365E+01  1.087893E-03  3.295369E-05  1.542531E-07 -2.713997E-08  1.080128E-03  3.324554E-05  1.085205E-03  3.342665E-05  2.688287E-06 -4.729669E-07  1.778450E-05  5.580150E-07  2.326400E-08 -4.129550E-09
  1.324000E+02 -1.500000E+01  2.984500E+07  7.056000E+01  4.009700E-01  0.000000E+00  5.739100E-02  4.778600E-03  4.258000E-02 -2.904800E+04  1.000000E+00  7.848900E+02  1.038140E+03  6.328906E+02  2.002802E+01 -7.622241E+01  6.132845E+01  1.000139E-03  3.107146E-05  1.665156E-07 -2.996931E-08  9.925930E-04  3.141936E-05  9.972374E-04  3.159367E-05  2.901613E-06 -5.222093E-07  1.663050E-05  5.376100E-07  2.483750E-08 -4.515550E-09
  1.457000E+02 -1.500000E+01  2.971600E+07  7.056000E+01  3.948200E-01  0.000000E+00  5.739700E-02  4.774800E-03  4.254200E-02 -2.852600E+04  1.000000E+00  7.837400E+02  1.038080E+03  5.830488E+02  1.885566E+01 -6.927981E+01  5.078263E+01  9.214076E-04  2.918947E-05  1.787661E-07 -3.290881E-08  9.140387E-04  2.959528E-05  9.182924E-04  2.976281E-05  3.114707E-06 -5.733616E-07  1.557900E-05  5.162050E-07  2.638650E-08 -4.912700E-09
  1.603000E+02 -1.500000E+01  2.957800E+07  7.056000E+01  3.889600E-01  0.000000E+00  5.740400E-02  4.770600E-03  4.250200E-02 -2.803700E+04  1.000000E+00  7.825200E+02  1.038020E+03  5.383913E+02  1.768197E+01 -6.297483E+01  4.207589E+01  8.508747E-04  2.730497E-05  1.908566E-07 -3.593986E-08  8.436462E-04  2.777024E-05  8.475491E-04  2.793106E-05  3.324985E-06 -6.261014E-07  1.462250E-05  4.936700E-07  2.789350E-08 -5.318650E-09
  1.763000E+02 -1.500000E+01  2.943200E+07  7.056000E+01  3.834200E-01  0.000000E+00  5.741000E-02  4.766200E-03  4.245700E-02 -2.758200E+04  1.000000E+00  7.812000E+02  1.037960E+03  4.982914E+02  1.650865E+01 -5.723545E+01  3.489433E+01  7.875420E-04  2.542074E-05  2.025258E-07 -3.904331E-08  7.804258E-04  2.594664E-05  7.840142E-04  2.610083E-05  3.527889E-06 -6.800930E-07  1.374950E-05  4.700050E-07  2.932500E-08 -5.731050E-09
  1.940000E+02 -1.500000E+01  2.927700E+07  7.056000E+01  3.782200E-01  0.000000E+00  5.741600E-02  4.761500E-03  4.241100E-02 -2.716200E+04  1.000000E+00  7.798000E+02  1.037890E+03  4.623751E+02  1.532939E+01 -5.201968E+01  2.894343E+01  7.308151E-04  2.352717E-05  2.135887E-07 -4.220009E-08  7.237894E-04  2.411462E-05  7.270951E-04  2.426217E-05  3.720208E-06 -7.350044E-07  1.295450E-05  4.449600E-07  3.066000E-08 -6.147950E-09
  2.134000E+02 -1.500000E+01  2.911200E+07  7.056000E+01  3.733900E-01  0.000000E+00  5.742200E-02  4.756400E-03  4.236100E-02 -2.677600E+04  1.000000E+00  7.782800E+02  1.037820E+03  4.303957E+02  1.414732E+01 -4.730142E+01  2.401823E+01  6.803033E-04  2.162938E-05  2.239091E-07 -4.539306E-08  6.733502E-04  2.227899E-05  6.764036E-04  2.241992E-05  3.899568E-06 -7.905362E-07  1.223600E-05  4.185800E-07  3.188550E-08 -6.567350E-09
  2.347000E+02 -1.500000E+01  2.893700E+07  7.056000E+01  3.689500E-01  0.000000E+00  5.742800E-02  4.750900E-03  4.230700E-02 -2.642500E+04  1.000000E+00  7.766600E+02  1.037740E+03  4.016259E+02  1.296102E+01 -4.300298E+01  1.995115E+01  6.348516E-04  1.972528E-05  2.330881E-07 -4.860841E-08  6.279659E-04  2.043744E-05  6.307927E-04  2.057173E-05  4.059010E-06 -8.464455E-07  1.157800E-05  3.907800E-07  3.295000E-08 -6.988150E-09
  2.581000E+02 -1.500000E+01  2.875000E+07  7.056000E+01  3.648900E-01  0.000000E+00  5.743400E-02  4.745000E-03  4.225000E-02 -2.610800E+04  1.000000E+00  7.749200E+02  1.037660E+03  3.757182E+02  1.176806E+01 -3.909047E+01  1.658520E+01  5.939089E-04  1.781137E-05  2.409190E-07 -5.183517E-08  5.870916E-04  1.858632E-05  5.897143E-04  1.871393E-05  4.194945E-06 -9.025446E-07  1.097400E-05  3.614650E-07  3.383050E-08 -7.409500E-09
  2.839000E+02 -1.500000E+01  2.855200E+07  7.056000E+01  3.612300E-01  0.000000E+00  5.744000E-02  4.738600E-03  4.218800E-02 -2.582500E+04  1.000000E+00  7.730300E+02  1.037570E+03  3.524095E+02  1.057157E+01 -3.554189E+01  1.380602E+01  5.570555E-04  1.589250E-05  2.472495E-07 -5.507546E-08  5.503122E-04  1.673044E-05  5.527519E-04  1.685136E-05  4.304732E-06 -9.588665E-07  1.042100E-05  3.307400E-07  3.451200E-08 -7.832300E-09
  3.123000E+02 -1.500000E+01  2.834100E+07  7.056000E+01  3.579500E-01  0.000000E+00  5.744600E-02  4.731700E-03  4.212200E-02 -2.557400E+04  1.000000E+00  7.710100E+02  1.037470E+03  3.312697E+02  9.369567E+00 -3.231843E+01  1.151197E+01  5.236098E-04  1.396574E-05  2.519049E-07 -5.834071E-08  5.169517E-04  1.486714E-05  5.192256E-04  1.498133E-05  4.385330E-06 -1.015606E-06  9.909750E-06  2.985500E-07  3.497450E-08 -8.258450E-09
  3.434000E+02 -1.500000E+01  2.811700E+07  7.056000E+01  3.550000E-01  0.000000E+00  5.745200E-02  4.724300E-03  4.205100E-02 -2.534900E+04  1.000000E+00  7.688300E+02  1.037370E+03  3.119496E+02  8.172048E+00 -2.939318E+01  9.623872E+00  4.930228E-04  1.204645E-05  2.548432E-07 -6.166591E-08  4.864640E-04  1.301223E-05  4.885879E-04  1.311985E-05  4.436013E-06 -1.073376E-06  9.433100E-06  2.652750E-07  3.521450E-08 -8.693400E-09
  3.777000E+02 -1.500000E+01  2.788000E+07  7.056000E+01  3.523300E-01  0.000000E+00  5.745800E-02  4.716200E-03  4.197500E-02 -2.514700E+04  1.000000E+00  7.664900E+02  1.037270E+03  2.939612E+02  6.991709E+00 -2.672822E+01  8.076077E+00  4.645235E-04  1.015444E-05  2.560631E-07 -6.510574E-08  4.580815E-04  1.118635E-05  4.600674E-04  1.128755E-05  4.456756E-06 -1.133120E-06  8.980400E-06  2.314150E-07  3.523250E-08 -9.143350E-09
  4.154000E+02 -1.500000E+01  2.762900E+07  7.056000E+01  3.498100E-01  0.000000E+00  5.746500E-02  4.707600E-03  4.189300E-02 -2.495800E+04  1.000000E+00  7.639800E+02  1.037150E+03  2.770066E+02  5.851850E+00 -2.430571E+01  6.819160E+00  4.376444E-04  8.325359E-06  2.559028E-07 -6.874947E-08  4.313364E-04  9.426461E-06  4.331919E-04  9.521772E-06  4.453454E-06 -1.196398E-06  8.546300E-06  1.978550E-07  3.507350E-08 -9.620600E-09
  4.568000E+02 -1.500000E+01  2.736400E+07  7.056000E+01  3.473100E-01  0.000000E+00  5.747200E-02  4.698300E-03  4.180500E-02 -2.477200E+04  1.000000E+00  7.612600E+02  1.037030E+03  2.607709E+02  4.770879E+00 -2.210526E+01  5.806958E+00  4.118949E-04  6.586934E-06  2.548684E-07 -7.274386E-08  4.057306E-04  7.762556E-06  4.074614E-04  7.852661E-06  4.434919E-06 -1.265754E-06  8.125100E-06  1.653700E-07  3.480150E-08 -1.014275E-08
  5.024000E+02 -1.500000E+01  2.708400E+07  7.056000E+01  3.446700E-01  0.000000E+00  5.748000E-02  4.688200E-03  4.171100E-02 -2.457600E+04  1.000000E+00  7.583600E+02  1.036900E+03  2.449186E+02  3.722926E+00 -2.010429E+01  5.038242E+00  3.867565E-04  4.896141E-06  2.535543E-07 -7.735000E-08  3.807348E-04  6.156238E-06  3.823451E-04  6.241885E-06  4.411488E-06 -1.345727E-06  7.710100E-06  1.332720E-07  3.449000E-08 -1.074300E-08
  5.525000E+02 -1.500000E+01  2.679000E+07  7.056000E+01  3.416300E-01  0.000000E+00  5.748700E-02  4.677400E-03  4.161100E-02 -2.435200E+04  1.000000E+00  7.552500E+02  1.036770E+03  2.290342E+02  2.596759E+00 -1.828479E+01  4.627654E+00  3.615858E-04  3.073194E-06  2.526901E-07 -8.317508E-08  3.556999E-04  4.438551E-06  3.571904E-04  4.520063E-06  4.395877E-06 -1.446880E-06  7.292000E-06  9.796500E-08  3.422750E-08 -1.149830E-08
  6.076000E+02 -1.500000E+01  2.648100E+07  7.056000E+01  3.375400E-01  0.000000E+00  5.749500E-02  4.665700E-03  4.150300E-02 -2.405300E+04  1.000000E+00  7.519000E+02  1.036630E+03  2.122167E+02  1.233020E+00 -1.663017E+01  6.485776E+00  3.349845E-04  8.563975E-07  2.536921E-07 -9.158825E-08  3.292097E-04  2.371747E-06  3.305722E-04  2.449401E-06  4.412704E-06 -1.593004E-06  6.849000E-06  5.403950E-08  3.418150E-08 -1.258070E-08
  6.682000E+02 -1.500000E+01  2.615800E+07  7.056000E+01  3.310100E-01  0.000000E+00  5.750400E-02  4.653100E-03  4.138900E-02 -2.358200E+04  1.000000E+00  7.483200E+02  1.036480E+03  1.929289E+02 -2.494417E-01 -1.512090E+01  5.542270E-01  3.045842E-04 -1.589454E-06  2.602185E-07 -1.049681E-07  2.988469E-04  1.593236E-07  3.000584E-04  2.360049E-07  4.525584E-06 -1.825458E-06  6.344000E-06  5.351650E-09  3.478400E-08 -1.427300E-08
  7.348000E+02 -1.500000E+01  2.582100E+07  7.056000E+01  3.201500E-01  0.000000E+00  5.751200E-02  4.639600E-03  4.126700E-02 -2.281200E+04  1.000000E+00  7.444900E+02  1.036320E+03  1.709238E+02 -9.314137E-01 -1.373671E+01  9.876738E-01  2.701045E-04 -2.854160E-06  2.820852E-07 -1.260481E-07  2.641691E-04 -7.498355E-07  2.651993E-04 -6.624240E-07  4.905176E-06 -2.191740E-06  5.783550E-06 -1.421945E-08  3.721450E-08 -1.686400E-08
  8.081000E+02 -1.500000E+01  2.546200E+07  7.056000E+01  3.028400E-01  0.000000E+00  5.752000E-02  4.624800E-03  4.113500E-02 -2.162100E+04  1.000000E+00  7.403100E+02  1.036160E+03  1.472582E+02 -1.275747E+00 -1.245314E+01  8.533457E-01  2.334007E-04 -3.747794E-06  3.393615E-07 -1.639878E-07  2.266891E-04 -1.009953E-06  2.275004E-04 -8.967762E-07  5.900259E-06 -2.851019E-06  5.210600E-06 -2.047550E-08  4.382150E-08 -2.139600E-08
  8.887000E+02 -1.500000E+01  2.506600E+07  7.056000E+01  2.732700E-01  0.000000E+00  5.753000E-02  4.607700E-03  4.098500E-02 -1.967500E+04  1.000000E+00  7.355400E+02  1.035970E+03  1.179540E+02 -3.588463E+00 -1.121192E+01  9.230917E-01  1.886939E-04 -8.231448E-06  4.770045E-07 -2.569195E-07  1.799090E-04 -3.931299E-06  1.804015E-04 -3.765485E-06  8.292012E-06 -4.465952E-06  4.478750E-06 -9.458300E-08  5.943350E-08 -3.214500E-08
  9.772000E+02 -1.500000E+01  2.461500E+07  7.056000E+01  1.977200E-01  0.000000E+00  5.754000E-02  4.587600E-03  4.081000E-02 -1.507000E+04  1.000000E+00  7.299400E+02  1.035760E+03  6.575100E+01 -9.613033E+00 -9.376719E+00  7.628120E-01  1.105970E-04 -2.243936E-05  8.533943E-07 -7.694769E-07  9.593011E-05 -9.570888E-06  9.576484E-05 -9.066359E-06  1.483225E-05 -1.337299E-05  2.729900E-06 -3.035400E-07  9.804900E-08 -8.719750E-08
  1.075000E+03 -1.500000E+01  2.421100E+07  7.056000E+01  0.000000E+00  0.000000E+00  5.918900E-02  1.000000E+00  1.345600E-02  0.000000E+00  1.000000E+00  0.000000E+00  1.030370E+03  3.485179E+01  2.936957E+00 -6.116961E+00  4.484838E-01  9.694874E-05  9.603114E-06  4.573976E-06  5.716788E-07  2.062082E-05  7.477783E-08  1.939700E-05  0.000000E+00  7.755182E-05  9.603114E-06  7.134500E-07  0.000000E+00  4.117700E-07  4.954350E-08
  1.182000E+03 -1.500000E+01  2.404100E+07  7.056000E+01  0.000000E+00  0.000000E+00  5.995600E-02  1.000000E+00  7.282800E-04  0.000000E+00  1.000000E+00  0.000000E+00  1.027890E+03  3.831259E+01  4.074736E-01 -3.910551E+00  5.543788E-01  1.322192E-04  9.144208E-07  7.875421E-06  5.483463E-08  9.580672E-07  5.061945E-10  0.000000E+00  0.000000E+00  1.322192E-04  9.144208E-07  0.000000E+00  0.000000E+00  6.821300E-07  4.724500E-09
  1.300000E+03 -1.500000E+01  2.386300E+07  7.056000E+01  0.000000E+00  0.000000E+00  5.999800E-02  1.000000E+00  3.834300E-05  0.000000E+00  1.000000E+00  0.000000E+00  1.027690E+03  3.598390E+01  1.557825E-01 -3.579468E+00  3.032433E+00  1.233914E-04  5.574032E-08  7.400532E-06  3.344315E-09  4.924042E-08  1.713828E-12  0.000000E+00  0.000000E+00  1.233914E-04  5.574032E-08  0.000000E+00  0.000000E+00  6.374800E-07  2.880600E-10
  1.429000E+03 -1.500000E+01  2.368300E+07  7.056000E+01  0.000000E+00  0.000000E+00  6.000000E-02  1.000000E+00  1.611700E-06  0.000000E+00  1.000000E+00  0.000000E+00  1.027610E+03  3.279080E+01  1.402258E-01 -3.254767E+00  4.770792E+01  1.124557E-04  2.666827E-09  6.747212E-06  1.600094E-10  2.343996E-09  3.442557E-15  0.000000E+00  0.000000E+00  1.124557E-04  2.666827E-09  0.000000E+00  0.000000E+00  5.811100E-07  1.378435E-11
  1.571000E+03 -1.500000E+01  2.350400E+07  7.056000E+01  0.000000E+00  0.000000E+00  6.000000E-02  1.000000E+00  5.206800E-08  0.000000E+00  1.000000E+00  0.000000E+00  1.027540E+03  2.982259E+01  1.394375E-01 -2.958753E+00 -4.092213E+03  1.023253E-04 -2.356785E-11  6.139536E-06 -1.414070E-12  8.888758E-11 -1.551337E-18  0.000000E+00  0.000000E+00  1.023253E-04 -2.356785E-11  0.000000E+00  0.000000E+00  5.288450E-07 -1.218000E-13
  1.728000E+03 -1.500000E+01  2.332400E+07  7.056000E+01  0.000000E+00  0.000000E+00  6.000000E-02  1.000000E+00  1.303000E-09  0.000000E+00  1.000000E+00  0.000000E+00  1.027460E+03  2.712018E+01  1.394104E-01 -2.689633E+00 -7.295418E+02  9.309956E-05 -1.163801E-10  5.585993E-06 -6.982813E-12  2.596087E-12 -1.842162E-19  0.000000E+00  0.000000E+00  9.309956E-05 -1.163801E-10  0.000000E+00  0.000000E+00  4.812350E-07 -6.015700E-13
  1.900000E+03 -1.500000E+01  2.314500E+07  7.056000E+01  0.000000E+00  0.000000E+00  6.000000E-02  1.000000E+00  2.556600E-11  0.000000E+00  1.000000E+00  0.000000E+00  1.027390E+03  2.465321E+01  1.394159E-01 -2.444063E+00 -7.122411E+02  8.467339E-05 -9.867627E-11  5.080416E-06 -5.920578E-12  5.882027E-14 -3.059540E-21  0.000000E+00  0.000000E+00  8.467339E-05 -9.867627E-11  0.000000E+00  0.000000E+00  4.377450E-07 -5.101350E-13
  2.089000E+03 -1.500000E+01  2.296500E+07  7.056000E+01  0.000000E+00  0.000000E+00  6.000000E-02  1.000000E+00  3.963000E-13  0.000000E+00  1.000000E+00  0.000000E+00  1.027320E+03  2.241449E+01  1.394216E-01 -2.221323E+00 -7.409931E+02  7.702298E-05 -7.845563E-11  4.621394E-06 -4.707351E-12  1.045459E-15 -3.759831E-23  0.000000E+00  0.000000E+00  7.702298E-05 -7.845563E-11  0.000000E+00  0.000000E+00  3.982550E-07 -4.056650E-13
  2.298000E+03 -1.500000E+01  2.278600E+07  7.056000E+01  0.000000E+00  0.000000E+00  6.000000E-02  1.000000E+00  4.872100E-15  0.000000E+00  1.000000E+00  0.000000E+00  1.027240E+03  2.038497E+01  1.394271E-01 -2.019535E+00 -8.051874E+02  7.008423E-05 -5.970410E-11  4.205061E-06 -3.582249E-12  1.470680E-17 -3.499952E-25  0.000000E+00  0.000000E+00  7.008423E-05 -5.970410E-11  0.000000E+00  0.000000E+00  3.624350E-07 -3.087550E-13
  2.527000E+03 -1.500000E+01  2.260600E+07  7.056000E+01  0.000000E+00  0.000000E+00  6.000000E-02  1.000000E+00  4.763000E-17  0.000000E+00  1.000000E+00  0.000000E+00  1.027170E+03  1.853180E+01  1.394321E-01 -1.835443E+00 -9.334932E+02  6.374508E-05 -4.259761E-11  3.824705E-06 -2.555864E-12  1.641002E-19 -2.425399E-27  0.000000E+00  0.000000E+00  6.374508E-05 -4.259761E-11  0.000000E+00  0.000000E+00  3.297050E-07 -2.203200E-13
  2.778000E+03 -1.500000E+01  2.242700E+07  7.056000E+01  0.000000E+00  0.000000E+00  6.000000E-02  1.000000E+00  3.708400E-19  0.000000E+00  1.000000E+00  0.000000E+00  1.027100E+03  1.684861E+01  1.394365E-01 -1.668416E+00 -1.207830E+03  5.798440E-05 -2.723062E-11  3.479072E-06 -1.633836E-12  1.456320E-21 -1.198399E-29  0.000000E+00  0.000000E+00  5.798440E-05 -2.723062E-11  0.000000E+00  0.000000E+00  2.999550E-07 -1.408600E-13
  3.055000E+03 -1.500000E+01  2.224700E+07  7.056000E+01  0.000000E+00  0.000000E+00  6.000000E-02  1.000000E+00  2.302500E-21  0.000000E+00  1.000000E+00  0.000000E+00  1.027030E+03  1.531547E+01  1.394405E-01 -1.516470E+00 -1.983530E+03  5.273455E-05 -1.371523E-11  3.164086E-06 -8.229137E-13  1.030180E-23 -3.719695E-32  0.000000E+00  0.000000E+00  5.273455E-05 -1.371523E-11  0.000000E+00  0.000000E+00  2.728350E-07 -7.095900E-14
  3.359000E+03 -1.500000E+01  2.206700E+07  7.056000E+01  0.000000E+00  0.000000E+00  6.000000E-02  1.000000E+00  1.142000E-23  0.000000E+00  1.000000E+00  0.000000E+00  1.026950E+03  1.391794E+01  1.394438E-01 -1.378168E+00 -1.046387E+04  4.794669E-05 -2.155284E-12  2.876809E-06 -1.293170E-13  5.807879E-26 -2.875780E-35  0.000000E+00  0.000000E+00  4.794669E-05 -2.155284E-12  0.000000E+00  0.000000E+00  2.481000E-07 -1.115260E-14
  3.694000E+03 -1.500000E+01  2.188800E+07  7.056000E+01  0.000000E+00  0.000000E+00  6.000000E-02  1.000000E+00  4.529500E-26  0.000000E+00  1.000000E+00  0.000000E+00  1.026880E+03  1.264941E+01  1.394463E-01 -1.252846E+00  2.524404E+03  4.359870E-05  7.362826E-12  2.615924E-06  4.417693E-13  2.617274E-28  2.840450E-37  0.000000E+00  0.000000E+00  4.359870E-05  7.362826E-12  0.000000E+00  0.000000E+00  2.256350E-07  3.811400E-14
  4.062000E+03 -1.500000E+01  2.170800E+07  7.056000E+01  0.000000E+00  0.000000E+00  6.000000E-02  1.000000E+00  1.438900E-28  0.000000E+00  1.000000E+00  0.000000E+00  1.026810E+03  1.149366E+01  1.394490E-01 -1.138871E+00  1.040560E+03  3.963526E-05  1.477940E-11  2.378112E-06  8.867648E-13  9.431639E-31  1.821612E-39  0.000000E+00  0.000000E+00  3.963526E-05  1.477940E-11  0.000000E+00  0.000000E+00  2.051550E-07  7.651850E-14
  4.467000E+03 -1.500000E+01  2.152800E+07  7.056000E+01  0.000000E+00  0.000000E+00  6.000000E-02  1.000000E+00  3.666300E-31  0.000000E+00  1.000000E+00  0.000000E+00  1.026740E+03  1.043939E+01  1.394500E-01 -1.035089E+00  6.341800E+02  3.601785E-05  2.006514E-11  2.161062E-06  1.203907E-12  2.721774E-33  6.337090E-42  0.000000E+00  0.000000E+00  3.601785E-05  2.006514E-11  0.000000E+00  0.000000E+00  1.864600E-07  1.039010E-13
  4.912000E+03 -1.500000E+01  2.134900E+07  7.056000E+01  0.000000E+00  0.000000E+00  6.000000E-02  1.000000E+00  7.497500E-34  0.000000E+00  1.000000E+00  0.000000E+00  1.026660E+03  9.480312E+00  1.394513E-01 -9.408436E-01  4.526822E+02  3.272537E-05  2.324381E-11  1.963514E-06  1.394628E-12  6.297531E-36  1.509499E-44  0.000000E+00  0.000000E+00  3.272537E-05  2.324381E-11  0.000000E+00  0.000000E+00  1.694400E-07  1.203785E-13
  5.401000E+03 -1.500000E+01  2.117000E+07  7.056000E+01  0.000000E+00  0.000000E+00  6.000000E-02  1.000000E+00  1.232000E-36  0.000000E+00  1.000000E+00  0.000000E+00  1.026590E+03  8.608483E+00  1.394517E-01 -8.552958E-01  3.569459E+02  2.973081E-05  2.437642E-11  1.783846E-06  1.462585E-12  1.169857E-38  2.615219E-47  0.000000E+00  0.000000E+00  2.973081E-05  2.437642E-11  0.000000E+00  0.000000E+00  1.539600E-07  1.262640E-13
  5.939000E+03 -1.500000E+01  2.099100E+07  7.056000E+01  0.000000E+00  0.000000E+00  6.000000E-02  1.000000E+00  1.628200E-39  0.000000E+00  1.000000E+00  0.000000E+00  1.026520E+03  7.814128E+00  1.394513E-01 -7.774196E-01  3.050437E+02  2.700098E-05  2.358723E-11  1.620056E-06  1.415233E-12  1.745396E-41  3.362133E-50  0.000000E+00  0.000000E+00  2.700098E-05  2.358723E-11  0.000000E+00  0.000000E+00  1.398450E-07  1.221925E-13
  6.530000E+03 -1.500000E+01  2.081300E+07  7.056000E+01  0.000000E+00  0.000000E+00  6.000000E-02  1.000000E+00  1.733400E-42  0.000000E+00  1.000000E+00  0.000000E+00  1.026450E+03  7.091539E+00  1.394506E-01 -7.065849E-01  2.827996E+02  2.451643E-05  2.104866E-11  1.470987E-06  1.262919E-12  2.094294E-44  3.210651E-53  0.000000E+00  0.000000E+00  2.451643E-05  2.104866E-11  0.000000E+00  0.000000E+00  1.269950E-07  1.090595E-13
  7.181000E+03 -1.500000E+01  2.063400E+07  7.056000E+01  0.000000E+00  0.000000E+00  6.000000E-02  1.000000E+00  1.487300E-45  0.000000E+00  1.000000E+00  0.000000E+00  1.026370E+03  6.435551E+00  1.394494E-01 -6.422069E-01  2.896295E+02  2.225965E-05  1.699530E-11  1.335586E-06  1.019719E-12  2.023737E-47  2.235721E-56  0.000000E+00  0.000000E+00  2.225965E-05  1.699530E-11  0.000000E+00  0.000000E+00  1.153250E-07  8.807000E-14
  7.896000E+03 -1.500000E+01  2.045600E+07  7.056000E+01  0.000000E+00  0.000000E+00  6.000000E-02  1.000000E+00  1.029800E-48  0.000000E+00  1.000000E+00  0.000000E+00  1.026300E+03  5.841889E+00  1.394478E-01 -5.837871E-01  3.478355E+02  2.021641E-05  1.170296E-11  1.212989E-06  7.021765E-13  1.576541E-50  1.071302E-59  0.000000E+00  0.000000E+00  2.021641E-05  1.170296E-11  0.000000E+00  0.000000E+00  1.047560E-07  6.065400E-14
  8.682000E+03 -1.500000E+01  2.027800E+07  7.056000E+01  0.000000E+00  0.000000E+00  6.000000E-02  1.000000E+00  5.761000E-52  0.000000E+00  1.000000E+00  0.000000E+00  1.026230E+03  5.304598E+00  1.394460E-01 -5.306590E-01  6.121740E+02  1.836632E-05  5.499488E-12  1.101980E-06  3.299700E-13  9.914294E-54  2.830485E-63  0.000000E+00  0.000000E+00  1.836632E-05  5.499488E-12  0.000000E+00  0.000000E+00  9.518150E-08  2.850700E-14
  9.547000E+03 -1.500000E+01  2.010100E+07  7.056000E+01  0.000000E+00  0.000000E+00  6.000000E-02  1.000000E+00  2.608800E-85  0.000000E+00  1.000000E+00  0.000000E+00  1.026160E+03  2.524632E+00  1.394444E-01 -2.526654E-01 -7.517869E+04  8.743437E-06  1.493643E-14  5.246062E-07  8.961870E-16  5.037084E-57  3.896678E-99  0.000000E+00  0.000000E+00  8.743437E-06  1.493643E-14  0.000000E+00  0.000000E+00  4.531550E-08  7.742550E-17
  3.750000E-02 -2.500000E+01  3.303100E+07  7.111000E+01  9.774500E-01  2.254900E-02  0.000000E+00  0.000000E+00  1.694100E-02 -1.000000E+07  1.000000E+00  8.085400E+02  0.000000E+00  5.317498E+05 -1.167357E+02 -6.705550E+04  3.569128E+07  8.414686E-01 -1.851024E-04  0.000000E+00  0.000000E+00  8.414686E-01 -1.851024E-04  8.414686E-01 -1.851024E-04  0.000000E+00  0.000000E+00  5.631000E-03 -1.237400E-06  0.000000E+00  0.000000E+00
  1.162000E-01 -2.500000E+01  3.271100E+07  7.111000E+01  9.833800E-01  1.662400E-02  0.000000E+00  0.000000E+00  1.688600E-02 -1.000000E+07  1.000000E+00  8.061200E+02  0.000000E+00  7.851008E+05 -9.698489E+01 -9.900395E+04  1.047278E+07  1.242217E+00 -1.537574E-04  0.000000E+00  0.000000E+00  1.242217E+00 -1.537574E-04  1.242217E+00 -1.537574E-04  0.000000E+00  0.000000E+00  8.304900E-03 -1.024800E-06  0.000000E+00  0.000000E+00
  2.028000E-01 -2.500000E+01  3.254400E+07  7.111000E+01  9.843100E-01  1.568800E-02  0.000000E+00  0.000000E+00  1.685800E-02 -1.000000E+07  1.000000E+00  8.048400E+02  0.000000E+00  4.141733E+05 -8.661462E+01 -5.222870E+04  5.456812E+06  6.550776E-01 -1.373093E-04  0.000000E+00  0.000000E+00  6.550776E-01 -1.373093E-04  6.550776E-01 -1.373093E-04  0.000000E+00  0.000000E+00  4.372050E-03 -9.158700E-07  0.000000E+00  0.000000E+00
  2.980000E-01 -2.500000E+01  3.242800E+07  7.111000E+01  9.847600E-01  1.523600E-02  0.000000E+00  0.000000E+00  1.683800E-02 -1.000000E+07  1.000000E+00  8.039400E+02  0.000000E+00  2.755346E+05 -7.937547E+01 -3.474584E+04  3.378760E+06  4.357112E-01 -1.258315E-04  0.000000E+00  0.000000E+00  4.357112E-01 -1.258315E-04  4.357112E-01 -1.258315E-04  0.000000E+00  0.000000E+00  2.910100E-03 -8.399000E-07  0.000000E+00  0.000000E+00
  4.027000E-01 -2.500000E+01  3.233700E+07  7.111000E+01  9.849100E-01  1.509500E-02  0.000000E+00  0.000000E+00  1.682200E-02 -1.000000E+07  1.000000E+00  8.032400E+02  0.000000E+00  2.019444E+05 -7.368187E+01 -2.546588E+04  2.274001E+06  3.192946E-01 -1.168066E-04  0.000000E+00  0.000000E+00  3.192946E-01 -1.168066E-04  3.192946E-01 -1.168066E-04  0.000000E+00  0.000000E+00  2.134150E-03 -7.802950E-07  0.000000E+00  0.000000E+00
  5.178000E-01 -2.500000E+01  3.226100E+07  7.111000E+01  9.852400E-01  1.476400E-02  0.000000E+00  0.000000E+00  1.680900E-02 -1.000000E+07  1.000000E+00  8.026400E+02  0.000000E+00  1.562904E+05 -6.891114E+01 -1.970874E+04  1.608344E+06  2.470815E-01 -1.092463E-04  0.000000E+00  0.000000E+00  2.470815E-01 -1.092463E-04  2.470815E-01 -1.092463E-04  0.000000E+00  0.000000E+00  1.652500E-03 -7.300900E-07  0.000000E+00  0.000000E+00
  6.444000E-01 -2.500000E+01  3.219400E+07  7.111000E+01  9.852400E-01  1.475900E-02  0.000000E+00  0.000000E+00  1.679700E-02 -1.000000E+07  1.000000E+00  8.021200E+02  0.000000E+00  1.252380E+05 -6.475787E+01 -1.579291E+04  1.175272E+06  1.979704E-01 -1.026657E-04  0.000000E+00  0.000000E+00  1.979704E-01 -1.026657E-04  1.979704E-01 -1.026657E-04  0.000000E+00  0.000000E+00  1.324750E-03 -6.865650E-07  0.000000E+00  0.000000E+00
  7.835000E-01 -2.500000E+01  3.213500E+07  7.111000E+01  9.853900E-01  1.460900E-02  0.000000E+00  0.000000E+00  1.678700E-02 -1.000000E+07  1.000000E+00  8.016600E+02  0.000000E+00  1.027999E+05 -6.104340E+01 -1.296341E+04  8.788324E+05  1.624872E-01 -9.678145E-05  0.000000E+00  0.000000E+00  1.624872E-01 -9.678145E-05  1.624872E-01 -9.678145E-05  0.000000E+00  0.000000E+00  1.087950E-03 -6.474950E-07  0.000000E+00  0.000000E+00
  9.366000E-01 -2.500000E+01  3.208100E+07  7.111000E+01  9.854200E-01  1.457600E-02  0.000000E+00  0.000000E+00  1.677800E-02 -1.000000E+07  1.000000E+00  8.012300E+02  0.000000E+00  8.589410E+04 -5.765488E+01 -1.083154E+04  6.686107E+05  1.357549E-01 -9.141445E-05  0.000000E+00  0.000000E+00  1.357549E-01 -9.141445E-05  1.357549E-01 -9.141445E-05  0.000000E+00  0.000000E+00  9.094200E-04 -6.119500E-07  0.000000E+00  0.000000E+00
  1.105000E+00 -2.500000E+01  3.203100E+07  7.111000E+01  9.854600E-01  1.453700E-02  0.000000E+00  0.000000E+00  1.676900E-02 -1.000000E+07  1.000000E+00  8.008400E+02  0.000000E+00  7.274507E+04 -5.451238E+01 -9.173393E+03  5.152426E+05  1.149645E-01 -8.643750E-05  0.000000E+00  0.000000E+00  1.149645E-01 -8.643750E-05  1.149645E-01 -8.643750E-05  0.000000E+00  0.000000E+00  7.705300E-04 -5.788650E-07  0.000000E+00  0.000000E+00
  1.290000E+00 -2.500000E+01  3.198400E+07  7.111000E+01  9.856000E-01  1.439700E-02  0.000000E+00  0.000000E+00  1.676100E-02 -1.000000E+07  1.000000E+00  8.004700E+02  0.000000E+00  6.226906E+04 -5.156496E+01 -7.852328E+03  4.014052E+05  9.840172E-02 -8.177021E-05  0.000000E+00  0.000000E+00  9.840172E-02 -8.177021E-05  9.840172E-02 -8.177021E-05  0.000000E+00  0.000000E+00  6.597900E-04 -5.478350E-07  0.000000E+00  0.000000E+00
  1.493000E+00 -2.500000E+01  3.194000E+07  7.111000E+01  9.855300E-01  1.446700E-02  0.000000E+00  0.000000E+00  1.675400E-02 -1.000000E+07  1.000000E+00  8.001200E+02  0.000000E+00  5.376635E+04 -4.877120E+01 -6.780107E+03  3.152752E+05  8.495956E-02 -7.734700E-05  0.000000E+00  0.000000E+00  8.495956E-02 -7.734700E-05  8.495956E-02 -7.734700E-05  0.000000E+00  0.000000E+00  5.699050E-04 -5.184450E-07  0.000000E+00  0.000000E+00
  1.717000E+00 -2.500000E+01  3.189800E+07  7.111000E+01  9.863100E-01  1.369500E-02  0.000000E+00  0.000000E+00  1.674600E-02 -1.000000E+07  1.000000E+00  7.997800E+02  0.000000E+00  4.675205E+04 -4.610621E+01 -5.895589E+03  2.494007E+05  7.387123E-02 -7.312816E-05  0.000000E+00  0.000000E+00  7.387123E-02 -7.312816E-05  7.387123E-02 -7.312816E-05  0.000000E+00  0.000000E+00  4.955900E-04 -4.902000E-07  0.000000E+00  0.000000E+00
  1.963000E+00 -2.500000E+01  3.185700E+07  7.111000E+01  9.851000E-01  1.490000E-02  0.000000E+00  0.000000E+00  1.673900E-02 -1.000000E+07  1.000000E+00  7.994600E+02  0.000000E+00  4.088276E+04 -4.355035E+01 -5.155455E+03  1.983669E+05  6.459352E-02 -6.908228E-05  0.000000E+00  0.000000E+00  6.459352E-02 -6.908228E-05  6.459352E-02 -6.908228E-05  0.000000E+00  0.000000E+00  4.336000E-04 -4.635500E-07  0.000000E+00  0.000000E+00
  2.234000E+00 -2.500000E+01  3.181800E+07  7.111000E+01  9.855100E-01  1.448900E-02  0.000000E+00  0.000000E+00  1.673200E-02 -1.000000E+07  1.000000E+00  7.991500E+02  0.000000E+00  3.592061E+04 -4.108803E+01 -4.529706E+03  1.585324E+05  5.675014E-02 -6.518511E-05  0.000000E+00  0.000000E+00  5.675014E-02 -6.518511E-05  5.675014E-02 -6.518511E-05  0.000000E+00  0.000000E+00  3.812800E-04 -4.375000E-07  0.000000E+00  0.000000E+00
  2.531000E+00 -2.500000E+01  3.178100E+07  7.111000E+01  9.856900E-01  1.430600E-02  0.000000E+00  0.000000E+00  1.672600E-02 -1.000000E+07  1.000000E+00  7.988400E+02  0.000000E+00  3.169056E+04 -3.870494E+01 -3.996285E+03  1.271902E+05  5.006440E-02 -6.141352E-05  0.000000E+00  0.000000E+00  5.006440E-02 -6.141352E-05  5.006440E-02 -6.141352E-05  0.000000E+00  0.000000E+00  3.363900E-04 -4.122850E-07  0.000000E+00  0.000000E+00
  2.858000E+00 -2.500000E+01  3.174400E+07  7.111000E+01  9.856900E-01  1.431000E-02  0.000000E+00  0.000000E+00  1.671900E-02 -1.000000E+07  1.000000E+00  7.985500E+02  0.000000E+00  2.805893E+04 -3.639109E+01 -3.538331E+03  1.024247E+05  4.432483E-02 -5.775219E-05  0.000000E+00  0.000000E+00  4.432483E-02 -5.775219E-05  4.432483E-02 -5.775219E-05  0.000000E+00  0.000000E+00  2.979150E-04 -3.878500E-07  0.000000E+00  0.000000E+00
  3.218000E+00 -2.500000E+01  3.170800E+07  7.111000E+01  9.857000E-01  1.430100E-02  0.000000E+00  0.000000E+00  1.671300E-02 -1.000000E+07  1.000000E+00  7.982700E+02  0.000000E+00  2.491955E+04 -3.413669E+01 -3.142448E+03  8.271928E+04  3.936349E-02 -5.418527E-05  0.000000E+00  0.000000E+00  3.936349E-02 -5.418527E-05  3.936349E-02 -5.418527E-05  0.000000E+00  0.000000E+00  2.646700E-04 -3.640200E-07  0.000000E+00  0.000000E+00
  3.613000E+00 -2.500000E+01  3.167300E+07  7.111000E+01  9.856000E-01  1.440400E-02  0.000000E+00  0.000000E+00  1.670700E-02 -1.000000E+07  1.000000E+00  7.979900E+02  0.000000E+00  2.218920E+04 -3.193519E+01 -2.798142E+03  6.697629E+04  3.504874E-02 -5.070225E-05  0.000000E+00  0.000000E+00  3.504874E-02 -5.070225E-05  3.504874E-02 -5.070225E-05  0.000000E+00  0.000000E+00  2.357550E-04 -3.407800E-07  0.000000E+00  0.000000E+00
  4.048000E+00 -2.500000E+01  3.163900E+07  7.111000E+01  9.858700E-01  1.413300E-02  0.000000E+00  0.000000E+00  1.670100E-02 -1.000000E+07  1.000000E+00  7.977100E+02  0.000000E+00  1.980224E+04 -2.977748E+01 -2.497145E+03  5.432938E+04  3.127687E-02 -4.728896E-05  0.000000E+00  0.000000E+00  3.127687E-02 -4.728896E-05  3.127687E-02 -4.728896E-05  0.000000E+00  0.000000E+00  2.104450E-04 -3.178600E-07  0.000000E+00  0.000000E+00
  4.526000E+00 -2.500000E+01  3.160500E+07  7.111000E+01  9.856800E-01  1.431900E-02  0.000000E+00  0.000000E+00  1.669500E-02 -1.000000E+07  1.000000E+00  7.974400E+02  0.000000E+00  1.770832E+04 -2.766264E+01 -2.233102E+03  4.420530E+04  2.796823E-02 -4.394375E-05  0.000000E+00  0.000000E+00  2.796823E-02 -4.394375E-05  2.796823E-02 -4.394375E-05  0.000000E+00  0.000000E+00  1.882400E-04 -2.955650E-07  0.000000E+00  0.000000E+00
  5.052000E+00 -2.500000E+01  3.157200E+07  7.111000E+01  9.857400E-01  1.425600E-02  0.000000E+00  0.000000E+00  1.668900E-02 -1.000000E+07  1.000000E+00  7.971700E+02  0.000000E+00  1.586668E+04 -2.557909E+01 -2.000871E+03  3.599866E+04  2.505835E-02 -4.064840E-05  0.000000E+00  0.000000E+00  2.505835E-02 -4.064840E-05  2.505835E-02 -4.064840E-05  0.000000E+00  0.000000E+00  1.687250E-04 -2.734700E-07  0.000000E+00  0.000000E+00
  5.630000E+00 -2.500000E+01  3.153900E+07  7.111000E+01  9.857100E-01  1.428500E-02  0.000000E+00  0.000000E+00  1.668400E-02 -1.000000E+07  1.000000E+00  7.969100E+02  0.000000E+00  1.423588E+04 -2.352937E+01 -1.795229E+03  2.936454E+04  2.248171E-02 -3.740682E-05  0.000000E+00  0.000000E+00  2.248171E-02 -3.740682E-05  2.248171E-02 -3.740682E-05  0.000000E+00  0.000000E+00  1.514250E-04 -2.517650E-07  0.000000E+00  0.000000E+00
  6.266000E+00 -2.500000E+01  3.150700E+07  7.111000E+01  9.856500E-01  1.434600E-02  0.000000E+00  0.000000E+00  1.667800E-02 -1.000000E+07  1.000000E+00  7.966500E+02  0.000000E+00  1.279080E+04 -2.151085E+01 -1.613008E+03  2.397672E+04  2.019860E-02 -3.421487E-05  0.000000E+00  0.000000E+00  2.019860E-02 -3.421487E-05  2.019860E-02 -3.421487E-05  0.000000E+00  0.000000E+00  1.361000E-04 -2.303600E-07  0.000000E+00  0.000000E+00
  6.965000E+00 -2.500000E+01  3.147500E+07  7.111000E+01  9.857800E-01  1.421900E-02  0.000000E+00  0.000000E+00  1.667200E-02 -1.000000E+07  1.000000E+00  7.963900E+02  0.000000E+00  1.150743E+04 -1.952047E+01 -1.451180E+03  1.960936E+04  1.817108E-02 -3.106779E-05  0.000000E+00  0.000000E+00  1.817108E-02 -3.106779E-05  1.817108E-02 -3.106779E-05  0.000000E+00  0.000000E+00  1.224750E-04 -2.092250E-07  0.000000E+00  0.000000E+00
  7.734000E+00 -2.500000E+01  3.144400E+07  7.111000E+01  9.857700E-01  1.423000E-02  0.000000E+00  0.000000E+00  1.666700E-02 -1.000000E+07  1.000000E+00  7.961300E+02  0.000000E+00  1.036339E+04 -1.755812E+01 -1.306923E+03  1.604834E+04  1.636378E-02 -2.796536E-05  0.000000E+00  0.000000E+00  1.636378E-02 -2.796536E-05  1.636378E-02 -2.796536E-05  0.000000E+00  0.000000E+00  1.103250E-04 -1.883950E-07  0.000000E+00  0.000000E+00
  8.579000E+00 -2.500000E+01  3.141300E+07  7.111000E+01  9.857400E-01  1.426200E-02  0.000000E+00  0.000000E+00  1.666100E-02 -1.000000E+07  1.000000E+00  7.958700E+02  0.000000E+00  9.342257E+03 -1.562229E+01 -1.178166E+03  1.314379E+04  1.475071E-02 -2.490497E-05  0.000000E+00  0.000000E+00  1.475071E-02 -2.490497E-05  1.475071E-02 -2.490497E-05  0.000000E+00  0.000000E+00  9.948650E-05 -1.678500E-07  0.000000E+00  0.000000E+00
  9.508000E+00 -2.500000E+01  3.138200E+07  7.111000E+01  9.857200E-01  1.428300E-02  0.000000E+00  0.000000E+00  1.665600E-02 -1.000000E+07  1.000000E+00  7.956200E+02  0.000000E+00  8.428914E+03 -1.371150E+01 -1.063004E+03  1.077145E+04  1.330799E-02 -2.188463E-05  0.000000E+00  0.000000E+00  1.330799E-02 -2.188463E-05  1.330799E-02 -2.188463E-05  0.000000E+00  0.000000E+00  8.978900E-05 -1.475350E-07  0.000000E+00  0.000000E+00
  1.053000E+01 -2.500000E+01  3.135100E+07  7.111000E+01  9.858600E-01  1.413700E-02  0.000000E+00  0.000000E+00  1.665000E-02 -1.000000E+07  1.000000E+00  7.953700E+02  0.000000E+00  7.610317E+03 -1.182422E+01 -9.597889E+02  8.831898E+03  1.201499E-02 -1.890165E-05  0.000000E+00  0.000000E+00  1.201499E-02 -1.890165E-05  1.201499E-02 -1.890165E-05  0.000000E+00  0.000000E+00  8.108700E-05 -1.274600E-07  0.000000E+00  0.000000E+00
  1.165000E+01 -2.500000E+01  3.132100E+07  7.111000E+01  9.856800E-01  1.432200E-02  0.000000E+00  0.000000E+00  1.664500E-02 -1.000000E+07  1.000000E+00  7.951200E+02  0.000000E+00  6.876421E+03 -9.958197E+00 -8.672554E+02  7.241101E+03  1.085582E-02 -1.595260E-05  0.000000E+00  0.000000E+00  1.085582E-02 -1.595260E-05  1.085582E-02 -1.595260E-05  0.000000E+00  0.000000E+00  7.328850E-05 -1.076230E-07  0.000000E+00  0.000000E+00
  1.289000E+01 -2.500000E+01  3.129000E+07  7.111000E+01  9.857400E-01  1.425700E-02  0.000000E+00  0.000000E+00  1.664000E-02 -1.000000E+07  1.000000E+00  7.948800E+02  0.000000E+00  6.217435E+03 -8.110635E+00 -7.841697E+02  5.936283E+03  9.815038E-03 -1.303297E-05  0.000000E+00  0.000000E+00  9.815038E-03 -1.303297E-05  9.815038E-03 -1.303297E-05  0.000000E+00  0.000000E+00  6.628800E-05 -8.795300E-08  0.000000E+00  0.000000E+00
  1.425000E+01 -2.500000E+01  3.126000E+07  7.111000E+01  9.858600E-01  1.414100E-02  0.000000E+00  0.000000E+00  1.663500E-02 -1.000000E+07  1.000000E+00  7.946300E+02  0.000000E+00  5.624262E+03 -6.275914E+00 -7.093835E+02  4.858352E+03  8.878238E-03 -1.013391E-05  0.000000E+00  0.000000E+00  8.878238E-03 -1.013391E-05  8.878238E-03 -1.013391E-05  0.000000E+00  0.000000E+00  5.997500E-05 -6.840450E-08  0.000000E+00  0.000000E+00
  1.574000E+01 -2.500000E+01  3.123000E+07  7.111000E+01  9.856100E-01  1.438600E-02  0.000000E+00  0.000000E+00  1.662900E-02 -1.000000E+07  1.000000E+00  7.943900E+02  0.000000E+00  5.090904E+03 -4.449848E+00 -6.421398E+02  3.960449E+03  8.035934E-03 -7.248782E-06  0.000000E+00  0.000000E+00  8.035934E-03 -7.248782E-06  8.035934E-03 -7.248782E-06  0.000000E+00  0.000000E+00  5.430550E-05 -4.896100E-08  0.000000E+00  0.000000E+00
  1.739000E+01 -2.500000E+01  3.120100E+07  7.111000E+01  9.858700E-01  1.413400E-02  0.000000E+00  0.000000E+00  1.662400E-02 -1.000000E+07  1.000000E+00  7.941400E+02  0.000000E+00  4.610644E+03 -2.625888E+00 -5.815923E+02  3.180814E+03  7.277522E-03 -4.367255E-06  0.000000E+00  0.000000E+00  7.277522E-03 -4.367255E-06  7.277522E-03 -4.367255E-06  0.000000E+00  0.000000E+00  4.919650E-05 -2.950300E-08  0.000000E+00  0.000000E+00
  1.919000E+01 -2.500000E+01  3.117100E+07  7.111000E+01  9.857800E-01  1.422200E-02  0.000000E+00  0.000000E+00  1.661900E-02 -1.000000E+07  1.000000E+00  7.939000E+02  0.000000E+00  4.176443E+03 -7.874244E-01 -5.268536E+02  1.219306E+03  6.591876E-03 -1.463056E-06  0.000000E+00  0.000000E+00  6.591876E-03 -1.463056E-06  6.591876E-03 -1.463056E-06  0.000000E+00  0.000000E+00  4.457200E-05 -9.893350E-09  0.000000E+00  0.000000E+00
  2.118000E+01 -2.500000E+01  3.114100E+07  7.111000E+01  9.856900E-01  1.431300E-02  0.000000E+00  0.000000E+00  1.661400E-02 -1.000000E+07  1.000000E+00  7.936500E+02  0.000000E+00  3.783931E+03  1.075737E+00 -4.773717E+02  3.345560E+03  5.972080E-03  1.477475E-06  0.000000E+00  0.000000E+00  5.972080E-03  1.477475E-06  5.972080E-03  1.477475E-06  0.000000E+00  0.000000E+00  4.039800E-05  9.998400E-09  0.000000E+00  0.000000E+00
  2.336000E+01 -2.500000E+01  3.111200E+07  7.111000E+01  9.858900E-01  1.411300E-02  0.000000E+00  0.000000E+00  1.660800E-02 -1.000000E+07  1.000000E+00  7.934000E+02  0.000000E+00  3.429323E+03  2.984985E+00 -4.326711E+02  1.988234E+03  5.412159E-03  4.488043E-06  0.000000E+00  0.000000E+00  5.412159E-03  4.488043E-06  5.412159E-03  4.488043E-06  0.000000E+00  0.000000E+00  3.662050E-05  3.039500E-08  0.000000E+00  0.000000E+00
  2.576000E+01 -2.500000E+01  3.108300E+07  7.111000E+01  9.857000E-01  1.430200E-02  0.000000E+00  0.000000E+00  1.660300E-02 -1.000000E+07  1.000000E+00  7.931600E+02  0.000000E+00  3.109230E+03  4.966712E+00 -3.923256E+02  1.603665E+03  4.906761E-03  7.612647E-06  0.000000E+00  0.000000E+00  4.906761E-03  7.612647E-06  4.906761E-03  7.612647E-06  0.000000E+00  0.000000E+00  3.321100E-05  5.158150E-08  0.000000E+00  0.000000E+00
  2.840000E+01 -2.500000E+01  3.105300E+07  7.111000E+01  9.857200E-01  1.428300E-02  0.000000E+00  0.000000E+00  1.659800E-02 -1.000000E+07  1.000000E+00  7.929200E+02  0.000000E+00  2.819821E+03  7.056330E+00 -3.558548E+02  1.310938E+03  4.449834E-03  1.090717E-05  0.000000E+00  0.000000E+00  4.449834E-03  1.090717E-05  4.449834E-03  1.090717E-05  0.000000E+00  0.000000E+00  3.013050E-05  7.393100E-08  0.000000E+00  0.000000E+00
  3.131000E+01 -2.500000E+01  3.102400E+07  7.111000E+01  9.857900E-01  1.420800E-02  0.000000E+00  0.000000E+00  1.659300E-02 -1.000000E+07  1.000000E+00  7.926700E+02  0.000000E+00  2.557854E+03  9.304153E+00 -3.228551E+02  1.076421E+03  4.036250E-03  1.445091E-05  0.000000E+00  0.000000E+00  4.036250E-03  1.445091E-05  4.036250E-03  1.445091E-05  0.000000E+00  0.000000E+00  2.733750E-05  9.798250E-08  0.000000E+00  0.000000E+00
  3.450000E+01 -2.500000E+01  3.099500E+07  7.111000E+01  9.858500E-01  1.415400E-02  0.000000E+00  0.000000E+00  1.658800E-02 -1.000000E+07  1.000000E+00  7.924300E+02  0.000000E+00  2.320728E+03  1.177501E+01 -2.930073E+02  8.854862E+02  3.661900E-03  1.834614E-05  0.000000E+00  0.000000E+00  3.661900E-03  1.834614E-05  3.661900E-03  1.834614E-05  0.000000E+00  0.000000E+00  2.480850E-05  1.244250E-07  0.000000E+00  0.000000E+00
  3.801000E+01 -2.500000E+01  3.096600E+07  7.111000E+01  9.858600E-01  1.413700E-02  0.000000E+00  0.000000E+00  1.658200E-02 -1.000000E+07  1.000000E+00  7.921900E+02  0.000000E+00  2.105596E+03  1.454565E+01 -2.659677E+02  7.292156E+02  3.322289E-03  2.271380E-05  0.000000E+00  0.000000E+00  3.322289E-03  2.271380E-05  3.322289E-03  2.271380E-05  0.000000E+00  0.000000E+00  2.251400E-05  1.540950E-07  0.000000E+00  0.000000E+00
  4.187000E+01 -2.500000E+01  3.093700E+07  7.111000E+01  9.856500E-01  1.434800E-02  0.000000E+00  5.587300E-10  1.657700E-02 -1.000000E+07  1.000000E+00  7.919500E+02  0.000000E+00  1.910083E+03  1.768792E+01 -2.414622E+02  6.010183E+02  3.013664E-03  2.766734E-05  0.000000E+00  0.000000E+00  3.013664E-03  2.766734E-05  3.013664E-03  2.766734E-05  0.000000E+00  0.000000E+00  2.043100E-05  1.877850E-07  0.000000E+00  0.000000E+00
  4.612000E+01 -2.500000E+01  3.090800E+07  7.111000E+01  8.071800E-01  0.000000E+00  1.269600E-01  4.649500E-03  3.091200E-02 -1.363800E+05  1.000000E+00  7.917100E+02  1.085940E+03  1.732949E+03  2.120578E+01 -2.192727E+02  4.954942E+02  2.733915E-03  3.321292E-05 -1.650445E-08  0.000000E+00  2.728139E-03  3.305877E-05  2.734200E-03  3.321292E-05 -2.856174E-07  0.000000E+00  2.049550E-05  2.710350E-07 -2.925700E-09  0.000000E+00
  5.079000E+01 -2.500000E+01  3.088000E+07  7.111000E+01  5.024200E-01  0.000000E+00  5.778500E-02  4.864900E-03  4.274400E-02 -3.928500E+04  1.000000E+00  7.914700E+02  1.038570E+03  1.572051E+03  1.105093E+01 -1.991070E+02  4.133103E+02  2.480082E-03  1.715221E-05 -2.876493E-09 -5.517721E-09  2.468344E-03  1.715939E-05  2.480131E-03  1.724782E-05 -4.977882E-08 -9.560160E-08  2.647400E-05  2.290400E-07 -5.099000E-10 -9.764200E-10
  5.592000E+01 -2.500000E+01  3.081400E+07  7.111000E+01  4.747900E-01  0.000000E+00  5.730200E-02  4.864500E-03  4.282300E-02 -3.613800E+04  1.000000E+00  7.909200E+02  1.038220E+03  1.426399E+03  2.448102E+01 -1.808064E+02  3.385574E+02  2.250543E-03  3.828068E-05  4.197505E-08 -9.378428E-09  2.238899E-03  3.824918E-05  2.249813E-03  3.844434E-05  7.305303E-07 -1.636694E-07  3.079000E-05  5.419650E-07  7.218350E-09 -1.588450E-09
  6.156000E+01 -2.500000E+01  3.073800E+07  7.111000E+01  4.610400E-01  0.000000E+00  5.731100E-02  4.862300E-03  4.280100E-02 -3.468500E+04  1.000000E+00  7.902800E+02  1.038190E+03  1.295085E+03  2.769941E+01 -1.642352E+02  2.795791E+02  2.043388E-03  4.332206E-05  6.615013E-08 -1.218778E-08  2.032351E-03  4.331266E-05  2.042235E-03  4.353463E-05  1.154303E-06 -2.126620E-07  2.921000E-05  6.328750E-07  1.104305E-08 -2.012800E-09
  6.777000E+01 -2.500000E+01  3.065600E+07  7.111000E+01  4.506700E-01  0.000000E+00  5.732500E-02  4.860000E-03  4.277500E-02 -3.363200E+04  1.000000E+00  7.895800E+02  1.038160E+03  1.176021E+03  2.887905E+01 -1.491922E+02  2.310762E+02  1.855503E-03  4.515083E-05  8.321877E-08 -1.478105E-08  1.845101E-03  4.517576E-05  1.854052E-03  4.540878E-05  1.451863E-06 -2.578492E-07  2.724650E-05  6.761000E-07  1.359500E-08 -2.395800E-09
  7.460000E+01 -2.500000E+01  3.056800E+07  7.111000E+01  4.416100E-01  0.000000E+00  5.733700E-02  4.857400E-03  4.274800E-02 -3.274300E+04  1.000000E+00  7.888300E+02  1.038130E+03  1.068209E+03  2.906690E+01 -1.355404E+02  1.910510E+02  1.685369E-03  4.541567E-05  9.775653E-08 -1.743472E-08  1.675556E-03  4.548343E-05  1.683664E-03  4.571985E-05  1.705106E-06 -3.040739E-07  2.530600E-05  6.955000E-07  1.569200E-08 -2.781000E-09
  8.210000E+01 -2.500000E+01  3.047500E+07  7.111000E+01  4.331700E-01  0.000000E+00  5.734900E-02  4.854700E-03  4.272000E-02 -3.193800E+04  1.000000E+00  7.880400E+02  1.038100E+03  9.706722E+02  2.868064E+01 -1.231503E+02  1.579687E+02  1.531462E-03  4.477398E-05  1.114992E-07 -2.027652E-08  1.522174E-03  4.489199E-05  1.529518E-03  4.512750E-05  1.944409E-06 -3.535672E-07  2.347300E-05  7.007450E-07  1.761950E-08 -3.187350E-09
  9.035000E+01 -2.500000E+01  3.037700E+07  7.111000E+01  4.250500E-01  0.000000E+00  5.735900E-02  4.851900E-03  4.269100E-02 -3.118200E+04  1.000000E+00  7.872000E+02  1.038060E+03  8.825393E+02  2.796546E+01 -1.119127E+02  1.306772E+02  1.392415E-03  4.361147E-05  1.252814E-07 -2.337294E-08  1.383577E-03  4.378673E-05  1.390231E-03  4.401895E-05  2.184345E-06 -4.074862E-07  2.177050E-05  6.975400E-07  1.950900E-08 -3.623800E-09
  9.942000E+01 -2.500000E+01  3.027400E+07  7.111000E+01  4.171200E-01  0.000000E+00  5.736800E-02  4.848900E-03  4.266000E-02 -3.046200E+04  1.000000E+00  7.862900E+02  1.038020E+03  8.027051E+02  2.706535E+01 -1.016910E+02  1.081407E+02  1.266479E-03  4.215521E-05  1.395067E-07 -2.676116E-08  1.258019E-03  4.239380E-05  1.264048E-03  4.262178E-05  2.431954E-06 -4.664822E-07  2.019500E-05  6.892800E-07  2.142150E-08 -4.094900E-09
  1.094000E+02 -2.500000E+01  3.016400E+07  7.111000E+01  4.093300E-01  0.000000E+00  5.737700E-02  4.845700E-03  4.262700E-02 -2.977100E+04  1.000000E+00  7.853400E+02  1.037970E+03  7.305489E+02  2.605854E+01 -9.241062E+01  8.951204E+01  1.152677E-03  4.052784E-05  1.544264E-07 -3.046178E-08  1.144526E-03  4.083593E-05  1.149986E-03  4.105882E-05  2.691625E-06 -5.309119E-07  1.874550E-05  6.777800E-07  2.339350E-08 -4.602400E-09
  1.204000E+02 -2.500000E+01  3.004900E+07  7.111000E+01  4.016600E-01  0.000000E+00  5.738500E-02  4.842200E-03  4.259300E-02 -2.910700E+04  1.000000E+00  7.843300E+02  1.037920E+03  6.653749E+02  2.498671E+01 -8.398638E+01  7.410499E+01  1.049914E-03  3.879554E-05  1.701449E-07 -3.448401E-08  1.042005E-03  3.917892E-05  1.046949E-03  3.939644E-05  2.965175E-06 -6.009320E-07  1.741400E-05  6.639850E-07  2.543900E-08 -5.146800E-09
  1.324000E+02 -2.500000E+01  2.992600E+07  7.111000E+01  3.941300E-01  0.000000E+00  5.739200E-02  4.838600E-03  4.255700E-02 -2.846800E+04  1.000000E+00  7.832500E+02  1.037870E+03  6.064549E+02  2.387284E+01 -7.632796E+01  6.139814E+01  9.570378E-04  3.699415E-05  1.866440E-07 -3.882716E-08  9.493074E-04  3.745847E-05  9.537856E-04  3.767069E-05  3.252277E-06 -6.765324E-07  1.619000E-05  6.483700E-07  2.755400E-08 -5.727350E-09
  1.457000E+02 -2.500000E+01  2.979600E+07  7.111000E+01  3.867700E-01  0.000000E+00  5.739900E-02  4.834700E-03  4.251800E-02 -2.785600E+04  1.000000E+00  7.821000E+02  1.037810E+03  5.532626E+02  2.272103E+01 -6.936901E+01  5.084458E+01  8.732123E-04  3.513023E-05  2.038707E-07 -4.348962E-08  8.656055E-04  3.568109E-05  8.696607E-04  3.588793E-05  3.552020E-06 -7.576824E-07  1.506600E-05  6.309300E-07  2.972950E-08 -6.343250E-09
  1.603000E+02 -2.500000E+01  2.965900E+07  7.111000E+01  3.795900E-01  0.000000E+00  5.740500E-02  4.830500E-03  4.247700E-02 -2.727200E+04  1.000000E+00  7.808700E+02  1.037760E+03  5.053116E+02  2.153002E+01 -6.304790E+01  4.213285E+01  7.976705E-04  3.320211E-05  2.217161E-07 -4.845750E-08  7.901365E-04  3.384483E-05  7.938083E-04  3.404623E-05  3.862498E-06 -8.441391E-07  1.403500E-05  6.114700E-07  3.195100E-08 -6.992150E-09
  1.763000E+02 -2.500000E+01  2.951300E+07  7.111000E+01  3.726400E-01  0.000000E+00  5.741200E-02  4.826000E-03  4.243300E-02 -2.671600E+04  1.000000E+00  7.795500E+02  1.037690E+03  4.620205E+02  2.030414E+01 -5.729242E+01  3.494823E+01  7.294903E-04  3.121682E-05  2.399096E-07 -5.371260E-08  7.219868E-04  3.195653E-05  7.253115E-04  3.215242E-05  4.178979E-06 -9.355803E-07  1.308700E-05  5.899500E-07  3.418300E-08 -7.671600E-09
  1.940000E+02 -2.500000E+01  2.935700E+07  7.111000E+01  3.659600E-01  0.000000E+00  5.741800E-02  4.821200E-03  4.238600E-02 -2.619100E+04  1.000000E+00  7.781300E+02  1.037620E+03  4.230491E+02  1.904045E+01 -5.206082E+01  2.899594E+01  6.681294E-04  2.916988E-05  2.582342E-07 -5.923723E-08  6.606213E-04  3.001128E-05  6.636317E-04  3.020158E-05  4.497687E-06 -1.031701E-06  1.221750E-05  5.661450E-07  3.639800E-08 -8.379450E-09
  2.134000E+02 -2.500000E+01  2.919200E+07  7.111000E+01  3.595700E-01  0.000000E+00  5.742400E-02  4.816100E-03  4.233700E-02 -2.569800E+04  1.000000E+00  7.766200E+02  1.037550E+03  3.881742E+02  1.773755E+01 -4.732696E+01  2.407058E+01  6.132355E-04  2.705960E-05  2.764949E-07 -6.500698E-08  6.056924E-04  2.800707E-05  6.084201E-04  2.819168E-05  4.815229E-06 -1.132071E-06  1.142500E-05  5.398200E-07  3.857400E-08 -9.112650E-09
  2.347000E+02 -2.500000E+01  2.901600E+07  7.111000E+01  3.535200E-01  0.000000E+00  5.743000E-02  4.810500E-03  4.228200E-02 -2.523800E+04  1.000000E+00  7.749800E+02  1.037470E+03  3.567401E+02  1.640027E+01 -4.301331E+01  2.000422E+01  5.637660E-04  2.489371E-05  2.941181E-07 -7.100061E-08  5.561722E-04  2.595121E-05  5.586442E-04  2.613003E-05  5.121611E-06 -1.236319E-06  1.069600E-05  5.109750E-07  4.063900E-08 -9.869200E-09
  2.581000E+02 -2.500000E+01  2.883000E+07  7.111000E+01  3.478400E-01  0.000000E+00  5.743600E-02  4.804500E-03  4.222500E-02 -2.481100E+04  1.000000E+00  7.732300E+02  1.037390E+03  3.284405E+02  1.502445E+01 -3.908622E+01  1.663978E+01  5.192334E-04  2.266617E-05  3.107099E-07 -7.719269E-08  5.115816E-04  2.383735E-05  5.138232E-04  2.401021E-05  5.409974E-06 -1.344006E-06  1.002555E-05  4.793250E-07  4.254700E-08 -1.064685E-08
  2.839000E+02 -2.500000E+01  2.863100E+07  7.111000E+01  3.425500E-01  0.000000E+00  5.744200E-02  4.798100E-03  4.216200E-02 -2.442000E+04  1.000000E+00  7.713300E+02  1.037300E+03  3.030517E+02  1.361707E+01 -3.552388E+01  1.386269E+01  4.792798E-04  2.038820E-05  3.258741E-07 -8.356851E-08  4.715716E-04  2.167620E-05  4.736063E-04  2.184304E-05  5.673423E-06 -1.454862E-06  9.410700E-06  4.449600E-07  4.425350E-08 -1.144455E-08
  3.123000E+02 -2.500000E+01  2.841900E+07  7.111000E+01  3.376800E-01  0.000000E+00  5.744800E-02  4.791100E-03  4.209600E-02 -2.406300E+04  1.000000E+00  7.693100E+02  1.037210E+03  2.802059E+02  1.217721E+01 -3.228782E+01  1.157140E+01  4.433195E-04  1.805863E-05  3.391201E-07 -9.011758E-08  4.355676E-04  1.946662E-05  4.374161E-04  1.962727E-05  5.903400E-06 -1.568709E-06  8.844800E-06  4.077350E-07  4.570250E-08 -1.226200E-08
  3.434000E+02 -2.500000E+01  2.819500E+07  7.111000E+01  3.332400E-01  0.000000E+00  5.745400E-02  4.783500E-03  4.202400E-02 -2.374100E+04  1.000000E+00  7.671100E+02  1.037100E+03  2.596186E+02  1.071746E+01 -2.935148E+01  9.686858E+00  4.109006E-04  1.569728E-05  3.500561E-07 -9.685382E-08  4.031258E-04  1.722850E-05  4.048075E-04  1.738305E-05  6.093114E-06 -1.685787E-06  8.322850E-06  3.680150E-07  4.685050E-08 -1.310200E-08
  3.777000E+02 -2.500000E+01  2.795700E+07  7.111000E+01  3.291900E-01  0.000000E+00  5.746100E-02  4.775400E-03  4.194800E-02 -2.345100E+04  1.000000E+00  7.647600E+02  1.037000E+03  2.408909E+02  9.251226E+00 -2.667715E+01  8.144103E+00  3.813903E-04  1.332526E-05  3.582972E-07 -1.038095E-07  3.736230E-04  1.498339E-05  3.751544E-04  1.513191E-05  6.235883E-06 -1.806642E-06  7.836200E-06  3.262450E-07  4.765400E-08 -1.396850E-08
  4.154000E+02 -2.500000E+01  2.770600E+07  7.111000E+01  3.254800E-01  0.000000E+00  5.746800E-02  4.766600E-03  4.186500E-02 -2.318700E+04  1.000000E+00  7.622200E+02  1.036880E+03  2.237791E+02  7.809335E+00 -2.424715E+01  6.894738E+00  3.544052E-04  1.099010E-05  3.639308E-07 -1.110699E-07  3.466765E-04  1.277990E-05  3.480721E-04  1.292286E-05  6.333194E-06 -1.932777E-06  7.381100E-06  2.835750E-07  4.812950E-08 -1.487350E-08
  4.568000E+02 -2.500000E+01  2.744000E+07  7.111000E+01  3.219900E-01  0.000000E+00  5.747500E-02  4.757200E-03  4.177600E-02 -2.294100E+04  1.000000E+00  7.595000E+02  1.036760E+03  2.080061E+02  6.416990E+00 -2.204096E+01  5.894346E+00  3.295123E-04  8.730217E-06  3.673604E-07 -1.187865E-07  3.218487E-04  1.065891E-05  3.231203E-04  1.079699E-05  6.392075E-06 -2.066798E-06  6.952950E-06  2.410500E-07  4.833000E-08 -1.583400E-08
  5.024000E+02 -2.500000E+01  2.716000E+07  7.111000E+01  3.186100E-01  0.000000E+00  5.748200E-02  4.747000E-03  4.168300E-02 -2.270400E+04  1.000000E+00  7.565900E+02  1.036630E+03  1.932857E+02  5.058145E+00 -2.003572E+01  5.143666E+00  3.062688E-04  6.517833E-06  3.691873E-07 -1.272429E-07  2.986887E-04  8.597445E-06  2.998456E-04  8.731486E-06  6.423039E-06 -2.213646E-06  6.546350E-06  1.983200E-07  4.833100E-08 -1.688400E-08
  5.525000E+02 -2.500000E+01  2.686500E+07  7.111000E+01  3.152100E-01  0.000000E+00  5.749000E-02  4.736000E-03  4.158100E-02 -2.246800E+04  1.000000E+00  7.534500E+02  1.036500E+03  1.793505E+02  3.595889E+00 -1.821339E+01  4.767596E+00  2.842593E-04  4.132245E-06  3.700002E-07 -1.371655E-07  2.767735E-04  6.387870E-06  2.778228E-04  6.518194E-06  6.436340E-06 -2.385952E-06  6.155700E-06  1.506700E-07  4.820350E-08 -1.811400E-08
  6.076000E+02 -2.500000E+01  2.655600E+07  7.111000E+01  3.113900E-01  0.000000E+00  5.749800E-02  4.724100E-03  4.147300E-02 -2.220400E+04  1.000000E+00  7.500800E+02  1.036360E+03  1.656112E+02  1.755860E+00 -1.655716E+01  7.041946E+00  2.625703E-04  1.126842E-06  3.707734E-07 -1.505531E-07  2.551775E-04  3.618845E-06  2.561213E-04  3.745293E-06  6.448914E-06 -2.618451E-06  5.765500E-06  8.823050E-08  4.805650E-08 -1.977000E-08
  6.682000E+02 -2.500000E+01  2.623200E+07  7.111000E+01  3.057600E-01  0.000000E+00  5.750600E-02  4.711400E-03  4.135700E-02 -2.181900E+04  1.000000E+00  7.464700E+02  1.036210E+03  1.506424E+02 -4.260929E-01 -1.504560E+01  6.475572E-01  2.390145E-04 -2.477964E-06  3.756087E-07 -1.714178E-07  2.316560E-04  3.772336E-07  2.324823E-04  5.029447E-07  6.532089E-06 -2.980908E-06  5.337850E-06  1.219635E-08  4.835550E-08 -2.231600E-08
  7.348000E+02 -2.500000E+01  2.589400E+07  7.111000E+01  2.957200E-01  0.000000E+00  5.751400E-02  4.697700E-03  4.123500E-02 -2.114300E+04  1.000000E+00  7.426300E+02  1.036050E+03  1.334934E+02 -1.598364E+00 -1.365239E+01  1.073864E+00  2.122542E-04 -4.611002E-06  3.995758E-07 -2.037452E-07  2.046273E-04 -1.209555E-06  2.053063E-04 -1.068422E-06  6.947889E-06 -3.542573E-06  4.859150E-06 -2.493950E-08  5.085900E-08 -2.613400E-08
  8.081000E+02 -2.500000E+01  2.553500E+07  7.111000E+01  2.789300E-01  0.000000E+00  5.752300E-02  4.682600E-03  4.110300E-02 -2.003900E+04  1.000000E+00  7.384300E+02  1.035880E+03  1.144958E+02 -2.221826E+00 -1.234174E+01  9.284625E-01  1.830972E-04 -6.123935E-06  4.726498E-07 -2.616516E-07  1.743978E-04 -1.754864E-06  1.748799E-04 -1.575176E-06  8.217307E-06 -4.548768E-06  4.352400E-06 -3.924250E-08  5.898550E-08 -3.276800E-08
  8.887000E+02 -2.500000E+01  2.513600E+07  7.111000E+01  2.490500E-01  0.000000E+00  5.753200E-02  4.665300E-03  4.095200E-02 -1.815000E+04  1.000000E+00  7.336300E+02  1.035700E+03  9.073220E+01 -5.575600E+00 -1.101651E+01  9.270505E-01  1.476284E-04 -1.277467E-05  6.613280E-07 -4.139206E-07  1.359676E-04 -5.848748E-06  1.361326E-04 -5.579898E-06  1.149574E-05 -7.194768E-06  3.693400E-06 -1.556950E-07  7.972750E-08 -4.975900E-08
  9.772000E+02 -2.500000E+01  2.467500E+07  7.111000E+01  1.433600E-01  0.000000E+00  5.754200E-02  4.644500E-03  4.077200E-02 -1.192000E+04  1.000000E+00  7.278700E+02  1.035480E+03  4.631253E+01 -1.337273E+01 -8.062037E+00  6.524987E-01  8.475188E-05 -3.684316E-05  1.351377E-06 -1.690509E-06  6.193881E-05 -8.628146E-06  6.126572E-05 -7.464323E-06  2.348611E-05 -2.937888E-05  1.880020E-06 -3.061500E-07  1.463650E-07 -1.796150E-07
  1.075000E+03 -2.500000E+01  2.431400E+07  7.111000E+01  0.000000E+00  0.000000E+00  5.965300E-02  1.000000E+00  5.758300E-03  0.000000E+00  1.000000E+00  0.000000E+00  1.028660E+03  2.799283E+01  5.819400E+00 -4.963710E+00  4.377348E-01  8.991328E-05  1.931155E-05  5.054342E-06  1.152860E-06  5.647922E-06  9.676666E-08  4.598088E-06  0.000000E+00  8.531517E-05  1.931155E-05  2.339200E-07  0.000000E+00  4.539750E-07  9.970400E-08
  1.182000E+03 -2.500000E+01  2.414200E+07  7.111000E+01  0.000000E+00  0.000000E+00  5.997200E-02  1.000000E+00  4.621300E-04  0.000000E+00  1.000000E+00  0.000000E+00  1.027590E+03  3.921595E+01  5.635564E-01 -3.957020E+00  4.739508E-01  1.337608E-04  1.436567E-06  7.999975E-06  8.615876E-08  4.259432E-07  5.840390E-10  0.000000E+00  0.000000E+00  1.337608E-04  1.436567E-06  0.000000E+00  0.000000E+00  6.907650E-07  7.424150E-09
  1.300000E+03 -2.500000E+01  2.396300E+07  7.111000E+01  0.000000E+00  0.000000E+00  5.999800E-02  1.000000E+00  2.671400E-05  0.000000E+00  1.000000E+00  0.000000E+00  1.027430E+03  3.653192E+01  1.649151E-01 -3.607419E+00  1.937845E+00  1.243004E-04  8.628719E-08  7.456113E-06  5.177110E-09  3.162646E-08  1.965432E-12  0.000000E+00  0.000000E+00  1.243004E-04  8.628719E-08  0.000000E+00  0.000000E+00  6.423500E-07  4.460300E-10
  1.429000E+03 -2.500000E+01  2.378400E+07  7.111000E+01  0.000000E+00  0.000000E+00  6.000000E-02  1.000000E+00  1.121600E-06  0.000000E+00  1.000000E+00  0.000000E+00  1.027350E+03  3.327293E+01  1.406675E-01 -3.279743E+00  2.857065E+01  1.132405E-04  4.144216E-09  6.794319E-06  2.486531E-10  1.644408E-09  3.921449E-15  0.000000E+00  0.000000E+00  1.132405E-04  4.144216E-09  0.000000E+00  0.000000E+00  5.853100E-07  2.142550E-11
  1.571000E+03 -2.500000E+01  2.360500E+07  7.111000E+01  0.000000E+00  0.000000E+00  6.000000E-02  1.000000E+00  3.595000E-08  0.000000E+00  1.000000E+00  0.000000E+00  1.027280E+03  3.026034E+01  1.394365E-01 -2.981453E+00 -3.597794E+03  1.030369E-04 -2.631884E-11  6.182220E-06 -1.579131E-12  6.227245E-11 -1.161918E-18  0.000000E+00  0.000000E+00  1.030369E-04 -2.631884E-11  0.000000E+00  0.000000E+00  5.326550E-07 -1.360500E-13
  1.728000E+03 -2.500000E+01  2.342500E+07  7.111000E+01  0.000000E+00  0.000000E+00  6.000000E-02  1.000000E+00  9.026100E-10  0.000000E+00  1.000000E+00  0.000000E+00  1.027210E+03  2.751840E+01  1.393942E-01 -2.710278E+00 -4.632546E+02  9.374680E-05 -1.720758E-10  5.624831E-06 -1.032456E-11  1.805053E-12 -1.851269E-19  0.000000E+00  0.000000E+00  9.374680E-05 -1.720758E-10  0.000000E+00  0.000000E+00  4.847050E-07 -8.896450E-13
  1.900000E+03 -2.500000E+01  2.324600E+07  7.111000E+01  0.000000E+00  0.000000E+00  6.000000E-02  1.000000E+00  1.792000E-11  0.000000E+00  1.000000E+00  0.000000E+00  1.027140E+03  2.501534E+01  1.394018E-01 -2.462836E+00 -4.512889E+02  8.526223E-05 -1.461600E-10  5.115747E-06 -8.769601E-12  4.103696E-14 -3.102243E-21  0.000000E+00  0.000000E+00  8.526223E-05 -1.461600E-10  0.000000E+00  0.000000E+00  4.409050E-07 -7.557900E-13
  2.089000E+03 -2.500000E+01  2.306600E+07  7.111000E+01  0.000000E+00  0.000000E+00  6.000000E-02  1.000000E+00  2.820400E-13  0.000000E+00  1.000000E+00  0.000000E+00  1.027060E+03  2.274386E+01  1.394105E-01 -2.238399E+00 -4.694660E+02  7.755883E-05 -1.162197E-10  4.653533E-06 -6.973204E-12  7.380567E-16 -3.851811E-23  0.000000E+00  0.000000E+00  7.755883E-05 -1.162197E-10  0.000000E+00  0.000000E+00  4.011300E-07 -6.010650E-13
  2.298000E+03 -2.500000E+01  2.288700E+07  7.111000E+01  0.000000E+00  0.000000E+00  6.000000E-02  1.000000E+00  3.521200E-15  0.000000E+00  1.000000E+00  0.000000E+00  1.026990E+03  2.068464E+01  1.394185E-01 -2.035067E+00 -5.101159E+02  7.057164E-05 -8.844695E-11  4.234305E-06 -5.306814E-12  1.054121E-17 -3.630781E-25  0.000000E+00  0.000000E+00  7.057164E-05 -8.844695E-11  0.000000E+00  0.000000E+00  3.650500E-07 -4.574950E-13
  2.527000E+03 -2.500000E+01  2.270700E+07  7.111000E+01  0.000000E+00  0.000000E+00  6.000000E-02  1.000000E+00  3.491900E-17  0.000000E+00  1.000000E+00  0.000000E+00  1.026920E+03  1.880432E+01  1.394260E-01 -1.849566E+00 -5.913387E+02  6.418829E-05 -6.311193E-11  3.851310E-06 -3.786718E-12  1.194392E-19 -2.550508E-27  0.000000E+00  0.000000E+00  6.418829E-05 -6.311193E-11  0.000000E+00  0.000000E+00  3.320800E-07 -3.264950E-13
  2.778000E+03 -2.500000E+01  2.252700E+07  7.111000E+01  0.000000E+00  0.000000E+00  6.000000E-02  1.000000E+00  2.754400E-19  0.000000E+00  1.000000E+00  0.000000E+00  1.026840E+03  1.709649E+01  1.394327E-01 -1.681261E+00 -7.649305E+02  5.838775E-05 -4.035365E-11  3.503277E-06 -2.421214E-12  1.075211E-21 -1.277830E-29  0.000000E+00  0.000000E+00  5.838775E-05 -4.035365E-11  0.000000E+00  0.000000E+00  3.021150E-07 -2.087950E-13
  3.055000E+03 -2.500000E+01  2.234800E+07  7.111000E+01  0.000000E+00  0.000000E+00  6.000000E-02  1.000000E+00  1.730700E-21  0.000000E+00  1.000000E+00  0.000000E+00  1.026770E+03  1.554086E+01  1.394385E-01 -1.528153E+00 -1.255219E+03  5.310162E-05 -2.033901E-11  3.186103E-06 -1.220340E-12  7.705387E-24 -4.022444E-32  0.000000E+00  0.000000E+00  5.310162E-05 -2.033901E-11  0.000000E+00  0.000000E+00  2.748050E-07 -1.052525E-13
  3.359000E+03 -2.500000E+01  2.216800E+07  7.111000E+01  0.000000E+00  0.000000E+00  6.000000E-02  1.000000E+00  8.680000E-24  0.000000E+00  1.000000E+00  0.000000E+00  1.026700E+03  1.412283E+01  1.394435E-01 -1.388794E+00 -6.565792E+03  4.828046E-05 -3.219857E-12  2.896832E-06 -1.931911E-13  4.396215E-26 -3.174138E-35  0.000000E+00  0.000000E+00  4.828046E-05 -3.219857E-12  0.000000E+00  0.000000E+00  2.498950E-07 -1.666500E-14
  3.694000E+03 -2.500000E+01  2.198800E+07  7.111000E+01  0.000000E+00  0.000000E+00  6.000000E-02  1.000000E+00  3.479200E-26  0.000000E+00  1.000000E+00  0.000000E+00  1.026630E+03  1.283572E+01  1.394475E-01 -1.262510E+00  1.604787E+03  4.390226E-05  1.087587E-11  2.634134E-06  6.525529E-13  2.003253E-28  3.379689E-37  0.000000E+00  0.000000E+00  4.390226E-05  1.087587E-11  0.000000E+00  0.000000E+00  2.272650E-07  5.631250E-14
  4.062000E+03 -2.500000E+01  2.180900E+07  7.111000E+01  0.000000E+00  0.000000E+00  6.000000E-02  1.000000E+00  1.116400E-28  0.000000E+00  1.000000E+00  0.000000E+00  1.026550E+03  1.166301E+01  1.394511E-01 -1.147660E+00  6.605185E+02  3.991117E-05  2.185931E-11  2.394668E-06  1.311558E-12  7.295260E-31  2.188904E-39  0.000000E+00  0.000000E+00  3.991117E-05  2.185931E-11  0.000000E+00  0.000000E+00  2.066350E-07  1.131990E-13
  4.467000E+03 -2.500000E+01  2.162900E+07  7.111000E+01  0.000000E+00  0.000000E+00  6.000000E-02  1.000000E+00  2.872400E-31  0.000000E+00  1.000000E+00  0.000000E+00  1.026480E+03  1.059324E+01  1.394529E-01 -1.043082E+00  4.023995E+02  3.626855E-05  2.968751E-11  2.176110E-06  1.781253E-12  2.126564E-33  7.681396E-42  0.000000E+00  0.000000E+00  3.626855E-05  2.968751E-11  0.000000E+00  0.000000E+00  1.878050E-07  1.537600E-13
  4.912000E+03 -2.500000E+01  2.145000E+07  7.111000E+01  0.000000E+00  0.000000E+00  6.000000E-02  1.000000E+00  5.929700E-34  0.000000E+00  1.000000E+00  0.000000E+00  1.026410E+03  9.620097E+00  1.394548E-01 -9.481119E-01  2.871836E+02  3.295321E-05  3.439604E-11  1.977189E-06  2.063762E-12  4.968402E-36  1.844979E-44  0.000000E+00  0.000000E+00  3.295321E-05  3.439604E-11  0.000000E+00  0.000000E+00  1.706600E-07  1.781750E-13
  5.401000E+03 -2.500000E+01  2.127100E+07  7.111000E+01  0.000000E+00  0.000000E+00  6.000000E-02  1.000000E+00  9.833400E-37  0.000000E+00  1.000000E+00  0.000000E+00  1.026340E+03  8.735476E+00  1.394551E-01 -8.619066E-01  2.264261E+02  2.993788E-05  3.607513E-11  1.796272E-06  2.164508E-12  9.316967E-39  3.222283E-47  0.000000E+00  0.000000E+00  2.993788E-05  3.607513E-11  0.000000E+00  0.000000E+00  1.550700E-07  1.869050E-13
  5.939000E+03 -2.500000E+01  2.109200E+07  7.111000E+01  0.000000E+00  0.000000E+00  6.000000E-02  1.000000E+00  1.311300E-39  0.000000E+00  1.000000E+00  0.000000E+00  1.026260E+03  7.929441E+00  1.394546E-01 -7.834328E-01  1.934914E+02  2.718904E-05  3.490880E-11  1.631343E-06  2.094529E-12  1.402887E-41  4.175212E-50  0.000000E+00  0.000000E+00  2.718904E-05  3.490880E-11  0.000000E+00  0.000000E+00  1.408550E-07  1.808850E-13
  6.530000E+03 -2.500000E+01  2.091300E+07  7.111000E+01  0.000000E+00  0.000000E+00  6.000000E-02  1.000000E+00  1.408300E-42  0.000000E+00  1.000000E+00  0.000000E+00  1.026190E+03  7.196228E+00  1.394536E-01 -7.120542E-01  1.793773E+02  2.468718E-05  3.115238E-11  1.481236E-06  1.869142E-12  1.698494E-44  4.017811E-53  0.000000E+00  0.000000E+00  2.468718E-05  3.115238E-11  0.000000E+00  0.000000E+00  1.279100E-07  1.614450E-13
  7.181000E+03 -2.500000E+01  2.073500E+07  7.111000E+01  0.000000E+00  0.000000E+00  6.000000E-02  1.000000E+00  1.218900E-45  0.000000E+00  1.000000E+00  0.000000E+00  1.026120E+03  6.530582E+00  1.394519E-01 -6.471804E-01  1.837090E+02  2.241481E-05  2.515322E-11  1.344892E-06  1.509195E-12  1.655756E-47  2.818897E-56  0.000000E+00  0.000000E+00  2.241481E-05  2.515322E-11  0.000000E+00  0.000000E+00  1.161550E-07  1.303750E-13
  7.896000E+03 -2.500000E+01  2.055700E+07  7.111000E+01  0.000000E+00  0.000000E+00  6.000000E-02  1.000000E+00  8.510900E-49  0.000000E+00  1.000000E+00  0.000000E+00  1.026050E+03  5.928177E+00  1.394494E-01 -5.883105E-01  2.206415E+02  2.035733E-05  1.731961E-11  1.221443E-06  1.039177E-12  1.301036E-50  1.360722E-59  0.000000E+00  0.000000E+00  2.035733E-05  1.731961E-11  0.000000E+00  0.000000E+00  1.055100E-07  8.978650E-14
  8.682000E+03 -2.500000E+01  2.037900E+07  7.111000E+01  0.000000E+00  0.000000E+00  6.000000E-02  1.000000E+00  4.801200E-52  0.000000E+00  1.000000E+00  0.000000E+00  1.025970E+03  5.382989E+00  1.394469E-01 -5.347728E-01  3.884090E+02  1.849438E-05  8.137194E-12  1.109662E-06  4.882321E-13  8.251263E-54  3.620794E-63  0.000000E+00  0.000000E+00  1.849438E-05  8.137194E-12  0.000000E+00  0.000000E+00  9.586750E-08  4.219000E-14
  9.547000E+03 -2.500000E+01  2.020100E+07  7.111000E+01  0.000000E+00  0.000000E+00  6.000000E-02  1.000000E+00  2.192100E-85  0.000000E+00  1.000000E+00  0.000000E+00  1.025900E+03  2.561953E+00  1.394444E-01 -2.546246E-01  3.024291E+04  8.804428E-06 -1.349752E-15  5.282639E-07 -8.098546E-17  4.227205E-57 -6.755401-100  0.000000E+00  0.000000E+00  8.804428E-06 -1.349752E-15  0.000000E+00  0.000000E+00  4.564250E-08 -6.984000E-18
  3.750000E-02 -3.500000E+01  3.310600E+07  7.167000E+01  9.774300E-01  2.256900E-02  0.000000E+00  0.000000E+00  1.694700E-02 -1.000000E+07  1.000000E+00  8.069400E+02  0.000000E+00  5.326125E+05 -1.154550E+02 -6.716426E+04  3.574875E+07  8.414686E-01 -1.827722E-04  0.000000E+00  0.000000E+00  8.414686E-01 -1.827722E-04  8.414686E-01 -1.827722E-04  0.000000E+00  0.000000E+00  5.642000E-03 -1.224300E-06  0.000000E+00  0.000000E+00
  1.162000E-01 -3.500000E+01  3.278700E+07  7.167000E+01  9.833300E-01  1.666600E-02  0.000000E+00  0.000000E+00  1.689300E-02 -1.000000E+07  1.000000E+00  8.045200E+02  0.000000E+00  7.863749E+05 -9.641566E+01 -9.916456E+04  1.048971E+07  1.242217E+00 -1.526043E-04  0.000000E+00  0.000000E+00  1.242217E+00 -1.526043E-04  1.242217E+00 -1.526043E-04  0.000000E+00  0.000000E+00  8.321350E-03 -1.019250E-06  0.000000E+00  0.000000E+00
  2.028000E-01 -3.500000E+01  3.262000E+07  7.167000E+01  9.842800E-01  1.572400E-02  0.000000E+00  0.000000E+00  1.686400E-02 -1.000000E+07  1.000000E+00  8.032300E+02  0.000000E+00  4.148461E+05 -8.641349E+01 -5.231348E+04  5.465670E+06  6.550776E-01 -1.367651E-04  0.000000E+00  0.000000E+00  6.550776E-01 -1.367651E-04  6.550776E-01 -1.367651E-04  0.000000E+00  0.000000E+00  4.381000E-03 -9.141300E-07  0.000000E+00  0.000000E+00
  2.980000E-01 -3.500000E+01  3.250400E+07  7.167000E+01  9.847500E-01  1.525200E-02  0.000000E+00  0.000000E+00  1.684400E-02 -1.000000E+07  1.000000E+00  8.023300E+02  0.000000E+00  2.759826E+05 -7.943385E+01 -3.480234E+04  3.384264E+06  4.357112E-01 -1.257167E-04  0.000000E+00  0.000000E+00  4.357112E-01 -1.257167E-04  4.357112E-01 -1.257167E-04  0.000000E+00  0.000000E+00  2.916050E-03 -8.408700E-07  0.000000E+00  0.000000E+00
  4.027000E-01 -3.500000E+01  3.241300E+07  7.167000E+01  9.849400E-01  1.506300E-02  0.000000E+00  0.000000E+00  1.682800E-02 -1.000000E+07  1.000000E+00  8.016300E+02  0.000000E+00  2.022728E+05 -7.395656E+01 -2.550731E+04  2.277716E+06  3.192946E-01 -1.170479E-04  0.000000E+00  0.000000E+00  3.192946E-01 -1.170479E-04  3.192946E-01 -1.170479E-04  0.000000E+00  0.000000E+00  2.138450E-03 -7.834800E-07  0.000000E+00  0.000000E+00
  5.178000E-01 -3.500000E+01  3.233700E+07  7.167000E+01  9.852000E-01  1.480000E-02  0.000000E+00  0.000000E+00  1.681500E-02 -1.000000E+07  1.000000E+00  8.010300E+02  0.000000E+00  1.565443E+05 -6.936244E+01 -1.974079E+04  1.610982E+06  2.470815E-01 -1.097793E-04  0.000000E+00  0.000000E+00  2.470815E-01 -1.097793E-04  2.470815E-01 -1.097793E-04  0.000000E+00  0.000000E+00  1.655900E-03 -7.351750E-07  0.000000E+00  0.000000E+00
  6.444000E-01 -3.500000E+01  3.227100E+07  7.167000E+01  9.852300E-01  1.476900E-02  0.000000E+00  0.000000E+00  1.680300E-02 -1.000000E+07  1.000000E+00  8.005100E+02  0.000000E+00  1.254415E+05 -6.535606E+01 -1.581861E+04  1.177208E+06  1.979702E-01 -1.034413E-04  0.000000E+00  0.000000E+00  1.979702E-01 -1.034413E-04  1.979702E-01 -1.034413E-04  0.000000E+00  0.000000E+00  1.327550E-03 -6.931900E-07  0.000000E+00  0.000000E+00
  7.835000E-01 -3.500000E+01  3.221100E+07  7.167000E+01  9.854300E-01  1.456600E-02  0.000000E+00  0.000000E+00  1.679300E-02 -1.000000E+07  1.000000E+00  8.000400E+02  0.000000E+00  1.029672E+05 -6.177135E+01 -1.298451E+04  8.802870E+05  1.624868E-01 -9.777163E-05  0.000000E+00  0.000000E+00  1.624868E-01 -9.777163E-05  1.624868E-01 -9.777163E-05  0.000000E+00  0.000000E+00  1.090180E-03 -6.554750E-07  0.000000E+00  0.000000E+00
  9.366000E-01 -3.500000E+01  3.215800E+07  7.167000E+01  9.854000E-01  1.460400E-02  0.000000E+00  0.000000E+00  1.678400E-02 -1.000000E+07  1.000000E+00  7.996100E+02  0.000000E+00  8.603396E+04 -5.850069E+01 -1.084918E+04  6.697233E+05  1.357545E-01 -9.259949E-05  0.000000E+00  0.000000E+00  1.357545E-01 -9.259949E-05  1.357545E-01 -9.259949E-05  0.000000E+00  0.000000E+00  9.112550E-04 -6.211450E-07  0.000000E+00  0.000000E+00
  1.105000E+00 -3.500000E+01  3.210800E+07  7.167000E+01  9.854400E-01  1.456300E-02  0.000000E+00  0.000000E+00  1.677500E-02 -1.000000E+07  1.000000E+00  7.992200E+02  0.000000E+00  7.286351E+04 -5.547124E+01 -9.188346E+03  5.161050E+05  1.149642E-01 -8.780964E-05  0.000000E+00  0.000000E+00  1.149642E-01 -8.780964E-05  1.149642E-01 -8.780964E-05  0.000000E+00  0.000000E+00  7.721150E-04 -5.893000E-07  0.000000E+00  0.000000E+00
  1.290000E+00 -3.500000E+01  3.206100E+07  7.167000E+01  9.856400E-01  1.436200E-02  0.000000E+00  0.000000E+00  1.676700E-02 -1.000000E+07  1.000000E+00  7.988500E+02  0.000000E+00  6.237039E+04 -5.263068E+01 -7.865134E+03  4.020808E+05  9.840141E-02 -8.331859E-05  0.000000E+00  0.000000E+00  9.840141E-02 -8.331859E-05  9.840141E-02 -8.331859E-05  0.000000E+00  0.000000E+00  6.611350E-04 -5.593350E-07  0.000000E+00  0.000000E+00
  1.493000E+00 -3.500000E+01  3.201700E+07  7.167000E+01  9.854200E-01  1.457600E-02  0.000000E+00  0.000000E+00  1.675900E-02 -1.000000E+07  1.000000E+00  7.985000E+02  0.000000E+00  5.385373E+04 -4.993995E+01 -6.791154E+03  3.158095E+05  8.495919E-02 -7.906525E-05  0.000000E+00  0.000000E+00  8.495919E-02 -7.906525E-05  8.495919E-02 -7.906525E-05  0.000000E+00  0.000000E+00  5.710850E-04 -5.311000E-07  0.000000E+00  0.000000E+00
  1.717000E+00 -3.500000E+01  3.197400E+07  7.167000E+01  9.865800E-01  1.341700E-02  0.000000E+00  0.000000E+00  1.675200E-02 -1.000000E+07  1.000000E+00  7.981700E+02  0.000000E+00  4.682797E+04 -4.736907E+01 -5.905184E+03  2.498265E+05  7.387086E-02 -7.500158E-05  0.000000E+00  0.000000E+00  7.387086E-02 -7.500158E-05  7.387086E-02 -7.500158E-05  0.000000E+00  0.000000E+00  4.965600E-04 -5.035300E-07  0.000000E+00  0.000000E+00
  1.963000E+00 -3.500000E+01  3.193400E+07  7.167000E+01  9.849200E-01  1.508000E-02  0.000000E+00  0.000000E+00  1.674500E-02 -1.000000E+07  1.000000E+00  7.978400E+02  0.000000E+00  4.094911E+04 -4.490025E+01 -5.163849E+03  1.987089E+05  6.459316E-02 -7.109991E-05  0.000000E+00  0.000000E+00  6.459316E-02 -7.109991E-05  6.459316E-02 -7.109991E-05  0.000000E+00  0.000000E+00  4.344550E-04 -4.782350E-07  0.000000E+00  0.000000E+00
  2.234000E+00 -3.500000E+01  3.189500E+07  7.167000E+01  9.854800E-01  1.452400E-02  0.000000E+00  0.000000E+00  1.673800E-02 -1.000000E+07  1.000000E+00  7.975300E+02  0.000000E+00  3.597886E+04 -4.251710E+01 -4.537088E+03  1.588086E+05  5.674979E-02 -6.733413E-05  0.000000E+00  0.000000E+00  5.674979E-02 -6.733413E-05  5.674979E-02 -6.733413E-05  0.000000E+00  0.000000E+00  3.821000E-04 -4.528700E-07  0.000000E+00  0.000000E+00
  2.531000E+00 -3.500000E+01  3.185700E+07  7.167000E+01  9.857400E-01  1.426100E-02  0.000000E+00  0.000000E+00  1.673100E-02 -1.000000E+07  1.000000E+00  7.972200E+02  0.000000E+00  3.174195E+04 -4.020757E+01 -4.002800E+03  1.274145E+05  5.006403E-02 -6.368466E-05  0.000000E+00  0.000000E+00  5.006403E-02 -6.368466E-05  5.006403E-02 -6.368466E-05  0.000000E+00  0.000000E+00  3.370750E-04 -4.283950E-07  0.000000E+00  0.000000E+00
  2.858000E+00 -3.500000E+01  3.182100E+07  7.167000E+01  9.856600E-01  1.434100E-02  0.000000E+00  0.000000E+00  1.672500E-02 -1.000000E+07  1.000000E+00  7.969300E+02  0.000000E+00  2.810443E+04 -3.796261E+01 -3.544099E+03  1.026079E+05  4.432442E-02 -6.013792E-05  0.000000E+00  0.000000E+00  4.432442E-02 -6.013792E-05  4.432442E-02 -6.013792E-05  0.000000E+00  0.000000E+00  2.985200E-04 -4.047150E-07  0.000000E+00  0.000000E+00
  3.218000E+00 -3.500000E+01  3.178500E+07  7.167000E+01  9.856300E-01  1.437300E-02  0.000000E+00  0.000000E+00  1.671900E-02 -1.000000E+07  1.000000E+00  7.966400E+02  0.000000E+00  2.495996E+04 -3.577252E+01 -3.147573E+03  8.286955E+04  3.936307E-02 -5.667818E-05  0.000000E+00  0.000000E+00  3.936307E-02 -5.667818E-05  3.936307E-02 -5.667818E-05  0.000000E+00  0.000000E+00  2.652250E-04 -3.815800E-07  0.000000E+00  0.000000E+00
  3.613000E+00 -3.500000E+01  3.175000E+07  7.167000E+01  9.856900E-01  1.431200E-02  0.000000E+00  0.000000E+00  1.671300E-02 -1.000000E+07  1.000000E+00  7.963600E+02  0.000000E+00  2.222515E+04 -3.363080E+01 -2.802710E+03  6.710022E+04  3.504832E-02 -5.329525E-05  0.000000E+00  0.000000E+00  3.504832E-02 -5.329525E-05  3.504832E-02 -5.329525E-05  0.000000E+00  0.000000E+00  2.362350E-04 -3.589400E-07  0.000000E+00  0.000000E+00
  4.048000E+00 -3.500000E+01  3.171600E+07  7.167000E+01  9.860700E-01  1.393200E-02  0.000000E+00  0.000000E+00  1.670700E-02 -1.000000E+07  1.000000E+00  7.960800E+02  0.000000E+00  1.983431E+04 -3.153102E+01 -2.501223E+03  5.443210E+04  3.127646E-02 -4.997890E-05  0.000000E+00  0.000000E+00  3.127646E-02 -4.997890E-05  3.127646E-02 -4.997890E-05  0.000000E+00  0.000000E+00  2.108450E-04 -3.366150E-07  0.000000E+00  0.000000E+00
  4.526000E+00 -3.500000E+01  3.168200E+07  7.167000E+01  9.854100E-01  1.459300E-02  0.000000E+00  0.000000E+00  1.670100E-02 -1.000000E+07  1.000000E+00  7.958100E+02  0.000000E+00  1.773698E+04 -2.946854E+01 -2.236748E+03  4.429101E+04  2.796783E-02 -4.672173E-05  0.000000E+00  0.000000E+00  2.796783E-02 -4.672173E-05  2.796783E-02 -4.672173E-05  0.000000E+00  0.000000E+00  1.886300E-04 -3.149300E-07  0.000000E+00  0.000000E+00
  5.052000E+00 -3.500000E+01  3.164900E+07  7.167000E+01  9.857000E-01  1.430100E-02  0.000000E+00  0.000000E+00  1.669500E-02 -1.000000E+07  1.000000E+00  7.955500E+02  0.000000E+00  1.589234E+04 -2.743444E+01 -2.004138E+03  3.607059E+04  2.505795E-02 -4.350973E-05  0.000000E+00  0.000000E+00  2.505795E-02 -4.350973E-05  2.505795E-02 -4.350973E-05  0.000000E+00  0.000000E+00  1.691000E-04 -2.933250E-07  0.000000E+00  0.000000E+00
  5.630000E+00 -3.500000E+01  3.161700E+07  7.167000E+01  9.857800E-01  1.422000E-02  0.000000E+00  0.000000E+00  1.668900E-02 -1.000000E+07  1.000000E+00  7.952900E+02  0.000000E+00  1.425889E+04 -2.542838E+01 -1.798159E+03  2.942540E+04  2.248134E-02 -4.034223E-05  0.000000E+00  0.000000E+00  2.248134E-02 -4.034223E-05  2.248134E-02 -4.034223E-05  0.000000E+00  0.000000E+00  1.517350E-04 -2.720650E-07  0.000000E+00  0.000000E+00
  6.266000E+00 -3.500000E+01  3.158500E+07  7.167000E+01  9.856800E-01  1.431700E-02  0.000000E+00  0.000000E+00  1.668400E-02 -1.000000E+07  1.000000E+00  7.950200E+02  0.000000E+00  1.281144E+04 -2.344500E+01 -1.615638E+03  2.402862E+04  2.019826E-02 -3.721087E-05  0.000000E+00  0.000000E+00  2.019826E-02 -3.721087E-05  2.019826E-02 -3.721087E-05  0.000000E+00  0.000000E+00  1.363700E-04 -2.510500E-07  0.000000E+00  0.000000E+00
  6.965000E+00 -3.500000E+01  3.155300E+07  7.167000E+01  9.857800E-01  1.422000E-02  0.000000E+00  0.000000E+00  1.667800E-02 -1.000000E+07  1.000000E+00  7.947600E+02  0.000000E+00  1.152599E+04 -2.148076E+01 -1.453546E+03  1.965414E+04  1.817078E-02 -3.411002E-05  0.000000E+00  0.000000E+00  1.817078E-02 -3.411002E-05  1.817078E-02 -3.411002E-05  0.000000E+00  0.000000E+00  1.227250E-04 -2.301850E-07  0.000000E+00  0.000000E+00
  7.734000E+00 -3.500000E+01  3.152100E+07  7.167000E+01  9.857600E-01  1.424200E-02  0.000000E+00  0.000000E+00  1.667200E-02 -1.000000E+07  1.000000E+00  7.945000E+02  0.000000E+00  1.038011E+04 -1.953680E+01 -1.309056E+03  1.608746E+04  1.636349E-02 -3.104141E-05  0.000000E+00  0.000000E+00  1.636349E-02 -3.104141E-05  1.636349E-02 -3.104141E-05  0.000000E+00  0.000000E+00  1.105550E-04 -2.095500E-07  0.000000E+00  0.000000E+00
  8.579000E+00 -3.500000E+01  3.149000E+07  7.167000E+01  9.857400E-01  1.425800E-02  0.000000E+00  0.000000E+00  1.666700E-02 -1.000000E+07  1.000000E+00  7.942500E+02  0.000000E+00  9.357325E+03 -1.760820E+01 -1.180090E+03  1.317852E+04  1.475044E-02 -2.799738E-05  0.000000E+00  0.000000E+00  1.475044E-02 -2.799738E-05  1.475044E-02 -2.799738E-05  0.000000E+00  0.000000E+00  9.969250E-05 -1.890700E-07  0.000000E+00  0.000000E+00
  9.508000E+00 -3.500000E+01  3.145900E+07  7.167000E+01  9.857100E-01  1.428600E-02  0.000000E+00  0.000000E+00  1.666100E-02 -1.000000E+07  1.000000E+00  7.939900E+02  0.000000E+00  8.442508E+03 -1.569675E+01 -1.064739E+03  1.080297E+04  1.330775E-02 -2.498074E-05  0.000000E+00  0.000000E+00  1.330775E-02 -2.498074E-05  1.330775E-02 -2.498074E-05  0.000000E+00  0.000000E+00  8.997200E-05 -1.687600E-07  0.000000E+00  0.000000E+00
  1.053000E+01 -3.500000E+01  3.142900E+07  7.167000E+01  9.857500E-01  1.424500E-02  0.000000E+00  0.000000E+00  1.665600E-02 -1.000000E+07  1.000000E+00  7.937400E+02  0.000000E+00  7.622591E+03 -1.380105E+01 -9.613557E+02  8.861353E+03  1.201476E-02 -2.198913E-05  0.000000E+00  0.000000E+00  1.201476E-02 -2.198913E-05  1.201476E-02 -2.198913E-05  0.000000E+00  0.000000E+00  8.125700E-05 -1.485900E-07  0.000000E+00  0.000000E+00
  1.165000E+01 -3.500000E+01  3.139800E+07  7.167000E+01  9.857600E-01  1.423500E-02  0.000000E+00  0.000000E+00  1.665100E-02 -1.000000E+07  1.000000E+00  7.934900E+02  0.000000E+00  6.887511E+03 -1.191953E+01 -8.686718E+02  7.269776E+03  1.085561E-02 -1.902025E-05  0.000000E+00  0.000000E+00  1.085561E-02 -1.902025E-05  1.085561E-02 -1.902025E-05  0.000000E+00  0.000000E+00  7.343950E-05 -1.285800E-07  0.000000E+00  0.000000E+00
  1.289000E+01 -3.500000E+01  3.136800E+07  7.167000E+01  9.857100E-01  1.429100E-02  0.000000E+00  0.000000E+00  1.664500E-02 -1.000000E+07  1.000000E+00  7.932400E+02  0.000000E+00  6.227456E+03 -1.005051E+01 -7.854509E+02  5.965949E+03  9.814822E-03 -1.607137E-05  0.000000E+00  0.000000E+00  9.814822E-03 -1.607137E-05  9.814822E-03 -1.607137E-05  0.000000E+00  0.000000E+00  6.642150E-05 -1.086800E-07  0.000000E+00  0.000000E+00
  1.425000E+01 -3.500000E+01  3.133800E+07  7.167000E+01  9.858800E-01  1.412300E-02  0.000000E+00  0.000000E+00  1.664000E-02 -1.000000E+07  1.000000E+00  7.930000E+02  0.000000E+00  5.633305E+03 -8.192555E+00 -7.105425E+02  4.892076E+03  8.878004E-03 -1.314023E-05  0.000000E+00  0.000000E+00  8.878004E-03 -1.314023E-05  8.878004E-03 -1.314023E-05  0.000000E+00  0.000000E+00  6.009850E-05 -8.887800E-08  0.000000E+00  0.000000E+00
  1.574000E+01 -3.500000E+01  3.130800E+07  7.167000E+01  9.856000E-01  1.440100E-02  0.000000E+00  0.000000E+00  1.663500E-02 -1.000000E+07  1.000000E+00  7.927500E+02  0.000000E+00  5.099050E+03 -6.344134E+00 -6.431893E+02  4.005568E+03  8.035662E-03 -1.022432E-05  0.000000E+00  0.000000E+00  8.035662E-03 -1.022432E-05  8.035662E-03 -1.022432E-05  0.000000E+00  0.000000E+00  5.441650E-05 -6.919900E-08  0.000000E+00  0.000000E+00
  1.739000E+01 -3.500000E+01  3.127800E+07  7.167000E+01  9.858600E-01  1.414200E-02  0.000000E+00  0.000000E+00  1.663000E-02 -1.000000E+07  1.000000E+00  7.925100E+02  0.000000E+00  4.617967E+03 -4.502133E+00 -5.825434E+02  3.266000E+03  7.277181E-03 -7.318856E-06  0.000000E+00  0.000000E+00  7.277181E-03 -7.318856E-06  7.277181E-03 -7.318856E-06  0.000000E+00  0.000000E+00  4.929700E-05 -4.954100E-08  0.000000E+00  0.000000E+00
  1.919000E+01 -3.500000E+01  3.124900E+07  7.167000E+01  9.858400E-01  1.416000E-02  0.000000E+00  0.000000E+00  1.662400E-02 -1.000000E+07  1.000000E+00  7.922600E+02  0.000000E+00  4.182991E+03 -2.660567E+00 -5.277151E+02  2.616203E+03  6.591427E-03 -4.414284E-06  0.000000E+00  0.000000E+00  6.591427E-03 -4.414284E-06  6.591427E-03 -4.414284E-06  0.000000E+00  0.000000E+00  4.466050E-05 -2.989600E-08  0.000000E+00  0.000000E+00
  2.118000E+01 -3.500000E+01  3.121900E+07  7.167000E+01  9.857500E-01  1.424600E-02  0.000000E+00  0.000000E+00  1.661900E-02 -1.000000E+07  1.000000E+00  7.920200E+02  0.000000E+00  3.789736E+03 -8.192574E-01 -4.781519E+02  3.177173E+03  5.971479E-03 -1.510590E-06  0.000000E+00  0.000000E+00  5.971479E-03 -1.510590E-06  5.971479E-03 -1.510590E-06  0.000000E+00  0.000000E+00  4.047500E-05 -1.024110E-08  0.000000E+00  0.000000E+00
  2.336000E+01 -3.500000E+01  3.119000E+07  7.167000E+01  9.856700E-01  1.432800E-02  0.000000E+00  0.000000E+00  1.661400E-02 -1.000000E+07  1.000000E+00  7.917800E+02  0.000000E+00  3.434415E+03  1.032043E+00 -4.333775E+02  1.512071E+03  5.411358E-03  1.406376E-06  0.000000E+00  0.000000E+00  5.411358E-03  1.406376E-06  5.411358E-03  1.406376E-06  0.000000E+00  0.000000E+00  3.669300E-05  9.538250E-09  0.000000E+00  0.000000E+00
  2.576000E+01 -3.500000E+01  3.116000E+07  7.167000E+01  9.858100E-01  1.419200E-02  0.000000E+00  0.000000E+00  1.660900E-02 -1.000000E+07  1.000000E+00  7.915300E+02  0.000000E+00  3.113632E+03  2.902156E+00 -3.929658E+02  1.660368E+03  4.905700E-03  4.350798E-06  0.000000E+00  0.000000E+00  4.905700E-03  4.350798E-06  4.905700E-03  4.350798E-06  0.000000E+00  0.000000E+00  3.327450E-05  2.953050E-08  0.000000E+00  0.000000E+00
  2.840000E+01 -3.500000E+01  3.113100E+07  7.167000E+01  9.857900E-01  1.420900E-02  0.000000E+00  0.000000E+00  1.660300E-02 -1.000000E+07  1.000000E+00  7.912900E+02  0.000000E+00  2.823551E+03  4.792830E+00 -3.564357E+02  1.329188E+03  4.448456E-03  7.326990E-06  0.000000E+00  0.000000E+00  4.448456E-03  7.326990E-06  4.448456E-03  7.326990E-06  0.000000E+00  0.000000E+00  3.018100E-05  4.975450E-08  0.000000E+00  0.000000E+00
  3.131000E+01 -3.500000E+01  3.110200E+07  7.167000E+01  9.856900E-01  1.430800E-02  0.000000E+00  0.000000E+00  1.659800E-02 -1.000000E+07  1.000000E+00  7.910400E+02  0.000000E+00  2.560930E+03  6.714441E+00 -3.233824E+02  1.085730E+03  4.034514E-03  1.035167E-05  0.000000E+00  0.000000E+00  4.034514E-03  1.035167E-05  4.034514E-03  1.035167E-05  0.000000E+00  0.000000E+00  2.738300E-05  7.032950E-08  0.000000E+00  0.000000E+00
  3.450000E+01 -3.500000E+01  3.107300E+07  7.167000E+01  9.858200E-01  1.418100E-02  0.000000E+00  0.000000E+00  1.659300E-02 -1.000000E+07  1.000000E+00  7.908000E+02  0.000000E+00  2.323183E+03  8.671952E+00 -2.934858E+02  8.913069E+02  3.659796E-03  1.343267E-05  0.000000E+00  0.000000E+00  3.659796E-03  1.343267E-05  3.659796E-03  1.343267E-05  0.000000E+00  0.000000E+00  2.484750E-05  9.128050E-08  0.000000E+00  0.000000E+00
  3.801000E+01 -3.500000E+01  3.104400E+07  7.167000E+01  9.857800E-01  1.421700E-02  0.000000E+00  0.000000E+00  1.658800E-02 -1.000000E+07  1.000000E+00  7.905500E+02  0.000000E+00  2.107514E+03  1.066191E+01 -2.664022E+02  7.333015E+02  3.319891E-03  1.656455E-05  0.000000E+00  0.000000E+00  3.319891E-03  1.656455E-05  3.319891E-03  1.656455E-05  0.000000E+00  0.000000E+00  2.254550E-05  1.126045E-07  0.000000E+00  0.000000E+00
  4.187000E+01 -3.500000E+01  3.101500E+07  7.167000E+01  9.857200E-01  1.428500E-02  0.000000E+00  4.296500E-11  1.658300E-02 -1.000000E+07  1.000000E+00  7.903100E+02  0.000000E+00  1.911656E+03  1.266024E+01 -2.418569E+02  6.040992E+02  3.011222E-03  1.970945E-05  0.000000E+00  0.000000E+00  3.011222E-03  1.970945E-05  3.011222E-03  1.970945E-05  0.000000E+00  0.000000E+00  2.045700E-05  1.340300E-07  0.000000E+00  0.000000E+00
  4.612000E+01 -3.500000E+01  3.098700E+07  7.167000E+01  8.388300E-01  0.000000E+00  1.501300E-01  4.629900E-03  2.774500E-02 -1.695900E+05  1.000000E+00  7.900700E+02  1.102490E+03  1.734580E+03  1.459461E+01 -2.196354E+02  4.979228E+02  2.731972E-03  2.275345E-05 -2.222061E-08  0.000000E+00  2.726320E-03  2.264864E-05  2.732355E-03  2.275345E-05 -3.832121E-07  0.000000E+00  2.011700E-05  1.793650E-07 -3.958750E-09  0.000000E+00
  5.079000E+01 -3.500000E+01  3.095800E+07  7.167000E+01  5.065400E-01  0.000000E+00  5.798500E-02  4.925000E-03  4.268200E-02 -3.978300E+04  1.000000E+00  7.898300E+02  1.038430E+03  1.574039E+03  7.441333E+00 -1.994381E+02  4.172487E+02  2.479095E-03  1.144574E-05 -1.020803E-08 -5.243404E-09  2.467437E-03  1.147538E-05  2.479271E-03  1.153635E-05 -1.760446E-07 -9.058910E-08  2.598600E-05  1.521450E-07 -1.818600E-09 -9.317400E-10
  5.592000E+01 -3.500000E+01  3.089400E+07  7.167000E+01  4.757400E-01  0.000000E+00  5.730500E-02  4.925300E-03  4.280100E-02 -3.624100E+04  1.000000E+00  7.892900E+02  1.037950E+03  1.428860E+03  2.379997E+01 -1.811039E+02  3.391877E+02  2.250721E-03  3.714534E-05  3.974683E-08 -9.443065E-09  2.238977E-03  3.711816E-05  2.250029E-03  3.731011E-05  6.911408E-07 -1.647896E-07  3.069900E-05  5.259300E-07  6.848450E-09 -1.601450E-09
  6.156000E+01 -3.500000E+01  3.081900E+07  7.167000E+01  4.615000E-01  0.000000E+00  5.731200E-02  4.923100E-03  4.277900E-02 -3.473200E+04  1.000000E+00  7.886600E+02  1.037920E+03  1.297971E+03  2.707606E+01 -1.645046E+02  2.800964E+02  2.044591E-03  4.226810E-05  6.528457E-08 -1.244563E-08  2.033439E-03  4.226552E-05  2.043452E-03  4.248529E-05  1.139168E-06 -2.171583E-07  2.924350E-05  6.181850E-07  1.091430E-08 -2.055700E-09
  6.777000E+01 -3.500000E+01  3.073600E+07  7.167000E+01  4.509100E-01  0.000000E+00  5.732500E-02  4.920700E-03  4.275300E-02 -3.365700E+04  1.000000E+00  7.879600E+02  1.037900E+03  1.179008E+03  2.835508E+01 -1.494363E+02  2.315047E+02  1.857177E-03  4.424946E-05  8.295126E-08 -1.522209E-08  1.846659E-03  4.428324E-05  1.855730E-03  4.451499E-05  1.447182E-06 -2.655396E-07  2.730600E-05  6.636550E-07  1.356350E-08 -2.465900E-09
  7.460000E+01 -3.500000E+01  3.064900E+07  7.167000E+01  4.416900E-01  0.000000E+00  5.733800E-02  4.918200E-03  4.272600E-02 -3.275100E+04  1.000000E+00  7.872100E+02  1.037860E+03  1.070933E+03  2.873933E+01 -1.357619E+02  1.914037E+02  1.686907E-03  4.482134E-05  9.794970E-08 -1.808013E-08  1.676981E-03  4.489985E-05  1.685199E-03  4.513672E-05  1.708458E-06 -3.153254E-07  2.537200E-05  6.877000E-07  1.573100E-08 -2.880500E-09
  8.210000E+01 -3.500000E+01  3.055600E+07  7.167000E+01  4.330800E-01  0.000000E+00  5.735000E-02  4.915500E-03  4.269800E-02 -3.192900E+04  1.000000E+00  7.864100E+02  1.037830E+03  9.727871E+02  2.857694E+01 -1.233516E+02  1.582587E+02  1.532293E-03  4.453083E-05  1.121668E-07 -2.117150E-08  1.522896E-03  4.466227E-05  1.530337E-03  4.490012E-05  1.956027E-06 -3.691689E-07  2.353450E-05  6.984700E-07  1.772850E-08 -3.321900E-09
  9.035000E+01 -3.500000E+01  3.045800E+07  7.167000E+01  4.247600E-01  0.000000E+00  5.736000E-02  4.912600E-03  4.266900E-02 -3.115500E+04  1.000000E+00  7.855700E+02  1.037790E+03  8.837473E+02  2.806470E+01 -1.120954E+02  1.309174E+02  1.392047E-03  4.368688E-05  1.265170E-07 -2.458681E-08  1.383105E-03  4.387925E-05  1.389841E-03  4.411555E-05  2.205856E-06 -4.286428E-07  2.181950E-05  7.005300E-07  1.969950E-08 -3.802250E-09
  9.942000E+01 -3.500000E+01  3.035500E+07  7.167000E+01  4.165800E-01  0.000000E+00  5.736900E-02  4.909500E-03  4.263800E-02 -3.041400E+04  1.000000E+00  7.846700E+02  1.037750E+03  8.027548E+02  2.733451E+01 -1.018563E+02  1.083413E+02  1.264502E-03  4.249655E-05  1.414744E-07 -2.838740E-08  1.255943E-03  4.275787E-05  1.262036E-03  4.299141E-05  2.466216E-06 -4.948215E-07  2.022450E-05  6.969550E-07  2.171350E-08 -4.329050E-09
  1.094000E+02 -3.500000E+01  3.024500E+07  7.167000E+01  4.084800E-01  0.000000E+00  5.737800E-02  4.906300E-03  4.260500E-02 -2.969700E+04  1.000000E+00  7.837100E+02  1.037700E+03  7.292337E+02  2.647007E+01 -9.255988E+01  8.968217E+01  1.148749E-03  4.109098E-05  1.573643E-07 -3.261917E-08  1.140498E-03  4.142956E-05  1.146006E-03  4.165947E-05  2.742786E-06 -5.685013E-07  1.875050E-05  6.896950E-07  2.381650E-08 -4.907150E-09
  1.204000E+02 -3.500000E+01  3.013000E+07  7.167000E+01  4.004400E-01  0.000000E+00  5.738600E-02  4.902800E-03  4.257000E-02 -2.900200E+04  1.000000E+00  7.826900E+02  1.037650E+03  6.625212E+02  2.551945E+01 -8.412079E+01  7.425158E+01  1.043742E-03  3.954568E-05  1.743745E-07 -3.731665E-08  1.035729E-03  3.996997E-05  1.040704E-03  4.019595E-05  3.038832E-06 -6.502813E-07  1.739050E-05  6.798450E-07  2.603200E-08 -5.539950E-09
  1.324000E+02 -3.500000E+01  3.000700E+07  7.167000E+01  3.924500E-01  0.000000E+00  5.739300E-02  4.899100E-03  4.253400E-02 -2.832800E+04  1.000000E+00  7.816200E+02  1.037600E+03  6.019069E+02  2.451104E+01 -7.644812E+01  6.152655E+01  9.483681E-04  3.790519E-05  1.925802E-07 -4.250428E-08  9.405233E-04  3.842379E-05  9.450128E-04  3.864577E-05  3.355654E-06 -7.405875E-07  1.613300E-05  6.680150E-07  2.836750E-08 -6.229250E-09
  1.457000E+02 -3.500000E+01  2.987700E+07  7.167000E+01  3.845300E-01  0.000000E+00  5.740000E-02  4.895200E-03  4.249500E-02 -2.767300E+04  1.000000E+00  7.804500E+02  1.037550E+03  5.468804E+02  2.345837E+01 -6.947545E+01  5.095873E+01  8.618172E-04  3.619053E-05  2.120272E-07 -4.820822E-08  8.540772E-04  3.681230E-05  8.581230E-04  3.703042E-05  3.694058E-06 -8.398703E-07  1.497150E-05  6.544550E-07  3.082600E-08 -6.977100E-09
  1.603000E+02 -3.500000E+01  2.974000E+07  7.167000E+01  3.767000E-01  0.000000E+00  5.740700E-02  4.891000E-03  4.245400E-02 -2.704000E+04  1.000000E+00  7.792200E+02  1.037490E+03  4.969736E+02  2.235897E+01 -6.314116E+01  4.223639E+01  7.833489E-04  3.439763E-05  2.327119E-07 -5.444240E-08  7.756537E-04  3.513177E-05  7.792948E-04  3.534600E-05  4.053963E-06 -9.483723E-07  1.389950E-05  6.389550E-07  3.340350E-08 -7.784150E-09
  1.763000E+02 -3.500000E+01  2.959300E+07  7.167000E+01  3.689900E-01  0.000000E+00  5.741300E-02  4.886500E-03  4.241000E-02 -2.642900E+04  1.000000E+00  7.779000E+02  1.037420E+03  4.516266E+02  2.121179E+01 -5.737240E+01  3.504401E+01  7.120841E-04  3.252507E-05  2.544642E-07 -6.121306E-08  7.043801E-04  3.338087E-05  7.076516E-04  3.359127E-05  4.432401E-06 -1.066198E-06  1.290650E-05  6.213000E-07  3.607450E-08 -8.650150E-09
  1.940000E+02 -3.500000E+01  2.943800E+07  7.167000E+01  3.614400E-01  0.000000E+00  5.741900E-02  4.881600E-03  4.236200E-02 -2.584100E+04  1.000000E+00  7.764700E+02  1.037350E+03  4.105242E+02  2.001617E+01 -5.212738E+01  2.908623E+01  6.475198E-04  3.057157E-05  2.771602E-07 -6.852954E-08  6.397581E-04  3.155849E-05  6.426923E-04  3.176508E-05  4.827205E-06 -1.193507E-06  1.198900E-05  6.013200E-07  3.882150E-08 -9.575600E-09
  2.134000E+02 -3.500000E+01  2.927300E+07  7.167000E+01  3.540700E-01  0.000000E+00  5.742500E-02  4.876400E-03  4.231200E-02 -2.527900E+04  1.000000E+00  7.749500E+02  1.037280E+03  3.734705E+02  1.876463E+01 -4.738007E+01  2.415764E+01  5.893447E-04  2.852573E-05  3.006885E-07 -7.639130E-08  5.814801E-04  2.965321E-05  5.841084E-04  2.985602E-05  5.236431E-06 -1.330288E-06  1.114550E-05  5.785650E-07  4.163000E-08 -1.055950E-08
  2.347000E+02 -3.500000E+01  2.909700E+07  7.167000E+01  3.469300E-01  0.000000E+00  5.743100E-02  4.870800E-03  4.225800E-02 -2.474300E+04  1.000000E+00  7.733100E+02  1.037200E+03  3.398518E+02  1.745988E+01 -4.305241E+01  2.008981E+01  5.365891E-04  2.639189E-05  3.245030E-07 -8.479396E-08  5.285898E-04  2.766936E-05  5.309387E-04  2.786836E-05  5.650564E-06 -1.476459E-06  1.036235E-05  5.529000E-07  4.442800E-08 -1.160200E-08
  2.581000E+02 -3.500000E+01  2.891000E+07  7.167000E+01  3.400500E-01  0.000000E+00  5.743700E-02  4.864700E-03  4.220000E-02 -2.423600E+04  1.000000E+00  7.715400E+02  1.037120E+03  3.094004E+02  1.609927E+01 -3.911083E+01  1.672570E+01  4.888250E-04  2.416601E-05  3.482067E-07 -9.373186E-08  4.806684E-04  2.560281E-05  4.827623E-04  2.579789E-05  6.062672E-06 -1.631918E-06  9.636450E-06  5.240250E-07  4.716800E-08 -1.270200E-08
  2.839000E+02 -3.500000E+01  2.871000E+07  7.167000E+01  3.334900E-01  0.000000E+00  5.744300E-02  4.858100E-03  4.213700E-02 -2.375900E+04  1.000000E+00  7.696500E+02  1.037030E+03  2.819330E+02  1.468608E+01 -3.553357E+01  1.395059E+01  4.457586E-04  2.185375E-05  3.713376E-07 -1.031921E-07  4.374309E-04  2.345890E-05  4.392938E-04  2.365020E-05  6.464716E-06 -1.796436E-06  8.965900E-06  4.917900E-07  4.979600E-08 -1.385800E-08
  3.123000E+02 -3.500000E+01  2.849900E+07  7.167000E+01  3.272600E-01  0.000000E+00  5.745000E-02  4.851100E-03  4.207000E-02 -2.331400E+04  1.000000E+00  7.676000E+02  1.036930E+03  2.571315E+02  1.322402E+01 -3.228235E+01  1.166306E+01  4.068822E-04  1.946095E-05  3.932538E-07 -1.131693E-07  3.983829E-04  2.124331E-05  4.000367E-04  2.143083E-05  6.845541E-06 -1.969911E-06  8.344900E-06  4.561150E-07  5.223650E-08 -1.507150E-08
  3.434000E+02 -3.500000E+01  2.827400E+07  7.167000E+01  3.214200E-01  0.000000E+00  5.745600E-02  4.843400E-03  4.199800E-02 -2.290100E+04  1.000000E+00  7.654000E+02  1.036830E+03  2.347675E+02  1.172245E+01 -2.933089E+01  9.784346E+00  3.718294E-04  1.700270E-05  4.133136E-07 -1.236566E-07  3.631703E-04  1.897119E-05  3.646355E-04  1.915491E-05  7.193968E-06 -2.152228E-06  7.770200E-06  4.171100E-07  5.441700E-08 -1.634150E-08
  3.777000E+02 -3.500000E+01  2.803600E+07  7.167000E+01  3.159700E-01  0.000000E+00  5.746300E-02  4.835200E-03  4.192200E-02 -2.252100E+04  1.000000E+00  7.630400E+02  1.036730E+03  2.145148E+02  1.019674E+01 -2.664182E+01  8.250229E+00  3.400808E-04  1.450323E-05  4.307629E-07 -1.346626E-07  3.312888E-04  1.666659E-05  3.325839E-04  1.684679E-05  7.496844E-06 -2.343516E-06  7.235150E-06  3.751700E-07  5.625100E-08 -1.767000E-08
  4.154000E+02 -3.500000E+01  2.778400E+07  7.167000E+01  3.109000E-01  0.000000E+00  5.746900E-02  4.826300E-03  4.183800E-02 -2.217000E+04  1.000000E+00  7.604800E+02  1.036610E+03  1.961993E+02  8.676985E+00 -2.419802E+01  7.013738E+00  3.113574E-04  1.200951E-05  4.452878E-07 -1.462311E-07  3.024663E-04  1.437689E-05  3.036086E-04  1.455408E-05  7.748729E-06 -2.544544E-06  6.738100E-06  3.313150E-07  5.770950E-08 -1.906400E-08
  4.568000E+02 -3.500000E+01  2.751700E+07  7.167000E+01  3.061500E-01  0.000000E+00  5.747600E-02  4.816700E-03  4.174900E-02 -2.184600E+04  1.000000E+00  7.577500E+02  1.036490E+03  1.796124E+02  7.191003E+00 -2.197929E+01  6.033070E+00  2.853312E-04  9.564326E-06  4.569212E-07 -1.584667E-07  2.763757E-04  1.214659E-05  2.773811E-04  1.232143E-05  7.950210E-06 -2.757107E-06  6.276550E-06  2.866250E-07  5.880400E-08 -2.053450E-08
  5.024000E+02 -3.500000E+01  2.723600E+07  7.167000E+01  3.016500E-01  0.000000E+00  5.748400E-02  4.806400E-03  4.165500E-02 -2.154100E+04  1.000000E+00  7.548100E+02  1.036360E+03  1.645373E+02  5.733752E+00 -1.996306E+01  5.314343E+00  2.616650E-04  7.157532E-06  4.660145E-07 -1.716135E-07  2.526755E-04  9.969509E-06  2.535575E-04  1.014297E-05  8.107392E-06 -2.985458E-06  5.847400E-06  2.410700E-07  5.958300E-08 -2.211050E-08
  5.525000E+02 -3.500000E+01  2.694100E+07  7.167000E+01  2.973800E-01  0.000000E+00  5.749200E-02  4.795200E-03  4.155200E-02 -2.125400E+04  1.000000E+00  7.516500E+02  1.036230E+03  1.508087E+02  4.163252E+00 -1.813171E+01  5.007678E+00  2.400993E-04  4.561166E-06  4.728319E-07 -1.863779E-07  2.311033E-04  7.630598E-06  2.318744E-04  7.803046E-06  8.224887E-06 -3.241861E-06  5.448350E-06  1.894600E-07  6.008400E-08 -2.388000E-08
  6.076000E+02 -3.500000E+01  2.663000E+07  7.167000E+01  2.932100E-01  0.000000E+00  5.750000E-02  4.783200E-03  4.144300E-02 -2.097600E+04  1.000000E+00  7.482600E+02  1.036080E+03  1.380822E+02  2.118303E+00 -1.646914E+01  8.089564E+00  2.200944E-04  1.191041E-06  4.772895E-07 -2.050733E-07  2.111232E-04  4.586810E-06  2.117930E-04  4.757586E-06  8.301257E-06 -3.566540E-06  5.070300E-06  1.180250E-07  6.029550E-08 -2.612750E-08
  6.682000E+02 -3.500000E+01  2.630500E+07  7.167000E+01  2.880400E-01  0.000000E+00  5.750800E-02  4.770200E-03  4.132700E-02 -2.063400E+04  1.000000E+00  7.446300E+02  1.035930E+03  1.251999E+02 -5.240732E-01 -1.495368E+01  6.177373E-01  1.998672E-04 -3.191263E-06  4.820095E-07 -2.329769E-07  1.909171E-04  6.883677E-07  1.914849E-04  8.599812E-07  8.382142E-06 -4.051238E-06  4.679650E-06  2.191000E-08  6.049900E-08 -2.946000E-08
  7.348000E+02 -3.500000E+01  2.596600E+07  7.167000E+01  2.788500E-01  0.000000E+00  5.751600E-02  4.756300E-03  4.120500E-02 -2.003400E+04  1.000000E+00  7.407600E+02  1.035780E+03  1.110266E+02 -2.109074E+00 -1.355287E+01  1.082481E+00  1.778261E-04 -6.048836E-06  5.060450E-07 -2.744922E-07  1.685851E-04 -1.467008E-06  1.690272E-04 -1.276330E-06  8.798863E-06 -4.772486E-06  4.255400E-06 -3.185350E-08  6.287600E-08 -3.425100E-08
  8.081000E+02 -3.500000E+01  2.560600E+07  7.167000E+01  2.626500E-01  0.000000E+00  5.752500E-02  4.741100E-03  4.107100E-02 -1.899900E+04  1.000000E+00  7.365400E+02  1.035610E+03  9.536164E+01 -2.997215E+00 -1.221651E+01  9.468840E-01  1.540529E-04 -8.121804E-06  5.911650E-07 -3.487500E-07  1.435154E-04 -2.298463E-06  1.437755E-04 -2.059081E-06  1.027740E-05 -6.062731E-06  3.806700E-06 -5.492050E-08  7.212450E-08 -4.254550E-08
  8.887000E+02 -3.500000E+01  2.520500E+07  7.167000E+01  2.314300E-01  0.000000E+00  5.753400E-02  4.723400E-03  4.091900E-02 -1.707300E+04  1.000000E+00  7.316900E+02  1.035420E+03  7.526628E+01 -7.173275E+00 -1.079329E+01  9.155254E-01  1.249090E-04 -1.664721E-05  8.370143E-07 -5.667523E-07  1.104337E-04 -7.167597E-06  1.103599E-04 -6.796275E-06  1.454912E-05 -9.850934E-06  3.203850E-06 -2.057650E-07  9.862950E-08 -6.635750E-08
  9.772000E+02 -3.500000E+01  2.472900E+07  7.167000E+01  6.048500E-02  0.000000E+00  5.754500E-02  4.701600E-03  4.073200E-02 -6.839900E+03  1.000000E+00  7.257100E+02  1.035190E+03  4.318384E+01 -1.514870E+01 -7.346130E+00  5.497718E-01  9.235716E-05 -4.857846E-05  2.715871E-06 -2.666316E-06  4.687036E-05 -4.120625E-06  4.515953E-05 -2.242900E-06  4.719756E-05 -4.633562E-05  1.415975E-06 -1.141050E-07  2.683400E-07 -2.634300E-07
  1.075000E+03 -3.500000E+01  2.441800E+07  7.167000E+01  0.000000E+00  0.000000E+00  5.972400E-02  1.000000E+00  4.578900E-03  0.000000E+00  1.000000E+00  0.000000E+00  1.028180E+03  3.224625E+01  8.478524E+00 -4.416794E+00  4.373124E-01  1.086631E-04  2.813703E-05  6.405865E-06  1.680737E-06  1.889775E-06  1.241743E-07  5.996377E-09  0.000000E+00  1.086570E-04  2.813703E-05  7.252000E-10  0.000000E+00  5.723700E-07  1.453200E-07
  1.182000E+03 -3.500000E+01  2.424300E+07  7.167000E+01  0.000000E+00  0.000000E+00  5.997800E-02  1.000000E+00  3.666600E-04  0.000000E+00  1.000000E+00  0.000000E+00  1.027310E+03  4.015363E+01  6.817209E-01 -3.989763E+00  4.493439E-01  1.358382E-04  1.823415E-06  8.129433E-06  1.093698E-07  3.459752E-07  5.830198E-10  0.000000E+00  0.000000E+00  1.358382E-04  1.823415E-06  0.000000E+00  0.000000E+00  7.017450E-07  9.425950E-09
  1.300000E+03 -3.500000E+01  2.406400E+07  7.167000E+01  0.000000E+00  0.000000E+00  5.999900E-02  1.000000E+00  1.990500E-05  0.000000E+00  1.000000E+00  0.000000E+00  1.027180E+03  3.708744E+01  1.716440E-01 -3.635050E+00  1.581892E+00  1.252312E-04  1.082925E-07  7.512344E-06  6.497438E-09  2.521393E-08  1.838808E-12  0.000000E+00  0.000000E+00  1.252312E-04  1.082925E-07  0.000000E+00  0.000000E+00  6.473250E-07  5.599100E-10
  1.429000E+03 -3.500000E+01  2.388500E+07  7.167000E+01  0.000000E+00  0.000000E+00  6.000000E-02  1.000000E+00  8.186300E-07  0.000000E+00  1.000000E+00  0.000000E+00  1.027100E+03  3.375904E+01  1.409943E-01 -3.304714E+00  2.234085E+01  1.140270E-04  5.214524E-09  6.841528E-06  3.128715E-10  1.232882E-09  3.664142E-15  0.000000E+00  0.000000E+00  1.140270E-04  5.214524E-09  0.000000E+00  0.000000E+00  5.895200E-07  2.696500E-11
  1.571000E+03 -3.500000E+01  2.370500E+07  7.167000E+01  0.000000E+00  0.000000E+00  6.000000E-02  1.000000E+00  2.643900E-08  0.000000E+00  1.000000E+00  0.000000E+00  1.027030E+03  3.070144E+01  1.394372E-01 -3.004153E+00 -3.882081E+03  1.037496E-04 -2.446463E-11  6.224954E-06 -1.467878E-12  4.577586E-11 -7.698232E-19  0.000000E+00  0.000000E+00  1.037496E-04 -2.446463E-11  0.000000E+00  0.000000E+00  5.364700E-07 -1.265000E-13
  1.728000E+03 -3.500000E+01  2.352600E+07  7.167000E+01  0.000000E+00  0.000000E+00  6.000000E-02  1.000000E+00  6.748100E-10  0.000000E+00  1.000000E+00  0.000000E+00  1.026950E+03  2.791962E+01  1.393829E-01 -2.730923E+00 -3.757861E+02  9.439497E-05 -2.091873E-10  5.663702E-06 -1.255124E-11  1.337148E-12 -1.634020E-19  0.000000E+00  0.000000E+00  9.439497E-05 -2.091873E-10  0.000000E+00  0.000000E+00  4.881750E-07 -1.081800E-12
  1.900000E+03 -3.500000E+01  2.334600E+07  7.167000E+01  0.000000E+00  0.000000E+00  6.000000E-02  1.000000E+00  1.361100E-11  0.000000E+00  1.000000E+00  0.000000E+00  1.026880E+03  2.538024E+01  1.393920E-01 -2.481606E+00 -3.655490E+02  8.585151E-05 -1.779136E-10  5.151107E-06 -1.067480E-11  3.090093E-14 -2.779166E-21  0.000000E+00  0.000000E+00  8.585151E-05 -1.779136E-10  0.000000E+00  0.000000E+00  4.440600E-07 -9.202050E-13
  2.089000E+03 -3.500000E+01  2.316700E+07  7.167000E+01  0.000000E+00  0.000000E+00  6.000000E-02  1.000000E+00  2.169700E-13  0.000000E+00  1.000000E+00  0.000000E+00  1.026810E+03  2.307575E+01  1.394028E-01 -2.255470E+00 -3.802488E+02  7.809504E-05 -1.414793E-10  4.685707E-06 -8.488763E-12  5.645405E-16 -3.499109E-23  0.000000E+00  0.000000E+00  7.809504E-05 -1.414793E-10  0.000000E+00  0.000000E+00  4.040000E-07 -7.318750E-13
  2.298000E+03 -3.500000E+01  2.298700E+07  7.167000E+01  0.000000E+00  0.000000E+00  6.000000E-02  1.000000E+00  2.737200E-15  0.000000E+00  1.000000E+00  0.000000E+00  1.026730E+03  2.098660E+01  1.394126E-01 -2.050599E+00 -4.131528E+02  7.105975E-05 -1.076768E-10  4.263585E-06 -6.460594E-12  8.166326E-18 -3.341088E-25  0.000000E+00  0.000000E+00  7.105975E-05 -1.076768E-10  0.000000E+00  0.000000E+00  3.676600E-07 -5.570950E-13
  2.527000E+03 -3.500000E+01  2.280800E+07  7.167000E+01  0.000000E+00  0.000000E+00  6.000000E-02  1.000000E+00  2.739400E-17  0.000000E+00  1.000000E+00  0.000000E+00  1.026660E+03  1.907895E+01  1.394218E-01 -1.863689E+00 -4.788833E+02  6.463243E-05 -7.684235E-11  3.877946E-06 -4.610536E-12  9.349705E-20 -2.374731E-27  0.000000E+00  0.000000E+00  6.463243E-05 -7.684235E-11  0.000000E+00  0.000000E+00  3.344600E-07 -3.976250E-13
  2.778000E+03 -3.500000E+01  2.262800E+07  7.167000E+01  0.000000E+00  0.000000E+00  6.000000E-02  1.000000E+00  2.179500E-19  0.000000E+00  1.000000E+00  0.000000E+00  1.026590E+03  1.734628E+01  1.394300E-01 -1.694105E+00 -6.193057E+02  5.879198E-05 -4.914515E-11  3.527510E-06 -2.948707E-12  8.493877E-22 -1.202864E-29  0.000000E+00  0.000000E+00  5.879198E-05 -4.914515E-11  0.000000E+00  0.000000E+00  3.042800E-07 -2.543450E-13
  3.055000E+03 -3.500000E+01  2.244800E+07  7.167000E+01  0.000000E+00  0.000000E+00  6.000000E-02  1.000000E+00  1.381200E-21  0.000000E+00  1.000000E+00  0.000000E+00  1.026520E+03  1.576802E+01  1.394372E-01 -1.539834E+00 -1.015484E+03  5.346922E-05 -2.478778E-11  3.208145E-06 -1.487264E-12  6.139678E-24 -3.827529E-32  0.000000E+00  0.000000E+00  5.346922E-05 -2.478778E-11  0.000000E+00  0.000000E+00  2.767700E-07 -1.283050E-13
  3.359000E+03 -3.500000E+01  2.226900E+07  7.167000E+01  0.000000E+00  0.000000E+00  6.000000E-02  1.000000E+00  6.985600E-24  0.000000E+00  1.000000E+00  0.000000E+00  1.026440E+03  1.432934E+01  1.394433E-01 -1.399414E+00 -5.268876E+03  4.861470E-05 -3.953864E-12  2.916875E-06 -2.372317E-13  3.532684E-26 -3.073031E-35  0.000000E+00  0.000000E+00  4.861470E-05 -3.953864E-12  0.000000E+00  0.000000E+00  2.516800E-07 -2.046900E-14
  3.694000E+03 -3.500000E+01  2.208900E+07  7.167000E+01  0.000000E+00  0.000000E+00  6.000000E-02  1.000000E+00  2.823700E-26  0.000000E+00  1.000000E+00  0.000000E+00  1.026370E+03  1.302347E+01  1.394481E-01 -1.272172E+00  1.304043E+03  4.420606E-05  1.320028E-11  2.652361E-06  7.920188E-13  1.623405E-28  3.353017E-37  0.000000E+00  0.000000E+00  4.420606E-05  1.320028E-11  0.000000E+00  0.000000E+00  2.288950E-07  6.836450E-14
  4.062000E+03 -3.500000E+01  2.190900E+07  7.167000E+01  0.000000E+00  0.000000E+00  6.000000E-02  1.000000E+00  9.136500E-29  0.000000E+00  1.000000E+00  0.000000E+00  1.026300E+03  1.183367E+01  1.394526E-01 -1.156450E+00  5.359541E+02  4.018726E-05  2.656745E-11  2.411243E-06  1.594048E-12  5.961909E-31  2.188802E-39  0.000000E+00  0.000000E+00  4.018726E-05  2.656745E-11  0.000000E+00  0.000000E+00  2.081200E-07  1.376150E-13
  4.467000E+03 -3.500000E+01  2.173000E+07  7.167000E+01  0.000000E+00  0.000000E+00  6.000000E-02  1.000000E+00  2.370200E-31  0.000000E+00  1.000000E+00  0.000000E+00  1.026220E+03  1.074831E+01  1.394550E-01 -1.051074E+00  3.263839E+02  3.651944E-05  3.609512E-11  2.191176E-06  2.165711E-12  1.752441E-33  7.733579E-42  0.000000E+00  0.000000E+00  3.651944E-05  3.609512E-11  0.000000E+00  0.000000E+00  1.891550E-07  1.869900E-13
  4.912000E+03 -3.500000E+01  2.155100E+07  7.167000E+01  0.000000E+00  0.000000E+00  6.000000E-02  1.000000E+00  4.932700E-34  0.000000E+00  1.000000E+00  0.000000E+00  1.026150E+03  9.760970E+00  1.394569E-01 -9.553819E-01  2.328926E+02  3.318120E-05  4.182681E-11  1.990878E-06  2.509611E-12  4.128167E-36  1.869732E-44  0.000000E+00  0.000000E+00  3.318120E-05  4.182681E-11  0.000000E+00  0.000000E+00  1.718900E-07  2.167200E-13
  5.401000E+03 -3.500000E+01  2.137100E+07  7.167000E+01  0.000000E+00  0.000000E+00  6.000000E-02  1.000000E+00  8.245400E-37  0.000000E+00  1.000000E+00  0.000000E+00  1.026080E+03  8.863443E+00  1.394574E-01 -8.685204E-01  1.836035E+02  3.014510E-05  4.387257E-11  1.808709E-06  2.632355E-12  7.804204E-39  3.286642E-47  0.000000E+00  0.000000E+00  3.014510E-05  4.387257E-11  0.000000E+00  0.000000E+00  1.561850E-07  2.273550E-13
  5.939000E+03 -3.500000E+01  2.119300E+07  7.167000E+01  0.000000E+00  0.000000E+00  6.000000E-02  1.000000E+00  1.108200E-39  0.000000E+00  1.000000E+00  0.000000E+00  1.026010E+03  8.045654E+00  1.394570E-01 -7.894474E-01  1.568899E+02  2.737734E-05  4.245606E-11  1.642641E-06  2.547366E-12  1.184486E-41  4.285913E-50  0.000000E+00  0.000000E+00  2.737734E-05  4.245606E-11  0.000000E+00  0.000000E+00  1.418650E-07  2.200450E-13
  6.530000E+03 -3.500000E+01  2.101400E+07  7.167000E+01  0.000000E+00  0.000000E+00  6.000000E-02  1.000000E+00  1.199400E-42  0.000000E+00  1.000000E+00  0.000000E+00  1.025930E+03  7.301735E+00  1.394555E-01 -7.175236E-01  1.454418E+02  2.485830E-05  3.788828E-11  1.491496E-06  2.273301E-12  1.445316E-44  4.150708E-53  0.000000E+00  0.000000E+00  2.485830E-05  3.788828E-11  0.000000E+00  0.000000E+00  1.288300E-07  1.964000E-13
  7.181000E+03 -3.500000E+01  2.083600E+07  7.167000E+01  0.000000E+00  0.000000E+00  6.000000E-02  1.000000E+00  1.045900E-45  0.000000E+00  1.000000E+00  0.000000E+00  1.025860E+03  6.626368E+00  1.394535E-01 -6.521540E-01  1.489546E+02  2.257020E-05  3.059188E-11  1.354209E-06  1.835512E-12  1.419818E-47  2.930766E-56  0.000000E+00  0.000000E+00  2.257020E-05  3.059188E-11  0.000000E+00  0.000000E+00  1.169900E-07  1.586050E-13
  7.896000E+03 -3.500000E+01  2.065800E+07  7.167000E+01  0.000000E+00  0.000000E+00  6.000000E-02  1.000000E+00  7.358000E-49  0.000000E+00  1.000000E+00  0.000000E+00  1.025790E+03  6.015172E+00  1.394506E-01 -5.928338E-01  1.789091E+02  2.049845E-05  2.106341E-11  1.229906E-06  1.263805E-12  1.124142E-50  1.423766E-59  0.000000E+00  0.000000E+00  2.049845E-05  2.106341E-11  0.000000E+00  0.000000E+00  1.062650E-07  1.092200E-13
  8.682000E+03 -3.500000E+01  2.048000E+07  7.167000E+01  0.000000E+00  0.000000E+00  6.000000E-02  1.000000E+00  4.181800E-52  0.000000E+00  1.000000E+00  0.000000E+00  1.025720E+03  5.462005E+00  1.394474E-01 -5.388874E-01  3.150189E+02  1.862254E-05  9.893892E-12  1.117352E-06  5.936337E-13  7.182941E-54  3.812328E-63  0.000000E+00  0.000000E+00  1.862254E-05  9.893892E-12  0.000000E+00  0.000000E+00  9.655550E-08  5.131050E-14
  9.547000E+03 -3.500000E+01  2.030200E+07  7.167000E+01  0.000000E+00  0.000000E+00  6.000000E-02  1.000000E+00  1.923400E-85  0.000000E+00  1.000000E+00  0.000000E+00  1.025650E+03  2.599562E+00  1.394444E-01 -2.565847E-01 -9.866158E+05  8.865418E-06  4.146936E-15  5.319251E-07  2.488163E-16  3.707298E-57  7.976279-100  0.000000E+00  0.000000E+00  8.865418E-06  4.146936E-15  0.000000E+00  0.000000E+00  4.597050E-08  2.150670E-17
  3.750000E-02 -4.500000E+01  3.318100E+07  7.222000E+01  9.774000E-01  2.259500E-02  0.000000E+00  0.000000E+00  1.695400E-02 -1.000000E+07  1.000000E+00  8.053500E+02  0.000000E+00  5.334741E+05 -1.182756E+02 -6.727281E+04  3.580767E+07  8.414686E-01 -1.869298E-04  0.000000E+00  0.000000E+00  8.414686E-01 -1.869298E-04  8.414686E-01 -1.869298E-04  0.000000E+00  0.000000E+00  5.653500E-03 -1.254650E-06  0.000000E+00  0.000000E+00
  1.162000E-01 -4.500000E+01  3.286200E+07  7.222000E+01  9.833000E-01  1.670100E-02  0.000000E+00  0.000000E+00  1.689900E-02 -1.000000E+07  1.000000E+00  8.029100E+02  0.000000E+00  7.876479E+05 -9.901851E+01 -9.932497E+04  1.050711E+07  1.242217E+00 -1.564645E-04  0.000000E+00  0.000000E+00  1.242217E+00 -1.564645E-04  1.242217E+00 -1.564645E-04  0.000000E+00  0.000000E+00  8.338350E-03 -1.047200E-06  0.000000E+00  0.000000E+00
  2.028000E-01 -4.500000E+01  3.269500E+07  7.222000E+01  9.842800E-01  1.572200E-02  0.000000E+00  0.000000E+00  1.687000E-02 -1.000000E+07  1.000000E+00  8.016200E+02  0.000000E+00  4.155185E+05 -8.891047E+01 -5.239827E+04  5.474792E+06  6.550776E-01 -1.404823E-04  0.000000E+00  0.000000E+00  6.550776E-01 -1.404823E-04  6.550776E-01 -1.404823E-04  0.000000E+00  0.000000E+00  4.389900E-03 -9.408850E-07  0.000000E+00  0.000000E+00
  2.980000E-01 -4.500000E+01  3.257900E+07  7.222000E+01  9.847000E-01  1.529800E-02  0.000000E+00  0.000000E+00  1.685000E-02 -1.000000E+07  1.000000E+00  8.007200E+02  0.000000E+00  2.764301E+05 -8.184413E+01 -3.485877E+04  3.389936E+06  4.357112E-01 -1.293144E-04  0.000000E+00  0.000000E+00  4.357112E-01 -1.293144E-04  4.357112E-01 -1.293144E-04  0.000000E+00  0.000000E+00  2.921950E-03 -8.667100E-07  0.000000E+00  0.000000E+00
  4.027000E-01 -4.500000E+01  3.248900E+07  7.222000E+01  9.849600E-01  1.503600E-02  0.000000E+00  0.000000E+00  1.683400E-02 -1.000000E+07  1.000000E+00  8.000100E+02  0.000000E+00  2.026011E+05 -7.630497E+01 -2.554870E+04  2.281548E+06  3.192946E-01 -1.205622E-04  0.000000E+00  0.000000E+00  3.192946E-01 -1.205622E-04  3.192946E-01 -1.205622E-04  0.000000E+00  0.000000E+00  2.142800E-03 -8.086100E-07  0.000000E+00  0.000000E+00
  5.178000E-01 -4.500000E+01  3.241300E+07  7.222000E+01  9.851400E-01  1.486500E-02  0.000000E+00  0.000000E+00  1.682100E-02 -1.000000E+07  1.000000E+00  7.994200E+02  0.000000E+00  1.567985E+05 -7.166854E+01 -1.977282E+04  1.613702E+06  2.470815E-01 -1.132383E-04  0.000000E+00  0.000000E+00  2.470815E-01 -1.132383E-04  2.470815E-01 -1.132383E-04  0.000000E+00  0.000000E+00  1.659250E-03 -7.599100E-07  0.000000E+00  0.000000E+00
  6.444000E-01 -4.500000E+01  3.234700E+07  7.222000E+01  9.852700E-01  1.473100E-02  0.000000E+00  0.000000E+00  1.681000E-02 -1.000000E+07  1.000000E+00  7.989000E+02  0.000000E+00  1.256450E+05 -6.762130E+01 -1.584426E+04  1.179204E+06  1.979703E-01 -1.068456E-04  0.000000E+00  0.000000E+00  1.979703E-01 -1.068456E-04  1.979703E-01 -1.068456E-04  0.000000E+00  0.000000E+00  1.330200E-03 -7.174400E-07  0.000000E+00  0.000000E+00
  7.835000E-01 -4.500000E+01  3.228700E+07  7.222000E+01  9.854000E-01  1.459800E-02  0.000000E+00  0.000000E+00  1.679900E-02 -1.000000E+07  1.000000E+00  7.984300E+02  0.000000E+00  1.031342E+05 -6.399519E+01 -1.300558E+04  8.817870E+05  1.624869E-01 -1.011194E-04  0.000000E+00  0.000000E+00  1.624869E-01 -1.011194E-04  1.624869E-01 -1.011194E-04  0.000000E+00  0.000000E+00  1.092345E-03 -6.792900E-07  0.000000E+00  0.000000E+00
  9.366000E-01 -4.500000E+01  3.223400E+07  7.222000E+01  9.854100E-01  1.458600E-02  0.000000E+00  0.000000E+00  1.679000E-02 -1.000000E+07  1.000000E+00  7.980000E+02  0.000000E+00  8.617356E+04 -6.068488E+01 -1.086678E+04  6.708703E+05  1.357545E-01 -9.589277E-05  0.000000E+00  0.000000E+00  1.357545E-01 -9.589277E-05  1.357545E-01 -9.589277E-05  0.000000E+00  0.000000E+00  9.131100E-04 -6.445450E-07  0.000000E+00  0.000000E+00
  1.105000E+00 -4.500000E+01  3.218400E+07  7.222000E+01  9.854200E-01  1.457900E-02  0.000000E+00  0.000000E+00  1.678100E-02 -1.000000E+07  1.000000E+00  7.976100E+02  0.000000E+00  7.298181E+04 -5.761916E+01 -9.203271E+03  5.169935E+05  1.149642E-01 -9.105310E-05  0.000000E+00  0.000000E+00  1.149642E-01 -9.105310E-05  1.149642E-01 -9.105310E-05  0.000000E+00  0.000000E+00  7.736850E-04 -6.123250E-07  0.000000E+00  0.000000E+00
  1.290000E+00 -4.500000E+01  3.213700E+07  7.222000E+01  9.856700E-01  1.432600E-02  0.000000E+00  0.000000E+00  1.677300E-02 -1.000000E+07  1.000000E+00  7.972300E+02  0.000000E+00  6.247170E+04 -5.474666E+01 -7.877915E+03  4.027763E+05  9.840141E-02 -8.651910E-05  0.000000E+00  0.000000E+00  9.840141E-02 -8.651910E-05  9.840141E-02 -8.651910E-05  0.000000E+00  0.000000E+00  6.624750E-04 -5.819800E-07  0.000000E+00  0.000000E+00
  1.493000E+00 -4.500000E+01  3.209300E+07  7.222000E+01  9.853500E-01  1.465100E-02  0.000000E+00  0.000000E+00  1.676500E-02 -1.000000E+07  1.000000E+00  7.968800E+02  0.000000E+00  5.394126E+04 -5.202925E+01 -6.802194E+03  3.163588E+05  8.495924E-02 -8.223000E-05  0.000000E+00  0.000000E+00  8.495924E-02 -8.223000E-05  8.495924E-02 -8.223000E-05  0.000000E+00  0.000000E+00  5.722550E-04 -5.535350E-07  0.000000E+00  0.000000E+00
  1.717000E+00 -4.500000E+01  3.205100E+07  7.222000E+01  9.864900E-01  1.350700E-02  0.000000E+00  0.000000E+00  1.675800E-02 -1.000000E+07  1.000000E+00  7.965500E+02  0.000000E+00  4.690407E+04 -4.943572E+01 -5.914784E+03  2.502636E+05  7.387091E-02 -7.813746E-05  0.000000E+00  0.000000E+00  7.387091E-02 -7.813746E-05  7.387091E-02 -7.813746E-05  0.000000E+00  0.000000E+00  4.976100E-04 -5.256000E-07  0.000000E+00  0.000000E+00
  1.963000E+00 -4.500000E+01  3.201000E+07  7.222000E+01  9.849900E-01  1.501400E-02  0.000000E+00  0.000000E+00  1.675100E-02 -1.000000E+07  1.000000E+00  7.962300E+02  0.000000E+00  4.101566E+04 -4.694777E+01 -5.172235E+03  1.990590E+05  6.459316E-02 -7.421161E-05  0.000000E+00  0.000000E+00  6.459316E-02 -7.421161E-05  6.459316E-02 -7.421161E-05  0.000000E+00  0.000000E+00  4.353450E-04 -5.002100E-07  0.000000E+00  0.000000E+00
  2.234000E+00 -4.500000E+01  3.197200E+07  7.222000E+01  9.855000E-01  1.450200E-02  0.000000E+00  0.000000E+00  1.674400E-02 -1.000000E+07  1.000000E+00  7.959200E+02  0.000000E+00  3.603733E+04 -4.454376E+01 -4.544452E+03  1.590907E+05  5.674979E-02 -7.041876E-05  0.000000E+00  0.000000E+00  5.674979E-02 -7.041876E-05  5.674979E-02 -7.041876E-05  0.000000E+00  0.000000E+00  3.828600E-04 -4.745850E-07  0.000000E+00  0.000000E+00
  2.531000E+00 -4.500000E+01  3.193400E+07  7.222000E+01  9.856700E-01  1.432900E-02  0.000000E+00  0.000000E+00  1.673800E-02 -1.000000E+07  1.000000E+00  7.956100E+02  0.000000E+00  3.179353E+04 -4.221372E+01 -4.009299E+03  1.276429E+05  5.006406E-02 -6.674279E-05  0.000000E+00  0.000000E+00  5.006406E-02 -6.674279E-05  5.006406E-02 -6.674279E-05  0.000000E+00  0.000000E+00  3.377700E-04 -4.498900E-07  0.000000E+00  0.000000E+00
  2.858000E+00 -4.500000E+01  3.189700E+07  7.222000E+01  9.857000E-01  1.430300E-02  0.000000E+00  0.000000E+00  1.673100E-02 -1.000000E+07  1.000000E+00  7.953100E+02  0.000000E+00  2.815010E+04 -3.994709E+01 -3.549857E+03  1.027936E+05  4.432447E-02 -6.316743E-05  0.000000E+00  0.000000E+00  4.432447E-02 -6.316743E-05  4.432447E-02 -6.316743E-05  0.000000E+00  0.000000E+00  2.991350E-04 -4.259650E-07  0.000000E+00  0.000000E+00
  3.218000E+00 -4.500000E+01  3.186200E+07  7.222000E+01  9.856400E-01  1.435500E-02  0.000000E+00  0.000000E+00  1.672500E-02 -1.000000E+07  1.000000E+00  7.950200E+02  0.000000E+00  2.500054E+04 -3.773575E+01 -3.152689E+03  8.302134E+04  3.936312E-02 -5.967969E-05  0.000000E+00  0.000000E+00  3.936312E-02 -5.967969E-05  3.936312E-02 -5.967969E-05  0.000000E+00  0.000000E+00  2.657600E-04 -4.026200E-07  0.000000E+00  0.000000E+00
  3.613000E+00 -4.500000E+01  3.182700E+07  7.222000E+01  9.857300E-01  1.427200E-02  0.000000E+00  0.000000E+00  1.671900E-02 -1.000000E+07  1.000000E+00  7.947400E+02  0.000000E+00  2.226131E+04 -3.557438E+01 -2.807267E+03  6.722480E+04  3.504839E-02 -5.627111E-05  0.000000E+00  0.000000E+00  3.504839E-02 -5.627111E-05  3.504839E-02 -5.627111E-05  0.000000E+00  0.000000E+00  2.367150E-04 -3.797300E-07  0.000000E+00  0.000000E+00
  4.048000E+00 -4.500000E+01  3.179300E+07  7.222000E+01  9.857800E-01  1.421800E-02  0.000000E+00  0.000000E+00  1.671300E-02 -1.000000E+07  1.000000E+00  7.944600E+02  0.000000E+00  1.986659E+04 -3.345660E+01 -2.505290E+03  5.453473E+04  3.127654E-02 -5.293158E-05  0.000000E+00  0.000000E+00  3.127654E-02 -5.293158E-05  3.127654E-02 -5.293158E-05  0.000000E+00  0.000000E+00  2.113000E-04 -3.572500E-07  0.000000E+00  0.000000E+00
  4.526000E+00 -4.500000E+01  3.175900E+07  7.222000E+01  9.856100E-01  1.438800E-02  0.000000E+00  0.000000E+00  1.670700E-02 -1.000000E+07  1.000000E+00  7.941900E+02  0.000000E+00  1.776588E+04 -3.137777E+01 -2.240386E+03  4.437602E+04  2.796790E-02 -4.965379E-05  0.000000E+00  0.000000E+00  2.796790E-02 -4.965379E-05  2.796790E-02 -4.965379E-05  0.000000E+00  0.000000E+00  1.890250E-04 -3.353900E-07  0.000000E+00  0.000000E+00
  5.052000E+00 -4.500000E+01  3.172600E+07  7.222000E+01  9.856400E-01  1.435600E-02  0.000000E+00  0.000000E+00  1.670100E-02 -1.000000E+07  1.000000E+00  7.939200E+02  0.000000E+00  1.591825E+04 -2.933207E+01 -2.007399E+03  3.614130E+04  2.505803E-02 -4.642855E-05  0.000000E+00  0.000000E+00  2.505803E-02 -4.642855E-05  2.505803E-02 -4.642855E-05  0.000000E+00  0.000000E+00  1.694300E-04 -3.136600E-07  0.000000E+00  0.000000E+00
  5.630000E+00 -4.500000E+01  3.169400E+07  7.222000E+01  9.858000E-01  1.420500E-02  0.000000E+00  0.000000E+00  1.669500E-02 -1.000000E+07  1.000000E+00  7.936600E+02  0.000000E+00  1.428215E+04 -2.731664E+01 -1.801087E+03  2.948455E+04  2.248144E-02 -4.325138E-05  0.000000E+00  0.000000E+00  2.248144E-02 -4.325138E-05  2.248144E-02 -4.325138E-05  0.000000E+00  0.000000E+00  1.520500E-04 -2.922650E-07  0.000000E+00  0.000000E+00
  6.266000E+00 -4.500000E+01  3.166200E+07  7.222000E+01  9.857200E-01  1.428100E-02  0.000000E+00  0.000000E+00  1.669000E-02 -1.000000E+07  1.000000E+00  7.934000E+02  0.000000E+00  1.283237E+04 -2.532750E+01 -1.618269E+03  2.407845E+04  2.019837E-02 -4.011594E-05  0.000000E+00  0.000000E+00  2.019837E-02 -4.011594E-05  2.019837E-02 -4.011594E-05  0.000000E+00  0.000000E+00  1.366500E-04 -2.711950E-07  0.000000E+00  0.000000E+00
  6.965000E+00 -4.500000E+01  3.163000E+07  7.222000E+01  9.858000E-01  1.420000E-02  0.000000E+00  0.000000E+00  1.668400E-02 -1.000000E+07  1.000000E+00  7.931400E+02  0.000000E+00  1.154483E+04 -2.336136E+01 -1.455912E+03  1.969647E+04  1.817088E-02 -3.701701E-05  0.000000E+00  0.000000E+00  1.817088E-02 -3.701701E-05  1.817088E-02 -3.701701E-05  0.000000E+00  0.000000E+00  1.229750E-04 -2.503100E-07  0.000000E+00  0.000000E+00
  7.734000E+00 -4.500000E+01  3.159800E+07  7.222000E+01  9.857600E-01  1.423800E-02  0.000000E+00  0.000000E+00  1.667900E-02 -1.000000E+07  1.000000E+00  7.928900E+02  0.000000E+00  1.039707E+04 -2.141765E+01 -1.311184E+03  1.612382E+04  1.636362E-02 -3.395360E-05  0.000000E+00  0.000000E+00  1.636362E-02 -3.395360E-05  1.636362E-02 -3.395360E-05  0.000000E+00  0.000000E+00  1.107800E-04 -2.296800E-07  0.000000E+00  0.000000E+00
  8.579000E+00 -4.500000E+01  3.156700E+07  7.222000E+01  9.857200E-01  1.428200E-02  0.000000E+00  0.000000E+00  1.667300E-02 -1.000000E+07  1.000000E+00  7.926300E+02  0.000000E+00  9.372634E+03 -1.948868E+01 -1.182007E+03  1.321014E+04  1.475060E-02 -3.091387E-05  0.000000E+00  0.000000E+00  1.475060E-02 -3.091387E-05  1.475060E-02 -3.091387E-05  0.000000E+00  0.000000E+00  9.989650E-05 -2.091950E-07  0.000000E+00  0.000000E+00
  9.508000E+00 -4.500000E+01  3.153600E+07  7.222000E+01  9.856600E-01  1.434000E-02  0.000000E+00  0.000000E+00  1.666800E-02 -1.000000E+07  1.000000E+00  7.923700E+02  0.000000E+00  8.456353E+03 -1.758006E+01 -1.066470E+03  1.083096E+04  1.330792E-02 -2.790646E-05  0.000000E+00  0.000000E+00  1.330792E-02 -2.790646E-05  1.330792E-02 -2.790646E-05  0.000000E+00  0.000000E+00  9.016150E-05 -1.889150E-07  0.000000E+00  0.000000E+00
  1.053000E+01 -4.500000E+01  3.150600E+07  7.222000E+01  9.857500E-01  1.425100E-02  0.000000E+00  0.000000E+00  1.666200E-02 -1.000000E+07  1.000000E+00  7.921200E+02  0.000000E+00  7.635122E+03 -1.568921E+01 -9.629202E+02  8.886706E+03  1.201496E-02 -2.492714E-05  0.000000E+00  0.000000E+00  1.201496E-02 -2.492714E-05  1.201496E-02 -2.492714E-05  0.000000E+00  0.000000E+00  8.142800E-05 -1.687950E-07  0.000000E+00  0.000000E+00
  1.165000E+01 -4.500000E+01  3.147500E+07  7.222000E+01  9.856500E-01  1.434700E-02  0.000000E+00  0.000000E+00  1.665700E-02 -1.000000E+07  1.000000E+00  7.918700E+02  0.000000E+00  6.898861E+03 -1.381570E+01 -8.700861E+02  7.293497E+03  1.085582E-02 -2.197552E-05  0.000000E+00  0.000000E+00  1.085582E-02 -2.197552E-05  1.085582E-02 -2.197552E-05  0.000000E+00  0.000000E+00  7.359700E-05 -1.488650E-07  0.000000E+00  0.000000E+00
  1.289000E+01 -4.500000E+01  3.144500E+07  7.222000E+01  9.858400E-01  1.415900E-02  0.000000E+00  0.000000E+00  1.665100E-02 -1.000000E+07  1.000000E+00  7.916200E+02  0.000000E+00  6.237743E+03 -1.196083E+01 -7.867297E+02  5.989203E+03  9.815056E-03 -1.905358E-05  0.000000E+00  0.000000E+00  9.815056E-03 -1.905358E-05  9.815056E-03 -1.905358E-05  0.000000E+00  0.000000E+00  6.656050E-05 -1.291050E-07  0.000000E+00  0.000000E+00
  1.425000E+01 -4.500000E+01  3.141500E+07  7.222000E+01  9.857600E-01  1.423600E-02  0.000000E+00  0.000000E+00  1.664600E-02 -1.000000E+07  1.000000E+00  7.913700E+02  0.000000E+00  5.642643E+03 -1.012480E+01 -7.116998E+02  4.916484E+03  8.878261E-03 -1.616162E-05  0.000000E+00  0.000000E+00  8.878261E-03 -1.616162E-05  8.878261E-03 -1.616162E-05  0.000000E+00  0.000000E+00  6.022350E-05 -1.095405E-07  0.000000E+00  0.000000E+00
  1.574000E+01 -4.500000E+01  3.138500E+07  7.222000E+01  9.857600E-01  1.424400E-02  0.000000E+00  0.000000E+00  1.664100E-02 -1.000000E+07  1.000000E+00  7.911200E+02  0.000000E+00  5.107538E+03 -8.308624E+00 -6.442374E+02  4.034067E+03  8.035939E-03 -1.330107E-05  0.000000E+00  0.000000E+00  8.035939E-03 -1.330107E-05  8.035939E-03 -1.330107E-05  0.000000E+00  0.000000E+00  5.453000E-05 -9.019900E-08  0.000000E+00  0.000000E+00
  1.739000E+01 -4.500000E+01  3.135600E+07  7.222000E+01  9.857500E-01  1.424800E-02  0.000000E+00  0.000000E+00  1.663500E-02 -1.000000E+07  1.000000E+00  7.908800E+02  0.000000E+00  4.625682E+03 -6.512527E+00 -5.834926E+02  3.305944E+03  7.277478E-03 -1.047245E-05  0.000000E+00  0.000000E+00  7.277478E-03 -1.047245E-05  7.277478E-03 -1.047245E-05  0.000000E+00  0.000000E+00  4.939950E-05 -7.103300E-08  0.000000E+00  0.000000E+00
  1.919000E+01 -4.500000E+01  3.132600E+07  7.222000E+01  9.857900E-01  1.420900E-02  0.000000E+00  0.000000E+00  1.663000E-02 -1.000000E+07  1.000000E+00  7.906300E+02  0.000000E+00  4.190008E+03 -4.738604E+00 -5.285749E+02  2.700250E+03  6.591746E-03 -7.678966E-06  0.000000E+00  0.000000E+00  6.591746E-03 -7.678966E-06  6.591746E-03 -7.678966E-06  0.000000E+00  0.000000E+00  4.475850E-05 -5.210450E-08  0.000000E+00  0.000000E+00
  2.118000E+01 -4.500000E+01  3.129700E+07  7.222000E+01  9.858900E-01  1.411400E-02  0.000000E+00  0.000000E+00  1.662500E-02 -1.000000E+07  1.000000E+00  7.903900E+02  0.000000E+00  3.796128E+03 -2.989977E+00 -4.789313E+02  2.179626E+03  5.971820E-03 -4.925558E-06  0.000000E+00  0.000000E+00  5.971820E-03 -4.925558E-06  5.971820E-03 -4.925558E-06  0.000000E+00  0.000000E+00  4.055950E-05 -3.343600E-08  0.000000E+00  0.000000E+00
  2.336000E+01 -4.500000E+01  3.126700E+07  7.222000E+01  9.856400E-01  1.436000E-02  0.000000E+00  0.000000E+00  1.662000E-02 -1.000000E+07  1.000000E+00  7.901400E+02  0.000000E+00  3.440245E+03 -1.268704E+00 -4.340843E+02  1.397945E+03  5.411721E-03 -2.215438E-06  0.000000E+00  0.000000E+00  5.411721E-03 -2.215438E-06  5.411721E-03 -2.215438E-06  0.000000E+00  0.000000E+00  3.676950E-05 -1.505375E-08  0.000000E+00  0.000000E+00
  2.576000E+01 -4.500000E+01  3.123800E+07  7.222000E+01  9.857400E-01  1.425600E-02  0.000000E+00  0.000000E+00  1.661500E-02 -1.000000E+07  1.000000E+00  7.899000E+02  0.000000E+00  3.118956E+03  4.238789E-01 -3.936066E+02  1.515420E+03  4.906091E-03  4.474030E-07  0.000000E+00  0.000000E+00  4.906091E-03  4.474030E-07  4.906091E-03  4.474030E-07  0.000000E+00  0.000000E+00  3.334750E-05  3.041600E-09  0.000000E+00  0.000000E+00
  2.840000E+01 -4.500000E+01  3.120900E+07  7.222000E+01  9.858200E-01  1.417600E-02  0.000000E+00  0.000000E+00  1.661000E-02 -1.000000E+07  1.000000E+00  7.896600E+02  0.000000E+00  2.828424E+03  2.077134E+00 -3.570164E+02  1.459122E+03  4.448886E-03  3.046953E-06  0.000000E+00  0.000000E+00  4.448886E-03  3.046953E-06  4.448886E-03  3.046953E-06  0.000000E+00  0.000000E+00  3.024700E-05  2.072505E-08  0.000000E+00  0.000000E+00
  3.131000E+01 -4.500000E+01  3.118000E+07  7.222000E+01  9.856700E-01  1.432700E-02  0.000000E+00  0.000000E+00  1.660400E-02 -1.000000E+07  1.000000E+00  7.894200E+02  0.000000E+00  2.565416E+03  3.684289E+00 -3.239089E+02  1.113772E+03  4.035012E-03  5.572698E-06  0.000000E+00  0.000000E+00  4.035012E-03  5.572698E-06  4.035012E-03  5.572698E-06  0.000000E+00  0.000000E+00  2.744300E-05  3.793300E-08  0.000000E+00  0.000000E+00
  3.450000E+01 -4.500000E+01  3.115100E+07  7.222000E+01  9.858200E-01  1.417800E-02  0.000000E+00  0.000000E+00  1.659900E-02 -1.000000E+07  1.000000E+00  7.891700E+02  0.000000E+00  2.327359E+03  5.223979E+00 -2.939639E+02  9.045469E+02  3.660415E-03  7.992221E-06  0.000000E+00  0.000000E+00  3.660415E-03  7.992221E-06  3.660415E-03  7.992221E-06  0.000000E+00  0.000000E+00  2.490350E-05  5.441600E-08  0.000000E+00  0.000000E+00
  3.801000E+01 -4.500000E+01  3.112200E+07  7.222000E+01  9.857900E-01  1.421300E-02  0.000000E+00  0.000000E+00  1.659400E-02 -1.000000E+07  1.000000E+00  7.889300E+02  0.000000E+00  2.111473E+03  6.666559E+00 -2.668363E+02  7.413138E+02  3.320720E-03  1.025901E-05  0.000000E+00  0.000000E+00  3.320720E-03  1.025901E-05  3.320720E-03  1.025901E-05  0.000000E+00  0.000000E+00  2.259800E-05  6.988150E-08  0.000000E+00  0.000000E+00
  4.187000E+01 -4.500000E+01  3.109300E+07  7.222000E+01  9.857900E-01  1.420600E-02  0.000000E+00  1.922800E-12  1.658900E-02 -1.000000E+07  1.000000E+00  7.886800E+02  0.000000E+00  1.915518E+03  7.971551E+00 -2.422512E+02  6.096330E+02  3.012403E-03  1.230943E-05  0.000000E+00  0.000000E+00  3.012403E-03  1.230943E-05  3.012403E-03  1.230943E-05  0.000000E+00  0.000000E+00  2.050650E-05  8.386850E-08  0.000000E+00  0.000000E+00
  4.612000E+01 -4.500000E+01  3.106400E+07  7.222000E+01  8.694600E-01  0.000000E+00  1.834700E-01  4.570800E-03  2.381200E-02 -2.186900E+05  1.000000E+00  7.884400E+02  1.127330E+03  1.738519E+03  9.067343E+00 -2.199982E+02  5.021009E+02  2.733664E-03  1.403107E-05 -2.900659E-08  0.000000E+00  2.728192E-03  1.396757E-05  2.734162E-03  1.403107E-05 -4.976885E-07  0.000000E+00  1.980450E-05  1.071555E-07 -5.197000E-09  0.000000E+00
  5.079000E+01 -4.500000E+01  3.103600E+07  7.222000E+01  5.118000E-01  0.000000E+00  5.828300E-02  4.985500E-03  4.260200E-02 -4.043100E+04  1.000000E+00  7.882000E+02  1.038350E+03  1.578007E+03  4.645821E+00 -1.997694E+02  4.244872E+02  2.481225E-03  7.038814E-06 -1.881672E-08 -4.812176E-09  2.469700E-03  7.082436E-06  2.481547E-03  7.121622E-06 -3.228529E-07 -8.278910E-08  2.553650E-05  9.308350E-08 -3.371250E-09 -8.596450E-10
  5.592000E+01 -4.500000E+01  3.097400E+07  7.222000E+01  4.768400E-01  0.000000E+00  5.730800E-02  4.986700E-03  4.278000E-02 -3.636100E+04  1.000000E+00  7.876700E+02  1.037690E+03  1.432940E+03  2.456019E+01 -1.814012E+02  3.396437E+02  2.253448E-03  3.827980E-05  3.723590E-08 -9.333563E-09  2.241596E-03  3.824277E-05  2.252802E-03  3.844267E-05  6.467761E-07 -1.628700E-07  3.060450E-05  5.417050E-07  6.427850E-09 -1.586300E-09
  6.156000E+01 -4.500000E+01  3.089900E+07  7.222000E+01  4.621000E-01  0.000000E+00  5.731200E-02  4.984500E-03  4.275900E-02 -3.479500E+04  1.000000E+00  7.870400E+02  1.037650E+03  1.302336E+03  2.747608E+01 -1.647737E+02  2.805188E+02  2.048112E-03  4.282742E-05  6.424695E-08 -1.245931E-08  2.036834E-03  4.281961E-05  2.046992E-03  4.304488E-05  1.121038E-06 -2.173959E-07  2.930100E-05  6.267900E-07  1.075860E-08 -2.060550E-09
  6.777000E+01 -4.500000E+01  3.081700E+07  7.222000E+01  4.513500E-01  0.000000E+00  5.732600E-02  4.982100E-03  4.273400E-02 -3.370100E+04  1.000000E+00  7.863400E+02  1.037630E+03  1.183530E+03  2.839118E+01 -1.496805E+02  2.318815E+02  1.861257E-03  4.423338E-05  8.241528E-08 -1.533338E-08  1.850612E-03  4.426626E-05  1.859819E-03  4.450072E-05  1.437826E-06 -2.674796E-07  2.739100E-05  6.641450E-07  1.349150E-08 -2.486100E-09
  7.460000E+01 -4.500000E+01  3.072900E+07  7.222000E+01  4.420600E-01  0.000000E+00  5.733800E-02  4.979500E-03  4.270600E-02 -3.278600E+04  1.000000E+00  7.855900E+02  1.037590E+03  1.075464E+03  2.853527E+01 -1.359837E+02  1.917319E+02  1.691282E-03  4.442657E-05  9.768342E-08 -1.828904E-08  1.681237E-03  4.450761E-05  1.689578E-03  4.474552E-05  1.703807E-06 -3.189672E-07  2.546700E-05  6.825550E-07  1.570350E-08 -2.915700E-09
  8.210000E+01 -4.500000E+01  3.063700E+07  7.222000E+01  4.334000E-01  0.000000E+00  5.735000E-02  4.976800E-03  4.267800E-02 -3.195900E+04  1.000000E+00  7.847900E+02  1.037560E+03  9.771745E+02  2.823169E+01 -1.235533E+02  1.585419E+02  1.536693E-03  4.391406E-05  1.120960E-07 -2.149089E-08  1.527181E-03  4.405105E-05  1.534738E-03  4.428890E-05  1.954781E-06 -3.747337E-07  2.363250E-05  6.898400E-07  1.773250E-08 -3.373550E-09
  9.035000E+01 -4.500000E+01  3.053900E+07  7.222000E+01  4.250300E-01  0.000000E+00  5.736000E-02  4.973900E-03  4.264800E-02 -3.118000E+04  1.000000E+00  7.839400E+02  1.037520E+03  8.878438E+02  2.763949E+01 -1.122789E+02  1.311611E+02  1.396215E-03  4.294508E-05  1.266263E-07 -2.504198E-08  1.387165E-03  4.314591E-05  1.394007E-03  4.338160E-05  2.207744E-06 -4.365743E-07  2.191550E-05  6.897950E-07  1.973150E-08 -3.873600E-09
  9.942000E+01 -4.500000E+01  3.043500E+07  7.222000E+01  4.167900E-01  0.000000E+00  5.737000E-02  4.970800E-03  4.261800E-02 -3.043300E+04  1.000000E+00  7.830500E+02  1.037480E+03  8.064266E+02  2.686348E+01 -1.020231E+02  1.085518E+02  1.268210E-03  4.168334E-05  1.417891E-07 -2.901819E-08  1.259549E-03  4.195654E-05  1.265737E-03  4.218915E-05  2.471675E-06 -5.058102E-07  2.031500E-05  6.849150E-07  2.177600E-08 -4.425150E-09
  1.094000E+02 -4.500000E+01  3.032600E+07  7.222000E+01  4.086100E-01  0.000000E+00  5.737900E-02  4.967500E-03  4.258500E-02 -2.970900E+04  1.000000E+00  7.820900E+02  1.037430E+03  7.323640E+02  2.597689E+01 -9.271130E+01  8.986489E+01  1.151794E-03  4.024370E-05  1.579478E-07 -3.348183E-08  1.143449E-03  4.059829E-05  1.149041E-03  4.082723E-05  2.752928E-06 -5.835278E-07  1.883200E-05  6.769350E-07  2.391750E-08 -5.035250E-09
  1.204000E+02 -4.500000E+01  3.021000E+07  7.222000E+01  4.004600E-01  0.000000E+00  5.738700E-02  4.964000E-03  4.255000E-02 -2.900400E+04  1.000000E+00  7.810600E+02  1.037380E+03  6.650057E+02  2.502353E+01 -8.425829E+01  7.441175E+01  1.045946E-03  3.869405E-05  1.753345E-07 -3.848809E-08  1.037842E-03  3.913957E-05  1.042891E-03  3.936469E-05  3.055520E-06 -6.706840E-07  1.746000E-05  6.669000E-07  2.618550E-08 -5.709700E-09
  1.324000E+02 -4.500000E+01  3.008800E+07  7.222000E+01  3.923300E-01  0.000000E+00  5.739400E-02  4.960300E-03  4.251300E-02 -2.831700E+04  1.000000E+00  7.799800E+02  1.037330E+03  6.036485E+02  2.402536E+01 -7.657285E+01  6.166879E+01  9.495623E-04  3.706889E-05  1.940793E-07 -4.408382E-08  9.416297E-04  3.761551E-05  9.461808E-04  3.783696E-05  3.381721E-06 -7.680956E-07  1.618850E-05  6.552800E-07  2.859300E-08 -6.452950E-09
  1.457000E+02 -4.500000E+01  2.995800E+07  7.222000E+01  3.842100E-01  0.000000E+00  5.740100E-02  4.956300E-03  4.247400E-02 -2.764700E+04  1.000000E+00  7.788200E+02  1.037280E+03  5.477769E+02  2.299454E+01 -6.958813E+01  5.108640E+01  8.618311E-04  3.538687E-05  2.142974E-07 -5.032138E-08  8.540016E-04  3.604544E-05  8.580979E-04  3.626356E-05  3.733548E-06 -8.766667E-07  1.501100E-05  6.423300E-07  3.115200E-08 -7.269950E-09
  1.603000E+02 -4.500000E+01  2.982000E+07  7.222000E+01  3.761200E-01  0.000000E+00  5.740800E-02  4.952000E-03  4.243200E-02 -2.699300E+04  1.000000E+00  7.775700E+02  1.037220E+03  4.969171E+02  2.193151E+01 -6.324251E+01  4.235283E+01  7.820045E-04  3.364802E-05  2.360660E-07 -5.724721E-08  7.742128E-04  3.443031E-05  7.778920E-04  3.464526E-05  4.112315E-06 -9.972092E-07  1.392050E-05  6.279700E-07  3.386850E-08 -8.164950E-09
  1.763000E+02 -4.500000E+01  2.967400E+07  7.222000E+01  3.680800E-01  0.000000E+00  5.741400E-02  4.947500E-03  4.238800E-02 -2.635700E+04  1.000000E+00  7.762500E+02  1.037150E+03  4.505098E+02  2.082891E+01 -5.746304E+01  3.515215E+01  7.092033E-04  3.184065E-05  2.593102E-07 -6.490167E-08  7.013900E-04  3.275903E-05  7.046862E-04  3.297106E-05  4.516720E-06 -1.130425E-06  1.290550E-05  6.118500E-07  3.672650E-08 -9.141400E-09
  1.940000E+02 -4.500000E+01  2.951900E+07  7.222000E+01  3.601200E-01  0.000000E+00  5.742100E-02  4.942600E-03  4.234100E-02 -2.574000E+04  1.000000E+00  7.748200E+02  1.037080E+03  4.082332E+02  1.968323E+01 -5.220737E+01  2.918841E+01  6.429206E-04  2.995895E-05  2.840193E-07 -7.333141E-08  6.350290E-04  3.102665E-05  6.379742E-04  3.123607E-05  4.946562E-06 -1.277106E-06  1.196250E-05  5.937400E-07  3.972100E-08 -1.020345E-08
  2.134000E+02 -4.500000E+01  2.935300E+07  7.222000E+01  3.522500E-01  0.000000E+00  5.742700E-02  4.937300E-03  4.229000E-02 -2.514100E+04  1.000000E+00  7.732900E+02  1.037010E+03  3.698953E+02  1.848779E+01 -4.744936E+01  2.425624E+01  5.828504E-04  2.799198E-05  3.102047E-07 -8.258116E-08  5.748247E-04  2.922301E-05  5.774486E-04  2.943002E-05  5.402031E-06 -1.438044E-06  1.109050E-05  5.732750E-07  4.285150E-08 -1.135550E-08
  2.347000E+02 -4.500000E+01  2.917700E+07  7.222000E+01  3.445000E-01  0.000000E+00  5.743300E-02  4.931600E-03  4.223600E-02 -2.456400E+04  1.000000E+00  7.716500E+02  1.036930E+03  3.348963E+02  1.723749E+01 -4.311073E+01  2.018712E+01  5.280486E-04  2.593173E-05  3.374399E-07 -9.268555E-08  5.198447E-04  2.734072E-05  5.221726E-04  2.754557E-05  5.875691E-06 -1.613831E-06  1.027515E-05  5.500750E-07  4.605850E-08 -1.260050E-08
  2.581000E+02 -4.500000E+01  2.899000E+07  7.222000E+01  3.369200E-01  0.000000E+00  5.743900E-02  4.925400E-03  4.217700E-02 -2.400800E+04  1.000000E+00  7.698700E+02  1.036850E+03  3.029835E+02  1.593299E+01 -3.915771E+01  1.682388E+01  4.781125E-04  2.377882E-05  3.654461E-07 -1.036870E-07  4.696933E-04  2.538108E-05  4.717497E-04  2.558398E-05  6.362678E-06 -1.805195E-06  9.513450E-06  5.239550E-07  4.930500E-08 -1.394250E-08
  2.839000E+02 -4.500000E+01  2.879000E+07  7.222000E+01  3.295200E-01  0.000000E+00  5.744500E-02  4.918800E-03  4.211500E-02 -2.347500E+04  1.000000E+00  7.679700E+02  1.036760E+03  2.739964E+02  1.457169E+01 -3.556827E+01  1.405207E+01  4.327865E-04  2.152938E-05  3.938596E-07 -1.156109E-07  4.241222E-04  2.334067E-05  4.259300E-04  2.354193E-05  6.856654E-06 -2.012571E-06  8.804200E-06  4.945800E-07  5.254600E-08 -1.538350E-08
  3.123000E+02 -4.500000E+01  2.857800E+07  7.222000E+01  3.223600E-01  0.000000E+00  5.745100E-02  4.911600E-03  4.204700E-02 -2.296700E+04  1.000000E+00  7.659100E+02  1.036660E+03  2.476469E+02  1.316055E+01 -3.230390E+01  1.177043E+01  3.916117E-04  1.919379E-05  4.220949E-07 -1.284930E-07  3.826846E-04  2.123043E-05  3.842644E-04  2.143040E-05  7.347408E-06 -2.236586E-06  8.141950E-06  4.619350E-07  5.571000E-08 -1.692950E-08
  3.434000E+02 -4.500000E+01  2.835300E+07  7.222000E+01  3.154800E-01  0.000000E+00  5.745800E-02  4.903900E-03  4.197500E-02 -2.248600E+04  1.000000E+00  7.637000E+02  1.036560E+03  2.237443E+02  1.170491E+01 -2.933828E+01  9.900986E+00  3.542803E-04  1.678087E-05  4.494947E-07 -1.423470E-07  3.450850E-04  1.905932E-05  3.464568E-04  1.925830E-05  7.823501E-06 -2.477462E-06  7.524200E-06  4.259450E-07  5.872100E-08 -1.858050E-08
  3.777000E+02 -4.500000E+01  2.811400E+07  7.222000E+01  3.088900E-01  0.000000E+00  5.746400E-02  4.895600E-03  4.189700E-02 -2.203200E+04  1.000000E+00  7.613100E+02  1.036450E+03  2.020128E+02  1.022267E+01 -2.663408E+01  8.380607E+00  3.203523E-04  1.431833E-05  4.751842E-07 -1.571987E-07  3.109003E-04  1.685536E-05  3.120827E-04  1.705398E-05  8.269666E-06 -2.735635E-06  6.945550E-06  3.870400E-07  6.147650E-08 -2.033950E-08
  4.154000E+02 -4.500000E+01  2.786200E+07  7.222000E+01  3.026200E-01  0.000000E+00  5.747100E-02  4.886500E-03  4.181300E-02 -2.160600E+04  1.000000E+00  7.587500E+02  1.036340E+03  1.823336E+02  8.739063E+00 -2.417440E+01  7.164748E+00  2.896345E-04  1.184587E-05  4.986252E-07 -1.730675E-07  2.799470E-04  1.465830E-05  2.809580E-04  1.485733E-05  8.676600E-06 -3.011427E-06  6.405850E-06  3.459600E-07  6.391950E-08 -2.221050E-08
  4.568000E+02 -4.500000E+01  2.759500E+07  7.222000E+01  2.966400E-01  0.000000E+00  5.747800E-02  4.876800E-03  4.172500E-02 -2.120400E+04  1.000000E+00  7.560100E+02  1.036220E+03  1.645641E+02  7.284025E+00 -2.193932E+01  6.215871E+00  2.619006E-04  9.409671E-06  5.195592E-07 -1.900257E-07  2.520040E-04  1.251541E-05  2.528608E-04  1.271573E-05  9.039821E-06 -3.306100E-06  5.904400E-06  3.038000E-07  6.602900E-08 -2.420050E-08
  5.024000E+02 -4.500000E+01  2.731300E+07  7.222000E+01  2.909200E-01  0.000000E+00  5.748600E-02  4.866300E-03  4.162900E-02 -2.082300E+04  1.000000E+00  7.530400E+02  1.036090E+03  1.485570E+02  5.857734E+00 -1.990680E+01  5.551344E+00  2.369180E-04  7.008162E-06  5.381015E-07 -2.082810E-07  2.268383E-04  1.042843E-05  2.275568E-04  1.063135E-05  9.361254E-06 -3.623235E-06  5.440550E-06  2.606450E-07  6.782800E-08 -2.633350E-08
  5.525000E+02 -4.500000E+01  2.701700E+07  7.222000E+01  2.854800E-01  0.000000E+00  5.749300E-02  4.855000E-03  4.152600E-02 -2.046600E+04  1.000000E+00  7.498700E+02  1.035950E+03  1.342231E+02  4.320102E+00 -1.805967E+01  5.378878E+00  2.145451E-04  4.416858E-06  5.543088E-07 -2.285239E-07  2.043082E-04  8.185565E-06  2.049034E-04  8.391685E-06  9.641915E-06 -3.974830E-06  5.014850E-06  2.111200E-07  6.933300E-08 -2.869550E-08
  6.076000E+02 -4.500000E+01  2.670500E+07  7.222000E+01  2.804200E-01  0.000000E+00  5.750200E-02  4.842800E-03  4.141600E-02 -2.013600E+04  1.000000E+00  7.464600E+02  1.035810E+03  1.213749E+02  2.251407E+00 -1.638317E+01  1.113405E+01  1.944783E-04  9.589814E-07  5.670404E-07 -2.533280E-07  1.841300E-04  5.155944E-06  1.846163E-04  5.364610E-06  9.861998E-06 -4.405622E-06  4.623050E-06  1.384300E-07  7.041700E-08 -3.160600E-08
  6.682000E+02 -4.500000E+01  2.637800E+07  7.222000E+01  2.750600E-01  0.000000E+00  5.751000E-02  4.829700E-03  4.130000E-02 -1.979000E+04  1.000000E+00  7.428000E+02  1.035660E+03  1.090949E+02 -6.554634E-01 -1.485772E+01  6.284015E-01  1.752808E-04 -3.898818E-06  5.758212E-07 -2.889608E-07  1.648822E-04  9.127186E-07  1.652673E-04  1.125769E-06  1.001326E-05 -5.024578E-06  4.236300E-06  2.983850E-08  7.100250E-08 -3.579150E-08
  7.348000E+02 -4.500000E+01  2.603800E+07  7.222000E+01  2.663100E-01  0.000000E+00  5.751800E-02  4.815500E-03  4.117600E-02 -1.923100E+04  1.000000E+00  7.389000E+02  1.035500E+03  9.639355E+01 -2.516536E+00 -1.344685E+01  1.076510E+00  1.556042E-04 -7.256952E-06  6.015206E-07 -3.387812E-07  1.448767E-04 -1.602941E-06  1.451454E-04 -1.366878E-06  1.045864E-05 -5.890068E-06  3.835850E-06 -3.600300E-08  7.345250E-08 -4.145350E-08
  8.081000E+02 -4.500000E+01  2.567800E+07  7.222000E+01  2.503300E-01  0.000000E+00  5.752600E-02  4.800100E-03  4.104100E-02 -1.822900E+04  1.000000E+00  7.346400E+02  1.035330E+03  8.284595E+01 -3.613899E+00 -1.208330E+01  9.479890E-01  1.353037E-04 -9.786281E-06  6.997688E-07 -4.278144E-07  1.230465E-04 -2.643447E-06  1.231385E-04 -2.349333E-06  1.216511E-05 -7.436948E-06  3.425650E-06 -6.618950E-08  8.396750E-08 -5.122700E-08
  8.887000E+02 -4.500000E+01  2.527200E+07  7.222000E+01  2.153700E-01  0.000000E+00  5.753500E-02  4.782000E-03  4.088600E-02 -1.611100E+04  1.000000E+00  7.297200E+02  1.035140E+03  6.305454E+01 -8.730025E+00 -1.051819E+01  9.002749E-01  1.071306E-04 -2.060138E-05  9.927467E-07 -7.378423E-07  9.015088E-05 -8.264615E-06  8.987504E-05 -7.777064E-06  1.725559E-05 -1.282429E-05  2.761100E-06 -2.538200E-07  1.148000E-07 -8.455650E-08
  9.772000E+02 -4.500000E+01  2.480400E+07  7.222000E+01  1.136200E-02  0.000000E+00  5.754600E-02  4.760300E-03  4.070300E-02 -2.533000E+03  1.000000E+00  7.238500E+02  1.034920E+03  4.823452E+01 -1.489523E+01 -7.165136E+00  5.232973E-01  1.210572E-04 -4.997235E-05  5.002785E-06 -2.875671E-06  3.749750E-05 -2.034808E-06  3.412011E-05  0.000000E+00  8.693712E-05 -4.997235E-05  1.152300E-06  0.000000E+00  4.652250E-07 -2.663950E-07
  1.075000E+03 -4.500000E+01  2.452200E+07  7.222000E+01  0.000000E+00  0.000000E+00  5.974200E-02  1.000000E+00  4.285700E-03  0.000000E+00  1.000000E+00  0.000000E+00  1.027870E+03  4.455891E+01  9.733553E+00 -4.450206E+00  4.399245E-01  1.486390E-04  3.211576E-05  8.712165E-06  1.920112E-06  3.420254E-06  1.132951E-07  0.000000E+00  0.000000E+00  1.486390E-04  3.211576E-05  0.000000E+00  0.000000E+00  7.695400E-07  1.659350E-07
  1.182000E+03 -4.500000E+01  2.434400E+07  7.222000E+01  0.000000E+00  0.000000E+00  5.998300E-02  1.000000E+00  2.799900E-04  0.000000E+00  1.000000E+00  0.000000E+00  1.027040E+03  4.118835E+01  7.424904E-01 -4.020670E+00  4.428145E-01  1.382696E-04  2.012929E-06  8.276422E-06  1.207477E-07  3.279825E-07  4.696411E-10  0.000000E+00  0.000000E+00  1.382696E-04  2.012929E-06  0.000000E+00  0.000000E+00  7.145100E-07  1.040850E-08
  1.300000E+03 -4.500000E+01  2.416500E+07  7.222000E+01  0.000000E+00  0.000000E+00  5.999900E-02  1.000000E+00  1.448300E-05  0.000000E+00  1.000000E+00  0.000000E+00  1.026920E+03  3.765091E+01  1.752552E-01 -3.662667E+00  1.456172E+00  1.261754E-04  1.195645E-07  7.569352E-06  7.173779E-09  1.936569E-08  1.489101E-12  0.000000E+00  0.000000E+00  1.261754E-04  1.195645E-07  0.000000E+00  0.000000E+00  6.523750E-07  6.183400E-10
  1.429000E+03 -4.500000E+01  2.398600E+07  7.222000E+01  0.000000E+00  0.000000E+00  6.000000E-02  1.000000E+00  6.039200E-07  0.000000E+00  1.000000E+00  0.000000E+00  1.026840E+03  3.424912E+01  1.411728E-01 -3.329689E+00  2.008892E+01  1.148147E-04  5.773013E-09  6.888812E-06  3.463805E-10  9.037315E-10  3.061039E-15  0.000000E+00  0.000000E+00  1.148147E-04  5.773013E-09  0.000000E+00  0.000000E+00  5.937400E-07  2.986050E-11
  1.571000E+03 -4.500000E+01  2.380600E+07  7.222000E+01  0.000000E+00  0.000000E+00  6.000000E-02  1.000000E+00  1.996800E-08  0.000000E+00  1.000000E+00  0.000000E+00  1.026770E+03  3.114610E+01  1.394379E-01 -3.026858E+00 -4.216324E+03  1.044623E-04 -2.246721E-11  6.267729E-06 -1.348031E-12  3.402495E-11 -5.232400E-19  0.000000E+00  0.000000E+00  1.044623E-04 -2.246721E-11  0.000000E+00  0.000000E+00  5.402900E-07 -1.162000E-13
  1.728000E+03 -4.500000E+01  2.362700E+07  7.222000E+01  0.000000E+00  0.000000E+00  6.000000E-02  1.000000E+00  5.187900E-10  0.000000E+00  1.000000E+00  0.000000E+00  1.026700E+03  2.832408E+01  1.393768E-01 -2.751573E+00 -3.436460E+02  9.504357E-05 -2.278248E-10  5.702619E-06 -1.366948E-11  1.017232E-12 -1.355991E-19  0.000000E+00  0.000000E+00  9.504357E-05 -2.278248E-10  0.000000E+00  0.000000E+00  4.916550E-07 -1.178500E-12
  1.900000E+03 -4.500000E+01  2.344700E+07  7.222000E+01  0.000000E+00  0.000000E+00  6.000000E-02  1.000000E+00  1.058700E-11  0.000000E+00  1.000000E+00  0.000000E+00  1.026620E+03  2.574803E+01  1.393869E-01 -2.500384E+00 -3.340365E+02  8.644163E-05 -1.938980E-10  5.186506E-06 -1.163388E-11  2.392488E-14 -2.339835E-21  0.000000E+00  0.000000E+00  8.644163E-05 -1.938980E-10  0.000000E+00  0.000000E+00  4.472250E-07 -1.003135E-12
  2.089000E+03 -4.500000E+01  2.326800E+07  7.222000E+01  0.000000E+00  0.000000E+00  6.000000E-02  1.000000E+00  1.701700E-13  0.000000E+00  1.000000E+00  0.000000E+00  1.026550E+03  2.341027E+01  1.393988E-01 -2.272546E+00 -3.474533E+02  7.863165E-05 -1.541977E-10  4.717914E-06 -9.251863E-12  4.422028E-16 -2.977257E-23  0.000000E+00  0.000000E+00  7.863165E-05 -1.541977E-10  0.000000E+00  0.000000E+00  4.068800E-07 -7.978600E-13
  2.298000E+03 -4.500000E+01  2.308800E+07  7.222000E+01  0.000000E+00  0.000000E+00  6.000000E-02  1.000000E+00  2.161000E-15  0.000000E+00  1.000000E+00  0.000000E+00  1.026480E+03  2.129092E+01  1.394096E-01 -2.066132E+00 -3.774968E+02  7.154819E-05 -1.173642E-10  4.292896E-06 -7.041836E-12  6.449105E-18 -2.867301E-25  0.000000E+00  0.000000E+00  7.154819E-05 -1.173642E-10  0.000000E+00  0.000000E+00  3.702800E-07 -6.073650E-13
  2.527000E+03 -4.500000E+01  2.290800E+07  7.222000E+01  0.000000E+00  0.000000E+00  6.000000E-02  1.000000E+00  2.175600E-17  0.000000E+00  1.000000E+00  0.000000E+00  1.026400E+03  1.935570E+01  1.394196E-01 -1.877813E+00 -4.375026E+02  6.507690E-05 -8.376550E-11  3.904605E-06 -5.025933E-12  7.432445E-20 -2.053593E-27  0.000000E+00  0.000000E+00  6.507690E-05 -8.376550E-11  0.000000E+00  0.000000E+00  3.368400E-07 -4.335550E-13
  2.778000E+03 -4.500000E+01  2.272900E+07  7.222000E+01  0.000000E+00  0.000000E+00  6.000000E-02  1.000000E+00  1.740700E-19  0.000000E+00  1.000000E+00  0.000000E+00  1.026330E+03  1.759801E+01  1.394285E-01 -1.706952E+00 -5.656399E+02  5.919620E-05 -5.358692E-11  3.551763E-06 -3.215211E-12  6.792265E-22 -1.047875E-29  0.000000E+00  0.000000E+00  5.919620E-05 -5.358692E-11  0.000000E+00  0.000000E+00  3.064500E-07 -2.774000E-13
  3.055000E+03 -4.500000E+01  2.254900E+07  7.222000E+01  0.000000E+00  0.000000E+00  6.000000E-02  1.000000E+00  1.109100E-21  0.000000E+00  1.000000E+00  0.000000E+00  1.026260E+03  1.599694E+01  1.394365E-01 -1.551520E+00 -9.268275E+02  5.383682E-05 -2.704663E-11  3.230206E-06 -1.622795E-12  4.937404E-24 -3.359793E-32  0.000000E+00  0.000000E+00  5.383682E-05 -2.704663E-11  0.000000E+00  0.000000E+00  2.787450E-07 -1.400300E-13
  3.359000E+03 -4.500000E+01  2.236900E+07  7.222000E+01  0.000000E+00  0.000000E+00  6.000000E-02  1.000000E+00  5.639400E-24  0.000000E+00  1.000000E+00  0.000000E+00  1.026190E+03  1.453743E+01  1.394431E-01 -1.410040E+00 -4.771262E+03  4.894894E-05 -4.346663E-12  2.936936E-06 -2.607996E-13  2.856410E-26 -2.736445E-35  0.000000E+00  0.000000E+00  4.894894E-05 -4.346663E-12  0.000000E+00  0.000000E+00  2.534750E-07 -2.250800E-14
  3.694000E+03 -4.500000E+01  2.219000E+07  7.222000E+01  0.000000E+00  0.000000E+00  6.000000E-02  1.000000E+00  2.291400E-26  0.000000E+00  1.000000E+00  0.000000E+00  1.026110E+03  1.321266E+01  1.394487E-01 -1.281836E+00  1.195356E+03  4.451006E-05  1.434397E-11  2.670608E-06  8.606379E-13  1.319602E-28  3.021147E-37  0.000000E+00  0.000000E+00  4.451006E-05  1.434397E-11  0.000000E+00  0.000000E+00  2.305250E-07  7.430600E-14
  4.062000E+03 -4.500000E+01  2.201000E+07  7.222000E+01  0.000000E+00  0.000000E+00  6.000000E-02  1.000000E+00  7.452500E-29  0.000000E+00  1.000000E+00  0.000000E+00  1.026040E+03  1.200565E+01  1.394531E-01 -1.165239E+00  4.905779E+02  4.046374E-05  2.890892E-11  2.427832E-06  1.734538E-12  4.871434E-31  1.987334E-39  0.000000E+00  0.000000E+00  4.046374E-05  2.890892E-11  0.000000E+00  0.000000E+00  2.096000E-07  1.497800E-13
  4.467000E+03 -4.500000E+01  2.183100E+07  7.222000E+01  0.000000E+00  0.000000E+00  6.000000E-02  1.000000E+00  1.943300E-31  0.000000E+00  1.000000E+00  0.000000E+00  1.025970E+03  1.090459E+01  1.394563E-01 -1.059068E+00  2.986350E+02  3.677086E-05  3.929100E-11  2.206253E-06  2.357460E-12  1.439290E-33  7.069786E-42  0.000000E+00  0.000000E+00  3.677086E-05  3.929100E-11  0.000000E+00  0.000000E+00  1.905000E-07  2.036000E-13
  4.912000E+03 -4.500000E+01  2.165100E+07  7.222000E+01  0.000000E+00  0.000000E+00  6.000000E-02  1.000000E+00  4.065400E-34  0.000000E+00  1.000000E+00  0.000000E+00  1.025890E+03  9.902947E+00  1.394579E-01 -9.626519E-01  2.130549E+02  3.340968E-05  4.553780E-11  2.004581E-06  2.732271E-12  3.407963E-36  1.720960E-44  0.000000E+00  0.000000E+00  3.340968E-05  4.553780E-11  0.000000E+00  0.000000E+00  1.731150E-07  2.360050E-13
  5.401000E+03 -4.500000E+01  2.147200E+07  7.222000E+01  0.000000E+00  0.000000E+00  6.000000E-02  1.000000E+00  6.831500E-37  0.000000E+00  1.000000E+00  0.000000E+00  1.025820E+03  8.992414E+00  1.394586E-01 -8.751326E-01  1.679491E+02  3.035262E-05  4.776926E-11  1.821160E-06  2.866156E-12  6.476221E-39  3.046354E-47  0.000000E+00  0.000000E+00  3.035262E-05  4.776926E-11  0.000000E+00  0.000000E+00  1.573000E-07  2.476050E-13
  5.939000E+03 -4.500000E+01  2.129300E+07  7.222000E+01  0.000000E+00  0.000000E+00  6.000000E-02  1.000000E+00  9.231400E-40  0.000000E+00  1.000000E+00  0.000000E+00  1.025750E+03  8.162767E+00  1.394582E-01 -7.954620E-01  1.435057E+02  2.756579E-05  4.622922E-11  1.653950E-06  2.773754E-12  9.881357E-42  4.001327E-50  0.000000E+00  0.000000E+00  2.756579E-05  4.622922E-11  0.000000E+00  0.000000E+00  1.428800E-07  2.396600E-13
  6.530000E+03 -4.500000E+01  2.111500E+07  7.222000E+01  0.000000E+00  0.000000E+00  6.000000E-02  1.000000E+00  1.004700E-42  0.000000E+00  1.000000E+00  0.000000E+00  1.025680E+03  7.408060E+00  1.394567E-01 -7.229929E-01  1.330311E+02  2.502942E-05  4.125629E-11  1.501767E-06  2.475384E-12  1.212273E-44  3.904072E-53  0.000000E+00  0.000000E+00  2.502942E-05  4.125629E-11  0.000000E+00  0.000000E+00  1.297500E-07  2.139150E-13
  7.181000E+03 -4.500000E+01  2.093600E+07  7.222000E+01  0.000000E+00  0.000000E+00  6.000000E-02  1.000000E+00  8.811400E-46  0.000000E+00  1.000000E+00  0.000000E+00  1.025600E+03  6.722889E+00  1.394543E-01 -6.571275E-01  1.362446E+02  2.272558E-05  3.331116E-11  1.363536E-06  1.998669E-12  1.197521E-47  2.777892E-56  0.000000E+00  0.000000E+00  2.272558E-05  3.331116E-11  0.000000E+00  0.000000E+00  1.178250E-07  1.727450E-13
  7.896000E+03 -4.500000E+01  2.075800E+07  7.222000E+01  0.000000E+00  0.000000E+00  6.000000E-02  1.000000E+00  6.235700E-49  0.000000E+00  1.000000E+00  0.000000E+00  1.025530E+03  6.102813E+00  1.394513E-01 -5.973582E-01  1.636516E+02  2.063957E-05  2.293456E-11  1.238377E-06  1.376073E-12  9.535908E-51  1.360199E-59  0.000000E+00  0.000000E+00  2.063957E-05  2.293456E-11  0.000000E+00  0.000000E+00  1.070300E-07  1.189500E-13
  8.682000E+03 -4.500000E+01  2.058000E+07  7.222000E+01  0.000000E+00  0.000000E+00  6.000000E-02  1.000000E+00  3.565700E-52  0.000000E+00  1.000000E+00  0.000000E+00  1.025460E+03  5.541626E+00  1.394476E-01 -5.430030E-01  2.882232E+02  1.875078E-05  1.077029E-11  1.125049E-06  6.462172E-13  6.129347E-54  3.671217E-63  0.000000E+00  0.000000E+00  1.875078E-05  1.077029E-11  0.000000E+00  0.000000E+00  9.724900E-08  5.586900E-14
  9.547000E+03 -4.500000E+01  2.040300E+07  7.222000E+01  0.000000E+00  0.000000E+00  6.000000E-02  1.000000E+00  1.650400E-85  0.000000E+00  1.000000E+00  0.000000E+00  1.025390E+03  2.637469E+00  1.394444E-01 -2.585448E-01 -1.145575E+06  8.926496E-06 -2.847009E-14  5.355898E-07 -1.708203E-15  3.182875E-57 -4.714309E-99  0.000000E+00  0.000000E+00  8.926496E-06 -2.847009E-14  0.000000E+00  0.000000E+00  4.629900E-08 -1.476888E-16
  3.750000E-02 -5.500000E+01  3.325500E+07  7.278000E+01  9.773700E-01  2.262900E-02  0.000000E+00  0.000000E+00  1.696100E-02 -1.000000E+07  1.000000E+00  8.037500E+02  0.000000E+00  5.343347E+05 -1.206344E+02 -6.738147E+04  3.586636E+07  8.414686E-01 -1.903466E-04  0.000000E+00  0.000000E+00  8.414686E-01 -1.903466E-04  8.414686E-01 -1.903466E-04  0.000000E+00  0.000000E+00  5.665000E-03 -1.280200E-06  0.000000E+00  0.000000E+00
  1.162000E-01 -5.500000E+01  3.293700E+07  7.278000E+01  9.832800E-01  1.672000E-02  0.000000E+00  0.000000E+00  1.690600E-02 -1.000000E+07  1.000000E+00  8.013100E+02  0.000000E+00  7.889193E+05 -1.011627E+02 -9.948542E+04  1.052443E+07  1.242217E+00 -1.595901E-04  0.000000E+00  0.000000E+00  1.242217E+00 -1.595901E-04  1.242217E+00 -1.595901E-04  0.000000E+00  0.000000E+00  8.355300E-03 -1.070300E-06  0.000000E+00  0.000000E+00
  2.028000E-01 -5.500000E+01  3.277100E+07  7.278000E+01  9.842500E-01  1.575300E-02  0.000000E+00  0.000000E+00  1.687700E-02 -1.000000E+07  1.000000E+00  8.000300E+02  0.000000E+00  4.161898E+05 -9.095372E+01 -5.248291E+04  5.483841E+06  6.550776E-01 -1.434740E-04  0.000000E+00  0.000000E+00  6.550776E-01 -1.434740E-04  6.550776E-01 -1.434740E-04  0.000000E+00  0.000000E+00  4.398850E-03 -9.628650E-07  0.000000E+00  0.000000E+00
  2.980000E-01 -5.500000E+01  3.265500E+07  7.278000E+01  9.846800E-01  1.532500E-02  0.000000E+00  0.000000E+00  1.685700E-02 -1.000000E+07  1.000000E+00  7.991200E+02  0.000000E+00  2.768767E+05 -8.380396E+01 -3.491508E+04  3.395560E+06  4.357112E-01 -1.321920E-04  0.000000E+00  0.000000E+00  4.357112E-01 -1.321920E-04  4.357112E-01 -1.321920E-04  0.000000E+00  0.000000E+00  2.927950E-03 -8.878150E-07  0.000000E+00  0.000000E+00
  4.027000E-01 -5.500000E+01  3.256400E+07  7.278000E+01  9.849600E-01  1.504300E-02  0.000000E+00  0.000000E+00  1.684100E-02 -1.000000E+07  1.000000E+00  7.984100E+02  0.000000E+00  2.029289E+05 -7.819593E+01 -2.559003E+04  2.285348E+06  3.192946E-01 -1.233452E-04  0.000000E+00  0.000000E+00  3.192946E-01 -1.233452E-04  3.192946E-01 -1.233452E-04  0.000000E+00  0.000000E+00  2.147150E-03 -8.289400E-07  0.000000E+00  0.000000E+00
  5.178000E-01 -5.500000E+01  3.248800E+07  7.278000E+01  9.851900E-01  1.481300E-02  0.000000E+00  0.000000E+00  1.682800E-02 -1.000000E+07  1.000000E+00  7.978100E+02  0.000000E+00  1.570522E+05 -7.350841E+01 -1.980484E+04  1.616396E+06  2.470815E-01 -1.159522E-04  0.000000E+00  0.000000E+00  2.470815E-01 -1.159522E-04  2.470815E-01 -1.159522E-04  0.000000E+00  0.000000E+00  1.662550E-03 -7.797000E-07  0.000000E+00  0.000000E+00
  6.444000E-01 -5.500000E+01  3.242200E+07  7.278000E+01  9.852300E-01  1.476700E-02  0.000000E+00  0.000000E+00  1.681700E-02 -1.000000E+07  1.000000E+00  7.973000E+02  0.000000E+00  1.258484E+05 -6.942342E+01 -1.586990E+04  1.181178E+06  1.979703E-01 -1.095104E-04  0.000000E+00  0.000000E+00  1.979703E-01 -1.095104E-04  1.979703E-01 -1.095104E-04  0.000000E+00  0.000000E+00  1.332900E-03 -7.368150E-07  0.000000E+00  0.000000E+00
  7.835000E-01 -5.500000E+01  3.236300E+07  7.278000E+01  9.853500E-01  1.465000E-02  0.000000E+00  0.000000E+00  1.680600E-02 -1.000000E+07  1.000000E+00  7.968300E+02  0.000000E+00  1.033010E+05 -6.576104E+01 -1.302661E+04  8.832681E+05  1.624870E-01 -1.037360E-04  0.000000E+00  0.000000E+00  1.624870E-01 -1.037360E-04  1.624870E-01 -1.037360E-04  0.000000E+00  0.000000E+00  1.094625E-03 -6.983050E-07  0.000000E+00  0.000000E+00
  9.366000E-01 -5.500000E+01  3.230900E+07  7.278000E+01  9.854600E-01  1.454000E-02  0.000000E+00  0.000000E+00  1.679700E-02 -1.000000E+07  1.000000E+00  7.964000E+02  0.000000E+00  8.631299E+04 -6.241392E+01 -1.088437E+04  6.720010E+05  1.357546E-01 -9.845966E-05  0.000000E+00  0.000000E+00  1.357546E-01 -9.845966E-05  1.357546E-01 -9.845966E-05  0.000000E+00  0.000000E+00  9.149700E-04 -6.631150E-07  0.000000E+00  0.000000E+00
  1.105000E+00 -5.500000E+01  3.226000E+07  7.278000E+01  9.853800E-01  1.461800E-02  0.000000E+00  0.000000E+00  1.678800E-02 -1.000000E+07  1.000000E+00  7.960000E+02  0.000000E+00  7.310003E+04 -5.931029E+01 -9.218168E+03  5.178676E+05  1.149642E-01 -9.356781E-05  0.000000E+00  0.000000E+00  1.149642E-01 -9.356781E-05  1.149642E-01 -9.356781E-05  0.000000E+00  0.000000E+00  7.752500E-04 -6.305250E-07  0.000000E+00  0.000000E+00
  1.290000E+00 -5.500000E+01  3.221300E+07  7.278000E+01  9.856400E-01  1.435700E-02  0.000000E+00  0.000000E+00  1.678000E-02 -1.000000E+07  1.000000E+00  7.956300E+02  0.000000E+00  6.257295E+04 -5.640245E+01 -7.890665E+03  4.034599E+05  9.840147E-02 -8.898536E-05  0.000000E+00  0.000000E+00  9.840147E-02 -8.898536E-05  9.840147E-02 -8.898536E-05  0.000000E+00  0.000000E+00  6.638450E-04 -5.997800E-07  0.000000E+00  0.000000E+00
  1.493000E+00 -5.500000E+01  3.216900E+07  7.278000E+01  9.854300E-01  1.457200E-02  0.000000E+00  0.000000E+00  1.677200E-02 -1.000000E+07  1.000000E+00  7.952700E+02  0.000000E+00  5.402873E+04 -5.365175E+01 -6.813213E+03  3.168980E+05  8.495934E-02 -8.465050E-05  0.000000E+00  0.000000E+00  8.495934E-02 -8.465050E-05  8.495934E-02 -8.465050E-05  0.000000E+00  0.000000E+00  5.734150E-04 -5.709850E-07  0.000000E+00  0.000000E+00
  1.717000E+00 -5.500000E+01  3.212700E+07  7.278000E+01  9.861100E-01  1.389400E-02  0.000000E+00  0.000000E+00  1.676500E-02 -1.000000E+07  1.000000E+00  7.949400E+02  0.000000E+00  4.698018E+04 -5.102947E+01 -5.924374E+03  2.506922E+05  7.387100E-02 -8.051919E-05  0.000000E+00  0.000000E+00  7.387100E-02 -8.051919E-05  7.387100E-02 -8.051919E-05  0.000000E+00  0.000000E+00  4.987000E-04 -5.428550E-07  0.000000E+00  0.000000E+00
  1.963000E+00 -5.500000E+01  3.208700E+07  7.278000E+01  9.852400E-01  1.475900E-02  0.000000E+00  0.000000E+00  1.675800E-02 -1.000000E+07  1.000000E+00  7.946100E+02  0.000000E+00  4.108221E+04 -4.851573E+01 -5.180624E+03  1.994014E+05  6.459328E-02 -7.655900E-05  0.000000E+00  0.000000E+00  6.459328E-02 -7.655900E-05  6.459328E-02 -7.655900E-05  0.000000E+00  0.000000E+00  4.362750E-04 -5.169950E-07  0.000000E+00  0.000000E+00
  2.234000E+00 -5.500000E+01  3.204800E+07  7.278000E+01  9.855200E-01  1.448300E-02  0.000000E+00  0.000000E+00  1.675100E-02 -1.000000E+07  1.000000E+00  7.943000E+02  0.000000E+00  3.609579E+04 -4.609017E+01 -4.551823E+03  1.593656E+05  5.674993E-02 -7.273818E-05  0.000000E+00  0.000000E+00  5.674993E-02 -7.273818E-05  5.674993E-02 -7.273818E-05  0.000000E+00  0.000000E+00  3.835900E-04 -4.912000E-07  0.000000E+00  0.000000E+00
  2.531000E+00 -5.500000E+01  3.201000E+07  7.278000E+01  9.856400E-01  1.436100E-02  0.000000E+00  0.000000E+00  1.674400E-02 -1.000000E+07  1.000000E+00  7.940000E+02  0.000000E+00  3.184511E+04 -4.374067E+01 -4.015796E+03  1.278647E+05  5.006421E-02 -6.903754E-05  0.000000E+00  0.000000E+00  5.006421E-02 -6.903754E-05  5.006421E-02 -6.903754E-05  0.000000E+00  0.000000E+00  3.384650E-04 -4.663250E-07  0.000000E+00  0.000000E+00
  2.858000E+00 -5.500000E+01  3.197400E+07  7.278000E+01  9.857000E-01  1.429500E-02  0.000000E+00  0.000000E+00  1.673800E-02 -1.000000E+07  1.000000E+00  7.937100E+02  0.000000E+00  2.819579E+04 -4.145286E+01 -3.555605E+03  1.029735E+05  4.432467E-02 -6.543457E-05  0.000000E+00  0.000000E+00  4.432467E-02 -6.543457E-05  4.432467E-02 -6.543457E-05  0.000000E+00  0.000000E+00  2.997500E-04 -4.421400E-07  0.000000E+00  0.000000E+00
  3.218000E+00 -5.500000E+01  3.193800E+07  7.278000E+01  9.856100E-01  1.439000E-02  0.000000E+00  0.000000E+00  1.673200E-02 -1.000000E+07  1.000000E+00  7.934100E+02  0.000000E+00  2.504117E+04 -3.922046E+01 -3.157796E+03  8.316780E+04  3.936334E-02 -6.191925E-05  0.000000E+00  0.000000E+00  3.936334E-02 -6.191925E-05  3.936334E-02 -6.191925E-05  0.000000E+00  0.000000E+00  2.663050E-04 -4.185800E-07  0.000000E+00  0.000000E+00
  3.613000E+00 -5.500000E+01  3.190300E+07  7.278000E+01  9.856900E-01  1.430900E-02  0.000000E+00  0.000000E+00  1.672500E-02 -1.000000E+07  1.000000E+00  7.931300E+02  0.000000E+00  2.229753E+04 -3.703711E+01 -2.811815E+03  6.734443E+04  3.504861E-02 -5.848144E-05  0.000000E+00  0.000000E+00  3.504861E-02 -5.848144E-05  3.504861E-02 -5.848144E-05  0.000000E+00  0.000000E+00  2.372100E-04 -3.954500E-07  0.000000E+00  0.000000E+00
  4.048000E+00 -5.500000E+01  3.186900E+07  7.278000E+01  9.860700E-01  1.393000E-02  0.000000E+00  0.000000E+00  1.671900E-02 -1.000000E+07  1.000000E+00  7.928500E+02  0.000000E+00  1.989895E+04 -3.489728E+01 -2.509350E+03  5.463274E+04  3.127677E-02 -5.511251E-05  0.000000E+00  0.000000E+00  3.127677E-02 -5.511251E-05  3.127677E-02 -5.511251E-05  0.000000E+00  0.000000E+00  2.117100E-04 -3.727250E-07  0.000000E+00  0.000000E+00
  4.526000E+00 -5.500000E+01  3.183600E+07  7.278000E+01  9.854500E-01  1.454600E-02  0.000000E+00  0.000000E+00  1.671300E-02 -1.000000E+07  1.000000E+00  7.925800E+02  0.000000E+00  1.779487E+04 -3.279796E+01 -2.244019E+03  4.445674E+04  2.796818E-02 -5.180762E-05  0.000000E+00  0.000000E+00  2.796818E-02 -5.180762E-05  2.796818E-02 -5.180762E-05  0.000000E+00  0.000000E+00  1.894000E-04 -3.506450E-07  0.000000E+00  0.000000E+00
  5.052000E+00 -5.500000E+01  3.180300E+07  7.278000E+01  9.856000E-01  1.440500E-02  0.000000E+00  0.000000E+00  1.670800E-02 -1.000000E+07  1.000000E+00  7.923100E+02  0.000000E+00  1.594428E+04 -3.073350E+01 -2.010656E+03  3.620795E+04  2.505835E-02 -4.855795E-05  0.000000E+00  0.000000E+00  2.505835E-02 -4.855795E-05  2.505835E-02 -4.855795E-05  0.000000E+00  0.000000E+00  1.698000E-04 -3.287350E-07  0.000000E+00  0.000000E+00
  5.630000E+00 -5.500000E+01  3.177000E+07  7.278000E+01  9.858100E-01  1.419100E-02  0.000000E+00  0.000000E+00  1.670200E-02 -1.000000E+07  1.000000E+00  7.920400E+02  0.000000E+00  1.430554E+04 -2.870124E+01 -1.804009E+03  2.953982E+04  2.248178E-02 -4.535934E-05  0.000000E+00  0.000000E+00  2.248178E-02 -4.535934E-05  2.248178E-02 -4.535934E-05  0.000000E+00  0.000000E+00  1.523650E-04 -3.071300E-07  0.000000E+00  0.000000E+00
  6.266000E+00 -5.500000E+01  3.173800E+07  7.278000E+01  9.856400E-01  1.435900E-02  0.000000E+00  0.000000E+00  1.669600E-02 -1.000000E+07  1.000000E+00  7.917800E+02  0.000000E+00  1.285344E+04 -2.669920E+01 -1.620897E+03  2.412449E+04  2.019875E-02 -4.220862E-05  0.000000E+00  0.000000E+00  2.019875E-02 -4.220862E-05  2.019875E-02 -4.220862E-05  0.000000E+00  0.000000E+00  1.369350E-04 -2.859300E-07  0.000000E+00  0.000000E+00
  6.965000E+00 -5.500000E+01  3.170700E+07  7.278000E+01  9.858000E-01  1.420000E-02  0.000000E+00  0.000000E+00  1.669100E-02 -1.000000E+07  1.000000E+00  7.915200E+02  0.000000E+00  1.156385E+04 -2.472455E+01 -1.458277E+03  1.973507E+04  1.817132E-02 -3.910112E-05  0.000000E+00  0.000000E+00  1.817132E-02 -3.910112E-05  1.817132E-02 -3.910112E-05  0.000000E+00  0.000000E+00  1.232350E-04 -2.649400E-07  0.000000E+00  0.000000E+00
  7.734000E+00 -5.500000E+01  3.167500E+07  7.278000E+01  9.857600E-01  1.424500E-02  0.000000E+00  0.000000E+00  1.668500E-02 -1.000000E+07  1.000000E+00  7.912700E+02  0.000000E+00  1.041426E+04 -2.277543E+01 -1.313314E+03  1.615638E+04  1.636410E-02 -3.603425E-05  0.000000E+00  0.000000E+00  1.636410E-02 -3.603425E-05  1.636410E-02 -3.603425E-05  0.000000E+00  0.000000E+00  1.110100E-04 -2.442500E-07  0.000000E+00  0.000000E+00
  8.579000E+00 -5.500000E+01  3.164400E+07  7.278000E+01  9.857700E-01  1.423300E-02  0.000000E+00  0.000000E+00  1.668000E-02 -1.000000E+07  1.000000E+00  7.910100E+02  0.000000E+00  9.388193E+03 -2.084784E+01 -1.183927E+03  1.323788E+04  1.475114E-02 -3.300157E-05  0.000000E+00  0.000000E+00  1.475114E-02 -3.300157E-05  1.475114E-02 -3.300157E-05  0.000000E+00  0.000000E+00  1.001035E-04 -2.237750E-07  0.000000E+00  0.000000E+00
  9.508000E+00 -5.500000E+01  3.161300E+07  7.278000E+01  9.856200E-01  1.438200E-02  0.000000E+00  0.000000E+00  1.667400E-02 -1.000000E+07  1.000000E+00  7.907600E+02  0.000000E+00  8.470450E+03 -1.894481E+01 -1.068201E+03  1.085487E+04  1.330851E-02 -3.000757E-05  0.000000E+00  0.000000E+00  1.330851E-02 -3.000757E-05  1.330851E-02 -3.000757E-05  0.000000E+00  0.000000E+00  9.035050E-05 -2.035600E-07  0.000000E+00  0.000000E+00
  1.053000E+01 -5.500000E+01  3.158300E+07  7.278000E+01  9.858100E-01  1.418700E-02  0.000000E+00  0.000000E+00  1.666900E-02 -1.000000E+07  1.000000E+00  7.905100E+02  0.000000E+00  7.647916E+03 -1.706255E+01 -9.644809E+02  8.907639E+03  1.201561E-02 -2.704660E-05  0.000000E+00  0.000000E+00  1.201561E-02 -2.704660E-05  1.201561E-02 -2.704660E-05  0.000000E+00  0.000000E+00  8.159900E-05 -1.835100E-07  0.000000E+00  0.000000E+00
  1.165000E+01 -5.500000E+01  3.155200E+07  7.278000E+01  9.860400E-01  1.395900E-02  0.000000E+00  0.000000E+00  1.666300E-02 -1.000000E+07  1.000000E+00  7.902500E+02  0.000000E+00  6.910509E+03 -1.520217E+01 -8.714963E+02  7.312240E+03  1.085656E-02 -2.412032E-05  0.000000E+00  0.000000E+00  1.085656E-02 -2.412032E-05  1.085656E-02 -2.412032E-05  0.000000E+00  0.000000E+00  7.373650E-05 -1.637000E-07  0.000000E+00  0.000000E+00
  1.289000E+01 -5.500000E+01  3.152200E+07  7.278000E+01  9.854800E-01  1.451900E-02  0.000000E+00  0.000000E+00  1.665800E-02 -1.000000E+07  1.000000E+00  7.900000E+02  0.000000E+00  6.248380E+03 -1.336770E+01 -7.880053E+02  6.006522E+03  9.815869E-03 -2.123502E-05  0.000000E+00  0.000000E+00  9.815869E-03 -2.123502E-05  9.815869E-03 -2.123502E-05  0.000000E+00  0.000000E+00  6.670050E-05 -1.442000E-07  0.000000E+00  0.000000E+00
  1.425000E+01 -5.500000E+01  3.149200E+07  7.278000E+01  9.858000E-01  1.419700E-02  0.000000E+00  0.000000E+00  1.665200E-02 -1.000000E+07  1.000000E+00  7.897500E+02  0.000000E+00  5.652371E+03 -1.155742E+01 -7.128543E+02  4.933210E+03  8.879152E-03 -1.838807E-05  0.000000E+00  0.000000E+00  8.879152E-03 -1.838807E-05  8.879152E-03 -1.838807E-05  0.000000E+00  0.000000E+00  6.036400E-05 -1.248850E-07  0.000000E+00  0.000000E+00
  1.574000E+01 -5.500000E+01  3.146300E+07  7.278000E+01  9.857800E-01  1.422200E-02  0.000000E+00  0.000000E+00  1.664700E-02 -1.000000E+07  1.000000E+00  7.895000E+02  0.000000E+00  5.116455E+03 -9.777584E+00 -6.452829E+02  4.051344E+03  8.036928E-03 -1.558924E-05  0.000000E+00  0.000000E+00  8.036928E-03 -1.558924E-05  8.036928E-03 -1.558924E-05  0.000000E+00  0.000000E+00  5.464750E-05 -1.059200E-07  0.000000E+00  0.000000E+00
  1.739000E+01 -5.500000E+01  3.143300E+07  7.278000E+01  9.856800E-01  1.431700E-02  0.000000E+00  0.000000E+00  1.664200E-02 -1.000000E+07  1.000000E+00  7.892600E+02  0.000000E+00  4.633885E+03 -8.030771E+00 -5.844400E+02  3.325745E+03  7.278574E-03 -1.284258E-05  0.000000E+00  0.000000E+00  7.278574E-03 -1.284258E-05  7.278574E-03 -1.284258E-05  0.000000E+00  0.000000E+00  4.951000E-05 -8.729000E-08  0.000000E+00  0.000000E+00
  1.919000E+01 -5.500000E+01  3.140300E+07  7.278000E+01  9.857500E-01  1.425300E-02  0.000000E+00  0.000000E+00  1.663700E-02 -1.000000E+07  1.000000E+00  7.890100E+02  0.000000E+00  4.197588E+03 -6.321933E+00 -5.294335E+02  2.727145E+03  6.592962E-03 -1.015583E-05  0.000000E+00  0.000000E+00  6.592962E-03 -1.015583E-05  6.592962E-03 -1.015583E-05  0.000000E+00  0.000000E+00  4.486150E-05 -6.904850E-08  0.000000E+00  0.000000E+00
  2.118000E+01 -5.500000E+01  3.137400E+07  7.278000E+01  9.858900E-01  1.410900E-02  0.000000E+00  0.000000E+00  1.663100E-02 -1.000000E+07  1.000000E+00  7.887600E+02  0.000000E+00  3.803160E+03 -4.657767E+00 -4.797096E+02  2.230486E+03  5.973173E-03 -7.539559E-06  0.000000E+00  0.000000E+00  5.973173E-03 -7.539559E-06  5.973173E-03 -7.539559E-06  0.000000E+00  0.000000E+00  4.065350E-05 -5.127300E-08  0.000000E+00  0.000000E+00
  2.336000E+01 -5.500000E+01  3.134500E+07  7.278000E+01  9.857000E-01  1.430300E-02  0.000000E+00  0.000000E+00  1.662600E-02 -1.000000E+07  1.000000E+00  7.885200E+02  0.000000E+00  3.446802E+03 -3.046123E+00 -4.347896E+02  1.807947E+03  5.413233E-03 -5.006045E-06  0.000000E+00  0.000000E+00  5.413233E-03 -5.006045E-06  5.413233E-03 -5.006045E-06  0.000000E+00  0.000000E+00  3.685550E-05 -3.406500E-08  0.000000E+00  0.000000E+00
  2.576000E+01 -5.500000E+01  3.131500E+07  7.278000E+01  9.857300E-01  1.427200E-02  0.000000E+00  0.000000E+00  1.662100E-02 -1.000000E+07  1.000000E+00  7.882800E+02  0.000000E+00  3.125114E+03 -1.497592E+00 -3.942462E+02  1.397025E+03  4.907794E-03 -2.571961E-06  0.000000E+00  0.000000E+00  4.907794E-03 -2.571961E-06  4.907794E-03 -2.571961E-06  0.000000E+00  0.000000E+00  3.342800E-05 -1.751040E-08  0.000000E+00  0.000000E+00
  2.840000E+01 -5.500000E+01  3.128600E+07  7.278000E+01  9.857500E-01  1.424700E-02  0.000000E+00  0.000000E+00  1.661600E-02 -1.000000E+07  1.000000E+00  7.880300E+02  0.000000E+00  2.834260E+03 -2.650699E-02 -3.575967E+02  1.339057E+03  4.450823E-03 -2.605975E-07  0.000000E+00  0.000000E+00  4.450823E-03 -2.605975E-07  4.450823E-03 -2.605975E-07  0.000000E+00  0.000000E+00  3.032450E-05 -1.775950E-09  0.000000E+00  0.000000E+00
  3.131000E+01 -5.500000E+01  3.125700E+07  7.278000E+01  9.857100E-01  1.429400E-02  0.000000E+00  0.000000E+00  1.661100E-02 -1.000000E+07  1.000000E+00  7.877900E+02  0.000000E+00  2.571009E+03  1.349021E+00 -3.244354E+02  1.331786E+03  4.037238E-03  1.898946E-06  0.000000E+00  0.000000E+00  4.037238E-03  1.898946E-06  4.037238E-03  1.898946E-06  0.000000E+00  0.000000E+00  2.751550E-05  1.294800E-08  0.000000E+00  0.000000E+00
  3.450000E+01 -5.500000E+01  3.122800E+07  7.278000E+01  9.858700E-01  1.413400E-02  0.000000E+00  0.000000E+00  1.660600E-02 -1.000000E+07  1.000000E+00  7.875500E+02  0.000000E+00  2.332795E+03  2.597034E+00 -2.944415E+02  9.389676E+02  3.663006E-03  3.857021E-06  0.000000E+00  0.000000E+00  3.663006E-03  3.857021E-06  3.663006E-03  3.857021E-06  0.000000E+00  0.000000E+00  2.497150E-05  2.631350E-08  0.000000E+00  0.000000E+00
  3.801000E+01 -5.500000E+01  3.119900E+07  7.278000E+01  9.857000E-01  1.430200E-02  0.000000E+00  0.000000E+00  1.660000E-02 -1.000000E+07  1.000000E+00  7.873100E+02  0.000000E+00  2.116853E+03  3.672017E+00 -2.672696E+02  7.576469E+02  3.323783E-03  5.543505E-06  0.000000E+00  0.000000E+00  3.323783E-03  5.543505E-06  3.323783E-03  5.543505E-06  0.000000E+00  0.000000E+00  2.266600E-05  3.783850E-08  0.000000E+00  0.000000E+00
  4.187000E+01 -5.500000E+01  3.117100E+07  7.278000E+01  9.858900E-01  1.411100E-02  0.000000E+00  6.561400E-14  1.659500E-02 -1.000000E+07  1.000000E+00  7.870600E+02  0.000000E+00  1.920965E+03  4.519535E+00 -2.426445E+02  6.200841E+02  3.016072E-03  6.873031E-06  0.000000E+00  0.000000E+00  3.016072E-03  6.873031E-06  3.016072E-03  6.873031E-06  0.000000E+00  0.000000E+00  2.057400E-05  4.692250E-08  0.000000E+00  0.000000E+00
  4.612000E+01 -5.500000E+01  3.114200E+07  7.278000E+01  8.986800E-01  0.000000E+00  2.312300E-01  4.449900E-03  1.930500E-02 -2.963000E+05  1.000000E+00  7.868200E+02  1.165070E+03  1.744180E+03  5.049628E+00 -2.203610E+02  5.101393E+02  2.738050E-03  7.704566E-06 -3.708808E-08  0.000000E+00  2.732852E-03  7.670539E-06  2.738681E-03  7.704566E-06 -6.316645E-07  0.000000E+00  1.954950E-05  5.713400E-08 -6.689500E-09  0.000000E+00
  5.079000E+01 -5.500000E+01  3.111300E+07  7.278000E+01  5.186000E-01  0.000000E+00  5.871500E-02  5.046000E-03  4.249800E-02 -4.128800E+04  1.000000E+00  7.865700E+02  1.038370E+03  1.583765E+03  2.522135E+00 -2.001010E+02  4.410596E+02  2.486151E-03  3.700946E-06 -2.890336E-08 -4.254731E-09  2.474852E-03  3.751487E-06  2.486643E-03  3.773699E-06 -4.922669E-07 -7.275288E-08  2.511100E-05  4.875250E-08 -5.213250E-09 -7.646850E-10
  5.592000E+01 -5.500000E+01  3.105400E+07  7.278000E+01  4.780300E-01  0.000000E+00  5.731100E-02  5.048600E-03  4.276100E-02 -3.649100E+04  1.000000E+00  7.860600E+02  1.037420E+03  1.438566E+03  2.636691E+01 -1.816981E+02  3.399952E+02  2.258602E-03  4.105312E-05  3.451349E-08 -9.157702E-09  2.246632E-03  4.099669E-05  2.258003E-03  4.121292E-05  5.987947E-07 -1.597925E-07  3.049750E-05  5.804250E-07  5.967450E-09 -1.560150E-09
  6.156000E+01 -5.500000E+01  3.097900E+07  7.278000E+01  4.627300E-01  0.000000E+00  5.731100E-02  5.046500E-03  4.274100E-02 -3.486000E+04  1.000000E+00  7.854300E+02  1.037380E+03  1.307833E+03  2.878671E+01 -1.650423E+02  2.808690E+02  2.053411E-03  4.481404E-05  6.318273E-08 -1.239239E-08  2.041995E-03  4.479241E-05  2.052307E-03  4.503039E-05  1.102447E-06 -2.162289E-07  2.938050E-05  6.561400E-07  1.059920E-08 -2.052400E-09
  6.777000E+01 -5.500000E+01  3.089700E+07  7.278000E+01  4.518200E-01  0.000000E+00  5.732500E-02  5.044000E-03  4.271500E-02 -3.374800E+04  1.000000E+00  7.847300E+02  1.037350E+03  1.188925E+03  2.914686E+01 -1.499245E+02  2.322074E+02  1.866699E-03  4.534664E-05  8.187907E-08 -1.534489E-08  1.855921E-03  4.537139E-05  1.865270E-03  4.561416E-05  1.428485E-06 -2.676810E-07  2.749500E-05  6.814550E-07  1.342050E-08 -2.490700E-09
  7.460000E+01 -5.500000E+01  3.081000E+07  7.278000E+01  4.424600E-01  0.000000E+00  5.733800E-02  5.041400E-03  4.268900E-02 -3.282600E+04  1.000000E+00  7.839800E+02  1.037320E+03  1.080727E+03  2.883093E+01 -1.362053E+02  1.920266E+02  1.696795E-03  4.481776E-05  9.739318E-08 -1.837666E-08  1.686620E-03  4.489552E-05  1.695096E-03  4.513821E-05  1.698755E-06 -3.204955E-07  2.557850E-05  6.893300E-07  1.567350E-08 -2.932500E-09
  8.210000E+01 -5.500000E+01  3.071700E+07  7.278000E+01  4.337700E-01  0.000000E+00  5.735000E-02  5.038700E-03  4.266000E-02 -3.199400E+04  1.000000E+00  7.831800E+02  1.037290E+03  9.822499E+02  2.817928E+01 -1.237547E+02  1.588044E+02  1.542161E-03  4.375980E-05  1.119503E-07 -2.165930E-08  1.532529E-03  4.389766E-05  1.540209E-03  4.413748E-05  1.952247E-06 -3.776683E-07  2.374450E-05  6.882950E-07  1.772650E-08 -3.402950E-09
  9.035000E+01 -5.500000E+01  3.061900E+07  7.278000E+01  4.253900E-01  0.000000E+00  5.736100E-02  5.035700E-03  4.263000E-02 -3.121300E+04  1.000000E+00  7.823200E+02  1.037250E+03  8.926738E+02  2.733483E+01 -1.124622E+02  1.313937E+02  1.401523E-03  4.239627E-05  1.265786E-07 -2.530141E-08  1.392362E-03  4.260149E-05  1.399316E-03  4.283738E-05  2.206908E-06 -4.410933E-07  2.202500E-05  6.819600E-07  1.974200E-08 -3.916900E-09
  9.942000E+01 -5.500000E+01  3.051600E+07  7.278000E+01  4.171400E-01  0.000000E+00  5.737000E-02  5.032600E-03  4.259900E-02 -3.046400E+04  1.000000E+00  7.814200E+02  1.037210E+03  8.109596E+02  2.637738E+01 -1.021899E+02  1.087576E+02  1.273256E-03  4.085152E-05  1.418213E-07 -2.938496E-08  1.264492E-03  4.113239E-05  1.270784E-03  4.136374E-05  2.472228E-06 -5.121989E-07  2.042050E-05  6.723250E-07  2.180050E-08 -4.484400E-09
  1.094000E+02 -5.500000E+01  3.040600E+07  7.278000E+01  4.089500E-01  0.000000E+00  5.737900E-02  5.029300E-03  4.256600E-02 -2.973800E+04  1.000000E+00  7.804700E+02  1.037160E+03  7.365586E+02  2.535890E+01 -9.286302E+01  9.004719E+01  1.156498E-03  3.920667E-05  1.580643E-07 -3.398037E-08  1.148056E-03  3.957232E-05  1.153743E-03  3.979897E-05  2.754934E-06 -5.922101E-07  1.893200E-05  6.606850E-07  2.395550E-08 -5.113600E-09
  1.204000E+02 -5.500000E+01  3.029100E+07  7.278000E+01  4.007800E-01  0.000000E+00  5.738700E-02  5.025800E-03  4.253100E-02 -2.903100E+04  1.000000E+00  7.794400E+02  1.037110E+03  6.688276E+02  2.431314E+01 -8.439631E+01  7.457404E+01  1.050237E-03  3.751375E-05  1.755583E-07 -3.915395E-08  1.042042E-03  3.797388E-05  1.047177E-03  3.819601E-05  3.059382E-06 -6.822794E-07  1.755400E-05  6.478950E-07  2.624000E-08 -5.811600E-09
  1.324000E+02 -5.500000E+01  3.016800E+07  7.278000E+01  3.926100E-01  0.000000E+00  5.739500E-02  5.022000E-03  4.249400E-02 -2.834100E+04  1.000000E+00  7.783500E+02  1.037060E+03  6.070679E+02  2.325043E+01 -7.669860E+01  6.181489E+01  9.533762E-04  3.578863E-05  1.944576E-07 -4.496765E-08  9.453588E-04  3.635404E-05  9.499876E-04  3.657207E-05  3.388266E-06 -7.834829E-07  1.627600E-05  6.341850E-07  2.867050E-08 -6.584850E-09
  1.457000E+02 -5.500000E+01  3.003900E+07  7.278000E+01  3.844400E-01  0.000000E+00  5.740200E-02  5.018000E-03  4.245500E-02 -2.766500E+04  1.000000E+00  7.771900E+02  1.037010E+03  5.507600E+02  2.217244E+01 -6.970255E+01  5.121942E+01  8.651028E-04  3.403333E-05  2.149121E-07 -5.149116E-08  8.571929E-04  3.471592E-05  8.613583E-04  3.493039E-05  3.744194E-06 -8.970322E-07  1.509000E-05  6.195600E-07  3.126250E-08 -7.440300E-09
  1.603000E+02 -5.500000E+01  2.990100E+07  7.278000E+01  3.762700E-01  0.000000E+00  5.740900E-02  5.013700E-03  4.241300E-02 -2.700500E+04  1.000000E+00  7.759400E+02  1.036950E+03  4.994191E+02  2.107953E+01 -6.334642E+01  4.247560E+01  7.846539E-04  3.224763E-05  2.370407E-07 -5.879350E-08  7.767842E-04  3.306049E-05  7.805241E-04  3.327177E-05  4.129225E-06 -1.024129E-06  1.399000E-05  6.039800E-07  3.402700E-08 -8.384750E-09
  1.763000E+02 -5.500000E+01  2.975400E+07  7.278000E+01  3.681100E-01  0.000000E+00  5.741500E-02  5.009000E-03  4.236800E-02 -2.636000E+04  1.000000E+00  7.746000E+02  1.036880E+03  4.524742E+02  1.996252E+01 -5.755721E+01  3.526760E+01  7.111312E-04  3.041671E-05  2.608241E-07 -6.694519E-08  7.032393E-04  3.137415E-05  7.065877E-04  3.158270E-05  4.543004E-06 -1.165997E-06  1.296500E-05  5.871000E-07  3.695500E-08 -9.425200E-09
  1.940000E+02 -5.500000E+01  2.959900E+07  7.278000E+01  3.599900E-01  0.000000E+00  5.742200E-02  5.004100E-03  4.232200E-02 -2.573000E+04  1.000000E+00  7.731800E+02  1.036810E+03  4.095907E+02  1.881213E+01 -5.229233E+01  2.929909E+01  6.440105E-04  2.852548E-05  2.863282E-07 -7.602510E-08  6.360354E-04  2.964316E-05  6.390235E-04  2.984949E-05  4.986676E-06 -1.323994E-06  1.200950E-05  5.685450E-07  4.005050E-08 -1.056900E-08
  2.134000E+02 -5.500000E+01  2.943300E+07  7.278000E+01  3.519000E-01  0.000000E+00  5.742800E-02  4.998700E-03  4.227000E-02 -2.511500E+04  1.000000E+00  7.716300E+02  1.036740E+03  3.705631E+02  1.762591E+01 -4.752554E+01  2.436451E+01  5.829666E-04  2.656919E-05  3.136567E-07 -8.612046E-08  5.748472E-04  2.786427E-05  5.775045E-04  2.806882E-05  5.462030E-06 -1.499644E-06  1.112250E-05  5.481400E-07  4.332250E-08 -1.182600E-08
  2.347000E+02 -5.500000E+01  2.925700E+07  7.278000E+01  3.438600E-01  0.000000E+00  5.743400E-02  4.993000E-03  4.221600E-02 -2.451600E+04  1.000000E+00  7.699900E+02  1.036660E+03  3.347836E+02  1.639476E+01 -4.317835E+01  2.029567E+01  5.270432E-04  2.453309E-05  3.424941E-07 -9.731278E-08  5.187287E-04  2.602416E-05  5.210799E-04  2.622744E-05  5.963566E-06 -1.694361E-06  1.029000E-05  5.254250E-07  4.672350E-08 -1.320250E-08
  2.581000E+02 -5.500000E+01  2.906900E+07  7.278000E+01  3.359100E-01  0.000000E+00  5.744000E-02  4.986700E-03  4.215700E-02 -2.393500E+04  1.000000E+00  7.682000E+02  1.036580E+03  3.019917E+02  1.511996E+01 -3.921652E+01  1.693530E+01  4.758320E-04  2.241840E-05  3.726973E-07 -1.096956E-07  4.672752E-04  2.412558E-05  4.693436E-04  2.432818E-05  6.488767E-06 -1.909756E-06  9.508100E-06  5.002750E-07  5.023150E-08 -1.470850E-08
  2.839000E+02 -5.500000E+01  2.887000E+07  7.278000E+01  3.280500E-01  0.000000E+00  5.744600E-02  4.980000E-03  4.209400E-02 -2.337000E+04  1.000000E+00  7.662900E+02  1.036490E+03  2.720304E+02  1.379914E+01 -3.561785E+01  1.416955E+01  4.290822E-04  2.022085E-05  4.040509E-07 -1.233568E-07  4.202413E-04  2.216566E-05  4.220485E-04  2.236818E-05  7.033881E-06 -2.147364E-06  8.775200E-06  4.724200E-07  5.381750E-08 -1.635350E-08
  3.123000E+02 -5.500000E+01  2.865800E+07  7.278000E+01  3.203200E-01  0.000000E+00  5.745300E-02  4.972800E-03  4.202600E-02 -2.282400E+04  1.000000E+00  7.642200E+02  1.036390E+03  2.446184E+02  1.243810E+01 -3.234347E+01  1.189773E+01  3.863479E-04  1.794865E-05  4.361212E-07 -1.383884E-07  3.771907E-04  2.015439E-05  3.787566E-04  2.035745E-05  7.591346E-06 -2.408771E-06  8.085950E-06  4.418300E-07  5.742450E-08 -1.814650E-08
  3.434000E+02 -5.500000E+01  2.843200E+07  7.278000E+01  3.127500E-01  0.000000E+00  5.745900E-02  4.965000E-03  4.195300E-02 -2.229700E+04  1.000000E+00  7.620100E+02  1.036290E+03  2.195792E+02  1.104314E+01 -2.936674E+01  1.004330E+01  3.473471E-04  1.561134E-05  4.683890E-07 -1.548680E-07  3.378515E-04  1.810211E-05  3.391947E-04  1.830663E-05  8.152131E-06 -2.695316E-06  7.437850E-06  4.085050E-07  6.098900E-08 -2.009500E-08
  3.777000E+02 -5.500000E+01  2.819300E+07  7.278000E+01  3.053500E-01  0.000000E+00  5.746600E-02  4.956500E-03  4.187500E-02 -2.179100E+04  1.000000E+00  7.596000E+02  1.036180E+03  1.966656E+02  9.631821E+00 -2.665005E+01  8.545323E+00  3.116847E-04  1.323565E-05  5.000680E-07 -1.728735E-07  3.018437E-04  1.603697E-05  3.029820E-04  1.624399E-05  8.702534E-06 -3.008332E-06  6.825900E-06  3.728750E-07  6.441600E-08 -2.220600E-08
  4.154000E+02 -5.500000E+01  2.794000E+07  7.278000E+01  2.981600E-01  0.000000E+00  5.747300E-02  4.947400E-03  4.179100E-02 -2.130600E+04  1.000000E+00  7.570400E+02  1.036060E+03  1.757945E+02  8.227223E+00 -2.417620E+01  7.363714E+00  2.792247E-04  1.085752E-05  5.306451E-07 -1.924476E-07  2.690405E-04  1.399539E-05  2.699913E-04  1.420607E-05  9.233571E-06 -3.348553E-06  6.250700E-06  3.355950E-07  6.764900E-08 -2.448400E-08
  4.568000E+02 -5.500000E+01  2.767200E+07  7.278000E+01  2.911500E-01  0.000000E+00  5.748000E-02  4.937500E-03  4.170100E-02 -2.083900E+04  1.000000E+00  7.542700E+02  1.035940E+03  1.568737E+02  6.860730E+00 -2.192523E+01  6.469322E+00  2.498195E-04  8.525036E-06  5.598292E-07 -2.136802E-07  2.392992E-04  1.202669E-05  2.400792E-04  1.224254E-05  9.740210E-06 -3.717548E-06  5.712850E-06  2.978200E-07  7.066000E-08 -2.693800E-08
  5.024000E+02 -5.500000E+01  2.739000E+07  7.278000E+01  2.843000E-01  0.000000E+00  5.748700E-02  4.926900E-03  4.160500E-02 -2.038800E+04  1.000000E+00  7.512900E+02  1.035810E+03  1.398122E+02  5.532950E+00 -1.987503E+01  5.904147E+00  2.233254E-04  6.237462E-06  5.877462E-07 -2.367711E-07  2.124754E-04  1.013344E-05  2.131007E-04  1.035617E-05  1.022464E-05 -4.118739E-06  5.213350E-06  2.596350E-07  7.347150E-08 -2.958750E-08
  5.525000E+02 -5.500000E+01  2.709300E+07  7.278000E+01  2.776600E-01  0.000000E+00  5.749500E-02  4.915400E-03  4.150200E-02 -1.995700E+04  1.000000E+00  7.481000E+02  1.035680E+03  1.245885E+02  4.108776E+00 -1.800843E+01  6.016603E+00  1.997091E-04  3.777613E-06  6.146079E-07 -2.624849E-07  1.885325E-04  8.112239E-06  1.890186E-04  8.343030E-06  1.069052E-05 -4.565417E-06  4.755300E-06  2.157050E-07  7.611950E-08 -3.252700E-08
  6.076000E+02 -5.500000E+01  2.678000E+07  7.278000E+01  2.714600E-01  0.000000E+00  5.750300E-02  4.903100E-03  4.139200E-02 -1.955900E+04  1.000000E+00  7.446700E+02  1.035530E+03  1.111358E+02  2.126758E+00 -1.631190E+01  1.190709E+02  1.788480E-04  4.001365E-07  6.386511E-07 -2.939172E-07  1.673776E-04  5.272709E-06  1.677408E-04  5.511525E-06  1.110717E-05 -5.111388E-06  4.338500E-06  1.468600E-07  7.840950E-08 -3.614150E-08
  6.682000E+02 -5.500000E+01  2.645200E+07  7.278000E+01  2.654600E-01  0.000000E+00  5.751200E-02  4.889600E-03  4.127300E-02 -1.917700E+04  1.000000E+00  7.409700E+02  1.035380E+03  9.868496E+01 -9.130826E-01 -1.476939E+01  7.166435E-01  1.595010E-04 -4.739981E-06  6.553654E-07 -3.387724E-07  1.478505E-04  9.017505E-07  1.481047E-04  1.150608E-06  1.139621E-05 -5.890582E-06  3.936650E-06  3.152150E-08  7.980500E-08 -4.133650E-08
  7.348000E+02 -5.500000E+01  2.611000E+07  7.278000E+01  2.566000E-01  0.000000E+00  5.752000E-02  4.875300E-03  4.114800E-02 -1.862000E+04  1.000000E+00  7.370300E+02  1.035220E+03  8.644545E+01 -2.908173E+00 -1.334259E+01  1.076819E+00  1.406322E-04 -8.380354E-06  6.859650E-07 -3.974038E-07  1.285686E-04 -1.748496E-06  1.287056E-04 -1.471243E-06  1.192658E-05 -6.909109E-06  3.535650E-06 -4.051100E-08  8.269150E-08 -4.792050E-08
  8.081000E+02 -5.500000E+01  2.574900E+07  7.278000E+01  2.400700E-01  0.000000E+00  5.752800E-02  4.859600E-03  4.101200E-02 -1.759800E+04  1.000000E+00  7.327500E+02  1.035050E+03  7.401108E+01 -4.126835E+00 -1.194326E+01  9.428170E-01  1.222846E-04 -1.123740E-05  8.037276E-07 -5.023537E-07  1.083592E-04 -2.851117E-06  1.083127E-04 -2.504955E-06  1.397200E-05 -8.732444E-06  3.141750E-06 -7.395800E-08  9.517450E-08 -5.928000E-08
  8.887000E+02 -5.500000E+01  2.533700E+07  7.278000E+01  1.953700E-01  0.000000E+00  5.753700E-02  4.841100E-03  4.085500E-02 -1.493200E+04  1.000000E+00  7.277400E+02  1.034860E+03  5.209275E+01 -1.063021E+01 -1.008366E+01  8.768425E-01  9.156609E-05 -2.578985E-05  1.172661E-06 -9.879558E-07  7.167226E-05 -9.279123E-06  7.118386E-05 -8.618850E-06  2.038220E-05 -1.717095E-05  2.307600E-06 -3.070100E-07  1.328200E-07 -1.106105E-07
  9.772000E+02 -5.500000E+01  2.489400E+07  7.278000E+01  0.000000E+00  0.000000E+00  5.832700E-02  1.000000E+00  2.775600E-02  0.000000E+00  1.000000E+00  0.000000E+00  1.032180E+03  5.359265E+01 -1.083123E+01 -6.741989E+00  5.147753E-01  1.556366E-04 -3.672415E-05  7.763441E-06 -2.123561E-06  2.611904E-05 -1.325100E-06  2.236331E-05  0.000000E+00  1.332732E-04 -3.672415E-05  8.348500E-07  0.000000E+00  7.009400E-07 -1.899500E-07
  1.075000E+03 -5.500000E+01  2.462700E+07  7.278000E+01  0.000000E+00  0.000000E+00  5.983200E-02  1.000000E+00  2.784700E-03  0.000000E+00  1.000000E+00  0.000000E+00  1.027330E+03  5.757576E+01  8.821055E+00 -4.397003E+00  4.445486E-01  1.948154E-04  2.882574E-05  1.147452E-05  1.725483E-06  3.556104E-06  6.723581E-08  0.000000E+00  0.000000E+00  1.948154E-04  2.882574E-05  0.000000E+00  0.000000E+00  1.003810E-06  1.490000E-07
  1.182000E+03 -5.500000E+01  2.444500E+07  7.278000E+01  0.000000E+00  0.000000E+00  5.998900E-02  1.000000E+00  1.883900E-04  0.000000E+00  1.000000E+00  0.000000E+00  1.026770E+03  4.226676E+01  7.357311E-01 -4.054170E+00  4.471759E-01  1.407196E-04  1.975906E-06  8.429962E-06  1.185351E-07  2.189750E-07  3.272935E-10  0.000000E+00  0.000000E+00  1.407196E-04  1.975906E-06  0.000000E+00  0.000000E+00  7.274600E-07  1.021950E-08
  1.300000E+03 -5.500000E+01  2.426600E+07  7.278000E+01  0.000000E+00  0.000000E+00  5.999900E-02  1.000000E+00  1.051700E-05  0.000000E+00  1.000000E+00  0.000000E+00  1.026660E+03  3.822002E+01  1.753491E-01 -3.690292E+00  1.464052E+00  1.271240E-04  1.190124E-07  7.626628E-06  7.140660E-09  1.318156E-08  1.119862E-12  0.000000E+00  0.000000E+00  1.271240E-04  1.190124E-07  0.000000E+00  0.000000E+00  6.574500E-07  6.156350E-10
  1.429000E+03 -5.500000E+01  2.408600E+07  7.278000E+01  0.000000E+00  0.000000E+00  6.000000E-02  1.000000E+00  4.600600E-07  0.000000E+00  1.000000E+00  0.000000E+00  1.026590E+03  3.474299E+01  1.411831E-01 -3.354654E+00  2.011905E+01  1.156035E-04  5.765197E-09  6.936151E-06  3.459117E-10  6.619593E-10  2.377911E-15  0.000000E+00  0.000000E+00  1.156035E-04  5.765197E-09  0.000000E+00  0.000000E+00  5.979700E-07  2.982750E-11
  1.571000E+03 -5.500000E+01  2.390700E+07  7.278000E+01  0.000000E+00  0.000000E+00  6.000000E-02  1.000000E+00  1.558000E-08  0.000000E+00  1.000000E+00  0.000000E+00  1.026510E+03  3.159410E+01  1.394375E-01 -3.049562E+00 -4.179151E+03  1.051759E-04 -2.267990E-11  6.310550E-06 -1.360794E-12  2.611545E-11 -4.013367E-19  0.000000E+00  0.000000E+00  1.051759E-04 -2.267990E-11  0.000000E+00  0.000000E+00  5.441150E-07 -1.173300E-13
  1.728000E+03 -5.500000E+01  2.372700E+07  7.278000E+01  0.000000E+00  0.000000E+00  6.000000E-02  1.000000E+00  4.101300E-10  0.000000E+00  1.000000E+00  0.000000E+00  1.026440E+03  2.873158E+01  1.393762E-01 -2.772227E+00 -3.433310E+02  9.569266E-05 -2.280247E-10  5.741573E-06 -1.368147E-11  7.993731E-13 -1.061541E-19  0.000000E+00  0.000000E+00  9.569266E-05 -2.280247E-10  0.000000E+00  0.000000E+00  4.951300E-07 -1.179800E-12
  1.900000E+03 -5.500000E+01  2.354800E+07  7.278000E+01  0.000000E+00  0.000000E+00  6.000000E-02  1.000000E+00  8.448700E-12  0.000000E+00  1.000000E+00  0.000000E+00  1.026370E+03  2.611860E+01  1.393864E-01 -2.519162E+00 -3.337257E+02  8.703215E-05 -1.940706E-10  5.221938E-06 -1.164424E-11  1.904630E-14 -1.851289E-21  0.000000E+00  0.000000E+00  8.703215E-05 -1.940706E-10  0.000000E+00  0.000000E+00  4.503900E-07 -1.004275E-12
  2.089000E+03 -5.500000E+01  2.336800E+07  7.278000E+01  0.000000E+00  0.000000E+00  6.000000E-02  1.000000E+00  1.369300E-13  0.000000E+00  1.000000E+00  0.000000E+00  1.026290E+03  2.374731E+01  1.393984E-01 -2.289621E+00 -3.471174E+02  7.916902E-05 -1.543404E-10  4.750149E-06 -9.260430E-12  3.553354E-16 -2.374940E-23  0.000000E+00  0.000000E+00  7.916902E-05 -1.543404E-10  0.000000E+00  0.000000E+00  4.097650E-07 -7.987950E-13
  2.298000E+03 -5.500000E+01  2.318900E+07  7.278000E+01  0.000000E+00  0.000000E+00  6.000000E-02  1.000000E+00  1.752600E-15  0.000000E+00  1.000000E+00  0.000000E+00  1.026220E+03  2.159757E+01  1.394093E-01 -2.081667E+00 -3.771109E+02  7.203700E-05 -1.174792E-10  4.322234E-06 -7.048745E-12  5.225267E-18 -2.303582E-25  0.000000E+00  0.000000E+00  7.203700E-05 -1.174792E-10  0.000000E+00  0.000000E+00  3.729100E-07 -6.081100E-13
  2.527000E+03 -5.500000E+01  2.300900E+07  7.278000E+01  0.000000E+00  0.000000E+00  6.000000E-02  1.000000E+00  1.777800E-17  0.000000E+00  1.000000E+00  0.000000E+00  1.026150E+03  1.963460E+01  1.394195E-01 -1.891942E+00 -4.370008E+02  6.552137E-05 -8.385759E-11  3.931295E-06 -5.031463E-12  6.069435E-20 -1.660931E-27  0.000000E+00  0.000000E+00  6.552137E-05 -8.385759E-11  0.000000E+00  0.000000E+00  3.392300E-07 -4.341400E-13
  2.778000E+03 -5.500000E+01  2.282900E+07  7.278000E+01  0.000000E+00  0.000000E+00  6.000000E-02  1.000000E+00  1.432900E-19  0.000000E+00  1.000000E+00  0.000000E+00  1.026070E+03  1.785168E+01  1.394284E-01 -1.719803E+00 -5.648457E+02  5.960070E-05 -5.365917E-11  3.576043E-06 -3.219546E-12  5.588702E-22 -8.530943E-30  0.000000E+00  0.000000E+00  5.960070E-05 -5.365917E-11  0.000000E+00  0.000000E+00  3.086200E-07 -2.778450E-13
  3.055000E+03 -5.500000E+01  2.265000E+07  7.278000E+01  0.000000E+00  0.000000E+00  6.000000E-02  1.000000E+00  9.196200E-22  0.000000E+00  1.000000E+00  0.000000E+00  1.026000E+03  1.622762E+01  1.394364E-01 -1.563206E+00 -9.248616E+02  5.420494E-05 -2.710180E-11  3.252291E-06 -1.626105E-12  4.092363E-24 -2.754079E-32  0.000000E+00  0.000000E+00  5.420494E-05 -2.710180E-11  0.000000E+00  0.000000E+00  2.807250E-07 -1.403500E-13
  3.359000E+03 -5.500000E+01  2.247000E+07  7.278000E+01  0.000000E+00  0.000000E+00  6.000000E-02  1.000000E+00  4.710000E-24  0.000000E+00  1.000000E+00  0.000000E+00  1.025930E+03  1.474717E+01  1.394431E-01 -1.420668E+00 -4.724361E+03  4.928365E-05 -4.388072E-12  2.957019E-06 -2.632840E-13  2.384666E-26 -2.273885E-35  0.000000E+00  0.000000E+00  4.928365E-05 -4.388072E-12  0.000000E+00  0.000000E+00  2.552800E-07 -2.272800E-14
  3.694000E+03 -5.500000E+01  2.229000E+07  7.278000E+01  0.000000E+00  0.000000E+00  6.000000E-02  1.000000E+00  1.928000E-26  0.000000E+00  1.000000E+00  0.000000E+00  1.025850E+03  1.340335E+01  1.394487E-01 -1.291503E+00  1.197906E+03  4.481449E-05  1.431465E-11  2.688874E-06  8.588797E-13  1.109680E-28  2.597603E-37  0.000000E+00  0.000000E+00  4.481449E-05  1.431465E-11  0.000000E+00  0.000000E+00  2.321650E-07  7.417250E-14
  4.062000E+03 -5.500000E+01  2.211100E+07  7.278000E+01  0.000000E+00  0.000000E+00  6.000000E-02  1.000000E+00  6.319200E-29  0.000000E+00  1.000000E+00  0.000000E+00  1.025780E+03  1.217897E+01  1.394531E-01 -1.174030E+00  4.909358E+02  4.074062E-05  2.888869E-11  2.444441E-06  1.733323E-12  4.127006E-31  1.730279E-39  0.000000E+00  0.000000E+00  4.074062E-05  2.888869E-11  0.000000E+00  0.000000E+00  2.110900E-07  1.497100E-13
  4.467000E+03 -5.500000E+01  2.193100E+07  7.278000E+01  0.000000E+00  0.000000E+00  6.000000E-02  1.000000E+00  1.661100E-31  0.000000E+00  1.000000E+00  0.000000E+00  1.025710E+03  1.106206E+01  1.394563E-01 -1.067063E+00  2.987355E+02  3.702246E-05  3.927834E-11  2.221348E-06  2.356699E-12  1.228779E-33  6.228654E-42  0.000000E+00  0.000000E+00  3.702246E-05  3.927834E-11  0.000000E+00  0.000000E+00  1.918550E-07  2.035850E-13
  4.912000E+03 -5.500000E+01  2.175200E+07  7.278000E+01  0.000000E+00  0.000000E+00  6.000000E-02  1.000000E+00  3.504400E-34  0.000000E+00  1.000000E+00  0.000000E+00  1.025630E+03  1.004601E+01  1.394579E-01 -9.699219E-01  2.130897E+02  3.363832E-05  4.553070E-11  2.018298E-06  2.731843E-12  2.933027E-36  1.534367E-44  0.000000E+00  0.000000E+00  3.363832E-05  4.553070E-11  0.000000E+00  0.000000E+00  1.743450E-07  2.360250E-13
  5.401000E+03 -5.500000E+01  2.157300E+07  7.278000E+01  0.000000E+00  0.000000E+00  6.000000E-02  1.000000E+00  5.941100E-37  0.000000E+00  1.000000E+00  0.000000E+00  1.025560E+03  9.122360E+00  1.394586E-01 -8.817464E-01  1.679615E+02  3.056043E-05  4.776596E-11  1.833623E-06  2.865957E-12  5.620910E-39  2.749060E-47  0.000000E+00  0.000000E+00  3.056043E-05  4.776596E-11  0.000000E+00  0.000000E+00  1.584150E-07  2.476500E-13
  5.939000E+03 -5.500000E+01  2.139400E+07  7.278000E+01  0.000000E+00  0.000000E+00  6.000000E-02  1.000000E+00  8.102500E-40  0.000000E+00  1.000000E+00  0.000000E+00  1.025490E+03  8.280780E+00  1.394582E-01 -8.014766E-01  1.435088E+02  2.775451E-05  4.622832E-11  1.665269E-06  2.773699E-12  8.652374E-42  3.655376E-50  0.000000E+00  0.000000E+00  2.775451E-05  4.622832E-11  0.000000E+00  0.000000E+00  1.438900E-07  2.397150E-13
  6.530000E+03 -5.500000E+01  2.121500E+07  7.278000E+01  0.000000E+00  0.000000E+00  6.000000E-02  1.000000E+00  8.902700E-43  0.000000E+00  1.000000E+00  0.000000E+00  1.025420E+03  7.515216E+00  1.394569E-01 -7.284634E-01  1.330309E+02  2.520079E-05  4.125649E-11  1.512046E-06  2.475387E-12  1.071316E-44  3.611098E-53  0.000000E+00  0.000000E+00  2.520079E-05  4.125649E-11  0.000000E+00  0.000000E+00  1.306700E-07  2.139700E-13
  7.181000E+03 -5.500000E+01  2.103700E+07  7.278000E+01  0.000000E+00  0.000000E+00  6.000000E-02  1.000000E+00  7.885900E-46  0.000000E+00  1.000000E+00  0.000000E+00  1.025340E+03  6.820174E+00  1.394543E-01 -6.621032E-01  1.362453E+02  2.288119E-05  3.331100E-11  1.372871E-06  1.998661E-12  1.068461E-47  2.601835E-56  0.000000E+00  0.000000E+00  2.288119E-05  3.331100E-11  0.000000E+00  0.000000E+00  1.186600E-07  1.727850E-13
  7.896000E+03 -5.500000E+01  2.085900E+07  7.278000E+01  0.000000E+00  0.000000E+00  6.000000E-02  1.000000E+00  5.638100E-49  0.000000E+00  1.000000E+00  0.000000E+00  1.025270E+03  6.191162E+00  1.394513E-01 -6.018835E-01  1.636610E+02  2.078098E-05  2.293329E-11  1.246857E-06  1.375997E-12  8.592860E-51  1.290145E-59  0.000000E+00  0.000000E+00  2.078098E-05  2.293329E-11  0.000000E+00  0.000000E+00  1.077850E-07  1.189750E-13
  8.682000E+03 -5.500000E+01  2.068100E+07  7.278000E+01  0.000000E+00  0.000000E+00  6.000000E-02  1.000000E+00  3.257900E-52  0.000000E+00  1.000000E+00  0.000000E+00  1.025200E+03  5.621874E+00  1.394477E-01 -5.471186E-01  2.883111E+02  1.887931E-05  1.076716E-11  1.132754E-06  6.460291E-13  5.579872E-54  3.525879E-63  0.000000E+00  0.000000E+00  1.887931E-05  1.076716E-11  0.000000E+00  0.000000E+00  9.793800E-08  5.586650E-14
  9.547000E+03 -5.500000E+01  2.050300E+07  7.278000E+01  0.000000E+00  0.000000E+00  6.000000E-02  1.000000E+00  1.524200E-85  0.000000E+00  1.000000E+00  0.000000E+00  1.025130E+03  2.675665E+00  1.394444E-01 -2.605049E-01  4.252721E+05  8.987662E-06 -2.646745E-14  5.392580E-07 -1.588045E-15  2.928063E-57 -4.380683E-99  0.000000E+00  0.000000E+00  8.987662E-06 -2.646745E-14  0.000000E+00  0.000000E+00  4.662800E-08 -1.372970E-16
  3.750000E-02 -6.500000E+01  3.332900E+07  7.333000E+01  9.773500E-01  2.265200E-02  0.000000E+00  0.000000E+00  1.696900E-02 -1.000000E+07  1.000000E+00  8.021600E+02  0.000000E+00  5.351952E+05 -1.219148E+02 -6.749003E+04  3.592465E+07  8.414686E-01 -1.920555E-04  0.000000E+00  0.000000E+00  8.414686E-01 -1.920555E-04  8.414686E-01 -1.920555E-04  0.000000E+00  0.000000E+00  5.676500E-03 -1.294300E-06  0.000000E+00  0.000000E+00
  1.162000E-01 -6.500000E+01  3.301200E+07  7.333000E+01  9.832400E-01  1.676000E-02  0.000000E+00  0.000000E+00  1.691300E-02 -1.000000E+07  1.000000E+00  7.997200E+02  0.000000E+00  7.901897E+05 -1.022348E+02 -9.964573E+04  1.054157E+07  1.242217E+00 -1.610200E-04  0.000000E+00  0.000000E+00  1.242217E+00 -1.610200E-04  1.242217E+00 -1.610200E-04  0.000000E+00  0.000000E+00  8.372300E-03 -1.082050E-06  0.000000E+00  0.000000E+00
  2.028000E-01 -6.500000E+01  3.284600E+07  7.333000E+01  9.842600E-01  1.574000E-02  0.000000E+00  0.000000E+00  1.688500E-02 -1.000000E+07  1.000000E+00  7.984300E+02  0.000000E+00  4.168601E+05 -9.191436E+01 -5.256753E+04  5.492777E+06  6.550776E-01 -1.447543E-04  0.000000E+00  0.000000E+00  6.550776E-01 -1.447543E-04  6.550776E-01 -1.447543E-04  0.000000E+00  0.000000E+00  4.407750E-03 -9.734100E-07  0.000000E+00  0.000000E+00
  2.980000E-01 -6.500000E+01  3.273000E+07  7.333000E+01  9.846400E-01  1.536000E-02  0.000000E+00  0.000000E+00  1.686500E-02 -1.000000E+07  1.000000E+00  7.975200E+02  0.000000E+00  2.773228E+05 -8.469202E+01 -3.497137E+04  3.401101E+06  4.357112E-01 -1.333763E-04  0.000000E+00  0.000000E+00  4.357112E-01 -1.333763E-04  4.357112E-01 -1.333763E-04  0.000000E+00  0.000000E+00  2.933850E-03 -8.975950E-07  0.000000E+00  0.000000E+00
  4.027000E-01 -6.500000E+01  3.263900E+07  7.333000E+01  9.849700E-01  1.502700E-02  0.000000E+00  0.000000E+00  1.684900E-02 -1.000000E+07  1.000000E+00  7.968100E+02  0.000000E+00  2.032560E+05 -7.901514E+01 -2.563128E+04  2.289083E+06  3.192946E-01 -1.244348E-04  0.000000E+00  0.000000E+00  3.192946E-01 -1.244348E-04  3.192946E-01 -1.244348E-04  0.000000E+00  0.000000E+00  2.151550E-03 -8.379400E-07  0.000000E+00  0.000000E+00
  5.178000E-01 -6.500000E+01  3.256400E+07  7.333000E+01  9.851600E-01  1.483800E-02  0.000000E+00  0.000000E+00  1.683500E-02 -1.000000E+07  1.000000E+00  7.962100E+02  0.000000E+00  1.573055E+05 -7.426963E+01 -1.983679E+04  1.619040E+06  2.470815E-01 -1.169623E-04  0.000000E+00  0.000000E+00  2.470815E-01 -1.169623E-04  2.470815E-01 -1.169623E-04  0.000000E+00  0.000000E+00  1.665950E-03 -7.880700E-07  0.000000E+00  0.000000E+00
  6.444000E-01 -6.500000E+01  3.249800E+07  7.333000E+01  9.852500E-01  1.475300E-02  0.000000E+00  0.000000E+00  1.682400E-02 -1.000000E+07  1.000000E+00  7.956900E+02  0.000000E+00  1.260514E+05 -7.013956E+01 -1.589553E+04  1.183113E+06  1.979703E-01 -1.104602E-04  0.000000E+00  0.000000E+00  1.979703E-01 -1.104602E-04  1.979703E-01 -1.104602E-04  0.000000E+00  0.000000E+00  1.335600E-03 -7.447100E-07  0.000000E+00  0.000000E+00
  7.835000E-01 -6.500000E+01  3.243900E+07  7.333000E+01  9.852800E-01  1.472200E-02  0.000000E+00  0.000000E+00  1.681400E-02 -1.000000E+07  1.000000E+00  7.952300E+02  0.000000E+00  1.034678E+05 -6.644218E+01 -1.304764E+04  8.847144E+05  1.624870E-01 -1.046401E-04  0.000000E+00  0.000000E+00  1.624870E-01 -1.046401E-04  1.624870E-01 -1.046401E-04  0.000000E+00  0.000000E+00  1.096870E-03 -7.058550E-07  0.000000E+00  0.000000E+00
  9.366000E-01 -6.500000E+01  3.238500E+07  7.333000E+01  9.855000E-01  1.450000E-02  0.000000E+00  0.000000E+00  1.680400E-02 -1.000000E+07  1.000000E+00  7.948000E+02  0.000000E+00  8.645235E+04 -6.306387E+01 -1.090193E+04  6.731019E+05  1.357547E-01 -9.932312E-05  0.000000E+00  0.000000E+00  1.357547E-01 -9.932312E-05  1.357547E-01 -9.932312E-05  0.000000E+00  0.000000E+00  9.168450E-04 -6.702500E-07  0.000000E+00  0.000000E+00
  1.105000E+00 -6.500000E+01  3.233500E+07  7.333000E+01  9.853500E-01  1.464900E-02  0.000000E+00  0.000000E+00  1.679500E-02 -1.000000E+07  1.000000E+00  7.944000E+02  0.000000E+00  7.321796E+04 -5.992766E+01 -9.233034E+03  5.187173E+05  1.149644E-01 -9.438766E-05  0.000000E+00  0.000000E+00  1.149644E-01 -9.438766E-05  1.149644E-01 -9.438766E-05  0.000000E+00  0.000000E+00  7.768150E-04 -6.373550E-07  0.000000E+00  0.000000E+00
  1.290000E+00 -6.500000E+01  3.228900E+07  7.333000E+01  9.856000E-01  1.439700E-02  0.000000E+00  0.000000E+00  1.678700E-02 -1.000000E+07  1.000000E+00  7.940200E+02  0.000000E+00  6.267402E+04 -5.698555E+01 -7.903402E+03  4.041229E+05  9.840159E-02 -8.975875E-05  0.000000E+00  0.000000E+00  9.840159E-02 -8.975875E-05  9.840159E-02 -8.975875E-05  0.000000E+00  0.000000E+00  6.652150E-04 -6.062350E-07  0.000000E+00  0.000000E+00
  1.493000E+00 -6.500000E+01  3.224500E+07  7.333000E+01  9.855100E-01  1.449100E-02  0.000000E+00  0.000000E+00  1.677900E-02 -1.000000E+07  1.000000E+00  7.936700E+02  0.000000E+00  5.411605E+04 -5.420150E+01 -6.824216E+03  3.174190E+05  8.495945E-02 -8.537825E-05  0.000000E+00  0.000000E+00  8.495945E-02 -8.537825E-05  8.495945E-02 -8.537825E-05  0.000000E+00  0.000000E+00  5.745700E-04 -5.770150E-07  0.000000E+00  0.000000E+00
  1.717000E+00 -6.500000E+01  3.220300E+07  7.333000E+01  9.855900E-01  1.441400E-02  0.000000E+00  0.000000E+00  1.677200E-02 -1.000000E+07  1.000000E+00  7.933300E+02  0.000000E+00  4.705619E+04 -5.154786E+01 -5.933941E+03  2.511050E+05  7.387118E-02 -8.120411E-05  0.000000E+00  0.000000E+00  7.387118E-02 -8.120411E-05  7.387118E-02 -8.120411E-05  0.000000E+00  0.000000E+00  4.998150E-04 -5.488350E-07  0.000000E+00  0.000000E+00
  1.963000E+00 -6.500000E+01  3.216300E+07  7.333000E+01  9.856100E-01  1.439100E-02  0.000000E+00  0.000000E+00  1.676500E-02 -1.000000E+07  1.000000E+00  7.930100E+02  0.000000E+00  4.114879E+04 -4.900425E+01 -5.188994E+03  1.997300E+05  6.459352E-02 -7.720359E-05  0.000000E+00  0.000000E+00  6.459352E-02 -7.720359E-05  6.459352E-02 -7.720359E-05  0.000000E+00  0.000000E+00  4.372100E-04 -5.222400E-07  0.000000E+00  0.000000E+00
  2.234000E+00 -6.500000E+01  3.212400E+07  7.333000E+01  9.855400E-01  1.446000E-02  0.000000E+00  0.000000E+00  1.675800E-02 -1.000000E+07  1.000000E+00  7.926900E+02  0.000000E+00  3.615433E+04 -4.655345E+01 -4.559179E+03  1.596284E+05  5.675018E-02 -7.334922E-05  0.000000E+00  0.000000E+00  5.675018E-02 -7.334922E-05  5.675018E-02 -7.334922E-05  0.000000E+00  0.000000E+00  3.842950E-04 -4.963150E-07  0.000000E+00  0.000000E+00
  2.531000E+00 -6.500000E+01  3.208600E+07  7.333000E+01  9.855900E-01  1.441100E-02  0.000000E+00  0.000000E+00  1.675100E-02 -1.000000E+07  1.000000E+00  7.923900E+02  0.000000E+00  3.189681E+04 -4.418103E+01 -4.022289E+03  1.280758E+05  5.006447E-02 -6.961867E-05  0.000000E+00  0.000000E+00  5.006447E-02 -6.961867E-05  5.006447E-02 -6.961867E-05  0.000000E+00  0.000000E+00  3.391600E-04 -4.712200E-07  0.000000E+00  0.000000E+00
  2.858000E+00 -6.500000E+01  3.205000E+07  7.333000E+01  9.857300E-01  1.427100E-02  0.000000E+00  0.000000E+00  1.674500E-02 -1.000000E+07  1.000000E+00  7.921000E+02  0.000000E+00  2.824163E+04 -4.187443E+01 -3.561354E+03  1.031437E+05  4.432494E-02 -6.599195E-05  0.000000E+00  0.000000E+00  4.432494E-02 -6.599195E-05  4.432494E-02 -6.599195E-05  0.000000E+00  0.000000E+00  3.003650E-04 -4.468050E-07  0.000000E+00  0.000000E+00
  3.218000E+00 -6.500000E+01  3.201400E+07  7.333000E+01  9.856400E-01  1.435600E-02  0.000000E+00  0.000000E+00  1.673900E-02 -1.000000E+07  1.000000E+00  7.918100E+02  0.000000E+00  2.508187E+04 -3.962566E+01 -3.162897E+03  8.330541E+04  3.936368E-02 -6.245654E-05  0.000000E+00  0.000000E+00  3.936368E-02 -6.245654E-05  3.936368E-02 -6.245654E-05  0.000000E+00  0.000000E+00  2.668400E-04 -4.230650E-07  0.000000E+00  0.000000E+00
  3.613000E+00 -6.500000E+01  3.198000E+07  7.333000E+01  9.856200E-01  1.438500E-02  0.000000E+00  0.000000E+00  1.673300E-02 -1.000000E+07  1.000000E+00  7.915300E+02  0.000000E+00  2.233379E+04 -3.742503E+01 -2.816356E+03  6.745603E+04  3.504900E-02 -5.899713E-05  0.000000E+00  0.000000E+00  3.504900E-02 -5.899713E-05  3.504900E-02 -5.899713E-05  0.000000E+00  0.000000E+00  2.376950E-04 -3.997700E-07  0.000000E+00  0.000000E+00
  4.048000E+00 -6.500000E+01  3.194600E+07  7.333000E+01  9.858500E-01  1.415500E-02  0.000000E+00  0.000000E+00  1.672700E-02 -1.000000E+07  1.000000E+00  7.912500E+02  0.000000E+00  1.993137E+04 -3.526790E+01 -2.513404E+03  5.472347E+04  3.127720E-02 -5.560643E-05  0.000000E+00  0.000000E+00  3.127720E-02 -5.560643E-05  3.127720E-02 -5.560643E-05  0.000000E+00  0.000000E+00  2.121750E-04 -3.768150E-07  0.000000E+00  0.000000E+00
  4.526000E+00 -6.500000E+01  3.191200E+07  7.333000E+01  9.856700E-01  1.433000E-02  0.000000E+00  0.000000E+00  1.672100E-02 -1.000000E+07  1.000000E+00  7.909700E+02  0.000000E+00  1.782393E+04 -3.315183E+01 -2.247645E+03  4.453076E+04  2.796867E-02 -5.228048E-05  0.000000E+00  0.000000E+00  2.796867E-02 -5.228048E-05  2.796867E-02 -5.228048E-05  0.000000E+00  0.000000E+00  1.897950E-04 -3.545500E-07  0.000000E+00  0.000000E+00
  5.052000E+00 -6.500000E+01  3.187900E+07  7.333000E+01  9.855800E-01  1.441600E-02  0.000000E+00  0.000000E+00  1.671500E-02 -1.000000E+07  1.000000E+00  7.907000E+02  0.000000E+00  1.597039E+04 -3.107022E+01 -2.013904E+03  3.626839E+04  2.505890E-02 -4.900907E-05  0.000000E+00  0.000000E+00  2.505890E-02 -4.900907E-05  2.505890E-02 -4.900907E-05  0.000000E+00  0.000000E+00  1.701350E-04 -3.324750E-07  0.000000E+00  0.000000E+00
  5.630000E+00 -6.500000E+01  3.184700E+07  7.333000E+01  9.858200E-01  1.417800E-02  0.000000E+00  0.000000E+00  1.670900E-02 -1.000000E+07  1.000000E+00  7.904300E+02  0.000000E+00  1.432905E+04 -2.902316E+01 -1.806925E+03  2.958931E+04  2.248238E-02 -4.579230E-05  0.000000E+00  0.000000E+00  2.248238E-02 -4.579230E-05  2.248238E-02 -4.579230E-05  0.000000E+00  0.000000E+00  1.526850E-04 -3.106900E-07  0.000000E+00  0.000000E+00
  6.266000E+00 -6.500000E+01  3.181500E+07  7.333000E+01  9.856500E-01  1.434600E-02  0.000000E+00  0.000000E+00  1.670300E-02 -1.000000E+07  1.000000E+00  7.901700E+02  0.000000E+00  1.287466E+04 -2.700894E+01 -1.623518E+03  2.416505E+04  2.019942E-02 -4.262757E-05  0.000000E+00  0.000000E+00  2.019942E-02 -4.262757E-05  2.019942E-02 -4.262757E-05  0.000000E+00  0.000000E+00  1.372200E-04 -2.893650E-07  0.000000E+00  0.000000E+00
  6.965000E+00 -6.500000E+01  3.178300E+07  7.333000E+01  9.857200E-01  1.428300E-02  0.000000E+00  0.000000E+00  1.669800E-02 -1.000000E+07  1.000000E+00  7.899100E+02  0.000000E+00  1.158303E+04 -2.502516E+01 -1.460636E+03  1.976843E+04  1.817206E-02 -3.951061E-05  0.000000E+00  0.000000E+00  1.817206E-02 -3.951061E-05  1.817206E-02 -3.951061E-05  0.000000E+00  0.000000E+00  1.234950E-04 -2.682700E-07  0.000000E+00  0.000000E+00
  7.734000E+00 -6.500000E+01  3.175200E+07  7.333000E+01  9.858000E-01  1.420300E-02  0.000000E+00  0.000000E+00  1.669200E-02 -1.000000E+07  1.000000E+00  7.896500E+02  0.000000E+00  1.043164E+04 -2.307055E+01 -1.315440E+03  1.618387E+04  1.636492E-02 -3.644006E-05  0.000000E+00  0.000000E+00  1.636492E-02 -3.644006E-05  1.636492E-02 -3.644006E-05  0.000000E+00  0.000000E+00  1.112450E-04 -2.475000E-07  0.000000E+00  0.000000E+00
  8.579000E+00 -6.500000E+01  3.172100E+07  7.333000E+01  9.856700E-01  1.433500E-02  0.000000E+00  0.000000E+00  1.668700E-02 -1.000000E+07  1.000000E+00  7.894000E+02  0.000000E+00  9.403974E+03 -2.114480E+01 -1.185843E+03  1.326061E+04  1.475204E-02 -3.341513E-05  0.000000E+00  0.000000E+00  1.475204E-02 -3.341513E-05  1.475204E-02 -3.341513E-05  0.000000E+00  0.000000E+00  1.003190E-04 -2.270450E-07  0.000000E+00  0.000000E+00
  9.508000E+00 -6.500000E+01  3.169000E+07  7.333000E+01  9.857500E-01  1.424700E-02  0.000000E+00  0.000000E+00  1.668100E-02 -1.000000E+07  1.000000E+00  7.891400E+02  0.000000E+00  8.484813E+03 -1.924802E+01 -1.069930E+03  1.087375E+04  1.330952E-02 -3.043578E-05  0.000000E+00  0.000000E+00  1.330952E-02 -3.043578E-05  1.330952E-02 -3.043578E-05  0.000000E+00  0.000000E+00  9.054200E-05 -2.068750E-07  0.000000E+00  0.000000E+00
  1.053000E+01 -6.500000E+01  3.166000E+07  7.333000E+01  9.858500E-01  1.415300E-02  0.000000E+00  0.000000E+00  1.667600E-02 -1.000000E+07  1.000000E+00  7.888900E+02  0.000000E+00  7.661012E+03 -1.737906E+01 -9.660432E+02  8.923440E+03  1.201672E-02 -2.750056E-05  0.000000E+00  0.000000E+00  1.201672E-02 -2.750056E-05  1.201672E-02 -2.750056E-05  0.000000E+00  0.000000E+00  8.176750E-05 -1.869600E-07  0.000000E+00  0.000000E+00
  1.165000E+01 -6.500000E+01  3.162900E+07  7.333000E+01  9.857400E-01  1.426100E-02  0.000000E+00  0.000000E+00  1.667000E-02 -1.000000E+07  1.000000E+00  7.886400E+02  0.000000E+00  6.922472E+03 -1.553945E+01 -8.729072E+02  7.325589E+03  1.085778E-02 -2.461156E-05  0.000000E+00  0.000000E+00  1.085778E-02 -2.461156E-05  1.085778E-02 -2.461156E-05  0.000000E+00  0.000000E+00  7.390600E-05 -1.673600E-07  0.000000E+00  0.000000E+00
  1.289000E+01 -6.500000E+01  3.159900E+07  7.333000E+01  9.856100E-01  1.439400E-02  0.000000E+00  0.000000E+00  1.666500E-02 -1.000000E+07  1.000000E+00  7.883900E+02  0.000000E+00  6.259338E+03 -1.373220E+01 -7.892804E+02  6.017977E+03  9.817212E-03 -2.177366E-05  0.000000E+00  0.000000E+00  9.817212E-03 -2.177366E-05  9.817212E-03 -2.177366E-05  0.000000E+00  0.000000E+00  6.685300E-05 -1.481700E-07  0.000000E+00  0.000000E+00
  1.425000E+01 -6.500000E+01  3.156900E+07  7.333000E+01  9.859100E-01  1.409300E-02  0.000000E+00  0.000000E+00  1.666000E-02 -1.000000E+07  1.000000E+00  7.881400E+02  0.000000E+00  5.662450E+03 -1.195318E+01 -7.140077E+02  4.943261E+03  8.880634E-03 -1.898026E-05  0.000000E+00  0.000000E+00  8.880634E-03 -1.898026E-05  8.880634E-03 -1.898026E-05  0.000000E+00  0.000000E+00  6.049050E-05 -1.291600E-07  0.000000E+00  0.000000E+00
  1.574000E+01 -6.500000E+01  3.154000E+07  7.333000E+01  9.857500E-01  1.425400E-02  0.000000E+00  0.000000E+00  1.665400E-02 -1.000000E+07  1.000000E+00  7.878900E+02  0.000000E+00  5.125770E+03 -1.021269E+01 -6.463269E+02  4.060501E+03  8.038552E-03 -1.624774E-05  0.000000E+00  0.000000E+00  8.038552E-03 -1.624774E-05  8.038552E-03 -1.624774E-05  0.000000E+00  0.000000E+00  5.476850E-05 -1.106150E-07  0.000000E+00  0.000000E+00
  1.739000E+01 -6.500000E+01  3.151000E+07  7.333000E+01  9.856700E-01  1.433000E-02  0.000000E+00  0.000000E+00  1.664900E-02 -1.000000E+07  1.000000E+00  7.876400E+02  0.000000E+00  4.642527E+03 -8.512580E+00 -5.853859E+02  3.334620E+03  7.280356E-03 -1.357872E-05  0.000000E+00  0.000000E+00  7.280356E-03 -1.357872E-05  7.280356E-03 -1.357872E-05  0.000000E+00  0.000000E+00  4.962550E-05 -9.248000E-08  0.000000E+00  0.000000E+00
  1.919000E+01 -6.500000E+01  3.148000E+07  7.333000E+01  9.857500E-01  1.425200E-02  0.000000E+00  0.000000E+00  1.664400E-02 -1.000000E+07  1.000000E+00  7.873900E+02  0.000000E+00  4.205635E+03 -6.857910E+00 -5.302908E+02  2.736674E+03  6.594919E-03 -1.098131E-05  0.000000E+00  0.000000E+00  6.594919E-03 -1.098131E-05  6.594919E-03 -1.098131E-05  0.000000E+00  0.000000E+00  4.496800E-05 -7.480950E-08  0.000000E+00  0.000000E+00
  2.118000E+01 -6.500000E+01  3.145100E+07  7.333000E+01  9.858600E-01  1.414300E-02  0.000000E+00  0.000000E+00  1.663800E-02 -1.000000E+07  1.000000E+00  7.871500E+02  0.000000E+00  3.810695E+03 -5.257858E+00 -4.804864E+02  2.242681E+03  5.975329E-03 -8.469888E-06  0.000000E+00  0.000000E+00  5.975329E-03 -8.469888E-06  5.975329E-03 -8.469888E-06  0.000000E+00  0.000000E+00  4.075250E-05 -5.771150E-08  0.000000E+00  0.000000E+00
  2.336000E+01 -6.500000E+01  3.142200E+07  7.333000E+01  9.857400E-01  1.426500E-02  0.000000E+00  0.000000E+00  1.663300E-02 -1.000000E+07  1.000000E+00  7.869000E+02  0.000000E+00  3.453907E+03 -3.720727E+00 -4.354940E+02  1.829203E+03  5.415618E-03 -6.057370E-06  0.000000E+00  0.000000E+00  5.415618E-03 -6.057370E-06  5.415618E-03 -6.057370E-06  0.000000E+00  0.000000E+00  3.694750E-05 -4.129400E-08  0.000000E+00  0.000000E+00
  2.576000E+01 -6.500000E+01  3.139300E+07  7.333000E+01  9.857500E-01  1.425400E-02  0.000000E+00  0.000000E+00  1.662800E-02 -1.000000E+07  1.000000E+00  7.866600E+02  0.000000E+00  3.131866E+03 -2.257816E+00 -3.948851E+02  1.474014E+03  4.910446E-03 -3.761567E-06  0.000000E+00  0.000000E+00  4.910446E-03 -3.761567E-06  4.910446E-03 -3.761567E-06  0.000000E+00  0.000000E+00  3.351400E-05 -2.565100E-08  0.000000E+00  0.000000E+00
  2.840000E+01 -6.500000E+01  3.136300E+07  7.333000E+01  9.858000E-01  1.420200E-02  0.000000E+00  0.000000E+00  1.662300E-02 -1.000000E+07  1.000000E+00  7.864100E+02  0.000000E+00  2.840745E+03 -8.856836E-01 -3.581765E+02  1.114668E+03  4.453793E-03 -1.608405E-06  0.000000E+00  0.000000E+00  4.453793E-03 -1.608405E-06  4.453793E-03 -1.608405E-06  0.000000E+00  0.000000E+00  3.040600E-05 -1.097200E-08  0.000000E+00  0.000000E+00
  3.131000E+01 -6.500000E+01  3.133400E+07  7.333000E+01  9.857300E-01  1.426900E-02  0.000000E+00  0.000000E+00  1.661700E-02 -1.000000E+07  1.000000E+00  7.861700E+02  0.000000E+00  2.577320E+03  3.721060E-01 -3.249617E+02  1.816204E+03  4.040600E-03  3.645646E-07  0.000000E+00  0.000000E+00  4.040600E-03  3.645646E-07  4.040600E-03  3.645646E-07  0.000000E+00  0.000000E+00  2.759400E-05  2.491700E-09  0.000000E+00  0.000000E+00
  3.450000E+01 -6.500000E+01  3.130600E+07  7.333000E+01  9.856900E-01  1.431200E-02  0.000000E+00  0.000000E+00  1.661200E-02 -1.000000E+07  1.000000E+00  7.859200E+02  0.000000E+00  2.339038E+03  1.480566E+00 -2.949191E+02  9.728262E+02  3.666865E-03  2.100855E-06  0.000000E+00  0.000000E+00  3.666865E-03  2.100855E-06  3.666865E-03  2.100855E-06  0.000000E+00  0.000000E+00  2.505150E-05  1.436900E-08  0.000000E+00  0.000000E+00
  3.801000E+01 -6.500000E+01  3.127700E+07  7.333000E+01  9.857900E-01  1.421100E-02  0.000000E+00  0.000000E+00  1.660700E-02 -1.000000E+07  1.000000E+00  7.856800E+02  0.000000E+00  2.123153E+03  2.378541E+00 -2.677032E+02  7.723025E+02  3.328274E-03  3.507303E-06  0.000000E+00  0.000000E+00  3.328274E-03  3.507303E-06  3.328274E-03  3.507303E-06  0.000000E+00  0.000000E+00  2.274500E-05  2.399550E-08  0.000000E+00  0.000000E+00
  4.187000E+01 -6.500000E+01  3.124800E+07  7.333000E+01  9.858500E-01  1.414700E-02  0.000000E+00  2.442500E-15  1.660200E-02 -1.000000E+07  1.000000E+00  7.854400E+02  0.000000E+00  1.927456E+03  2.979225E+00 -2.430379E+02  6.297152E+02  3.021362E-03  4.448036E-06  0.000000E+00  0.000000E+00  3.021362E-03  4.448036E-06  3.021362E-03  4.448036E-06  0.000000E+00  0.000000E+00  2.065250E-05  3.043750E-08  0.000000E+00  0.000000E+00
  4.612000E+01 -6.500000E+01  3.121900E+07  7.333000E+01  9.261600E-01  2.084800E-03  2.686300E-01  4.357200E-03  1.659700E-02 -4.462400E+05  1.000000E+00  7.852000E+02  1.196410E+03  1.751045E+03  3.146063E+00 -2.207260E+02  5.186559E+02  2.744276E-03  4.709306E-06 -4.933026E-08  0.000000E+00  2.739377E-03  4.688677E-06  2.745110E-03  4.709306E-06 -8.324728E-07  0.000000E+00  1.934600E-05  3.391150E-08 -8.972500E-09  0.000000E+00
  5.079000E+01 -6.500000E+01  3.119000E+07  7.333000E+01  5.270300E-01  0.000000E+00  5.925700E-02  5.106700E-03  4.237400E-02 -4.238400E+04  1.000000E+00  7.849500E+02  1.038450E+03  1.590796E+03  1.349865E+00 -2.004346E+02  4.682119E+02  2.493032E-03  1.864689E-06 -4.316950E-08 -3.584907E-09  2.481974E-03  1.913035E-06  2.493760E-03  1.925490E-06 -7.285066E-07 -6.080458E-08  2.469800E-05  2.448250E-08 -7.851900E-09 -6.490550E-10
  5.592000E+01 -6.500000E+01  3.113300E+07  7.333000E+01  4.793200E-01  0.000000E+00  5.731500E-02  5.111200E-03  4.274500E-02 -3.663300E+04  1.000000E+00  7.844600E+02  1.037150E+03  1.445448E+03  2.902295E+01 -1.819942E+02  3.403004E+02  2.265714E-03  4.514786E-05  3.173382E-08 -8.934436E-09  2.253615E-03  4.506403E-05  2.265163E-03  4.530376E-05  5.501517E-07 -1.558878E-07  3.036950E-05  6.375500E-07  5.494650E-09 -1.526050E-09
  6.156000E+01 -6.500000E+01  3.105900E+07  7.333000E+01  4.633900E-01  0.000000E+00  5.731000E-02  5.109000E-03  4.272500E-02 -3.492900E+04  1.000000E+00  7.838200E+02  1.037110E+03  1.314512E+03  3.078456E+01 -1.653105E+02  2.811804E+02  2.060551E-03  4.787101E-05  6.207885E-08 -1.227757E-08  2.048991E-03  4.782903E-05  2.059468E-03  4.808526E-05  1.083172E-06 -2.142282E-07  2.948250E-05  7.010650E-07  1.043355E-08 -2.036400E-09
  6.777000E+01 -6.500000E+01  3.097700E+07  7.333000E+01  4.523000E-01  0.000000E+00  5.732400E-02  5.106600E-03  4.269900E-02 -3.379600E+04  1.000000E+00  7.831200E+02  1.037080E+03  1.195313E+03  3.043862E+01 -1.501681E+02  2.325011E+02  1.873684E-03  4.729642E-05  8.135351E-08 -1.530565E-08  1.862764E-03  4.730762E-05  1.872266E-03  4.756322E-05  1.419337E-06 -2.669991E-07  2.762050E-05  7.112700E-07  1.335150E-08 -2.487200E-09
  7.460000E+01 -6.500000E+01  3.089000E+07  7.333000E+01  4.428800E-01  0.000000E+00  5.733800E-02  5.103900E-03  4.267200E-02 -3.286600E+04  1.000000E+00  7.823700E+02  1.037050E+03  1.086774E+03  2.952346E+01 -1.364268E+02  1.922973E+02  1.703517E-03  4.582940E-05  9.712744E-08 -1.841139E-08  1.693207E-03  4.589985E-05  1.701824E-03  4.615045E-05  1.694138E-06 -3.211030E-07  2.570700E-05  7.055900E-07  1.564750E-08 -2.941050E-09
  8.210000E+01 -6.500000E+01  3.079800E+07  7.333000E+01  4.341600E-01  0.000000E+00  5.735000E-02  5.101100E-03  4.264400E-02 -3.203100E+04  1.000000E+00  7.815800E+02  1.037010E+03  9.879282E+02  2.840345E+01 -1.239558E+02  1.590504E+02  1.548558E-03  4.403958E-05  1.118263E-07 -2.177099E-08  1.538800E-03  4.417509E-05  1.546609E-03  4.441924E-05  1.950096E-06 -3.796178E-07  2.387050E-05  6.935200E-07  1.772450E-08 -3.423750E-09
  9.035000E+01 -6.500000E+01  3.070000E+07  7.333000E+01  4.257700E-01  0.000000E+00  5.736100E-02  5.098200E-03  4.261400E-02 -3.124800E+04  1.000000E+00  7.807200E+02  1.036980E+03  8.979773E+02  2.721113E+01 -1.126450E+02  1.316152E+02  1.407560E-03  4.213328E-05  1.265401E-07 -2.549552E-08  1.398282E-03  4.234033E-05  1.405355E-03  4.257775E-05  2.206246E-06 -4.444763E-07  2.214600E-05  6.786600E-07  1.975450E-08 -3.950550E-09
  9.942000E+01 -6.500000E+01  3.059600E+07  7.333000E+01  4.175200E-01  0.000000E+00  5.737000E-02  5.095000E-03  4.258200E-02 -3.049800E+04  1.000000E+00  7.798100E+02  1.036930E+03  8.158924E+02  2.600042E+01 -1.023565E+02  1.089566E+02  1.278915E-03  4.019421E-05  1.418397E-07 -2.966995E-08  1.270043E-03  4.048063E-05  1.276443E-03  4.071139E-05  2.472552E-06 -5.171644E-07  2.053550E-05  6.625550E-07  2.182300E-08 -4.531900E-09
  1.094000E+02 -6.500000E+01  3.048700E+07  7.333000E+01  4.093300E-01  0.000000E+00  5.737900E-02  5.091700E-03  4.254900E-02 -2.977100E+04  1.000000E+00  7.788500E+02  1.036890E+03  7.411285E+02  2.479653E+01 -9.301487E+01  9.022609E+01  1.161775E-03  3.826110E-05  1.581292E-07 -3.436858E-08  1.153233E-03  3.863553E-05  1.159019E-03  3.886016E-05  2.756064E-06 -5.989712E-07  1.904100E-05  6.459350E-07  2.398700E-08 -5.176500E-09
  1.204000E+02 -6.500000E+01  3.037100E+07  7.333000E+01  4.011500E-01  0.000000E+00  5.738800E-02  5.088100E-03  4.251400E-02 -2.906300E+04  1.000000E+00  7.778200E+02  1.036840E+03  6.730440E+02  2.361161E+01 -8.453447E+01  7.473547E+01  1.055131E-03  3.635266E-05  1.756746E-07 -3.966275E-08  1.046845E-03  3.682476E-05  1.052070E-03  3.704378E-05  3.061402E-06 -6.911391E-07  1.765650E-05  6.291850E-07  2.628050E-08 -5.892050E-09
  1.324000E+02 -6.500000E+01  3.024800E+07  7.333000E+01  3.929700E-01  0.000000E+00  5.739500E-02  5.084300E-03  4.247700E-02 -2.837100E+04  1.000000E+00  7.767200E+02  1.036790E+03  6.109380E+02  2.244462E+01 -7.682434E+01  6.196189E+01  9.578838E-04  3.446637E-05  1.946426E-07 -4.562336E-08  9.497815E-04  3.504710E-05  9.544922E-04  3.526123E-05  3.391466E-06 -7.948977E-07  1.637200E-05  6.123200E-07  2.872250E-08 -6.686150E-09
  1.457000E+02 -6.500000E+01  3.011900E+07  7.333000E+01  3.847800E-01  0.000000E+00  5.740300E-02  5.080200E-03  4.243700E-02 -2.769400E+04  1.000000E+00  7.755500E+02  1.036730E+03  5.542883E+02  2.128278E+01 -6.981722E+01  5.135503E+01  8.692152E-04  3.258153E-05  2.151997E-07 -5.233101E-08  8.612266E-04  3.328329E-05  8.654658E-04  3.349320E-05  3.749162E-06 -9.116509E-07  1.518000E-05  5.949850E-07  3.133050E-08 -7.567100E-09
  1.603000E+02 -6.500000E+01  2.998100E+07  7.333000E+01  3.765800E-01  0.000000E+00  5.741000E-02  5.075800E-03  4.239600E-02 -2.703000E+04  1.000000E+00  7.743100E+02  1.036670E+03  5.025978E+02  2.011754E+01 -6.345077E+01  4.260279E+01  7.883483E-04  3.068421E-05  2.374903E-07 -5.986735E-08  7.804045E-04  3.152079E-05  7.842116E-04  3.172703E-05  4.136997E-06 -1.042820E-06  1.407350E-05  5.769200E-07  3.411850E-08 -8.543250E-09
  1.763000E+02 -6.500000E+01  2.983400E+07  7.333000E+01  3.683800E-01  0.000000E+00  5.741600E-02  5.071200E-03  4.235100E-02 -2.638100E+04  1.000000E+00  7.729600E+02  1.036610E+03  4.552813E+02  1.894205E+01 -5.765214E+01  3.538931E+01  7.143631E-04  2.876282E-05  2.615253E-07 -6.832241E-08  7.063995E-04  2.974957E-05  7.098080E-04  2.995277E-05  4.555147E-06 -1.189960E-06  1.304100E-05  5.578950E-07  3.708150E-08 -9.623800E-09
  1.940000E+02 -6.500000E+01  2.967900E+07  7.333000E+01  3.601800E-01  0.000000E+00  5.742300E-02  5.066100E-03  4.230300E-02 -2.574500E+04  1.000000E+00  7.715300E+02  1.036540E+03  4.119921E+02  1.774280E+01 -5.237874E+01  2.941824E+01  6.467171E-04  2.679542E-05  2.874175E-07 -7.779765E-08  6.386706E-04  2.794949E-05  6.417114E-04  2.815029E-05  5.005562E-06 -1.354840E-06  1.207750E-05  5.374400E-07  4.022800E-08 -1.081900E-08
  2.134000E+02 -6.500000E+01  2.951300E+07  7.333000E+01  3.519800E-01  0.000000E+00  5.742900E-02  5.060700E-03  4.225200E-02 -2.512200E+04  1.000000E+00  7.699900E+02  1.036470E+03  3.725061E+02  1.651741E+01 -4.760383E+01  2.448391E+01  5.850592E-04  2.477743E-05  3.153384E-07 -8.840764E-08  5.768654E-04  2.611783E-05  5.795680E-04  2.631686E-05  5.491215E-06 -1.539442E-06  1.118150E-05  5.153900E-07  4.357550E-08 -1.214050E-08
  2.347000E+02 -6.500000E+01  2.933700E+07  7.333000E+01  3.438000E-01  0.000000E+00  5.743500E-02  5.054900E-03  4.219700E-02 -2.451100E+04  1.000000E+00  7.683300E+02  1.036390E+03  3.361985E+02  1.526154E+01 -4.324889E+01  2.041862E+01  5.284077E-04  2.270082E-05  3.450589E-07 -1.002753E-07  5.200109E-04  2.424872E-05  5.223997E-04  2.444672E-05  6.008100E-06 -1.745903E-06  1.033785E-05  4.915000E-07  4.708600E-08 -1.360050E-08
  2.581000E+02 -6.500000E+01  2.914900E+07  7.333000E+01  3.356200E-01  0.000000E+00  5.744100E-02  5.048600E-03  4.213800E-02 -2.391400E+04  1.000000E+00  7.665400E+02  1.036300E+03  3.027964E+02  1.397334E+01 -3.927947E+01  1.706543E+01  4.763357E-04  2.056184E-05  3.765534E-07 -1.135330E-07  4.676831E-04  2.234058E-05  4.697800E-04  2.253835E-05  6.555779E-06 -1.976520E-06  9.542350E-06  4.655800E-07  5.075000E-08 -1.521250E-08
  2.839000E+02 -6.500000E+01  2.894900E+07  7.333000E+01  3.274700E-01  0.000000E+00  5.744800E-02  5.041800E-03  4.207400E-02 -2.332900E+04  1.000000E+00  7.646100E+02  1.036210E+03  2.721305E+02  1.265711E+01 -3.567302E+01  1.431140E+01  4.285762E-04  1.836579E-05  4.097549E-07 -1.283297E-07  4.196170E-04  2.040115E-05  4.214433E-04  2.059968E-05  7.133040E-06 -2.233880E-06  8.793000E-06  4.376250E-07  5.455450E-08 -1.699150E-08
  3.123000E+02 -6.500000E+01  2.873700E+07  7.333000E+01  3.193600E-01  0.000000E+00  5.745400E-02  5.034500E-03  4.200700E-02 -2.275600E+04  1.000000E+00  7.625500E+02  1.036120E+03  2.439120E+02  1.131591E+01 -3.239034E+01  1.205753E+01  3.846742E-04  1.611643E-05  4.444101E-07 -1.448120E-07  3.753649E-04  1.843666E-05  3.769390E-04  1.863697E-05  7.735468E-06 -2.520520E-06  8.083850E-06  4.075700E-07  5.846250E-08 -1.895200E-08
  3.434000E+02 -6.500000E+01  2.851100E+07  7.333000E+01  3.112800E-01  0.000000E+00  5.746100E-02  5.026600E-03  4.193300E-02 -2.219600E+04  1.000000E+00  7.603100E+02  1.036010E+03  2.179635E+02  9.961844E+00 -2.940433E+01  1.022998E+01  3.443493E-04  1.383113E-05  4.802091E-07 -1.631365E-07  3.346523E-04  1.646693E-05  3.359919E-04  1.667031E-05  8.357663E-06 -2.839150E-06  7.412100E-06  3.756950E-07  6.243100E-08 -2.110900E-08
  3.777000E+02 -6.500000E+01  2.827100E+07  7.333000E+01  3.032500E-01  0.000000E+00  5.746700E-02  5.018000E-03  4.185400E-02 -2.164800E+04  1.000000E+00  7.579000E+02  1.035900E+03  1.940448E+02  8.610386E+00 -2.667692E+01  8.773125E+00  3.072197E-04  1.153314E-05  5.165825E-07 -1.834403E-07  2.971089E-04  1.451731E-05  2.982302E-04  1.472527E-05  8.989686E-06 -3.192131E-06  6.772600E-06  3.424000E-07  6.638600E-08 -2.347500E-08
  4.154000E+02 -6.500000E+01  2.801800E+07  7.333000E+01  2.952600E-01  0.000000E+00  5.747400E-02  5.008800E-03  4.177100E-02 -2.111200E+04  1.000000E+00  7.553300E+02  1.035790E+03  1.720887E+02  7.287335E+00 -2.419021E+01  7.657063E+00  2.731780E-04  9.261718E-06  5.532432E-07 -2.058243E-07  2.626328E-04  1.262864E-05  2.635516E-04  1.284296E-05  9.626513E-06 -3.581214E-06  6.165800E-06  3.085450E-07  7.029300E-08 -2.605750E-08
  4.568000E+02 -6.500000E+01  2.775000E+07  7.333000E+01  2.873000E-01  0.000000E+00  5.748100E-02  4.998800E-03  4.168000E-02 -2.058500E+04  1.000000E+00  7.525300E+02  1.035670E+03  1.520302E+02  6.023495E+00 -2.192365E+01  6.875177E+00  2.421206E-04  7.063736E-06  5.901539E-07 -2.304077E-07  2.311213E-04  1.084940E-05  2.318532E-04  1.107219E-05  1.026753E-05 -4.008463E-06  5.592850E-06  2.753300E-07  7.414850E-08 -2.886550E-08
  5.024000E+02 -6.500000E+01  2.746700E+07  7.333000E+01  2.793000E-01  0.000000E+00  5.748800E-02  4.988000E-03  4.158300E-02 -2.006300E+04  1.000000E+00  7.495500E+02  1.035540E+03  1.338142E+02  4.820501E+00 -1.985419E+01  6.541374E+00  2.139648E-04  4.940156E-06  6.278520E-07 -2.573683E-07  2.024835E-04  9.183643E-06  2.030429E-04  9.417087E-06  1.092205E-05 -4.476924E-06  5.055600E-06  2.429800E-07  7.801650E-08 -3.191300E-08
  5.525000E+02 -6.500000E+01  2.716900E+07  7.333000E+01  2.713100E-01  0.000000E+00  5.749600E-02  4.976400E-03  4.148000E-02 -1.954900E+04  1.000000E+00  7.463500E+02  1.035400E+03  1.174904E+02  3.553301E+00 -1.796366E+01  7.518880E+00  1.887956E-04  2.689053E-06  6.672476E-07 -2.875351E-07  1.767888E-04  7.444072E-06  1.771897E-04  7.690066E-06  1.160585E-05 -5.001002E-06  4.559200E-06  2.064850E-07  8.200800E-08 -3.529750E-08
  6.076000E+02 -6.500000E+01  2.685500E+07  7.333000E+01  2.638500E-01  0.000000E+00  5.750400E-02  4.963900E-03  4.136800E-02 -1.907500E+04  1.000000E+00  7.428800E+02  1.035250E+03  1.032338E+02  1.748825E+00 -1.624051E+01  1.088112E+02  1.668576E-04 -4.608186E-07  7.057519E-07 -3.249889E-07  1.543237E-04  4.931012E-06  1.545836E-04  5.190812E-06  1.227388E-05 -5.651633E-06  4.111400E-06  1.449250E-07  8.584000E-08 -3.952700E-08
  6.682000E+02 -6.500000E+01  2.652500E+07  7.333000E+01  2.575200E-01  0.000000E+00  5.751300E-02  4.950200E-03  4.124800E-02 -1.867700E+04  1.000000E+00  7.391500E+02  1.035100E+03  9.066306E+01 -1.295124E+00 -1.467821E+01  8.463715E-01  1.474431E-04 -5.702664E-06  7.310892E-07 -3.813936E-07  1.345875E-04  6.506304E-07  1.347302E-04  9.288724E-07  1.271268E-05 -6.631520E-06  3.696600E-06  2.650900E-08  8.811250E-08 -4.600400E-08
  7.348000E+02 -6.500000E+01  2.618200E+07  7.333000E+01  2.484300E-01  0.000000E+00  5.752100E-02  4.935700E-03  4.112200E-02 -1.811200E+04  1.000000E+00  7.351800E+02  1.034940E+03  7.884967E+01 -3.333426E+00 -1.323487E+01  1.088340E+00  1.293147E-04 -9.501816E-06  7.658660E-07 -4.509094E-07  1.159741E-04 -1.976949E-06  1.159992E-04 -1.662651E-06  1.331545E-05 -7.839153E-06  3.295850E-06 -4.753250E-08  9.135100E-08 -5.374350E-08
  8.081000E+02 -6.500000E+01  2.581900E+07  7.333000E+01  2.303500E-01  0.000000E+00  5.752900E-02  4.919700E-03  4.098600E-02 -1.700800E+04  1.000000E+00  7.308700E+02  1.034770E+03  6.707638E+01 -4.585421E+00 -1.178501E+01  9.350886E-01  1.123047E-04 -1.258967E-05  9.137210E-07 -5.763501E-07  9.659769E-05 -2.969353E-06  9.642100E-05 -2.571188E-06  1.588371E-05 -1.001848E-05  2.907450E-06 -7.931300E-08  1.069300E-07 -6.714600E-08
  8.887000E+02 -6.500000E+01  2.539900E+07  7.333000E+01  1.597400E-01  0.000000E+00  5.753900E-02  4.900600E-03  4.082400E-02 -1.286600E+04  1.000000E+00  7.257300E+02  1.034570E+03  4.181442E+01 -1.269100E+01 -9.134414E+00  8.092326E-01  7.866216E-05 -3.359266E-05  1.523423E-06 -1.500544E-06  5.300993E-05 -8.541902E-06  5.218408E-05 -7.513479E-06  2.647801E-05 -2.607911E-05  1.774745E-06 -3.061600E-07  1.666800E-07 -1.619000E-07
  9.772000E+02 -6.500000E+01  2.499300E+07  7.333000E+01  0.000000E+00  0.000000E+00  5.921400E-02  1.000000E+00  1.303100E-02  0.000000E+00  1.000000E+00  0.000000E+00  1.029120E+03  4.678397E+01 -4.362920E+00 -5.943651E+00  4.875022E-01  1.452767E-04 -1.532852E-05  8.033899E-06 -8.960339E-07  1.132230E-05 -3.927373E-07  9.106343E-06  0.000000E+00  1.361703E-04 -1.532852E-05  4.169450E-07  0.000000E+00  7.190050E-07 -7.887050E-08
  1.075000E+03 -6.500000E+01  2.473000E+07  7.333000E+01  0.000000E+00  0.000000E+00  5.989400E-02  1.000000E+00  1.750800E-03  0.000000E+00  1.000000E+00  0.000000E+00  1.026880E+03  5.844648E+01  6.797583E+00 -4.466595E+00  4.503999E-01  1.944016E-04  2.193054E-05  1.156283E-05  1.313703E-06  1.679020E-06  3.527232E-08  0.000000E+00  0.000000E+00  1.944016E-04  2.193054E-05  0.000000E+00  0.000000E+00  1.003715E-06  1.134005E-07
  1.182000E+03 -6.500000E+01  2.454600E+07  7.333000E+01  0.000000E+00  0.000000E+00  5.999100E-02  1.000000E+00  1.410800E-04  0.000000E+00  1.000000E+00  0.000000E+00  1.026500E+03  4.324753E+01  6.675606E-01 -4.086638E+00  4.622317E-01  1.428407E-04  1.737425E-06  8.561883E-06  1.042324E-07  1.420489E-07  2.229166E-10  0.000000E+00  0.000000E+00  1.428407E-04  1.737425E-06  0.000000E+00  0.000000E+00  7.386850E-07  8.988150E-09
  1.300000E+03 -6.500000E+01  2.436600E+07  7.333000E+01  0.000000E+00  0.000000E+00  6.000000E-02  1.000000E+00  8.239700E-06  0.000000E+00  1.000000E+00  0.000000E+00  1.026400E+03  3.879113E+01  1.719171E-01 -3.717845E+00  1.606619E+00  1.280668E-04  1.068646E-07  7.683421E-06  6.411822E-09  9.970905E-09  7.930333E-13  0.000000E+00  0.000000E+00  1.280668E-04  1.068646E-07  0.000000E+00  0.000000E+00  6.625000E-07  5.529300E-10
  1.429000E+03 -6.500000E+01  2.418700E+07  7.333000E+01  0.000000E+00  0.000000E+00  6.000000E-02  1.000000E+00  3.623400E-07  0.000000E+00  1.000000E+00  0.000000E+00  1.026330E+03  3.524060E+01  1.410218E-01 -3.379630E+00  2.244273E+01  1.163923E-04  5.193103E-09  6.983518E-06  3.115862E-10  5.223004E-10  1.695123E-15  0.000000E+00  0.000000E+00  1.163923E-04  5.193103E-09  0.000000E+00  0.000000E+00  6.022100E-07  2.687400E-11
  1.571000E+03 -6.500000E+01  2.400800E+07  7.333000E+01  0.000000E+00  0.000000E+00  6.000000E-02  1.000000E+00  1.227500E-08  0.000000E+00  1.000000E+00  0.000000E+00  1.026250E+03  3.204556E+01  1.394369E-01 -3.072272E+00 -3.790173E+03  1.058901E-04 -2.507607E-11  6.353411E-06 -1.504566E-12  2.070814E-11 -3.466263E-19  0.000000E+00  0.000000E+00  1.058901E-04 -2.507607E-11  0.000000E+00  0.000000E+00  5.479550E-07 -1.297600E-13
  1.728000E+03 -6.500000E+01  2.382800E+07  7.333000E+01  0.000000E+00  0.000000E+00  6.000000E-02  1.000000E+00  3.245600E-10  0.000000E+00  1.000000E+00  0.000000E+00  1.026180E+03  2.914222E+01  1.393812E-01 -2.792882E+00 -3.747504E+02  9.634267E-05 -2.097381E-10  5.780564E-06 -1.258428E-11  6.341463E-13 -7.763616E-20  0.000000E+00  0.000000E+00  9.634267E-05 -2.097381E-10  0.000000E+00  0.000000E+00  4.986250E-07 -1.085450E-12
  1.900000E+03 -6.500000E+01  2.364900E+07  7.333000E+01  0.000000E+00  0.000000E+00  6.000000E-02  1.000000E+00  6.744200E-12  0.000000E+00  1.000000E+00  0.000000E+00  1.026110E+03  2.649202E+01  1.393906E-01 -2.537944E+00 -3.645279E+02  8.762312E-05 -1.783885E-10  5.257404E-06 -1.070332E-11  1.517720E-14 -1.365183E-21  0.000000E+00  0.000000E+00  8.762312E-05 -1.783885E-10  0.000000E+00  0.000000E+00  4.535650E-07 -9.233450E-13
  2.089000E+03 -6.500000E+01  2.346900E+07  7.333000E+01  0.000000E+00  0.000000E+00  6.000000E-02  1.000000E+00  1.105600E-13  0.000000E+00  1.000000E+00  0.000000E+00  1.026030E+03  2.408699E+01  1.394018E-01 -2.306700E+00 -3.791521E+02  7.970676E-05 -1.418696E-10  4.782414E-06 -8.512178E-12  2.856241E-16 -1.767906E-23  0.000000E+00  0.000000E+00  7.970676E-05 -1.418696E-10  0.000000E+00  0.000000E+00  4.126500E-07 -7.344300E-13
  2.298000E+03 -6.500000E+01  2.328900E+07  7.333000E+01  0.000000E+00  0.000000E+00  6.000000E-02  1.000000E+00  1.433500E-15  0.000000E+00  1.000000E+00  0.000000E+00  1.025960E+03  2.190661E+01  1.394118E-01 -2.097199E+00 -4.118821E+02  7.252650E-05 -1.079938E-10  4.351596E-06 -6.479638E-12  4.248399E-18 -1.731812E-25  0.000000E+00  0.000000E+00  7.252650E-05 -1.079938E-10  0.000000E+00  0.000000E+00  3.755350E-07 -5.591500E-13
  2.527000E+03 -6.500000E+01  2.311000E+07  7.333000E+01  0.000000E+00  0.000000E+00  6.000000E-02  1.000000E+00  1.474400E-17  0.000000E+00  1.000000E+00  0.000000E+00  1.025890E+03  1.991562E+01  1.394213E-01 -1.906068E+00 -4.772373E+02  6.596677E-05 -7.709538E-11  3.958007E-06 -4.625736E-12  4.998968E-20 -1.261383E-27  0.000000E+00  0.000000E+00  6.596677E-05 -7.709538E-11  0.000000E+00  0.000000E+00  3.416200E-07 -3.992300E-13
  2.778000E+03 -6.500000E+01  2.293000E+07  7.333000E+01  0.000000E+00  0.000000E+00  6.000000E-02  1.000000E+00  1.205400E-19  0.000000E+00  1.000000E+00  0.000000E+00  1.025810E+03  1.810725E+01  1.394296E-01 -1.732653E+00 -6.166938E+02  6.000580E-05 -4.934398E-11  3.600348E-06 -2.960648E-12  4.666751E-22 -6.546360E-30  0.000000E+00  0.000000E+00  6.000580E-05 -4.934398E-11  0.000000E+00  0.000000E+00  3.107950E-07 -2.555650E-13
  3.055000E+03 -6.500000E+01  2.275000E+07  7.333000E+01  0.000000E+00  0.000000E+00  6.000000E-02  1.000000E+00  7.850500E-22  0.000000E+00  1.000000E+00  0.000000E+00  1.025740E+03  1.646003E+01  1.394369E-01 -1.574891E+00 -1.008995E+03  5.457331E-05 -2.494016E-11  3.274399E-06 -1.496406E-12  3.466352E-24 -2.136739E-32  0.000000E+00  0.000000E+00  5.457331E-05 -2.494016E-11  0.000000E+00  0.000000E+00  2.827000E-07 -1.291900E-13
  3.359000E+03 -6.500000E+01  2.257100E+07  7.333000E+01  0.000000E+00  0.000000E+00  6.000000E-02  1.000000E+00  4.081300E-24  0.000000E+00  1.000000E+00  0.000000E+00  1.025670E+03  1.495846E+01  1.394432E-01 -1.431293E+00 -5.115123E+03  4.961884E-05 -4.067479E-12  2.977121E-06 -2.440488E-13  2.049685E-26 -1.795846E-35  0.000000E+00  0.000000E+00  4.961884E-05 -4.067479E-12  0.000000E+00  0.000000E+00  2.570750E-07 -2.107300E-14
  3.694000E+03 -6.500000E+01  2.239100E+07  7.333000E+01  0.000000E+00  0.000000E+00  6.000000E-02  1.000000E+00  1.696300E-26  0.000000E+00  1.000000E+00  0.000000E+00  1.025590E+03  1.359547E+01  1.394481E-01 -1.301169E+00  1.312493E+03  4.511936E-05  1.311905E-11  2.707155E-06  7.871442E-13  9.681608E-29  2.184526E-37  0.000000E+00  0.000000E+00  4.511936E-05  1.311905E-11  0.000000E+00  0.000000E+00  2.338000E-07  6.799400E-14
  4.062000E+03 -6.500000E+01  2.221100E+07  7.333000E+01  0.000000E+00  0.000000E+00  6.000000E-02  1.000000E+00  5.645800E-29  0.000000E+00  1.000000E+00  0.000000E+00  1.025520E+03  1.235362E+01  1.394526E-01 -1.182822E+00  5.371292E+02  4.101770E-05  2.651184E-11  2.461064E-06  1.590714E-12  3.655803E-31  1.481488E-39  0.000000E+00  0.000000E+00  4.101770E-05  2.651184E-11  0.000000E+00  0.000000E+00  2.125800E-07  1.374250E-13
  4.467000E+03 -6.500000E+01  2.203200E+07  7.333000E+01  0.000000E+00  0.000000E+00  6.000000E-02  1.000000E+00  1.507300E-31  0.000000E+00  1.000000E+00  0.000000E+00  1.025450E+03  1.122076E+01  1.394554E-01 -1.075057E+00  3.267140E+02  3.727423E-05  3.606030E-11  2.236456E-06  2.163616E-12  1.105347E-33  5.423209E-42  0.000000E+00  0.000000E+00  3.727423E-05  3.606030E-11  0.000000E+00  0.000000E+00  1.932100E-07  1.869500E-13
  4.912000E+03 -6.500000E+01  2.185200E+07  7.333000E+01  0.000000E+00  0.000000E+00  6.000000E-02  1.000000E+00  3.229900E-34  0.000000E+00  1.000000E+00  0.000000E+00  1.025370E+03  1.019018E+01  1.394569E-01 -9.771935E-01  2.330073E+02  3.386713E-05  4.180723E-11  2.032026E-06  2.508435E-12  2.679647E-36  1.357924E-44  0.000000E+00  0.000000E+00  3.386713E-05  4.180723E-11  0.000000E+00  0.000000E+00  1.755750E-07  2.167800E-13
  5.401000E+03 -6.500000E+01  2.167300E+07  7.333000E+01  0.000000E+00  0.000000E+00  6.000000E-02  1.000000E+00  5.561700E-37  0.000000E+00  1.000000E+00  0.000000E+00  1.025300E+03  9.253340E+00  1.394574E-01 -8.883602E-01  1.836438E+02  3.076825E-05  4.386354E-11  1.846098E-06  2.631814E-12  5.215911E-39  2.472099E-47  0.000000E+00  0.000000E+00  3.076825E-05  4.386354E-11  0.000000E+00  0.000000E+00  1.595350E-07  2.274750E-13
  5.939000E+03 -6.500000E+01  2.149400E+07  7.333000E+01  0.000000E+00  0.000000E+00  6.000000E-02  1.000000E+00  7.703800E-40  0.000000E+00  1.000000E+00  0.000000E+00  1.025230E+03  8.399707E+00  1.394572E-01 -8.074925E-01  1.569001E+02  2.794336E-05  4.245354E-11  1.676601E-06  2.547214E-12  8.155054E-42  3.338897E-50  0.000000E+00  0.000000E+00  2.794336E-05  4.245354E-11  0.000000E+00  0.000000E+00  1.449100E-07  2.201950E-13
  6.530000E+03 -6.500000E+01  2.131600E+07  7.333000E+01  0.000000E+00  0.000000E+00  6.000000E-02  1.000000E+00  8.596600E-43  0.000000E+00  1.000000E+00  0.000000E+00  1.025150E+03  7.623178E+00  1.394559E-01 -7.339340E-01  1.454414E+02  2.537228E-05  3.788857E-11  1.522336E-06  2.273310E-12  1.025557E-44  3.349272E-53  0.000000E+00  0.000000E+00  2.537228E-05  3.788857E-11  0.000000E+00  0.000000E+00  1.315950E-07  1.965500E-13
  7.181000E+03 -6.500000E+01  2.113700E+07  7.333000E+01  0.000000E+00  0.000000E+00  6.000000E-02  1.000000E+00  7.732400E-46  0.000000E+00  1.000000E+00  0.000000E+00  1.025080E+03  6.918193E+00  1.394536E-01 -6.670778E-01  1.489567E+02  2.303691E-05  3.059149E-11  1.382217E-06  1.835490E-12  1.038756E-47  2.449481E-56  0.000000E+00  0.000000E+00  2.303691E-05  3.059149E-11  0.000000E+00  0.000000E+00  1.195000E-07  1.587200E-13
  7.896000E+03 -6.500000E+01  2.095900E+07  7.333000E+01  0.000000E+00  0.000000E+00  6.000000E-02  1.000000E+00  5.612700E-49  0.000000E+00  1.000000E+00  0.000000E+00  1.025010E+03  6.280168E+00  1.394508E-01 -6.064089E-01  1.789400E+02  2.092241E-05  2.105994E-11  1.255345E-06  1.263596E-12  8.482970E-51  1.232390E-59  0.000000E+00  0.000000E+00  2.092241E-05  2.105994E-11  0.000000E+00  0.000000E+00  1.085450E-07  1.092850E-13
  8.682000E+03 -6.500000E+01  2.078100E+07  7.333000E+01  0.000000E+00  0.000000E+00  6.000000E-02  1.000000E+00  3.292100E-52  0.000000E+00  1.000000E+00  0.000000E+00  1.024940E+03  5.702718E+00  1.394475E-01 -5.512342E-01  3.153082E+02  1.900774E-05  9.885225E-12  1.140466E-06  5.931142E-13  5.592663E-54  3.415510E-63  0.000000E+00  0.000000E+00  1.900774E-05  9.885225E-12  0.000000E+00  0.000000E+00  9.862750E-08  5.130350E-14
  9.547000E+03 -6.500000E+01  2.060400E+07  7.333000E+01  0.000000E+00  0.000000E+00  6.000000E-02  1.000000E+00  1.563100E-85  0.000000E+00  1.000000E+00  0.000000E+00  1.024860E+03  2.714149E+00  1.394444E-01 -2.624650E-01  4.736504E+05  9.048827E-06  2.670535E-14  5.429296E-07  1.602321E-15  2.979008E-57  4.651071E-99  0.000000E+00  0.000000E+00  9.048827E-06  2.670535E-14  0.000000E+00  0.000000E+00  4.695750E-08  1.386380E-16
  3.750000E-02 -7.500000E+01  3.340300E+07  7.389000E+01  9.773400E-01  2.265700E-02  0.000000E+00  0.000000E+00  1.697700E-02 -1.000000E+07  1.000000E+00  8.005700E+02  0.000000E+00  5.360548E+05 -1.213458E+02 -6.759837E+04  3.598220E+07  8.414686E-01 -1.908548E-04  0.000000E+00  0.000000E+00  8.414686E-01 -1.908548E-04  8.414686E-01 -1.908548E-04  0.000000E+00  0.000000E+00  5.688000E-03 -1.288750E-06  0.000000E+00  0.000000E+00
  1.162000E-01 -7.500000E+01  3.308600E+07  7.389000E+01  9.832300E-01  1.677200E-02  0.000000E+00  0.000000E+00  1.692200E-02 -1.000000E+07  1.000000E+00  7.981300E+02  0.000000E+00  7.914590E+05 -1.014577E+02 -9.980571E+04  1.055842E+07  1.242217E+00 -1.595427E-04  0.000000E+00  0.000000E+00  1.242217E+00 -1.595427E-04  1.242217E+00 -1.595427E-04  0.000000E+00  0.000000E+00  8.389200E-03 -1.074250E-06  0.000000E+00  0.000000E+00
  2.028000E-01 -7.500000E+01  3.292000E+07  7.389000E+01  9.842300E-01  1.577300E-02  0.000000E+00  0.000000E+00  1.689300E-02 -1.000000E+07  1.000000E+00  7.968400E+02  0.000000E+00  4.175303E+05 -9.101471E+01 -5.265199E+04  5.501540E+06  6.550776E-01 -1.431107E-04  0.000000E+00  0.000000E+00  6.550776E-01 -1.431107E-04  6.550776E-01 -1.431107E-04  0.000000E+00  0.000000E+00  4.416650E-03 -9.642900E-07  0.000000E+00  0.000000E+00
  2.980000E-01 -7.500000E+01  3.280500E+07  7.389000E+01  9.846300E-01  1.536800E-02  0.000000E+00  0.000000E+00  1.687300E-02 -1.000000E+07  1.000000E+00  7.959400E+02  0.000000E+00  2.777688E+05 -8.372309E+01 -3.502758E+04  3.406508E+06  4.357112E-01 -1.316422E-04  0.000000E+00  0.000000E+00  4.357112E-01 -1.316422E-04  4.357112E-01 -1.316422E-04  0.000000E+00  0.000000E+00  2.939800E-03 -8.877100E-07  0.000000E+00  0.000000E+00
  4.027000E-01 -7.500000E+01  3.271400E+07  7.389000E+01  9.849800E-01  1.502400E-02  0.000000E+00  0.000000E+00  1.685700E-02 -1.000000E+07  1.000000E+00  7.952200E+02  0.000000E+00  2.035827E+05 -7.798468E+01 -2.567247E+04  2.292714E+06  3.192946E-01 -1.226190E-04  0.000000E+00  0.000000E+00  3.192946E-01 -1.226190E-04  3.192946E-01 -1.226190E-04  0.000000E+00  0.000000E+00  2.155850E-03 -8.273550E-07  0.000000E+00  0.000000E+00
  5.178000E-01 -7.500000E+01  3.263900E+07  7.389000E+01  9.851100E-01  1.489100E-02  0.000000E+00  0.000000E+00  1.684300E-02 -1.000000E+07  1.000000E+00  7.946200E+02  0.000000E+00  1.575587E+05 -7.318103E+01 -1.986867E+04  1.621602E+06  2.470815E-01 -1.150672E-04  0.000000E+00  0.000000E+00  2.470815E-01 -1.150672E-04  2.470815E-01 -1.150672E-04  0.000000E+00  0.000000E+00  1.669350E-03 -7.768850E-07  0.000000E+00  0.000000E+00
  6.444000E-01 -7.500000E+01  3.257300E+07  7.389000E+01  9.852900E-01  1.471100E-02  0.000000E+00  0.000000E+00  1.683200E-02 -1.000000E+07  1.000000E+00  7.940900E+02  0.000000E+00  1.262545E+05 -6.900056E+01 -1.592110E+04  1.184980E+06  1.979704E-01 -1.084966E-04  0.000000E+00  0.000000E+00  1.979704E-01 -1.084966E-04  1.979704E-01 -1.084966E-04  0.000000E+00  0.000000E+00  1.338350E-03 -7.329250E-07  0.000000E+00  0.000000E+00
  7.835000E-01 -7.500000E+01  3.251400E+07  7.389000E+01  9.853600E-01  1.464400E-02  0.000000E+00  0.000000E+00  1.682100E-02 -1.000000E+07  1.000000E+00  7.936200E+02  0.000000E+00  1.036345E+05 -6.526230E+01 -1.306866E+04  8.861063E+05  1.624872E-01 -1.026218E-04  0.000000E+00  0.000000E+00  1.624872E-01 -1.026218E-04  1.624872E-01 -1.026218E-04  0.000000E+00  0.000000E+00  1.099040E-03 -6.936300E-07  0.000000E+00  0.000000E+00
  9.366000E-01 -7.500000E+01  3.246100E+07  7.389000E+01  9.853900E-01  1.461300E-02  0.000000E+00  0.000000E+00  1.681200E-02 -1.000000E+07  1.000000E+00  7.932000E+02  0.000000E+00  8.659161E+04 -6.185090E+01 -1.091949E+04  6.741572E+05  1.357549E-01 -9.726163E-05  0.000000E+00  0.000000E+00  1.357549E-01 -9.726163E-05  1.357549E-01 -9.726163E-05  0.000000E+00  0.000000E+00  9.187100E-04 -6.576800E-07  0.000000E+00  0.000000E+00
  1.105000E+00 -7.500000E+01  3.241100E+07  7.389000E+01  9.855500E-01  1.444600E-02  0.000000E+00  0.000000E+00  1.680300E-02 -1.000000E+07  1.000000E+00  7.928000E+02  0.000000E+00  7.333597E+04 -5.868840E+01 -9.247902E+03  5.195270E+05  1.149646E-01 -9.229289E-05  0.000000E+00  0.000000E+00  1.149646E-01 -9.229289E-05  1.149646E-01 -9.229289E-05  0.000000E+00  0.000000E+00  7.783600E-04 -6.244100E-07  0.000000E+00  0.000000E+00
  1.290000E+00 -7.500000E+01  3.236500E+07  7.389000E+01  9.854100E-01  1.458500E-02  0.000000E+00  0.000000E+00  1.679500E-02 -1.000000E+07  1.000000E+00  7.924300E+02  0.000000E+00  6.277503E+04 -5.571859E+01 -7.916121E+03  4.047514E+05  9.840184E-02 -8.762826E-05  0.000000E+00  0.000000E+00  9.840184E-02 -8.762826E-05  9.840184E-02 -8.762826E-05  0.000000E+00  0.000000E+00  6.665450E-04 -5.931000E-07  0.000000E+00  0.000000E+00
  1.493000E+00 -7.500000E+01  3.232100E+07  7.389000E+01  9.855800E-01  1.442400E-02  0.000000E+00  0.000000E+00  1.678700E-02 -1.000000E+07  1.000000E+00  7.920700E+02  0.000000E+00  5.420331E+04 -5.290750E+01 -6.835197E+03  3.179102E+05  8.495971E-02 -8.321250E-05  0.000000E+00  0.000000E+00  8.495971E-02 -8.321250E-05  8.495971E-02 -8.321250E-05  0.000000E+00  0.000000E+00  5.757700E-04 -5.634650E-07  0.000000E+00  0.000000E+00
  1.717000E+00 -7.500000E+01  3.227900E+07  7.389000E+01  9.860800E-01  1.391800E-02  0.000000E+00  0.000000E+00  1.678000E-02 -1.000000E+07  1.000000E+00  7.917300E+02  0.000000E+00  4.713211E+04 -5.022468E+01 -5.943493E+03  2.514917E+05  7.387146E-02 -7.899960E-05  0.000000E+00  0.000000E+00  7.387146E-02 -7.899960E-05  7.387146E-02 -7.899960E-05  0.000000E+00  0.000000E+00  5.006950E-04 -5.350200E-07  0.000000E+00  0.000000E+00
  1.963000E+00 -7.500000E+01  3.223900E+07  7.389000E+01  9.851900E-01  1.481100E-02  0.000000E+00  0.000000E+00  1.677300E-02 -1.000000E+07  1.000000E+00  7.914000E+02  0.000000E+00  4.121525E+04 -4.765450E+01 -5.197351E+03  2.000357E+05  6.459384E-02 -7.496366E-05  0.000000E+00  0.000000E+00  6.459384E-02 -7.496366E-05  6.459384E-02 -7.496366E-05  0.000000E+00  0.000000E+00  4.380700E-04 -5.081200E-07  0.000000E+00  0.000000E+00
  2.234000E+00 -7.500000E+01  3.220000E+07  7.389000E+01  9.855000E-01  1.450400E-02  0.000000E+00  0.000000E+00  1.676600E-02 -1.000000E+07  1.000000E+00  7.910900E+02  0.000000E+00  3.621287E+04 -4.517933E+01 -4.566525E+03  1.598712E+05  5.675060E-02 -7.107746E-05  0.000000E+00  0.000000E+00  5.675060E-02 -7.107746E-05  5.675060E-02 -7.107746E-05  0.000000E+00  0.000000E+00  3.851700E-04 -4.819150E-07  0.000000E+00  0.000000E+00
  2.531000E+00 -7.500000E+01  3.216200E+07  7.389000E+01  9.856100E-01  1.439300E-02  0.000000E+00  0.000000E+00  1.675900E-02 -1.000000E+07  1.000000E+00  7.907900E+02  0.000000E+00  3.194851E+04 -4.278496E+01 -4.028773E+03  1.282691E+05  5.006497E-02 -6.731857E-05  0.000000E+00  0.000000E+00  5.006497E-02 -6.731857E-05  5.006497E-02 -6.731857E-05  0.000000E+00  0.000000E+00  3.398600E-04 -4.565800E-07  0.000000E+00  0.000000E+00
  2.858000E+00 -7.500000E+01  3.212600E+07  7.389000E+01  9.857000E-01  1.429500E-02  0.000000E+00  0.000000E+00  1.675300E-02 -1.000000E+07  1.000000E+00  7.904900E+02  0.000000E+00  2.828746E+04 -4.046188E+01 -3.567097E+03  1.032980E+05  4.432547E-02 -6.367190E-05  0.000000E+00  0.000000E+00  4.432547E-02 -6.367190E-05  4.432547E-02 -6.367190E-05  0.000000E+00  0.000000E+00  3.009850E-04 -4.319650E-07  0.000000E+00  0.000000E+00
  3.218000E+00 -7.500000E+01  3.209100E+07  7.389000E+01  9.856100E-01  1.438900E-02  0.000000E+00  0.000000E+00  1.674600E-02 -1.000000E+07  1.000000E+00  7.902000E+02  0.000000E+00  2.512267E+04 -3.820037E+01 -3.168000E+03  8.342864E+04  3.936425E-02 -6.012237E-05  0.000000E+00  0.000000E+00  3.936425E-02 -6.012237E-05  3.936425E-02 -6.012237E-05  0.000000E+00  0.000000E+00  2.674000E-04 -4.080700E-07  0.000000E+00  0.000000E+00
  3.613000E+00 -7.500000E+01  3.205600E+07  7.389000E+01  9.856400E-01  1.436200E-02  0.000000E+00  0.000000E+00  1.674000E-02 -1.000000E+07  1.000000E+00  7.899200E+02  0.000000E+00  2.237023E+04 -3.599229E+01 -2.820897E+03  6.755455E+04  3.504966E-02 -5.665690E-05  0.000000E+00  0.000000E+00  3.504966E-02 -5.665690E-05  3.504966E-02 -5.665690E-05  0.000000E+00  0.000000E+00  2.381900E-04 -3.846950E-07  0.000000E+00  0.000000E+00
  4.048000E+00 -7.500000E+01  3.202200E+07  7.389000E+01  9.861100E-01  1.388700E-02  0.000000E+00  0.000000E+00  1.673400E-02 -1.000000E+07  1.000000E+00  7.896400E+02  0.000000E+00  1.996399E+04 -3.383253E+01 -2.517453E+03  5.480229E+04  3.127795E-02 -5.326769E-05  0.000000E+00  0.000000E+00  3.127795E-02 -5.326769E-05  3.127795E-02 -5.326769E-05  0.000000E+00  0.000000E+00  2.125850E-04 -3.616850E-07  0.000000E+00  0.000000E+00
  4.526000E+00 -7.500000E+01  3.198800E+07  7.389000E+01  9.854200E-01  1.457500E-02  0.000000E+00  0.000000E+00  1.672800E-02 -1.000000E+07  1.000000E+00  7.893700E+02  0.000000E+00  1.785317E+04 -3.171633E+01 -2.251265E+03  4.459382E+04  2.796948E-02 -4.994705E-05  0.000000E+00  0.000000E+00  2.796948E-02 -4.994705E-05  2.796948E-02 -4.994705E-05  0.000000E+00  0.000000E+00  1.901800E-04 -3.394050E-07  0.000000E+00  0.000000E+00
  5.052000E+00 -7.500000E+01  3.195600E+07  7.389000E+01  9.856000E-01  1.440500E-02  0.000000E+00  0.000000E+00  1.672200E-02 -1.000000E+07  1.000000E+00  7.891000E+02  0.000000E+00  1.599669E+04 -2.963656E+01 -2.017149E+03  3.631876E+04  2.505979E-02 -4.668381E-05  0.000000E+00  0.000000E+00  2.505979E-02 -4.668381E-05  2.505979E-02 -4.668381E-05  0.000000E+00  0.000000E+00  1.705050E-04 -3.173350E-07  0.000000E+00  0.000000E+00
  5.630000E+00 -7.500000E+01  3.192300E+07  7.389000E+01  9.858300E-01  1.417400E-02  0.000000E+00  0.000000E+00  1.671700E-02 -1.000000E+07  1.000000E+00  7.888300E+02  0.000000E+00  1.435279E+04 -2.759627E+01 -1.809837E+03  2.962946E+04  2.248339E-02 -4.348291E-05  0.000000E+00  0.000000E+00  2.248339E-02 -4.348291E-05  2.248339E-02 -4.348291E-05  0.000000E+00  0.000000E+00  1.530000E-04 -2.956100E-07  0.000000E+00  0.000000E+00
  6.266000E+00 -7.500000E+01  3.189100E+07  7.389000E+01  9.856800E-01  1.431900E-02  0.000000E+00  0.000000E+00  1.671100E-02 -1.000000E+07  1.000000E+00  7.885700E+02  0.000000E+00  1.289611E+04 -2.559083E+01 -1.626134E+03  2.419689E+04  2.020052E-02 -4.033715E-05  0.000000E+00  0.000000E+00  2.020052E-02 -4.033715E-05  2.020052E-02 -4.033715E-05  0.000000E+00  0.000000E+00  1.375050E-04 -2.743600E-07  0.000000E+00  0.000000E+00
  6.965000E+00 -7.500000E+01  3.186000E+07  7.389000E+01  9.856600E-01  1.433600E-02  0.000000E+00  0.000000E+00  1.670500E-02 -1.000000E+07  1.000000E+00  7.883000E+02  0.000000E+00  1.160247E+04 -2.362210E+01 -1.462991E+03  1.979354E+04  1.817326E-02 -3.724891E-05  0.000000E+00  0.000000E+00  1.817326E-02 -3.724891E-05  1.817326E-02 -3.724891E-05  0.000000E+00  0.000000E+00  1.237600E-04 -2.534350E-07  0.000000E+00  0.000000E+00
  7.734000E+00 -7.500000E+01  3.182800E+07  7.389000E+01  9.858000E-01  1.419600E-02  0.000000E+00  0.000000E+00  1.670000E-02 -1.000000E+07  1.000000E+00  7.880400E+02  0.000000E+00  1.044931E+04 -2.168954E+01 -1.317561E+03  1.620351E+04  1.636624E-02 -3.421779E-05  0.000000E+00  0.000000E+00  1.636624E-02 -3.421779E-05  1.636624E-02 -3.421779E-05  0.000000E+00  0.000000E+00  1.114850E-04 -2.328650E-07  0.000000E+00  0.000000E+00
  8.579000E+00 -7.500000E+01  3.179700E+07  7.389000E+01  9.857100E-01  1.428800E-02  0.000000E+00  0.000000E+00  1.669400E-02 -1.000000E+07  1.000000E+00  7.877900E+02  0.000000E+00  9.420070E+03 -1.979348E+01 -1.187757E+03  1.327580E+04  1.475348E-02 -3.124434E-05  0.000000E+00  0.000000E+00  1.475348E-02 -3.124434E-05  1.475348E-02 -3.124434E-05  0.000000E+00  0.000000E+00  1.005295E-04 -2.127250E-07  0.000000E+00  0.000000E+00
  9.508000E+00 -7.500000E+01  3.176700E+07  7.389000E+01  9.856700E-01  1.433100E-02  0.000000E+00  0.000000E+00  1.668900E-02 -1.000000E+07  1.000000E+00  7.875300E+02  0.000000E+00  8.499502E+03 -1.793447E+01 -1.071657E+03  1.088527E+04  1.331109E-02 -2.832909E-05  0.000000E+00  0.000000E+00  1.331109E-02 -2.832909E-05  1.331109E-02 -2.832909E-05  0.000000E+00  0.000000E+00  9.074000E-05 -1.929350E-07  0.000000E+00  0.000000E+00
  1.053000E+01 -7.500000E+01  3.173600E+07  7.389000E+01  9.857700E-01  1.422700E-02  0.000000E+00  0.000000E+00  1.668300E-02 -1.000000E+07  1.000000E+00  7.872800E+02  0.000000E+00  7.674463E+03 -1.611381E+01 -9.676024E+02  8.931940E+03  1.201843E-02 -2.547437E-05  0.000000E+00  0.000000E+00  1.201843E-02 -2.547437E-05  1.201843E-02 -2.547437E-05  0.000000E+00  0.000000E+00  8.195350E-05 -1.735350E-07  0.000000E+00  0.000000E+00
  1.165000E+01 -7.500000E+01  3.170600E+07  7.389000E+01  9.861200E-01  1.387900E-02  0.000000E+00  0.000000E+00  1.667800E-02 -1.000000E+07  1.000000E+00  7.870300E+02  0.000000E+00  6.934830E+03 -1.433270E+01 -8.743167E+02  7.331570E+03  1.085962E-02 -2.268181E-05  0.000000E+00  0.000000E+00  1.085962E-02 -2.268181E-05  1.085962E-02 -2.268181E-05  0.000000E+00  0.000000E+00  7.405950E-05 -1.545400E-07  0.000000E+00  0.000000E+00
  1.289000E+01 -7.500000E+01  3.167600E+07  7.389000E+01  9.854200E-01  1.458300E-02  0.000000E+00  0.000000E+00  1.667200E-02 -1.000000E+07  1.000000E+00  7.867800E+02  0.000000E+00  6.270721E+03 -1.259256E+01 -7.905554E+02  6.021813E+03  9.819196E-03 -1.995367E-05  0.000000E+00  0.000000E+00  9.819196E-03 -1.995367E-05  9.819196E-03 -1.995367E-05  0.000000E+00  0.000000E+00  6.699650E-05 -1.360550E-07  0.000000E+00  0.000000E+00
  1.425000E+01 -7.500000E+01  3.164600E+07  7.389000E+01  9.857600E-01  1.423600E-02  0.000000E+00  0.000000E+00  1.666700E-02 -1.000000E+07  1.000000E+00  7.865300E+02  0.000000E+00  5.672960E+03 -1.089188E+01 -7.151606E+02  4.945232E+03  8.882764E-03 -1.728760E-05  0.000000E+00  0.000000E+00  8.882764E-03 -1.728760E-05  8.882764E-03 -1.728760E-05  0.000000E+00  0.000000E+00  6.064000E-05 -1.178750E-07  0.000000E+00  0.000000E+00
  1.574000E+01 -7.500000E+01  3.161600E+07  7.389000E+01  9.858200E-01  1.417700E-02  0.000000E+00  0.000000E+00  1.666200E-02 -1.000000E+07  1.000000E+00  7.862900E+02  0.000000E+00  5.135500E+03 -9.236240E+00 -6.473699E+02  4.060736E+03  8.040833E-03 -1.469247E-05  0.000000E+00  0.000000E+00  8.040833E-03 -1.469247E-05  8.040833E-03 -1.469247E-05  0.000000E+00  0.000000E+00  5.489900E-05 -1.002210E-07  0.000000E+00  0.000000E+00
  1.739000E+01 -7.500000E+01  3.158700E+07  7.389000E+01  9.856900E-01  1.430800E-02  0.000000E+00  0.000000E+00  1.665700E-02 -1.000000E+07  1.000000E+00  7.860400E+02  0.000000E+00  4.651572E+03 -7.623856E+00 -5.863301E+02  3.333064E+03  7.282797E-03 -1.216524E-05  0.000000E+00  0.000000E+00  7.282797E-03 -1.216524E-05  7.282797E-03 -1.216524E-05  0.000000E+00  0.000000E+00  4.974150E-05 -8.301500E-08  0.000000E+00  0.000000E+00
  1.919000E+01 -7.500000E+01  3.155700E+07  7.389000E+01  9.857500E-01  1.425100E-02  0.000000E+00  0.000000E+00  1.665100E-02 -1.000000E+07  1.000000E+00  7.857900E+02  0.000000E+00  4.214077E+03 -6.055894E+00 -5.311457E+02  2.732936E+03  6.597520E-03 -9.707888E-06  0.000000E+00  0.000000E+00  6.597520E-03 -9.707888E-06  6.597520E-03 -9.707888E-06  0.000000E+00  0.000000E+00  4.507750E-05 -6.626250E-08  0.000000E+00  0.000000E+00
  2.118000E+01 -7.500000E+01  3.152800E+07  7.389000E+01  9.856900E-01  1.430600E-02  0.000000E+00  0.000000E+00  1.664600E-02 -1.000000E+07  1.000000E+00  7.855400E+02  0.000000E+00  3.818607E+03 -4.538277E+00 -4.812613E+02  2.235571E+03  5.978094E-03 -7.329678E-06  0.000000E+00  0.000000E+00  5.978094E-03 -7.329678E-06  5.978094E-03 -7.329678E-06  0.000000E+00  0.000000E+00  4.085850E-05 -5.004250E-08  0.000000E+00  0.000000E+00
  2.336000E+01 -7.500000E+01  3.149900E+07  7.389000E+01  9.858700E-01  1.413400E-02  0.000000E+00  0.000000E+00  1.664100E-02 -1.000000E+07  1.000000E+00  7.852900E+02  0.000000E+00  3.461359E+03 -3.069102E+00 -4.361966E+02  1.814571E+03  5.418560E-03 -5.027561E-06  0.000000E+00  0.000000E+00  5.418560E-03 -5.027561E-06  5.418560E-03 -5.027561E-06  0.000000E+00  0.000000E+00  3.704450E-05 -3.433450E-08  0.000000E+00  0.000000E+00
  2.576000E+01 -7.500000E+01  3.147000E+07  7.389000E+01  9.857200E-01  1.428100E-02  0.000000E+00  0.000000E+00  1.663500E-02 -1.000000E+07  1.000000E+00  7.850400E+02  0.000000E+00  3.138934E+03 -1.652128E+00 -3.955225E+02  1.427640E+03  4.913594E-03 -2.807484E-06  0.000000E+00  0.000000E+00  4.913594E-03 -2.807484E-06  4.913594E-03 -2.807484E-06  0.000000E+00  0.000000E+00  3.360250E-05 -1.917700E-08  0.000000E+00  0.000000E+00
  2.840000E+01 -7.500000E+01  3.144100E+07  7.389000E+01  9.857300E-01  1.426800E-02  0.000000E+00  0.000000E+00  1.663000E-02 -1.000000E+07  1.000000E+00  7.848000E+02  0.000000E+00  2.847510E+03 -2.911434E-01 -3.587549E+02  1.609984E+03  4.457203E-03 -6.756411E-07  0.000000E+00  0.000000E+00  4.457203E-03 -6.756411E-07  4.457203E-03 -6.756411E-07  0.000000E+00  0.000000E+00  3.049350E-05 -4.608250E-09  0.000000E+00  0.000000E+00
  3.131000E+01 -7.500000E+01  3.141200E+07  7.389000E+01  9.858600E-01  1.414300E-02  0.000000E+00  0.000000E+00  1.662500E-02 -1.000000E+07  1.000000E+00  7.845500E+02  0.000000E+00  2.583885E+03  1.006747E+00 -3.254867E+02  1.633671E+03  4.044361E-03  1.355481E-06  0.000000E+00  0.000000E+00  4.044361E-03  1.355481E-06  4.044361E-03  1.355481E-06  0.000000E+00  0.000000E+00  2.767600E-05  9.293700E-09  0.000000E+00  0.000000E+00
  3.450000E+01 -7.500000E+01  3.138300E+07  7.389000E+01  9.856900E-01  1.431300E-02  0.000000E+00  0.000000E+00  1.662000E-02 -1.000000E+07  1.000000E+00  7.843100E+02  0.000000E+00  2.345544E+03  2.218794E+00 -2.953957E+02  9.531200E+02  3.671131E-03  3.250731E-06  0.000000E+00  0.000000E+00  3.671131E-03  3.250731E-06  3.671131E-03  3.250731E-06  0.000000E+00  0.000000E+00  2.513050E-05  2.229050E-08  0.000000E+00  0.000000E+00
  3.801000E+01 -7.500000E+01  3.135400E+07  7.389000E+01  9.857100E-01  1.429200E-02  0.000000E+00  0.000000E+00  1.661400E-02 -1.000000E+07  1.000000E+00  7.840600E+02  0.000000E+00  2.129793E+03  3.287671E+00 -2.681360E+02  7.643648E+02  3.333295E-03  4.921812E-06  0.000000E+00  0.000000E+00  3.333295E-03  4.921812E-06  3.333295E-03  4.921812E-06  0.000000E+00  0.000000E+00  2.282750E-05  3.375700E-08  0.000000E+00  0.000000E+00
  4.187000E+01 -7.500000E+01  3.132500E+07  7.389000E+01  9.858600E-01  1.414200E-02  0.000000E+00  1.110200E-16  1.660900E-02 -1.000000E+07  1.000000E+00  7.838200E+02  0.000000E+00  1.934503E+03  4.075681E+00 -2.434311E+02  6.250056E+02  3.027513E-03  6.153477E-06  0.000000E+00  0.000000E+00  3.027513E-03  6.153477E-06  3.027513E-03  6.153477E-06  0.000000E+00  0.000000E+00  2.073850E-05  4.221500E-08  0.000000E+00  0.000000E+00
  4.612000E+01 -7.500000E+01  3.129600E+07  7.389000E+01  9.513800E-01  6.735200E-03  2.687500E-01  4.410300E-03  1.660400E-02 -8.421800E+05  1.000000E+00  7.835800E+02  1.196240E+03  1.758934E+03  4.238161E+00 -2.211007E+02  5.154399E+02  2.751971E-03  6.407067E-06 -7.576342E-08  0.000000E+00  2.747395E-03  6.378573E-06  2.753237E-03  6.407067E-06 -1.266334E-06  0.000000E+00  1.919000E-05  4.494550E-08 -1.395400E-08  0.000000E+00
  5.079000E+01 -7.500000E+01  3.126700E+07  7.389000E+01  5.374100E-01  0.000000E+00  5.982900E-02  5.167900E-03  4.224600E-02 -4.378600E+04  1.000000E+00  7.833300E+02  1.038550E+03  1.599149E+03  1.454218E+00 -2.007778E+02  4.651712E+02  2.501838E-03  2.030564E-06 -7.151113E-08 -2.856067E-09  2.491040E-03  2.065702E-06  2.503034E-03  2.078561E-06 -1.195259E-06 -4.799737E-08  2.429400E-05  2.572950E-08 -1.317085E-08 -5.223300E-10
  5.592000E+01 -7.500000E+01  3.121300E+07  7.389000E+01  4.807200E-01  0.000000E+00  5.731900E-02  5.174300E-03  4.273000E-02 -3.678700E+04  1.000000E+00  7.828700E+02  1.036880E+03  1.453840E+03  3.318351E+01 -1.822903E+02  3.405521E+02  2.275169E-03  5.158182E-05  2.903990E-08 -8.637057E-09  2.262923E-03  5.145646E-05  2.274665E-03  5.173253E-05  5.035266E-07 -1.506895E-07  3.022150E-05  7.274650E-07  5.035100E-09 -1.479350E-09
  6.156000E+01 -7.500000E+01  3.113900E+07  7.389000E+01  4.640900E-01  0.000000E+00  5.730900E-02  5.172100E-03  4.271100E-02 -3.500100E+04  1.000000E+00  7.822300E+02  1.036830E+03  1.322751E+03  3.328986E+01 -1.655779E+02  2.814773E+02  2.070114E-03  5.171229E-05  6.095079E-08 -1.211574E-08  2.058392E-03  5.164451E-05  2.069050E-03  5.192370E-05  1.063479E-06 -2.114097E-07  2.961400E-05  7.576550E-07  1.026445E-08 -2.012650E-09
  6.777000E+01 -7.500000E+01  3.105800E+07  7.389000E+01  4.527900E-01  0.000000E+00  5.732300E-02  5.169700E-03  4.268500E-02 -3.384500E+04  1.000000E+00  7.815300E+02  1.036810E+03  1.202893E+03  3.193934E+01 -1.504109E+02  2.327872E+02  1.882519E-03  4.956738E-05  8.085994E-08 -1.522688E-08  1.871442E-03  4.956232E-05  1.881109E-03  4.983291E-05  1.410762E-06 -2.656299E-07  2.777100E-05  7.462800E-07  1.328900E-08 -2.477350E-09
  7.460000E+01 -7.500000E+01  3.097000E+07  7.389000E+01  4.432900E-01  0.000000E+00  5.733700E-02  5.167000E-03  4.265800E-02 -3.290600E+04  1.000000E+00  7.807700E+02  1.036770E+03  1.093626E+03  3.032687E+01 -1.366477E+02  1.925616E+02  1.711487E-03  4.701194E-05  9.692804E-08 -1.840128E-08  1.701031E-03  4.707313E-05  1.709796E-03  4.733284E-05  1.690693E-06 -3.209313E-07  2.585400E-05  7.249900E-07  1.563250E-08 -2.942450E-09
  8.210000E+01 -7.500000E+01  3.087800E+07  7.389000E+01  4.345300E-01  0.000000E+00  5.734900E-02  5.164200E-03  4.262900E-02 -3.206500E+04  1.000000E+00  7.799700E+02  1.036740E+03  9.940949E+02  2.869026E+01 -1.241569E+02  1.592912E+02  1.555702E-03  4.441714E-05  1.117963E-07 -2.182554E-08  1.545810E-03  4.454871E-05  1.553752E-03  4.479766E-05  1.949598E-06 -3.805721E-07  2.400900E-05  7.009600E-07  1.773650E-08 -3.435600E-09
  9.035000E+01 -7.500000E+01  3.078000E+07  7.389000E+01  4.261000E-01  0.000000E+00  5.736000E-02  5.161200E-03  4.260000E-02 -3.127900E+04  1.000000E+00  7.791200E+02  1.036700E+03  9.035061E+02  2.711056E+01 -1.128278E+02  1.318333E+02  1.413934E-03  4.190819E-05  1.266327E-07 -2.561351E-08  1.404532E-03  4.211575E-05  1.411726E-03  4.235470E-05  2.207874E-06 -4.465356E-07  2.227450E-05  6.768350E-07  1.978650E-08 -3.972400E-09
  9.942000E+01 -7.500000E+01  3.067600E+07  7.389000E+01  4.178300E-01  0.000000E+00  5.737000E-02  5.158000E-03  4.256700E-02 -3.052600E+04  1.000000E+00  7.782000E+02  1.036660E+03  8.208214E+02  2.561496E+01 -1.025226E+02  1.091539E+02  1.284558E-03  3.952678E-05  1.420456E-07 -2.985161E-08  1.275572E-03  3.981716E-05  1.282082E-03  4.004716E-05  2.476146E-06 -5.203310E-07  2.065350E-05  6.537050E-07  2.187300E-08 -4.563550E-09
  1.094000E+02 -7.500000E+01  3.056700E+07  7.389000E+01  4.096000E-01  0.000000E+00  5.738000E-02  5.154600E-03  4.253400E-02 -2.979500E+04  1.000000E+00  7.772300E+02  1.036610E+03  7.454893E+02  2.419978E+01 -9.316606E+01  9.040519E+01  1.166713E-03  3.726646E-05  1.584658E-07 -3.461548E-08  1.158067E-03  3.764764E-05  1.163951E-03  3.786976E-05  2.761925E-06 -6.032730E-07  1.914850E-05  6.317200E-07  2.405650E-08 -5.217950E-09
  1.204000E+02 -7.500000E+01  3.045100E+07  7.389000E+01  4.013800E-01  0.000000E+00  5.738800E-02  5.151000E-03  4.249900E-02 -2.908300E+04  1.000000E+00  7.762100E+02  1.036570E+03  6.768525E+02  2.284961E+01 -8.467203E+01  7.489915E+01  1.059377E-03  3.510281E-05  1.761861E-07 -3.997848E-08  1.050993E-03  3.558428E-05  1.056306E-03  3.579945E-05  3.070301E-06 -6.966362E-07  1.775350E-05  6.106400E-07  2.637550E-08 -5.943550E-09
  1.324000E+02 -7.500000E+01  3.032800E+07  7.389000E+01  3.931400E-01  0.000000E+00  5.739600E-02  5.147100E-03  4.246200E-02 -2.838500E+04  1.000000E+00  7.751100E+02  1.036510E+03  6.141949E+02  2.154795E+01 -7.694931E+01  6.211308E+01  9.614245E-04  3.300909E-05  1.954012E-07 -4.601432E-08  9.532319E-04  3.360162E-05  9.580198E-04  3.381075E-05  3.404667E-06 -8.017022E-07  1.645850E-05  5.901300E-07  2.885200E-08 -6.748150E-09
  1.457000E+02 -7.500000E+01  3.019800E+07  7.389000E+01  3.848700E-01  0.000000E+00  5.740300E-02  5.143000E-03  4.242200E-02 -2.770100E+04  1.000000E+00  7.739300E+02  1.036460E+03  5.569799E+02  2.027123E+01 -6.993076E+01  5.149705E+01  8.720167E-04  3.094772E-05  2.163106E-07 -5.281026E-08  8.639417E-04  3.166380E-05  8.682484E-04  3.186773E-05  3.768484E-06 -9.199882E-07  1.525550E-05  5.696100E-07  3.150700E-08 -7.641100E-09
  1.603000E+02 -7.500000E+01  3.006000E+07  7.389000E+01  3.765600E-01  0.000000E+00  5.741000E-02  5.138600E-03  4.238000E-02 -2.702900E+04  1.000000E+00  7.726800E+02  1.036400E+03  5.046966E+02  1.899912E+01 -6.355384E+01  4.273925E+01  7.903569E-04  2.888639E-05  2.391042E-07 -6.045374E-08  7.823268E-04  2.973999E-05  7.861917E-04  2.993941E-05  4.165058E-06 -1.053018E-06  1.413700E-05  5.485050E-07  3.436050E-08 -8.631200E-09
  1.763000E+02 -7.500000E+01  2.991400E+07  7.389000E+01  3.682200E-01  0.000000E+00  5.741700E-02  5.133900E-03  4.233500E-02 -2.636800E+04  1.000000E+00  7.713300E+02  1.036330E+03  4.567404E+02  1.772389E+01 -5.774529E+01  3.552364E+01  7.154975E-04  2.681212E-05  2.638511E-07 -6.904218E-08  7.074447E-04  2.781902E-05  7.109017E-04  2.801462E-05  4.595587E-06 -1.202477E-06  1.309150E-05  5.265650E-07  3.741450E-08 -9.728450E-09
  1.940000E+02 -7.500000E+01  2.975800E+07  7.389000E+01  3.598200E-01  0.000000E+00  5.742400E-02  5.128800E-03  4.228700E-02 -2.571700E+04  1.000000E+00  7.698900E+02  1.036260E+03  4.127499E+02  1.643474E+01 -5.246251E+01  2.955426E+01  6.468721E-04  2.470695E-05  2.907409E-07 -7.869214E-08  6.387295E-04  2.588487E-05  6.418091E-04  2.607737E-05  5.063350E-06 -1.370391E-06  1.211350E-05  5.034350E-07  4.068600E-08 -1.094500E-08
  2.134000E+02 -7.500000E+01  2.959200E+07  7.389000E+01  3.513700E-01  0.000000E+00  5.743000E-02  5.123300E-03  4.223600E-02 -2.507600E+04  1.000000E+00  7.683500E+02  1.036190E+03  3.724868E+02  1.512613E+01 -4.767854E+01  2.462589E+01  5.841119E-04  2.256140E-05  3.200542E-07 -8.953030E-08  5.758085E-04  2.393021E-05  5.785389E-04  2.412036E-05  5.573221E-06 -1.558961E-06  1.120050E-05  4.788350E-07  4.420400E-08 -1.229250E-08
  2.347000E+02 -7.500000E+01  2.941600E+07  7.389000E+01  3.428600E-01  0.000000E+00  5.743700E-02  5.117400E-03  4.218000E-02 -2.444200E+04  1.000000E+00  7.666700E+02  1.036110E+03  3.353113E+02  1.380152E+01 -4.331452E+01  2.057141E+01  5.262145E-04  2.037940E-05  3.516946E-07 -1.017039E-07  5.176861E-04  2.196142E-05  5.200911E-04  2.215014E-05  6.123511E-06 -1.770738E-06  1.033710E-05  4.528000E-07  4.794550E-08 -1.378700E-08
  2.581000E+02 -7.500000E+01  2.922800E+07  7.389000E+01  3.342700E-01  0.000000E+00  5.744300E-02  5.111100E-03  4.212100E-02 -2.381600E+04  1.000000E+00  7.648900E+02  1.036030E+03  3.009391E+02  1.245810E+01 -3.933574E+01  1.723564E+01  4.727360E-04  1.815540E-05  3.858212E-07 -1.153722E-07  4.639188E-04  1.997562E-05  4.660192E-04  2.016388E-05  6.716955E-06 -2.008495E-06  9.518200E-06  4.251100E-07  5.192050E-08 -1.544400E-08
  2.839000E+02 -7.500000E+01  2.902800E+07  7.389000E+01  3.255800E-01  0.000000E+00  5.744900E-02  5.104200E-03  4.205700E-02 -2.319500E+04  1.000000E+00  7.629500E+02  1.035940E+03  2.691894E+02  1.110603E+01 -3.571913E+01  1.450793E+01  4.233959E-04  1.590358E-05  4.226046E-07 -1.307204E-07  4.142241E-04  1.798998E-05  4.160395E-04  1.817902E-05  7.356528E-06 -2.275431E-06  8.741450E-06  3.959950E-07  5.614100E-08 -1.728050E-08
  3.123000E+02 -7.500000E+01  2.881500E+07  7.389000E+01  3.167800E-01  0.000000E+00  5.745600E-02  5.096800E-03  4.198900E-02 -2.257700E+04  1.000000E+00  7.608800E+02  1.035840E+03  2.397642E+02  9.749897E+00 -3.242483E+01  1.229421E+01  3.777287E-04  1.362956E-05  4.621023E-07 -1.479382E-07  3.681377E-04  1.601321E-05  3.696854E-04  1.620444E-05  8.043214E-06 -2.574863E-06  8.000250E-06  3.654750E-07  6.060250E-08 -1.931600E-08
  3.434000E+02 -7.500000E+01  2.858900E+07  7.389000E+01  3.078400E-01  0.000000E+00  5.746200E-02  5.088800E-03  4.191500E-02 -2.196100E+04  1.000000E+00  7.586200E+02  1.035740E+03  2.124798E+02  8.406252E+00 -2.942495E+01  1.052943E+01  3.354479E-04  1.135719E-05  5.044070E-07 -1.672325E-07  3.253739E-04  1.407252E-05  3.266694E-04  1.426755E-05  8.778573E-06 -2.910346E-06  7.291050E-06  3.340450E-07  6.530300E-08 -2.156750E-08
  3.777000E+02 -7.500000E+01  2.834900E+07  7.389000E+01  2.987100E-01  0.000000E+00  5.746900E-02  5.080100E-03  4.183600E-02 -2.134300E+04  1.000000E+00  7.562100E+02  1.035630E+03  1.870911E+02  7.090764E+00 -2.668011E+01  9.177456E+00  2.961711E-04  9.109594E-06  5.494666E-07 -1.887701E-07  2.855525E-04  1.219362E-05  2.866097E-04  1.239436E-05  9.561661E-06 -3.284785E-06  6.607850E-06  3.021950E-07  7.022100E-08 -2.404900E-08
  4.154000E+02 -7.500000E+01  2.809500E+07  7.389000E+01  2.893300E-01  0.000000E+00  5.747600E-02  5.070800E-03  4.175100E-02 -2.071900E+04  1.000000E+00  7.536100E+02  1.035510E+03  1.635219E+02  5.832024E+00 -2.417060E+01  8.254850E+00  2.597841E-04  6.930146E-06  5.977305E-07 -2.126621E-07  2.485524E-04  1.042153E-05  2.493837E-04  1.063025E-05  1.040028E-05 -3.700087E-06  5.950200E-06  2.710350E-07  7.539550E-08 -2.676300E-08
  4.568000E+02 -7.500000E+01  2.782700E+07  7.389000E+01  2.795600E-01  0.000000E+00  5.748300E-02  5.060700E-03  4.166000E-02 -2.008000E+04  1.000000E+00  7.508100E+02  1.035390E+03  1.416859E+02  4.656738E+00 -2.187297E+01  7.901553E+00  2.261604E-04  4.860313E-06  6.503081E-07 -2.389129E-07  2.142299E-04  8.797556E-06  2.148464E-04  9.016633E-06  1.131375E-05 -4.156312E-06  5.317550E-06  2.417850E-07  8.093800E-08 -2.969800E-08
  5.024000E+02 -7.500000E+01  2.754400E+07  7.389000E+01  2.691800E-01  0.000000E+00  5.749000E-02  5.049800E-03  4.156300E-02 -1.941300E+04  1.000000E+00  7.478200E+02  1.035260E+03  1.214953E+02  3.568796E+00 -1.975912E+01  9.044492E+00  1.951876E-04  2.907372E-06  7.097728E-07 -2.673719E-07  1.824300E-04  7.326486E-06  1.828408E-04  7.558192E-06  1.234677E-05 -4.650816E-06  4.709250E-06  2.149100E-07  8.712100E-08 -3.281950E-08
  5.525000E+02 -7.500000E+01  2.724500E+07  7.389000E+01  2.580900E-01  0.000000E+00  5.749800E-02  5.038000E-03  4.145900E-02 -1.871200E+04  1.000000E+00  7.445900E+02  1.035120E+03  1.030460E+02  2.472434E+00 -1.780355E+01 -2.072791E+01  1.670521E-04  9.200766E-07  7.803666E-07 -2.983115E-07  1.532681E-04  5.862302E-06  1.534790E-04  6.108386E-06  1.357301E-05 -5.188310E-06  4.130600E-06  1.861300E-07  9.439750E-08 -3.614900E-08
  6.076000E+02 -7.500000E+01  2.693100E+07  7.389000E+01  2.478700E-01  0.000000E+00  5.750600E-02  5.025300E-03  4.134700E-02 -1.807700E+04  1.000000E+00  7.411000E+02  1.034970E+03  8.721902E+01  1.006275E+00 -1.600001E+01 -4.007092E+00  1.430724E-04 -1.709719E-06  8.569836E-07 -3.370402E-07  1.281408E-04  3.887967E-06  1.281687E-04  4.151343E-06  1.490359E-05 -5.861071E-06  3.611800E-06  1.361300E-07  1.022065E-07 -4.036600E-08
  6.682000E+02 -7.500000E+01  2.659700E+07  7.389000E+01  2.440000E-01  0.000000E+00  5.751400E-02  5.011400E-03  4.122600E-02 -1.783900E+04  1.000000E+00  7.373300E+02  1.034820E+03  7.609488E+01 -1.556278E+00 -1.441601E+01  9.202195E-01  1.260068E-04 -6.344859E-06  8.884417E-07 -4.099306E-07  1.106412E-04  4.848255E-07  1.105583E-04  7.826923E-07  1.544852E-05 -7.127542E-06  3.224350E-06  2.696500E-08  1.050150E-07 -4.875650E-08
  7.348000E+02 -7.500000E+01  2.625300E+07  7.389000E+01  2.374300E-01  0.000000E+00  5.752200E-02  4.996600E-03  4.109900E-02 -1.743700E+04  1.000000E+00  7.333400E+02  1.034660E+03  6.794381E+01 -3.619398E+00 -1.300786E+01  1.086875E+00  1.133823E-04 -1.033791E-05  8.989143E-07 -4.975062E-07  9.790802E-05 -2.036041E-06  9.775397E-05 -1.688863E-06  1.562835E-05 -8.649053E-06  2.927550E-06 -5.019850E-08  1.055300E-07 -5.856250E-08
  8.081000E+02 -7.500000E+01  2.588900E+07  7.389000E+01  2.172900E-01  0.000000E+00  5.753000E-02  4.980400E-03  4.096200E-02 -1.622500E+04  1.000000E+00  7.290100E+02  1.034480E+03  5.855711E+01 -4.971432E+00 -1.150578E+01  9.214348E-01  1.004151E-04 -1.385443E-05  1.080670E-06 -6.540862E-07  8.199290E-05 -2.938450E-06  8.162968E-05 -2.484917E-06  1.878549E-05 -1.136951E-05  2.596550E-06 -8.068650E-08  1.244800E-07 -7.509850E-08
  8.887000E+02 -7.500000E+01  2.545400E+07  7.389000E+01  8.043700E-02  0.000000E+00  5.754000E-02  4.960400E-03  4.079400E-02 -8.155400E+03  1.000000E+00  7.236600E+02  1.034280E+03  3.890981E+01 -1.375615E+01 -8.000592E+00  7.036701E-01  8.636099E-05 -4.175844E-05  2.886294E-06 -2.227887E-06  3.806578E-05 -4.604456E-06  3.619797E-05 -3.039355E-06  5.016310E-05 -3.871906E-05  1.223301E-06 -1.392923E-07  2.904850E-07 -2.245550E-07
  9.772000E+02 -7.500000E+01  2.509300E+07  7.389000E+01  0.000000E+00  0.000000E+00  5.946400E-02  1.000000E+00  8.894200E-03  0.000000E+00  1.000000E+00  0.000000E+00  1.028070E+03  4.810153E+01  1.643882E+00 -5.010145E+00  5.118404E-01  1.578016E-04  4.883377E-06  9.296798E-06  2.913191E-07  2.840646E-06  2.791373E-08  1.848059E-07  0.000000E+00  1.576167E-04  4.883377E-06  1.685150E-08  0.000000E+00  8.302900E-07  2.524350E-08
  1.075000E+03 -7.500000E+01  2.483300E+07  7.389000E+01  0.000000E+00  0.000000E+00  5.991500E-02  1.000000E+00  1.415700E-03  0.000000E+00  1.000000E+00  0.000000E+00  1.026560E+03  5.931506E+01  4.888046E+00 -4.510083E+00  4.579416E-01  1.953162E-04  1.552439E-05  1.164894E-05  9.302707E-07  1.161051E-06  1.978977E-08  0.000000E+00  0.000000E+00  1.953162E-04  1.552439E-05  0.000000E+00  0.000000E+00  1.009185E-06  8.030100E-08
  1.182000E+03 -7.500000E+01  2.464700E+07  7.389000E+01  0.000000E+00  0.000000E+00  5.999300E-02  1.000000E+00  1.128900E-04  0.000000E+00  1.000000E+00  0.000000E+00  1.026230E+03  4.413333E+01  5.521513E-01 -4.117583E+00  4.955000E-01  1.446711E-04  1.348160E-06  8.673228E-06  8.088151E-08  1.166954E-07  1.364454E-10  0.000000E+00  0.000000E+00  1.446711E-04  1.348160E-06  0.000000E+00  0.000000E+00  7.483650E-07  6.976150E-09
  1.300000E+03 -7.500000E+01  2.446700E+07  7.389000E+01  0.000000E+00  0.000000E+00  6.000000E-02  1.000000E+00  6.454100E-06  0.000000E+00  1.000000E+00  0.000000E+00  1.026140E+03  3.936219E+01  1.653039E-01 -3.745354E+00  1.985725E+00  1.289981E-04  8.450179E-08  7.739399E-06  5.070079E-09  8.030984E-09  4.958411E-13  0.000000E+00  0.000000E+00  1.289981E-04  8.450179E-08  0.000000E+00  0.000000E+00  6.674850E-07  4.373300E-10
  1.429000E+03 -7.500000E+01  2.428800E+07  7.389000E+01  0.000000E+00  0.000000E+00  6.000000E-02  1.000000E+00  2.841200E-07  0.000000E+00  1.000000E+00  0.000000E+00  1.026070E+03  3.574172E+01  1.407032E-01 -3.404600E+00  2.880045E+01  1.171821E-04  4.114520E-09  7.030883E-06  2.468711E-10  4.119112E-10  1.078692E-15  0.000000E+00  0.000000E+00  1.171821E-04  4.114520E-09  0.000000E+00  0.000000E+00  6.064450E-07  2.129750E-11
  1.571000E+03 -7.500000E+01  2.410800E+07  7.389000E+01  0.000000E+00  0.000000E+00  6.000000E-02  1.000000E+00  9.780200E-09  0.000000E+00  1.000000E+00  0.000000E+00  1.025990E+03  3.250036E+01  1.394362E-01 -3.094982E+00 -3.477122E+03  1.066053E-04 -2.723612E-11  6.396303E-06 -1.634168E-12  1.635567E-11 -2.996358E-19  0.000000E+00  0.000000E+00  1.066053E-04 -2.723612E-11  0.000000E+00  0.000000E+00  5.517950E-07 -1.409700E-13
  1.728000E+03 -7.500000E+01  2.392900E+07  7.389000E+01  0.000000E+00  0.000000E+00  6.000000E-02  1.000000E+00  2.642900E-10  0.000000E+00  1.000000E+00  0.000000E+00  1.025920E+03  2.955595E+01  1.393919E-01 -2.813536E+00 -4.611086E+02  9.699313E-05 -1.728316E-10  5.819588E-06 -1.036990E-11  5.089279E-13 -5.158285E-20  0.000000E+00  0.000000E+00  9.699313E-05 -1.728316E-10  0.000000E+00  0.000000E+00  5.021200E-07 -8.946700E-13
  1.900000E+03 -7.500000E+01  2.374900E+07  7.389000E+01  0.000000E+00  0.000000E+00  6.000000E-02  1.000000E+00  5.618800E-12  0.000000E+00  1.000000E+00  0.000000E+00  1.025850E+03  2.686829E+01  1.393999E-01 -2.556723E+00 -4.491758E+02  8.821492E-05 -1.468091E-10  5.292903E-06 -8.808546E-12  1.244731E-14 -9.186298E-22  0.000000E+00  0.000000E+00  8.821492E-05 -1.468091E-10  0.000000E+00  0.000000E+00  4.567450E-07 -7.600750E-13
  2.089000E+03 -7.500000E+01  2.357000E+07  7.389000E+01  0.000000E+00  0.000000E+00  6.000000E-02  1.000000E+00  9.419400E-14  0.000000E+00  1.000000E+00  0.000000E+00  1.025770E+03  2.442918E+01  1.394091E-01 -2.323779E+00 -4.672013E+02  8.024490E-05 -1.167520E-10  4.814709E-06 -7.005129E-12  2.396495E-16 -1.208129E-23  0.000000E+00  0.000000E+00  8.024490E-05 -1.167520E-10  0.000000E+00  0.000000E+00  4.155400E-07 -6.045500E-13
  2.298000E+03 -7.500000E+01  2.339000E+07  7.389000E+01  0.000000E+00  0.000000E+00  6.000000E-02  1.000000E+00  1.248000E-15  0.000000E+00  1.000000E+00  0.000000E+00  1.025700E+03  2.221794E+01  1.394174E-01 -2.112738E+00 -5.074952E+02  7.301632E-05 -8.887913E-11  4.380987E-06 -5.332751E-12  3.644900E-18 -1.202759E-25  0.000000E+00  0.000000E+00  7.301632E-05 -8.887913E-11  0.000000E+00  0.000000E+00  3.781650E-07 -4.602950E-13
  2.527000E+03 -7.500000E+01  2.321000E+07  7.389000E+01  0.000000E+00  0.000000E+00  6.000000E-02  1.000000E+00  1.310500E-17  0.000000E+00  1.000000E+00  0.000000E+00  1.025630E+03  2.019881E+01  1.394252E-01 -1.920198E+00 -5.879480E+02  6.641250E-05 -6.345638E-11  3.984744E-06 -3.807383E-12  4.382029E-20 -8.905964E-28  0.000000E+00  0.000000E+00  6.641250E-05 -6.345638E-11  0.000000E+00  0.000000E+00  3.440150E-07 -3.286800E-13
  2.778000E+03 -7.500000E+01  2.303100E+07  7.389000E+01  0.000000E+00  0.000000E+00  6.000000E-02  1.000000E+00  1.093400E-19  0.000000E+00  1.000000E+00  0.000000E+00  1.025550E+03  1.836483E+01  1.394321E-01 -1.745503E+00 -7.595448E+02  6.041118E-05 -4.062451E-11  3.624673E-06 -2.437477E-12  4.176807E-22 -4.699989E-30  0.000000E+00  0.000000E+00  6.041118E-05 -4.062451E-11  0.000000E+00  0.000000E+00  3.129750E-07 -2.104550E-13
  3.055000E+03 -7.500000E+01  2.285100E+07  7.389000E+01  0.000000E+00  0.000000E+00  6.000000E-02  1.000000E+00  7.262200E-22  0.000000E+00  1.000000E+00  0.000000E+00  1.025480E+03  1.669425E+01  1.394382E-01 -1.586580E+00 -1.241820E+03  5.494195E-05 -2.054693E-11  3.296525E-06 -1.232814E-12  3.165744E-24 -1.560706E-32  0.000000E+00  0.000000E+00  5.494195E-05 -2.054693E-11  0.000000E+00  0.000000E+00  2.846850E-07 -1.064595E-13
  3.359000E+03 -7.500000E+01  2.267100E+07  7.389000E+01  0.000000E+00  0.000000E+00  6.000000E-02  1.000000E+00  3.848500E-24  0.000000E+00  1.000000E+00  0.000000E+00  1.025400E+03  1.517138E+01  1.394434E-01 -1.441923E+00 -6.247585E+03  4.995404E-05 -3.374918E-12  2.997242E-06 -2.024948E-13  1.909097E-26 -1.343251E-35  0.000000E+00  0.000000E+00  4.995404E-05 -3.374918E-12  0.000000E+00  0.000000E+00  2.588800E-07 -1.748900E-14
  3.694000E+03 -7.500000E+01  2.249200E+07  7.389000E+01  0.000000E+00  0.000000E+00  6.000000E-02  1.000000E+00  1.629500E-26  0.000000E+00  1.000000E+00  0.000000E+00  1.025330E+03  1.378905E+01  1.394475E-01 -1.310835E+00  1.622278E+03  4.542422E-05  1.076473E-11  2.725453E-06  6.458837E-13  9.191604E-29  1.743953E-37  0.000000E+00  0.000000E+00  4.542422E-05  1.076473E-11  0.000000E+00  0.000000E+00  2.354400E-07  5.580550E-14
  4.062000E+03 -7.500000E+01  2.231200E+07  7.389000E+01  0.000000E+00  0.000000E+00  6.000000E-02  1.000000E+00  5.521900E-29  0.000000E+00  1.000000E+00  0.000000E+00  1.025260E+03  1.252959E+01  1.394511E-01 -1.191613E+00  6.629348E+02  4.129497E-05  2.178378E-11  2.477700E-06  1.307030E-12  3.535806E-31  1.203339E-39  0.000000E+00  0.000000E+00  4.129497E-05  2.178378E-11  0.000000E+00  0.000000E+00  2.140700E-07  1.129450E-13
  4.467000E+03 -7.500000E+01  2.213200E+07  7.389000E+01  0.000000E+00  0.000000E+00  6.000000E-02  1.000000E+00  1.500100E-31  0.000000E+00  1.000000E+00  0.000000E+00  1.025180E+03  1.138064E+01  1.394537E-01 -1.083053E+00  4.030820E+02  3.752619E-05  2.963995E-11  2.251577E-06  1.778398E-12  1.088456E-33  4.474714E-42  0.000000E+00  0.000000E+00  3.752619E-05  2.963995E-11  0.000000E+00  0.000000E+00  1.945650E-07  1.537050E-13
  4.912000E+03 -7.500000E+01  2.195300E+07  7.389000E+01  0.000000E+00  0.000000E+00  6.000000E-02  1.000000E+00  3.268900E-34  0.000000E+00  1.000000E+00  0.000000E+00  1.025110E+03  1.033544E+01  1.394548E-01 -9.844667E-01  2.874204E+02  3.409609E-05  3.436930E-11  2.045767E-06  2.062159E-12  2.684966E-36  1.137288E-44  0.000000E+00  0.000000E+00  3.409609E-05  3.436930E-11  0.000000E+00  0.000000E+00  1.768050E-07  1.782600E-13
  5.401000E+03 -7.500000E+01  2.177400E+07  7.389000E+01  0.000000E+00  0.000000E+00  6.000000E-02  1.000000E+00  5.720700E-37  0.000000E+00  1.000000E+00  0.000000E+00  1.025040E+03  9.385295E+00  1.394551E-01 -8.949769E-01  2.265078E+02  3.097636E-05  3.606294E-11  1.858584E-06  2.163778E-12  5.314700E-39  2.100270E-47  0.000000E+00  0.000000E+00  3.097636E-05  3.606294E-11  0.000000E+00  0.000000E+00  1.606500E-07  1.870700E-13
  5.939000E+03 -7.500000E+01  2.159500E+07  7.389000E+01  0.000000E+00  0.000000E+00  6.000000E-02  1.000000E+00  8.048800E-40  0.000000E+00  1.000000E+00  0.000000E+00  1.024970E+03  8.519534E+00  1.394551E-01 -8.135085E-01  1.935121E+02  2.813235E-05  3.490535E-11  1.687944E-06  2.094322E-12  8.445146E-42  2.875944E-50  0.000000E+00  0.000000E+00  2.813235E-05  3.490535E-11  0.000000E+00  0.000000E+00  1.459250E-07  1.810900E-13
  6.530000E+03 -7.500000E+01  2.141600E+07  7.389000E+01  0.000000E+00  0.000000E+00  6.000000E-02  1.000000E+00  9.117700E-43  0.000000E+00  1.000000E+00  0.000000E+00  1.024890E+03  7.731970E+00  1.394540E-01 -7.394045E-01  1.793765E+02  2.554401E-05  3.115258E-11  1.532637E-06  1.869154E-12  1.078745E-44  2.923259E-53  0.000000E+00  0.000000E+00  2.554401E-05  3.115258E-11  0.000000E+00  0.000000E+00  1.325200E-07  1.616450E-13
  7.181000E+03 -7.500000E+01  2.123800E+07  7.389000E+01  0.000000E+00  0.000000E+00  6.000000E-02  1.000000E+00  8.321000E-46  0.000000E+00  1.000000E+00  0.000000E+00  1.024820E+03  7.016957E+00  1.394522E-01 -6.720535E-01  1.837132E+02  2.319285E-05  2.515272E-11  1.391569E-06  1.509164E-12  1.109194E-47  2.165288E-56  0.000000E+00  0.000000E+00  2.319285E-05  2.515272E-11  0.000000E+00  0.000000E+00  1.203400E-07  1.305350E-13
  7.896000E+03 -7.500000E+01  2.106000E+07  7.389000E+01  0.000000E+00  0.000000E+00  6.000000E-02  1.000000E+00  6.125100E-49  0.000000E+00  1.000000E+00  0.000000E+00  1.024750E+03  6.369859E+00  1.394497E-01 -6.109343E-01  2.207058E+02  2.106403E-05  1.731486E-11  1.263841E-06  1.038892E-12  9.190578E-51  1.102814E-59  0.000000E+00  0.000000E+00  2.106403E-05  1.731486E-11  0.000000E+00  0.000000E+00  1.093100E-07  8.987250E-14
  8.682000E+03 -7.500000E+01  2.088200E+07  7.389000E+01  0.000000E+00  0.000000E+00  6.000000E-02  1.000000E+00  3.641500E-52  0.000000E+00  1.000000E+00  0.000000E+00  1.024670E+03  5.784205E+00  1.394469E-01 -5.553507E-01  3.890053E+02  1.913645E-05  8.125367E-12  1.148187E-06  4.875223E-13  6.144561E-54  3.092134E-63  0.000000E+00  0.000000E+00  1.913645E-05  8.125367E-12  0.000000E+00  0.000000E+00  9.932250E-08  4.218050E-14
  9.547000E+03 -7.500000E+01  2.070400E+07  7.389000E+01  0.000000E+00  0.000000E+00  6.000000E-02  1.000000E+00  1.751700E-85  0.000000E+00  1.000000E+00  0.000000E+00  1.024600E+03  2.752940E+00  1.394444E-01 -2.644260E-01  9.277855E+05  9.110081E-06  2.598512E-14  5.466057E-07  1.559107E-15  3.317466E-57  4.566343E-99  0.000000E+00  0.000000E+00  9.110081E-06  2.598512E-14  0.000000E+00  0.000000E+00  4.728750E-08  1.349016E-16
  3.750000E-02 -8.500000E+01  3.347700E+07  7.444000E+01  9.773300E-01  2.267100E-02  0.000000E+00  0.000000E+00  1.698500E-02 -1.000000E+07  1.000000E+00  7.989900E+02  0.000000E+00  5.369121E+05 -1.165586E+02 -6.770649E+04  3.603812E+07  8.414686E-01 -1.830450E-04  0.000000E+00  0.000000E+00  8.414686E-01 -1.830450E-04  8.414686E-01 -1.830450E-04  0.000000E+00  0.000000E+00  5.699000E-03 -1.238450E-06  0.000000E+00  0.000000E+00
  1.162000E-01 -8.500000E+01  3.316000E+07  7.444000E+01  9.831900E-01  1.680800E-02  0.000000E+00  0.000000E+00  1.693000E-02 -1.000000E+07  1.000000E+00  7.965500E+02  0.000000E+00  7.927253E+05 -9.645791E+01 -9.996539E+04  1.057456E+07  1.242217E+00 -1.514523E-04  0.000000E+00  0.000000E+00  1.242217E+00 -1.514523E-04  1.242217E+00 -1.514523E-04  0.000000E+00  0.000000E+00  8.405700E-03 -1.021825E-06  0.000000E+00  0.000000E+00
  2.028000E-01 -8.500000E+01  3.299500E+07  7.444000E+01  9.842400E-01  1.575700E-02  0.000000E+00  0.000000E+00  1.690100E-02 -1.000000E+07  1.000000E+00  7.952500E+02  0.000000E+00  4.181993E+05 -8.589407E+01 -5.273632E+04  5.509853E+06  6.550776E-01 -1.348594E-04  0.000000E+00  0.000000E+00  6.550776E-01 -1.348594E-04  6.550776E-01 -1.348594E-04  0.000000E+00  0.000000E+00  4.425550E-03 -9.104900E-07  0.000000E+00  0.000000E+00
  2.980000E-01 -8.500000E+01  3.288000E+07  7.444000E+01  9.846200E-01  1.538200E-02  0.000000E+00  0.000000E+00  1.688100E-02 -1.000000E+07  1.000000E+00  7.943400E+02  0.000000E+00  2.782144E+05 -7.852491E+01 -3.508376E+04  3.411585E+06  4.357114E-01 -1.232887E-04  0.000000E+00  0.000000E+00  4.357114E-01 -1.232887E-04  4.357114E-01 -1.232887E-04  0.000000E+00  0.000000E+00  2.945700E-03 -8.330250E-07  0.000000E+00  0.000000E+00
  4.027000E-01 -8.500000E+01  3.278900E+07  7.444000E+01  9.849600E-01  1.503800E-02  0.000000E+00  0.000000E+00  1.686500E-02 -1.000000E+07  1.000000E+00  7.936300E+02  0.000000E+00  2.039091E+05 -7.273919E+01 -2.571362E+04  2.296085E+06  3.192950E-01 -1.142067E-04  0.000000E+00  0.000000E+00  3.192950E-01 -1.142067E-04  3.192950E-01 -1.142067E-04  0.000000E+00  0.000000E+00  2.160250E-03 -7.721150E-07  0.000000E+00  0.000000E+00
  5.178000E-01 -8.500000E+01  3.271400E+07  7.444000E+01  9.851500E-01  1.485000E-02  0.000000E+00  0.000000E+00  1.685200E-02 -1.000000E+07  1.000000E+00  7.930300E+02  0.000000E+00  1.578112E+05 -6.789125E+01 -1.990050E+04  1.623955E+06  2.470819E-01 -1.065984E-04  0.000000E+00  0.000000E+00  2.470819E-01 -1.065984E-04  2.470819E-01 -1.065984E-04  0.000000E+00  0.000000E+00  1.672700E-03 -7.211300E-07  0.000000E+00  0.000000E+00
  6.444000E-01 -8.500000E+01  3.264800E+07  7.444000E+01  9.852700E-01  1.473400E-02  0.000000E+00  0.000000E+00  1.684000E-02 -1.000000E+07  1.000000E+00  7.925000E+02  0.000000E+00  1.264571E+05 -6.367002E+01 -1.594663E+04  1.186673E+06  1.979707E-01 -9.997485E-05  0.000000E+00  0.000000E+00  1.979707E-01 -9.997485E-05  1.979707E-01 -9.997485E-05  0.000000E+00  0.000000E+00  1.341000E-03 -6.766850E-07  0.000000E+00  0.000000E+00
  7.835000E-01 -8.500000E+01  3.259000E+07  7.444000E+01  9.853400E-01  1.466300E-02  0.000000E+00  0.000000E+00  1.683000E-02 -1.000000E+07  1.000000E+00  7.920300E+02  0.000000E+00  1.038011E+05 -5.989919E+01 -1.308962E+04  8.873520E+05  1.624875E-01 -9.405922E-05  0.000000E+00  0.000000E+00  1.624875E-01 -9.405922E-05  1.624875E-01 -9.405922E-05  0.000000E+00  0.000000E+00  1.101255E-03 -6.369850E-07  0.000000E+00  0.000000E+00
  9.366000E-01 -8.500000E+01  3.253600E+07  7.444000E+01  9.853800E-01  1.461900E-02  0.000000E+00  0.000000E+00  1.682000E-02 -1.000000E+07  1.000000E+00  7.916000E+02  0.000000E+00  8.673104E+04 -5.646422E+01 -1.093702E+04  6.750880E+05  1.357553E-01 -8.867131E-05  0.000000E+00  0.000000E+00  1.357553E-01 -8.867131E-05  1.357553E-01 -8.867131E-05  0.000000E+00  0.000000E+00  9.205800E-04 -6.008100E-07  0.000000E+00  0.000000E+00
  1.105000E+00 -8.500000E+01  3.248700E+07  7.444000E+01  9.855200E-01  1.448300E-02  0.000000E+00  0.000000E+00  1.681100E-02 -1.000000E+07  1.000000E+00  7.912100E+02  0.000000E+00  7.345413E+04 -5.328881E+01 -9.262754E+03  5.202292E+05  1.149651E-01 -8.369114E-05  0.000000E+00  0.000000E+00  1.149651E-01 -8.369114E-05  1.149651E-01 -8.369114E-05  0.000000E+00  0.000000E+00  7.799600E-04 -5.672750E-07  0.000000E+00  0.000000E+00
  1.290000E+00 -8.500000E+01  3.244000E+07  7.444000E+01  9.854500E-01  1.455100E-02  0.000000E+00  0.000000E+00  1.680300E-02 -1.000000E+07  1.000000E+00  7.908400E+02  0.000000E+00  6.287622E+04 -5.031658E+01 -7.928834E+03  4.052858E+05  9.840245E-02 -7.903055E-05  0.000000E+00  0.000000E+00  9.840245E-02 -7.903055E-05  9.840245E-02 -7.903055E-05  0.000000E+00  0.000000E+00  6.679100E-04 -5.360000E-07  0.000000E+00  0.000000E+00
  1.493000E+00 -8.500000E+01  3.239600E+07  7.444000E+01  9.855600E-01  1.444100E-02  0.000000E+00  0.000000E+00  1.679600E-02 -1.000000E+07  1.000000E+00  7.904800E+02  0.000000E+00  5.429078E+04 -4.751042E+01 -6.846168E+03  3.183192E+05  8.496046E-02 -7.463050E-05  0.000000E+00  0.000000E+00  8.496046E-02 -7.463050E-05  8.496046E-02 -7.463050E-05  0.000000E+00  0.000000E+00  5.769400E-04 -5.063250E-07  0.000000E+00  0.000000E+00
  1.717000E+00 -8.500000E+01  3.235500E+07  7.444000E+01  9.865400E-01  1.345700E-02  0.000000E+00  0.000000E+00  1.678800E-02 -1.000000E+07  1.000000E+00  7.901400E+02  0.000000E+00  4.720830E+04 -4.483544E+01 -5.953032E+03  2.518058E+05  7.387229E-02 -7.043691E-05  0.000000E+00  0.000000E+00  7.387229E-02 -7.043691E-05  7.387229E-02 -7.043691E-05  0.000000E+00  0.000000E+00  5.016100E-04 -4.777400E-07  0.000000E+00  0.000000E+00
  1.963000E+00 -8.500000E+01  3.231400E+07  7.444000E+01  9.846500E-01  1.535300E-02  0.000000E+00  0.000000E+00  1.678100E-02 -1.000000E+07  1.000000E+00  7.898100E+02  0.000000E+00  4.128200E+04 -4.227974E+01 -5.205692E+03  2.002771E+05  6.459473E-02 -6.643030E-05  0.000000E+00  0.000000E+00  6.459473E-02 -6.643030E-05  6.459473E-02 -6.643030E-05  0.000000E+00  0.000000E+00  4.389700E-04 -4.513700E-07  0.000000E+00  0.000000E+00
  2.234000E+00 -8.500000E+01  3.227600E+07  7.444000E+01  9.856400E-01  1.436500E-02  0.000000E+00  0.000000E+00  1.677400E-02 -1.000000E+07  1.000000E+00  7.895000E+02  0.000000E+00  3.627165E+04 -3.982407E+01 -4.573853E+03  1.600566E+05  5.675159E-02 -6.258149E-05  0.000000E+00  0.000000E+00  5.675159E-02 -6.258149E-05  5.675159E-02 -6.258149E-05  0.000000E+00  0.000000E+00  3.860500E-04 -4.251250E-07  0.000000E+00  0.000000E+00
  2.531000E+00 -8.500000E+01  3.223800E+07  7.444000E+01  9.856200E-01  1.437900E-02  0.000000E+00  0.000000E+00  1.676700E-02 -1.000000E+07  1.000000E+00  7.891900E+02  0.000000E+00  3.200056E+04 -3.745883E+01 -4.035241E+03  1.284109E+05  5.006610E-02 -5.887447E-05  0.000000E+00  0.000000E+00  5.006610E-02 -5.887447E-05  5.006610E-02 -5.887447E-05  0.000000E+00  0.000000E+00  3.405300E-04 -4.000850E-07  0.000000E+00  0.000000E+00
  2.858000E+00 -8.500000E+01  3.220200E+07  7.444000E+01  9.856800E-01  1.432400E-02  0.000000E+00  0.000000E+00  1.676100E-02 -1.000000E+07  1.000000E+00  7.888900E+02  0.000000E+00  2.833373E+04 -3.517490E+01 -3.572827E+03  1.034058E+05  4.432675E-02 -5.529535E-05  0.000000E+00  0.000000E+00  4.432675E-02 -5.529535E-05  4.432675E-02 -5.529535E-05  0.000000E+00  0.000000E+00  3.016050E-04 -3.758800E-07  0.000000E+00  0.000000E+00
  3.218000E+00 -8.500000E+01  3.216700E+07  7.444000E+01  9.856400E-01  1.435900E-02  0.000000E+00  0.000000E+00  1.675400E-02 -1.000000E+07  1.000000E+00  7.886000E+02  0.000000E+00  2.516396E+04 -3.296376E+01 -3.173090E+03  8.350991E+04  3.936568E-02 -5.183075E-05  0.000000E+00  0.000000E+00  3.936568E-02 -5.183075E-05  3.936568E-02 -5.183075E-05  0.000000E+00  0.000000E+00  2.679500E-04 -3.524800E-07  0.000000E+00  0.000000E+00
  3.613000E+00 -8.500000E+01  3.213200E+07  7.444000E+01  9.856000E-01  1.440100E-02  0.000000E+00  0.000000E+00  1.674800E-02 -1.000000E+07  1.000000E+00  7.883200E+02  0.000000E+00  2.240719E+04 -3.082045E+01 -2.825434E+03  6.761495E+04  3.505124E-02 -4.847251E-05  0.000000E+00  0.000000E+00  3.505124E-02 -4.847251E-05  3.505124E-02 -4.847251E-05  0.000000E+00  0.000000E+00  2.386850E-04 -3.297650E-07  0.000000E+00  0.000000E+00
  4.048000E+00 -8.500000E+01  3.209800E+07  7.444000E+01  9.858800E-01  1.412200E-02  0.000000E+00  0.000000E+00  1.674200E-02 -1.000000E+07  1.000000E+00  7.880400E+02  0.000000E+00  1.999719E+04 -2.874008E+01 -2.521504E+03  5.484620E+04  3.127969E-02 -4.521342E-05  0.000000E+00  0.000000E+00  3.127969E-02 -4.521342E-05  3.127969E-02 -4.521342E-05  0.000000E+00  0.000000E+00  2.130600E-04 -3.075850E-07  0.000000E+00  0.000000E+00
  4.526000E+00 -8.500000E+01  3.206500E+07  7.444000E+01  9.855700E-01  1.443000E-02  0.000000E+00  0.000000E+00  1.673600E-02 -1.000000E+07  1.000000E+00  7.877700E+02  0.000000E+00  1.788308E+04 -2.671871E+01 -2.254885E+03  4.462479E+04  2.797139E-02 -4.204687E-05  0.000000E+00  0.000000E+00  2.797139E-02 -4.204687E-05  2.797139E-02 -4.204687E-05  0.000000E+00  0.000000E+00  1.905950E-04 -2.862950E-07  0.000000E+00  0.000000E+00
  5.052000E+00 -8.500000E+01  3.203200E+07  7.444000E+01  9.856400E-01  1.436400E-02  0.000000E+00  0.000000E+00  1.673100E-02 -1.000000E+07  1.000000E+00  7.875000E+02  0.000000E+00  1.602374E+04 -2.475137E+01 -2.020391E+03  3.633947E+04  2.506187E-02 -3.896519E-05  0.000000E+00  0.000000E+00  2.506187E-02 -3.896519E-05  2.506187E-02 -3.896519E-05  0.000000E+00  0.000000E+00  1.708550E-04 -2.653700E-07  0.000000E+00  0.000000E+00
  5.630000E+00 -8.500000E+01  3.200000E+07  7.444000E+01  9.857000E-01  1.429500E-02  0.000000E+00  0.000000E+00  1.672500E-02 -1.000000E+07  1.000000E+00  7.872400E+02  0.000000E+00  1.437730E+04 -2.283964E+01 -1.812744E+03  2.964204E+04  2.248563E-02 -3.597089E-05  0.000000E+00  0.000000E+00  2.248563E-02 -3.597089E-05  2.248563E-02 -3.597089E-05  0.000000E+00  0.000000E+00  1.533350E-04 -2.450250E-07  0.000000E+00  0.000000E+00
  6.266000E+00 -8.500000E+01  3.196800E+07  7.444000E+01  9.857900E-01  1.420600E-02  0.000000E+00  0.000000E+00  1.671900E-02 -1.000000E+07  1.000000E+00  7.869700E+02  0.000000E+00  1.291838E+04 -2.097616E+01 -1.628746E+03  2.420303E+04  2.020295E-02 -3.305252E-05  0.000000E+00  0.000000E+00  2.020295E-02 -3.305252E-05  2.020295E-02 -3.305252E-05  0.000000E+00  0.000000E+00  1.378050E-04 -2.252300E-07  0.000000E+00  0.000000E+00
  6.965000E+00 -8.500000E+01  3.193600E+07  7.444000E+01  9.856300E-01  1.437300E-02  0.000000E+00  0.000000E+00  1.671300E-02 -1.000000E+07  1.000000E+00  7.867100E+02  0.000000E+00  1.162279E+04 -1.916723E+01 -1.465341E+03  1.979452E+04  1.817589E-02 -3.021963E-05  0.000000E+00  0.000000E+00  1.817589E-02 -3.021963E-05  1.817589E-02 -3.021963E-05  0.000000E+00  0.000000E+00  1.240250E-04 -2.060150E-07  0.000000E+00  0.000000E+00
  7.734000E+00 -8.500000E+01  3.190500E+07  7.444000E+01  9.858100E-01  1.418900E-02  0.000000E+00  0.000000E+00  1.670800E-02 -1.000000E+07  1.000000E+00  7.864500E+02  0.000000E+00  1.046790E+04 -1.741062E+01 -1.319678E+03  1.620033E+04  1.636904E-02 -2.746888E-05  0.000000E+00  0.000000E+00  1.636904E-02 -2.746888E-05  1.636904E-02 -2.746888E-05  0.000000E+00  0.000000E+00  1.117350E-04 -1.872950E-07  0.000000E+00  0.000000E+00
  8.579000E+00 -8.500000E+01  3.187400E+07  7.444000E+01  9.857100E-01  1.428900E-02  0.000000E+00  0.000000E+00  1.670200E-02 -1.000000E+07  1.000000E+00  7.861900E+02  0.000000E+00  9.437119E+03 -1.570752E+01 -1.189667E+03  1.326920E+04  1.475647E-02 -2.480229E-05  0.000000E+00  0.000000E+00  1.475647E-02 -2.480229E-05  1.475647E-02 -2.480229E-05  0.000000E+00  0.000000E+00  1.007580E-04 -1.691850E-07  0.000000E+00  0.000000E+00
  9.508000E+00 -8.500000E+01  3.184300E+07  7.444000E+01  9.857100E-01  1.428800E-02  0.000000E+00  0.000000E+00  1.669700E-02 -1.000000E+07  1.000000E+00  7.859300E+02  0.000000E+00  8.515194E+03 -1.405982E+01 -1.073381E+03  1.087583E+04  1.331425E-02 -2.222249E-05  0.000000E+00  0.000000E+00  1.331425E-02 -2.222249E-05  1.331425E-02 -2.222249E-05  0.000000E+00  0.000000E+00  9.094550E-05 -1.516400E-07  0.000000E+00  0.000000E+00
  1.053000E+01 -8.500000E+01  3.181300E+07  7.444000E+01  9.857100E-01  1.429300E-02  0.000000E+00  0.000000E+00  1.669100E-02 -1.000000E+07  1.000000E+00  7.856800E+02  0.000000E+00  7.688933E+03 -1.246786E+01 -9.691594E+02  8.920030E+03  1.202174E-02 -1.973023E-05  0.000000E+00  0.000000E+00  1.202174E-02 -1.973023E-05  1.202174E-02 -1.973023E-05  0.000000E+00  0.000000E+00  8.214450E-05 -1.346700E-07  0.000000E+00  0.000000E+00
  1.165000E+01 -8.500000E+01  3.178300E+07  7.444000E+01  9.858200E-01  1.418400E-02  0.000000E+00  0.000000E+00  1.668600E-02 -1.000000E+07  1.000000E+00  7.854300E+02  0.000000E+00  6.948199E+03 -1.093142E+01 -8.757242E+02  7.317392E+03  1.086308E-02 -1.732510E-05  0.000000E+00  0.000000E+00  1.086308E-02 -1.732510E-05  1.086308E-02 -1.732510E-05  0.000000E+00  0.000000E+00  7.424900E-05 -1.182590E-07  0.000000E+00  0.000000E+00
  1.289000E+01 -8.500000E+01  3.175300E+07  7.444000E+01  9.855600E-01  1.443500E-02  0.000000E+00  0.000000E+00  1.668000E-02 -1.000000E+07  1.000000E+00  7.851700E+02  0.000000E+00  6.283098E+03 -9.449800E+00 -7.918280E+02  6.005363E+03  9.822769E-03 -1.500587E-05  0.000000E+00  0.000000E+00  9.822769E-03 -1.500587E-05  9.822769E-03 -1.500587E-05  0.000000E+00  0.000000E+00  6.716550E-05 -1.025170E-07  0.000000E+00  0.000000E+00
  1.425000E+01 -8.500000E+01  3.172300E+07  7.444000E+01  9.857700E-01  1.422800E-02  0.000000E+00  0.000000E+00  1.667500E-02 -1.000000E+07  1.000000E+00  7.849300E+02  0.000000E+00  5.684436E+03 -8.021515E+00 -7.163123E+02  4.926264E+03  8.886426E-03 -1.277033E-05  0.000000E+00  0.000000E+00  8.886426E-03 -1.277033E-05  8.886426E-03 -1.277033E-05  0.000000E+00  0.000000E+00  6.078500E-05 -8.724400E-08  0.000000E+00  0.000000E+00
  1.574000E+01 -8.500000E+01  3.169300E+07  7.444000E+01  9.858900E-01  1.410600E-02  0.000000E+00  0.000000E+00  1.667000E-02 -1.000000E+07  1.000000E+00  7.846800E+02  0.000000E+00  5.146151E+03 -6.644144E+00 -6.484125E+02  4.038547E+03  8.044558E-03 -1.061470E-05  0.000000E+00  0.000000E+00  8.044558E-03 -1.061470E-05  8.044558E-03 -1.061470E-05  0.000000E+00  0.000000E+00  5.503500E-05 -7.253550E-08  0.000000E+00  0.000000E+00
  1.739000E+01 -8.500000E+01  3.166400E+07  7.444000E+01  9.857000E-01  1.429800E-02  0.000000E+00  0.000000E+00  1.666400E-02 -1.000000E+07  1.000000E+00  7.844300E+02  0.000000E+00  4.661458E+03 -5.311223E+00 -5.872742E+02  3.306069E+03  7.286538E-03 -8.528750E-06  0.000000E+00  0.000000E+00  7.286538E-03 -8.528750E-06  7.286538E-03 -8.528750E-06  0.000000E+00  0.000000E+00  4.986700E-05 -5.830850E-08  0.000000E+00  0.000000E+00
  1.919000E+01 -8.500000E+01  3.163400E+07  7.444000E+01  9.857000E-01  1.430300E-02  0.000000E+00  0.000000E+00  1.665900E-02 -1.000000E+07  1.000000E+00  7.841800E+02  0.000000E+00  4.223236E+03 -4.015655E+00 -5.320009E+02  2.697314E+03  6.601233E-03 -6.501424E-06  0.000000E+00  0.000000E+00  6.601233E-03 -6.501424E-06  6.601233E-03 -6.501424E-06  0.000000E+00  0.000000E+00  4.519650E-05 -4.445950E-08  0.000000E+00  0.000000E+00
  2.118000E+01 -8.500000E+01  3.160500E+07  7.444000E+01  9.856400E-01  1.436200E-02  0.000000E+00  0.000000E+00  1.665400E-02 -1.000000E+07  1.000000E+00  7.839400E+02  0.000000E+00  3.827075E+03 -2.749207E+00 -4.820358E+02  2.179494E+03  5.981731E-03 -4.519861E-06  0.000000E+00  0.000000E+00  5.981731E-03 -4.519861E-06  5.981731E-03 -4.519861E-06  0.000000E+00  0.000000E+00  4.096950E-05 -3.091850E-08  0.000000E+00  0.000000E+00
  2.336000E+01 -8.500000E+01  3.157600E+07  7.444000E+01  9.859700E-01  1.403400E-02  0.000000E+00  0.000000E+00  1.664900E-02 -1.000000E+07  1.000000E+00  7.836900E+02  0.000000E+00  3.469168E+03 -1.489568E+00 -4.368986E+02  1.664180E+03  5.422065E-03 -2.549171E-06  0.000000E+00  0.000000E+00  5.422065E-03 -2.549171E-06  5.422065E-03 -2.549171E-06  0.000000E+00  0.000000E+00  3.714400E-05 -1.743640E-08  0.000000E+00  0.000000E+00
  2.576000E+01 -8.500000E+01  3.154600E+07  7.444000E+01  9.856500E-01  1.435200E-02  0.000000E+00  0.000000E+00  1.664300E-02 -1.000000E+07  1.000000E+00  7.834400E+02  0.000000E+00  3.146111E+03 -2.155059E-01 -3.961590E+02  1.725320E+03  4.916919E-03 -5.567215E-07  0.000000E+00  0.000000E+00  4.916919E-03 -5.567215E-07  4.916919E-03 -5.567215E-07  0.000000E+00  0.000000E+00  3.369400E-05 -3.798250E-09  0.000000E+00  0.000000E+00
  2.840000E+01 -8.500000E+01  3.151700E+07  7.444000E+01  9.857200E-01  1.428400E-02  0.000000E+00  0.000000E+00  1.663800E-02 -1.000000E+07  1.000000E+00  7.831900E+02  0.000000E+00  2.854082E+03  1.112261E+00 -3.593322E+02  1.748570E+03  4.460309E-03  1.518114E-06  0.000000E+00  0.000000E+00  4.460309E-03  1.518114E-06  4.460309E-03  1.518114E-06  0.000000E+00  0.000000E+00  3.057900E-05  1.042875E-08  0.000000E+00  0.000000E+00
  3.131000E+01 -8.500000E+01  3.148800E+07  7.444000E+01  9.859000E-01  1.409500E-02  0.000000E+00  0.000000E+00  1.663300E-02 -1.000000E+07  1.000000E+00  7.829500E+02  0.000000E+00  2.589900E+03  2.557889E+00 -3.260104E+02  1.140325E+03  4.047260E-03  3.775163E-06  0.000000E+00  0.000000E+00  4.047260E-03  3.775163E-06  4.047260E-03  3.775163E-06  0.000000E+00  0.000000E+00  2.775300E-05  2.592700E-08  0.000000E+00  0.000000E+00
  3.450000E+01 -8.500000E+01  3.146000E+07  7.444000E+01  9.857400E-01  1.426400E-02  0.000000E+00  0.000000E+00  1.662700E-02 -1.000000E+07  1.000000E+00  7.827000E+02  0.000000E+00  2.351124E+03  4.217800E+00 -2.958713E+02  9.161938E+02  3.673953E-03  6.366290E-06  0.000000E+00  0.000000E+00  3.673953E-03  6.366290E-06  3.673953E-03  6.366290E-06  0.000000E+00  0.000000E+00  2.520100E-05  4.373950E-08  0.000000E+00  0.000000E+00
  3.801000E+01 -8.500000E+01  3.143100E+07  7.444000E+01  9.857600E-01  1.424200E-02  0.000000E+00  0.000000E+00  1.662200E-02 -1.000000E+07  1.000000E+00  7.824600E+02  0.000000E+00  2.135252E+03  6.262916E+00 -2.685678E+02  7.475706E+02  3.336467E-03  9.558015E-06  0.000000E+00  0.000000E+00  3.336467E-03  9.558015E-06  3.336467E-03  9.558015E-06  0.000000E+00  0.000000E+00  2.289500E-05  6.568400E-08  0.000000E+00  0.000000E+00
  4.187000E+01 -8.500000E+01  3.140200E+07  7.444000E+01  9.857800E-01  1.421600E-02  0.000000E+00  0.000000E+00  1.661700E-02 -1.000000E+07  1.000000E+00  7.822100E+02  0.000000E+00  1.940641E+03  8.993313E+00 -2.438233E+02  6.133623E+02  3.032232E-03  1.381820E-05  0.000000E+00  0.000000E+00  3.032232E-03  1.381820E-05  3.032232E-03  1.381820E-05  0.000000E+00  0.000000E+00  2.081350E-05  9.501650E-08  0.000000E+00  0.000000E+00
  4.612000E+01 -8.500000E+01  3.137300E+07  7.444000E+01  9.707600E-01  1.056100E-02  2.688700E-01  4.463900E-03  1.661200E-02 -2.189200E+06  1.000000E+00  7.819600E+02  1.196070E+03  1.768025E+03  1.295654E+01 -2.214958E+02  5.049112E+02  2.761257E-03  1.999996E-05 -1.348229E-07  0.000000E+00  2.757503E-03  1.990985E-05  2.763488E-03  1.999996E-05 -2.230705E-06  0.000000E+00  1.911500E-05  1.395025E-07 -2.535650E-08  0.000000E+00
  5.079000E+01 -8.500000E+01  3.134400E+07  7.444000E+01  5.516200E-01  0.000000E+00  6.043900E-02  5.229500E-03  4.211200E-02 -4.580900E+04  1.000000E+00  7.817200E+02  1.038680E+03  1.613847E+03  1.076982E+01 -2.011416E+02  4.303641E+02  2.520271E-03  1.656676E-05 -1.323618E-07 -1.961590E-09  2.510187E-03  1.651028E-05  2.522460E-03  1.659941E-05 -2.189986E-06 -3.266516E-08  2.397100E-05  2.038260E-07 -2.489365E-08 -3.640800E-10
  5.592000E+01 -8.500000E+01  3.129300E+07  7.444000E+01  4.820200E-01  0.000000E+00  5.732400E-02  5.238000E-03  4.271600E-02 -3.693100E+04  1.000000E+00  7.812800E+02  1.036600E+03  1.468539E+03  3.357348E+01 -1.825859E+02  3.410503E+02  2.294451E-03  5.211702E-05  2.659290E-08 -8.308788E-09  2.282003E-03  5.198031E-05  2.293988E-03  5.226196E-05  4.616901E-07 -1.449505E-07  3.010600E-05  7.394800E-07  4.613405E-09 -1.427100E-09
  6.156000E+01 -8.500000E+01  3.121900E+07  7.444000E+01  4.645200E-01  0.000000E+00  5.730800E-02  5.235900E-03  4.269900E-02 -3.504600E+04  1.000000E+00  7.806500E+02  1.036560E+03  1.332282E+03  3.356482E+01 -1.658451E+02  2.818957E+02  2.081672E-03  5.206471E-05  6.019180E-08 -1.180435E-08  2.069770E-03  5.198666E-05  2.080622E-03  5.227088E-05  1.050205E-06 -2.059805E-07  2.978500E-05  7.706900E-07  1.015205E-08 -1.963550E-09
  6.777000E+01 -8.500000E+01  3.113800E+07  7.444000E+01  4.528600E-01  0.000000E+00  5.732300E-02  5.233400E-03  4.267300E-02 -3.385200E+04  1.000000E+00  7.799400E+02  1.036530E+03  1.209271E+03  3.194850E+01 -1.506529E+02  2.331416E+02  1.889462E-03  4.950795E-05  8.101657E-08 -1.484884E-08  1.878225E-03  4.949386E-05  1.888049E-03  4.976698E-05  1.413509E-06 -2.590394E-07  2.791500E-05  7.557900E-07  1.332300E-08 -2.417800E-09
  7.460000E+01 -8.500000E+01  3.105100E+07  7.444000E+01  4.430800E-01  0.000000E+00  5.733700E-02  5.230700E-03  4.264500E-02 -3.288600E+04  1.000000E+00  7.791800E+02  1.036500E+03  1.097687E+03  2.988666E+01 -1.368672E+02  1.928746E+02  1.715087E-03  4.625612E-05  9.778298E-08 -1.793604E-08  1.704489E-03  4.631060E-05  1.713382E-03  4.656896E-05  1.705609E-06 -3.128194E-07  2.596500E-05  7.258750E-07  1.577200E-08 -2.869400E-09
  8.210000E+01 -8.500000E+01  3.095800E+07  7.444000E+01  4.340600E-01  0.000000E+00  5.735000E-02  5.227800E-03  4.261600E-02 -3.202100E+04  1.000000E+00  7.783700E+02  1.036460E+03  9.961175E+02  2.779383E+01 -1.243561E+02  1.595748E+02  1.556371E-03  4.295462E-05  1.133633E-07 -2.125522E-08  1.546350E-03  4.308163E-05  1.554394E-03  4.332515E-05  1.976913E-06 -3.706276E-07  2.408600E-05  6.924050E-07  1.797900E-08 -3.346500E-09
  9.035000E+01 -8.500000E+01  3.086000E+07  7.444000E+01  4.253500E-01  0.000000E+00  5.736100E-02  5.224800E-03  4.258600E-02 -3.120900E+04  1.000000E+00  7.775200E+02  1.036430E+03  9.035634E+02  2.582759E+01 -1.130081E+02  1.320940E+02  1.411767E-03  3.984828E-05  1.290428E-07 -2.491196E-08  1.402246E-03  4.005237E-05  1.409517E-03  4.028256E-05  2.249870E-06 -4.343041E-07  2.231700E-05  6.600900E-07  2.014650E-08 -3.863250E-09
  9.942000E+01 -8.500000E+01  3.075600E+07  7.444000E+01  4.167300E-01  0.000000E+00  5.737200E-02  5.221600E-03  4.255500E-02 -3.042700E+04  1.000000E+00  7.766000E+02  1.036380E+03  8.189118E+02  2.402897E+01 -1.026853E+02  1.093953E+02  1.279538E-03  3.700000E-05  1.455238E-07 -2.898425E-08  1.270439E-03  3.728668E-05  1.277001E-03  3.750522E-05  2.536730E-06 -5.052072E-07  2.065900E-05  6.305350E-07  2.237750E-08 -4.429250E-09
  1.094000E+02 -8.500000E+01  3.064600E+07  7.444000E+01  4.080900E-01  0.000000E+00  5.738100E-02  5.218100E-03  4.252100E-02 -2.966300E+04  1.000000E+00  7.756300E+02  1.036340E+03  7.415757E+02  2.237874E+01 -9.331242E+01  9.063086E+01  1.158766E-03  3.437937E-05  1.633364E-07 -3.354183E-08  1.150007E-03  3.475553E-05  1.155921E-03  3.496394E-05  2.846729E-06 -5.845524E-07  1.911500E-05  6.036850E-07  2.474600E-08 -5.052350E-09
  1.204000E+02 -8.500000E+01  3.053100E+07  7.444000E+01  3.993800E-01  0.000000E+00  5.739000E-02  5.214500E-03  4.248500E-02 -2.891200E+04  1.000000E+00  7.745900E+02  1.036290E+03  6.708721E+02  2.083690E+01 -8.480315E+01  7.511299E+01  1.048392E-03  3.192325E-05  1.828883E-07 -3.865332E-08  1.039888E-03  3.239719E-05  1.045205E-03  3.259682E-05  3.186989E-06 -6.735318E-07  1.767900E-05  5.787250E-07  2.730400E-08 -5.739850E-09
  1.324000E+02 -8.500000E+01  3.040800E+07  7.444000E+01  3.905600E-01  0.000000E+00  5.739800E-02  5.210600E-03  4.244800E-02 -2.817000E+04  1.000000E+00  7.735000E+02  1.036240E+03  6.060574E+02  1.936798E+01 -7.706552E+01  6.231965E+01  9.472565E-04  2.957574E-05  2.045161E-07 -4.438754E-08  9.389251E-04  3.015723E-05  9.436931E-04  3.034910E-05  3.563353E-06 -7.733430E-07  1.633950E-05  5.548450E-07  3.008900E-08 -6.498850E-09
  1.457000E+02 -8.500000E+01  3.027800E+07  7.444000E+01  3.815800E-01  0.000000E+00  5.740600E-02  5.206400E-03  4.240800E-02 -2.743300E+04  1.000000E+00  7.723100E+02  1.036180E+03  5.465750E+02  1.794324E+01 -7.003226E+01  5.170102E+01  8.544865E-04  2.729135E-05  2.285932E-07 -5.082795E-08  8.462436E-04  2.799171E-05  8.505045E-04  2.817677E-05  3.982308E-06 -8.854324E-07  1.508850E-05  5.313400E-07  3.314250E-08 -7.337850E-09
  1.603000E+02 -8.500000E+01  3.014000E+07  7.444000E+01  3.724300E-01  0.000000E+00  5.741300E-02  5.202000E-03  4.236500E-02 -2.670000E+04  1.000000E+00  7.710500E+02  1.036120E+03  4.919002E+02  1.653684E+01 -6.364058E+01  4.294659E+01  7.692668E-04  2.502888E-05  2.555275E-07 -5.805929E-08  7.610245E-04  2.586111E-05  7.648161E-04  2.604016E-05  4.450956E-06 -1.011280E-06  1.391700E-05  5.074350E-07  3.650850E-08 -8.265100E-09
  1.763000E+02 -8.500000E+01  2.999300E+07  7.444000E+01  3.630900E-01  0.000000E+00  5.742000E-02  5.197200E-03  4.232100E-02 -2.596900E+04  1.000000E+00  7.697100E+02  1.036060E+03  4.414270E+02  1.513834E+01 -5.781639E+01  3.574113E+01  6.906562E-04  2.277152E-05  2.856583E-07 -6.617222E-08  6.823263E-04  2.375021E-05  6.856812E-04  2.392399E-05  4.975182E-06 -1.152458E-06  1.281250E-05  4.827300E-07  4.021650E-08 -9.289250E-09
  1.940000E+02 -8.500000E+01  2.983700E+07  7.444000E+01  3.535200E-01  0.000000E+00  5.742700E-02  5.192000E-03  4.227200E-02 -2.523700E+04  1.000000E+00  7.682600E+02  1.035990E+03  3.947942E+02  1.374336E+01 -5.251666E+01  2.978998E+01  6.180916E-04  2.051131E-05  3.195233E-07 -7.527988E-08  6.095807E-04  2.165291E-05  6.125273E-04  2.182226E-05  5.564336E-06 -1.310924E-06  1.176900E-05  4.570000E-07  4.432150E-08 -1.042110E-08
  2.134000E+02 -8.500000E+01  2.967100E+07  7.444000E+01  3.436800E-01  0.000000E+00  5.743300E-02  5.186500E-03  4.222000E-02 -2.450300E+04  1.000000E+00  7.667000E+02  1.035910E+03  3.517655E+02  1.234664E+01 -4.771364E+01  2.489095E+01  5.512107E-04  1.823911E-05  3.578652E-07 -8.550312E-08  5.424146E-04  1.956217E-05  5.449795E-04  1.972791E-05  6.231328E-06 -1.488784E-06  1.078400E-05  4.298850E-07  4.890150E-08 -1.167150E-08
  2.347000E+02 -8.500000E+01  2.949500E+07  7.444000E+01  3.335300E-01  0.000000E+00  5.744000E-02  5.180600E-03  4.216500E-02 -2.376200E+04  1.000000E+00  7.650300E+02  1.035840E+03  3.117292E+02  1.095498E+01 -4.332689E+01  2.088152E+01  4.890635E-04  1.596445E-05  4.011433E-07 -9.697722E-08  4.798751E-04  1.748972E-05  4.820795E-04  1.765284E-05  6.984133E-06 -1.688381E-06  9.841650E-06  4.014100E-07  5.398850E-08 -1.305250E-08
  2.581000E+02 -8.500000E+01  2.930600E+07  7.444000E+01  3.230000E-01  0.000000E+00  5.744600E-02  5.174100E-03  4.210500E-02 -2.301200E+04  1.000000E+00  7.632300E+02  1.035750E+03  2.744194E+02  9.570462E+00 -3.932008E+01  1.761589E+01  4.312428E-04  1.368914E-05  4.502832E-07 -1.098570E-07  4.215420E-04  1.543989E-05  4.234041E-04  1.560154E-05  7.838820E-06 -1.912411E-06  8.936000E-06  3.713900E-07  5.967100E-08 -1.457800E-08
  2.839000E+02 -8.500000E+01  2.910600E+07  7.444000E+01  3.120200E-01  0.000000E+00  5.745200E-02  5.167200E-03  4.204100E-02 -2.224700E+04  1.000000E+00  7.612900E+02  1.035660E+03  2.396789E+02  8.204318E+00 -3.566766E+01  1.500193E+01  3.775153E-04  1.142948E-05  5.064805E-07 -1.242983E-07  3.671636E-04  1.343149E-05  3.686993E-04  1.359305E-05  8.816123E-06 -2.163560E-06  8.064350E-06  3.399450E-07  6.606350E-08 -1.625950E-08
  3.123000E+02 -8.500000E+01  2.889300E+07  7.444000E+01  3.004900E-01  0.000000E+00  5.745900E-02  5.159700E-03  4.197200E-02 -2.146200E+04  1.000000E+00  7.592000E+02  1.035560E+03  2.072456E+02  6.866830E+00 -3.232580E+01  1.298884E+01  3.274855E-04  9.199931E-06  5.711942E-07 -1.404628E-07  3.163221E-04  1.148160E-05  3.175439E-04  1.164458E-05  9.941437E-06 -2.444653E-06  7.219200E-06  3.071300E-07  7.329950E-08 -1.810850E-08
  3.434000E+02 -8.500000E+01  2.866700E+07  7.444000E+01  2.882600E-01  0.000000E+00  5.746500E-02  5.151600E-03  4.189800E-02 -2.064800E+04  1.000000E+00  7.569400E+02  1.035460E+03  1.769791E+02  5.575277E+00 -2.926039E+01  1.163509E+01  2.809524E-04  7.026448E-06  6.464887E-07 -1.584665E-07  2.687830E-04  9.617946E-06  2.697018E-04  9.784126E-06  1.125066E-05 -2.757678E-06  6.396250E-06  2.732650E-07  8.156950E-08 -2.012750E-08
  3.777000E+02 -8.500000E+01  2.842700E+07  7.444000E+01  2.751400E-01  0.000000E+00  5.747200E-02  5.142800E-03  4.181900E-02 -1.979500E+04  1.000000E+00  7.545300E+02  1.035350E+03  1.487040E+02  4.348809E+00 -2.642198E+01  1.143263E+01  2.376694E-04  4.938675E-06  7.351446E-07 -1.783183E-07  2.242551E-04  7.870162E-06  2.248774E-04  8.041462E-06  1.279207E-05 -3.102787E-06  5.588850E-06  2.387800E-07  9.112350E-08 -2.230500E-08
  4.154000E+02 -8.500000E+01  2.817200E+07  7.444000E+01  2.608500E-01  0.000000E+00  5.747900E-02  5.133300E-03  4.173400E-02 -1.888600E+04  1.000000E+00  7.519100E+02  1.035230E+03  1.224207E+02  3.216573E+00 -2.377357E+01  2.094330E+01  1.976806E-04  2.984039E-06  8.420571E-07 -1.997670E-07  1.827013E-04  6.281277E-06  1.830300E-04  6.459631E-06  1.465071E-05 -3.475597E-06  4.795300E-06  2.046250E-07  1.024265E-07 -2.459350E-08
  4.568000E+02 -8.500000E+01  2.790400E+07  7.444000E+01  2.449200E-01  0.000000E+00  5.748600E-02  5.123100E-03  4.164300E-02 -1.789600E+04  1.000000E+00  7.491100E+02  1.035110E+03  9.817477E+01  2.207307E+00 -2.126030E+01  2.100345E+00  1.611324E-04  1.214025E-06  9.756441E-07 -2.220321E-07  1.441275E-04  4.889555E-06  1.441595E-04  5.076517E-06  1.697293E-05 -3.862496E-06  4.013850E-06  1.719800E-07  1.162750E-07 -2.688100E-08
  5.024000E+02 -8.500000E+01  2.762100E+07  7.444000E+01  2.268000E-01  0.000000E+00  5.749300E-02  5.112100E-03  4.154600E-02 -1.679400E+04  1.000000E+00  7.461000E+02  1.034980E+03  7.616142E+01  1.344091E+00 -1.879765E+01  5.677358E+00  1.284639E-04 -3.208295E-07  1.151076E-06 -2.434366E-07  1.087190E-04  3.717485E-06  1.084414E-04  3.913497E-06  2.002244E-05 -4.234330E-06  3.245300E-06  1.421445E-07  1.341150E-07 -2.895300E-08
  5.525000E+02 -8.500000E+01  2.732300E+07  7.444000E+01  2.062800E-01  0.000000E+00  5.750000E-02  5.100300E-03  4.144000E-02 -1.557300E+04  1.000000E+00  7.428600E+02  1.034840E+03  5.707520E+01  6.078186E-01 -1.627918E+01 -2.455031E+01  1.009736E-04 -1.632097E-06  1.393203E-06 -2.619374E-07  7.735586E-05  2.719682E-06  7.674240E-05  2.923455E-06  2.423107E-05 -4.555552E-06  2.506500E-06  1.147030E-07  1.583050E-07 -3.058150E-08
  6.076000E+02 -8.500000E+01  2.700800E+07  7.444000E+01  1.865000E-01  0.000000E+00  5.750700E-02  5.087300E-03  4.132800E-02 -1.441600E+04  1.000000E+00  7.393600E+02  1.034690E+03  4.255229E+01 -1.798548E-01 -1.372062E+01  6.465971E-02  8.124641E-05 -3.065919E-06  1.707930E-06 -2.852963E-07  5.251172E-05  1.680460E-06  5.154537E-05  1.895200E-06  2.970110E-05 -4.961127E-06  1.863100E-06  8.076150E-08  1.892400E-07 -3.276150E-08
  6.682000E+02 -8.500000E+01  2.667100E+07  7.444000E+01  1.838300E-01  0.000000E+00  5.751500E-02  5.073200E-03  4.120600E-02 -1.426000E+04  1.000000E+00  7.355400E+02  1.034540E+03  3.506139E+01 -1.678653E+00 -1.180601E+01  1.004578E+00  7.089823E-05 -6.285910E-06  1.850881E-06 -3.849345E-07  3.984674E-05  1.289705E-07  3.871542E-05  4.068900E-07  3.218293E-05 -6.692795E-06  1.503250E-06  1.654460E-08  2.025100E-07 -4.386600E-08
  7.348000E+02 -8.500000E+01  2.632400E+07  7.444000E+01  1.959400E-01  0.000000E+00  5.752300E-02  5.058100E-03  4.107700E-02 -1.496600E+04  1.000000E+00  7.315100E+02  1.034370E+03  3.532590E+01 -3.199038E+00 -1.099196E+01  9.989975E-01  6.960931E-05 -9.881580E-06  1.665201E-06 -5.225233E-07  4.164415E-05 -1.167058E-06  4.065890E-05 -7.978104E-07  2.895042E-05 -9.083783E-06  1.545500E-06 -2.431250E-08  1.831650E-07 -5.950700E-08
  8.081000E+02 -8.500000E+01  2.595900E+07  7.444000E+01  1.779000E-01  0.000000E+00  5.753200E-02  5.041700E-03  4.094000E-02 -1.391600E+04  1.000000E+00  7.271500E+02  1.034200E+03  3.467995E+01 -5.058624E+00 -9.906315E+00  8.828747E-01  6.916165E-05 -1.471530E-05  1.728926E-06 -7.392146E-07  4.014273E-05 -2.383157E-06  3.910814E-05 -1.866333E-06  3.005351E-05 -1.284896E-05  1.514450E-06 -6.759250E-08  1.894000E-07 -8.208450E-08
  8.887000E+02 -8.500000E+01  2.552500E+07  7.444000E+01  0.000000E+00  0.000000E+00  5.778600E-02  1.000000E+00  3.671600E-02  0.000000E+00  1.000000E+00  0.000000E+00  1.033220E+03  6.560191E+01 -8.413447E+00 -7.032398E+00  6.258342E-01  2.005143E-04 -2.787904E-05  1.062028E-05 -1.605309E-06  2.339055E-05 -1.118443E-06  1.665228E-05 -2.876725E-09  1.838620E-04 -2.787617E-05  6.831500E-07 -2.623150E-10  9.632250E-07 -1.532215E-07
  9.772000E+02 -8.500000E+01  2.519500E+07  7.444000E+01  0.000000E+00  0.000000E+00  5.951700E-02  1.000000E+00  8.003300E-03  0.000000E+00  1.000000E+00  0.000000E+00  1.027640E+03  8.594266E+01  3.393751E+00 -4.910796E+00  5.647376E-01  2.861367E-04  1.062154E-05  1.674100E-05  6.327690E-07  7.083160E-06  7.501641E-08  0.000000E+00  0.000000E+00  2.861367E-04  1.062154E-05  0.000000E+00  0.000000E+00  1.473350E-06  5.488350E-08
  1.075000E+03 -8.500000E+01  2.493500E+07  7.444000E+01  0.000000E+00  0.000000E+00  5.993600E-02  1.000000E+00  1.062900E-03  0.000000E+00  1.000000E+00  0.000000E+00  1.026230E+03  6.039490E+01  3.005458E+00 -4.546018E+00  4.722202E-01  1.972897E-04  9.303324E-06  1.177484E-05  5.576600E-07  1.037025E-06  8.949209E-09  0.000000E+00  0.000000E+00  1.972897E-04  9.303324E-06  0.000000E+00  0.000000E+00  1.019780E-06  4.813600E-08
  1.182000E+03 -8.500000E+01  2.474800E+07  7.444000E+01  0.000000E+00  0.000000E+00  5.999500E-02  1.000000E+00  8.481400E-05  0.000000E+00  1.000000E+00  0.000000E+00  1.025970E+03  4.494075E+01  4.021699E-01 -4.148578E+00  5.885546E-01  1.462169E-04  8.524382E-07  8.767655E-06  5.114238E-08  8.877652E-08  6.583884E-11  0.000000E+00  0.000000E+00  1.462169E-04  8.524382E-07  0.000000E+00  0.000000E+00  7.565850E-07  4.412050E-09
  1.300000E+03 -8.500000E+01  2.456800E+07  7.444000E+01  0.000000E+00  0.000000E+00  6.000000E-02  1.000000E+00  5.058600E-06  0.000000E+00  1.000000E+00  0.000000E+00  1.025880E+03  3.993193E+01  1.561286E-01 -3.772863E+00  3.137413E+00  1.299114E-04  5.415298E-08  7.794289E-06  3.249166E-09  6.091015E-09  2.501713E-13  0.000000E+00  0.000000E+00  1.299114E-04  5.415298E-08  0.000000E+00  0.000000E+00  6.723850E-07  2.803300E-10
  1.429000E+03 -8.500000E+01  2.438800E+07  7.444000E+01  0.000000E+00  0.000000E+00  6.000000E-02  1.000000E+00  2.318900E-07  0.000000E+00  1.000000E+00  0.000000E+00  1.025800E+03  3.624629E+01  1.402566E-01 -3.429570E+00  4.834516E+01  1.179709E-04  2.636954E-09  7.078228E-06  1.582172E-10  3.255487E-10  5.603629E-16  0.000000E+00  0.000000E+00  1.179709E-04  2.636954E-09  0.000000E+00  0.000000E+00  6.106850E-07  1.365255E-11
  1.571000E+03 -8.500000E+01  2.420900E+07  7.444000E+01  0.000000E+00  0.000000E+00  6.000000E-02  1.000000E+00  8.229600E-09  0.000000E+00  1.000000E+00  0.000000E+00  1.025730E+03  3.295862E+01  1.394369E-01 -3.117692E+00 -3.924131E+03  1.073205E-04 -2.455438E-11  6.439241E-06 -1.473262E-12  1.345102E-11 -2.236324E-19  0.000000E+00  0.000000E+00  1.073205E-04 -2.455438E-11  0.000000E+00  0.000000E+00  5.556400E-07 -1.271200E-13
  1.728000E+03 -8.500000E+01  2.402900E+07  7.444000E+01  0.000000E+00  0.000000E+00  6.000000E-02  1.000000E+00  2.276400E-10  0.000000E+00  1.000000E+00  0.000000E+00  1.025660E+03  2.997278E+01  1.394085E-01 -2.834191E+00 -7.247308E+02  9.764406E-05 -1.170910E-10  5.858653E-06 -7.025455E-12  4.313611E-13 -2.939759E-20  0.000000E+00  0.000000E+00  9.764406E-05 -1.170910E-10  0.000000E+00  0.000000E+00  5.056150E-07 -6.062650E-13
  1.900000E+03 -8.500000E+01  2.385000E+07  7.444000E+01  0.000000E+00  0.000000E+00  6.000000E-02  1.000000E+00  4.936400E-12  0.000000E+00  1.000000E+00  0.000000E+00  1.025580E+03  2.724734E+01  1.394143E-01 -2.575505E+00 -7.075197E+02  8.880712E-05 -9.928286E-11  5.328436E-06 -5.956960E-12  1.079765E-14 -5.334482E-22  0.000000E+00  0.000000E+00  8.880712E-05 -9.928286E-11  0.000000E+00  0.000000E+00  4.599250E-07 -5.141350E-13
  2.089000E+03 -8.500000E+01  2.367000E+07  7.444000E+01  0.000000E+00  0.000000E+00  6.000000E-02  1.000000E+00  8.427600E-14  0.000000E+00  1.000000E+00  0.000000E+00  1.025510E+03  2.477397E+01  1.394203E-01 -2.340862E+00 -7.359374E+02  8.078380E-05 -7.895294E-11  4.847035E-06 -4.737184E-12  2.120161E-16 -7.154821E-24  0.000000E+00  0.000000E+00  8.078380E-05 -7.895294E-11  0.000000E+00  0.000000E+00  4.184400E-07 -4.089250E-13
  2.298000E+03 -8.500000E+01  2.349100E+07  7.444000E+01  0.000000E+00  0.000000E+00  6.000000E-02  1.000000E+00  1.136300E-15  0.000000E+00  1.000000E+00  0.000000E+00  1.025440E+03  2.253167E+01  1.394260E-01 -2.128277E+00 -7.993393E+02  7.350652E-05 -6.010689E-11  4.410405E-06 -3.606409E-12  3.283727E-18 -7.259403E-26  0.000000E+00  0.000000E+00  7.350652E-05 -6.010689E-11  0.000000E+00  0.000000E+00  3.808050E-07 -3.113600E-13
  2.527000E+03 -8.500000E+01  2.331100E+07  7.444000E+01  0.000000E+00  0.000000E+00  6.000000E-02  1.000000E+00  1.213900E-17  0.000000E+00  1.000000E+00  0.000000E+00  1.025360E+03  2.048411E+01  1.394314E-01 -1.934328E+00 -9.259078E+02  6.685824E-05 -4.291921E-11  4.011507E-06 -2.575143E-12  4.017489E-20 -5.475197E-28  0.000000E+00  0.000000E+00  6.685824E-05 -4.291921E-11  0.000000E+00  0.000000E+00  3.464150E-07 -2.223600E-13
  2.778000E+03 -8.500000E+01  2.313100E+07  7.444000E+01  0.000000E+00  0.000000E+00  6.000000E-02  1.000000E+00  1.029700E-19  0.000000E+00  1.000000E+00  0.000000E+00  1.025290E+03  1.862430E+01  1.394360E-01 -1.758353E+00 -1.195772E+03  6.081682E-05 -2.748357E-11  3.649021E-06 -1.649015E-12  3.895167E-22 -2.941898E-30  0.000000E+00  0.000000E+00  6.081682E-05 -2.748357E-11  0.000000E+00  0.000000E+00  3.151600E-07 -1.424100E-13
  3.055000E+03 -8.500000E+01  2.295100E+07  7.444000E+01  0.000000E+00  0.000000E+00  6.000000E-02  1.000000E+00  6.950000E-22  0.000000E+00  1.000000E+00  0.000000E+00  1.025220E+03  1.693021E+01  1.394402E-01 -1.598266E+00 -1.953595E+03  5.531111E-05 -1.390903E-11  3.318672E-06 -8.345418E-13  3.001620E-24 -9.944519E-33  0.000000E+00  0.000000E+00  5.531111E-05 -1.390903E-11  0.000000E+00  0.000000E+00  2.866700E-07 -7.208300E-14
  3.359000E+03 -8.500000E+01  2.277200E+07  7.444000E+01  0.000000E+00  0.000000E+00  6.000000E-02  1.000000E+00  3.740600E-24  0.000000E+00  1.000000E+00  0.000000E+00  1.025140E+03  1.538591E+01  1.394437E-01 -1.452549E+00 -9.754080E+03  5.028970E-05 -2.299896E-12  3.017382E-06 -1.379932E-13  1.839424E-26 -8.761229E-36  0.000000E+00  0.000000E+00  5.028970E-05 -2.299896E-12  0.000000E+00  0.000000E+00  2.606850E-07 -1.192080E-14
  3.694000E+03 -8.500000E+01  2.259200E+07  7.444000E+01  0.000000E+00  0.000000E+00  6.000000E-02  1.000000E+00  1.607600E-26  0.000000E+00  1.000000E+00  0.000000E+00  1.025070E+03  1.398411E+01  1.394463E-01 -1.320501E+00  2.563385E+03  4.572952E-05  7.259335E-12  2.743771E-06  4.355605E-13  8.994463E-29  1.111252E-37  0.000000E+00  0.000000E+00  4.572952E-05  7.259335E-12  0.000000E+00  0.000000E+00  2.370850E-07  3.764250E-14
  4.062000E+03 -8.500000E+01  2.241200E+07  7.444000E+01  0.000000E+00  0.000000E+00  6.000000E-02  1.000000E+00  5.526700E-29  0.000000E+00  1.000000E+00  0.000000E+00  1.024990E+03  1.270689E+01  1.394490E-01 -1.200406E+00  1.045956E+03  4.157263E-05  1.470906E-11  2.494356E-06  8.825455E-13  3.511969E-31  7.766946E-40  0.000000E+00  0.000000E+00  4.157263E-05  1.470906E-11  0.000000E+00  0.000000E+00  2.155650E-07  7.628350E-14
  4.467000E+03 -8.500000E+01  2.223300E+07  7.444000E+01  0.000000E+00  0.000000E+00  6.000000E-02  1.000000E+00  1.522300E-31  0.000000E+00  1.000000E+00  0.000000E+00  1.024920E+03  1.154175E+01  1.394508E-01 -1.091050E+00  6.357035E+02  3.777868E-05  2.002073E-11  2.266714E-06  1.201245E-12  1.096763E-33  2.921560E-42  0.000000E+00  0.000000E+00  3.777868E-05  2.002073E-11  0.000000E+00  0.000000E+00  1.959200E-07  1.038480E-13
  4.912000E+03 -8.500000E+01  2.205400E+07  7.444000E+01  0.000000E+00  0.000000E+00  6.000000E-02  1.000000E+00  3.361800E-34  0.000000E+00  1.000000E+00  0.000000E+00  1.024850E+03  1.048179E+01  1.394517E-01 -9.917400E-01  4.532100E+02  3.432540E-05  2.321888E-11  2.059523E-06  1.393133E-12  2.743113E-36  7.506530E-45  0.000000E+00  0.000000E+00  3.432540E-05  2.321888E-11  0.000000E+00  0.000000E+00  1.780400E-07  1.204560E-13
  5.401000E+03 -8.500000E+01  2.187400E+07  7.444000E+01  0.000000E+00  0.000000E+00  6.000000E-02  1.000000E+00  5.959400E-37  0.000000E+00  1.000000E+00  0.000000E+00  1.024770E+03  9.518224E+00  1.394517E-01 -9.015907E-01  3.571262E+02  3.118461E-05  2.436512E-11  1.871082E-06  1.461906E-12  5.502611E-39  1.400750E-47  0.000000E+00  0.000000E+00  3.118461E-05  2.436512E-11  0.000000E+00  0.000000E+00  1.617750E-07  1.264215E-13
  5.939000E+03 -8.500000E+01  2.169500E+07  7.444000E+01  0.000000E+00  0.000000E+00  6.000000E-02  1.000000E+00  8.489200E-40  0.000000E+00  1.000000E+00  0.000000E+00  1.024700E+03  8.640260E+00  1.394517E-01 -8.195244E-01  3.050894E+02  2.832160E-05  2.358402E-11  1.699295E-06  1.415040E-12  8.856772E-42  1.937344E-50  0.000000E+00  0.000000E+00  2.832160E-05  2.358402E-11  0.000000E+00  0.000000E+00  1.469450E-07  1.223850E-13
  6.530000E+03 -8.500000E+01  2.151700E+07  7.444000E+01  0.000000E+00  0.000000E+00  6.000000E-02  1.000000E+00  9.732700E-43  0.000000E+00  1.000000E+00  0.000000E+00  1.024630E+03  7.841581E+00  1.394510E-01 -7.448763E-01  2.827972E+02  2.571586E-05  2.104884E-11  1.542946E-06  1.262931E-12  1.145444E-44  1.988299E-53  0.000000E+00  0.000000E+00  2.571586E-05  2.104884E-11  0.000000E+00  0.000000E+00  1.334450E-07  1.092445E-13
  7.181000E+03 -8.500000E+01  2.133800E+07  7.444000E+01  0.000000E+00  0.000000E+00  6.000000E-02  1.000000E+00  8.986000E-46  0.000000E+00  1.000000E+00  0.000000E+00  1.024560E+03  7.116464E+00  1.394497E-01 -6.770292E-01  2.896371E+02  2.334890E-05  1.699486E-11  1.400931E-06  1.019693E-12  1.191983E-47  1.486540E-56  0.000000E+00  0.000000E+00  2.334890E-05  1.699486E-11  0.000000E+00  0.000000E+00  1.211800E-07  8.821850E-14
  7.896000E+03 -8.500000E+01  2.116000E+07  7.444000E+01  0.000000E+00  0.000000E+00  6.000000E-02  1.000000E+00  6.689500E-49  0.000000E+00  1.000000E+00  0.000000E+00  1.024480E+03  6.460219E+00  1.394481E-01 -6.154606E-01  3.479805E+02  2.120576E-05  1.169851E-11  1.272345E-06  7.019101E-13  9.991941E-51  7.639602E-60  0.000000E+00  0.000000E+00  2.120576E-05  1.169851E-11  0.000000E+00  0.000000E+00  1.100750E-07  6.073500E-14
  8.682000E+03 -8.500000E+01  2.098200E+07  7.444000E+01  0.000000E+00  0.000000E+00  6.000000E-02  1.000000E+00  4.020900E-52  0.000000E+00  1.000000E+00  0.000000E+00  1.024410E+03  5.866280E+00  1.394462E-01 -5.594673E-01  6.135069E+02  1.926524E-05  5.488474E-12  1.155914E-06  3.293080E-13  6.755997E-54  2.160460E-63  0.000000E+00  0.000000E+00  1.926524E-05  5.488474E-12  0.000000E+00  0.000000E+00  1.000180E-07  2.849850E-14
  9.547000E+03 -8.500000E+01  2.080500E+07  7.444000E+01  0.000000E+00  0.000000E+00  6.000000E-02  1.000000E+00  1.954900E-85  0.000000E+00  1.000000E+00  0.000000E+00  1.024340E+03  2.792011E+00  1.394444E-01 -2.663861E-01  8.818795E+05  9.171421E-06 -3.054846E-14  5.502844E-07 -1.832906E-15  3.687688E-57 -5.971953E-99  0.000000E+00  0.000000E+00  9.171421E-06 -3.054846E-14  0.000000E+00  0.000000E+00  4.761800E-08 -1.586334E-16
  3.750000E-02 -9.500000E+01  3.355100E+07  7.500000E+01  9.773100E-01  2.268700E-02  0.000000E+00  0.000000E+00  1.699500E-02 -1.000000E+07  1.000000E+00  7.974300E+02  0.000000E+00  5.377685E+05 -5.631919E+01 -6.781452E+04  1.803274E+07  8.414686E-01 -8.837493E-05  0.000000E+00  0.000000E+00  8.414686E-01 -8.837493E-05  8.414686E-01 -8.837493E-05  0.000000E+00  0.000000E+00  5.710500E-03 -5.985500E-07  0.000000E+00  0.000000E+00
  1.162000E-01 -9.500000E+01  3.323500E+07  7.500000E+01  9.831500E-01  1.684600E-02  0.000000E+00  0.000000E+00  1.693900E-02 -1.000000E+07  1.000000E+00  7.949700E+02  0.000000E+00  7.939904E+05 -4.621468E+01 -1.001249E+05  5.291192E+06  1.242217E+00 -7.250755E-05  0.000000E+00  0.000000E+00  1.242217E+00 -7.250755E-05  1.242217E+00 -7.250755E-05  0.000000E+00  0.000000E+00  8.422700E-03 -4.897250E-07  0.000000E+00  0.000000E+00
  2.028000E-01 -9.500000E+01  3.307000E+07  7.500000E+01  9.842400E-01  1.575800E-02  0.000000E+00  0.000000E+00  1.691000E-02 -1.000000E+07  1.000000E+00  7.936700E+02  0.000000E+00  4.188679E+05 -4.090402E+01 -5.282052E+04  2.756920E+06  6.550791E-01 -6.417344E-05  0.000000E+00  0.000000E+00  6.550791E-01 -6.417344E-05  6.550791E-01 -6.417344E-05  0.000000E+00  0.000000E+00  4.434500E-03 -4.337100E-07  0.000000E+00  0.000000E+00
  2.980000E-01 -9.500000E+01  3.295500E+07  7.500000E+01  9.846000E-01  1.540400E-02  0.000000E+00  0.000000E+00  1.689000E-02 -1.000000E+07  1.000000E+00  7.927600E+02  0.000000E+00  2.786601E+05 -3.719898E+01 -3.513982E+04  1.707001E+06  4.357133E-01 -5.836127E-05  0.000000E+00  0.000000E+00  4.357133E-01 -5.836127E-05  4.357133E-01 -5.836127E-05  0.000000E+00  0.000000E+00  2.951650E-03 -3.947500E-07  0.000000E+00  0.000000E+00
  4.027000E-01 -9.500000E+01  3.286500E+07  7.500000E+01  9.849800E-01  1.502300E-02  0.000000E+00  0.000000E+00  1.687400E-02 -1.000000E+07  1.000000E+00  7.920500E+02  0.000000E+00  2.042368E+05 -3.429596E+01 -2.575475E+04  1.148836E+06  3.192971E-01 -5.380822E-05  0.000000E+00  0.000000E+00  3.192971E-01 -5.380822E-05  3.192971E-01 -5.380822E-05  0.000000E+00  0.000000E+00  2.164600E-03 -3.641700E-07  0.000000E+00  0.000000E+00
  5.178000E-01 -9.500000E+01  3.278900E+07  7.500000E+01  9.851500E-01  1.485000E-02  0.000000E+00  0.000000E+00  1.686100E-02 -1.000000E+07  1.000000E+00  7.914500E+02  0.000000E+00  1.580653E+05 -3.186435E+01 -1.993233E+04  8.125255E+05  2.470846E-01 -4.999554E-05  0.000000E+00  0.000000E+00  2.470846E-01 -4.999554E-05  2.470846E-01 -4.999554E-05  0.000000E+00  0.000000E+00  1.676050E-03 -3.385700E-07  0.000000E+00  0.000000E+00
  6.444000E-01 -9.500000E+01  3.272400E+07  7.500000E+01  9.852200E-01  1.478200E-02  0.000000E+00  0.000000E+00  1.684900E-02 -1.000000E+07  1.000000E+00  7.909200E+02  0.000000E+00  1.266611E+05 -2.974585E+01 -1.597212E+04  5.937265E+05  1.979738E-01 -4.667431E-05  0.000000E+00  0.000000E+00  1.979738E-01 -4.667431E-05  1.979738E-01 -4.667431E-05  0.000000E+00  0.000000E+00  1.343750E-03 -3.162600E-07  0.000000E+00  0.000000E+00
  7.835000E-01 -9.500000E+01  3.266500E+07  7.500000E+01  9.852800E-01  1.472000E-02  0.000000E+00  0.000000E+00  1.683900E-02 -1.000000E+07  1.000000E+00  7.904500E+02  0.000000E+00  1.039693E+05 -2.785523E+01 -1.311055E+04  4.439592E+05  1.624910E-01 -4.371095E-05  0.000000E+00  0.000000E+00  1.624910E-01 -4.371095E-05  1.624910E-01 -4.371095E-05  0.000000E+00  0.000000E+00  1.103550E-03 -2.963400E-07  0.000000E+00  0.000000E+00
  9.366000E-01 -9.500000E+01  3.261200E+07  7.500000E+01  9.854300E-01  1.456900E-02  0.000000E+00  0.000000E+00  1.682900E-02 -1.000000E+07  1.000000E+00  7.900200E+02  0.000000E+00  8.687224E+04 -2.613511E+01 -1.095451E+04  3.377526E+05  1.357593E-01 -4.101527E-05  0.000000E+00  0.000000E+00  1.357593E-01 -4.101527E-05  1.357593E-01 -4.101527E-05  0.000000E+00  0.000000E+00  9.224700E-04 -2.782100E-07  0.000000E+00  0.000000E+00
  1.105000E+00 -9.500000E+01  3.256200E+07  7.500000E+01  9.854300E-01  1.457400E-02  0.000000E+00  0.000000E+00  1.682000E-02 -1.000000E+07  1.000000E+00  7.896200E+02  0.000000E+00  7.357442E+04 -2.454730E+01 -9.277577E+03  2.602696E+05  1.149695E-01 -3.852733E-05  0.000000E+00  0.000000E+00  1.149695E-01 -3.852733E-05  1.149695E-01 -3.852733E-05  0.000000E+00  0.000000E+00  7.815800E-04 -2.614350E-07  0.000000E+00  0.000000E+00
  1.290000E+00 -9.500000E+01  3.251600E+07  7.500000E+01  9.854900E-01  1.451500E-02  0.000000E+00  0.000000E+00  1.681200E-02 -1.000000E+07  1.000000E+00  7.892500E+02  0.000000E+00  6.297993E+04 -2.306560E+01 -7.941528E+03  2.027584E+05  9.840724E-02 -3.620592E-05  0.000000E+00  0.000000E+00  9.840724E-02 -3.620592E-05  9.840724E-02 -3.620592E-05  0.000000E+00  0.000000E+00  6.693150E-04 -2.458200E-07  0.000000E+00  0.000000E+00
  1.493000E+00 -9.500000E+01  3.247200E+07  7.500000E+01  9.855600E-01  1.444200E-02  0.000000E+00  0.000000E+00  1.680400E-02 -1.000000E+07  1.000000E+00  7.888900E+02  0.000000E+00  5.438102E+04 -2.167018E+01 -6.857128E+03  1.592460E+05  8.496567E-02 -3.402000E-05  0.000000E+00  0.000000E+00  8.496567E-02 -3.402000E-05  8.496567E-02 -3.402000E-05  0.000000E+00  0.000000E+00  5.781300E-04 -2.310600E-07  0.000000E+00  0.000000E+00
  1.717000E+00 -9.500000E+01  3.243000E+07  7.500000E+01  9.866500E-01  1.335000E-02  0.000000E+00  0.000000E+00  1.679700E-02 -1.000000E+07  1.000000E+00  7.885600E+02  0.000000E+00  4.728746E+04 -2.034335E+01 -5.962562E+03  1.259674E+05  7.387793E-02 -3.194165E-05  0.000000E+00  0.000000E+00  7.387793E-02 -3.194165E-05  7.387793E-02 -3.194165E-05  0.000000E+00  0.000000E+00  5.026350E-04 -2.168300E-07  0.000000E+00  0.000000E+00
  1.963000E+00 -9.500000E+01  3.239000E+07  7.500000E+01  9.852700E-01  1.473000E-02  0.000000E+00  0.000000E+00  1.679000E-02 -1.000000E+07  1.000000E+00  7.882300E+02  0.000000E+00  4.135191E+04 -1.907867E+01 -5.214021E+03  1.001864E+05  6.460084E-02 -2.996082E-05  0.000000E+00  0.000000E+00  6.460084E-02 -2.996082E-05  6.460084E-02 -2.996082E-05  0.000000E+00  0.000000E+00  4.397400E-04 -2.038600E-07  0.000000E+00  0.000000E+00
  2.234000E+00 -9.500000E+01  3.235200E+07  7.500000E+01  9.851200E-01  1.487900E-02  0.000000E+00  0.000000E+00  1.678300E-02 -1.000000E+07  1.000000E+00  7.879100E+02  0.000000E+00  3.633378E+04 -1.786582E+01 -4.581170E+03  8.006351E+04  5.675807E-02 -2.806162E-05  0.000000E+00  0.000000E+00  5.675807E-02 -2.806162E-05  5.675807E-02 -2.806162E-05  0.000000E+00  0.000000E+00  3.868350E-04 -1.908250E-07  0.000000E+00  0.000000E+00
  2.531000E+00 -9.500000E+01  3.231500E+07  7.500000E+01  9.855400E-01  1.446100E-02  0.000000E+00  0.000000E+00  1.677600E-02 -1.000000E+07  1.000000E+00  7.876100E+02  0.000000E+00  3.205615E+04 -1.670212E+01 -4.041699E+03  6.423088E+04  5.007294E-02 -2.623935E-05  0.000000E+00  0.000000E+00  5.007294E-02 -2.623935E-05  5.007294E-02 -2.623935E-05  0.000000E+00  0.000000E+00  3.413750E-04 -1.785100E-07  0.000000E+00  0.000000E+00
  2.858000E+00 -9.500000E+01  3.227800E+07  7.500000E+01  9.856900E-01  1.430800E-02  0.000000E+00  0.000000E+00  1.677000E-02 -1.000000E+07  1.000000E+00  7.873100E+02  0.000000E+00  2.838373E+04 -1.558322E+01 -3.578547E+03  5.172082E+04  4.433400E-02 -2.448757E-05  0.000000E+00  0.000000E+00  4.433400E-02 -2.448757E-05  4.433400E-02 -2.448757E-05  0.000000E+00  0.000000E+00  3.022800E-04 -1.666500E-07  0.000000E+00  0.000000E+00
  3.218000E+00 -9.500000E+01  3.224300E+07  7.500000E+01  9.856500E-01  1.434600E-02  0.000000E+00  0.000000E+00  1.676300E-02 -1.000000E+07  1.000000E+00  7.870100E+02  0.000000E+00  2.520914E+04 -1.450538E+01 -3.178173E+03  4.176707E+04  3.937331E-02 -2.280016E-05  0.000000E+00  0.000000E+00  3.937331E-02 -2.280016E-05  3.937331E-02 -2.280016E-05  0.000000E+00  0.000000E+00  2.685400E-04 -1.552300E-07  0.000000E+00  0.000000E+00
  3.613000E+00 -9.500000E+01  3.220800E+07  7.500000E+01  9.855800E-01  1.442500E-02  0.000000E+00  0.000000E+00  1.675700E-02 -1.000000E+07  1.000000E+00  7.867300E+02  0.000000E+00  2.244818E+04 -1.346634E+01 -2.829960E+03  3.381513E+04  3.505921E-02 -2.117365E-05  0.000000E+00  0.000000E+00  3.505921E-02 -2.117365E-05  3.505921E-02 -2.117365E-05  0.000000E+00  0.000000E+00  2.392250E-04 -1.442150E-07  0.000000E+00  0.000000E+00
[truncated: 57,511 more chars]
