# Supplementary material for: CO2 geological storage site selection and long-term potential assessment framework based on TOUGH2/ECO2N
Source: PLoS One. 2025 Apr 24;20(4):e0321715. doi: 10.1371/journal.pone.0321715 (PMC12021137; doi:10.1371/journal.pone.0321715)
Supplement: S1 File — (ZIP) [file pone.0321715.s001.zip › moni/flow.out.2]

Variables = X Z P T SG SS XNACL YH2OG XCO2a PCAP k-red DG DL FLOHx FLOHz FLOHx FLOHz FLOFx FLOFz FNaCx FNaCz FCO2x FCO2z FGASx FGASz Faq.x Faq.z VGASx VGASz VLIQx VLIQz
Zone F=FEPOINT I= 1000 J=  891
  3.750000E-02 -5.000000E+00  2.941400E+07  7.000000E+01  9.774700E-01  2.252500E-02  0.000000E+00  0.000000E+00  1.632300E-02 -1.000000E+07  1.000000E+00  7.834200E+02  0.000000E+00  2.664049E+05 -3.004216E+01 -6.718920E+04  1.787564E+07  4.207343E-01 -4.755574E-05  0.000000E+00  0.000000E+00  4.207343E-01 -4.755574E-05  4.207343E-01 -4.755574E-05  0.000000E+00  0.000000E+00  2.907850E-03 -3.286700E-07  0.000000E+00  0.000000E+00
  1.162000E-01 -5.000000E+00  2.925900E+07  7.000000E+01  9.834400E-01  1.655900E-02  0.000000E+00  0.000000E+00  1.629500E-02 -1.000000E+07  1.000000E+00  7.820300E+02  0.000000E+00  3.933152E+05 -2.458185E+01 -9.919683E+04  5.243035E+06  6.211083E-01 -3.892147E-05  0.000000E+00  0.000000E+00  6.211083E-01 -3.892147E-05  6.211083E-01 -3.892147E-05  0.000000E+00  0.000000E+00  4.286950E-03 -2.678800E-07  0.000000E+00  0.000000E+00
  2.028000E-01 -5.000000E+00  2.917700E+07  7.000000E+01  9.843500E-01  1.565500E-02  0.000000E+00  0.000000E+00  1.628000E-02 -1.000000E+07  1.000000E+00  7.812900E+02  0.000000E+00  2.074641E+05 -2.172184E+01 -5.232386E+04  2.731116E+06  3.275388E-01 -3.440087E-05  0.000000E+00  0.000000E+00  3.275388E-01 -3.440087E-05  3.275388E-01 -3.440087E-05  0.000000E+00  0.000000E+00  2.254400E-03 -2.367900E-07  0.000000E+00  0.000000E+00
  2.980000E-01 -5.000000E+00  2.912100E+07  7.000000E+01  9.847200E-01  1.528200E-02  0.000000E+00  0.000000E+00  1.627000E-02 -1.000000E+07  1.000000E+00  7.807700E+02  0.000000E+00  1.380090E+05 -1.972105E+01 -3.480678E+04  1.690667E+06  2.178556E-01 -3.123915E-05  0.000000E+00  0.000000E+00  2.178556E-01 -3.123915E-05  2.178556E-01 -3.123915E-05  0.000000E+00  0.000000E+00  1.499750E-03 -2.151000E-07  0.000000E+00  0.000000E+00
  4.027000E-01 -5.000000E+00  2.907600E+07  7.000000E+01  9.848800E-01  1.511900E-02  0.000000E+00  0.000000E+00  1.626100E-02 -1.000000E+07  1.000000E+00  7.803600E+02  0.000000E+00  1.011446E+05 -1.814780E+01 -2.550932E+04  1.137624E+06  1.596475E-01 -2.875342E-05  0.000000E+00  0.000000E+00  1.596475E-01 -2.875342E-05  1.596475E-01 -2.875342E-05  0.000000E+00  0.000000E+00  1.099445E-03 -1.980600E-07  0.000000E+00  0.000000E+00
  5.178000E-01 -5.000000E+00  2.903900E+07  7.000000E+01  9.852500E-01  1.475200E-02  0.000000E+00  0.000000E+00  1.625500E-02 -1.000000E+07  1.000000E+00  7.800200E+02  0.000000E+00  7.827529E+04 -1.683440E+01 -1.974155E+04  8.044480E+05  1.235411E-01 -2.667848E-05  0.000000E+00  0.000000E+00  1.235411E-01 -2.667848E-05  1.235411E-01 -2.667848E-05  0.000000E+00  0.000000E+00  8.510250E-04 -1.837850E-07  0.000000E+00  0.000000E+00
  6.444000E-01 -5.000000E+00  2.900700E+07  7.000000E+01  9.853100E-01  1.468900E-02  0.000000E+00  0.000000E+00  1.624900E-02 -1.000000E+07  1.000000E+00  7.797200E+02  0.000000E+00  6.272118E+04 -1.569303E+01 -1.581865E+04  5.877194E+05  9.898551E-02 -2.487572E-05  0.000000E+00  0.000000E+00  9.898551E-02 -2.487572E-05  9.898551E-02 -2.487572E-05  0.000000E+00  0.000000E+00  6.820150E-04 -1.714300E-07  0.000000E+00  0.000000E+00
  7.835000E-01 -5.000000E+00  2.897800E+07  7.000000E+01  9.854900E-01  1.450800E-02  0.000000E+00  0.000000E+00  1.624300E-02 -1.000000E+07  1.000000E+00  7.794600E+02  0.000000E+00  5.148242E+04 -1.467445E+01 -1.298413E+04  4.393883E+05  8.124399E-02 -2.326703E-05  0.000000E+00  0.000000E+00  8.124399E-02 -2.326703E-05  8.124399E-02 -2.326703E-05  0.000000E+00  0.000000E+00  5.599300E-04 -1.603700E-07  0.000000E+00  0.000000E+00
  9.366000E-01 -5.000000E+00  2.895200E+07  7.000000E+01  9.853100E-01  1.468900E-02  0.000000E+00  0.000000E+00  1.623900E-02 -1.000000E+07  1.000000E+00  7.792200E+02  0.000000E+00  4.301496E+04 -1.374769E+01 -1.084855E+04  3.342139E+05  6.787802E-02 -2.180346E-05  0.000000E+00  0.000000E+00  6.787802E-02 -2.180346E-05  6.787802E-02 -2.180346E-05  0.000000E+00  0.000000E+00  4.679700E-04 -1.503600E-07  0.000000E+00  0.000000E+00
  1.105000E+00 -5.000000E+00  2.892700E+07  7.000000E+01  9.856000E-01  1.440100E-02  0.000000E+00  0.000000E+00  1.623400E-02 -1.000000E+07  1.000000E+00  7.789900E+02  0.000000E+00  3.642935E+04 -1.289220E+01 -9.187566E+03  2.574939E+05  5.748312E-02 -2.045257E-05  0.000000E+00  0.000000E+00  5.748312E-02 -2.045257E-05  5.748312E-02 -2.045257E-05  0.000000E+00  0.000000E+00  3.964200E-04 -1.410500E-07  0.000000E+00  0.000000E+00
  1.290000E+00 -5.000000E+00  2.890400E+07  7.000000E+01  9.855800E-01  1.441700E-02  0.000000E+00  0.000000E+00  1.623000E-02 -1.000000E+07  1.000000E+00  7.787800E+02  0.000000E+00  3.118263E+04 -1.209386E+01 -7.864266E+03  2.005563E+05  4.920202E-02 -1.919208E-05  0.000000E+00  0.000000E+00  4.920202E-02 -1.919208E-05  4.920202E-02 -1.919208E-05  0.000000E+00  0.000000E+00  3.393600E-04 -1.323950E-07  0.000000E+00  0.000000E+00
  1.493000E+00 -5.000000E+00  2.888300E+07  7.000000E+01  9.856200E-01  1.438400E-02  0.000000E+00  0.000000E+00  1.622600E-02 -1.000000E+07  1.000000E+00  7.785800E+02  0.000000E+00  2.692433E+04 -1.134220E+01 -6.790254E+03  1.574835E+05  4.248126E-02 -1.800535E-05  0.000000E+00  0.000000E+00  4.248126E-02 -1.800535E-05  4.248126E-02 -1.800535E-05  0.000000E+00  0.000000E+00  2.930850E-04 -1.242400E-07  0.000000E+00  0.000000E+00
  1.717000E+00 -5.000000E+00  2.886200E+07  7.000000E+01  9.858200E-01  1.418300E-02  0.000000E+00  0.000000E+00  1.622200E-02 -1.000000E+07  1.000000E+00  7.783900E+02  0.000000E+00  2.341161E+04 -1.062977E+01 -5.904271E+03  1.245453E+05  3.693741E-02 -1.688068E-05  0.000000E+00  0.000000E+00  3.693741E-02 -1.688068E-05  3.693741E-02 -1.688068E-05  0.000000E+00  0.000000E+00  2.548800E-04 -1.164850E-07  0.000000E+00  0.000000E+00
  1.963000E+00 -5.000000E+00  2.884200E+07  7.000000E+01  9.854400E-01  1.456100E-02  0.000000E+00  0.000000E+00  1.621900E-02 -1.000000E+07  1.000000E+00  7.782100E+02  0.000000E+00  2.047242E+04 -9.951353E+00 -5.162928E+03  9.903147E+04  3.229894E-02 -1.580979E-05  0.000000E+00  0.000000E+00  3.229894E-02 -1.580979E-05  3.229894E-02 -1.580979E-05  0.000000E+00  0.000000E+00  2.229450E-04 -1.091650E-07  0.000000E+00  0.000000E+00
  2.234000E+00 -5.000000E+00  2.882300E+07  7.000000E+01  9.855800E-01  1.441800E-02  0.000000E+00  0.000000E+00  1.621500E-02 -1.000000E+07  1.000000E+00  7.780400E+02  0.000000E+00  1.798760E+04 -9.302641E+00 -4.536178E+03  7.911984E+04  2.837771E-02 -1.478584E-05  0.000000E+00  0.000000E+00  2.837771E-02 -1.478584E-05  2.837771E-02 -1.478584E-05  0.000000E+00  0.000000E+00  1.959550E-04 -1.021050E-07  0.000000E+00  0.000000E+00
  2.531000E+00 -5.000000E+00  2.880500E+07  7.000000E+01  9.856700E-01  1.432900E-02  0.000000E+00  0.000000E+00  1.621200E-02 -1.000000E+07  1.000000E+00  7.778700E+02  0.000000E+00  1.586956E+04 -8.680252E+00 -4.001913E+03  6.345580E+04  2.503536E-02 -1.380343E-05  0.000000E+00  0.000000E+00  2.503536E-02 -1.380343E-05  2.503536E-02 -1.380343E-05  0.000000E+00  0.000000E+00  1.728950E-04 -9.533500E-08  0.000000E+00  0.000000E+00
  2.858000E+00 -5.000000E+00  2.878700E+07  7.000000E+01  9.857000E-01  1.430000E-02  0.000000E+00  0.000000E+00  1.620900E-02 -1.000000E+07  1.000000E+00  7.777000E+02  0.000000E+00  1.405131E+04 -8.080080E+00 -3.543241E+03  5.108071E+04  2.216617E-02 -1.285623E-05  0.000000E+00  0.000000E+00  2.216617E-02 -1.285623E-05  2.216617E-02 -1.285623E-05  0.000000E+00  0.000000E+00  1.531050E-04 -8.881000E-08  0.000000E+00  0.000000E+00
  3.218000E+00 -5.000000E+00  2.877000E+07  7.000000E+01  9.857600E-01  1.423600E-02  0.000000E+00  0.000000E+00  1.620500E-02 -1.000000E+07  1.000000E+00  7.775400E+02  0.000000E+00  1.247965E+04 -7.501313E+00 -3.146751E+03  4.123575E+04  1.968616E-02 -1.194282E-05  0.000000E+00  0.000000E+00  1.968616E-02 -1.194282E-05  1.968616E-02 -1.194282E-05  0.000000E+00  0.000000E+00  1.360000E-04 -8.251500E-08  0.000000E+00  0.000000E+00
  3.613000E+00 -5.000000E+00  2.875200E+07  7.000000E+01  9.856600E-01  1.434000E-02  0.000000E+00  0.000000E+00  1.620200E-02 -1.000000E+07  1.000000E+00  7.773700E+02  0.000000E+00  1.111287E+04 -6.943641E+00 -2.801925E+03  3.337197E+04  1.752952E-02 -1.106274E-05  0.000000E+00  0.000000E+00  1.752952E-02 -1.106274E-05  1.752952E-02 -1.106274E-05  0.000000E+00  0.000000E+00  1.211300E-04 -7.646000E-08  0.000000E+00  0.000000E+00
  4.048000E+00 -5.000000E+00  2.873600E+07  7.000000E+01  9.856900E-01  1.430900E-02  0.000000E+00  0.000000E+00  1.619900E-02 -1.000000E+07  1.000000E+00  7.772200E+02  0.000000E+00  9.918126E+03 -6.405953E+00 -2.500477E+03  2.705595E+04  1.564443E-02 -1.021428E-05  0.000000E+00  0.000000E+00  1.564443E-02 -1.021428E-05  1.564443E-02 -1.021428E-05  0.000000E+00  0.000000E+00  1.081350E-04 -7.061000E-08  0.000000E+00  0.000000E+00
  4.526000E+00 -5.000000E+00  2.871900E+07  7.000000E+01  9.859200E-01  1.408500E-02  0.000000E+00  0.000000E+00  1.619600E-02 -1.000000E+07  1.000000E+00  7.770600E+02  0.000000E+00  8.870225E+03 -5.886938E+00 -2.236042E+03  2.200077E+04  1.399106E-02 -9.395330E-06  0.000000E+00  0.000000E+00  1.399106E-02 -9.395330E-06  1.399106E-02 -9.395330E-06  0.000000E+00  0.000000E+00  9.671550E-05 -6.494500E-08  0.000000E+00  0.000000E+00
  5.052000E+00 -5.000000E+00  2.870300E+07  7.000000E+01  9.856900E-01  1.430700E-02  0.000000E+00  0.000000E+00  1.619300E-02 -1.000000E+07  1.000000E+00  7.769100E+02  0.000000E+00  7.948732E+03 -5.384897E+00 -2.003471E+03  1.790386E+04  1.253718E-02 -8.603204E-06  0.000000E+00  0.000000E+00  1.253718E-02 -8.603204E-06  1.253718E-02 -8.603204E-06  0.000000E+00  0.000000E+00  8.668200E-05 -5.949500E-08  0.000000E+00  0.000000E+00
  5.630000E+00 -5.000000E+00  2.868700E+07  7.000000E+01  9.857100E-01  1.428500E-02  0.000000E+00  0.000000E+00  1.619000E-02 -1.000000E+07  1.000000E+00  7.767600E+02  0.000000E+00  7.132911E+03 -4.901517E+00 -1.797531E+03  1.459267E+04  1.125005E-02 -7.840546E-06  0.000000E+00  0.000000E+00  1.125005E-02 -7.840546E-06  1.125005E-02 -7.840546E-06  0.000000E+00  0.000000E+00  7.780750E-05 -5.423000E-08  0.000000E+00  0.000000E+00
  6.266000E+00 -5.000000E+00  2.867100E+07  7.000000E+01  9.857400E-01  1.426400E-02  0.000000E+00  0.000000E+00  1.618700E-02 -1.000000E+07  1.000000E+00  7.766100E+02  0.000000E+00  6.410170E+03 -4.436918E+00 -1.615047E+03  1.190412E+04  1.010985E-02 -7.107571E-06  0.000000E+00  0.000000E+00  1.010985E-02 -7.107571E-06  1.010985E-02 -7.107571E-06  0.000000E+00  0.000000E+00  6.993450E-05 -4.917100E-08  0.000000E+00  0.000000E+00
  6.965000E+00 -5.000000E+00  2.865600E+07  7.000000E+01  9.857200E-01  1.428000E-02  0.000000E+00  0.000000E+00  1.618400E-02 -1.000000E+07  1.000000E+00  7.764600E+02  0.000000E+00  5.768513E+03 -3.990949E+00 -1.452988E+03  9.725250E+03  9.097581E-03 -6.404026E-06  0.000000E+00  0.000000E+00  9.097581E-03 -6.404026E-06  9.097581E-03 -6.404026E-06  0.000000E+00  0.000000E+00  6.294500E-05 -4.431350E-08  0.000000E+00  0.000000E+00
  7.734000E+00 -5.000000E+00  2.864000E+07  7.000000E+01  9.857500E-01  1.424900E-02  0.000000E+00  0.000000E+00  1.618100E-02 -1.000000E+07  1.000000E+00  7.763200E+02  0.000000E+00  5.196747E+03 -3.563714E+00 -1.308528E+03  7.949029E+03  8.195580E-03 -5.730061E-06  0.000000E+00  0.000000E+00  8.195580E-03 -5.730061E-06  8.195580E-03 -5.730061E-06  0.000000E+00  0.000000E+00  5.671500E-05 -3.965650E-08  0.000000E+00  0.000000E+00
  8.579000E+00 -5.000000E+00  2.862500E+07  7.000000E+01  9.857000E-01  1.430200E-02  0.000000E+00  0.000000E+00  1.617800E-02 -1.000000E+07  1.000000E+00  7.761700E+02  0.000000E+00  4.686638E+03 -3.155344E+00 -1.179592E+03  6.500524E+03  7.390890E-03 -5.085897E-06  0.000000E+00  0.000000E+00  7.390890E-03 -5.085897E-06  7.390890E-03 -5.085897E-06  0.000000E+00  0.000000E+00  5.115700E-05 -3.520750E-08  0.000000E+00  0.000000E+00
  9.508000E+00 -5.000000E+00  2.861000E+07  7.000000E+01  9.858600E-01  1.414200E-02  0.000000E+00  0.000000E+00  1.617500E-02 -1.000000E+07  1.000000E+00  7.760300E+02  0.000000E+00  4.230628E+03 -2.766016E+00 -1.064272E+03  5.317624E+03  6.671566E-03 -4.471811E-06  0.000000E+00  0.000000E+00  6.671566E-03 -4.471811E-06  6.671566E-03 -4.471811E-06  0.000000E+00  0.000000E+00  4.618550E-05 -3.095750E-08  0.000000E+00  0.000000E+00
  1.053000E+01 -5.000000E+00  2.859500E+07  7.000000E+01  9.858300E-01  1.416500E-02  0.000000E+00  0.000000E+00  1.617300E-02 -1.000000E+07  1.000000E+00  7.758900E+02  0.000000E+00  3.822201E+03 -2.395884E+00 -9.609174E+02  4.350628E+03  6.027316E-03 -3.888012E-06  0.000000E+00  0.000000E+00  6.027316E-03 -3.888012E-06  6.027316E-03 -3.888012E-06  0.000000E+00  0.000000E+00  4.173050E-05 -2.692200E-08  0.000000E+00  0.000000E+00
  1.165000E+01 -5.000000E+00  2.858000E+07  7.000000E+01  9.856800E-01  1.431800E-02  0.000000E+00  0.000000E+00  1.617000E-02 -1.000000E+07  1.000000E+00  7.757500E+02  0.000000E+00  3.456337E+03 -2.044924E+00 -8.682601E+02  3.557634E+03  5.450222E-03 -3.334494E-06  0.000000E+00  0.000000E+00  5.450222E-03 -3.334494E-06  5.450222E-03 -3.334494E-06  0.000000E+00  0.000000E+00  3.774550E-05 -2.309750E-08  0.000000E+00  0.000000E+00
  1.289000E+01 -5.000000E+00  2.856500E+07  7.000000E+01  9.858200E-01  1.418200E-02  0.000000E+00  0.000000E+00  1.616700E-02 -1.000000E+07  1.000000E+00  7.756100E+02  0.000000E+00  3.128146E+03 -1.712901E+00 -7.850650E+02  2.907385E+03  4.932560E-03 -2.810854E-06  0.000000E+00  0.000000E+00  4.932560E-03 -2.810854E-06  4.932560E-03 -2.810854E-06  0.000000E+00  0.000000E+00  3.416800E-05 -1.947150E-08  0.000000E+00  0.000000E+00
  1.425000E+01 -5.000000E+00  2.855000E+07  7.000000E+01  9.858700E-01  1.412600E-02  0.000000E+00  0.000000E+00  1.616400E-02 -1.000000E+07  1.000000E+00  7.754700E+02  0.000000E+00  2.833079E+03 -1.399333E+00 -7.101817E+02  2.370922E+03  4.467158E-03 -2.316350E-06  0.000000E+00  0.000000E+00  4.467158E-03 -2.316350E-06  4.467158E-03 -2.316350E-06  0.000000E+00  0.000000E+00  3.094700E-05 -1.604800E-08  0.000000E+00  0.000000E+00
  1.574000E+01 -5.000000E+00  2.853500E+07  7.000000E+01  9.855600E-01  1.443800E-02  0.000000E+00  0.000000E+00  1.616200E-02 -1.000000E+07  1.000000E+00  7.753300E+02  0.000000E+00  2.568149E+03 -1.103579E+00 -6.428516E+02  1.926812E+03  4.049307E-03 -1.849961E-06  0.000000E+00  0.000000E+00  4.049307E-03 -1.849961E-06  4.049307E-03 -1.849961E-06  0.000000E+00  0.000000E+00  2.806100E-05 -1.282350E-08  0.000000E+00  0.000000E+00
  1.739000E+01 -5.000000E+00  2.852100E+07  7.000000E+01  9.859500E-01  1.405100E-02  0.000000E+00  0.000000E+00  1.615900E-02 -1.000000E+07  1.000000E+00  7.751900E+02  0.000000E+00  2.330013E+03 -8.244707E-01 -5.822274E+02  1.555301E+03  3.673722E-03 -1.409851E-06  0.000000E+00  0.000000E+00  3.673722E-03 -1.409851E-06  3.673722E-03 -1.409851E-06  0.000000E+00  0.000000E+00  2.546250E-05 -9.770500E-09  0.000000E+00  0.000000E+00
  1.919000E+01 -5.000000E+00  2.850600E+07  7.000000E+01  9.857700E-01  1.422500E-02  0.000000E+00  0.000000E+00  1.615600E-02 -1.000000E+07  1.000000E+00  7.750500E+02  0.000000E+00  2.115154E+03 -5.605521E-01 -5.274197E+02  1.235979E+03  3.334859E-03 -9.937073E-07  0.000000E+00  0.000000E+00  3.334859E-03 -9.937073E-07  3.334859E-03 -9.937073E-07  0.000000E+00  0.000000E+00  2.311550E-05 -6.889000E-09  0.000000E+00  0.000000E+00
  2.118000E+01 -5.000000E+00  2.849100E+07  7.000000E+01  9.857200E-01  1.427500E-02  0.000000E+00  0.000000E+00  1.615400E-02 -1.000000E+07  1.000000E+00  7.749100E+02  0.000000E+00  1.921399E+03 -3.099007E-01 -4.778764E+02  9.353143E+02  3.029292E-03 -5.985079E-07  0.000000E+00  0.000000E+00  3.029292E-03 -5.985079E-07  3.029292E-03 -5.985079E-07  0.000000E+00  0.000000E+00  2.100400E-05 -4.150350E-09  0.000000E+00  0.000000E+00
  2.336000E+01 -5.000000E+00  2.847700E+07  7.000000E+01  9.858600E-01  1.414400E-02  0.000000E+00  0.000000E+00  1.615100E-02 -1.000000E+07  1.000000E+00  7.747700E+02  0.000000E+00  1.746885E+03 -6.966989E-02 -4.331206E+02  4.720533E+02  2.754075E-03 -2.197573E-07  0.000000E+00  0.000000E+00  2.754075E-03 -2.197573E-07  2.754075E-03 -2.197573E-07  0.000000E+00  0.000000E+00  1.909850E-05 -1.524000E-09  0.000000E+00  0.000000E+00
  2.576000E+01 -5.000000E+00  2.846200E+07  7.000000E+01  9.857300E-01  1.426800E-02  0.000000E+00  0.000000E+00  1.614800E-02 -1.000000E+07  1.000000E+00  7.746400E+02  0.000000E+00  1.589952E+03  1.644229E-01 -3.927260E+02  1.354568E+03  2.506586E-03  1.490472E-07  0.000000E+00  0.000000E+00  2.506586E-03  1.490472E-07  2.506586E-03  1.490472E-07  0.000000E+00  0.000000E+00  1.738550E-05  1.036300E-09  0.000000E+00  0.000000E+00
  2.840000E+01 -5.000000E+00  2.844700E+07  7.000000E+01  9.858000E-01  1.419600E-02  0.000000E+00  0.000000E+00  1.614600E-02 -1.000000E+07  1.000000E+00  7.745000E+02  0.000000E+00  1.448718E+03  3.981396E-01 -3.562118E+02  7.801175E+02  2.283864E-03  5.168716E-07  0.000000E+00  0.000000E+00  2.283864E-03  5.168716E-07  2.283864E-03  5.168716E-07  0.000000E+00  0.000000E+00  1.584450E-05  3.594350E-09  0.000000E+00  0.000000E+00
  3.131000E+01 -5.000000E+00  2.843300E+07  7.000000E+01  9.859700E-01  1.402700E-02  0.000000E+00  0.000000E+00  1.614300E-02 -1.000000E+07  1.000000E+00  7.743600E+02  0.000000E+00  1.321615E+03  6.394735E-01 -3.231734E+02  5.959978E+02  2.083432E-03  8.966656E-07  0.000000E+00  0.000000E+00  2.083432E-03  8.966656E-07  2.083432E-03  8.966656E-07  0.000000E+00  0.000000E+00  1.445500E-05  6.236000E-09  0.000000E+00  0.000000E+00
  3.450000E+01 -5.000000E+00  2.841800E+07  7.000000E+01  9.858100E-01  1.419500E-02  0.000000E+00  0.000000E+00  1.614000E-02 -1.000000E+07  1.000000E+00  7.742200E+02  0.000000E+00  1.207424E+03  9.016966E-01 -2.932911E+02  4.749538E+02  1.903360E-03  1.309303E-06  0.000000E+00  0.000000E+00  1.903360E-03  1.309303E-06  1.903360E-03  1.309303E-06  0.000000E+00  0.000000E+00  1.320800E-05  9.108000E-09  0.000000E+00  0.000000E+00
  3.801000E+01 -5.000000E+00  2.840300E+07  7.000000E+01  9.858700E-01  1.412500E-02  0.000000E+00  0.000000E+00  1.613700E-02 -1.000000E+07  1.000000E+00  7.740800E+02  0.000000E+00  1.104834E+03  1.205726E+00 -2.662208E+02  3.839088E+02  1.741591E-03  1.787716E-06  0.000000E+00  0.000000E+00  1.741591E-03  1.787716E-06  1.741591E-03  1.787716E-06  0.000000E+00  0.000000E+00  1.208850E-05  1.243600E-08  0.000000E+00  0.000000E+00
  4.187000E+01 -5.000000E+00  2.838800E+07  7.000000E+01  9.859300E-01  1.407100E-02  0.000000E+00  0.000000E+00  1.613500E-02 -1.000000E+07  1.000000E+00  7.739400E+02  0.000000E+00  1.012855E+03  1.590959E+00 -2.416882E+02  3.123092E+02  1.596556E-03  2.393882E-06  0.000000E+00  0.000000E+00  1.596556E-03  2.393882E-06  1.596556E-03  2.393882E-06  0.000000E+00  0.000000E+00  1.108300E-05  1.666200E-08  0.000000E+00  0.000000E+00
  4.612000E+01 -5.000000E+00  2.837300E+07  7.000000E+01  9.858000E-01  1.419900E-02  0.000000E+00  0.000000E+00  1.613200E-02 -1.000000E+07  1.000000E+00  7.737900E+02  0.000000E+00  9.307402E+02  2.130652E+00 -2.194628E+02  2.548433E+02  1.467072E-03  3.243068E-06  0.000000E+00  0.000000E+00  1.467072E-03  3.243068E-06  1.467072E-03  3.243068E-06  0.000000E+00  0.000000E+00  1.018645E-05  2.257350E-08  0.000000E+00  0.000000E+00
  5.079000E+01 -5.000000E+00  2.835800E+07  7.000000E+01  9.860300E-01  1.396800E-02  0.000000E+00  0.000000E+00  1.612900E-02 -1.000000E+07  1.000000E+00  7.736400E+02  0.000000E+00  8.577290E+02  2.976779E+00 -1.992855E+02  2.085731E+02  1.351949E-03  4.574391E-06  0.000000E+00  0.000000E+00  1.351949E-03  4.574391E-06  1.351949E-03  4.574391E-06  0.000000E+00  0.000000E+00  9.388750E-06  3.184500E-08  0.000000E+00  0.000000E+00
  5.592000E+01 -5.000000E+00  2.834200E+07  7.000000E+01  9.859700E-01  1.402700E-02  0.000000E+00  0.000000E+00  1.612600E-02 -1.000000E+07  1.000000E+00  7.735000E+02  0.000000E+00  7.937727E+02  4.466093E+00 -1.809936E+02  1.708851E+02  1.251104E-03  6.917708E-06  0.000000E+00  0.000000E+00  1.251104E-03  6.917708E-06  1.251104E-03  6.917708E-06  0.000000E+00  0.000000E+00  8.689400E-06  4.817050E-08  0.000000E+00  0.000000E+00
  6.156000E+01 -5.000000E+00  2.832700E+07  7.000000E+01  9.861100E-01  1.389100E-02  0.000000E+00  2.924200E-03  1.612300E-02 -1.000000E+07  1.000000E+00  7.733400E+02  0.000000E+00  7.400648E+02  7.408701E+00 -1.645442E+02  1.402674E+02  1.165468E-03  1.154755E-05 -1.091418E-07  0.000000E+00  1.165505E-03  1.150096E-05  1.167231E-03  1.154755E-05 -1.762753E-06  0.000000E+00  8.108250E-06  8.041000E-08 -2.185400E-08  0.000000E+00
  6.777000E+01 -5.000000E+00  2.831000E+07  7.000000E+01  5.894000E-01  0.000000E+00  6.191500E-02  4.661500E-03  4.128900E-02 -5.186500E+04  1.000000E+00  7.731900E+02  1.040700E+03  6.927787E+02  8.818696E+00 -1.494875E+02  1.157327E+02  1.090906E-03  1.376425E-05 -1.090252E-07 -1.626525E-10  1.088482E-03  1.370175E-05  1.092667E-03  1.376687E-05 -1.760869E-06 -2.627005E-09  1.005915E-05  1.627350E-07 -2.183064E-08 -3.256900E-11
  7.460000E+01 -5.000000E+00  2.828500E+07  7.000000E+01  4.961800E-01  0.000000E+00  5.733300E-02  4.673900E-03  4.217900E-02 -3.854600E+04  1.000000E+00  7.729400E+02  1.037680E+03  6.483461E+02  8.160209E+00 -1.356843E+02  9.589597E+01  1.021845E-03  1.270066E-05  6.804893E-09 -3.035149E-09  1.016963E-03  1.269100E-05  1.021727E-03  1.275360E-05  1.185400E-07 -5.293881E-08  1.295950E-05  1.798150E-07  1.205456E-09 -5.364500E-10
  8.210000E+01 -5.000000E+00  2.824500E+07  7.000000E+01  4.825500E-01  0.000000E+00  5.730900E-02  4.672700E-03  4.217200E-02 -3.699000E+04  1.000000E+00  7.725500E+02  1.037640E+03  6.094556E+02  9.272848E+00 -1.232759E+02  7.918002E+01  9.605788E-04  1.444032E-05  1.628372E-08 -4.073021E-09  9.558186E-04  1.443970E-05  9.602943E-04  1.451134E-05  2.840900E-07 -7.107127E-08  1.345100E-05  2.120200E-07  2.834200E-09 -7.012500E-10
  9.035000E+01 -5.000000E+00  2.819900E+07  7.000000E+01  4.751400E-01  0.000000E+00  5.732500E-02  4.671200E-03  4.215400E-02 -3.617600E+04  1.000000E+00  7.721100E+02  1.037630E+03  5.763617E+02  9.036968E+00 -1.120304E+02  6.548512E+01  9.083903E-04  1.406154E-05  2.088220E-08 -4.755400E-09  9.037997E-04  1.407418E-05  9.080261E-04  1.414449E-05  3.643244E-07 -8.295527E-08  1.300600E-05  2.113550E-07  3.567500E-09 -8.070000E-10
  9.942000E+01 -5.000000E+00  2.815000E+07  7.000000E+01  4.696800E-01  0.000000E+00  5.734000E-02  4.669500E-03  4.213600E-02 -3.559000E+04  1.000000E+00  7.716400E+02  1.037620E+03  5.471434E+02  8.393423E+00 -1.018050E+02  5.419749E+01  8.622955E-04  1.304253E-05  2.381186E-08 -5.331253E-09  8.578727E-04  1.306948E-05  8.618804E-04  1.313551E-05  4.153270E-07 -9.297625E-08  1.252150E-05  1.998350E-07  4.018650E-09 -8.952500E-10
  1.094000E+02 -5.000000E+00  2.809700E+07  7.000000E+01  4.651100E-01  0.000000E+00  5.735400E-02  4.667700E-03  4.211700E-02 -3.510700E+04  1.000000E+00  7.711200E+02  1.037600E+03  5.211127E+02  7.728317E+00 -9.252364E+01  4.486677E+01  8.212187E-04  1.199019E-05  2.609511E-08 -5.864513E-09  8.169513E-04  1.203098E-05  8.207635E-04  1.209244E-05  4.550388E-07 -1.022518E-07  1.206100E-05  1.869050E-07  4.362050E-09 -9.762000E-10
  1.204000E+02 -5.000000E+00  2.803900E+07  7.000000E+01  4.610500E-01  0.000000E+00  5.736600E-02  4.665800E-03  4.209700E-02 -3.468600E+04  1.000000E+00  7.705700E+02  1.037590E+03  4.979346E+02  7.152514E+00 -8.410095E+01  3.714308E+01  7.846346E-04  1.107853E-05  2.808348E-08 -6.373950E-09  7.805061E-04  1.113209E-05  7.841448E-04  1.118962E-05  4.896027E-07 -1.111109E-07  1.163900E-05  1.754950E-07  4.656150E-09 -1.052850E-09
  1.324000E+02 -5.000000E+00  2.797700E+07  7.000000E+01  4.573900E-01  0.000000E+00  5.737600E-02  4.663700E-03  4.207600E-02 -3.431000E+04  1.000000E+00  7.699600E+02  1.037560E+03  4.773472E+02  6.669981E+00 -7.644599E+01  3.076613E+01  7.521298E-04  1.031384E-05  2.990551E-08 -6.864320E-09  7.481240E-04  1.037916E-05  7.516084E-04  1.043344E-05  5.212637E-07 -1.196361E-07  1.125850E-05  1.659000E-07  4.922300E-09 -1.126050E-09
  1.457000E+02 -5.000000E+00  2.791100E+07  7.000000E+01  4.540700E-01  0.000000E+00  5.738600E-02  4.661500E-03  4.205200E-02 -3.397300E+04  1.000000E+00  7.693000E+02  1.037540E+03  4.592044E+02  6.257626E+00 -6.949230E+01  2.546411E+01  7.234735E-04  9.659709E-06  3.160898E-08 -7.335535E-09  7.195747E-04  9.735967E-06  7.229226E-04  9.787539E-06  5.508569E-07 -1.278274E-07  1.092150E-05  1.576700E-07  5.168800E-09 -1.195900E-09
  1.603000E+02 -5.000000E+00  2.783800E+07  7.000000E+01  4.510700E-01  0.000000E+00  5.739500E-02  4.659000E-03  4.202700E-02 -3.367200E+04  1.000000E+00  7.685900E+02  1.037510E+03  4.433229E+02  5.884633E+00 -6.317791E+01  2.108405E+01  6.983754E-04  9.067706E-06  3.320332E-08 -7.785867E-09  6.945687E-04  9.154256E-06  6.977967E-04  9.203346E-06  5.785481E-07 -1.356537E-07  1.062600E-05  1.500900E-07  5.397750E-09 -1.262300E-09
  1.763000E+02 -5.000000E+00  2.776000E+07  7.000000E+01  4.483800E-01  0.000000E+00  5.740300E-02  4.656400E-03  4.200100E-02 -3.340600E+04  1.000000E+00  7.678100E+02  1.037480E+03  4.293410E+02  5.528963E+00 -5.743001E+01  1.746967E+01  6.762656E-04  8.503224E-06  3.466615E-08 -8.212601E-09  6.725399E-04  8.599516E-06  6.756614E-04  8.646292E-06  6.039463E-07 -1.430682E-07  1.036450E-05  1.426450E-07  5.606100E-09 -1.324900E-09
  1.940000E+02 -5.000000E+00  2.767500E+07  7.000000E+01  4.460100E-01  0.000000E+00  5.741100E-02  4.653500E-03  4.197300E-02 -3.317200E+04  1.000000E+00  7.669700E+02  1.037440E+03  4.170553E+02  5.177499E+00 -5.220648E+01  1.447392E+01  6.568235E-04  7.945624E-06  3.598117E-08 -8.613550E-09  6.531686E-04  8.051222E-06  6.561965E-04  8.095646E-06  6.267694E-07 -1.500329E-07  1.013400E-05  1.350050E-07  5.791950E-09 -1.383600E-09
  2.134000E+02 -5.000000E+00  2.758300E+07  7.000000E+01  4.439500E-01  0.000000E+00  5.741800E-02  4.650300E-03  4.194200E-02 -3.297000E+04  1.000000E+00  7.660500E+02  1.037410E+03  4.063065E+02  4.817921E+00 -4.748107E+01  1.199453E+01  6.397951E-04  7.375633E-06  3.713424E-08 -8.987716E-09  6.362021E-04  7.490121E-06  6.391480E-04  7.532170E-06  6.467719E-07 -1.565307E-07  9.931800E-06  1.268550E-07  5.953550E-09 -1.438300E-09
  2.347000E+02 -5.000000E+00  2.748400E+07  7.000000E+01  4.421800E-01  0.000000E+00  5.742500E-02  4.646900E-03  4.190800E-02 -3.279800E+04  1.000000E+00  7.650400E+02  1.037360E+03  3.964456E+02  4.431931E+00 -4.317562E+01  9.948041E+00  6.241555E-04  6.764470E-06  3.806604E-08 -9.336426E-09  6.206221E-04  6.887640E-06  6.234926E-04  6.927042E-06  6.629199E-07 -1.625843E-07  9.743250E-06  1.177200E-07  6.081800E-09 -1.489300E-09
  2.581000E+02 -5.000000E+00  2.737500E+07  7.000000E+01  4.406900E-01  0.000000E+00  5.743200E-02  4.643100E-03  4.187100E-02 -3.265500E+04  1.000000E+00  7.639300E+02  1.037320E+03  3.871639E+02  4.031584E+00 -3.925602E+01  8.254595E+00  6.094188E-04  6.131120E-06  3.875000E-08 -9.658285E-09  6.059454E-04  6.262629E-06  6.087454E-04  6.299284E-06  6.747519E-07 -1.681685E-07  9.561700E-06  1.079300E-07  6.172950E-09 -1.536550E-09
  2.839000E+02 -5.000000E+00  2.725800E+07  7.000000E+01  4.394700E-01  0.000000E+00  5.743900E-02  4.639000E-03  4.183200E-02 -3.253600E+04  1.000000E+00  7.627400E+02  1.037270E+03  3.781345E+02  3.616743E+00 -3.569993E+01  6.856342E+00  5.950710E-04  5.475431E-06  3.916172E-08 -9.954349E-09  5.916613E-04  5.614947E-06  5.943901E-04  5.648734E-06  6.818435E-07 -1.733039E-07  9.379750E-06  9.748500E-08  6.223450E-09 -1.580200E-09
  3.123000E+02 -5.000000E+00  2.713100E+07  7.000000E+01  4.384700E-01  0.000000E+00  5.744500E-02  4.634500E-03  4.178900E-02 -3.244100E+04  1.000000E+00  7.614300E+02  1.037210E+03  3.688604E+02  3.169113E+00 -3.246854E+01  5.703424E+00  5.803294E-04  4.768718E-06  3.926742E-08 -1.023043E-08  5.769893E-04  4.916152E-06  5.796464E-04  4.946816E-06  6.836035E-07 -1.780905E-07  9.185950E-06  8.592000E-08  6.227950E-09 -1.621150E-09
  3.434000E+02 -5.000000E+00  2.699400E+07  7.000000E+01  4.376700E-01  0.000000E+00  5.745200E-02  4.629600E-03  4.174200E-02 -3.236500E+04  1.000000E+00  7.600000E+02  1.037150E+03  3.589761E+02  2.720331E+00 -2.953510E+01  4.753995E+00  5.646178E-04  4.060609E-06  3.905576E-08 -1.048843E-08  5.613574E-04  4.215654E-06  5.639409E-04  4.243166E-06  6.798408E-07 -1.825610E-07  8.972050E-06  7.411500E-08  6.184600E-09 -1.659700E-09
  3.777000E+02 -5.000000E+00  2.684800E+07  7.000000E+01  4.370200E-01  0.000000E+00  5.745800E-02  4.624200E-03  4.169300E-02 -3.230200E+04  1.000000E+00  7.584700E+02  1.037090E+03  3.479508E+02  2.272955E+00 -2.686155E+01  3.975179E+00  5.471068E-04  3.355158E-06  3.851141E-08 -1.073460E-08  5.439377E-04  3.517609E-06  5.464387E-04  3.541979E-06  6.702898E-07 -1.868243E-07  8.725650E-06  6.218000E-08  6.090700E-09 -1.696700E-09
  4.154000E+02 -5.000000E+00  2.669200E+07  7.000000E+01  4.364500E-01  0.000000E+00  5.746500E-02  4.618500E-03  4.163800E-02 -3.224800E+04  1.000000E+00  7.568000E+02  1.037020E+03  3.355737E+02  1.836204E+00 -2.443045E+01  3.342437E+00  5.274670E-04  2.666801E-06  3.766523E-08 -1.097864E-08  5.244029E-04  2.836529E-06  5.268114E-04  2.857850E-06  6.554846E-07 -1.910500E-07  8.442450E-06  5.040000E-08  5.950550E-09 -1.733600E-09
  4.568000E+02 -5.000000E+00  2.652700E+07  7.000000E+01  4.358900E-01  0.000000E+00  5.747200E-02  4.612300E-03  4.158100E-02 -3.219400E+04  1.000000E+00  7.550200E+02  1.036940E+03  3.217765E+02  1.455325E+00 -2.222172E+01  2.826204E+00  5.055923E-04  2.066368E-06  3.657375E-08 -1.122805E-08  5.026507E-04  2.243050E-06  5.049560E-04  2.261738E-06  6.364156E-07 -1.953664E-07  8.121750E-06  4.006100E-08  5.772500E-09 -1.771250E-09
  5.024000E+02 -5.000000E+00  2.635200E+07  7.000000E+01  4.352500E-01  0.000000E+00  5.747900E-02  4.605800E-03  4.152000E-02 -3.213300E+04  1.000000E+00  7.531300E+02  1.036860E+03  3.066135E+02  1.122336E+00 -2.021303E+01  2.416155E+00  4.815756E-04  1.541184E-06  3.531539E-08 -1.150119E-08  4.787705E-04  1.724851E-06  4.809621E-04  1.741281E-06  6.144466E-07 -2.000949E-07  7.765900E-06  3.098050E-08  5.568150E-09 -1.812350E-09
  5.525000E+02 -5.000000E+00  2.617000E+07  7.000000E+01  4.343900E-01  0.000000E+00  5.748600E-02  4.598700E-03  4.145400E-02 -3.205300E+04  1.000000E+00  7.511200E+02  1.036780E+03  2.902887E+02  8.510950E-01 -1.838699E+01  2.099286E+00  4.557419E-04  1.112571E-06  3.399848E-08 -1.182796E-08  4.530801E-04  1.303658E-06  4.551510E-04  1.318326E-06  5.914609E-07 -2.057547E-07  7.381400E-06  2.357150E-08  5.353650E-09 -1.861150E-09
  6.076000E+02 -5.000000E+00  2.598100E+07  7.000000E+01  4.331200E-01  0.000000E+00  5.749300E-02  4.591400E-03  4.138700E-02 -3.193200E+04  1.000000E+00  7.490100E+02  1.036700E+03  2.727509E+02  5.697573E-01 -1.672796E+01  1.936656E+00  4.280195E-04  6.674138E-07  3.273680E-08 -1.227262E-08  4.255079E-04  8.679469E-07  4.274493E-04  8.808779E-07  5.694419E-07 -2.134626E-07  6.968700E-06  1.584250E-08  5.145600E-09 -1.926850E-09
  6.682000E+02 -5.000000E+00  2.578500E+07  7.000000E+01  4.311200E-01  0.000000E+00  5.750000E-02  4.583500E-03  4.131500E-02 -3.174500E+04  1.000000E+00  7.467700E+02  1.036610E+03  2.532054E+02  2.216041E-01 -1.521915E+01  3.579587E+00  3.971647E-04  1.161490E-07  3.158998E-08 -1.292893E-08  3.948181E-04  3.301257E-07  3.966141E-04  3.409981E-07  5.494247E-07 -2.248499E-07  6.509550E-06  6.180500E-09  4.951300E-09 -2.022850E-09
  7.348000E+02 -5.000000E+00  2.558400E+07  7.000000E+01  4.280500E-01  0.000000E+00  5.750700E-02  4.575400E-03  4.124300E-02 -3.145900E+04  1.000000E+00  7.444800E+02  1.036520E+03  2.306246E+02 -1.550782E-01 -1.384603E+01  4.988439E-01  3.615761E-04 -4.824255E-07  3.057880E-08 -1.388808E-08  3.594131E-04 -2.497812E-07  3.610439E-04 -2.409233E-07  5.317730E-07 -2.415022E-07  5.978750E-06 -4.011250E-09  4.771850E-09 -2.161400E-09
  8.081000E+02 -5.000000E+00  2.538100E+07  7.000000E+01  4.236700E-01  0.000000E+00  5.751300E-02  4.567100E-03  4.116600E-02 -3.105600E+04  1.000000E+00  7.421000E+02  1.036420E+03  2.071120E+02 -1.451951E-01 -1.259624E+01  3.889271E-01  3.245636E-04 -4.791081E-07  3.007285E-08 -1.519148E-08  3.225813E-04 -2.248614E-07  3.240407E-04 -2.149692E-07  5.229139E-07 -2.641376E-07  5.430000E-06 -3.628050E-09  4.662650E-09 -2.346450E-09
  8.887000E+02 -5.000000E+00  2.517700E+07  7.000000E+01  4.176700E-01  0.000000E+00  5.751900E-02  4.558500E-03  4.109100E-02 -3.051200E+04  1.000000E+00  7.396800E+02  1.036330E+03  1.864269E+02  2.391838E-02 -1.145857E+01 -1.093929E-01  2.920195E-04 -2.320590E-07  3.075629E-08 -1.704999E-08  2.901768E-04  5.188580E-08  2.914846E-04  6.436309E-08  5.347393E-07 -2.964222E-07  4.960950E-06  1.223600E-09  4.725750E-09 -2.606600E-09
  9.772000E+02 -5.000000E+00  2.496500E+07  7.000000E+01  4.094200E-01  0.000000E+00  5.752500E-02  4.549400E-03  4.100900E-02 -2.977900E+04  1.000000E+00  7.371000E+02  1.036230E+03  1.707577E+02  2.903063E-01 -1.042419E+01  1.618001E+00  2.673692E-04  1.574715E-07  3.360549E-08 -1.982456E-08  2.655943E-04  4.856503E-07  2.667855E-04  5.020958E-07  5.842163E-07 -3.446235E-07  4.635150E-06  9.823500E-09  5.099700E-09 -2.988700E-09
  1.075000E+03 -5.000000E+00  2.473600E+07  7.000000E+01  3.976500E-01  0.000000E+00  5.753200E-02  4.539400E-03  4.092200E-02 -2.876500E+04  1.000000E+00  7.343000E+02  1.036120E+03  1.583261E+02  2.647264E-01 -9.482258E+00  2.630360E+00  2.478300E-04  7.304616E-08  3.984388E-08 -2.450283E-08  2.460429E-04  4.792263E-07  2.471381E-04  4.989483E-07  6.925919E-07 -4.259029E-07  4.416550E-06  1.015850E-08  5.942300E-09 -3.622150E-09
  1.182000E+03 -5.000000E+00  2.448300E+07  7.000000E+01  3.787300E-01  0.000000E+00  5.753800E-02  4.528000E-03  4.082200E-02 -2.720200E+04  1.000000E+00  7.311200E+02  1.036010E+03  1.450885E+02  1.314442E-01 -8.622915E+00 -3.535750E-01  2.271076E-04 -2.231441E-07  5.323306E-08 -3.382143E-08  2.251947E-04  3.389958E-07  2.261827E-04  3.646633E-07  9.252214E-07 -5.878073E-07  4.218250E-06  7.928000E-09  7.729000E-09 -4.847950E-09
  1.300000E+03 -5.000000E+00  2.419100E+07  7.000000E+01  3.444100E-01  0.000000E+00  5.754600E-02  4.514500E-03  4.070600E-02 -2.455700E+04  1.000000E+00  7.273800E+02  1.035870E+03  1.237557E+02 -4.435278E-01 -7.831265E+00  1.632229E-01  1.939519E-04 -1.349211E-06  8.668677E-08 -5.811817E-08  1.916362E-04 -3.788481E-07  1.924453E-04 -3.392686E-07  1.506464E-06 -1.009940E-06  3.861300E-06 -7.190000E-09  1.201065E-08 -7.895500E-09
  1.429000E+03 -5.000000E+00  2.385100E+07  7.000000E+01  2.485300E-01  0.000000E+00  5.755500E-02  4.498300E-03  4.056800E-02 -1.811800E+04  1.000000E+00  7.229000E+02  1.035710E+03  7.086601E+01 -1.977911E+00 -6.944826E+00  1.601601E-01  1.125294E-04 -5.069622E-06  2.135318E-07 -1.987705E-07  1.084785E-04 -1.748859E-06  1.088190E-04 -1.616018E-06  3.710212E-06 -3.453596E-06  2.505150E-06 -4.776200E-08  2.627150E-08 -2.356200E-08
  1.571000E+03 -5.000000E+00  2.354200E+07  7.000000E+01  0.000000E+00  0.000000E+00  5.883100E-02  1.000000E+00  1.939700E-02  0.000000E+00  1.000000E+00  0.000000E+00  1.031530E+03  3.009552E+01  6.631738E-01 -4.591402E+00  1.101191E-01  7.597525E-05  2.044243E-06  3.066485E-06  1.221551E-07  2.475539E-05  8.283639E-09  2.379208E-05  0.000000E+00  5.218313E-05  2.044243E-06  7.032000E-07  0.000000E+00  2.732560E-07  1.055700E-08
  1.728000E+03 -5.000000E+00  2.335900E+07  7.000000E+01  0.000000E+00  0.000000E+00  5.995200E-02  1.000000E+00  7.967100E-04  0.000000E+00  1.000000E+00  0.000000E+00  1.027920E+03  2.726792E+01  8.910331E-02 -2.641879E+00  3.759012E-01  9.529017E-05  6.654660E-08  5.657422E-06  3.991494E-09  9.954348E-07  2.152426E-11  0.000000E+00  0.000000E+00  9.529017E-05  6.654660E-08  0.000000E+00  0.000000E+00  4.914350E-07  3.439500E-10
  1.900000E+03 -5.000000E+00  2.317200E+07  7.000000E+01  0.000000E+00  0.000000E+00  5.999800E-02  1.000000E+00  3.363900E-05  0.000000E+00  1.000000E+00  0.000000E+00  1.027700E+03  2.529670E+01  7.026962E-02 -2.425140E+00  8.680771E+00  8.756144E-05  1.879900E-09  5.251403E-06  1.127922E-10  3.793549E-08  3.199396E-14  0.000000E+00  0.000000E+00  8.756144E-05  1.879900E-09  0.000000E+00  0.000000E+00  4.524800E-07  9.718500E-12
  2.089000E+03 -5.000000E+00  2.298500E+07  7.000000E+01  0.000000E+00  0.000000E+00  6.000000E-02  1.000000E+00  1.239100E-06  0.000000E+00  1.000000E+00  0.000000E+00  1.027620E+03  2.301070E+01  6.973262E-02 -2.204992E+00  3.729447E+02  7.965762E-05  3.591606E-11  4.779377E-06  2.154956E-12  1.450017E-09  2.308337E-17  0.000000E+00  0.000000E+00  7.965762E-05  3.591606E-11  0.000000E+00  0.000000E+00  4.117350E-07  1.857050E-13
  2.298000E+03 -5.000000E+00  2.279800E+07  7.000000E+01  0.000000E+00  0.000000E+00  6.000000E-02  1.000000E+00  3.613000E-08  0.000000E+00  1.000000E+00  0.000000E+00  1.027540E+03  2.092169E+01  6.971966E-02 -2.004671E+00 -1.236377E+03  7.246308E-05 -8.956528E-12  4.347778E-06 -5.373920E-13  4.827022E-11 -3.235991E-19  0.000000E+00  0.000000E+00  7.246308E-05 -8.956528E-12  0.000000E+00  0.000000E+00  3.746100E-07 -4.630550E-14
  2.527000E+03 -5.000000E+00  2.261100E+07  7.000000E+01  0.000000E+00  0.000000E+00  6.000000E-02  1.000000E+00  8.193400E-10  0.000000E+00  1.000000E+00  0.000000E+00  1.027470E+03  1.901419E+01  6.972044E-02 -1.821886E+00 -1.493103E+03  6.589113E-05 -6.134419E-12  3.953464E-06 -3.680649E-13  1.272657E-12 -5.026182E-21  0.000000E+00  0.000000E+00  6.589113E-05 -6.134419E-12  0.000000E+00  0.000000E+00  3.406900E-07 -3.172050E-14
  2.778000E+03 -5.000000E+00  2.242400E+07  7.000000E+01  0.000000E+00  0.000000E+00  6.000000E-02  1.000000E+00  1.454900E-11  0.000000E+00  1.000000E+00  0.000000E+00  1.027390E+03  1.728246E+01  6.972132E-02 -1.656049E+00 -2.549761E+03  5.992172E-05 -2.970904E-12  3.595301E-06 -1.782540E-13  2.612484E-14 -4.322403E-23  0.000000E+00  0.000000E+00  5.992172E-05 -2.970904E-12  0.000000E+00  0.000000E+00  3.098750E-07 -1.536450E-14
  3.055000E+03 -5.000000E+00  2.223700E+07  7.000000E+01  0.000000E+00  0.000000E+00  6.000000E-02  1.000000E+00  2.039700E-13  0.000000E+00  1.000000E+00  0.000000E+00  1.027320E+03  1.570617E+01  6.972210E-02 -1.505192E+00 -1.186765E+04  5.448531E-05 -5.278491E-13  3.269106E-06 -3.167098E-14  4.205732E-16 -1.076676E-25  0.000000E+00  0.000000E+00  5.448531E-05 -5.278491E-13  0.000000E+00  0.000000E+00  2.818050E-07 -2.730300E-15
  3.359000E+03 -5.000000E+00  2.205000E+07  7.000000E+01  0.000000E+00  0.000000E+00  6.000000E-02  1.000000E+00  2.270100E-15  0.000000E+00  1.000000E+00  0.000000E+00  1.027240E+03  1.427056E+01  6.972258E-02 -1.367885E+00  4.125141E+03  4.953115E-05  1.256087E-12  2.971866E-06  7.536489E-14  5.344973E-18  1.582729E-27  0.000000E+00  0.000000E+00  4.953115E-05  1.256087E-12  0.000000E+00  0.000000E+00  2.562200E-07  6.499500E-15
  3.694000E+03 -5.000000E+00  2.186300E+07  7.000000E+01  0.000000E+00  0.000000E+00  6.000000E-02  1.000000E+00  2.011000E-17  0.000000E+00  1.000000E+00  0.000000E+00  1.027170E+03  1.296892E+01  6.972284E-02 -1.243468E+00  1.740585E+03  4.503708E-05  2.461720E-12  2.702228E-06  1.477034E-13  5.398219E-20  2.811216E-29  0.000000E+00  0.000000E+00  4.503708E-05  2.461720E-12  0.000000E+00  0.000000E+00  2.330100E-07  1.274050E-14
  4.062000E+03 -5.000000E+00  2.167700E+07  7.000000E+01  0.000000E+00  0.000000E+00  6.000000E-02  1.000000E+00  1.420700E-19  0.000000E+00  1.000000E+00  0.000000E+00  1.027090E+03  1.178459E+01  6.972298E-02 -1.130316E+00  1.115747E+03  4.094589E-05  3.176278E-12  2.456757E-06  1.905769E-13  4.340782E-22  2.617826E-31  0.000000E+00  0.000000E+00  4.094589E-05  3.176278E-12  0.000000E+00  0.000000E+00  2.118750E-07  1.644100E-14
  4.467000E+03 -5.000000E+00  2.149000E+07  7.000000E+01  0.000000E+00  0.000000E+00  6.000000E-02  1.000000E+00  8.019000E-22  0.000000E+00  1.000000E+00  0.000000E+00  1.027010E+03  1.070581E+01  6.972330E-02 -1.027287E+00  8.414172E+02  3.721735E-05  3.484617E-12  2.233045E-06  2.090770E-13  2.784280E-24  1.654193E-33  0.000000E+00  0.000000E+00  3.721735E-05  3.484617E-12  0.000000E+00  0.000000E+00  1.926100E-07  1.804000E-14
  4.912000E+03 -5.000000E+00  2.130300E+07  7.000000E+01  0.000000E+00  0.000000E+00  6.000000E-02  1.000000E+00  3.619600E-24  0.000000E+00  1.000000E+00  0.000000E+00  1.026940E+03  9.725965E+00  6.972323E-02 -9.337283E-01  6.979451E+02  3.382906E-05  3.473505E-12  2.029743E-06  2.084103E-13  1.426729E-26  7.588421E-36  0.000000E+00  0.000000E+00  3.382906E-05  3.473505E-12  0.000000E+00  0.000000E+00  1.751050E-07  1.798550E-14
  5.401000E+03 -5.000000E+00  2.111700E+07  7.000000E+01  0.000000E+00  0.000000E+00  6.000000E-02  1.000000E+00  1.308600E-26  0.000000E+00  1.000000E+00  0.000000E+00  1.026860E+03  8.836585E+00  6.972312E-02 -8.488065E-01  6.227746E+02  3.075179E-05  3.218976E-12  1.845110E-06  1.931380E-13  5.850287E-29  2.590104E-38  0.000000E+00  0.000000E+00  3.075179E-05  3.218976E-12  0.000000E+00  0.000000E+00  1.592000E-07  1.667000E-14
  5.939000E+03 -5.000000E+00  2.093000E+07  7.000000E+01  0.000000E+00  0.000000E+00  6.000000E-02  1.000000E+00  3.794600E-29  0.000000E+00  1.000000E+00  0.000000E+00  1.026790E+03  8.027189E+00  6.972301E-02 -7.715021E-01  5.937898E+02  2.794978E-05  2.791726E-12  1.676991E-06  1.675038E-13  1.921088E-31  6.630932E-41  0.000000E+00  0.000000E+00  2.794978E-05  2.791726E-12  0.000000E+00  0.000000E+00  1.447150E-07  1.445950E-14
  6.530000E+03 -5.000000E+00  2.074400E+07  7.000000E+01  0.000000E+00  0.000000E+00  6.000000E-02  1.000000E+00  8.842000E-32  0.000000E+00  1.000000E+00  0.000000E+00  1.026710E+03  7.291373E+00  6.972286E-02 -7.011880E-01  6.105724E+02  2.540125E-05  2.246125E-12  1.524074E-06  1.347671E-13  5.060552E-34  1.264424E-43  0.000000E+00  0.000000E+00  2.540125E-05  2.246125E-12  0.000000E+00  0.000000E+00  1.315400E-07  1.163550E-14
  7.181000E+03 -5.000000E+00  2.055800E+07  7.000000E+01  0.000000E+00  0.000000E+00  6.000000E-02  1.000000E+00  1.656900E-34  0.000000E+00  1.000000E+00  0.000000E+00  1.026640E+03  6.623210E+00  6.972267E-02 -6.372848E-01  6.981539E+02  2.308580E-05  1.624385E-12  1.385144E-06  9.746308E-14  1.071121E-36  1.741461E-46  0.000000E+00  0.000000E+00  2.308580E-05  1.624385E-12  0.000000E+00  0.000000E+00  1.195700E-07  8.416000E-15
  7.896000E+03 -5.000000E+00  2.037200E+07  7.000000E+01  0.000000E+00  0.000000E+00  6.000000E-02  1.000000E+00  2.500300E-37  0.000000E+00  1.000000E+00  0.000000E+00  1.026560E+03  6.017670E+00  6.972249E-02 -5.792974E-01  9.850767E+02  2.098622E-05  9.520944E-13  1.259172E-06  5.712564E-14  1.823870E-39  1.563976E-49  0.000000E+00  0.000000E+00  2.098622E-05  9.520944E-13  0.000000E+00  0.000000E+00  1.087150E-07  4.933700E-15
  8.682000E+03 -5.000000E+00  2.018600E+07  7.000000E+01  0.000000E+00  0.000000E+00  6.000000E-02  1.000000E+00  3.041800E-40  0.000000E+00  1.000000E+00  0.000000E+00  1.026490E+03  5.467983E+00  6.972230E-02 -5.265630E-01  3.153338E+03  1.907933E-05  2.460013E-13  1.144756E-06  1.476012E-14  2.501484E-42  4.988028E-53  0.000000E+00  0.000000E+00  1.907933E-05  2.460013E-13  0.000000E+00  0.000000E+00  9.885100E-08  1.274950E-15
  9.547000E+03 -5.000000E+00  2.000000E+07  7.000000E+01  0.000000E+00  0.000000E+00  6.000000E-02  1.000000E+00  2.989500E-73  0.000000E+00  1.000000E+00  0.000000E+00  1.026410E+03  2.603106E+00  6.972221E-02 -2.507114E-01  3.054269E+04  9.085492E-06  2.100460E-14  5.451278E-07  1.260278E-15  2.763633E-45  4.243743E-87  0.000000E+00  0.000000E+00  9.085492E-06  2.100460E-14  0.000000E+00  0.000000E+00  4.707600E-08  1.088800E-16
  3.750000E-02 -1.500000E+01  2.948900E+07  7.056000E+01  9.774300E-01  2.257200E-02  0.000000E+00  0.000000E+00  1.632600E-02 -1.000000E+07  1.000000E+00  7.817100E+02  0.000000E+00  2.668474E+05 -6.205263E+01 -6.730062E+04  3.578347E+07  4.207343E-01 -9.813639E-05  0.000000E+00  0.000000E+00  4.207343E-01 -9.813639E-05  4.207343E-01 -9.813639E-05  0.000000E+00  0.000000E+00  2.914350E-03 -6.790350E-07  0.000000E+00  0.000000E+00
  1.162000E-01 -1.500000E+01  2.933400E+07  7.056000E+01  9.833900E-01  1.661500E-02  0.000000E+00  0.000000E+00  1.629800E-02 -1.000000E+07  1.000000E+00  7.803100E+02  0.000000E+00  3.939689E+05 -5.113772E+01 -9.936146E+04  1.049588E+07  6.211088E-01 -8.088984E-05  0.000000E+00  0.000000E+00  6.211088E-01 -8.088984E-05  6.211088E-01 -8.088984E-05  0.000000E+00  0.000000E+00  4.296550E-03 -5.573850E-07  0.000000E+00  0.000000E+00
  2.028000E-01 -1.500000E+01  2.925200E+07  7.056000E+01  9.843000E-01  1.569600E-02  0.000000E+00  0.000000E+00  1.628300E-02 -1.000000E+07  1.000000E+00  7.795700E+02  0.000000E+00  2.078094E+05 -4.542292E+01 -5.241084E+04  5.467500E+06  3.275396E-01 -7.186397E-05  0.000000E+00  0.000000E+00  3.275396E-01 -7.186397E-05  3.275396E-01 -7.186397E-05  0.000000E+00  0.000000E+00  2.259500E-03 -4.952400E-07  0.000000E+00  0.000000E+00
  2.980000E-01 -1.500000E+01  2.919600E+07  7.056000E+01  9.847700E-01  1.523000E-02  0.000000E+00  0.000000E+00  1.627300E-02 -1.000000E+07  1.000000E+00  7.790600E+02  0.000000E+00  1.382387E+05 -4.142962E+01 -3.486459E+04  3.384684E+06  2.178566E-01 -6.555838E-05  0.000000E+00  0.000000E+00  2.178566E-01 -6.555838E-05  2.178566E-01 -6.555838E-05  0.000000E+00  0.000000E+00  1.503100E-03 -4.519150E-07  0.000000E+00  0.000000E+00
  4.027000E-01 -1.500000E+01  2.915100E+07  7.056000E+01  9.848500E-01  1.514900E-02  0.000000E+00  0.000000E+00  1.626500E-02 -1.000000E+07  1.000000E+00  7.786500E+02  0.000000E+00  1.013132E+05 -3.828821E+01 -2.555165E+04  2.277568E+06  1.596487E-01 -6.059895E-05  0.000000E+00  0.000000E+00  1.596487E-01 -6.059895E-05  1.596487E-01 -6.059895E-05  0.000000E+00  0.000000E+00  1.101865E-03 -4.179150E-07  0.000000E+00  0.000000E+00
  5.178000E-01 -1.500000E+01  2.911400E+07  7.056000E+01  9.852300E-01  1.476500E-02  0.000000E+00  0.000000E+00  1.625800E-02 -1.000000E+07  1.000000E+00  7.783100E+02  0.000000E+00  7.840629E+04 -3.566254E+01 -1.977433E+04  1.610584E+06  1.235424E-01 -5.645423E-05  0.000000E+00  0.000000E+00  1.235424E-01 -5.645423E-05  1.235424E-01 -5.645423E-05  0.000000E+00  0.000000E+00  8.529400E-04 -3.893650E-07  0.000000E+00  0.000000E+00
  6.444000E-01 -1.500000E+01  2.908200E+07  7.056000E+01  9.852600E-01  1.474000E-02  0.000000E+00  0.000000E+00  1.625200E-02 -1.000000E+07  1.000000E+00  7.780100E+02  0.000000E+00  6.282639E+04 -3.337600E+01 -1.584491E+04  1.176709E+06  9.898723E-02 -5.284535E-05  0.000000E+00  0.000000E+00  9.898723E-02 -5.284535E-05  9.898723E-02 -5.284535E-05  0.000000E+00  0.000000E+00  6.835600E-04 -3.646150E-07  0.000000E+00  0.000000E+00
  7.835000E-01 -1.500000E+01  2.905300E+07  7.056000E+01  9.854500E-01  1.455100E-02  0.000000E+00  0.000000E+00  1.624600E-02 -1.000000E+07  1.000000E+00  7.777400E+02  0.000000E+00  5.156917E+04 -3.133343E+01 -1.300570E+04  8.797548E+05  8.124591E-02 -4.962192E-05  0.000000E+00  0.000000E+00  8.124591E-02 -4.962192E-05  8.124591E-02 -4.962192E-05  0.000000E+00  0.000000E+00  5.612100E-04 -3.424350E-07  0.000000E+00  0.000000E+00
  9.366000E-01 -1.500000E+01  2.902700E+07  7.056000E+01  9.853400E-01  1.466100E-02  0.000000E+00  0.000000E+00  1.624200E-02 -1.000000E+07  1.000000E+00  7.775000E+02  0.000000E+00  4.308780E+04 -2.947291E+01 -1.086658E+04  6.691959E+05  6.788021E-02 -4.668605E-05  0.000000E+00  0.000000E+00  6.788021E-02 -4.668605E-05  6.788021E-02 -4.668605E-05  0.000000E+00  0.000000E+00  4.690300E-04 -3.223300E-07  0.000000E+00  0.000000E+00
  1.105000E+00 -1.500000E+01  2.900300E+07  7.056000E+01  9.855300E-01  1.446800E-02  0.000000E+00  0.000000E+00  1.623700E-02 -1.000000E+07  1.000000E+00  7.772700E+02  0.000000E+00  3.649131E+04 -2.775310E+01 -9.202839E+03  5.156001E+05  5.748556E-02 -4.397251E-05  0.000000E+00  0.000000E+00  5.748556E-02 -4.397251E-05  5.748556E-02 -4.397251E-05  0.000000E+00  0.000000E+00  3.973250E-04 -3.036250E-07  0.000000E+00  0.000000E+00
  1.290000E+00 -1.500000E+01  2.898000E+07  7.056000E+01  9.855600E-01  1.444400E-02  0.000000E+00  0.000000E+00  1.623300E-02 -1.000000E+07  1.000000E+00  7.770600E+02  0.000000E+00  3.123610E+04 -2.614554E+01 -7.877345E+03  4.016069E+05  4.920461E-02 -4.143628E-05  0.000000E+00  0.000000E+00  4.920461E-02 -4.143628E-05  4.920461E-02 -4.143628E-05  0.000000E+00  0.000000E+00  3.401500E-04 -2.861900E-07  0.000000E+00  0.000000E+00
  1.493000E+00 -1.500000E+01  2.895800E+07  7.056000E+01  9.855900E-01  1.440700E-02  0.000000E+00  0.000000E+00  1.622900E-02 -1.000000E+07  1.000000E+00  7.768600E+02  0.000000E+00  2.697092E+04 -2.462905E+01 -6.801546E+03  3.153702E+05  4.248402E-02 -3.904390E-05  0.000000E+00  0.000000E+00  4.248402E-02 -3.904390E-05  4.248402E-02 -3.904390E-05  0.000000E+00  0.000000E+00  2.937650E-04 -2.697350E-07  0.000000E+00  0.000000E+00
  1.717000E+00 -1.500000E+01  2.893800E+07  7.056000E+01  9.855600E-01  1.444100E-02  0.000000E+00  0.000000E+00  1.622500E-02 -1.000000E+07  1.000000E+00  7.766700E+02  0.000000E+00  2.345249E+04 -2.318835E+01 -5.914094E+03  2.494227E+05  3.694046E-02 -3.677130E-05  0.000000E+00  0.000000E+00  3.694046E-02 -3.677130E-05  3.694046E-02 -3.677130E-05  0.000000E+00  0.000000E+00  2.555000E-04 -2.540850E-07  0.000000E+00  0.000000E+00
  1.963000E+00 -1.500000E+01  2.891800E+07  7.056000E+01  9.856000E-01  1.440000E-02  0.000000E+00  0.000000E+00  1.622200E-02 -1.000000E+07  1.000000E+00  7.764800E+02  0.000000E+00  2.050857E+04 -2.181274E+01 -5.171521E+03  1.983390E+05  3.230225E-02 -3.460164E-05  0.000000E+00  0.000000E+00  3.230225E-02 -3.460164E-05  3.230225E-02 -3.460164E-05  0.000000E+00  0.000000E+00  2.234800E-04 -2.391900E-07  0.000000E+00  0.000000E+00
  2.234000E+00 -1.500000E+01  2.889900E+07  7.056000E+01  9.855400E-01  1.446200E-02  0.000000E+00  0.000000E+00  1.621800E-02 -1.000000E+07  1.000000E+00  7.763100E+02  0.000000E+00  1.801982E+04 -2.049326E+01 -4.543728E+03  1.584710E+05  2.838127E-02 -3.252050E-05  0.000000E+00  0.000000E+00  2.838127E-02 -3.252050E-05  2.838127E-02 -3.252050E-05  0.000000E+00  0.000000E+00  1.964050E-04 -2.248550E-07  0.000000E+00  0.000000E+00
  2.531000E+00 -1.500000E+01  2.888100E+07  7.056000E+01  9.856600E-01  1.433600E-02  0.000000E+00  0.000000E+00  1.621500E-02 -1.000000E+07  1.000000E+00  7.761400E+02  0.000000E+00  1.589843E+04 -1.922273E+01 -4.008576E+03  1.271069E+05  2.503913E-02 -3.051675E-05  0.000000E+00  0.000000E+00  2.503913E-02 -3.051675E-05  2.503913E-02 -3.051675E-05  0.000000E+00  0.000000E+00  1.733150E-04 -2.110250E-07  0.000000E+00  0.000000E+00
  2.858000E+00 -1.500000E+01  2.886300E+07  7.056000E+01  9.856900E-01  1.430500E-02  0.000000E+00  0.000000E+00  1.621100E-02 -1.000000E+07  1.000000E+00  7.759700E+02  0.000000E+00  1.407726E+04 -1.799450E+01 -3.549141E+03  1.023275E+05  2.217015E-02 -2.857989E-05  0.000000E+00  0.000000E+00  2.217015E-02 -2.857989E-05  2.217015E-02 -2.857989E-05  0.000000E+00  0.000000E+00  1.534800E-04 -1.976700E-07  0.000000E+00  0.000000E+00
  3.218000E+00 -1.500000E+01  2.884500E+07  7.056000E+01  9.857300E-01  1.426600E-02  0.000000E+00  0.000000E+00  1.620800E-02 -1.000000E+07  1.000000E+00  7.758100E+02  0.000000E+00  1.250307E+04 -1.680521E+01 -3.151988E+03  8.261397E+04  1.969036E-02 -2.670457E-05  0.000000E+00  0.000000E+00  1.969036E-02 -2.670457E-05  1.969036E-02 -2.670457E-05  0.000000E+00  0.000000E+00  1.363350E-04 -1.847350E-07  0.000000E+00  0.000000E+00
  3.613000E+00 -1.500000E+01  2.882800E+07  7.056000E+01  9.856500E-01  1.434900E-02  0.000000E+00  0.000000E+00  1.620500E-02 -1.000000E+07  1.000000E+00  7.756500E+02  0.000000E+00  1.113413E+04 -1.565318E+01 -2.806586E+03  6.686692E+04  1.753392E-02 -2.488803E-05  0.000000E+00  0.000000E+00  1.753392E-02 -2.488803E-05  1.753392E-02 -2.488803E-05  0.000000E+00  0.000000E+00  1.214350E-04 -1.722250E-07  0.000000E+00  0.000000E+00
  4.048000E+00 -1.500000E+01  2.881100E+07  7.056000E+01  9.859800E-01  1.402100E-02  0.000000E+00  0.000000E+00  1.620200E-02 -1.000000E+07  1.000000E+00  7.755000E+02  0.000000E+00  9.937539E+03 -1.453581E+01 -2.504632E+03  5.421885E+04  1.564902E-02 -2.312623E-05  0.000000E+00  0.000000E+00  1.564902E-02 -2.312623E-05  1.564902E-02 -2.312623E-05  0.000000E+00  0.000000E+00  1.083950E-04 -1.600400E-07  0.000000E+00  0.000000E+00
  4.526000E+00 -1.500000E+01  2.879500E+07  7.056000E+01  9.855800E-01  1.442200E-02  0.000000E+00  0.000000E+00  1.619900E-02 -1.000000E+07  1.000000E+00  7.753400E+02  0.000000E+00  8.887989E+03 -1.345004E+01 -2.239756E+03  4.409540E+04  1.399582E-02 -2.141447E-05  0.000000E+00  0.000000E+00  1.399582E-02 -2.141447E-05  1.399582E-02 -2.141447E-05  0.000000E+00  0.000000E+00  9.696450E-05 -1.482400E-07  0.000000E+00  0.000000E+00
  5.052000E+00 -1.500000E+01  2.877900E+07  7.056000E+01  9.857300E-01  1.426800E-02  0.000000E+00  0.000000E+00  1.619600E-02 -1.000000E+07  1.000000E+00  7.751900E+02  0.000000E+00  7.965057E+03 -1.239213E+01 -2.006798E+03  3.589070E+04  1.254209E-02 -1.974668E-05  0.000000E+00  0.000000E+00  1.254209E-02 -1.974668E-05  1.254209E-02 -1.974668E-05  0.000000E+00  0.000000E+00  8.692300E-05 -1.367250E-07  0.000000E+00  0.000000E+00
  5.630000E+00 -1.500000E+01  2.876300E+07  7.056000E+01  9.856700E-01  1.433200E-02  0.000000E+00  0.000000E+00  1.619300E-02 -1.000000E+07  1.000000E+00  7.750400E+02  0.000000E+00  7.147954E+03 -1.136515E+01 -1.800516E+03  2.925931E+04  1.125511E-02 -1.812775E-05  0.000000E+00  0.000000E+00  1.125511E-02 -1.812775E-05  1.125511E-02 -1.812775E-05  0.000000E+00  0.000000E+00  7.801600E-05 -1.255450E-07  0.000000E+00  0.000000E+00
  6.266000E+00 -1.500000E+01  2.874700E+07  7.056000E+01  9.857100E-01  1.428700E-02  0.000000E+00  0.000000E+00  1.619000E-02 -1.000000E+07  1.000000E+00  7.748900E+02  0.000000E+00  6.424079E+03 -1.036909E+01 -1.617730E+03  2.387471E+04  1.011500E-02 -1.655763E-05  0.000000E+00  0.000000E+00  1.011500E-02 -1.655763E-05  1.011500E-02 -1.655763E-05  0.000000E+00  0.000000E+00  7.012850E-05 -1.146960E-07  0.000000E+00  0.000000E+00
  6.965000E+00 -1.500000E+01  2.873200E+07  7.056000E+01  9.857800E-01  1.422200E-02  0.000000E+00  0.000000E+00  1.618700E-02 -1.000000E+07  1.000000E+00  7.747400E+02  0.000000E+00  5.781415E+03 -9.403371E+00 -1.455403E+03  1.951080E+04  9.102812E-03 -1.503549E-05  0.000000E+00  0.000000E+00  9.102812E-03 -1.503549E-05  9.102812E-03 -1.503549E-05  0.000000E+00  0.000000E+00  6.312050E-05 -1.041685E-07  0.000000E+00  0.000000E+00
  7.734000E+00 -1.500000E+01  2.871600E+07  7.056000E+01  9.857500E-01  1.425300E-02  0.000000E+00  0.000000E+00  1.618400E-02 -1.000000E+07  1.000000E+00  7.745900E+02  0.000000E+00  5.208737E+03 -8.466794E+00 -1.310703E+03  1.595323E+04  8.200879E-03 -1.355934E-05  0.000000E+00  0.000000E+00  8.200879E-03 -1.355934E-05  8.200879E-03 -1.355934E-05  0.000000E+00  0.000000E+00  5.687700E-05 -9.396150E-08  0.000000E+00  0.000000E+00
  8.579000E+00 -1.500000E+01  2.870100E+07  7.056000E+01  9.856500E-01  1.435000E-02  0.000000E+00  0.000000E+00  1.618100E-02 -1.000000E+07  1.000000E+00  7.744500E+02  0.000000E+00  4.697808E+03 -7.559849E+00 -1.181553E+03  1.305202E+04  7.396215E-03 -1.213000E-05  0.000000E+00  0.000000E+00  7.396215E-03 -1.213000E-05  7.396215E-03 -1.213000E-05  0.000000E+00  0.000000E+00  5.131000E-05 -8.408250E-08  0.000000E+00  0.000000E+00
  9.508000E+00 -1.500000E+01  2.868600E+07  7.056000E+01  9.857800E-01  1.422400E-02  0.000000E+00  0.000000E+00  1.617800E-02 -1.000000E+07  1.000000E+00  7.743000E+02  0.000000E+00  4.241050E+03 -6.684070E+00 -1.066041E+03  1.068288E+04  6.676898E-03 -1.074987E-05  0.000000E+00  0.000000E+00  6.676898E-03 -1.074987E-05  6.676898E-03 -1.074987E-05  0.000000E+00  0.000000E+00  4.632850E-05 -7.452050E-08  0.000000E+00  0.000000E+00
  1.053000E+01 -1.500000E+01  2.867100E+07  7.056000E+01  9.858000E-01  1.419500E-02  0.000000E+00  0.000000E+00  1.617600E-02 -1.000000E+07  1.000000E+00  7.741600E+02  0.000000E+00  3.831928E+03 -5.839890E+00 -9.625153E+02  8.746329E+03  6.032630E-03 -9.419606E-06  0.000000E+00  0.000000E+00  6.032630E-03 -9.419606E-06  6.032630E-03 -9.419606E-06  0.000000E+00  0.000000E+00  4.186300E-05 -6.531150E-08  0.000000E+00  0.000000E+00
  1.165000E+01 -1.500000E+01  2.865600E+07  7.056000E+01  9.857600E-01  1.423900E-02  0.000000E+00  0.000000E+00  1.617300E-02 -1.000000E+07  1.000000E+00  7.740200E+02  0.000000E+00  3.465427E+03 -5.027573E+00 -8.697052E+02  7.158516E+03  5.455475E-03 -8.139639E-06  0.000000E+00  0.000000E+00  5.455475E-03 -8.139639E-06  5.455475E-03 -8.139639E-06  0.000000E+00  0.000000E+00  3.786600E-05 -5.645350E-08  0.000000E+00  0.000000E+00
  1.289000E+01 -1.500000E+01  2.864100E+07  7.056000E+01  9.857200E-01  1.427800E-02  0.000000E+00  0.000000E+00  1.617000E-02 -1.000000E+07  1.000000E+00  7.738800E+02  0.000000E+00  3.136637E+03 -4.247190E+00 -7.863716E+02  5.857004E+03  4.937730E-03 -6.910057E-06  0.000000E+00  0.000000E+00  4.937730E-03 -6.910057E-06  4.937730E-03 -6.910057E-06  0.000000E+00  0.000000E+00  3.428050E-05 -4.793400E-08  0.000000E+00  0.000000E+00
  1.425000E+01 -1.500000E+01  2.862600E+07  7.056000E+01  9.858400E-01  1.415700E-02  0.000000E+00  0.000000E+00  1.616700E-02 -1.000000E+07  1.000000E+00  7.737400E+02  0.000000E+00  2.841006E+03 -3.498670E+00 -7.113636E+02  4.783980E+03  4.472216E-03 -5.730757E-06  0.000000E+00  0.000000E+00  4.472216E-03 -5.730757E-06  4.472216E-03 -5.730757E-06  0.000000E+00  0.000000E+00  3.105350E-05 -3.975750E-08  0.000000E+00  0.000000E+00
  1.574000E+01 -1.500000E+01  2.861100E+07  7.056000E+01  9.855700E-01  1.443400E-02  0.000000E+00  0.000000E+00  1.616500E-02 -1.000000E+07  1.000000E+00  7.736000E+02  0.000000E+00  2.575548E+03 -2.781618E+00 -6.439219E+02  3.896909E+03  4.054220E-03 -4.601108E-06  0.000000E+00  0.000000E+00  4.054220E-03 -4.601108E-06  4.054220E-03 -4.601108E-06  0.000000E+00  0.000000E+00  2.815850E-05 -3.193650E-08  0.000000E+00  0.000000E+00
  1.739000E+01 -1.500000E+01  2.859700E+07  7.056000E+01  9.858500E-01  1.415300E-02  0.000000E+00  0.000000E+00  1.616200E-02 -1.000000E+07  1.000000E+00  7.734600E+02  0.000000E+00  2.336903E+03 -2.094609E+00 -5.831968E+02  3.157013E+03  3.678462E-03 -3.518862E-06  0.000000E+00  0.000000E+00  3.678462E-03 -3.518862E-06  3.678462E-03 -3.518862E-06  0.000000E+00  0.000000E+00  2.555400E-05 -2.442100E-08  0.000000E+00  0.000000E+00
  1.919000E+01 -1.500000E+01  2.858200E+07  7.056000E+01  9.857400E-01  1.425800E-02  0.000000E+00  0.000000E+00  1.615900E-02 -1.000000E+07  1.000000E+00  7.733200E+02  0.000000E+00  2.121553E+03 -1.435848E+00 -5.282982E+02  2.525307E+03  3.339390E-03 -2.481172E-06  0.000000E+00  0.000000E+00  3.339390E-03 -2.481172E-06  3.339390E-03 -2.481172E-06  0.000000E+00  0.000000E+00  2.320100E-05 -1.722500E-08  0.000000E+00  0.000000E+00
  2.118000E+01 -1.500000E+01  2.856700E+07  7.056000E+01  9.857000E-01  1.430000E-02  0.000000E+00  0.000000E+00  1.615600E-02 -1.000000E+07  1.000000E+00  7.731800E+02  0.000000E+00  1.927325E+03 -8.027113E-01 -4.786727E+02  1.940723E+03  3.033582E-03 -1.483914E-06  0.000000E+00  0.000000E+00  3.033582E-03 -1.483914E-06  3.033582E-03 -1.483914E-06  0.000000E+00  0.000000E+00  2.108200E-05 -1.030435E-08  0.000000E+00  0.000000E+00
  2.336000E+01 -1.500000E+01  2.855300E+07  7.056000E+01  9.858400E-01  1.416000E-02  0.000000E+00  0.000000E+00  1.615400E-02 -1.000000E+07  1.000000E+00  7.730400E+02  0.000000E+00  1.752349E+03 -1.907883E-01 -4.338424E+02  1.072463E+03  2.758094E-03 -5.201236E-07  0.000000E+00  0.000000E+00  2.758094E-03 -5.201236E-07  2.758094E-03 -5.201236E-07  0.000000E+00  0.000000E+00  1.917000E-05 -3.611750E-09  0.000000E+00  0.000000E+00
  2.576000E+01 -1.500000E+01  2.853800E+07  7.056000E+01  9.857000E-01  1.429600E-02  0.000000E+00  0.000000E+00  1.615100E-02 -1.000000E+07  1.000000E+00  7.729000E+02  0.000000E+00  1.594957E+03  4.071722E-01 -3.933808E+02  2.450939E+03  2.510294E-03  4.209185E-07  0.000000E+00  0.000000E+00  2.510294E-03  4.209185E-07  2.510294E-03  4.209185E-07  0.000000E+00  0.000000E+00  1.745050E-05  2.930900E-09  0.000000E+00  0.000000E+00
  2.840000E+01 -1.500000E+01  2.852300E+07  7.056000E+01  9.857400E-01  1.426000E-02  0.000000E+00  0.000000E+00  1.614800E-02 -1.000000E+07  1.000000E+00  7.727600E+02  0.000000E+00  1.453259E+03  1.000509E+00 -3.568059E+02  1.509062E+03  2.287210E-03  1.353776E-06  0.000000E+00  0.000000E+00  2.287210E-03  1.353776E-06  2.287210E-03  1.353776E-06  0.000000E+00  0.000000E+00  1.590400E-05  9.427350E-09  0.000000E+00  0.000000E+00
  3.131000E+01 -1.500000E+01  2.850900E+07  7.056000E+01  9.858300E-01  1.417300E-02  0.000000E+00  0.000000E+00  1.614600E-02 -1.000000E+07  1.000000E+00  7.726200E+02  0.000000E+00  1.325671E+03  1.601792E+00 -3.237124E+02  1.169443E+03  2.086348E-03  2.299081E-06  0.000000E+00  0.000000E+00  2.086348E-03  2.299081E-06  2.086348E-03  2.299081E-06  0.000000E+00  0.000000E+00  1.450950E-05  1.601200E-08  0.000000E+00  0.000000E+00
  3.450000E+01 -1.500000E+01  2.849400E+07  7.056000E+01  9.857800E-01  1.421600E-02  0.000000E+00  0.000000E+00  1.614300E-02 -1.000000E+07  1.000000E+00  7.724800E+02  0.000000E+00  1.210952E+03  2.231966E+00 -2.937804E+02  9.381897E+02  1.905745E-03  3.289779E-06  0.000000E+00  0.000000E+00  1.905745E-03  3.289779E-06  1.905745E-03  3.289779E-06  0.000000E+00  0.000000E+00  1.325550E-05  2.291550E-08  0.000000E+00  0.000000E+00
  3.801000E+01 -1.500000E+01  2.847900E+07  7.056000E+01  9.859700E-01  1.403400E-02  0.000000E+00  0.000000E+00  1.614000E-02 -1.000000E+07  1.000000E+00  7.723400E+02  0.000000E+00  1.107750E+03  2.922951E+00 -2.666652E+02  7.615517E+02  1.743277E-03  4.376070E-06  0.000000E+00  0.000000E+00  1.743277E-03  4.376070E-06  1.743277E-03  4.376070E-06  0.000000E+00  0.000000E+00  1.212700E-05  3.048500E-08  0.000000E+00  0.000000E+00
  4.187000E+01 -1.500000E+01  2.846400E+07  7.056000E+01  9.856200E-01  1.438300E-02  0.000000E+00  0.000000E+00  1.613700E-02 -1.000000E+07  1.000000E+00  7.722000E+02  0.000000E+00  1.014974E+03  3.730531E+00 -2.420917E+02  6.215038E+02  1.597228E-03  5.645677E-06  0.000000E+00  0.000000E+00  1.597228E-03  5.645677E-06  1.597228E-03  5.645677E-06  0.000000E+00  0.000000E+00  1.111400E-05  3.934650E-08  0.000000E+00  0.000000E+00
  4.612000E+01 -1.500000E+01  2.844900E+07  7.056000E+01  9.857700E-01  1.422800E-02  0.000000E+00  0.000000E+00  1.613500E-02 -1.000000E+07  1.000000E+00  7.720500E+02  0.000000E+00  9.316873E+02  4.749391E+00 -2.198288E+02  5.085109E+02  1.466120E-03  7.247529E-06  0.000000E+00  0.000000E+00  1.466120E-03  7.247529E-06  1.466120E-03  7.247529E-06  0.000000E+00  0.000000E+00  1.020480E-05  5.050900E-08  0.000000E+00  0.000000E+00
  5.079000E+01 -1.500000E+01  2.843400E+07  7.056000E+01  9.858400E-01  1.416100E-02  0.000000E+00  0.000000E+00  1.613200E-02 -1.000000E+07  1.000000E+00  7.719100E+02  0.000000E+00  8.567279E+02  6.157154E+00 -1.996176E+02  4.171728E+02  1.348124E-03  9.461026E-06  0.000000E+00  0.000000E+00  1.348124E-03  9.461026E-06  1.348124E-03  9.461026E-06  0.000000E+00  0.000000E+00  9.384400E-06  6.594250E-08  0.000000E+00  0.000000E+00
  5.592000E+01 -1.500000E+01  2.841800E+07  7.056000E+01  9.857800E-01  1.422500E-02  0.000000E+00  0.000000E+00  1.612900E-02 -1.000000E+07  1.000000E+00  7.717600E+02  0.000000E+00  7.890926E+02  8.304076E+00 -1.812950E+02  3.425000E+02  1.241659E-03  1.283722E-05  0.000000E+00  0.000000E+00  1.241659E-03  1.283722E-05  1.241659E-03  1.283722E-05  0.000000E+00  0.000000E+00  8.645000E-06  8.948550E-08  0.000000E+00  0.000000E+00
  6.156000E+01 -1.500000E+01  2.840300E+07  7.056000E+01  9.859900E-01  1.401200E-02  0.000000E+00  4.033400E-03  1.612600E-02 -1.000000E+07  1.000000E+00  7.716200E+02  0.000000E+00  7.277783E+02  1.192422E+01 -1.648809E+02  2.816286E+02  1.143784E-03  1.853120E-05 -1.560138E-07  0.000000E+00  1.144008E-03  1.847536E-05  1.146335E-03  1.853120E-05 -2.550592E-06  0.000000E+00  7.982350E-06  1.291605E-07 -3.100600E-08  0.000000E+00
  6.777000E+01 -1.500000E+01  2.838700E+07  7.056000E+01  5.809400E-01  0.000000E+00  6.116800E-02  4.722300E-03  4.140700E-02 -5.041400E+04  1.000000E+00  7.714600E+02  1.039940E+03  6.673562E+02  1.262054E+01 -1.497988E+02  2.329292E+02  1.048680E-03  1.962406E-05 -1.558475E-07 -4.564729E-10  1.046537E-03  1.953817E-05  1.051227E-03  1.963147E-05 -2.547874E-06 -7.430527E-09  9.750950E-06  2.296050E-07 -3.097295E-08 -9.096400E-11
  7.460000E+01 -1.500000E+01  2.836200E+07  7.056000E+01  4.872200E-01  0.000000E+00  5.733100E-02  4.732700E-03  4.215200E-02 -3.751400E+04  1.000000E+00  7.712200E+02  1.037410E+03  6.147848E+02  2.198557E+01 -1.359074E+02  1.915560E+02  9.673569E-04  3.427170E-05  8.369762E-09 -6.831925E-09  9.626449E-04  3.422175E-05  9.672110E-04  3.439091E-05  1.458078E-07 -1.191645E-07  1.249650E-05  4.859400E-07  1.458096E-09 -1.196000E-09
  8.210000E+01 -1.500000E+01  2.832200E+07  7.056000E+01  4.704200E-01  0.000000E+00  5.730900E-02  4.731500E-03  4.214400E-02 -3.566900E+04  1.000000E+00  7.708300E+02  1.037380E+03  5.729932E+02  2.214597E+01 -1.234741E+02  1.583162E+02  9.016603E-04  3.449840E-05  2.078553E-08 -9.559951E-09  8.970486E-04  3.449297E-05  9.012976E-04  3.466523E-05  3.626361E-07 -1.668136E-07  1.293000E-05  5.085450E-07  3.542300E-09 -1.624550E-09
  9.035000E+01 -1.500000E+01  2.827700E+07  7.056000E+01  4.602500E-01  0.000000E+00  5.732500E-02  4.729900E-03  4.212600E-02 -3.460300E+04  1.000000E+00  7.703900E+02  1.037360E+03  5.339875E+02  2.112317E+01 -1.122059E+02  1.309630E+02  8.402908E-04  3.286988E-05  2.819310E-08 -1.154141E-08  8.358463E-04  3.290524E-05  8.397982E-04  3.307112E-05  4.918719E-07 -2.013331E-07  1.240450E-05  4.969800E-07  4.694150E-09 -1.927150E-09
  9.942000E+01 -1.500000E+01  2.822800E+07  7.056000E+01  4.523600E-01  0.000000E+00  5.734000E-02  4.728300E-03  4.210800E-02 -3.380200E+04  1.000000E+00  7.699100E+02  1.037350E+03  4.987069E+02  1.974924E+01 -1.019601E+02  1.083867E+02  7.847648E-04  3.069109E-05  3.371057E-08 -1.329434E-08  7.804924E-04  3.076588E-05  7.841762E-04  3.092294E-05  5.879744E-07 -2.318503E-07  1.182000E-05  4.739300E-07  5.520850E-09 -2.190500E-09
  1.094000E+02 -1.500000E+01  2.817400E+07  7.056000E+01  4.455700E-01  0.000000E+00  5.735400E-02  4.726500E-03  4.208800E-02 -3.312800E+04  1.000000E+00  7.693900E+02  1.037340E+03  4.673273E+02  1.842427E+01 -9.266037E+01  8.971836E+01  7.353723E-04  2.859007E-05  3.846498E-08 -1.496948E-08  7.312563E-04  2.870277E-05  7.347013E-04  2.885111E-05  6.707312E-07 -2.610017E-07  1.126350E-05  4.500750E-07  6.215300E-09 -2.438750E-09
  1.204000E+02 -1.500000E+01  2.811700E+07  7.056000E+01  4.394400E-01  0.000000E+00  5.736700E-02  4.724500E-03  4.206800E-02 -3.253400E+04  1.000000E+00  7.688300E+02  1.037320E+03  4.395794E+02  1.726844E+01 -8.422093E+01  7.426660E+01  6.916930E-04  2.675532E-05  4.290401E-08 -1.661696E-08  6.877115E-04  2.690410E-05  6.909451E-04  2.704499E-05  7.479675E-07 -2.896634E-07  1.075550E-05  4.289750E-07  6.851600E-09 -2.679950E-09
  1.324000E+02 -1.500000E+01  2.805500E+07  7.056000E+01  4.338000E-01  0.000000E+00  5.737800E-02  4.722400E-03  4.204600E-02 -3.199700E+04  1.000000E+00  7.682200E+02  1.037290E+03  4.150488E+02  1.627807E+01 -7.655072E+01  6.151161E+01  6.530758E-04  2.518083E-05  4.721222E-08 -1.824952E-08  6.492072E-04  2.536422E-05  6.522531E-04  2.549886E-05  8.229062E-07 -3.180604E-07  1.029850E-05  4.109450E-07  7.460150E-09 -2.916350E-09
  1.457000E+02 -1.500000E+01  2.798800E+07  7.056000E+01  4.285800E-01  0.000000E+00  5.738800E-02  4.720100E-03  4.202400E-02 -3.150800E+04  1.000000E+00  7.675700E+02  1.037270E+03  3.934213E+02  1.540916E+01 -6.958290E+01  5.090884E+01  6.190250E-04  2.379741E-05  5.146065E-08 -1.986557E-08  6.152484E-04  2.401419E-05  6.181289E-04  2.414355E-05  8.967905E-07 -3.461659E-07  9.891500E-06  3.951150E-07  8.053200E-09 -3.148000E-09
  1.603000E+02 -1.500000E+01  2.791500E+07  7.056000E+01  4.237600E-01  0.000000E+00  5.739700E-02  4.717600E-03  4.199800E-02 -3.106400E+04  1.000000E+00  7.668400E+02  1.037240E+03  3.743986E+02  1.460708E+01 -6.325589E+01  4.215068E+01  5.890704E-04  2.251933E-05  5.565121E-08 -2.145513E-08  5.853664E-04  2.276862E-05  5.881009E-04  2.289311E-05  9.696561E-07 -3.738054E-07  9.530950E-06  3.802200E-07  8.632200E-09 -3.373900E-09
  1.763000E+02 -1.500000E+01  2.783700E+07  7.056000E+01  4.193500E-01  0.000000E+00  5.740600E-02  4.714900E-03  4.197100E-02 -3.066300E+04  1.000000E+00  7.660600E+02  1.037210E+03  3.575858E+02  1.382601E+01 -5.749682E+01  3.492418E+01  5.625884E-04  2.127466E-05  5.971814E-08 -2.300486E-08  5.589432E-04  2.155562E-05  5.615481E-04  2.167539E-05  1.040354E-06 -4.007466E-07  9.209950E-06  3.651250E-07  9.188650E-09 -3.592450E-09
  1.940000E+02 -1.500000E+01  2.775200E+07  7.056000E+01  4.153500E-01  0.000000E+00  5.741400E-02  4.712000E-03  4.194300E-02 -3.030400E+04  1.000000E+00  7.652100E+02  1.037180E+03  3.427626E+02  1.303581E+01 -5.226335E+01  2.893478E+01  5.392324E-04  2.001622E-05  6.359538E-08 -2.450058E-08  5.356350E-04  2.032801E-05  5.381249E-04  2.044296E-05  1.107738E-06 -4.267432E-07  8.924850E-06  3.490200E-07  9.714250E-09 -3.802200E-09
  2.134000E+02 -1.500000E+01  2.766000E+07  7.056000E+01  4.117800E-01  0.000000E+00  5.742200E-02  4.708800E-03  4.191200E-02 -2.998700E+04  1.000000E+00  7.642900E+02  1.037140E+03  3.297738E+02  1.221434E+01 -4.752919E+01  2.397749E+01  5.187572E-04  1.870955E-05  6.721198E-08 -2.592960E-08  5.151980E-04  1.905127E-05  5.175867E-04  1.916113E-05  1.170576E-06 -4.515747E-07  8.673350E-06  3.312950E-07  1.020000E-08 -4.001750E-09
  2.347000E+02 -1.500000E+01  2.756000E+07  7.056000E+01  4.086500E-01  0.000000E+00  5.742900E-02  4.705300E-03  4.187800E-02 -2.971200E+04  1.000000E+00  7.632800E+02  1.037100E+03  3.180636E+02  1.131506E+01 -4.321604E+01  1.988532E+01  5.002850E-04  1.728160E-05  7.040385E-08 -2.728860E-08  4.967615E-04  1.765269E-05  4.990590E-04  1.775677E-05  1.226012E-06 -4.751822E-07  8.442400E-06  3.106400E-07  1.062350E-08 -4.191150E-09
  2.581000E+02 -1.500000E+01  2.745100E+07  7.056000E+01  4.059600E-01  0.000000E+00  5.743600E-02  4.701500E-03  4.184100E-02 -2.947700E+04  1.000000E+00  7.621600E+02  1.037050E+03  3.073682E+02  1.035261E+01 -3.928995E+01  1.649927E+01  4.833985E-04  1.575552E-05  7.306076E-08 -2.856815E-08  4.799121E-04  1.615511E-05  4.821264E-04  1.625292E-05  1.272124E-06 -4.974015E-07  8.226350E-06  2.874150E-07  1.097050E-08 -4.369600E-09
  2.839000E+02 -1.500000E+01  2.733400E+07  7.056000E+01  4.036900E-01  0.000000E+00  5.744300E-02  4.697300E-03  4.180100E-02 -2.928100E+04  1.000000E+00  7.609600E+02  1.037000E+03  2.974420E+02  9.341935E+00 -3.572855E+01  1.370309E+01  4.677119E-04  1.415501E-05  7.508168E-08 -2.975921E-08  4.642674E-04  1.458197E-05  4.664045E-04  1.467310E-05  1.307149E-06 -5.180787E-07  8.019600E-06  2.620200E-07  1.122700E-08 -4.536050E-09
  3.123000E+02 -1.500000E+01  2.720700E+07  7.056000E+01  4.018400E-01  0.000000E+00  5.745000E-02  4.692700E-03  4.175900E-02 -2.912200E+04  1.000000E+00  7.596500E+02  1.036940E+03  2.878726E+02  8.242774E+00 -3.249267E+01  1.139658E+01  4.525761E-04  1.241706E-05  7.634939E-08 -3.087212E-08  4.491840E-04  1.287074E-05  4.512471E-04  1.295446E-05  1.329059E-06 -5.373919E-07  7.812100E-06  2.333600E-07  1.137700E-08 -4.692350E-09
  3.434000E+02 -1.500000E+01  2.707000E+07  7.056000E+01  4.003600E-01  0.000000E+00  5.745600E-02  4.687700E-03  4.171100E-02 -2.899600E+04  1.000000E+00  7.582100E+02  1.036880E+03  2.783509E+02  7.101554E+00 -2.955557E+01  9.497715E+00  4.375040E-04  1.061456E-05  7.679602E-08 -3.191023E-08  4.341776E-04  1.109401E-05  4.361675E-04  1.116995E-05  1.336676E-06 -5.553967E-07  7.596650E-06  2.027550E-07  1.141200E-08 -4.839200E-09
  3.777000E+02 -1.500000E+01  2.692300E+07  7.056000E+01  3.992100E-01  0.000000E+00  5.746300E-02  4.682300E-03  4.166000E-02 -2.889700E+04  1.000000E+00  7.566600E+02  1.036820E+03  2.684439E+02  5.964893E+00 -2.687920E+01  7.938869E+00  4.218154E-04  8.820714E-06  7.636770E-08 -3.287566E-08  4.185736E-04  9.324680E-06  4.204873E-04  9.392841E-06  1.329061E-06 -5.721330E-07  7.362700E-06  1.716550E-07  1.132400E-08 -4.976700E-09
  4.154000E+02 -1.500000E+01  2.676700E+07  7.056000E+01  3.983000E-01  0.000000E+00  5.747000E-02  4.676500E-03  4.160700E-02 -2.882000E+04  1.000000E+00  7.550000E+02  1.036750E+03  2.579234E+02  4.841291E+00 -2.444577E+01  6.671481E+00  4.051589E-04  7.048777E-06  7.511934E-08 -3.379660E-08  4.020184E-04  7.576398E-06  4.038518E-04  7.636864E-06  1.307183E-06 -5.880908E-07  7.105350E-06  1.404000E-07  1.112000E-08 -5.108850E-09
  4.568000E+02 -1.500000E+01  2.660100E+07  7.056000E+01  3.975300E-01  0.000000E+00  5.747700E-02  4.670300E-03  4.154800E-02 -2.875500E+04  1.000000E+00  7.532000E+02  1.036670E+03  2.466608E+02  3.843198E+00 -2.223512E+01  5.637604E+00  3.873336E-04  5.474691E-06  7.318279E-08 -3.468969E-08  3.843085E-04  6.024555E-06  3.860593E-04  6.078250E-06  1.273334E-06 -6.035566E-07  6.822700E-06  1.123510E-07  1.081850E-08 -5.237450E-09
  5.024000E+02 -1.500000E+01  2.642700E+07  7.056000E+01  3.967900E-01  0.000000E+00  5.748400E-02  4.663600E-03  4.148700E-02 -2.869200E+04  1.000000E+00  7.513100E+02  1.036600E+03  2.346161E+02  2.974695E+00 -2.022487E+01  4.813938E+00  3.682792E-04  4.104320E-06  7.074980E-08 -3.560541E-08  3.653855E-04  4.675829E-06  3.670490E-04  4.723739E-06  1.230854E-06 -6.194147E-07  6.515450E-06  8.777550E-08  1.044650E-08 -5.369250E-09
  5.525000E+02 -1.500000E+01  2.624400E+07  7.056000E+01  3.959400E-01  0.000000E+00  5.749100E-02  4.656500E-03  4.142100E-02 -2.862000E+04  1.000000E+00  7.492800E+02  1.036510E+03  2.218792E+02  2.251024E+00 -1.839743E+01  4.178178E+00  3.481445E-04  2.960546E-06  6.805979E-08 -3.662884E-08  3.453920E-04  3.554405E-06  3.469611E-04  3.597687E-06  1.183909E-06 -6.371405E-07  6.187850E-06  6.721550E-08  1.003655E-08 -5.515800E-09
  6.076000E+02 -1.500000E+01  2.605400E+07  7.056000E+01  3.947800E-01  0.000000E+00  5.749800E-02  4.649000E-03  4.135300E-02 -2.852200E+04  1.000000E+00  7.471500E+02  1.036430E+03  2.083779E+02  1.503612E+00 -1.673713E+01  3.844578E+00  3.268220E-04  1.777809E-06  6.533100E-08 -3.795025E-08  3.242163E-04  2.399124E-06  3.256855E-04  2.437854E-06  1.136298E-06 -6.600438E-07  5.839750E-06  4.583150E-08  9.618400E-09 -5.703650E-09
  6.682000E+02 -1.500000E+01  2.585800E+07  7.056000E+01  3.929600E-01  0.000000E+00  5.750500E-02  4.641100E-03  4.128100E-02 -2.837000E+04  1.000000E+00  7.449100E+02  1.036340E+03  1.933958E+02  5.437073E-01 -1.522700E+01  7.828630E+00  3.031937E-04  2.583747E-07  6.266981E-08 -3.988653E-08  3.007449E-04  9.189099E-07  3.021041E-04  9.520056E-07  1.089876E-06 -6.936323E-07  5.453500E-06  1.803500E-08  9.204500E-09 -5.976250E-09
  7.348000E+02 -1.500000E+01  2.565700E+07  7.056000E+01  3.899200E-01  0.000000E+00  5.751200E-02  4.632900E-03  4.120800E-02 -2.811700E+04  1.000000E+00  7.425900E+02  1.036250E+03  1.758569E+02 -5.209767E-01 -1.385232E+01  1.095957E+00  2.755851E-04 -1.433355E-06  6.021121E-08 -4.278566E-08  2.733077E-04 -7.168746E-07  2.745380E-04 -6.893886E-07  1.046995E-06 -7.439649E-07  5.001750E-06 -1.222925E-08  8.808850E-09 -6.378500E-09
  8.081000E+02 -1.500000E+01  2.545400E+07  7.056000E+01  3.851300E-01  0.000000E+00  5.751800E-02  4.624400E-03  4.113200E-02 -2.772200E+04  1.000000E+00  7.402100E+02  1.036150E+03  1.571130E+02 -5.265760E-01 -1.260047E+01  8.785216E-01  2.461272E-04 -1.478817E-06  5.891606E-08 -4.673665E-08  2.440105E-04 -6.965978E-07  2.451029E-04 -6.662346E-07  1.024365E-06 -8.125809E-07  4.524700E-06 -1.202805E-08  8.564650E-09 -6.914350E-09
  8.887000E+02 -1.500000E+01  2.524900E+07  7.056000E+01  3.783600E-01  0.000000E+00  5.752300E-02  4.615700E-03  4.105600E-02 -2.717300E+04  1.000000E+00  7.377700E+02  1.036060E+03  1.400545E+02 -7.703269E-02 -1.146004E+01  7.003184E-02  2.193534E-04 -8.292104E-07  6.018276E-08 -5.239259E-08  2.173416E-04  4.383624E-08  2.183078E-04  8.161908E-08  1.046286E-06 -9.108300E-07  4.104400E-06  1.575945E-09  8.666650E-09 -7.669100E-09
  9.772000E+02 -1.500000E+01  2.503700E+07  7.056000E+01  3.689800E-01  0.000000E+00  5.752800E-02  4.606500E-03  4.097400E-02 -2.642800E+04  1.000000E+00  7.351900E+02  1.035960E+03  1.264235E+02  6.417939E-01 -1.042188E+01  7.234738E+00  1.979969E-04  2.123939E-07  6.583866E-08 -6.079322E-08  1.959911E-04  1.219961E-06  1.968524E-04  1.269164E-06  1.144504E-06 -1.056769E-06  3.794300E-06  2.600650E-08  9.356750E-09 -8.770700E-09
  1.075000E+03 -1.500000E+01  2.480800E+07  7.056000E+01  3.559600E-01  0.000000E+00  5.753500E-02  4.596300E-03  4.088700E-02 -2.542200E+04  1.000000E+00  7.323800E+02  1.035850E+03  1.148779E+02  5.598004E-01 -9.474248E+00  8.825446E-01  1.799725E-04 -4.948541E-08  7.803499E-08 -7.495050E-08  1.778493E-04  1.194157E-06  1.786158E-04  1.253238E-06  1.356379E-06 -1.302728E-06  3.562000E-06  2.680400E-08  1.089055E-08 -1.059865E-08
  1.182000E+03 -1.500000E+01  2.455400E+07  7.056000E+01  3.348700E-01  0.000000E+00  5.754100E-02  4.584800E-03  4.078600E-02 -2.385900E+04  1.000000E+00  7.291700E+02  1.035730E+03  1.019257E+02  1.462206E-01 -8.603727E+00 -3.655695E-01  1.598971E-04 -9.626038E-07  1.041250E-07 -1.034343E-07  1.574350E-04  7.577989E-07  1.580872E-04  8.349928E-07  1.809661E-06 -1.797597E-06  3.319900E-06  1.912600E-08  1.413200E-08 -1.417045E-08
  1.300000E+03 -1.500000E+01  2.426200E+07  7.056000E+01  2.949500E-01  0.000000E+00  5.754900E-02  4.571200E-03  4.067000E-02 -2.109200E+04  1.000000E+00  7.254200E+02  1.035590E+03  8.115943E+01 -1.494024E+00 -7.774499E+00  3.429335E-01  1.280540E-04 -4.251643E-06  1.716045E-07 -1.814186E-07  1.246202E-04 -1.222398E-06  1.250717E-04 -1.099154E-06  2.982046E-06 -3.152488E-06  2.878100E-06 -2.604550E-08  2.214550E-08 -2.347500E-08
  1.429000E+03 -1.500000E+01  2.392100E+07  7.056000E+01  1.384700E-01  0.000000E+00  5.755700E-02  4.554700E-03  4.053100E-02 -1.163700E+04  1.000000E+00  7.209000E+02  1.035430E+03  3.780094E+01 -4.913144E+00 -5.594613E+00  2.783814E-01  6.479495E-05 -1.526186E-05  6.317176E-07 -7.854044E-07  5.401833E-05 -2.161962E-06  5.381918E-05 -1.616018E-06  1.097582E-05 -1.364584E-05  1.394450E-06 -4.776200E-08  6.786400E-08 -8.423200E-08
  1.571000E+03 -1.500000E+01  2.364300E+07  7.056000E+01  0.000000E+00  0.000000E+00  5.975600E-02  1.000000E+00  4.052200E-03  0.000000E+00  1.000000E+00  0.000000E+00  1.028360E+03  1.847075E+01  2.154725E+00 -3.316731E+00  2.143459E-01  6.095885E-05  6.901914E-06  3.498482E-06  4.125944E-07  2.638736E-06  2.520862E-08  2.079261E-06  0.000000E+00  5.887964E-05  6.901914E-06  1.106000E-07  0.000000E+00  3.112050E-07  3.565200E-08
  1.728000E+03 -1.500000E+01  2.346000E+07  7.056000E+01  0.000000E+00  0.000000E+00  5.998100E-02  1.000000E+00  3.234500E-04  0.000000E+00  1.000000E+00  0.000000E+00  1.027580E+03  2.791257E+01  1.950359E-01 -2.684534E+00  6.169593E-01  9.600028E-05  1.899180E-07  5.746949E-06  1.139214E-08  2.168299E-07  4.852378E-11  0.000000E+00  0.000000E+00  9.600028E-05  1.899180E-07  0.000000E+00  0.000000E+00  4.959700E-07  9.817500E-10
  1.900000E+03 -1.500000E+01  2.327300E+07  7.056000E+01  0.000000E+00  0.000000E+00  5.999900E-02  1.000000E+00  1.701900E-05  0.000000E+00  1.000000E+00  0.000000E+00  1.027450E+03  2.567789E+01  1.410077E-01 -2.444528E+00  1.342610E+01  8.817598E-05  5.341767E-09  5.289626E-06  3.205026E-10  1.565054E-08  6.699280E-14  0.000000E+00  0.000000E+00  8.817598E-05  5.341767E-09  0.000000E+00  0.000000E+00  4.557950E-07  2.761950E-11
  2.089000E+03 -1.500000E+01  2.308600E+07  7.056000E+01  0.000000E+00  0.000000E+00  6.000000E-02  1.000000E+00  6.427000E-07  0.000000E+00  1.000000E+00  0.000000E+00  1.027370E+03  2.335126E+01  1.394743E-01 -2.222080E+00  5.751882E+02  8.021484E-05  1.021550E-10  4.812858E-06  6.129293E-12  7.393455E-10  4.793700E-17  0.000000E+00  0.000000E+00  8.021484E-05  1.021550E-10  0.000000E+00  0.000000E+00  4.147200E-07  5.282800E-13
  2.298000E+03 -1.500000E+01  2.289900E+07  7.056000E+01  0.000000E+00  0.000000E+00  6.000000E-02  1.000000E+00  1.862000E-08  0.000000E+00  1.000000E+00  0.000000E+00  1.027290E+03  2.123126E+01  1.394373E-01 -2.020196E+00 -1.931561E+03  7.296994E-05 -2.488521E-11  4.378200E-06 -1.493108E-12  2.520845E-11 -6.201954E-19  0.000000E+00  0.000000E+00  7.296994E-05 -2.488521E-11  0.000000E+00  0.000000E+00  3.773200E-07 -1.286755E-13
  2.527000E+03 -1.500000E+01  2.271200E+07  7.056000E+01  0.000000E+00  0.000000E+00  6.000000E-02  1.000000E+00  4.250500E-10  0.000000E+00  1.000000E+00  0.000000E+00  1.027210E+03  1.929564E+01  1.394394E-01 -1.836005E+00 -2.330721E+03  6.635231E-05 -1.706910E-11  3.981130E-06 -1.024146E-12  6.605670E-13 -9.673988E-21  0.000000E+00  0.000000E+00  6.635231E-05 -1.706910E-11  0.000000E+00  0.000000E+00  3.431550E-07 -8.827550E-14
  2.778000E+03 -1.500000E+01  2.252500E+07  7.056000E+01  0.000000E+00  0.000000E+00  6.000000E-02  1.000000E+00  7.694000E-12  0.000000E+00  1.000000E+00  0.000000E+00  1.027140E+03  1.753840E+01  1.394420E-01 -1.668893E+00 -3.977749E+03  6.034118E-05 -8.275619E-12  3.620464E-06 -4.965363E-13  1.365188E-14 -8.403857E-23  0.000000E+00  0.000000E+00  6.034118E-05 -8.275619E-12  0.000000E+00  0.000000E+00  3.121150E-07 -4.280550E-14
  3.055000E+03 -1.500000E+01  2.233800E+07  7.056000E+01  0.000000E+00  0.000000E+00  6.000000E-02  1.000000E+00  1.105000E-13  0.000000E+00  1.000000E+00  0.000000E+00  1.027060E+03  1.593885E+01  1.394440E-01 -1.516873E+00 -1.841685E+04  5.486648E-05 -1.484354E-12  3.291992E-06 -8.906119E-14  2.240377E-16 -2.133639E-25  0.000000E+00  0.000000E+00  5.486648E-05 -1.484354E-12  0.000000E+00  0.000000E+00  2.838400E-07 -7.679050E-15
  3.359000E+03 -1.500000E+01  2.215100E+07  7.056000E+01  0.000000E+00  0.000000E+00  6.000000E-02  1.000000E+00  1.260000E-15  0.000000E+00  1.000000E+00  0.000000E+00  1.026990E+03  1.448205E+01  1.394455E-01 -1.378506E+00  6.460263E+03  4.987796E-05  3.475045E-12  2.992673E-06  2.085025E-13  2.916630E-18  3.441179E-27  0.000000E+00  0.000000E+00  4.987796E-05  3.475045E-12  0.000000E+00  0.000000E+00  2.580750E-07  1.798450E-14
  3.694000E+03 -1.500000E+01  2.196400E+07  7.056000E+01  0.000000E+00  0.000000E+00  6.000000E-02  1.000000E+00  1.142000E-17  0.000000E+00  1.000000E+00  0.000000E+00  1.026910E+03  1.316119E+01  1.394463E-01 -1.253127E+00  2.722136E+03  4.535254E-05  6.827139E-12  2.721148E-06  4.096288E-13  3.017857E-20  6.184009E-29  0.000000E+00  0.000000E+00  4.535254E-05  6.827139E-12  0.000000E+00  0.000000E+00  2.347000E-07  3.533900E-14
  4.062000E+03 -1.500000E+01  2.177700E+07  7.056000E+01  0.000000E+00  0.000000E+00  6.000000E-02  1.000000E+00  8.241800E-20  0.000000E+00  1.000000E+00  0.000000E+00  1.026840E+03  1.195936E+01  1.394470E-01 -1.139103E+00  1.744307E+03  4.123258E-05  8.814532E-12  2.473961E-06  5.288711E-13  2.482596E-22  5.814756E-31  0.000000E+00  0.000000E+00  4.123258E-05  8.814532E-12  0.000000E+00  0.000000E+00  2.134150E-07  4.563300E-14
  4.467000E+03 -1.500000E+01  2.159100E+07  7.056000E+01  0.000000E+00  0.000000E+00  6.000000E-02  1.000000E+00  4.747100E-22  0.000000E+00  1.000000E+00  0.000000E+00  1.026760E+03  1.086466E+01  1.394474E-01 -1.035279E+00  1.315227E+03  3.747805E-05  9.672843E-12  2.248685E-06  5.803713E-13  1.626727E-24  3.707355E-33  0.000000E+00  0.000000E+00  3.747805E-05  9.672843E-12  0.000000E+00  0.000000E+00  1.940100E-07  5.008450E-14
  4.912000E+03 -1.500000E+01  2.140400E+07  7.056000E+01  0.000000E+00  0.000000E+00  6.000000E-02  1.000000E+00  2.184700E-24  0.000000E+00  1.000000E+00  0.000000E+00  1.026690E+03  9.870344E+00  1.394471E-01 -9.409967E-01  1.090873E+03  3.406614E-05  9.643463E-12  2.043962E-06  5.786085E-13  8.505883E-27  1.715007E-35  0.000000E+00  0.000000E+00  3.406614E-05  9.643463E-12  0.000000E+00  0.000000E+00  1.763750E-07  4.994050E-14
  5.401000E+03 -1.500000E+01  2.121700E+07  7.056000E+01  0.000000E+00  0.000000E+00  6.000000E-02  1.000000E+00  8.046400E-27  0.000000E+00  1.000000E+00  0.000000E+00  1.026610E+03  8.967814E+00  1.394471E-01 -8.554173E-01  9.733381E+02  3.096729E-05  8.937522E-12  1.858037E-06  5.362519E-13  3.555970E-29  5.899735E-38  0.000000E+00  0.000000E+00  3.096729E-05  8.937522E-12  0.000000E+00  0.000000E+00  1.603550E-07  4.629200E-14
  5.939000E+03 -1.500000E+01  2.103100E+07  7.056000E+01  0.000000E+00  0.000000E+00  6.000000E-02  1.000000E+00  2.375200E-29  0.000000E+00  1.000000E+00  0.000000E+00  1.026530E+03  8.146449E+00  1.394467E-01 -7.775153E-01  9.280219E+02  2.814561E-05  7.751498E-12  1.688741E-06  4.650906E-13  1.189587E-31  1.521526E-40  0.000000E+00  0.000000E+00  2.814561E-05  7.751498E-12  0.000000E+00  0.000000E+00  1.457650E-07  4.015500E-14
  6.530000E+03 -1.500000E+01  2.084500E+07  7.056000E+01  0.000000E+00  0.000000E+00  6.000000E-02  1.000000E+00  5.629400E-32  0.000000E+00  1.000000E+00  0.000000E+00  1.026460E+03  7.399737E+00  1.394463E-01 -7.066574E-01  9.542565E+02  2.557921E-05  6.236507E-12  1.534755E-06  3.741888E-13  3.189903E-34  2.921467E-43  0.000000E+00  0.000000E+00  2.557921E-05  6.236507E-12  0.000000E+00  0.000000E+00  1.324950E-07  3.231200E-14
  7.181000E+03 -1.500000E+01  2.065900E+07  7.056000E+01  0.000000E+00  0.000000E+00  6.000000E-02  1.000000E+00  1.072100E-34  0.000000E+00  1.000000E+00  0.000000E+00  1.026380E+03  6.721681E+00  1.394457E-01 -6.422573E-01  1.091192E+03  2.324751E-05  4.509795E-12  1.394854E-06  2.705877E-13  6.867381E-37  4.050000E-46  0.000000E+00  0.000000E+00  2.324751E-05  4.509795E-12  0.000000E+00  0.000000E+00  1.204350E-07  2.336950E-14
  7.896000E+03 -1.500000E+01  2.047300E+07  7.056000E+01  0.000000E+00  0.000000E+00  6.000000E-02  1.000000E+00  1.642700E-37  0.000000E+00  1.000000E+00  0.000000E+00  1.026310E+03  6.107179E+00  1.394453E-01 -5.838197E-01  1.539895E+03  2.113330E-05  2.642544E-12  1.267999E-06  1.585523E-13  1.188376E-39  3.659470E-49  0.000000E+00  0.000000E+00  2.113330E-05  2.642544E-12  0.000000E+00  0.000000E+00  1.095000E-07  1.369570E-14
  8.682000E+03 -1.500000E+01  2.028700E+07  7.056000E+01  0.000000E+00  0.000000E+00  6.000000E-02  1.000000E+00  2.027600E-40  0.000000E+00  1.000000E+00  0.000000E+00  1.026230E+03  5.549341E+00  1.394446E-01 -5.306777E-01  4.935191E+03  1.921309E-05  6.813507E-13  1.152783E-06  4.088106E-14  1.655011E-42  1.172132E-52  0.000000E+00  0.000000E+00  1.921309E-05  6.813507E-13  0.000000E+00  0.000000E+00  9.956800E-08  3.531800E-15
  9.547000E+03 -1.500000E+01  2.010100E+07  7.056000E+01  0.000000E+00  0.000000E+00  6.000000E-02  1.000000E+00  2.020400E-73  0.000000E+00  1.000000E+00  0.000000E+00  1.026160E+03  2.641845E+00  1.394444E-01 -2.526715E-01 -7.517869E+04  9.149195E-06  1.493643E-14  5.489499E-07  8.961870E-16  1.855128E-45  3.017731E-87  0.000000E+00  0.000000E+00  9.149195E-06  1.493643E-14  0.000000E+00  0.000000E+00  4.741800E-08  7.742550E-17
  3.750000E-02 -2.500000E+01  2.956300E+07  7.111000E+01  9.774100E-01  2.258700E-02  0.000000E+00  0.000000E+00  1.633000E-02 -1.000000E+07  1.000000E+00  7.800100E+02  0.000000E+00  2.672878E+05 -6.216780E+01 -6.741193E+04  3.584287E+07  4.207343E-01 -9.816044E-05  0.000000E+00  0.000000E+00  4.207343E-01 -9.816044E-05  4.207343E-01 -9.816044E-05  0.000000E+00  0.000000E+00  2.920800E-03 -6.806700E-07  0.000000E+00  0.000000E+00
  1.162000E-01 -2.500000E+01  2.940800E+07  7.111000E+01  9.833500E-01  1.665100E-02  0.000000E+00  0.000000E+00  1.630100E-02 -1.000000E+07  1.000000E+00  7.785900E+02  0.000000E+00  3.946195E+05 -5.172140E+01 -9.952583E+04  1.051363E+07  6.211088E-01 -8.167956E-05  0.000000E+00  0.000000E+00  6.211088E-01 -8.167956E-05  6.211088E-01 -8.167956E-05  0.000000E+00  0.000000E+00  4.306150E-03 -5.640600E-07  0.000000E+00  0.000000E+00
  2.028000E-01 -2.500000E+01  2.932700E+07  7.111000E+01  9.842900E-01  1.571200E-02  0.000000E+00  0.000000E+00  1.628700E-02 -1.000000E+07  1.000000E+00  7.778500E+02  0.000000E+00  2.081534E+05 -4.625324E+01 -5.249761E+04  5.476894E+06  3.275400E-01 -7.305644E-05  0.000000E+00  0.000000E+00  3.275400E-01 -7.305644E-05  3.275400E-01 -7.305644E-05  0.000000E+00  0.000000E+00  2.264600E-03 -5.045500E-07  0.000000E+00  0.000000E+00
  2.980000E-01 -2.500000E+01  2.927100E+07  7.111000E+01  9.847400E-01  1.526000E-02  0.000000E+00  0.000000E+00  1.627600E-02 -1.000000E+07  1.000000E+00  7.773400E+02  0.000000E+00  1.384678E+05 -4.243760E+01 -3.492236E+04  3.390587E+06  2.178569E-01 -6.704071E-05  0.000000E+00  0.000000E+00  2.178569E-01 -6.704071E-05  2.178569E-01 -6.704071E-05  0.000000E+00  0.000000E+00  1.506450E-03 -4.631150E-07  0.000000E+00  0.000000E+00
  4.027000E-01 -2.500000E+01  2.922600E+07  7.111000E+01  9.848800E-01  1.511800E-02  0.000000E+00  0.000000E+00  1.626800E-02 -1.000000E+07  1.000000E+00  7.769400E+02  0.000000E+00  1.014811E+05 -3.943998E+01 -2.559399E+04  2.281606E+06  1.596488E-01 -6.231579E-05  0.000000E+00  0.000000E+00  1.596488E-01 -6.231579E-05  1.596488E-01 -6.231579E-05  0.000000E+00  0.000000E+00  1.104305E-03 -4.306750E-07  0.000000E+00  0.000000E+00
  5.178000E-01 -2.500000E+01  2.918900E+07  7.111000E+01  9.852100E-01  1.478600E-02  0.000000E+00  0.000000E+00  1.626200E-02 -1.000000E+07  1.000000E+00  7.766000E+02  0.000000E+00  7.853622E+04 -3.693129E+01 -1.980706E+04  1.613487E+06  1.235427E-01 -5.836181E-05  0.000000E+00  0.000000E+00  1.235427E-01 -5.836181E-05  1.235427E-01 -5.836181E-05  0.000000E+00  0.000000E+00  8.548250E-04 -4.033900E-07  0.000000E+00  0.000000E+00
  6.444000E-01 -2.500000E+01  2.915700E+07  7.111000E+01  9.852200E-01  1.478100E-02  0.000000E+00  0.000000E+00  1.625500E-02 -1.000000E+07  1.000000E+00  7.762900E+02  0.000000E+00  6.293061E+04 -3.474138E+01 -1.587114E+04  1.178868E+06  9.898748E-02 -5.491066E-05  0.000000E+00  0.000000E+00  9.898748E-02 -5.491066E-05  9.898748E-02 -5.491066E-05  0.000000E+00  0.000000E+00  6.851000E-04 -3.796850E-07  0.000000E+00  0.000000E+00
  7.835000E-01 -2.500000E+01  2.912800E+07  7.111000E+01  9.853700E-01  1.463100E-02  0.000000E+00  0.000000E+00  1.625000E-02 -1.000000E+07  1.000000E+00  7.760300E+02  0.000000E+00  5.165482E+04 -3.278285E+01 -1.302723E+04  8.814017E+05  8.124621E-02 -5.182458E-05  0.000000E+00  0.000000E+00  8.124621E-02 -5.182458E-05  8.124621E-02 -5.182458E-05  0.000000E+00  0.000000E+00  5.624950E-04 -3.584200E-07  0.000000E+00  0.000000E+00
  9.366000E-01 -2.500000E+01  2.910200E+07  7.111000E+01  9.854000E-01  1.459700E-02  0.000000E+00  0.000000E+00  1.624500E-02 -1.000000E+07  1.000000E+00  7.757800E+02  0.000000E+00  4.315943E+04 -3.099295E+01 -1.088458E+04  6.704744E+05  6.788063E-02 -4.900451E-05  0.000000E+00  0.000000E+00  6.788063E-02 -4.900451E-05  6.788063E-02 -4.900451E-05  0.000000E+00  0.000000E+00  4.700800E-04 -3.390450E-07  0.000000E+00  0.000000E+00
  1.105000E+00 -2.500000E+01  2.907800E+07  7.111000E+01  9.854400E-01  1.455800E-02  0.000000E+00  0.000000E+00  1.624100E-02 -1.000000E+07  1.000000E+00  7.755500E+02  0.000000E+00  3.655212E+04 -2.933513E+01 -9.218090E+03  5.166078E+05  5.748599E-02 -4.639277E-05  0.000000E+00  0.000000E+00  5.748599E-02 -4.639277E-05  5.748599E-02 -4.639277E-05  0.000000E+00  0.000000E+00  3.982100E-04 -3.210400E-07  0.000000E+00  0.000000E+00
  1.290000E+00 -2.500000E+01  2.905500E+07  7.111000E+01  9.855800E-01  1.441800E-02  0.000000E+00  0.000000E+00  1.623600E-02 -1.000000E+07  1.000000E+00  7.753400E+02  0.000000E+00  3.128821E+04 -2.778227E+01 -7.890405E+03  4.024112E+05  4.920509E-02 -4.394663E-05  0.000000E+00  0.000000E+00  4.920509E-02 -4.394663E-05  4.920509E-02 -4.394663E-05  0.000000E+00  0.000000E+00  3.409250E-04 -3.041750E-07  0.000000E+00  0.000000E+00
  1.493000E+00 -2.500000E+01  2.903300E+07  7.111000E+01  9.855100E-01  1.448700E-02  0.000000E+00  0.000000E+00  1.623200E-02 -1.000000E+07  1.000000E+00  7.751400E+02  0.000000E+00  2.701597E+04 -2.631372E+01 -6.812827E+03  3.160188E+05  4.248466E-02 -4.163347E-05  0.000000E+00  0.000000E+00  4.248466E-02 -4.163347E-05  4.248466E-02 -4.163347E-05  0.000000E+00  0.000000E+00  2.944350E-04 -2.882500E-07  0.000000E+00  0.000000E+00
  1.717000E+00 -2.500000E+01  2.901300E+07  7.111000E+01  9.862900E-01  1.371400E-02  0.000000E+00  0.000000E+00  1.622900E-02 -1.000000E+07  1.000000E+00  7.749500E+02  0.000000E+00  2.349180E+04 -2.491446E+01 -5.923903E+03  2.499506E+05  3.694116E-02 -3.942961E-05  0.000000E+00  0.000000E+00  3.694116E-02 -3.942961E-05  3.694116E-02 -3.942961E-05  0.000000E+00  0.000000E+00  2.560000E-04 -2.729650E-07  0.000000E+00  0.000000E+00
  1.963000E+00 -2.500000E+01  2.899300E+07  7.111000E+01  9.850800E-01  1.492100E-02  0.000000E+00  0.000000E+00  1.622500E-02 -1.000000E+07  1.000000E+00  7.747600E+02  0.000000E+00  2.054310E+04 -2.357373E+01 -5.180102E+03  1.987725E+05  3.230298E-02 -3.731812E-05  0.000000E+00  0.000000E+00  3.230298E-02 -3.731812E-05  3.230298E-02 -3.731812E-05  0.000000E+00  0.000000E+00  2.239500E-04 -2.585650E-07  0.000000E+00  0.000000E+00
  2.234000E+00 -2.500000E+01  2.897400E+07  7.111000E+01  9.854900E-01  1.450900E-02  0.000000E+00  0.000000E+00  1.622100E-02 -1.000000E+07  1.000000E+00  7.745900E+02  0.000000E+00  1.805027E+04 -2.228248E+01 -4.551271E+03  1.588296E+05  2.838208E-02 -3.528471E-05  0.000000E+00  0.000000E+00  2.838208E-02 -3.528471E-05  2.838208E-02 -3.528471E-05  0.000000E+00  0.000000E+00  1.969100E-04 -2.444950E-07  0.000000E+00  0.000000E+00
  2.531000E+00 -2.500000E+01  2.895600E+07  7.111000E+01  9.856700E-01  1.432600E-02  0.000000E+00  0.000000E+00  1.621800E-02 -1.000000E+07  1.000000E+00  7.744100E+02  0.000000E+00  1.592538E+04 -2.103330E+01 -4.015230E+03  1.274058E+05  2.504004E-02 -3.331766E-05  0.000000E+00  0.000000E+00  2.504004E-02 -3.331766E-05  2.504004E-02 -3.331766E-05  0.000000E+00  0.000000E+00  1.737100E-04 -2.308850E-07  0.000000E+00  0.000000E+00
  2.858000E+00 -2.500000E+01  2.893800E+07  7.111000E+01  9.856700E-01  1.433000E-02  0.000000E+00  0.000000E+00  1.621500E-02 -1.000000E+07  1.000000E+00  7.742500E+02  0.000000E+00  1.410124E+04 -1.982103E+01 -3.555032E+03  1.025784E+05  2.217112E-02 -3.140905E-05  0.000000E+00  0.000000E+00  2.217112E-02 -3.140905E-05  2.217112E-02 -3.140905E-05  0.000000E+00  0.000000E+00  1.538250E-04 -2.177050E-07  0.000000E+00  0.000000E+00
  3.218000E+00 -2.500000E+01  2.892100E+07  7.111000E+01  9.856800E-01  1.432000E-02  0.000000E+00  0.000000E+00  1.621100E-02 -1.000000E+07  1.000000E+00  7.740800E+02  0.000000E+00  1.252451E+04 -1.864069E+01 -3.157220E+03  8.282622E+04  1.969142E-02 -2.955068E-05  0.000000E+00  0.000000E+00  1.969142E-02 -2.955068E-05  1.969142E-02 -2.955068E-05  0.000000E+00  0.000000E+00  1.366550E-04 -2.048650E-07  0.000000E+00  0.000000E+00
  3.613000E+00 -2.500000E+01  2.890300E+07  7.111000E+01  9.855800E-01  1.442400E-02  0.000000E+00  0.000000E+00  1.620800E-02 -1.000000E+07  1.000000E+00  7.739200E+02  0.000000E+00  1.115338E+04 -1.748921E+01 -2.811246E+03  6.704769E+04  1.753509E-02 -2.773788E-05  0.000000E+00  0.000000E+00  1.753509E-02 -2.773788E-05  1.753509E-02 -2.773788E-05  0.000000E+00  0.000000E+00  1.217250E-04 -1.923600E-07  0.000000E+00  0.000000E+00
  4.048000E+00 -2.500000E+01  2.888700E+07  7.111000E+01  9.858500E-01  1.415200E-02  0.000000E+00  0.000000E+00  1.620500E-02 -1.000000E+07  1.000000E+00  7.737700E+02  0.000000E+00  9.954849E+03 -1.636355E+01 -2.508793E+03  5.437386E+04  1.565028E-02 -2.596579E-05  0.000000E+00  0.000000E+00  1.565028E-02 -2.596579E-05  1.565028E-02 -2.596579E-05  0.000000E+00  0.000000E+00  1.086550E-04 -1.800550E-07  0.000000E+00  0.000000E+00
  4.526000E+00 -2.500000E+01  2.887000E+07  7.111000E+01  9.856600E-01  1.433800E-02  0.000000E+00  0.000000E+00  1.620200E-02 -1.000000E+07  1.000000E+00  7.736100E+02  0.000000E+00  8.903626E+03 -1.526081E+01 -2.243477E+03  4.422949E+04  1.399719E-02 -2.422999E-05  0.000000E+00  0.000000E+00  1.399719E-02 -2.422999E-05  1.399719E-02 -2.422999E-05  0.000000E+00  0.000000E+00  9.719350E-05 -1.681050E-07  0.000000E+00  0.000000E+00
  5.052000E+00 -2.500000E+01  2.885400E+07  7.111000E+01  9.857300E-01  1.427500E-02  0.000000E+00  0.000000E+00  1.619900E-02 -1.000000E+07  1.000000E+00  7.734600E+02  0.000000E+00  7.979225E+03 -1.417760E+01 -2.010132E+03  3.600758E+04  1.254357E-02 -2.252491E-05  0.000000E+00  0.000000E+00  1.254357E-02 -2.252491E-05  1.254357E-02 -2.252491E-05  0.000000E+00  0.000000E+00  8.712450E-05 -1.562900E-07  0.000000E+00  0.000000E+00
  5.630000E+00 -2.500000E+01  2.883800E+07  7.111000E+01  9.857000E-01  1.430400E-02  0.000000E+00  0.000000E+00  1.619600E-02 -1.000000E+07  1.000000E+00  7.733200E+02  0.000000E+00  7.160821E+03 -1.311461E+01 -1.803506E+03  2.936202E+04  1.125667E-02 -2.085187E-05  0.000000E+00  0.000000E+00  1.125667E-02 -2.085187E-05  1.125667E-02 -2.085187E-05  0.000000E+00  0.000000E+00  7.820100E-05 -1.447200E-07  0.000000E+00  0.000000E+00
  6.266000E+00 -2.500000E+01  2.882300E+07  7.111000E+01  9.856400E-01  1.436500E-02  0.000000E+00  0.000000E+00  1.619400E-02 -1.000000E+07  1.000000E+00  7.731700E+02  0.000000E+00  6.435804E+03 -1.207130E+01 -1.620414E+03  2.396573E+04  1.011667E-02 -1.920982E-05  0.000000E+00  0.000000E+00  1.011667E-02 -1.920982E-05  1.011667E-02 -1.920982E-05  0.000000E+00  0.000000E+00  7.029900E-05 -1.333550E-07  0.000000E+00  0.000000E+00
  6.965000E+00 -2.500000E+01  2.880700E+07  7.111000E+01  9.857600E-01  1.423800E-02  0.000000E+00  0.000000E+00  1.619100E-02 -1.000000E+07  1.000000E+00  7.730200E+02  0.000000E+00  5.792135E+03 -1.104658E+01 -1.457816E+03  1.959221E+04  9.104603E-03 -1.759718E-05  0.000000E+00  0.000000E+00  9.104603E-03 -1.759718E-05  9.104603E-03 -1.759718E-05  0.000000E+00  0.000000E+00  6.327700E-05 -1.221700E-07  0.000000E+00  0.000000E+00
  7.734000E+00 -2.500000E+01  2.879200E+07  7.111000E+01  9.857500E-01  1.424900E-02  0.000000E+00  0.000000E+00  1.618800E-02 -1.000000E+07  1.000000E+00  7.728800E+02  0.000000E+00  5.218565E+03 -1.003749E+01 -1.312876E+03  1.602674E+04  8.202770E-03 -1.600920E-05  0.000000E+00  0.000000E+00  8.202770E-03 -1.600920E-05  8.202770E-03 -1.600920E-05  0.000000E+00  0.000000E+00  5.701700E-05 -1.111700E-07  0.000000E+00  0.000000E+00
  8.579000E+00 -2.500000E+01  2.877600E+07  7.111000E+01  9.857200E-01  1.428000E-02  0.000000E+00  0.000000E+00  1.618500E-02 -1.000000E+07  1.000000E+00  7.727300E+02  0.000000E+00  4.706844E+03 -9.044447E+00 -1.183512E+03  1.311905E+04  7.398198E-03 -1.444661E-05  0.000000E+00  0.000000E+00  7.398198E-03 -1.444661E-05  7.398198E-03 -1.444661E-05  0.000000E+00  0.000000E+00  5.143600E-05 -1.003500E-07  0.000000E+00  0.000000E+00
  9.508000E+00 -2.500000E+01  2.876100E+07  7.111000E+01  9.857000E-01  1.430100E-02  0.000000E+00  0.000000E+00  1.618200E-02 -1.000000E+07  1.000000E+00  7.725900E+02  0.000000E+00  4.249386E+03 -8.069876E+00 -1.067808E+03  1.074470E+04  6.678963E-03 -1.291315E-05  0.000000E+00  0.000000E+00  6.678963E-03 -1.291315E-05  6.678963E-03 -1.291315E-05  0.000000E+00  0.000000E+00  4.644650E-05 -8.971000E-08  0.000000E+00  0.000000E+00
  1.053000E+01 -2.500000E+01  2.874600E+07  7.111000E+01  9.858400E-01  1.415500E-02  0.000000E+00  0.000000E+00  1.617900E-02 -1.000000E+07  1.000000E+00  7.724400E+02  0.000000E+00  3.839644E+03 -7.114064E+00 -9.641109E+02  8.804074E+03  6.034766E-03 -1.140931E-05  0.000000E+00  0.000000E+00  6.034766E-03 -1.140931E-05  6.034766E-03 -1.140931E-05  0.000000E+00  0.000000E+00  4.197300E-05 -7.927100E-08  0.000000E+00  0.000000E+00
  1.165000E+01 -2.500000E+01  2.873100E+07  7.111000E+01  9.856600E-01  1.434000E-02  0.000000E+00  0.000000E+00  1.617600E-02 -1.000000E+07  1.000000E+00  7.723000E+02  0.000000E+00  3.472576E+03 -6.177329E+00 -8.711469E+02  7.213209E+03  5.457686E-03 -9.935567E-06  0.000000E+00  0.000000E+00  5.457686E-03 -9.935567E-06  5.457686E-03 -9.935567E-06  0.000000E+00  0.000000E+00  3.796700E-05 -6.905350E-08  0.000000E+00  0.000000E+00
  1.289000E+01 -2.500000E+01  2.871600E+07  7.111000E+01  9.857200E-01  1.427500E-02  0.000000E+00  0.000000E+00  1.617400E-02 -1.000000E+07  1.000000E+00  7.721600E+02  0.000000E+00  3.143280E+03 -5.258807E+00 -7.876757E+02  5.909661E+03  4.940001E-03 -8.490577E-06  0.000000E+00  0.000000E+00  4.940001E-03 -8.490577E-06  4.940001E-03 -8.490577E-06  0.000000E+00  0.000000E+00  3.437450E-05 -5.902200E-08  0.000000E+00  0.000000E+00
  1.425000E+01 -2.500000E+01  2.870200E+07  7.111000E+01  9.858400E-01  1.415900E-02  0.000000E+00  0.000000E+00  1.617100E-02 -1.000000E+07  1.000000E+00  7.720100E+02  0.000000E+00  2.847194E+03 -4.359329E+00 -7.125439E+02  4.835651E+03  4.474533E-03 -7.075636E-06  0.000000E+00  0.000000E+00  4.474533E-03 -7.075636E-06  4.474533E-03 -7.075636E-06  0.000000E+00  0.000000E+00  3.113900E-05 -4.919000E-08  0.000000E+00  0.000000E+00
  1.574000E+01 -2.500000E+01  2.868700E+07  7.111000E+01  9.856000E-01  1.440400E-02  0.000000E+00  0.000000E+00  1.616800E-02 -1.000000E+07  1.000000E+00  7.718700E+02  0.000000E+00  2.581316E+03 -3.480688E+00 -6.449903E+02  3.948921E+03  4.056565E-03 -5.693559E-06  0.000000E+00  0.000000E+00  4.056565E-03 -5.693559E-06  4.056565E-03 -5.693559E-06  0.000000E+00  0.000000E+00  2.823750E-05 -3.960000E-08  0.000000E+00  0.000000E+00
  1.739000E+01 -2.500000E+01  2.867200E+07  7.111000E+01  9.858500E-01  1.415200E-02  0.000000E+00  0.000000E+00  1.616500E-02 -1.000000E+07  1.000000E+00  7.717300E+02  0.000000E+00  2.342279E+03 -2.622920E+00 -5.841648E+02  3.211202E+03  3.680811E-03 -4.344396E-06  0.000000E+00  0.000000E+00  3.680811E-03 -4.344396E-06  3.680811E-03 -4.344396E-06  0.000000E+00  0.000000E+00  2.562700E-05 -3.021350E-08  0.000000E+00  0.000000E+00
  1.919000E+01 -2.500000E+01  2.865800E+07  7.111000E+01  9.857600E-01  1.423900E-02  0.000000E+00  0.000000E+00  1.616200E-02 -1.000000E+07  1.000000E+00  7.715900E+02  0.000000E+00  2.126560E+03 -1.786280E+00 -5.291751E+02  2.584538E+03  3.341725E-03 -3.028543E-06  0.000000E+00  0.000000E+00  3.341725E-03 -3.028543E-06  3.341725E-03 -3.028543E-06  0.000000E+00  0.000000E+00  2.326850E-05 -2.106850E-08  0.000000E+00  0.000000E+00
  2.118000E+01 -2.500000E+01  2.864300E+07  7.111000E+01  9.856700E-01  1.433100E-02  0.000000E+00  0.000000E+00  1.616000E-02 -1.000000E+07  1.000000E+00  7.714500E+02  0.000000E+00  1.931982E+03 -9.704480E-01 -4.794672E+02  2.008535E+03  3.035876E-03 -1.745500E-06  0.000000E+00  0.000000E+00  3.035876E-03 -1.745500E-06  3.035876E-03 -1.745500E-06  0.000000E+00  0.000000E+00  2.114500E-05 -1.214550E-08  0.000000E+00  0.000000E+00
  2.336000E+01 -2.500000E+01  2.862800E+07  7.111000E+01  9.858700E-01  1.413000E-02  0.000000E+00  0.000000E+00  1.615700E-02 -1.000000E+07  1.000000E+00  7.713100E+02  0.000000E+00  1.756669E+03 -1.738953E-01 -4.345628E+02  1.008672E+03  2.760310E-03 -4.928499E-07  0.000000E+00  0.000000E+00  2.760310E-03 -4.928499E-07  2.760310E-03 -4.928499E-07  0.000000E+00  0.000000E+00  1.922850E-05 -3.428600E-09  0.000000E+00  0.000000E+00
  2.576000E+01 -2.500000E+01  2.861400E+07  7.111000E+01  9.856800E-01  1.431900E-02  0.000000E+00  0.000000E+00  1.615400E-02 -1.000000E+07  1.000000E+00  7.711700E+02  0.000000E+00  1.598946E+03  6.075467E-01 -3.940340E+02  2.064101E+03  2.512400E-03  7.347421E-07  0.000000E+00  0.000000E+00  2.512400E-03  7.347421E-07  2.512400E-03  7.347421E-07  0.000000E+00  0.000000E+00  1.750500E-05  5.127150E-09  0.000000E+00  0.000000E+00
  2.840000E+01 -2.500000E+01  2.859900E+07  7.111000E+01  9.857000E-01  1.430000E-02  0.000000E+00  0.000000E+00  1.615100E-02 -1.000000E+07  1.000000E+00  7.710300E+02  0.000000E+00  1.456916E+03  1.376766E+00 -3.573983E+02  1.438469E+03  2.289164E-03  1.942261E-06  0.000000E+00  0.000000E+00  2.289164E-03  1.942261E-06  2.289164E-03  1.942261E-06  0.000000E+00  0.000000E+00  1.595400E-05  1.355400E-08  0.000000E+00  0.000000E+00
  3.131000E+01 -2.500000E+01  2.858400E+07  7.111000E+01  9.857700E-01  1.422500E-02  0.000000E+00  0.000000E+00  1.614900E-02 -1.000000E+07  1.000000E+00  7.708900E+02  0.000000E+00  1.328990E+03  2.138058E+00 -3.242501E+02  1.139813E+03  2.088099E-03  3.137272E-06  0.000000E+00  0.000000E+00  2.088099E-03  3.137272E-06  2.088099E-03  3.137272E-06  0.000000E+00  0.000000E+00  1.455450E-05  2.189800E-08  0.000000E+00  0.000000E+00
  3.450000E+01 -2.500000E+01  2.857000E+07  7.111000E+01  9.858300E-01  1.417100E-02  0.000000E+00  0.000000E+00  1.614600E-02 -1.000000E+07  1.000000E+00  7.707500E+02  0.000000E+00  1.213913E+03  2.899021E+00 -2.942687E+02  9.233731E+02  1.907236E-03  4.331724E-06  0.000000E+00  0.000000E+00  1.907236E-03  4.331724E-06  1.907236E-03  4.331724E-06  0.000000E+00  0.000000E+00  1.329600E-05  3.023750E-08  0.000000E+00  0.000000E+00
  3.801000E+01 -2.500000E+01  2.855500E+07  7.111000E+01  9.858500E-01  1.415400E-02  0.000000E+00  0.000000E+00  1.614300E-02 -1.000000E+07  1.000000E+00  7.706100E+02  0.000000E+00  1.110324E+03  3.668972E+00 -2.671084E+02  7.539999E+02  1.744431E-03  5.540255E-06  0.000000E+00  0.000000E+00  1.744431E-03  5.540255E-06  1.744431E-03  5.540255E-06  0.000000E+00  0.000000E+00  1.216300E-05  3.868100E-08  0.000000E+00  0.000000E+00
  4.187000E+01 -2.500000E+01  2.854000E+07  7.111000E+01  9.856400E-01  1.436500E-02  0.000000E+00  0.000000E+00  1.614000E-02 -1.000000E+07  1.000000E+00  7.704600E+02  0.000000E+00  1.017122E+03  4.459427E+00 -2.424940E+02  6.180945E+02  1.597956E-03  6.780949E-06  0.000000E+00  0.000000E+00  1.597956E-03  6.780949E-06  1.597956E-03  6.780949E-06  0.000000E+00  0.000000E+00  1.114450E-05  4.735800E-08  0.000000E+00  0.000000E+00
  4.612000E+01 -2.500000E+01  2.852500E+07  7.111000E+01  9.858200E-01  1.418400E-02  0.000000E+00  0.000000E+00  1.613800E-02 -1.000000E+07  1.000000E+00  7.703200E+02  0.000000E+00  9.333677E+02  5.278607E+00 -2.201943E+02  5.076497E+02  1.466329E-03  8.066796E-06  0.000000E+00  0.000000E+00  1.466329E-03  8.066796E-06  1.466329E-03  8.066796E-06  0.000000E+00  0.000000E+00  1.022885E-05  5.633800E-08  0.000000E+00  0.000000E+00
  5.079000E+01 -2.500000E+01  2.851000E+07  7.111000E+01  9.857900E-01  1.421400E-02  0.000000E+00  0.000000E+00  1.613500E-02 -1.000000E+07  1.000000E+00  7.701700E+02  0.000000E+00  8.579345E+02  6.121750E+00 -1.999496E+02  4.179276E+02  1.347782E-03  9.390321E-06  0.000000E+00  0.000000E+00  1.347782E-03  9.390321E-06  1.347782E-03  9.390321E-06  0.000000E+00  0.000000E+00  9.403200E-06  6.559400E-08  0.000000E+00  0.000000E+00
  5.592000E+01 -2.500000E+01  2.849400E+07  7.111000E+01  9.857400E-01  1.425900E-02  0.000000E+00  0.000000E+00  1.613200E-02 -1.000000E+07  1.000000E+00  7.700300E+02  0.000000E+00  7.900119E+02  6.933007E+00 -1.815967E+02  3.442822E+02  1.241039E-03  1.066400E-05  0.000000E+00  0.000000E+00  1.241039E-03  1.066400E-05  1.241039E-03  1.066400E-05  0.000000E+00  0.000000E+00  8.660600E-06  7.450800E-08  0.000000E+00  0.000000E+00
  6.156000E+01 -2.500000E+01  2.847900E+07  7.111000E+01  9.857700E-01  1.422700E-02  0.000000E+00  1.325600E-03  1.612900E-02 -1.000000E+07  1.000000E+00  7.698800E+02  0.000000E+00  7.288908E+02  7.481810E+00 -1.650298E+02  2.841270E+02  1.144504E-03  1.152610E-05 -5.802232E-08  0.000000E+00  1.144647E-03  1.151589E-05  1.145413E-03  1.152610E-05 -9.085520E-07  0.000000E+00  7.995000E-06  8.053200E-08 -1.166000E-08  0.000000E+00
  6.777000E+01 -2.500000E+01  2.846300E+07  7.111000E+01  6.036100E-01  0.000000E+00  6.386200E-02  4.773500E-03  4.086100E-02 -5.444500E+04  1.000000E+00  7.697300E+02  1.041450E+03  6.713294E+02  5.838006E+00 -1.499227E+02  2.365076E+02  1.054051E-03  8.942540E-06 -5.799329E-08 -4.135322E-10  1.051784E-03  8.906069E-06  1.054959E-03  8.949187E-06 -9.080975E-07 -6.678053E-09  9.596750E-06  1.004095E-07 -1.165417E-08 -8.245150E-11
  7.460000E+01 -2.500000E+01  2.844100E+07  7.111000E+01  4.866300E-01  0.000000E+00  5.734100E-02  4.792100E-03  4.212400E-02 -3.744700E+04  1.000000E+00  7.695100E+02  1.037140E+03  6.176504E+02  2.826849E+01 -1.361332E+02  1.914557E+02  9.702563E-04  4.407403E-05  8.356230E-09 -7.715418E-09  9.654772E-04  4.398970E-05  9.701096E-04  4.420866E-05  1.456765E-07 -1.345649E-07  1.233950E-05  6.254200E-07  1.450834E-09 -1.339550E-09
  8.210000E+01 -2.500000E+01  2.840000E+07  7.111000E+01  4.681900E-01  0.000000E+00  5.731000E-02  4.790900E-03  4.211800E-02 -3.543100E+04  1.000000E+00  7.691300E+02  1.037110E+03  5.699433E+02  2.634895E+01 -1.236776E+02  1.583879E+02  8.953866E-04  4.102441E-05  2.159380E-08 -1.135507E-08  8.907367E-04  4.101554E-05  8.950089E-04  4.122269E-05  3.767094E-07 -1.981351E-07  1.290550E-05  6.071200E-07  3.668650E-09 -1.906900E-09
  9.035000E+01 -2.500000E+01  2.835500E+07  7.111000E+01  4.567400E-01  0.000000E+00  5.732600E-02  4.789300E-03  4.210000E-02 -3.424400E+04  1.000000E+00  7.686800E+02  1.037090E+03  5.269423E+02  2.475423E+01 -1.123890E+02  1.310566E+02  8.278537E-04  3.849175E-05  3.015321E-08 -1.423921E-08  8.233860E-04  3.854290E-05  8.273273E-04  3.874007E-05  5.260613E-07 -2.483931E-07  1.232250E-05  5.855900E-07  4.993800E-09 -2.342800E-09
  9.942000E+01 -2.500000E+01  2.830600E+07  7.111000E+01  4.476000E-01  0.000000E+00  5.734100E-02  4.787600E-03  4.208100E-02 -3.332900E+04  1.000000E+00  7.682000E+02  1.037080E+03  4.881770E+02  2.337325E+01 -1.021245E+02  1.084632E+02  7.669592E-04  3.629619E-05  3.691776E-08 -1.691955E-08  7.626730E-04  3.640248E-05  7.663159E-04  3.659121E-05  6.439085E-07 -2.950716E-07  1.168150E-05  5.651200E-07  6.001100E-09 -2.739900E-09
  1.094000E+02 -2.500000E+01  2.825200E+07  7.111000E+01  4.395400E-01  0.000000E+00  5.735500E-02  4.785800E-03  4.206200E-02 -3.254300E+04  1.000000E+00  7.676700E+02  1.037070E+03  4.534808E+02  2.217750E+01 -9.280741E+01  8.977294E+01  7.124539E-04  3.439134E-05  4.307928E-08 -1.958249E-08  7.083276E-04  3.455116E-05  7.117028E-04  3.473277E-05  7.511863E-07 -3.414284E-07  1.106750E-05  5.470400E-07  6.894300E-09 -3.127900E-09
  1.204000E+02 -2.500000E+01  2.819500E+07  7.111000E+01  4.320800E-01  0.000000E+00  5.736700E-02  4.783800E-03  4.204100E-02 -3.183500E+04  1.000000E+00  7.671000E+02  1.037050E+03  4.225316E+02  2.113813E+01 -8.435174E+01  7.430463E+01  6.638365E-04  3.273156E-05  4.913702E-08 -2.230117E-08  6.598438E-04  3.294448E-05  6.629796E-04  3.312030E-05  8.566213E-07 -3.887447E-07  1.050200E-05  5.315100E-07  7.754950E-09 -3.518200E-09
  1.324000E+02 -2.500000E+01  2.813200E+07  7.111000E+01  4.250500E-01  0.000000E+00  5.737900E-02  4.781600E-03  4.201900E-02 -3.118200E+04  1.000000E+00  7.664900E+02  1.037020E+03  3.949063E+02  2.021931E+01 -7.666632E+01  6.153963E+01  6.204447E-04  3.126023E-05  5.531367E-08 -2.509914E-08  6.165589E-04  3.152674E-05  6.194804E-04  3.169767E-05  9.641010E-07 -4.374315E-07  9.987200E-06  5.180550E-07  8.618350E-09 -3.914500E-09
  1.457000E+02 -2.500000E+01  2.806500E+07  7.111000E+01  4.183700E-01  0.000000E+00  5.738900E-02  4.779300E-03  4.199600E-02 -3.057400E+04  1.000000E+00  7.658400E+02  1.037000E+03  3.702797E+02  1.938007E+01 -6.968423E+01  5.093180E+01  5.817674E-04  2.991293E-05  6.170798E-08 -2.797669E-08  5.779617E-04  3.023369E-05  5.806925E-04  3.040043E-05  1.075351E-06 -4.874961E-07  9.522300E-06  5.058350E-07  9.499900E-09 -4.316950E-09
  1.603000E+02 -2.500000E+01  2.799300E+07  7.111000E+01  4.120400E-01  0.000000E+00  5.739800E-02  4.776800E-03  4.197200E-02 -3.001000E+04  1.000000E+00  7.651200E+02  1.036970E+03  3.483422E+02  1.857878E+01 -6.334360E+01  4.217102E+01  5.473160E-04  2.862476E-05  6.833416E-08 -3.091569E-08  5.435664E-04  2.900049E-05  5.461258E-04  2.916335E-05  1.190617E-06 -5.386205E-07  9.104500E-06  4.938750E-07  1.040215E-08 -4.723350E-09
  1.763000E+02 -2.500000E+01  2.791500E+07  7.111000E+01  4.060800E-01  0.000000E+00  5.740700E-02  4.774100E-03  4.194400E-02 -2.948800E+04  1.000000E+00  7.643300E+02  1.036940E+03  3.287062E+02  1.776891E+01 -5.757180E+01  3.494331E+01  5.164795E-04  2.732268E-05  7.510930E-08 -3.389022E-08  5.127663E-04  2.775411E-05  5.151709E-04  2.791300E-05  1.308456E-06 -5.903544E-07  8.726600E-06  4.809150E-07  1.131400E-08 -5.130450E-09
  1.940000E+02 -2.500000E+01  2.783000E+07  7.111000E+01  4.005200E-01  0.000000E+00  5.741500E-02  4.771100E-03  4.191500E-02 -2.900900E+04  1.000000E+00  7.634700E+02  1.036910E+03  3.111605E+02  1.691826E+01 -5.232662E+01  2.895342E+01  4.889248E-04  2.595653E-05  8.193181E-08 -3.686846E-08  4.852314E-04  2.644398E-05  4.874978E-04  2.659867E-05  1.427101E-06 -6.421413E-07  8.385400E-06  4.660050E-07  1.222250E-08 -5.534500E-09
  2.134000E+02 -2.500000E+01  2.773700E+07  7.111000E+01  3.954000E-01  0.000000E+00  5.742300E-02  4.767900E-03  4.188400E-02 -2.857500E+04  1.000000E+00  7.625400E+02  1.036870E+03  2.955810E+02  1.600380E+01 -4.758173E+01  2.399561E+01  4.644567E-04  2.449086E-05  8.867666E-08 -3.981500E-08  4.607696E-04  2.503428E-05  4.629126E-04  2.518421E-05  1.544367E-06 -6.933694E-07  8.079450E-06  4.483950E-07  1.311100E-08 -5.931350E-09
  2.347000E+02 -2.500000E+01  2.763700E+07  7.111000E+01  3.907500E-01  0.000000E+00  5.743100E-02  4.764300E-03  4.185000E-02 -2.818600E+04  1.000000E+00  7.615300E+02  1.036830E+03  2.814837E+02  1.498336E+01 -4.325879E+01  1.990202E+01  4.423119E-04  2.285981E-05  9.506631E-08 -4.270225E-08  4.386255E-04  2.345902E-05  4.406566E-04  2.360336E-05  1.655426E-06 -7.435530E-07  7.797050E-06  4.267450E-07  1.394250E-08 -6.318250E-09
  2.581000E+02 -2.500000E+01  2.752800E+07  7.111000E+01  3.866100E-01  0.000000E+00  5.743800E-02  4.760400E-03  4.181300E-02 -2.784300E+04  1.000000E+00  7.604100E+02  1.036780E+03  2.686422E+02  1.383361E+01 -3.932390E+01  1.651528E+01  4.221307E-04  2.102722E-05  1.008595E-07 -4.550690E-08  4.184457E-04  2.168180E-05  4.203743E-04  2.181951E-05  1.756078E-06 -7.922910E-07  7.533350E-06  4.002150E-07  1.468600E-08 -6.693000E-09
  2.839000E+02 -2.500000E+01  2.741000E+07  7.111000E+01  3.830100E-01  0.000000E+00  5.744500E-02  4.756200E-03  4.177200E-02 -2.754900E+04  1.000000E+00  7.591900E+02  1.036730E+03  2.568907E+02  1.258877E+01 -3.575492E+01  1.371848E+01  4.036499E-04  1.904718E-05  1.058095E-07 -4.819047E-08  3.999727E-04  1.975579E-05  4.018075E-04  1.988610E-05  1.842032E-06 -8.389091E-07  7.284800E-06  3.696500E-07  1.531000E-08 -7.051300E-09
  3.123000E+02 -2.500000E+01  2.728300E+07  7.111000E+01  3.799500E-01  0.000000E+00  5.745200E-02  4.751600E-03  4.172900E-02 -2.730100E+04  1.000000E+00  7.578700E+02  1.036670E+03  2.459111E+02  1.122355E+01 -3.251271E+01  1.141007E+01  3.863692E-04  1.688058E-05  1.096331E-07 -5.073747E-08  3.827128E-04  1.764186E-05  3.844607E-04  1.776365E-05  1.908366E-06 -8.831428E-07  7.043450E-06  3.342300E-07  1.577800E-08 -7.392000E-09
  3.434000E+02 -2.500000E+01  2.714600E+07  7.111000E+01  3.774300E-01  0.000000E+00  5.745900E-02  4.746500E-03  4.168200E-02 -2.709800E+04  1.000000E+00  7.564400E+02  1.036610E+03  2.354484E+02  9.745111E+00 -2.957039E+01  9.510580E+00  3.698859E-04  1.453898E-05  1.120978E-07 -5.314114E-08  3.662689E-04  1.535132E-05  3.679348E-04  1.546383E-05  1.951037E-06 -9.248701E-07  6.803200E-06  2.941200E-07  1.606050E-08 -7.715000E-09
  3.777000E+02 -2.500000E+01  2.699900E+07  7.111000E+01  3.754300E-01  0.000000E+00  5.746600E-02  4.741100E-03  4.163100E-02 -2.693800E+04  1.000000E+00  7.548700E+02  1.036550E+03  2.251622E+02  8.252770E+00 -2.688998E+01  7.950516E+00  3.536647E-04  1.217827E-05  1.130101E-07 -5.536838E-08  3.501117E-04  1.303891E-05  3.516980E-04  1.314173E-05  1.966676E-06 -9.635178E-07  6.555550E-06  2.523450E-07  1.613300E-08 -8.016000E-09
  4.154000E+02 -2.500000E+01  2.684200E+07  7.111000E+01  3.738700E-01  0.000000E+00  5.747300E-02  4.735200E-03  4.157700E-02 -2.681400E+04  1.000000E+00  7.532000E+02  1.036480E+03  2.148600E+02  6.760568E+00 -2.445359E+01  6.681126E+00  3.374058E-04  9.820519E-06  1.123643E-07 -5.743777E-08  3.339425E-04  1.072676E-05  3.354506E-04  1.081994E-05  1.955201E-06 -9.994097E-07  6.296450E-06  2.094950E-07  1.599600E-08 -8.297550E-09
  4.568000E+02 -2.500000E+01  2.667600E+07  7.111000E+01  3.726400E-01  0.000000E+00  5.748000E-02  4.728800E-03  4.151800E-02 -2.671600E+04  1.000000E+00  7.513900E+02  1.036400E+03  2.043935E+02  5.393760E+00 -2.224077E+01  5.647307E+00  3.208790E-04  7.661693E-06  1.103168E-07 -5.936031E-08  3.175299E-04  8.610116E-06  3.189596E-04  8.694402E-06  1.919340E-06 -1.032733E-06  6.023650E-06  1.695650E-07  1.567050E-08 -8.560700E-09
  5.024000E+02 -2.500000E+01  2.650100E+07  7.111000E+01  3.716100E-01  0.000000E+00  5.748700E-02  4.722000E-03  4.145600E-02 -2.663500E+04  1.000000E+00  7.494800E+02  1.036320E+03  1.936786E+02  4.210886E+00 -2.022901E+01  4.820906E+00  3.039573E-04  5.792538E-06  1.071743E-07 -6.119313E-08  3.007426E-04  6.780275E-06  3.020928E-04  6.857044E-06  1.864438E-06 -1.064489E-06  5.737050E-06  1.346200E-07  1.519700E-08 -8.811900E-09
  5.525000E+02 -2.500000E+01  2.631800E+07  7.111000E+01  3.706400E-01  0.000000E+00  5.749400E-02  4.714900E-03  4.139100E-02 -2.655800E+04  1.000000E+00  7.474500E+02  1.036240E+03  1.827359E+02  3.200664E+00 -1.840045E+01  4.185167E+00  2.866784E-04  4.194130E-06  1.033400E-07 -6.306597E-08  2.836124E-04  5.220532E-06  2.848820E-04  5.291078E-06  1.797516E-06 -1.096935E-06  5.439500E-06  1.045390E-07  1.463050E-08 -9.068150E-09
  6.076000E+02 -2.500000E+01  2.612800E+07  7.111000E+01  3.695500E-01  0.000000E+00  5.750100E-02  4.707200E-03  4.132200E-02 -2.647200E+04  1.000000E+00  7.453000E+02  1.036150E+03  1.714823E+02  2.154544E+00 -1.673931E+01  3.848097E+00  2.689185E-04  2.537718E-06  9.915190E-08 -6.528630E-08  2.660076E-04  3.608779E-06  2.671947E-04  3.673126E-06  1.724452E-06 -1.135408E-06  5.130750E-06  7.305300E-08  1.401550E-08 -9.370800E-09
  6.682000E+02 -2.500000E+01  2.593100E+07  7.111000E+01  3.680200E-01  0.000000E+00  5.750900E-02  4.699200E-03  4.125000E-02 -2.635200E+04  1.000000E+00  7.430600E+02  1.036060E+03  1.592498E+02  7.342683E-01 -1.522846E+01  9.466642E+00  2.496376E-04  2.904340E-07  9.472126E-08 -6.844071E-08  2.468920E-04  1.424435E-06  2.479898E-04  1.480552E-06  1.647183E-06 -1.190118E-06  4.793250E-06  2.967300E-08  1.336200E-08 -9.797900E-09
  7.348000E+02 -2.500000E+01  2.572900E+07  7.111000E+01  3.652800E-01  0.000000E+00  5.751500E-02  4.690900E-03  4.117500E-02 -2.613800E+04  1.000000E+00  7.407200E+02  1.035970E+03  1.448457E+02 -9.157480E-01 -1.385282E+01  1.215781E+00  2.269794E-04 -2.330144E-06  9.030113E-08 -7.326366E-08  2.244159E-04 -1.103842E-06  2.254085E-04 -1.056304E-06  1.570125E-06 -1.273839E-06  4.395500E-06 -2.013800E-08  1.269650E-08 -1.044160E-08
  8.081000E+02 -2.500000E+01  2.552700E+07  7.111000E+01  3.604000E-01  0.000000E+00  5.752100E-02  4.682300E-03  4.110000E-02 -2.576100E+04  1.000000E+00  7.383300E+02  1.035880E+03  1.290793E+02 -9.935100E-01 -1.259917E+01  1.008959E+00  2.022320E-04 -2.512299E-06  8.775264E-08 -7.982790E-08  1.998282E-04 -1.176277E-06  2.007053E-04 -1.124460E-06  1.525653E-06 -1.387839E-06  3.967150E-06 -2.182500E-08  1.226500E-08 -1.129090E-08
  8.887000E+02 -2.500000E+01  2.532100E+07  7.111000E+01  3.531900E-01  0.000000E+00  5.752600E-02  4.673500E-03  4.102200E-02 -2.521300E+04  1.000000E+00  7.358700E+02  1.035780E+03  1.142885E+02 -3.607420E-01 -1.145562E+01  4.507981E-01  1.790679E-04 -1.613199E-06  8.940328E-08 -8.932042E-08  1.767468E-04 -1.239029E-07  1.775133E-04 -6.046869E-08  1.554208E-06 -1.552730E-06  3.579700E-06 -1.234705E-09  1.237800E-08 -1.249500E-08
  9.772000E+02 -2.500000E+01  2.510900E+07  7.111000E+01  3.430600E-01  0.000000E+00  5.753100E-02  4.664200E-03  4.094100E-02 -2.445700E+04  1.000000E+00  7.332900E+02  1.035680E+03  1.020346E+02  6.909303E-01 -1.041254E+01  3.782192E+00  1.599434E-04 -1.074692E-07  9.791336E-08 -1.033536E-07  1.575723E-04  1.607542E-06  1.582415E-04  1.689045E-06  1.701993E-06 -1.796515E-06  3.281950E-06  3.683300E-08  1.337300E-08 -1.424100E-08
  1.075000E+03 -2.500000E+01  2.488000E+07  7.111000E+01  3.292900E-01  0.000000E+00  5.753700E-02  4.653900E-03  4.085300E-02 -2.345800E+04  1.000000E+00  7.304600E+02  1.035580E+03  9.132899E+01  5.495021E-01 -9.457096E+00 -2.178823E+00  1.433382E-04 -5.509755E-07  1.161480E-07 -1.270829E-07  1.407435E-04  1.559749E-06  1.413194E-04  1.657773E-06  2.018761E-06 -2.208753E-06  3.045900E-06  3.791100E-08  1.557150E-08 -1.715500E-08
  1.182000E+03 -2.500000E+01  2.462600E+07  7.111000E+01  3.065900E-01  0.000000E+00  5.754400E-02  4.642200E-03  4.075200E-02 -2.187600E+04  1.000000E+00  7.272400E+02  1.035460E+03  7.902924E+01 -1.568568E-01 -8.569755E+00  6.335786E-02  1.244599E-04 -2.106651E-06  1.553468E-07 -1.757743E-07  1.213043E-04  8.190768E-07  1.217602E-04  9.480318E-07  2.699766E-06 -3.054682E-06  2.783350E-06  2.347350E-08  2.023700E-08 -2.296300E-08
  1.300000E+03 -2.500000E+01  2.433300E+07  7.111000E+01  2.597300E-01  0.000000E+00  5.755100E-02  4.628300E-03  4.063600E-02 -1.881500E+04  1.000000E+00  7.234600E+02  1.035320E+03  5.839553E+01 -2.774618E+00 -7.665434E+00  3.635467E-01  9.327216E-05 -7.559131E-06  2.620431E-07 -3.232125E-07  8.849253E-05 -2.162259E-06  8.871871E-05 -1.942915E-06  4.553451E-06 -5.616216E-06  2.260600E-06 -5.228250E-08  3.228350E-08 -3.964300E-08
  1.429000E+03 -2.500000E+01  2.399400E+07  7.111000E+01  2.864900E-02  0.000000E+00  5.755900E-02  4.611800E-03  4.049800E-02 -4.382700E+03  1.000000E+00  7.189700E+02  1.035160E+03  3.207378E+01 -6.205768E+00 -5.174951E+00  2.376268E-01  6.908337E-05 -2.143612E-05  2.056213E-06 -1.233818E-06  3.465199E-05 -8.684606E-07  3.335923E-05  0.000000E+00  3.572413E-05 -2.143612E-05  9.425500E-07  0.000000E+00  1.935425E-07 -1.200500E-07
  1.571000E+03 -2.500000E+01  2.374500E+07  7.111000E+01  0.000000E+00  0.000000E+00  5.979000E-02  1.000000E+00  3.484200E-03  0.000000E+00  1.000000E+00  0.000000E+00  1.028000E+03  2.450853E+01  3.428469E+00 -2.994708E+00  2.082284E-01  8.324322E-05  1.117943E-05  4.904027E-06  6.689728E-07  1.502565E-06  2.973001E-08  0.000000E+00  0.000000E+00  8.324322E-05  1.117943E-05  0.000000E+00  0.000000E+00  4.338050E-07  5.777050E-08
  1.728000E+03 -2.500000E+01  2.356100E+07  7.111000E+01  0.000000E+00  0.000000E+00  5.998700E-02  1.000000E+00  2.188500E-04  0.000000E+00  1.000000E+00  0.000000E+00  1.027310E+03  2.842639E+01  2.237302E-01 -2.706085E+00  4.445180E-01  9.698980E-05  2.859127E-07  5.808169E-06  1.715197E-08  1.860760E-07  4.617563E-11  0.000000E+00  0.000000E+00  9.698980E-05  2.859127E-07  0.000000E+00  0.000000E+00  5.012350E-07  1.478350E-09
  1.900000E+03 -2.500000E+01  2.337400E+07  7.111000E+01  0.000000E+00  0.000000E+00  5.999900E-02  1.000000E+00  1.011000E-05  0.000000E+00  1.000000E+00  0.000000E+00  1.027190E+03  2.605868E+01  1.418328E-01 -2.463442E+00  8.301579E+00  8.879664E-05  8.104598E-09  5.327158E-06  4.862729E-10  1.060509E-08  6.261705E-14  0.000000E+00  0.000000E+00  8.879664E-05  8.104598E-09  0.000000E+00  0.000000E+00  4.591200E-07  4.191450E-11
  2.089000E+03 -2.500000E+01  2.318700E+07  7.111000E+01  0.000000E+00  0.000000E+00  6.000000E-02  1.000000E+00  3.752100E-07  0.000000E+00  1.000000E+00  0.000000E+00  1.027110E+03  2.369445E+01  1.394902E-01 -2.239159E+00  3.523725E+02  8.077282E-05  1.554804E-10  4.846353E-06  9.328832E-12  4.419966E-10  4.606627E-17  0.000000E+00  0.000000E+00  8.077282E-05  1.554804E-10  0.000000E+00  0.000000E+00  4.177100E-07  8.042300E-13
  2.298000E+03 -2.500000E+01  2.300000E+07  7.111000E+01  0.000000E+00  0.000000E+00  6.000000E-02  1.000000E+00  1.117400E-08  0.000000E+00  1.000000E+00  0.000000E+00  1.027040E+03  2.154329E+01  1.394338E-01 -2.035728E+00 -1.224454E+03  7.347749E-05 -3.685006E-11  4.408649E-06 -2.211002E-12  1.482968E-11 -5.303621E-19  0.000000E+00  0.000000E+00  7.347749E-05 -3.685006E-11  0.000000E+00  0.000000E+00  3.800400E-07 -1.905900E-13
  2.527000E+03 -2.500000E+01  2.281300E+07  7.111000E+01  0.000000E+00  0.000000E+00  6.000000E-02  1.000000E+00  2.636600E-10  0.000000E+00  1.000000E+00  0.000000E+00  1.026960E+03  1.957934E+01  1.394369E-01 -1.850129E+00 -1.474118E+03  6.681383E-05 -2.532420E-11  4.008824E-06 -1.519456E-12  3.994176E-13 -8.441816E-21  0.000000E+00  0.000000E+00  6.681383E-05 -2.532420E-11  0.000000E+00  0.000000E+00  3.456250E-07 -1.310000E-13
  2.778000E+03 -2.500000E+01  2.262600E+07  7.111000E+01  0.000000E+00  0.000000E+00  6.000000E-02  1.000000E+00  4.906100E-12  0.000000E+00  1.000000E+00  0.000000E+00  1.026880E+03  1.779633E+01  1.394408E-01 -1.681738E+00 -2.511285E+03  6.076091E-05 -1.229724E-11  3.645654E-06 -7.378336E-13  8.531175E-15 -7.512071E-23  0.000000E+00  0.000000E+00  6.076091E-05 -1.229724E-11  0.000000E+00  0.000000E+00  3.143650E-07 -6.362200E-14
  3.055000E+03 -2.500000E+01  2.243900E+07  7.111000E+01  0.000000E+00  0.000000E+00  6.000000E-02  1.000000E+00  7.204800E-14  0.000000E+00  1.000000E+00  0.000000E+00  1.026810E+03  1.617332E+01  1.394438E-01 -1.528556E+00 -1.144665E+04  5.524818E-05 -2.235597E-12  3.314899E-06 -1.341359E-13  1.438941E-16 -1.978527E-25  0.000000E+00  0.000000E+00  5.524818E-05 -2.235597E-12  0.000000E+00  0.000000E+00  2.858900E-07 -1.156825E-14
  3.359000E+03 -2.500000E+01  2.225200E+07  7.111000E+01  0.000000E+00  0.000000E+00  6.000000E-02  1.000000E+00  8.375300E-16  0.000000E+00  1.000000E+00  0.000000E+00  1.026730E+03  1.469520E+01  1.394460E-01 -1.389131E+00  4.125617E+03  5.022502E-05  5.112879E-12  3.013501E-06  3.067732E-13  1.915272E-18  3.585263E-27  0.000000E+00  0.000000E+00  5.022502E-05  5.112879E-12  0.000000E+00  0.000000E+00  2.599350E-07  2.646750E-14
  3.694000E+03 -2.500000E+01  2.206500E+07  7.111000E+01  0.000000E+00  0.000000E+00  6.000000E-02  1.000000E+00  7.726200E-18  0.000000E+00  1.000000E+00  0.000000E+00  1.026660E+03  1.335499E+01  1.394475E-01 -1.262792E+00  1.731281E+03  4.566820E-05  1.008068E-11  2.740090E-06  6.048414E-13  2.020170E-20  6.571048E-29  0.000000E+00  0.000000E+00  4.566820E-05  1.008068E-11  0.000000E+00  0.000000E+00  2.363900E-07  5.219200E-14
  4.062000E+03 -2.500000E+01  2.187800E+07  7.111000E+01  0.000000E+00  0.000000E+00  6.000000E-02  1.000000E+00  5.670100E-20  0.000000E+00  1.000000E+00  0.000000E+00  1.026580E+03  1.213554E+01  1.394485E-01 -1.147892E+00  1.108186E+03  4.151967E-05  1.302729E-11  2.491184E-06  7.816382E-13  1.691519E-22  6.278896E-31  0.000000E+00  0.000000E+00  4.151967E-05  1.302729E-11  0.000000E+00  0.000000E+00  2.149500E-07  6.745850E-14
  4.467000E+03 -2.500000E+01  2.169100E+07  7.111000E+01  0.000000E+00  0.000000E+00  6.000000E-02  1.000000E+00  3.317800E-22  0.000000E+00  1.000000E+00  0.000000E+00  1.026510E+03  1.102478E+01  1.394487E-01 -1.043271E+00  8.351939E+02  3.773893E-05  1.430168E-11  2.264342E-06  8.581026E-13  1.127024E-24  4.062338E-33  0.000000E+00  0.000000E+00  3.773893E-05  1.430168E-11  0.000000E+00  0.000000E+00  1.954050E-07  7.406900E-14
  4.912000E+03 -2.500000E+01  2.150500E+07  7.111000E+01  0.000000E+00  0.000000E+00  6.000000E-02  1.000000E+00  1.549700E-24  0.000000E+00  1.000000E+00  0.000000E+00  1.026430E+03  1.001586E+01  1.394485E-01 -9.482650E-01  6.925525E+02  3.430322E-05  1.426127E-11  2.058195E-06  8.556780E-13  5.986676E-27  1.904948E-35  0.000000E+00  0.000000E+00  3.430322E-05  1.426127E-11  0.000000E+00  0.000000E+00  1.776450E-07  7.387150E-14
  5.401000E+03 -2.500000E+01  2.131800E+07  7.111000E+01  0.000000E+00  0.000000E+00  6.000000E-02  1.000000E+00  5.787600E-27  0.000000E+00  1.000000E+00  0.000000E+00  1.026350E+03  9.100077E+00  1.394485E-01 -8.620296E-01  6.178528E+02  3.118292E-05  1.321878E-11  1.870979E-06  7.931282E-13  2.540152E-29  6.637148E-38  0.000000E+00  0.000000E+00  3.118292E-05  1.321878E-11  0.000000E+00  0.000000E+00  1.615150E-07  6.848250E-14
  5.939000E+03 -2.500000E+01  2.113200E+07  7.111000E+01  0.000000E+00  0.000000E+00  6.000000E-02  1.000000E+00  1.730800E-29  0.000000E+00  1.000000E+00  0.000000E+00  1.026280E+03  8.266637E+00  1.394479E-01 -7.835286E-01  5.890561E+02  2.834171E-05  1.146515E-11  1.700507E-06  6.879101E-13  8.616294E-32  1.732427E-40  0.000000E+00  0.000000E+00  2.834171E-05  1.146515E-11  0.000000E+00  0.000000E+00  1.468200E-07  5.940700E-14
  6.530000E+03 -2.500000E+01  2.094500E+07  7.111000E+01  0.000000E+00  0.000000E+00  6.000000E-02  1.000000E+00  4.152600E-32  0.000000E+00  1.000000E+00  0.000000E+00  1.026200E+03  7.508953E+00  1.394473E-01 -7.121254E-01  6.057238E+02  2.575753E-05  9.224076E-12  1.545449E-06  5.534441E-13  2.340699E-34  3.364691E-43  0.000000E+00  0.000000E+00  2.575753E-05  9.224076E-12  0.000000E+00  0.000000E+00  1.334500E-07  4.780200E-14
  7.181000E+03 -2.500000E+01  2.075900E+07  7.111000E+01  0.000000E+00  0.000000E+00  6.000000E-02  1.000000E+00  8.000700E-35  0.000000E+00  1.000000E+00  0.000000E+00  1.026130E+03  6.820942E+00  1.394463E-01 -6.472318E-01  6.927456E+02  2.340966E-05  6.669372E-12  1.404574E-06  4.001627E-13  5.101252E-37  4.715647E-46  0.000000E+00  0.000000E+00  2.340966E-05  6.669372E-12  0.000000E+00  0.000000E+00  1.213050E-07  3.456850E-14
  7.896000E+03 -2.500000E+01  2.057300E+07  7.111000E+01  0.000000E+00  0.000000E+00  6.000000E-02  1.000000E+00  1.239600E-37  0.000000E+00  1.000000E+00  0.000000E+00  1.026050E+03  6.197395E+00  1.394457E-01 -5.883442E-01  9.780858E+02  2.128068E-05  3.906295E-12  1.276837E-06  2.343771E-13  8.930664E-40  4.304950E-49  0.000000E+00  0.000000E+00  2.128068E-05  3.906295E-12  0.000000E+00  0.000000E+00  1.102900E-07  2.025000E-14
  8.682000E+03 -2.500000E+01  2.038700E+07  7.111000E+01  0.000000E+00  0.000000E+00  6.000000E-02  1.000000E+00  1.546600E-40  0.000000E+00  1.000000E+00  0.000000E+00  1.025980E+03  5.631350E+00  1.394447E-01 -5.347914E-01  3.145761E+03  1.934703E-05  1.004103E-12  1.160819E-06  6.024611E-14  1.257651E-42  1.389013E-52  0.000000E+00  0.000000E+00  1.934703E-05  1.004103E-12  0.000000E+00  0.000000E+00  1.002855E-07  5.206050E-15
  9.547000E+03 -2.500000E+01  2.020100E+07  7.111000E+01  0.000000E+00  0.000000E+00  6.000000E-02  1.000000E+00  1.557300E-73  0.000000E+00  1.000000E+00  0.000000E+00  1.025900E+03  2.680898E+00  1.394444E-01 -2.546307E-01  3.024291E+04  9.212986E-06 -1.349752E-15  5.527774E-07 -8.098546E-17  1.424912E-45 -6.214566E-88  0.000000E+00  0.000000E+00  9.212986E-06 -1.349752E-15  0.000000E+00  0.000000E+00  4.776050E-08 -6.984000E-18
  3.750000E-02 -3.500000E+01  2.963700E+07  7.167000E+01  9.773900E-01  2.260700E-02  0.000000E+00  0.000000E+00  1.633400E-02 -1.000000E+07  1.000000E+00  7.782900E+02  0.000000E+00  2.677303E+05 -6.059281E+01 -6.752345E+04  3.590011E+07  4.207343E-01 -9.551811E-05  0.000000E+00  0.000000E+00  4.207343E-01 -9.551811E-05  4.207343E-01 -9.551811E-05  0.000000E+00  0.000000E+00  2.927350E-03 -6.638450E-07  0.000000E+00  0.000000E+00
  1.162000E-01 -3.500000E+01  2.948200E+07  7.167000E+01  9.833100E-01  1.669300E-02  0.000000E+00  0.000000E+00  1.630500E-02 -1.000000E+07  1.000000E+00  7.768800E+02  0.000000E+00  3.952727E+05 -5.055579E+01 -9.969052E+04  1.053041E+07  6.211088E-01 -7.970978E-05  0.000000E+00  0.000000E+00  6.211088E-01 -7.970978E-05  6.211088E-01 -7.970978E-05  0.000000E+00  0.000000E+00  4.315800E-03 -5.517200E-07  0.000000E+00  0.000000E+00
  2.028000E-01 -3.500000E+01  2.940200E+07  7.167000E+01  9.842500E-01  1.574900E-02  0.000000E+00  0.000000E+00  1.629000E-02 -1.000000E+07  1.000000E+00  7.761400E+02  0.000000E+00  2.084982E+05 -4.529252E+01 -5.258455E+04  5.485627E+06  3.275396E-01 -7.142349E-05  0.000000E+00  0.000000E+00  3.275396E-01 -7.142349E-05  3.275396E-01 -7.142349E-05  0.000000E+00  0.000000E+00  2.269700E-03 -4.944000E-07  0.000000E+00  0.000000E+00
  2.980000E-01 -3.500000E+01  2.934500E+07  7.167000E+01  9.847200E-01  1.527600E-02  0.000000E+00  0.000000E+00  1.628000E-02 -1.000000E+07  1.000000E+00  7.756200E+02  0.000000E+00  1.386975E+05 -4.162089E+01 -3.498024E+04  3.395996E+06  2.178566E-01 -6.564462E-05  0.000000E+00  0.000000E+00  2.178566E-01 -6.564462E-05  2.178566E-01 -6.564462E-05  0.000000E+00  0.000000E+00  1.509900E-03 -4.545050E-07  0.000000E+00  0.000000E+00
  4.027000E-01 -3.500000E+01  2.930100E+07  7.167000E+01  9.849100E-01  1.508600E-02  0.000000E+00  0.000000E+00  1.627200E-02 -1.000000E+07  1.000000E+00  7.752100E+02  0.000000E+00  1.016494E+05 -3.874225E+01 -2.563643E+04  2.285247E+06  1.596488E-01 -6.111464E-05  0.000000E+00  0.000000E+00  1.596488E-01 -6.111464E-05  1.596488E-01 -6.111464E-05  0.000000E+00  0.000000E+00  1.106805E-03 -4.233100E-07  0.000000E+00  0.000000E+00
  5.178000E-01 -3.500000E+01  2.926400E+07  7.167000E+01  9.851800E-01  1.482200E-02  0.000000E+00  0.000000E+00  1.626500E-02 -1.000000E+07  1.000000E+00  7.748700E+02  0.000000E+00  7.866646E+04 -3.633440E+01 -1.983991E+04  1.616063E+06  1.235426E-01 -5.732598E-05  0.000000E+00  0.000000E+00  1.235426E-01 -5.732598E-05  1.235426E-01 -5.732598E-05  0.000000E+00  0.000000E+00  8.567300E-04 -3.971350E-07  0.000000E+00  0.000000E+00
  6.444000E-01 -3.500000E+01  2.923200E+07  7.167000E+01  9.852100E-01  1.479100E-02  0.000000E+00  0.000000E+00  1.625900E-02 -1.000000E+07  1.000000E+00  7.745700E+02  0.000000E+00  6.303485E+04 -3.423542E+01 -1.589747E+04  1.180752E+06  9.898734E-02 -5.402376E-05  0.000000E+00  0.000000E+00  9.898734E-02 -5.402376E-05  9.898734E-02 -5.402376E-05  0.000000E+00  0.000000E+00  6.866450E-04 -3.744050E-07  0.000000E+00  0.000000E+00
  7.835000E-01 -3.500000E+01  2.920300E+07  7.167000E+01  9.854100E-01  1.458700E-02  0.000000E+00  0.000000E+00  1.625400E-02 -1.000000E+07  1.000000E+00  7.743100E+02  0.000000E+00  5.174026E+04 -3.235802E+01 -1.304882E+04  8.828132E+05  8.124621E-02 -5.107036E-05  0.000000E+00  0.000000E+00  8.124621E-02 -5.107036E-05  8.124621E-02 -5.107036E-05  0.000000E+00  0.000000E+00  5.637400E-04 -3.540050E-07  0.000000E+00  0.000000E+00
  9.366000E-01 -3.500000E+01  2.917700E+07  7.167000E+01  9.853800E-01  1.462500E-02  0.000000E+00  0.000000E+00  1.624900E-02 -1.000000E+07  1.000000E+00  7.740600E+02  0.000000E+00  4.323082E+04 -3.063819E+01 -1.090260E+04  6.715509E+05  6.788056E-02 -4.836521E-05  0.000000E+00  0.000000E+00  6.788056E-02 -4.836521E-05  6.788056E-02 -4.836521E-05  0.000000E+00  0.000000E+00  4.711200E-04 -3.353700E-07  0.000000E+00  0.000000E+00
  1.105000E+00 -3.500000E+01  2.915300E+07  7.167000E+01  9.854200E-01  1.458400E-02  0.000000E+00  0.000000E+00  1.624400E-02 -1.000000E+07  1.000000E+00  7.738400E+02  0.000000E+00  3.661258E+04 -2.904432E+01 -9.233362E+03  5.174395E+05  5.748591E-02 -4.585837E-05  0.000000E+00  0.000000E+00  5.748591E-02 -4.585837E-05  5.748591E-02 -4.585837E-05  0.000000E+00  0.000000E+00  3.991100E-04 -3.180700E-07  0.000000E+00  0.000000E+00
  1.290000E+00 -3.500000E+01  2.913000E+07  7.167000E+01  9.856200E-01  1.438300E-02  0.000000E+00  0.000000E+00  1.624000E-02 -1.000000E+07  1.000000E+00  7.736200E+02  0.000000E+00  3.133996E+04 -2.755080E+01 -7.903484E+03  4.030614E+05  4.920503E-02 -4.350964E-05  0.000000E+00  0.000000E+00  4.920503E-02 -4.350964E-05  4.920503E-02 -4.350964E-05  0.000000E+00  0.000000E+00  3.416850E-04 -3.018200E-07  0.000000E+00  0.000000E+00
  1.493000E+00 -3.500000E+01  2.910800E+07  7.167000E+01  9.854000E-01  1.459700E-02  0.000000E+00  0.000000E+00  1.623600E-02 -1.000000E+07  1.000000E+00  7.734200E+02  0.000000E+00  2.706069E+04 -2.613505E+01 -6.824120E+03  3.165315E+05  4.248455E-02 -4.128340E-05  0.000000E+00  0.000000E+00  4.248455E-02 -4.128340E-05  4.248455E-02 -4.128340E-05  0.000000E+00  0.000000E+00  2.951000E-04 -2.864950E-07  0.000000E+00  0.000000E+00
  1.717000E+00 -3.500000E+01  2.908800E+07  7.167000E+01  9.865600E-01  1.343600E-02  0.000000E+00  0.000000E+00  1.623200E-02 -1.000000E+07  1.000000E+00  7.732200E+02  0.000000E+00  2.353069E+04 -2.478457E+01 -5.933722E+03  2.503580E+05  3.694106E-02 -3.915997E-05  0.000000E+00  0.000000E+00  3.694106E-02 -3.915997E-05  3.694106E-02 -3.915997E-05  0.000000E+00  0.000000E+00  2.565550E-04 -2.715650E-07  0.000000E+00  0.000000E+00
  1.963000E+00 -3.500000E+01  2.906800E+07  7.167000E+01  9.849000E-01  1.510200E-02  0.000000E+00  0.000000E+00  1.622900E-02 -1.000000E+07  1.000000E+00  7.730400E+02  0.000000E+00  2.057707E+04 -2.348958E+01 -5.188688E+03  1.990980E+05  3.230290E-02 -3.712382E-05  0.000000E+00  0.000000E+00  3.230290E-02 -3.712382E-05  3.230290E-02 -3.712382E-05  0.000000E+00  0.000000E+00  2.244400E-04 -2.578900E-07  0.000000E+00  0.000000E+00
  2.234000E+00 -3.500000E+01  2.904900E+07  7.167000E+01  9.854600E-01  1.454400E-02  0.000000E+00  0.000000E+00  1.622500E-02 -1.000000E+07  1.000000E+00  7.728600E+02  0.000000E+00  1.808011E+04 -2.224117E+01 -4.558817E+03  1.590914E+05  2.838198E-02 -3.516122E-05  0.000000E+00  0.000000E+00  2.838198E-02 -3.516122E-05  2.838198E-02 -3.516122E-05  0.000000E+00  0.000000E+00  1.973750E-04 -2.441950E-07  0.000000E+00  0.000000E+00
  2.531000E+00 -3.500000E+01  2.903100E+07  7.167000E+01  9.857200E-01  1.428100E-02  0.000000E+00  0.000000E+00  1.622200E-02 -1.000000E+07  1.000000E+00  7.726900E+02  0.000000E+00  1.595171E+04 -2.103199E+01 -4.021891E+03  1.276172E+05  2.503994E-02 -3.326034E-05  0.000000E+00  0.000000E+00  2.503994E-02 -3.326034E-05  2.503994E-02 -3.326034E-05  0.000000E+00  0.000000E+00  1.741000E-04 -2.310000E-07  0.000000E+00  0.000000E+00
  2.858000E+00 -3.500000E+01  2.901300E+07  7.167000E+01  9.856400E-01  1.436100E-02  0.000000E+00  0.000000E+00  1.621800E-02 -1.000000E+07  1.000000E+00  7.725200E+02  0.000000E+00  1.412457E+04 -1.985696E+01 -3.560931E+03  1.027500E+05  2.217104E-02 -3.141336E-05  0.000000E+00  0.000000E+00  2.217104E-02 -3.141336E-05  2.217104E-02 -3.141336E-05  0.000000E+00  0.000000E+00  1.541700E-04 -2.182300E-07  0.000000E+00  0.000000E+00
  3.218000E+00 -3.500000E+01  2.899600E+07  7.167000E+01  9.856100E-01  1.439300E-02  0.000000E+00  0.000000E+00  1.621500E-02 -1.000000E+07  1.000000E+00  7.723600E+02  0.000000E+00  1.254526E+04 -1.871094E+01 -3.162462E+03  8.296606E+04  1.969132E-02 -2.961194E-05  0.000000E+00  0.000000E+00  1.969132E-02 -2.961194E-05  1.969132E-02 -2.961194E-05  0.000000E+00  0.000000E+00  1.369700E-04 -2.057650E-07  0.000000E+00  0.000000E+00
  3.613000E+00 -3.500000E+01  2.897900E+07  7.167000E+01  9.856700E-01  1.433200E-02  0.000000E+00  0.000000E+00  1.621200E-02 -1.000000E+07  1.000000E+00  7.722000E+02  0.000000E+00  1.117185E+04 -1.759055E+01 -2.815913E+03  6.716211E+04  1.753502E-02 -2.785107E-05  0.000000E+00  0.000000E+00  1.753502E-02 -2.785107E-05  1.753502E-02 -2.785107E-05  0.000000E+00  0.000000E+00  1.220000E-04 -1.935750E-07  0.000000E+00  0.000000E+00
  4.048000E+00 -3.500000E+01  2.896200E+07  7.167000E+01  9.860500E-01  1.395000E-02  0.000000E+00  0.000000E+00  1.620900E-02 -1.000000E+07  1.000000E+00  7.720400E+02  0.000000E+00  9.971354E+03 -1.649262E+01 -2.512960E+03  5.446782E+04  1.565024E-02 -2.612563E-05  0.000000E+00  0.000000E+00  1.565024E-02 -2.612563E-05  1.565024E-02 -2.612563E-05  0.000000E+00  0.000000E+00  1.088850E-04 -1.815600E-07  0.000000E+00  0.000000E+00
  4.526000E+00 -3.500000E+01  2.894600E+07  7.167000E+01  9.853900E-01  1.461200E-02  0.000000E+00  0.000000E+00  1.620600E-02 -1.000000E+07  1.000000E+00  7.718800E+02  0.000000E+00  8.918404E+03 -1.541478E+01 -2.247205E+03  4.430702E+04  1.399717E-02 -2.443178E-05  0.000000E+00  0.000000E+00  1.399717E-02 -2.443178E-05  1.399717E-02 -2.443178E-05  0.000000E+00  0.000000E+00  9.741500E-05 -1.699050E-07  0.000000E+00  0.000000E+00
  5.052000E+00 -3.500000E+01  2.892900E+07  7.167000E+01  9.856800E-01  1.432000E-02  0.000000E+00  0.000000E+00  1.620300E-02 -1.000000E+07  1.000000E+00  7.717300E+02  0.000000E+00  7.992480E+03 -1.435409E+01 -2.013472E+03  3.607174E+04  1.254360E-02 -2.276499E-05  0.000000E+00  0.000000E+00  1.254360E-02 -2.276499E-05  1.254360E-02 -2.276499E-05  0.000000E+00  0.000000E+00  8.733600E-05 -1.583150E-07  0.000000E+00  0.000000E+00
  5.630000E+00 -3.500000E+01  2.891400E+07  7.167000E+01  9.857600E-01  1.423900E-02  0.000000E+00  0.000000E+00  1.620000E-02 -1.000000E+07  1.000000E+00  7.715800E+02  0.000000E+00  7.172755E+03 -1.330922E+01 -1.806502E+03  2.941536E+04  1.125674E-02 -2.112318E-05  0.000000E+00  0.000000E+00  1.125674E-02 -2.112318E-05  1.125674E-02 -2.112318E-05  0.000000E+00  0.000000E+00  7.837750E-05 -1.469250E-07  0.000000E+00  0.000000E+00
  6.266000E+00 -3.500000E+01  2.889800E+07  7.167000E+01  9.856600E-01  1.433600E-02  0.000000E+00  0.000000E+00  1.619700E-02 -1.000000E+07  1.000000E+00  7.714300E+02  0.000000E+00  6.446577E+03 -1.227912E+01 -1.623106E+03  2.401024E+04  1.011679E-02 -1.950465E-05  0.000000E+00  0.000000E+00  1.011679E-02 -1.950465E-05  1.011679E-02 -1.950465E-05  0.000000E+00  0.000000E+00  7.045500E-05 -1.357050E-07  0.000000E+00  0.000000E+00
  6.965000E+00 -3.500000E+01  2.888200E+07  7.167000E+01  9.857600E-01  1.423900E-02  0.000000E+00  0.000000E+00  1.619400E-02 -1.000000E+07  1.000000E+00  7.712900E+02  0.000000E+00  5.801873E+03 -1.126231E+01 -1.460239E+03  1.962951E+04  9.104762E-03 -1.790713E-05  0.000000E+00  0.000000E+00  9.104762E-03 -1.790713E-05  9.104762E-03 -1.790713E-05  0.000000E+00  0.000000E+00  6.342000E-05 -1.246000E-07  0.000000E+00  0.000000E+00
  7.734000E+00 -3.500000E+01  2.886700E+07  7.167000E+01  9.857400E-01  1.426000E-02  0.000000E+00  0.000000E+00  1.619100E-02 -1.000000E+07  1.000000E+00  7.711400E+02  0.000000E+00  5.227376E+03 -1.025658E+01 -1.315058E+03  1.605815E+04  8.202974E-03 -1.632710E-05  0.000000E+00  0.000000E+00  8.202974E-03 -1.632710E-05  8.202974E-03 -1.632710E-05  0.000000E+00  0.000000E+00  5.714800E-05 -1.136300E-07  0.000000E+00  0.000000E+00
  8.579000E+00 -3.500000E+01  2.885200E+07  7.167000E+01  9.857200E-01  1.427600E-02  0.000000E+00  0.000000E+00  1.618800E-02 -1.000000E+07  1.000000E+00  7.710000E+02  0.000000E+00  4.714842E+03 -9.261641E+00 -1.185478E+03  1.314563E+04  7.398465E-03 -1.476409E-05  0.000000E+00  0.000000E+00  7.398465E-03 -1.476409E-05  7.398465E-03 -1.476409E-05  0.000000E+00  0.000000E+00  5.155450E-05 -1.027800E-07  0.000000E+00  0.000000E+00
  9.508000E+00 -3.500000E+01  2.883700E+07  7.167000E+01  9.857000E-01  1.430500E-02  0.000000E+00  0.000000E+00  1.618600E-02 -1.000000E+07  1.000000E+00  7.708600E+02  0.000000E+00  4.256660E+03 -8.278241E+00 -1.069582E+03  1.076727E+04  6.679296E-03 -1.321933E-05  0.000000E+00  0.000000E+00  6.679296E-03 -1.321933E-05  6.679296E-03 -1.321933E-05  0.000000E+00  0.000000E+00  4.655350E-05 -9.204350E-08  0.000000E+00  0.000000E+00
  1.053000E+01 -3.500000E+01  2.882200E+07  7.167000E+01  9.857400E-01  1.426400E-02  0.000000E+00  0.000000E+00  1.618300E-02 -1.000000E+07  1.000000E+00  7.707200E+02  0.000000E+00  3.846271E+03 -7.306227E+00 -9.657118E+02  8.823299E+03  6.035165E-03 -1.169252E-05  0.000000E+00  0.000000E+00  6.035165E-03 -1.169252E-05  6.035165E-03 -1.169252E-05  0.000000E+00  0.000000E+00  4.207250E-05 -8.142100E-08  0.000000E+00  0.000000E+00
  1.165000E+01 -3.500000E+01  2.880700E+07  7.167000E+01  9.857500E-01  1.425300E-02  0.000000E+00  0.000000E+00  1.618000E-02 -1.000000E+07  1.000000E+00  7.705700E+02  0.000000E+00  3.478633E+03 -6.345464E+00 -8.725920E+02  7.229568E+03  5.458148E-03 -1.018347E-05  0.000000E+00  0.000000E+00  5.458148E-03 -1.018347E-05  5.458148E-03 -1.018347E-05  0.000000E+00  0.000000E+00  3.805650E-05 -7.093250E-08  0.000000E+00  0.000000E+00
  1.289000E+01 -3.500000E+01  2.879200E+07  7.167000E+01  9.856900E-01  1.431000E-02  0.000000E+00  0.000000E+00  1.617700E-02 -1.000000E+07  1.000000E+00  7.704300E+02  0.000000E+00  3.148824E+03 -5.393383E+00 -7.889817E+02  5.923449E+03  4.940524E-03 -8.688158E-06  0.000000E+00  0.000000E+00  4.940524E-03 -8.688158E-06  4.940524E-03 -8.688158E-06  0.000000E+00  0.000000E+00  3.445500E-05 -6.052900E-08  0.000000E+00  0.000000E+00
  1.425000E+01 -3.500000E+01  2.877700E+07  7.167000E+01  9.858600E-01  1.414100E-02  0.000000E+00  0.000000E+00  1.617400E-02 -1.000000E+07  1.000000E+00  7.702900E+02  0.000000E+00  2.852282E+03 -4.450695E+00 -7.137253E+02  4.846911E+03  4.475118E-03 -7.207684E-06  0.000000E+00  0.000000E+00  4.475118E-03 -7.207684E-06  4.475118E-03 -7.207684E-06  0.000000E+00  0.000000E+00  3.121350E-05 -5.021700E-08  0.000000E+00  0.000000E+00
  1.574000E+01 -3.500000E+01  2.876200E+07  7.167000E+01  9.855800E-01  1.441900E-02  0.000000E+00  0.000000E+00  1.617200E-02 -1.000000E+07  1.000000E+00  7.701500E+02  0.000000E+00  2.586002E+03 -3.520026E+00 -6.460601E+02  3.957271E+03  4.057216E-03 -5.746166E-06  0.000000E+00  0.000000E+00  4.057216E-03 -5.746166E-06  4.057216E-03 -5.746166E-06  0.000000E+00  0.000000E+00  2.830550E-05 -4.005250E-08  0.000000E+00  0.000000E+00
  1.739000E+01 -3.500000E+01  2.874800E+07  7.167000E+01  9.858400E-01  1.416000E-02  0.000000E+00  0.000000E+00  1.616900E-02 -1.000000E+07  1.000000E+00  7.700100E+02  0.000000E+00  2.346614E+03 -2.601582E+00 -5.851342E+02  3.215096E+03  3.681524E-03 -4.303939E-06  0.000000E+00  0.000000E+00  3.681524E-03 -4.303939E-06  3.681524E-03 -4.303939E-06  0.000000E+00  0.000000E+00  2.569050E-05 -2.999700E-08  0.000000E+00  0.000000E+00
  1.919000E+01 -3.500000E+01  2.873300E+07  7.167000E+01  9.858200E-01  1.417800E-02  0.000000E+00  0.000000E+00  1.616600E-02 -1.000000E+07  1.000000E+00  7.698600E+02  0.000000E+00  2.130578E+03 -1.696032E+00 -5.300536E+02  2.577940E+03  3.342492E-03 -2.882038E-06  0.000000E+00  0.000000E+00  3.342492E-03 -2.882038E-06  3.342492E-03 -2.882038E-06  0.000000E+00  0.000000E+00  2.332600E-05 -2.009150E-08  0.000000E+00  0.000000E+00
  2.118000E+01 -3.500000E+01  2.871800E+07  7.167000E+01  9.857400E-01  1.426300E-02  0.000000E+00  0.000000E+00  1.616300E-02 -1.000000E+07  1.000000E+00  7.697200E+02  0.000000E+00  1.935713E+03 -8.033833E-01 -4.802632E+02  1.951586E+03  3.036690E-03 -1.480486E-06  0.000000E+00  0.000000E+00  3.036690E-03 -1.480486E-06  3.036690E-03 -1.480486E-06  0.000000E+00  0.000000E+00  2.119700E-05 -1.032270E-08  0.000000E+00  0.000000E+00
  2.336000E+01 -3.500000E+01  2.870400E+07  7.167000E+01  9.856500E-01  1.434600E-02  0.000000E+00  0.000000E+00  1.616000E-02 -1.000000E+07  1.000000E+00  7.695800E+02  0.000000E+00  1.760136E+03  7.621501E-02 -4.352842E+02  2.477440E+03  2.761167E-03 -9.966066E-08  0.000000E+00  0.000000E+00  2.761167E-03 -9.966066E-08  2.761167E-03 -9.966066E-08  0.000000E+00  0.000000E+00  1.927950E-05 -6.911500E-10  0.000000E+00  0.000000E+00
  2.576000E+01 -3.500000E+01  2.868900E+07  7.167000E+01  9.857900E-01  1.420900E-02  0.000000E+00  0.000000E+00  1.615800E-02 -1.000000E+07  1.000000E+00  7.694400E+02  0.000000E+00  1.602170E+03  9.430427E-01 -3.946884E+02  1.859296E+03  2.513289E-03  1.259251E-06  0.000000E+00  0.000000E+00  2.513289E-03  1.259251E-06  2.513289E-03  1.259251E-06  0.000000E+00  0.000000E+00  1.755200E-05  8.807050E-09  0.000000E+00  0.000000E+00
  2.840000E+01 -3.500000E+01  2.867500E+07  7.167000E+01  9.857700E-01  1.422600E-02  0.000000E+00  0.000000E+00  1.615500E-02 -1.000000E+07  1.000000E+00  7.693000E+02  0.000000E+00  1.459919E+03  1.794317E+00 -3.579922E+02  1.403688E+03  2.290076E-03  2.593377E-06  0.000000E+00  0.000000E+00  2.290076E-03  2.593377E-06  2.290076E-03  2.593377E-06  0.000000E+00  0.000000E+00  1.599500E-05  1.813800E-08  0.000000E+00  0.000000E+00
  3.131000E+01 -3.500000E+01  2.866000E+07  7.167000E+01  9.856700E-01  1.432500E-02  0.000000E+00  0.000000E+00  1.615200E-02 -1.000000E+07  1.000000E+00  7.691600E+02  0.000000E+00  1.331790E+03  2.628121E+00 -3.247889E+02  1.126940E+03  2.089029E-03  3.900067E-06  0.000000E+00  0.000000E+00  2.089029E-03  3.900067E-06  2.089029E-03  3.900067E-06  0.000000E+00  0.000000E+00  1.459450E-05  2.728550E-08  0.000000E+00  0.000000E+00
  3.450000E+01 -3.500000E+01  2.864500E+07  7.167000E+01  9.858000E-01  1.419800E-02  0.000000E+00  0.000000E+00  1.614900E-02 -1.000000E+07  1.000000E+00  7.690200E+02  0.000000E+00  1.216535E+03  3.441717E+00 -2.947574E+02  9.175800E+02  1.908185E-03  5.174993E-06  0.000000E+00  0.000000E+00  1.908185E-03  5.174993E-06  1.908185E-03  5.174993E-06  0.000000E+00  0.000000E+00  1.333350E-05  3.620600E-08  0.000000E+00  0.000000E+00
  3.801000E+01 -3.500000E+01  2.863000E+07  7.167000E+01  9.857700E-01  1.423400E-02  0.000000E+00  0.000000E+00  1.614700E-02 -1.000000E+07  1.000000E+00  7.688700E+02  0.000000E+00  1.112801E+03  4.228040E+00 -2.675522E+02  7.513559E+02  1.745424E-03  6.407121E-06  0.000000E+00  0.000000E+00  1.745424E-03  6.407121E-06  1.745424E-03  6.407121E-06  0.000000E+00  0.000000E+00  1.219800E-05  4.483650E-08  0.000000E+00  0.000000E+00
  4.187000E+01 -3.500000E+01  2.861600E+07  7.167000E+01  9.857000E-01  1.430100E-02  0.000000E+00  0.000000E+00  1.614400E-02 -1.000000E+07  1.000000E+00  7.687300E+02  0.000000E+00  1.019511E+03  4.971668E+00 -2.428970E+02  6.171161E+02  1.599051E-03  7.572270E-06  0.000000E+00  0.000000E+00  1.599051E-03  7.572270E-06  1.599051E-03  7.572270E-06  0.000000E+00  0.000000E+00  1.117800E-05  5.300200E-08  0.000000E+00  0.000000E+00
  4.612000E+01 -3.500000E+01  2.860100E+07  7.167000E+01  9.858500E-01  1.414900E-02  0.000000E+00  0.000000E+00  1.614100E-02 -1.000000E+07  1.000000E+00  7.685800E+02  0.000000E+00  9.357662E+02  5.638949E+00 -2.205604E+02  5.076532E+02  1.467657E-03  8.617766E-06  0.000000E+00  0.000000E+00  1.467657E-03  8.617766E-06  1.467657E-03  8.617766E-06  0.000000E+00  0.000000E+00  1.026100E-05  6.032650E-08  0.000000E+00  0.000000E+00
  5.079000E+01 -3.500000E+01  2.858500E+07  7.167000E+01  9.857800E-01  1.421600E-02  0.000000E+00  0.000000E+00  1.613800E-02 -1.000000E+07  1.000000E+00  7.684400E+02  0.000000E+00  8.605280E+02  6.161567E+00 -2.002822E+02  4.185628E+02  1.349611E-03  9.436474E-06  0.000000E+00  0.000000E+00  1.349611E-03  9.436474E-06  1.349611E-03  9.436474E-06  0.000000E+00  0.000000E+00  9.437200E-06  6.607250E-08  0.000000E+00  0.000000E+00
  5.592000E+01 -3.500000E+01  2.857000E+07  7.167000E+01  9.856300E-01  1.436900E-02  0.000000E+00  0.000000E+00  1.613500E-02 -1.000000E+07  1.000000E+00  7.682900E+02  0.000000E+00  7.931592E+02  6.399021E+00 -1.818988E+02  3.453690E+02  1.243915E-03  9.808364E-06  0.000000E+00  0.000000E+00  1.243915E-03  9.808364E-06  1.243915E-03  9.808364E-06  0.000000E+00  0.000000E+00  8.700850E-06  6.869800E-08  0.000000E+00  0.000000E+00
  6.156000E+01 -3.500000E+01  2.855400E+07  7.167000E+01  9.857800E-01  1.422200E-02  0.000000E+00  2.158500E-04  1.613200E-02 -1.000000E+07  1.000000E+00  7.681400E+02  0.000000E+00  7.330261E+02  6.070660E+00 -1.652455E+02  2.856152E+02  1.149500E-03  9.293616E-06 -9.491391E-09  0.000000E+00  1.149512E-03  9.292589E-06  1.149637E-03  9.293616E-06 -1.378774E-07  0.000000E+00  8.043150E-06  6.510050E-08 -1.913100E-09  0.000000E+00
  6.777000E+01 -3.500000E+01  2.853900E+07  7.167000E+01  6.344400E-01  0.000000E+00  6.883900E-02  4.818100E-03  3.989200E-02 -6.074400E+04  1.000000E+00  7.679900E+02  1.044480E+03  6.775114E+02  4.278143E+00 -1.501143E+02  2.383992E+02  1.062398E-03  6.483436E-06 -1.021696E-08 -1.408306E-10  1.059965E-03  6.454118E-06  1.062547E-03  6.485603E-06 -1.505268E-07 -2.181315E-09  9.411000E-06  6.872150E-08 -2.039280E-09 -2.831330E-11
  7.460000E+01 -3.500000E+01  2.851900E+07  7.167000E+01  4.877900E-01  0.000000E+00  5.736000E-02  4.852000E-03  4.209400E-02 -3.757900E+04  1.000000E+00  7.677900E+02  1.036890E+03  6.237627E+02  2.771042E+01 -1.363609E+02  1.918037E+02  9.782203E-04  4.312821E-05  7.394754E-09 -7.830269E-09  9.733678E-04  4.304791E-05  9.780901E-04  4.326478E-05  1.289172E-07 -1.365330E-07  1.216700E-05  6.117000E-07  1.286020E-09 -1.360250E-09
  8.210000E+01 -3.500000E+01  2.847800E+07  7.167000E+01  4.683200E-01  0.000000E+00  5.731100E-02  4.850800E-03  4.209200E-02 -3.544600E+04  1.000000E+00  7.674000E+02  1.036830E+03  5.733782E+02  2.624328E+01 -1.238835E+02  1.586725E+02  8.992851E-04  4.078853E-05  2.142375E-08 -1.184924E-08  8.945660E-04  4.078656E-05  8.989104E-04  4.099531E-05  3.736933E-07 -2.067550E-07  1.297300E-05  6.045650E-07  3.643150E-09 -1.986600E-09
  9.035000E+01 -3.500000E+01  2.843300E+07  7.167000E+01  4.563000E-01  0.000000E+00  5.732600E-02  4.849200E-03  4.207500E-02 -3.419900E+04  1.000000E+00  7.669700E+02  1.036820E+03  5.283024E+02  2.488883E+01 -1.125754E+02  1.312940E+02  8.286161E-04  3.863257E-05  3.044927E-08 -1.513120E-08  8.240910E-04  3.869554E-05  8.280847E-04  3.889647E-05  5.312189E-07 -2.639505E-07  1.236550E-05  5.892950E-07  5.042100E-09 -2.481500E-09
  9.942000E+01 -3.500000E+01  2.838400E+07  7.167000E+01  4.466500E-01  0.000000E+00  5.734200E-02  4.847500E-03  4.205600E-02 -3.323500E+04  1.000000E+00  7.664800E+02  1.036810E+03  4.877799E+02  2.377733E+01 -1.022930E+02  1.086589E+02  7.650728E-04  3.685835E-05  3.768717E-08 -1.826958E-08  7.607368E-04  3.698223E-05  7.644153E-04  3.717686E-05  6.573193E-07 -3.186121E-07  1.169650E-05  5.759450E-07  6.119550E-09 -2.944600E-09
  1.094000E+02 -3.500000E+01  2.833000E+07  7.167000E+01  4.380200E-01  0.000000E+00  5.735600E-02  4.845600E-03  4.203600E-02 -3.239800E+04  1.000000E+00  7.659500E+02  1.036790E+03  4.514259E+02  2.284609E+01 -9.295958E+01  8.993380E+01  7.080646E-04  3.536593E-05  4.441726E-08 -2.148260E-08  7.038946E-04  3.555047E-05  7.072898E-04  3.574050E-05  7.745060E-07 -3.745531E-07  1.105400E-05  5.651500E-07  7.094100E-09 -3.410300E-09
  1.204000E+02 -3.500000E+01  2.827200E+07  7.167000E+01  4.299200E-01  0.000000E+00  5.736800E-02  4.843600E-03  4.201500E-02 -3.163200E+04  1.000000E+00  7.653800E+02  1.036780E+03  4.188044E+02  2.203573E+01 -8.448900E+01  7.443833E+01  6.569127E-04  3.406127E-05  5.120715E-08 -2.486918E-08  6.528790E-04  3.430842E-05  6.560198E-04  3.449476E-05  8.926954E-07 -4.335042E-07  1.045850E-05  5.563450E-07  8.056950E-09 -3.893200E-09
  1.324000E+02 -3.500000E+01  2.821000E+07  7.167000E+01  4.221400E-01  0.000000E+00  5.738000E-02  4.841500E-03  4.199300E-02 -3.091600E+04  1.000000E+00  7.647700E+02  1.036750E+03  3.894358E+02  2.129748E+01 -7.678959E+01  6.165333E+01  6.108685E-04  3.286755E-05  5.833677E-08 -2.847398E-08  6.069413E-04  3.318040E-05  6.098518E-04  3.336380E-05  1.016773E-06 -4.962412E-07  9.912100E-06  5.487100E-07  9.050850E-09 -4.399500E-09
  1.457000E+02 -3.500000E+01  2.814300E+07  7.167000E+01  4.146000E-01  0.000000E+00  5.739000E-02  4.839100E-03  4.197000E-02 -3.023700E+04  1.000000E+00  7.641000E+02  1.036730E+03  3.629693E+02  2.059741E+01 -6.979421E+01  5.103090E+01  5.693829E-04  3.173137E-05  6.595963E-08 -3.231356E-08  5.655314E-04  3.211352E-05  5.682337E-04  3.229446E-05  1.149417E-06 -5.630562E-07  9.413250E-06  5.415550E-07  1.009810E-08 -4.931200E-09
  1.603000E+02 -3.500000E+01  2.807100E+07  7.167000E+01  4.073000E-01  0.000000E+00  5.740000E-02  4.836600E-03  4.194500E-02 -2.959400E+04  1.000000E+00  7.633800E+02  1.036700E+03  3.390968E+02  1.990815E+01 -6.344096E+01  4.225942E+01  5.319723E-04  3.061010E-05  7.414322E-08 -3.637827E-08  5.281674E-04  3.106520E-05  5.306805E-04  3.124389E-05  1.291800E-06 -6.337762E-07  8.958500E-06  5.342200E-07  1.120700E-08 -5.486550E-09
  1.763000E+02 -3.500000E+01  2.799200E+07  7.167000E+01  4.002600E-01  0.000000E+00  5.740900E-02  4.833800E-03  4.191900E-02 -2.898700E+04  1.000000E+00  7.626100E+02  1.036670E+03  3.174406E+02  1.919533E+01 -5.765688E+01  3.502343E+01  4.980432E-04  2.944992E-05  8.284548E-08 -4.064280E-08  4.942596E-04  2.998152E-05  4.965998E-04  3.015787E-05  1.443187E-06 -7.079661E-07  8.540950E-06  5.257300E-07  1.237100E-08 -6.062050E-09
  1.940000E+02 -3.500000E+01  2.790700E+07  7.167000E+01  3.935200E-01  0.000000E+00  5.741700E-02  4.830800E-03  4.188900E-02 -2.841700E+04  1.000000E+00  7.617400E+02  1.036630E+03  2.978001E+02  1.841815E+01 -5.239994E+01  2.902734E+01  4.672777E-04  2.818732E-05  9.199149E-08 -4.507539E-08  4.634922E-04  2.879862E-05  4.656754E-04  2.897237E-05  1.602272E-06 -7.850600E-07  8.157500E-06  5.148500E-07  1.357950E-08 -6.653600E-09
  2.134000E+02 -3.500000E+01  2.781500E+07  7.167000E+01  3.871200E-01  0.000000E+00  5.742500E-02  4.827500E-03  4.185700E-02 -2.788600E+04  1.000000E+00  7.608000E+02  1.036600E+03  2.800775E+02  1.755604E+01 -4.764391E+01  2.406485E+01  4.395217E-04  2.679065E-05  1.014634E-07 -4.962780E-08  4.357144E-04  2.748434E-05  4.377546E-04  2.765487E-05  1.767003E-06 -8.642306E-07  7.807250E-06  5.008200E-07  1.481600E-08 -7.255100E-09
  2.347000E+02 -3.500000E+01  2.771400E+07  7.167000E+01  3.811400E-01  0.000000E+00  5.743200E-02  4.823900E-03  4.182300E-02 -2.739700E+04  1.000000E+00  7.597800E+02  1.036550E+03  2.638516E+02  1.658310E+01 -4.331027E+01  1.996690E+01  4.141128E-04  2.522006E-05  1.109454E-07 -5.424643E-08  4.102727E-04  2.599806E-05  4.121808E-04  2.616459E-05  1.931877E-06 -9.445369E-07  7.479700E-06  4.826450E-07  1.603800E-08 -7.860400E-09
  2.581000E+02 -3.500000E+01  2.760600E+07  7.167000E+01  3.756300E-01  0.000000E+00  5.744000E-02  4.820000E-03  4.178600E-02 -2.695400E+04  1.000000E+00  7.586700E+02  1.036510E+03  2.489345E+02  1.544863E+01 -3.936514E+01  1.657675E+01  3.907533E-04  2.339684E-05  1.201153E-07 -5.888978E-08  3.868754E-04  2.426077E-05  3.886621E-04  2.442211E-05  2.091278E-06 -1.025260E-06  7.170600E-06  4.585700E-07  1.720350E-08 -8.465200E-09
  2.839000E+02 -3.500000E+01  2.748700E+07  7.167000E+01  3.706500E-01  0.000000E+00  5.744700E-02  4.815700E-03  4.174500E-02 -2.655900E+04  1.000000E+00  7.574400E+02  1.036460E+03  2.352142E+02  1.416308E+01 -3.578663E+01  1.377834E+01  3.692625E-04  2.133801E-05  1.285911E-07 -6.349741E-08  3.653493E-04  2.228835E-05  3.670240E-04  2.244333E-05  2.238563E-06 -1.105337E-06  6.877700E-06  4.285850E-07  1.826350E-08 -9.063050E-09
  3.123000E+02 -3.500000E+01  2.736000E+07  7.167000E+01  3.662500E-01  0.000000E+00  5.745400E-02  4.811000E-03  4.170100E-02 -2.621400E+04  1.000000E+00  7.561000E+02  1.036400E+03  2.224697E+02  1.274485E+01 -3.253596E+01  1.146828E+01  3.492894E-04  1.907329E-05  1.359080E-07 -6.799622E-08  3.453527E-04  2.010934E-05  3.469236E-04  2.025669E-05  2.365648E-06 -1.183506E-06  6.595500E-06  3.929800E-07  1.915950E-08 -9.645800E-09
  3.434000E+02 -3.500000E+01  2.722200E+07  7.167000E+01  3.624700E-01  0.000000E+00  5.746100E-02  4.805900E-03  4.165500E-02 -2.592100E+04  1.000000E+00  7.546600E+02  1.036340E+03  2.105158E+02  1.117364E+01 -2.958618E+01  9.568131E+00  3.305418E-04  1.657174E-05  1.416005E-07 -7.234360E-08  3.266026E-04  1.769202E-05  3.280773E-04  1.783076E-05  2.464432E-06 -1.259021E-06  6.319300E-06  3.509500E-07  1.983450E-08 -1.020950E-08
  3.777000E+02 -3.500000E+01  2.707500E+07  7.167000E+01  3.593300E-01  0.000000E+00  5.746800E-02  4.800400E-03  4.160300E-02 -2.567900E+04  1.000000E+00  7.530800E+02  1.036270E+03  1.991045E+02  9.536621E+00 -2.689947E+01  8.009594E+00  3.126260E-04  1.397072E-05  1.452179E-07 -7.645740E-08  3.087145E-04  1.517187E-05  3.100988E-04  1.530108E-05  2.527080E-06 -1.330451E-06  6.042850E-06  3.050850E-07  2.023200E-08 -1.074450E-08
  4.154000E+02 -3.500000E+01  2.691700E+07  7.167000E+01  3.568000E-01  0.000000E+00  5.747500E-02  4.794400E-03  4.154800E-02 -2.548600E+04  1.000000E+00  7.513900E+02  1.036200E+03  1.881202E+02  7.898854E+00 -2.445819E+01  6.741650E+00  2.953597E-04  1.137248E-05  1.465496E-07 -8.027762E-08  2.915109E-04  1.264956E-05  2.928096E-04  1.276927E-05  2.549943E-06 -1.396762E-06  5.764150E-06  2.575350E-07  2.032800E-08 -1.124330E-08
  4.568000E+02 -3.500000E+01  2.675100E+07  7.167000E+01  3.548000E-01  0.000000E+00  5.748200E-02  4.787900E-03  4.148900E-02 -2.533400E+04  1.000000E+00  7.495900E+02  1.036130E+03  1.774487E+02  6.354719E+00 -2.224174E+01  5.712484E+00  2.785667E-04  8.925000E-06  1.456312E-07 -8.378110E-08  2.748155E-04  1.027199E-05  2.760329E-04  1.038254E-05  2.533657E-06 -1.457540E-06  5.481700E-06  2.115000E-07  2.013050E-08 -1.170300E-08
  5.024000E+02 -3.500000E+01  2.657600E+07  7.167000E+01  3.532000E-01  0.000000E+00  5.748900E-02  4.781100E-03  4.142600E-02 -2.521300E+04  1.000000E+00  7.476500E+02  1.036050E+03  1.670171E+02  5.024486E+00 -2.022746E+01  4.889552E+00  2.621352E-04  6.815667E-06  1.427860E-07 -8.697412E-08  2.585120E-04  8.225780E-06  2.596514E-04  8.328567E-06  2.483853E-06 -1.512903E-06  5.196000E-06  1.711650E-07  1.968300E-08 -1.212300E-08
  5.525000E+02 -3.500000E+01  2.639200E+07  7.167000E+01  3.518500E-01  0.000000E+00  5.749600E-02  4.773800E-03  4.136200E-02 -2.511200E+04  1.000000E+00  7.456300E+02  1.035970E+03  1.568282E+02  3.875236E+00 -1.839730E+01  4.258235E+00  2.460769E-04  4.991614E-06  1.385512E-07 -9.000796E-08  2.426027E-04  6.460812E-06  2.436670E-04  6.557108E-06  2.409889E-06 -1.565480E-06  4.909950E-06  1.358500E-07  1.905650E-08 -1.252300E-08
  6.076000E+02 -3.500000E+01  2.620200E+07  7.167000E+01  3.506400E-01  0.000000E+00  5.750400E-02  4.766000E-03  4.129100E-02 -2.502100E+04  1.000000E+00  7.434500E+02  1.035880E+03  1.468042E+02  2.660379E+00 -1.673523E+01  3.935184E+00  2.302750E-04  3.064451E-06  1.333790E-07 -9.329129E-08  2.269639E-04  4.597316E-06  2.279552E-04  4.686817E-06  2.319635E-06 -1.622377E-06  4.623500E-06  9.783900E-08  1.831000E-08 -1.295650E-08
  6.682000E+02 -3.500000E+01  2.600400E+07  7.167000E+01  3.493100E-01  0.000000E+00  5.751100E-02  4.757900E-03  4.122000E-02 -2.492100E+04  1.000000E+00  7.412100E+02  1.035790E+03  1.363212E+02  9.098330E-01 -1.522399E+01  1.160385E+01  2.137577E-04  2.944144E-07  1.272996E-07 -9.768480E-08  2.106281E-04  1.913396E-06  2.115441E-04  1.992981E-06  2.213622E-06 -1.698567E-06  4.319350E-06  4.192800E-08  1.744250E-08 -1.353700E-08
  7.348000E+02 -3.500000E+01  2.580200E+07  7.167000E+01  3.469600E-01  0.000000E+00  5.751800E-02  4.749400E-03  4.114300E-02 -2.474600E+04  1.000000E+00  7.388300E+02  1.035700E+03  1.240629E+02 -1.259924E+00 -1.384804E+01  1.241288E+00  1.944789E-04 -3.149016E-06  1.205609E-07 -1.043850E-07  1.915546E-04 -1.402557E-06  1.923828E-04 -1.334164E-06  2.096179E-06 -1.814853E-06  3.961050E-06 -2.695400E-08  1.647350E-08 -1.441050E-08
  8.081000E+02 -3.500000E+01  2.559900E+07  7.167000E+01  3.421800E-01  0.000000E+00  5.752300E-02  4.740800E-03  4.106900E-02 -2.439300E+04  1.000000E+00  7.364500E+02  1.035600E+03  1.104186E+02 -1.439843E+00 -1.259300E+01  1.050615E+00  1.730798E-04 -3.512141E-06  1.162461E-07 -1.133560E-07  1.703302E-04 -1.615185E-06  1.710589E-04 -1.541495E-06  2.020940E-06 -1.970646E-06  3.569400E-06 -3.170900E-08  1.579850E-08 -1.553500E-08
  8.887000E+02 -3.500000E+01  2.539300E+07  7.167000E+01  3.347200E-01  0.000000E+00  5.752800E-02  4.731800E-03  4.099000E-02 -2.384800E+04  1.000000E+00  7.339700E+02  1.035510E+03  9.727866E+01 -6.950966E-01 -1.144612E+01  5.882774E-01  1.525424E-04 -2.473933E-06  1.179759E-07 -1.265433E-07  1.498629E-04 -3.631267E-07  1.504915E-04 -2.742244E-07  2.050827E-06 -2.199710E-06  3.207250E-06 -5.831800E-09  1.588500E-08 -1.714950E-08
  9.772000E+02 -3.500000E+01  2.518100E+07  7.167000E+01  3.239900E-01  0.000000E+00  5.753300E-02  4.722400E-03  4.091000E-02 -2.308200E+04  1.000000E+00  7.314000E+02  1.035410E+03  8.607140E+01  6.265631E-01 -1.039702E+01 -2.409173E+00  1.351209E-04 -6.009233E-07  1.293434E-07 -1.460095E-07  1.323365E-04  1.823889E-06  1.328726E-04  1.936949E-06  2.248242E-06 -2.537871E-06  2.920050E-06  4.455100E-08  1.717450E-08 -1.948050E-08
  1.075000E+03 -3.500000E+01  2.495200E+07  7.167000E+01  3.095500E-01  0.000000E+00  5.753900E-02  4.712000E-03  4.082000E-02 -2.207800E+04  1.000000E+00  7.285300E+02  1.035300E+03  7.606229E+01  4.277116E-01 -9.431413E+00 -5.895602E-01  1.197001E-04 -1.221665E-06  1.538313E-07 -1.793185E-07  1.165837E-04  1.758601E-06  1.170265E-04  1.894840E-06  2.673631E-06 -3.116512E-06  2.683200E-06  4.592550E-08  2.004200E-08 -2.343000E-08
  1.182000E+03 -3.500000E+01  2.469700E+07  7.167000E+01  2.848300E-01  0.000000E+00  5.754600E-02  4.700100E-03  4.071900E-02 -2.042300E+04  1.000000E+00  7.253100E+02  1.035180E+03  6.421648E+01 -5.757473E-01 -8.519372E+00  1.922971E-01  1.017124E-04 -3.441381E-06  2.078001E-07 -2.501891E-07  9.778666E-05  7.249796E-07  9.810115E-05  9.063625E-07  3.611211E-06 -4.347743E-06  2.403200E-06  2.414650E-08  2.627050E-08 -3.158750E-08
  1.300000E+03 -3.500000E+01  2.440300E+07  7.167000E+01  2.230100E-01  0.000000E+00  5.755300E-02  4.686000E-03  4.060200E-02 -1.656700E+04  1.000000E+00  7.215000E+02  1.035040E+03  4.172455E+01 -4.252756E+00 -7.414962E+00  3.650462E-01  6.824611E-05 -1.158530E-05  3.720457E-07 -5.114176E-07  6.175404E-05 -3.047413E-06  6.178139E-05 -2.699076E-06  6.464696E-06 -8.886182E-06  1.720250E-06 -8.345200E-08  4.389500E-08 -5.979650E-08
  1.429000E+03 -3.500000E+01  2.408500E+07  7.167000E+01  0.000000E+00  0.000000E+00  5.836400E-02  1.000000E+00  2.713700E-02  0.000000E+00  1.000000E+00  0.000000E+00  1.032340E+03  3.386587E+01 -5.211063E+00 -4.911255E+00  2.335788E-01  9.489625E-05 -1.822106E-05  4.474394E-06 -1.054400E-06  2.022790E-05 -6.446942E-07  1.817275E-05  0.000000E+00  7.672349E-05 -1.822106E-05  5.996500E-07  0.000000E+00  4.009555E-07 -9.526900E-08
  1.571000E+03 -3.500000E+01  2.384700E+07  7.167000E+01  0.000000E+00  0.000000E+00  5.987800E-02  1.000000E+00  2.025500E-03  0.000000E+00  1.000000E+00  0.000000E+00  1.027470E+03  3.598902E+01  3.589878E+00 -2.959973E+00  2.095696E-01  1.236229E-04  1.163669E-05  7.292700E-06  6.970944E-07  2.068366E-06  1.836904E-08  0.000000E+00  0.000000E+00  1.236229E-04  1.163669E-05  0.000000E+00  0.000000E+00  6.371650E-07  6.015850E-08
  1.728000E+03 -3.500000E+01  2.366100E+07  7.167000E+01  0.000000E+00  0.000000E+00  5.999300E-02  1.000000E+00  1.179800E-04  0.000000E+00  1.000000E+00  0.000000E+00  1.027030E+03  2.898290E+01  2.408737E-01 -2.728913E+00  3.964618E-01  9.806184E-05  3.415679E-07  5.877128E-06  2.049208E-08  1.092871E-07  3.299688E-11  0.000000E+00  0.000000E+00  9.806184E-05  3.415679E-07  0.000000E+00  0.000000E+00  5.069750E-07  1.766600E-09
  1.900000E+03 -3.500000E+01  2.347400E+07  7.167000E+01  0.000000E+00  0.000000E+00  6.000000E-02  1.000000E+00  5.948700E-06  0.000000E+00  1.000000E+00  0.000000E+00  1.026930E+03  2.644289E+01  1.424043E-01 -2.482347E+00  6.663980E+00  8.941946E-05  9.971551E-09  5.364830E-06  5.982908E-10  5.778826E-09  4.960643E-14  0.000000E+00  0.000000E+00  8.941946E-05  9.971551E-09  0.000000E+00  0.000000E+00  4.624550E-07  5.158250E-11
  2.089000E+03 -3.500000E+01  2.328700E+07  7.167000E+01  0.000000E+00  0.000000E+00  6.000000E-02  1.000000E+00  2.377000E-07  0.000000E+00  1.000000E+00  0.000000E+00  1.026860E+03  2.404028E+01  1.395015E-01 -2.256235E+00  2.801852E+02  8.133157E-05  1.922628E-10  4.879883E-06  1.153577E-11  2.625304E-10  3.835428E-17  0.000000E+00  0.000000E+00  8.133157E-05  1.922628E-10  0.000000E+00  0.000000E+00  4.207000E-07  9.947050E-13
  2.298000E+03 -3.500000E+01  2.310000E+07  7.167000E+01  0.000000E+00  0.000000E+00  6.000000E-02  1.000000E+00  7.371300E-09  0.000000E+00  1.000000E+00  0.000000E+00  1.026780E+03  2.185771E+01  1.394314E-01 -2.051256E+00 -9.915184E+02  7.398573E-05 -4.487579E-11  4.439133E-06 -2.692551E-12  9.470041E-12 -4.103415E-19  0.000000E+00  0.000000E+00  7.398573E-05 -4.487579E-11  0.000000E+00  0.000000E+00  3.827650E-07 -2.321600E-13
  2.527000E+03 -3.500000E+01  2.291300E+07  7.167000E+01  0.000000E+00  0.000000E+00  6.000000E-02  1.000000E+00  1.781100E-10  0.000000E+00  1.000000E+00  0.000000E+00  1.026700E+03  1.986522E+01  1.394354E-01 -1.864252E+00 -1.191969E+03  6.727598E-05 -3.087809E-11  4.036546E-06 -1.852687E-12  2.654558E-13 -6.730728E-21  0.000000E+00  0.000000E+00  6.727598E-05 -3.087809E-11  0.000000E+00  0.000000E+00  3.481050E-07 -1.597700E-13
  2.778000E+03 -3.500000E+01  2.272600E+07  7.167000E+01  0.000000E+00  0.000000E+00  6.000000E-02  1.000000E+00  3.376100E-12  0.000000E+00  1.000000E+00  0.000000E+00  1.026630E+03  1.805629E+01  1.394400E-01 -1.694582E+00 -2.027145E+03  6.118121E-05 -1.501814E-11  3.670866E-06 -9.010887E-13  5.804523E-15 -6.140102E-23  0.000000E+00  0.000000E+00  6.118121E-05 -1.501814E-11  0.000000E+00  0.000000E+00  3.166150E-07 -7.771800E-14
  3.055000E+03 -3.500000E+01  2.253900E+07  7.167000E+01  0.000000E+00  0.000000E+00  6.000000E-02  1.000000E+00  5.045700E-14  0.000000E+00  1.000000E+00  0.000000E+00  1.026550E+03  1.640968E+01  1.394436E-01 -1.540237E+00 -9.105427E+03  5.563040E-05 -2.767772E-12  3.337827E-06 -1.660663E-13  9.972595E-17 -1.672700E-25  0.000000E+00  0.000000E+00  5.563040E-05 -2.767772E-12  0.000000E+00  0.000000E+00  2.879350E-07 -1.432550E-14
  3.359000E+03 -3.500000E+01  2.235200E+07  7.167000E+01  0.000000E+00  0.000000E+00  6.000000E-02  1.000000E+00  5.967000E-16  0.000000E+00  1.000000E+00  0.000000E+00  1.026480E+03  1.491004E+01  1.394463E-01 -1.399754E+00  3.367204E+03  5.057255E-05  6.180239E-12  3.034349E-06  3.708145E-13  1.350821E-18  3.195920E-27  0.000000E+00  0.000000E+00  5.057255E-05  6.180239E-12  0.000000E+00  0.000000E+00  2.618000E-07  3.200050E-14
  3.694000E+03 -3.500000E+01  2.216600E+07  7.167000E+01  0.000000E+00  0.000000E+00  6.000000E-02  1.000000E+00  5.596000E-18  0.000000E+00  1.000000E+00  0.000000E+00  1.026400E+03  1.355031E+01  1.394481E-01 -1.272456E+00  1.407387E+03  4.598429E-05  1.223069E-11  2.759051E-06  7.338403E-13  1.449439E-20  5.968265E-29  0.000000E+00  0.000000E+00  4.598429E-05  1.223069E-11  0.000000E+00  0.000000E+00  2.380850E-07  6.333850E-14
  4.062000E+03 -3.500000E+01  2.197900E+07  7.167000E+01  0.000000E+00  0.000000E+00  6.000000E-02  1.000000E+00  4.171000E-20  0.000000E+00  1.000000E+00  0.000000E+00  1.026330E+03  1.231307E+01  1.394490E-01 -1.156682E+00  8.999339E+02  4.180715E-05  1.582098E-11  2.508425E-06  9.492594E-13  1.233756E-22  5.789209E-31  0.000000E+00  0.000000E+00  4.180715E-05  1.582098E-11  0.000000E+00  0.000000E+00  2.164900E-07  8.194450E-14
  4.467000E+03 -3.500000E+01  2.179200E+07  7.167000E+01  0.000000E+00  0.000000E+00  6.000000E-02  1.000000E+00  2.476400E-22  0.000000E+00  1.000000E+00  0.000000E+00  1.026250E+03  1.118613E+01  1.394495E-01 -1.051264E+00  6.779336E+02  3.800035E-05  1.737607E-11  2.280014E-06  1.042565E-12  8.348524E-25  3.797170E-33  0.000000E+00  0.000000E+00  3.800035E-05  1.737607E-11  0.000000E+00  0.000000E+00  1.968100E-07  9.001350E-14
  4.912000E+03 -3.500000E+01  2.160500E+07  7.167000E+01  0.000000E+00  0.000000E+00  6.000000E-02  1.000000E+00  1.172600E-24  0.000000E+00  1.000000E+00  0.000000E+00  1.026170E+03  1.016253E+01  1.394496E-01 -9.555350E-01  5.620174E+02  3.454080E-05  1.733081E-11  2.072444E-06  1.039850E-12  4.499492E-27  1.803682E-35  0.000000E+00  0.000000E+00  3.454080E-05  1.733081E-11  0.000000E+00  0.000000E+00  1.789200E-07  8.979300E-14
  5.401000E+03 -3.500000E+01  2.141900E+07  7.167000E+01  0.000000E+00  0.000000E+00  6.000000E-02  1.000000E+00  4.436600E-27  0.000000E+00  1.000000E+00  0.000000E+00  1.026100E+03  9.233389E+00  1.394494E-01 -8.686433E-01  5.013355E+02  3.139885E-05  1.606578E-11  1.883935E-06  9.639477E-13  1.935407E-29  6.362133E-38  0.000000E+00  0.000000E+00  3.139885E-05  1.606578E-11  0.000000E+00  0.000000E+00  1.626700E-07  8.325200E-14
  5.939000E+03 -3.500000E+01  2.123200E+07  7.167000E+01  0.000000E+00  0.000000E+00  6.000000E-02  1.000000E+00  1.343500E-29  0.000000E+00  1.000000E+00  0.000000E+00  1.026020E+03  8.387777E+00  1.394486E-01 -7.895432E-01  4.779460E+02  2.853795E-05  1.393512E-11  1.712284E-06  8.361079E-13  6.650965E-32  1.680456E-40  0.000000E+00  0.000000E+00  2.853795E-05  1.393512E-11  0.000000E+00  0.000000E+00  1.478750E-07  7.222250E-14
  6.530000E+03 -3.500000E+01  2.104600E+07  7.167000E+01  0.000000E+00  0.000000E+00  6.000000E-02  1.000000E+00  3.262800E-32  0.000000E+00  1.000000E+00  0.000000E+00  1.025950E+03  7.619038E+00  1.394479E-01 -7.175948E-01  4.914831E+02  2.593585E-05  1.121092E-11  1.556154E-06  6.726554E-13  1.829566E-34  3.301426E-43  0.000000E+00  0.000000E+00  2.593585E-05  1.121092E-11  0.000000E+00  0.000000E+00  1.344150E-07  5.811250E-14
  7.181000E+03 -3.500000E+01  2.086000E+07  7.167000E+01  0.000000E+00  0.000000E+00  6.000000E-02  1.000000E+00  6.361300E-35  0.000000E+00  1.000000E+00  0.000000E+00  1.025870E+03  6.920970E+00  1.394468E-01 -6.522054E-01  5.621714E+02  2.357171E-05  8.104880E-12  1.414305E-06  4.862931E-13  4.036014E-37  4.678578E-46  0.000000E+00  0.000000E+00  2.357171E-05  8.104880E-12  0.000000E+00  0.000000E+00  1.221800E-07  4.201900E-14
  7.896000E+03 -3.500000E+01  2.067400E+07  7.167000E+01  0.000000E+00  0.000000E+00  6.000000E-02  1.000000E+00  9.971200E-38  0.000000E+00  1.000000E+00  0.000000E+00  1.025800E+03  6.288317E+00  1.394459E-01 -5.928685E-01  7.941014E+02  2.142805E-05  4.744996E-12  1.285684E-06  2.846991E-13  7.150018E-40  4.316263E-49  0.000000E+00  0.000000E+00  2.142805E-05  4.744996E-12  0.000000E+00  0.000000E+00  1.110850E-07  2.460350E-14
  8.682000E+03 -3.500000E+01  2.048800E+07  7.167000E+01  0.000000E+00  0.000000E+00  6.000000E-02  1.000000E+00  1.258300E-40  0.000000E+00  1.000000E+00  0.000000E+00  1.025720E+03  5.714012E+00  1.394448E-01 -5.389070E-01  2.562917E+03  1.948107E-05  1.215725E-12  1.168863E-06  7.294348E-14  1.018652E-42  1.403036E-52  0.000000E+00  0.000000E+00  1.948107E-05  1.215725E-12  0.000000E+00  0.000000E+00  1.010085E-07  6.304800E-15
  9.547000E+03 -3.500000E+01  2.030200E+07  7.167000E+01  0.000000E+00  0.000000E+00  6.000000E-02  1.000000E+00  1.281300E-73  0.000000E+00  1.000000E+00  0.000000E+00  1.025650E+03  2.720257E+00  1.394444E-01 -2.565908E-01 -9.866158E+05  9.276776E-06  4.146936E-15  5.566083E-07  2.488163E-16  1.167335E-45  5.313332E-88  0.000000E+00  0.000000E+00  9.276776E-06  4.146936E-15  0.000000E+00  0.000000E+00  4.810350E-08  2.150670E-17
  3.750000E-02 -4.500000E+01  2.971100E+07  7.222000E+01  9.773700E-01  2.263400E-02  0.000000E+00  0.000000E+00  1.633800E-02 -1.000000E+07  1.000000E+00  7.765800E+02  0.000000E+00  2.681728E+05 -6.108178E+01 -6.763487E+04  3.596013E+07  4.207343E-01 -9.612818E-05  0.000000E+00  0.000000E+00  4.207343E-01 -9.612818E-05  4.207343E-01 -9.612818E-05  0.000000E+00  0.000000E+00  2.933900E-03 -6.695850E-07  0.000000E+00  0.000000E+00
  1.162000E-01 -4.500000E+01  2.955700E+07  7.222000E+01  9.832700E-01  1.672800E-02  0.000000E+00  0.000000E+00  1.631000E-02 -1.000000E+07  1.000000E+00  7.751800E+02  0.000000E+00  3.959254E+05 -5.093873E+01 -9.985495E+04  1.054802E+07  6.211088E-01 -8.017948E-05  0.000000E+00  0.000000E+00  6.211088E-01 -8.017948E-05  6.211088E-01 -8.017948E-05  0.000000E+00  0.000000E+00  4.325500E-03 -5.562200E-07  0.000000E+00  0.000000E+00
  2.028000E-01 -4.500000E+01  2.947600E+07  7.222000E+01  9.842500E-01  1.574700E-02  0.000000E+00  0.000000E+00  1.629400E-02 -1.000000E+07  1.000000E+00  7.744300E+02  0.000000E+00  2.088418E+05 -4.560662E+01 -5.267127E+04  5.494814E+06  3.275396E-01 -7.179866E-05  0.000000E+00  0.000000E+00  3.275396E-01 -7.179866E-05  3.275396E-01 -7.179866E-05  0.000000E+00  0.000000E+00  2.274800E-03 -4.981100E-07  0.000000E+00  0.000000E+00
  2.980000E-01 -4.500000E+01  2.942000E+07  7.222000E+01  9.846800E-01  1.532200E-02  0.000000E+00  0.000000E+00  1.628400E-02 -1.000000E+07  1.000000E+00  7.739000E+02  0.000000E+00  1.389263E+05 -4.188385E+01 -3.503799E+04  3.401687E+06  2.178566E-01 -6.594885E-05  0.000000E+00  0.000000E+00  2.178566E-01 -6.594885E-05  2.178566E-01 -6.594885E-05  0.000000E+00  0.000000E+00  1.513250E-03 -4.576450E-07  0.000000E+00  0.000000E+00
  4.027000E-01 -4.500000E+01  2.937600E+07  7.222000E+01  9.849400E-01  1.505900E-02  0.000000E+00  0.000000E+00  1.627600E-02 -1.000000E+07  1.000000E+00  7.734900E+02  0.000000E+00  1.018173E+05 -3.896521E+01 -2.567877E+04  2.289077E+06  1.596488E-01 -6.136355E-05  0.000000E+00  0.000000E+00  1.596488E-01 -6.136355E-05  1.596488E-01 -6.136355E-05  0.000000E+00  0.000000E+00  1.109260E-03 -4.259700E-07  0.000000E+00  0.000000E+00
  5.178000E-01 -4.500000E+01  2.933900E+07  7.222000E+01  9.851100E-01  1.488700E-02  0.000000E+00  0.000000E+00  1.626900E-02 -1.000000E+07  1.000000E+00  7.731500E+02  0.000000E+00  7.879639E+04 -3.652562E+01 -1.987271E+04  1.618772E+06  1.235426E-01 -5.753123E-05  0.000000E+00  0.000000E+00  1.235426E-01 -5.753123E-05  1.235426E-01 -5.753123E-05  0.000000E+00  0.000000E+00  8.586550E-04 -3.994650E-07  0.000000E+00  0.000000E+00
  6.444000E-01 -4.500000E+01  2.930700E+07  7.222000E+01  9.852500E-01  1.475300E-02  0.000000E+00  0.000000E+00  1.626300E-02 -1.000000E+07  1.000000E+00  7.728600E+02  0.000000E+00  6.313906E+04 -3.440227E+01 -1.592375E+04  1.182731E+06  9.898734E-02 -5.419639E-05  0.000000E+00  0.000000E+00  9.898734E-02 -5.419639E-05  9.898734E-02 -5.419639E-05  0.000000E+00  0.000000E+00  6.881900E-04 -3.764350E-07  0.000000E+00  0.000000E+00
  7.835000E-01 -4.500000E+01  2.927800E+07  7.222000E+01  9.853800E-01  1.461900E-02  0.000000E+00  0.000000E+00  1.625800E-02 -1.000000E+07  1.000000E+00  7.725900E+02  0.000000E+00  5.182591E+04 -3.250334E+01 -1.307040E+04  8.842908E+05  8.124621E-02 -5.121402E-05  0.000000E+00  0.000000E+00  8.124621E-02 -5.121402E-05  8.124621E-02 -5.121402E-05  0.000000E+00  0.000000E+00  5.649950E-04 -3.557900E-07  0.000000E+00  0.000000E+00
  9.366000E-01 -4.500000E+01  2.925200E+07  7.222000E+01  9.853900E-01  1.460700E-02  0.000000E+00  0.000000E+00  1.625300E-02 -1.000000E+07  1.000000E+00  7.723500E+02  0.000000E+00  4.330238E+04 -3.076736E+01 -1.092063E+04  6.726752E+05  6.788056E-02 -4.848807E-05  0.000000E+00  0.000000E+00  6.788056E-02 -4.848807E-05  6.788056E-02 -4.848807E-05  0.000000E+00  0.000000E+00  4.721800E-04 -3.369750E-07  0.000000E+00  0.000000E+00
  1.105000E+00 -4.500000E+01  2.922700E+07  7.222000E+01  9.854000E-01  1.460000E-02  0.000000E+00  0.000000E+00  1.624900E-02 -1.000000E+07  1.000000E+00  7.721200E+02  0.000000E+00  3.667311E+04 -2.915911E+01 -9.248621E+03  5.183051E+05  5.748591E-02 -4.596287E-05  0.000000E+00  0.000000E+00  5.748591E-02 -4.596287E-05  5.748591E-02 -4.596287E-05  0.000000E+00  0.000000E+00  4.000050E-04 -3.195150E-07  0.000000E+00  0.000000E+00
  1.290000E+00 -4.500000E+01  2.920500E+07  7.222000E+01  9.856500E-01  1.434700E-02  0.000000E+00  0.000000E+00  1.624400E-02 -1.000000E+07  1.000000E+00  7.719100E+02  0.000000E+00  3.139170E+04 -2.765229E+01 -7.916532E+03  4.037355E+05  4.920509E-02 -4.359710E-05  0.000000E+00  0.000000E+00  4.920509E-02 -4.359710E-05  4.920509E-02 -4.359710E-05  0.000000E+00  0.000000E+00  3.424450E-04 -3.030900E-07  0.000000E+00  0.000000E+00
  1.493000E+00 -4.500000E+01  2.918300E+07  7.222000E+01  9.853300E-01  1.467200E-02  0.000000E+00  0.000000E+00  1.624000E-02 -1.000000E+07  1.000000E+00  7.717100E+02  0.000000E+00  2.710537E+04 -2.622150E+01 -6.835385E+03  3.170608E+05  4.248461E-02 -4.135090E-05  0.000000E+00  0.000000E+00  4.248461E-02 -4.135090E-05  4.248461E-02 -4.135090E-05  0.000000E+00  0.000000E+00  2.957600E-04 -2.876300E-07  0.000000E+00  0.000000E+00
  1.717000E+00 -4.500000E+01  2.916300E+07  7.222000E+01  9.864700E-01  1.352700E-02  0.000000E+00  0.000000E+00  1.623600E-02 -1.000000E+07  1.000000E+00  7.715100E+02  0.000000E+00  2.356958E+04 -2.485613E+01 -5.943521E+03  2.507763E+05  3.694106E-02 -3.920759E-05  0.000000E+00  0.000000E+00  3.694106E-02 -3.920759E-05  3.694106E-02 -3.920759E-05  0.000000E+00  0.000000E+00  2.571450E-04 -2.724800E-07  0.000000E+00  0.000000E+00
  1.963000E+00 -4.500000E+01  2.914300E+07  7.222000E+01  9.849700E-01  1.503500E-02  0.000000E+00  0.000000E+00  1.623300E-02 -1.000000E+07  1.000000E+00  7.713300E+02  0.000000E+00  2.061111E+04 -2.354699E+01 -5.197261E+03  1.994305E+05  3.230290E-02 -3.715277E-05  0.000000E+00  0.000000E+00  3.230290E-02 -3.715277E-05  3.230290E-02 -3.715277E-05  0.000000E+00  0.000000E+00  2.249400E-04 -2.586850E-07  0.000000E+00  0.000000E+00
  2.234000E+00 -4.500000E+01  2.912400E+07  7.222000E+01  9.854800E-01  1.452200E-02  0.000000E+00  0.000000E+00  1.622900E-02 -1.000000E+07  1.000000E+00  7.711500E+02  0.000000E+00  1.811003E+04 -2.228495E+01 -4.566349E+03  1.593568E+05  2.838201E-02 -3.517191E-05  0.000000E+00  0.000000E+00  2.838201E-02 -3.517191E-05  2.838201E-02 -3.517191E-05  0.000000E+00  0.000000E+00  1.978000E-04 -2.448200E-07  0.000000E+00  0.000000E+00
  2.531000E+00 -4.500000E+01  2.910600E+07  7.222000E+01  9.856500E-01  1.434900E-02  0.000000E+00  0.000000E+00  1.622600E-02 -1.000000E+07  1.000000E+00  7.709700E+02  0.000000E+00  1.597810E+04 -2.105994E+01 -4.028535E+03  1.278296E+05  2.503998E-02 -3.324945E-05  0.000000E+00  0.000000E+00  2.503998E-02 -3.324945E-05  2.503998E-02 -3.324945E-05  0.000000E+00  0.000000E+00  1.744900E-04 -2.314400E-07  0.000000E+00  0.000000E+00
  2.858000E+00 -4.500000E+01  2.908800E+07  7.222000E+01  9.856800E-01  1.432200E-02  0.000000E+00  0.000000E+00  1.622200E-02 -1.000000E+07  1.000000E+00  7.708000E+02  0.000000E+00  1.414796E+04 -1.986972E+01 -3.566817E+03  1.029207E+05  2.217109E-02 -3.138150E-05  0.000000E+00  0.000000E+00  2.217109E-02 -3.138150E-05  2.217109E-02 -3.138150E-05  0.000000E+00  0.000000E+00  1.545200E-04 -2.184950E-07  0.000000E+00  0.000000E+00
  3.218000E+00 -4.500000E+01  2.907100E+07  7.222000E+01  9.856200E-01  1.437500E-02  0.000000E+00  0.000000E+00  1.621900E-02 -1.000000E+07  1.000000E+00  7.706400E+02  0.000000E+00  1.256606E+04 -1.870897E+01 -3.167691E+03  8.310347E+04  1.969142E-02 -2.956001E-05  0.000000E+00  0.000000E+00  1.969142E-02 -2.956001E-05  1.969142E-02 -2.956001E-05  0.000000E+00  0.000000E+00  1.372700E-04 -2.058700E-07  0.000000E+00  0.000000E+00
  3.613000E+00 -4.500000E+01  2.905400E+07  7.222000E+01  9.857100E-01  1.429100E-02  0.000000E+00  0.000000E+00  1.621600E-02 -1.000000E+07  1.000000E+00  7.704800E+02  0.000000E+00  1.119039E+04 -1.757422E+01 -2.820572E+03  6.727292E+04  1.753511E-02 -2.777951E-05  0.000000E+00  0.000000E+00  1.753511E-02 -2.777951E-05  1.753511E-02 -2.777951E-05  0.000000E+00  0.000000E+00  1.222650E-04 -1.934950E-07  0.000000E+00  0.000000E+00
  4.048000E+00 -4.500000E+01  2.903700E+07  7.222000E+01  9.857600E-01  1.423800E-02  0.000000E+00  0.000000E+00  1.621300E-02 -1.000000E+07  1.000000E+00  7.703200E+02  0.000000E+00  9.987901E+03 -1.646217E+01 -2.517117E+03  5.455725E+04  1.565033E-02 -2.603469E-05  0.000000E+00  0.000000E+00  1.565033E-02 -2.603469E-05  1.565033E-02 -2.603469E-05  0.000000E+00  0.000000E+00  1.091400E-04 -1.813450E-07  0.000000E+00  0.000000E+00
  4.526000E+00 -4.500000E+01  2.902100E+07  7.222000E+01  9.855900E-01  1.440700E-02  0.000000E+00  0.000000E+00  1.621000E-02 -1.000000E+07  1.000000E+00  7.701600E+02  0.000000E+00  8.933215E+03 -1.537029E+01 -2.250922E+03  4.437932E+04  1.399728E-02 -2.432166E-05  0.000000E+00  0.000000E+00  1.399728E-02 -2.432166E-05  1.399728E-02 -2.432166E-05  0.000000E+00  0.000000E+00  9.763900E-05 -1.695250E-07  0.000000E+00  0.000000E+00
  5.052000E+00 -4.500000E+01  2.900500E+07  7.222000E+01  9.856200E-01  1.437500E-02  0.000000E+00  0.000000E+00  1.620700E-02 -1.000000E+07  1.000000E+00  7.700100E+02  0.000000E+00  8.005784E+03 -1.429551E+01 -2.016803E+03  3.613012E+04  1.254369E-02 -2.263555E-05  0.000000E+00  0.000000E+00  1.254369E-02 -2.263555E-05  1.254369E-02 -2.263555E-05  0.000000E+00  0.000000E+00  8.752550E-05 -1.577750E-07  0.000000E+00  0.000000E+00
  5.630000E+00 -4.500000E+01  2.898900E+07  7.222000E+01  9.857800E-01  1.422400E-02  0.000000E+00  0.000000E+00  1.620400E-02 -1.000000E+07  1.000000E+00  7.698600E+02  0.000000E+00  7.184704E+03 -1.323627E+01 -1.809492E+03  2.946246E+04  1.125686E-02 -2.097393E-05  0.000000E+00  0.000000E+00  1.125686E-02 -2.097393E-05  1.125686E-02 -2.097393E-05  0.000000E+00  0.000000E+00  7.855600E-05 -1.462050E-07  0.000000E+00  0.000000E+00
  6.266000E+00 -4.500000E+01  2.897300E+07  7.222000E+01  9.857000E-01  1.429900E-02  0.000000E+00  0.000000E+00  1.620100E-02 -1.000000E+07  1.000000E+00  7.697100E+02  0.000000E+00  6.457339E+03 -1.219134E+01 -1.625793E+03  2.404811E+04  1.011692E-02 -1.933480E-05  0.000000E+00  0.000000E+00  1.011692E-02 -1.933480E-05  1.011692E-02 -1.933480E-05  0.000000E+00  0.000000E+00  7.061250E-05 -1.348200E-07  0.000000E+00  0.000000E+00
  6.965000E+00 -4.500000E+01  2.895800E+07  7.222000E+01  9.857800E-01  1.421900E-02  0.000000E+00  0.000000E+00  1.619800E-02 -1.000000E+07  1.000000E+00  7.695600E+02  0.000000E+00  5.811588E+03 -1.115894E+01 -1.462657E+03  1.965983E+04  9.104921E-03 -1.771551E-05  0.000000E+00  0.000000E+00  9.104921E-03 -1.771551E-05  9.104921E-03 -1.771551E-05  0.000000E+00  0.000000E+00  6.356250E-05 -1.235400E-07  0.000000E+00  0.000000E+00
  7.734000E+00 -4.500000E+01  2.894200E+07  7.222000E+01  9.857400E-01  1.425600E-02  0.000000E+00  0.000000E+00  1.619500E-02 -1.000000E+07  1.000000E+00  7.694200E+02  0.000000E+00  5.236156E+03 -1.013797E+01 -1.317237E+03  1.608226E+04  8.203158E-03 -1.611421E-05  0.000000E+00  0.000000E+00  8.203158E-03 -1.611421E-05  8.203158E-03 -1.611421E-05  0.000000E+00  0.000000E+00  5.727750E-05 -1.124000E-07  0.000000E+00  0.000000E+00
  8.579000E+00 -4.500000E+01  2.892700E+07  7.222000E+01  9.857000E-01  1.430100E-02  0.000000E+00  0.000000E+00  1.619200E-02 -1.000000E+07  1.000000E+00  7.692700E+02  0.000000E+00  4.722784E+03 -9.127609E+00 -1.187443E+03  1.316454E+04  7.398669E-03 -1.452961E-05  0.000000E+00  0.000000E+00  7.398669E-03 -1.452961E-05  7.398669E-03 -1.452961E-05  0.000000E+00  0.000000E+00  5.167250E-05 -1.013750E-07  0.000000E+00  0.000000E+00
  9.508000E+00 -4.500000E+01  2.891200E+07  7.222000E+01  9.856400E-01  1.435900E-02  0.000000E+00  0.000000E+00  1.618900E-02 -1.000000E+07  1.000000E+00  7.691300E+02  0.000000E+00  4.263868E+03 -8.127123E+00 -1.071355E+03  1.078177E+04  6.679522E-03 -1.296064E-05  0.000000E+00  0.000000E+00  6.679522E-03 -1.296064E-05  6.679522E-03 -1.296064E-05  0.000000E+00  0.000000E+00  4.666200E-05 -9.044700E-08  0.000000E+00  0.000000E+00
  1.053000E+01 -4.500000E+01  2.889700E+07  7.222000E+01  9.857300E-01  1.426900E-02  0.000000E+00  0.000000E+00  1.618700E-02 -1.000000E+07  1.000000E+00  7.689900E+02  0.000000E+00  3.852817E+03 -7.135993E+00 -9.673120E+02  8.833924E+03  6.035421E-03 -1.140641E-05  0.000000E+00  0.000000E+00  6.035421E-03 -1.140641E-05  6.035421E-03 -1.140641E-05  0.000000E+00  0.000000E+00  4.217050E-05 -7.961100E-08  0.000000E+00  0.000000E+00
  1.165000E+01 -4.500000E+01  2.888200E+07  7.222000E+01  9.856300E-01  1.436500E-02  0.000000E+00  0.000000E+00  1.618400E-02 -1.000000E+07  1.000000E+00  7.688500E+02  0.000000E+00  3.484587E+03 -6.153672E+00 -8.740385E+02  7.236623E+03  5.458435E-03 -9.866081E-06  0.000000E+00  0.000000E+00  5.458435E-03 -9.866081E-06  5.458435E-03 -9.866081E-06  0.000000E+00  0.000000E+00  3.814650E-05 -6.887600E-08  0.000000E+00  0.000000E+00
  1.289000E+01 -4.500000E+01  2.886700E+07  7.222000E+01  9.858200E-01  1.417600E-02  0.000000E+00  0.000000E+00  1.618100E-02 -1.000000E+07  1.000000E+00  7.687000E+02  0.000000E+00  3.154257E+03 -5.178469E+00 -7.902896E+02  5.926937E+03  4.940844E-03 -8.336999E-06  0.000000E+00  0.000000E+00  4.940844E-03 -8.336999E-06  4.940844E-03 -8.336999E-06  0.000000E+00  0.000000E+00  3.453500E-05 -5.820900E-08  0.000000E+00  0.000000E+00
  1.425000E+01 -4.500000E+01  2.885200E+07  7.222000E+01  9.857500E-01  1.425400E-02  0.000000E+00  0.000000E+00  1.617800E-02 -1.000000E+07  1.000000E+00  7.685600E+02  0.000000E+00  2.857241E+03 -4.210243E+00 -7.149078E+02  4.846319E+03  4.475474E-03 -6.818944E-06  0.000000E+00  0.000000E+00  4.475474E-03 -6.818944E-06  4.475474E-03 -6.818944E-06  0.000000E+00  0.000000E+00  3.128600E-05 -4.761650E-08  0.000000E+00  0.000000E+00
  1.574000E+01 -4.500000E+01  2.883800E+07  7.222000E+01  9.857400E-01  1.426200E-02  0.000000E+00  0.000000E+00  1.617600E-02 -1.000000E+07  1.000000E+00  7.684200E+02  0.000000E+00  2.590536E+03 -3.250003E+00 -6.471300E+02  3.950891E+03  4.057604E-03 -5.313501E-06  0.000000E+00  0.000000E+00  4.057604E-03 -5.313501E-06  4.057604E-03 -5.313501E-06  0.000000E+00  0.000000E+00  2.837150E-05 -3.711600E-08  0.000000E+00  0.000000E+00
  1.739000E+01 -4.500000E+01  2.882300E+07  7.222000E+01  9.857300E-01  1.426500E-02  0.000000E+00  0.000000E+00  1.617300E-02 -1.000000E+07  1.000000E+00  7.682900E+02  0.000000E+00  2.350771E+03 -2.297221E+00 -5.861022E+02  3.197777E+03  3.681948E-03 -3.819840E-06  0.000000E+00  0.000000E+00  3.681948E-03 -3.819840E-06  3.681948E-03 -3.819840E-06  0.000000E+00  0.000000E+00  2.575000E-05 -2.668300E-08  0.000000E+00  0.000000E+00
  1.919000E+01 -4.500000E+01  2.880800E+07  7.222000E+01  9.857700E-01  1.422600E-02  0.000000E+00  0.000000E+00  1.617000E-02 -1.000000E+07  1.000000E+00  7.681500E+02  0.000000E+00  2.134398E+03 -1.351768E+00 -5.309301E+02  2.528436E+03  3.342951E-03 -2.337759E-06  0.000000E+00  0.000000E+00  3.342951E-03 -2.337759E-06  3.342951E-03 -2.337759E-06  0.000000E+00  0.000000E+00  2.338350E-05 -1.633200E-08  0.000000E+00  0.000000E+00
  2.118000E+01 -4.500000E+01  2.879400E+07  7.222000E+01  9.858700E-01  1.413100E-02  0.000000E+00  0.000000E+00  1.616700E-02 -1.000000E+07  1.000000E+00  7.680100E+02  0.000000E+00  1.939230E+03 -4.121960E-01 -4.810573E+02  1.586913E+03  3.037185E-03 -8.649819E-07  0.000000E+00  0.000000E+00  3.037185E-03 -8.649819E-07  3.037185E-03 -8.649819E-07  0.000000E+00  0.000000E+00  2.124750E-05 -6.042400E-09  0.000000E+00  0.000000E+00
  2.336000E+01 -4.500000E+01  2.877900E+07  7.222000E+01  9.856200E-01  1.437700E-02  0.000000E+00  0.000000E+00  1.616500E-02 -1.000000E+07  1.000000E+00  7.678600E+02  0.000000E+00  1.763388E+03  5.232787E-01 -4.360039E+02  3.226074E+03  2.761704E-03  6.002902E-07  0.000000E+00  0.000000E+00  2.761704E-03  6.002902E-07  2.761704E-03  6.002902E-07  0.000000E+00  0.000000E+00  1.932500E-05  4.209400E-09  0.000000E+00  0.000000E+00
  2.576000E+01 -4.500000E+01  2.876500E+07  7.222000E+01  9.857300E-01  1.427300E-02  0.000000E+00  0.000000E+00  1.616200E-02 -1.000000E+07  1.000000E+00  7.677200E+02  0.000000E+00  1.605189E+03  1.452455E+00 -3.953410E+02  1.744991E+03  2.513872E-03  2.054177E-06  0.000000E+00  0.000000E+00  2.513872E-03  2.054177E-06  2.513872E-03  2.054177E-06  0.000000E+00  0.000000E+00  1.759600E-05  1.439900E-08  0.000000E+00  0.000000E+00
  2.840000E+01 -4.500000E+01  2.875000E+07  7.222000E+01  9.858100E-01  1.419300E-02  0.000000E+00  0.000000E+00  1.615900E-02 -1.000000E+07  1.000000E+00  7.675800E+02  0.000000E+00  1.462736E+03  2.373050E+00 -3.585841E+02  1.377133E+03  2.290711E-03  3.494551E-06  0.000000E+00  0.000000E+00  2.290711E-03  3.494551E-06  2.290711E-03  3.494551E-06  0.000000E+00  0.000000E+00  1.603600E-05  2.449700E-08  0.000000E+00  0.000000E+00
  3.131000E+01 -4.500000E+01  2.873500E+07  7.222000E+01  9.856600E-01  1.434400E-02  0.000000E+00  0.000000E+00  1.615600E-02 -1.000000E+07  1.000000E+00  7.674400E+02  0.000000E+00  1.334440E+03  3.283528E+00 -3.253261E+02  1.116275E+03  2.089728E-03  4.919004E-06  0.000000E+00  0.000000E+00  2.089728E-03  4.919004E-06  2.089728E-03  4.919004E-06  0.000000E+00  0.000000E+00  1.463250E-05  3.449150E-08  0.000000E+00  0.000000E+00
  3.450000E+01 -4.500000E+01  2.872100E+07  7.222000E+01  9.858100E-01  1.419500E-02  0.000000E+00  0.000000E+00  1.615300E-02 -1.000000E+07  1.000000E+00  7.672900E+02  0.000000E+00  1.219054E+03  4.182083E+00 -2.952451E+02  9.123172E+02  1.908978E-03  6.324697E-06  0.000000E+00  0.000000E+00  1.908978E-03  6.324697E-06  1.908978E-03  6.324697E-06  0.000000E+00  0.000000E+00  1.336950E-05  4.434900E-08  0.000000E+00  0.000000E+00
  3.801000E+01 -4.500000E+01  2.870600E+07  7.222000E+01  9.857700E-01  1.423000E-02  0.000000E+00  0.000000E+00  1.615100E-02 -1.000000E+07  1.000000E+00  7.671500E+02  0.000000E+00  1.115241E+03  5.063781E+00 -2.679951E+02  7.484517E+02  1.746359E-03  7.703905E-06  0.000000E+00  0.000000E+00  1.746359E-03  7.703905E-06  1.746359E-03  7.703905E-06  0.000000E+00  0.000000E+00  1.223200E-05  5.403700E-08  0.000000E+00  0.000000E+00
  4.187000E+01 -4.500000E+01  2.869100E+07  7.222000E+01  9.857800E-01  1.422300E-02  0.000000E+00  0.000000E+00  1.614800E-02 -1.000000E+07  1.000000E+00  7.670000E+02  0.000000E+00  1.021946E+03  5.913036E+00 -2.432993E+02  6.153905E+02  1.600220E-03  9.032260E-06  0.000000E+00  0.000000E+00  1.600220E-03  9.032260E-06  1.600220E-03  9.032260E-06  0.000000E+00  0.000000E+00  1.121100E-05  6.336050E-08  0.000000E+00  0.000000E+00
  4.612000E+01 -4.500000E+01  2.867600E+07  7.222000E+01  9.857900E-01  1.421100E-02  0.000000E+00  0.000000E+00  1.614500E-02 -1.000000E+07  1.000000E+00  7.668600E+02  0.000000E+00  9.383140E+02  6.699938E+00 -2.209256E+02  5.065524E+02  1.469220E-03  1.026292E-05  0.000000E+00  0.000000E+00  1.469220E-03  1.026292E-05  1.469220E-03  1.026292E-05  0.000000E+00  0.000000E+00  1.029530E-05  7.201600E-08  0.000000E+00  0.000000E+00
  5.079000E+01 -4.500000E+01  2.866100E+07  7.222000E+01  9.857700E-01  1.422500E-02  0.000000E+00  0.000000E+00  1.614200E-02 -1.000000E+07  1.000000E+00  7.667100E+02  0.000000E+00  8.633761E+02  7.365417E+00 -2.006138E+02  4.177849E+02  1.351838E-03  1.130343E-05  0.000000E+00  0.000000E+00  1.351838E-03  1.130343E-05  1.351838E-03  1.130343E-05  0.000000E+00  0.000000E+00  9.474550E-06  7.933600E-08  0.000000E+00  0.000000E+00
  5.592000E+01 -4.500000E+01  2.864600E+07  7.222000E+01  9.856900E-01  1.431000E-02  0.000000E+00  0.000000E+00  1.613900E-02 -1.000000E+07  1.000000E+00  7.665600E+02  0.000000E+00  7.966016E+02  7.787189E+00 -1.822000E+02  3.447128E+02  1.247246E-03  1.196260E-05  0.000000E+00  0.000000E+00  1.247246E-03  1.196260E-05  1.247246E-03  1.196260E-05  0.000000E+00  0.000000E+00  8.743750E-06  8.397950E-08  0.000000E+00  0.000000E+00
  6.156000E+01 -4.500000E+01  2.863000E+07  7.222000E+01  9.857100E-01  1.428900E-02  0.000000E+00  1.221900E-05  1.613600E-02 -1.000000E+07  1.000000E+00  7.664100E+02  0.000000E+00  7.374383E+02  7.713686E+00 -1.655091E+02  2.848693E+02  1.154577E-03  1.184679E-05 -2.957573E-10  0.000000E+00  1.154573E-03  1.184672E-05  1.154581E-03  1.184679E-05 -3.912506E-09  0.000000E+00  8.096100E-06  8.319100E-08 -5.960000E-11  0.000000E+00
  6.777000E+01 -4.500000E+01  2.861400E+07  7.222000E+01  6.683800E-01  0.000000E+00  7.559300E-02  4.857300E-03  3.862500E-02 -6.908000E+04  1.000000E+00  7.662500E+02  1.048720E+03  6.836475E+02  6.429769E+00 -1.503560E+02  2.366145E+02  1.070297E-03  9.837265E-06 -3.348940E-09 -2.183166E-11  1.067844E-03  9.789559E-06  1.070355E-03  9.837590E-06 -5.710939E-08 -3.162143E-10  9.221600E-06  9.858700E-08 -5.921000E-10 -4.400445E-12
  7.460000E+01 -4.500000E+01  2.859600E+07  7.222000E+01  4.894300E-01  0.000000E+00  5.739400E-02  4.912400E-03  4.206400E-02 -3.776600E+04  1.000000E+00  7.660800E+02  1.036630E+03  6.299378E+02  2.417066E+01 -1.365901E+02  1.923193E+02  9.862484E-04  3.752224E-05  4.760671E-09 -7.801672E-09  9.813528E-04  3.746657E-05  9.861658E-04  3.765821E-05  8.294725E-08 -1.359718E-07  1.198550E-05  5.316650E-07  8.303000E-10 -1.358700E-09
  8.210000E+01 -4.500000E+01  2.855600E+07  7.222000E+01  4.690300E-01  0.000000E+00  5.731200E-02  4.911300E-03  4.206800E-02 -3.552100E+04  1.000000E+00  7.656900E+02  1.036560E+03  5.777104E+02  2.408439E+01 -1.240891E+02  1.590586E+02  9.045775E-04  3.734439E-05  2.098083E-08 -1.202552E-08  8.997855E-04  3.735993E-05  9.042117E-04  3.755413E-05  3.658879E-07 -2.098284E-07  1.304600E-05  5.541350E-07  3.574400E-09 -2.018250E-09
  9.035000E+01 -4.500000E+01  2.851100E+07  7.222000E+01  4.566600E-01  0.000000E+00  5.732700E-02  4.909700E-03  4.205000E-02 -3.423600E+04  1.000000E+00  7.652500E+02  1.036550E+03  5.313690E+02  2.350530E+01 -1.127622E+02  1.315938E+02  8.320439E-04  3.640300E-05  3.028878E-08 -1.547220E-08  8.274551E-04  3.648033E-05  8.315160E-04  3.667292E-05  5.284139E-07 -2.698961E-07  1.243000E-05  5.563050E-07  5.021400E-09 -2.537900E-09
  9.942000E+01 -4.500000E+01  2.846100E+07  7.222000E+01  4.467800E-01  0.000000E+00  5.734200E-02  4.908000E-03  4.203200E-02 -3.324800E+04  1.000000E+00  7.647700E+02  1.036540E+03  4.899194E+02  2.290298E+01 -1.024626E+02  1.088957E+02  7.671560E-04  3.542656E-05  3.773699E-08 -1.879224E-08  7.627630E-04  3.556392E-05  7.664978E-04  3.575417E-05  6.581821E-07 -3.277219E-07  1.174850E-05  5.548200E-07  6.131750E-09 -3.027400E-09
  1.094000E+02 -4.500000E+01  2.840800E+07  7.222000E+01  4.379300E-01  0.000000E+00  5.735600E-02  4.906100E-03  4.201300E-02 -3.238900E+04  1.000000E+00  7.642500E+02  1.036520E+03  4.527873E+02  2.228950E+01 -9.311343E+01  9.012571E+01  7.090266E-04  3.443150E-05  4.468072E-08 -2.224363E-08  7.048048E-04  3.463114E-05  7.082475E-04  3.481937E-05  7.790905E-07 -3.878164E-07  1.109350E-05  5.516850E-07  7.138050E-09 -3.527050E-09
  1.204000E+02 -4.500000E+01  2.835000E+07  7.222000E+01  4.295700E-01  0.000000E+00  5.736900E-02  4.904100E-03  4.199200E-02 -3.160000E+04  1.000000E+00  7.636700E+02  1.036500E+03  4.193996E+02  2.167449E+01 -8.462829E+01  7.459832E+01  6.567634E-04  3.343165E-05  5.174493E-08 -2.595478E-08  6.526821E-04  3.369791E-05  6.558614E-04  3.388408E-05  9.020552E-07 -4.524203E-07  1.048500E-05  5.478050E-07  8.140200E-09 -4.055450E-09
  1.324000E+02 -4.500000E+01  2.828800E+07  7.222000E+01  4.214600E-01  0.000000E+00  5.738100E-02  4.901900E-03  4.196900E-02 -3.085400E+04  1.000000E+00  7.630500E+02  1.036480E+03  3.892054E+02  2.106560E+01 -7.691571E+01  6.179025E+01  6.095057E-04  3.243834E-05  5.925940E-08 -2.999577E-08  6.055322E-04  3.277659E-05  6.084724E-04  3.296108E-05  1.032833E-06 -5.227521E-07  9.924050E-06  5.436700E-07  9.187800E-09 -4.621800E-09
  1.457000E+02 -4.500000E+01  2.822100E+07  7.222000E+01  4.135200E-01  0.000000E+00  5.739200E-02  4.899500E-03  4.194500E-02 -3.014100E+04  1.000000E+00  7.623800E+02  1.036460E+03  3.618067E+02  2.045782E+01 -6.990815E+01  5.115086E+01  5.666338E-04  3.144324E-05  6.743070E-08 -3.440983E-08  5.627365E-04  3.185967E-05  5.654582E-04  3.204281E-05  1.175026E-06 -5.995684E-07  9.408050E-06  5.392900E-07  1.030970E-08 -5.231250E-09
  1.603000E+02 -4.500000E+01  2.814900E+07  7.222000E+01  4.057100E-01  0.000000E+00  5.740100E-02  4.897000E-03  4.192000E-02 -2.945600E+04  1.000000E+00  7.616600E+02  1.036430E+03  3.368721E+02  1.984373E+01 -6.354340E+01  4.236676E+01  5.276293E-04  3.043463E-05  7.638595E-08 -3.921215E-08  5.237762E-04  3.093580E-05  5.262980E-04  3.111777E-05  1.330840E-06 -6.831287E-07  8.933600E-06  5.344900E-07  1.152200E-08 -5.884800E-09
  1.763000E+02 -4.500000E+01  2.807000E+07  7.222000E+01  3.980400E-01  0.000000E+00  5.741000E-02  4.894200E-03  4.189400E-02 -2.879800E+04  1.000000E+00  7.608700E+02  1.036400E+03  3.140260E+02  1.920728E+01 -5.774838E+01  3.512106E+01  4.919043E-04  2.938737E-05  8.614939E-08 -4.439804E-08  4.880658E-04  2.997982E-05  4.904036E-04  3.016072E-05  1.500697E-06 -7.733584E-07  8.493450E-06  5.288050E-07  1.282600E-08 -6.580900E-09
  1.940000E+02 -4.500000E+01  2.798500E+07  7.222000E+01  3.905600E-01  0.000000E+00  5.741900E-02  4.891100E-03  4.186500E-02 -2.817000E+04  1.000000E+00  7.600200E+02  1.036360E+03  2.930595E+02  1.851042E+01 -5.248071E+01  2.911726E+01  4.591314E-04  2.824225E-05  9.671358E-08 -4.995513E-08  4.552793E-04  2.893256E-05  4.574469E-04  2.911228E-05  1.684471E-06 -8.700244E-07  8.084000E-06  5.210850E-07  1.421850E-08 -7.317350E-09
  2.134000E+02 -4.500000E+01  2.789300E+07  7.222000E+01  3.833100E-01  0.000000E+00  5.742700E-02  4.887800E-03  4.183200E-02 -2.757300E+04  1.000000E+00  7.590700E+02  1.036320E+03  2.738712E+02  1.771998E+01 -4.771427E+01  2.414932E+01  4.291486E-04  2.694761E-05  1.080222E-07 -5.585531E-08  4.252569E-04  2.774225E-05  4.272675E-04  2.792025E-05  1.881170E-06 -9.726497E-07  7.704050E-06  5.102200E-07  1.568950E-08 -8.090100E-09
  2.347000E+02 -4.500000E+01  2.779200E+07  7.222000E+01  3.763500E-01  0.000000E+00  5.743400E-02  4.884200E-03  4.179800E-02 -2.701100E+04  1.000000E+00  7.580400E+02  1.036280E+03  2.560765E+02  1.681950E+01 -4.337057E+01  2.004749E+01  4.013514E-04  2.547833E-05  1.198023E-07 -6.204677E-08  3.974018E-04  2.638298E-05  3.992655E-04  2.655865E-05  2.086034E-06 -1.080323E-06  7.343850E-06  4.954550E-07  1.720100E-08 -8.892550E-09
  2.581000E+02 -4.500000E+01  2.768300E+07  7.222000E+01  3.697500E-01  0.000000E+00  5.744200E-02  4.880200E-03  4.176100E-02 -2.648800E+04  1.000000E+00  7.569200E+02  1.036230E+03  2.395203E+02  1.577183E+01 -3.941549E+01  1.665407E+01  3.754962E-04  2.377723E-05  1.317484E-07 -6.847552E-08  3.714761E-04  2.479692E-05  3.732024E-04  2.496934E-05  2.293741E-06 -1.192105E-06  6.999650E-06  4.753700E-07  1.871200E-08 -9.718250E-09
  2.839000E+02 -4.500000E+01  2.756500E+07  7.222000E+01  3.635900E-01  0.000000E+00  5.744900E-02  4.875800E-03  4.172000E-02 -2.600700E+04  1.000000E+00  7.556900E+02  1.036180E+03  2.241149E+02  1.454121E+01 -3.582709E+01  1.385458E+01  3.514410E-04  2.178918E-05  1.434351E-07 -7.508408E-08  3.473460E-04  2.292827E-05  3.489440E-04  2.309612E-05  2.496891E-06 -1.306990E-06  6.669300E-06  4.485000E-07  2.016700E-08 -1.056160E-08
  3.123000E+02 -4.500000E+01  2.743700E+07  7.222000E+01  3.579500E-01  0.000000E+00  5.745600E-02  4.871100E-03  4.167600E-02 -2.557400E+04  1.000000E+00  7.543500E+02  1.036130E+03  2.097034E+02  1.316137E+01 -3.256679E+01  1.154507E+01  3.289343E-04  1.956789E-05  1.542938E-07 -8.176579E-08  3.247707E-04  2.082878E-05  3.262487E-04  2.099099E-05  2.685579E-06 -1.423121E-06  6.348750E-06  4.154500E-07  2.149450E-08 -1.141000E-08
  3.434000E+02 -4.500000E+01  2.729900E+07  7.222000E+01  3.529100E-01  0.000000E+00  5.746300E-02  4.865900E-03  4.162800E-02 -2.519100E+04  1.000000E+00  7.528900E+02  1.036070E+03  1.961816E+02  1.163396E+01 -2.960803E+01  9.646104E+00  3.078082E-04  1.711744E-05  1.636773E-07 -8.841222E-08  3.035934E-04  1.850064E-05  3.049595E-04  1.865605E-05  2.848552E-06 -1.538615E-06  6.035350E-06  3.759300E-07  2.261400E-08 -1.225150E-08
  3.777000E+02 -4.500000E+01  2.715100E+07  7.222000E+01  3.485200E-01  0.000000E+00  5.747000E-02  4.860200E-03  4.157700E-02 -2.486200E+04  1.000000E+00  7.513200E+02  1.036000E+03  1.833739E+02  9.994602E+00 -2.691302E+01  8.092073E+00  2.877823E-04  1.449501E-05  1.708607E-07 -9.489813E-08  2.835476E-04  1.599871E-05  2.848090E-04  1.614629E-05  2.973210E-06 -1.651285E-06  5.724300E-06  3.307950E-07  2.343600E-08 -1.307200E-08
  4.154000E+02 -4.500000E+01  2.699300E+07  7.222000E+01  3.448300E-01  0.000000E+00  5.747700E-02  4.854200E-03  4.152100E-02 -2.458800E+04  1.000000E+00  7.496100E+02  1.035930E+03  1.712562E+02  8.356160E+00 -2.446452E+01  6.829825E+00  2.688134E-04  1.187840E-05  1.753377E-07 -1.010418E-07  2.645987E-04  1.349675E-05  2.657627E-04  1.363636E-05  3.050746E-06 -1.757976E-06  5.416050E-06  2.836050E-07  2.390250E-08 -1.385000E-08
  4.568000E+02 -4.500000E+01  2.682600E+07  7.222000E+01  3.418000E-01  0.000000E+00  5.748400E-02  4.847600E-03  4.146200E-02 -2.436400E+04  1.000000E+00  7.478000E+02  1.035850E+03  1.597907E+02  6.794398E+00 -2.224219E+01  5.808772E+00  2.508418E-04  9.387039E-06  1.768730E-07 -1.067227E-07  2.466905E-04  1.111176E-05  2.477646E-04  1.124366E-05  3.077086E-06 -1.856589E-06  5.111200E-06  2.370000E-07  2.399000E-08 -1.457100E-08
  5.024000E+02 -4.500000E+01  2.665000E+07  7.222000E+01  3.393400E-01  0.000000E+00  5.749100E-02  4.840700E-03  4.139900E-02 -2.418400E+04  1.000000E+00  7.458400E+02  1.035770E+03  1.489578E+02  5.446433E+00 -2.022343E+01  4.994439E+00  2.338383E-04  7.235468E-06  1.756380E-07 -1.118451E-07  2.297916E-04  9.055607E-06  2.307829E-04  9.180889E-06  3.055234E-06 -1.945464E-06  4.811800E-06  1.958350E-07  2.372450E-08 -1.522150E-08
  5.525000E+02 -4.500000E+01  2.646700E+07  7.222000E+01  3.373400E-01  0.000000E+00  5.749800E-02  4.833300E-03  4.133300E-02 -2.403900E+04  1.000000E+00  7.437900E+02  1.035690E+03  1.387991E+02  4.290653E+00 -1.839017E+01  4.368834E+00  2.178729E-04  5.388804E-06  1.721904E-07 -1.165071E-07  2.139625E-04  7.295252E-06  2.148780E-04  7.415093E-06  2.994895E-06 -2.026301E-06  4.522300E-06  1.598750E-07  2.318150E-08 -1.581550E-08
  6.076000E+02 -4.500000E+01  2.627500E+07  7.222000E+01  3.357300E-01  0.000000E+00  5.750600E-02  4.825400E-03  4.126300E-02 -2.392100E+04  1.000000E+00  7.416200E+02  1.035600E+03  1.292706E+02  3.022833E+00 -1.672618E+01  4.068793E+00  2.028818E-04  3.369000E-06  1.670282E-07 -1.212019E-07  1.991313E-04  5.363067E-06  1.999772E-04  5.476679E-06  2.904748E-06 -2.107686E-06  4.243750E-06  1.192200E-07  2.242650E-08 -1.641700E-08
  6.682000E+02 -4.500000E+01  2.607700E+07  7.222000E+01  3.343900E-01  0.000000E+00  5.751300E-02  4.817200E-03  4.119000E-02 -2.382400E+04  1.000000E+00  7.393400E+02  1.035510E+03  1.198135E+02  1.063478E+00 -1.521423E+01  1.531835E+01  1.879934E-04  2.650535E-07  1.599240E-07 -1.270484E-07  1.844342E-04  2.371098E-06  1.852127E-04  2.474118E-06  2.780846E-06 -2.209064E-06  3.959950E-06  5.431100E-08  2.142600E-08 -1.717450E-08
  7.348000E+02 -4.500000E+01  2.587400E+07  7.222000E+01  3.324100E-01  0.000000E+00  5.752000E-02  4.808500E-03  4.111400E-02 -2.368200E+04  1.000000E+00  7.369700E+02  1.035420E+03  1.090125E+02 -1.566670E+00 -1.383833E+01  1.244668E+00  1.710060E-04 -3.906766E-06  1.507947E-07 -1.357115E-07  1.676816E-04 -1.636999E-06  1.683842E-04 -1.547360E-06  2.621757E-06 -2.359403E-06  3.629450E-06 -3.281700E-08  2.015400E-08 -1.828750E-08
  8.081000E+02 -4.500000E+01  2.567100E+07  7.222000E+01  3.278500E-01  0.000000E+00  5.752600E-02  4.799800E-03  4.103800E-02 -2.335500E+04  1.000000E+00  7.345600E+02  1.035330E+03  9.693490E+01 -1.854466E+00 -1.258244E+01  1.067555E+00  1.520714E-04 -4.456545E-06  1.442354E-07 -1.468197E-07  1.489484E-04 -1.999942E-06  1.495640E-04 -1.904254E-06  2.507435E-06 -2.552297E-06  3.265800E-06 -4.111150E-08  1.918450E-08 -1.964800E-08
  8.887000E+02 -4.500000E+01  2.546500E+07  7.222000E+01  3.202500E-01  0.000000E+00  5.753000E-02  4.790700E-03  4.096000E-02 -2.281900E+04  1.000000E+00  7.320800E+02  1.035230E+03  8.507449E+01 -1.054462E+00 -1.143221E+01  6.613543E-01  1.335666E-04 -3.365676E-06  1.456687E-07 -1.634771E-07  1.305099E-04 -6.379824E-07  1.310344E-04 -5.240522E-07  2.532139E-06 -2.841626E-06  2.924050E-06 -1.165925E-08  1.920050E-08 -2.163450E-08
  9.772000E+02 -4.500000E+01  2.525400E+07  7.222000E+01  3.089700E-01  0.000000E+00  5.753500E-02  4.781200E-03  4.087900E-02 -2.203800E+04  1.000000E+00  7.294900E+02  1.035130E+03  7.469239E+01  4.969501E-01 -1.037598E+01 -8.209566E-01  1.174940E-04 -1.186144E-06  1.599098E-07 -1.881094E-07  1.142791E-04  1.939661E-06  1.147145E-04  2.083386E-06  2.779460E-06 -3.269528E-06  2.645700E-06  5.020300E-08  2.078050E-08 -2.449650E-08
  1.075000E+03 -4.500000E+01  2.502400E+07  7.222000E+01  2.936800E-01  0.000000E+00  5.754100E-02  4.770600E-03  4.078900E-02 -2.100700E+04  1.000000E+00  7.266200E+02  1.035020E+03  6.518930E+01  2.336502E-01 -9.397227E+00 -1.949604E-01  1.029586E-04 -1.996647E-06  1.912377E-07 -2.313137E-07  9.929469E-05  1.849652E-06  9.963495E-05  2.023392E-06  3.323661E-06 -4.020046E-06  2.407200E-06  5.170700E-08  2.436900E-08 -2.948300E-08
  1.182000E+03 -4.500000E+01  2.476900E+07  7.222000E+01  2.650000E-01  0.000000E+00  5.754700E-02  4.758600E-03  4.068900E-02 -1.914700E+04  1.000000E+00  7.233900E+02  1.034900E+03  5.321878E+01 -1.103430E+00 -8.444272E+00  2.610600E-01  8.500433E-05 -4.986843E-06  2.652676E-07 -3.301501E-07  8.019914E-05  5.131567E-07  8.039453E-05  7.502587E-07  4.609769E-06 -5.737107E-06  2.096950E-06  2.170400E-08  3.268950E-08 -4.051950E-08
  1.300000E+03 -4.500000E+01  2.447200E+07  7.222000E+01  1.581200E-01  0.000000E+00  5.755400E-02  4.744200E-03  4.056900E-02 -1.277300E+04  1.000000E+00  7.195100E+02  1.034760E+03  2.832677E+01 -5.669469E+00 -6.421066E+00  3.332165E-01  4.985267E-05 -1.718803E-05  6.420630E-07 -8.828510E-07  3.896539E-05 -2.462205E-06  3.869654E-05 -1.848394E-06  1.115610E-05 -1.533957E-05  1.152130E-06 -6.553500E-08  7.044650E-08 -9.623800E-08
  1.429000E+03 -4.500000E+01  2.418500E+07  7.222000E+01  0.000000E+00  0.000000E+00  5.945600E-02  1.000000E+00  9.031600E-03  0.000000E+00  1.000000E+00  0.000000E+00  1.028630E+03  2.652171E+01 -2.531158E+00 -4.011412E+00  2.227418E-01  8.450207E-05 -9.210398E-06  4.756024E-06 -5.399938E-07  5.210347E-06 -2.095065E-07  4.241219E-06  0.000000E+00  8.026087E-05 -9.210398E-06  1.979300E-07  0.000000E+00  4.221450E-07 -4.741750E-08
  1.571000E+03 -4.500000E+01  2.394900E+07  7.222000E+01  0.000000E+00  0.000000E+00  5.993700E-02  1.000000E+00  1.046900E-03  0.000000E+00  1.000000E+00  0.000000E+00  1.027030E+03  3.671547E+01  3.036069E+00 -3.012444E+00  2.128819E-01  1.237825E-04  9.689817E-06  7.384559E-06  5.808581E-07  7.035130E-07  8.816477E-09  0.000000E+00  0.000000E+00  1.237825E-04  9.689817E-06  0.000000E+00  0.000000E+00  6.394500E-07  5.011200E-08
  1.728000E+03 -4.500000E+01  2.376200E+07  7.222000E+01  0.000000E+00  0.000000E+00  5.999500E-02  1.000000E+00  7.719900E-05  0.000000E+00  1.000000E+00  0.000000E+00  1.026770E+03  2.951846E+01  2.458961E-01 -2.751008E+00  3.879888E-01  9.907180E-05  3.558622E-07  5.940824E-06  2.135036E-08  5.797835E-08  2.288984E-11  0.000000E+00  0.000000E+00  9.907180E-05  3.558622E-07  0.000000E+00  0.000000E+00  5.123750E-07  1.841000E-09
  1.900000E+03 -4.500000E+01  2.357500E+07  7.222000E+01  0.000000E+00  0.000000E+00  6.000000E-02  1.000000E+00  4.126300E-06  0.000000E+00  1.000000E+00  0.000000E+00  1.026680E+03  2.682965E+01  1.426784E-01 -2.501178E+00  6.128913E+00  9.004444E-05  1.081486E-08  5.402443E-06  6.488899E-10  3.818229E-09  3.685950E-14  0.000000E+00  0.000000E+00  9.004444E-05  1.081486E-08  0.000000E+00  0.000000E+00  4.658050E-07  5.595850E-11
  2.089000E+03 -4.500000E+01  2.338800E+07  7.222000E+01  0.000000E+00  0.000000E+00  6.000000E-02  1.000000E+00  1.663900E-07  0.000000E+00  1.000000E+00  0.000000E+00  1.026600E+03  2.438874E+01  1.395071E-01 -2.273310E+00  2.559837E+02  8.189072E-05  2.094222E-10  4.913439E-06  1.256533E-11  1.834144E-10  2.905296E-17  0.000000E+00  0.000000E+00  8.189072E-05  2.094222E-10  0.000000E+00  0.000000E+00  4.236950E-07  1.083750E-12
  2.298000E+03 -4.500000E+01  2.320100E+07  7.222000E+01  0.000000E+00  0.000000E+00  6.000000E-02  1.000000E+00  5.197600E-09  0.000000E+00  1.000000E+00  0.000000E+00  1.026520E+03  2.217460E+01  1.394300E-01 -2.066788E+00 -9.044981E+02  7.449398E-05 -4.899206E-11  4.469642E-06 -2.939525E-12  6.675904E-12 -3.067120E-19  0.000000E+00  0.000000E+00  7.449398E-05 -4.899206E-11  0.000000E+00  0.000000E+00  3.854850E-07 -2.535150E-13
  2.527000E+03 -4.500000E+01  2.301400E+07  7.222000E+01  0.000000E+00  0.000000E+00  6.000000E-02  1.000000E+00  1.272400E-10  0.000000E+00  1.000000E+00  0.000000E+00  1.026450E+03  2.015333E+01  1.394346E-01 -1.878375E+00 -1.087311E+03  6.773813E-05 -3.370954E-11  4.064294E-06 -2.022571E-12  1.885175E-13 -5.127916E-21  0.000000E+00  0.000000E+00  6.773813E-05 -3.370954E-11  0.000000E+00  0.000000E+00  3.505850E-07 -1.744600E-13
  2.778000E+03 -4.500000E+01  2.282700E+07  7.222000E+01  0.000000E+00  0.000000E+00  6.000000E-02  1.000000E+00  2.451000E-12  0.000000E+00  1.000000E+00  0.000000E+00  1.026370E+03  1.831826E+01  1.394396E-01 -1.707430E+00 -1.846120E+03  6.160179E-05 -1.642102E-11  3.696107E-06 -9.852618E-13  4.176433E-15 -4.767243E-23  0.000000E+00  0.000000E+00  6.160179E-05 -1.642102E-11  0.000000E+00  0.000000E+00  3.188800E-07 -8.499850E-14
  3.055000E+03 -4.500000E+01  2.264000E+07  7.222000E+01  0.000000E+00  0.000000E+00  6.000000E-02  1.000000E+00  3.723200E-14  0.000000E+00  1.000000E+00  0.000000E+00  1.026300E+03  1.664786E+01  1.394435E-01 -1.551922E+00 -8.176397E+03  5.601314E-05 -3.067215E-12  3.360781E-06 -1.840331E-13  7.291609E-17 -1.338858E-25  0.000000E+00  0.000000E+00  5.601314E-05 -3.067215E-12  0.000000E+00  0.000000E+00  2.899950E-07 -1.587900E-14
  3.359000E+03 -4.500000E+01  2.245300E+07  7.222000E+01  0.000000E+00  0.000000E+00  6.000000E-02  1.000000E+00  4.470400E-16  0.000000E+00  1.000000E+00  0.000000E+00  1.026220E+03  1.512654E+01  1.394464E-01 -1.410378E+00  3.100052E+03  5.092034E-05  6.687768E-12  3.055217E-06  4.012663E-13  1.003792E-18  2.615599E-27  0.000000E+00  0.000000E+00  5.092034E-05  6.687768E-12  0.000000E+00  0.000000E+00  2.636700E-07  3.463650E-14
  3.694000E+03 -4.500000E+01  2.226600E+07  7.222000E+01  0.000000E+00  0.000000E+00  6.000000E-02  1.000000E+00  4.251500E-18  0.000000E+00  1.000000E+00  0.000000E+00  1.026140E+03  1.374715E+01  1.394481E-01 -1.282118E+00  1.290597E+03  4.630038E-05  1.328534E-11  2.778029E-06  7.971184E-13  1.093488E-20  4.973894E-29  0.000000E+00  0.000000E+00  4.630038E-05  1.328534E-11  0.000000E+00  0.000000E+00  2.397850E-07  6.881700E-14
  4.062000E+03 -4.500000E+01  2.207900E+07  7.222000E+01  0.000000E+00  0.000000E+00  6.000000E-02  1.000000E+00  3.210700E-20  0.000000E+00  1.000000E+00  0.000000E+00  1.026070E+03  1.249203E+01  1.394495E-01 -1.165471E+00  8.244114E+02  4.209463E-05  1.720199E-11  2.525684E-06  1.032118E-12  9.438630E-23  4.895593E-31  0.000000E+00  0.000000E+00  4.209463E-05  1.720199E-11  0.000000E+00  0.000000E+00  2.180350E-07  8.911950E-14
  4.467000E+03 -4.500000E+01  2.189300E+07  7.222000E+01  0.000000E+00  0.000000E+00  6.000000E-02  1.000000E+00  1.930300E-22  0.000000E+00  1.000000E+00  0.000000E+00  1.025990E+03  1.134875E+01  1.394500E-01 -1.059258E+00  6.207620E+02  3.826176E-05  1.890093E-11  2.295704E-06  1.134054E-12  6.471135E-25  3.254798E-33  0.000000E+00  0.000000E+00  3.826176E-05  1.890093E-11  0.000000E+00  0.000000E+00  1.982150E-07  9.793700E-14
  4.912000E+03 -4.500000E+01  2.170600E+07  7.222000E+01  0.000000E+00  0.000000E+00  6.000000E-02  1.000000E+00  9.252700E-25  0.000000E+00  1.000000E+00  0.000000E+00  1.025920E+03  1.031032E+01  1.394499E-01 -9.628066E-01  5.145017E+02  3.477853E-05  1.885588E-11  2.086707E-06  1.131353E-12  3.531702E-27  1.566158E-35  0.000000E+00  0.000000E+00  3.477853E-05  1.885588E-11  0.000000E+00  0.000000E+00  1.802000E-07  9.771850E-14
  5.401000E+03 -4.500000E+01  2.151900E+07  7.222000E+01  0.000000E+00  0.000000E+00  6.000000E-02  1.000000E+00  3.542800E-27  0.000000E+00  1.000000E+00  0.000000E+00  1.025840E+03  9.367719E+00  1.394497E-01 -8.752557E-01  4.588930E+02  3.161507E-05  1.748160E-11  1.896902E-06  1.048896E-12  1.537760E-29  5.593516E-38  0.000000E+00  0.000000E+00  3.161507E-05  1.748160E-11  0.000000E+00  0.000000E+00  1.638350E-07  9.061100E-14
  5.939000E+03 -4.500000E+01  2.133300E+07  7.222000E+01  0.000000E+00  0.000000E+00  6.000000E-02  1.000000E+00  1.085500E-29  0.000000E+00  1.000000E+00  0.000000E+00  1.025760E+03  8.509857E+00  1.394489E-01 -7.955564E-01  4.374631E+02  2.873459E-05  1.516386E-11  1.724071E-06  9.098312E-13  5.347856E-32  1.495302E-40  0.000000E+00  0.000000E+00  2.873459E-05  1.516386E-11  0.000000E+00  0.000000E+00  1.489300E-07  7.861000E-14
  6.530000E+03 -4.500000E+01  2.114700E+07  7.222000E+01  0.000000E+00  0.000000E+00  6.000000E-02  1.000000E+00  2.666400E-32  0.000000E+00  1.000000E+00  0.000000E+00  1.025690E+03  7.729966E+00  1.394481E-01 -7.230641E-01  4.498623E+02  2.611454E-05  1.219917E-11  1.566869E-06  7.319493E-13  1.488384E-34  2.971947E-43  0.000000E+00  0.000000E+00  2.611454E-05  1.219917E-11  0.000000E+00  0.000000E+00  1.353700E-07  6.325100E-14
  7.181000E+03 -4.500000E+01  2.096100E+07  7.222000E+01  0.000000E+00  0.000000E+00  6.000000E-02  1.000000E+00  5.256900E-35  0.000000E+00  1.000000E+00  0.000000E+00  1.025610E+03  7.021774E+00  1.394470E-01 -6.571789E-01  5.146389E+02  2.373409E-05  8.818136E-12  1.424045E-06  5.290875E-13  3.321087E-37  4.258848E-46  0.000000E+00  0.000000E+00  2.373409E-05  8.818136E-12  0.000000E+00  0.000000E+00  1.230500E-07  4.572800E-14
  7.896000E+03 -4.500000E+01  2.077500E+07  7.222000E+01  0.000000E+00  0.000000E+00  6.000000E-02  1.000000E+00  8.330100E-38  0.000000E+00  1.000000E+00  0.000000E+00  1.025540E+03  6.379947E+00  1.394461E-01 -5.973918E-01  7.272949E+02  2.157564E-05  5.160277E-12  1.294539E-06  3.096166E-13  5.949471E-40  3.970487E-49  0.000000E+00  0.000000E+00  2.157564E-05  5.160277E-12  0.000000E+00  0.000000E+00  1.118750E-07  2.676350E-14
  8.682000E+03 -4.500000E+01  2.058900E+07  7.222000E+01  0.000000E+00  0.000000E+00  6.000000E-02  1.000000E+00  1.062400E-40  0.000000E+00  1.000000E+00  0.000000E+00  1.025460E+03  5.797299E+00  1.394448E-01 -5.430217E-01  2.355574E+03  1.961528E-05  1.317686E-12  1.176915E-06  7.906119E-14  8.568709E-43  1.300018E-52  0.000000E+00  0.000000E+00  1.961528E-05  1.317686E-12  0.000000E+00  0.000000E+00  1.017270E-07  6.835250E-15
  9.547000E+03 -4.500000E+01  2.040300E+07  7.222000E+01  0.000000E+00  0.000000E+00  6.000000E-02  1.000000E+00  1.093000E-73  0.000000E+00  1.000000E+00  0.000000E+00  1.025390E+03  2.759914E+00  1.394444E-01 -2.585509E-01 -1.145575E+06  9.340742E-06 -2.847009E-14  5.604428E-07 -1.708203E-15  9.923696E-46 -3.122440E-87  0.000000E+00  0.000000E+00  9.340742E-06 -2.847009E-14  0.000000E+00  0.000000E+00  4.844700E-08 -1.476888E-16
  3.750000E-02 -5.500000E+01  2.978500E+07  7.278000E+01  9.773300E-01  2.266800E-02  0.000000E+00  0.000000E+00  1.634300E-02 -1.000000E+07  1.000000E+00  7.748800E+02  0.000000E+00  2.686131E+05 -6.146859E+01 -6.774618E+04  3.601992E+07  4.207343E-01 -9.657640E-05  0.000000E+00  0.000000E+00  4.207343E-01 -9.657640E-05  4.207343E-01 -9.657640E-05  0.000000E+00  0.000000E+00  2.940500E-03 -6.742150E-07  0.000000E+00  0.000000E+00
  1.162000E-01 -5.500000E+01  2.963100E+07  7.278000E+01  9.832500E-01  1.674800E-02  0.000000E+00  0.000000E+00  1.631400E-02 -1.000000E+07  1.000000E+00  7.734700E+02  0.000000E+00  3.965760E+05 -5.120961E+01 -1.000193E+05  1.056554E+07  6.211088E-01 -8.047219E-05  0.000000E+00  0.000000E+00  6.211088E-01 -8.047219E-05  6.211088E-01 -8.047219E-05  0.000000E+00  0.000000E+00  4.335200E-03 -5.595000E-07  0.000000E+00  0.000000E+00
  2.028000E-01 -5.500000E+01  2.955000E+07  7.278000E+01  9.842200E-01  1.577800E-02  0.000000E+00  0.000000E+00  1.629900E-02 -1.000000E+07  1.000000E+00  7.727300E+02  0.000000E+00  2.091855E+05 -4.582020E+01 -5.275789E+04  5.503945E+06  3.275396E-01 -7.201531E-05  0.000000E+00  0.000000E+00  3.275396E-01 -7.201531E-05  3.275396E-01 -7.201531E-05  0.000000E+00  0.000000E+00  2.279850E-03 -5.007250E-07  0.000000E+00  0.000000E+00
  2.980000E-01 -5.500000E+01  2.949400E+07  7.278000E+01  9.846500E-01  1.534800E-02  0.000000E+00  0.000000E+00  1.628900E-02 -1.000000E+07  1.000000E+00  7.722000E+02  0.000000E+00  1.391549E+05 -4.204941E+01 -3.509562E+04  3.407338E+06  2.178566E-01 -6.609963E-05  0.000000E+00  0.000000E+00  2.178566E-01 -6.609963E-05  2.178566E-01 -6.609963E-05  0.000000E+00  0.000000E+00  1.516600E-03 -4.597300E-07  0.000000E+00  0.000000E+00
  4.027000E-01 -5.500000E+01  2.945000E+07  7.278000E+01  9.849300E-01  1.506600E-02  0.000000E+00  0.000000E+00  1.628000E-02 -1.000000E+07  1.000000E+00  7.717900E+02  0.000000E+00  1.019848E+05 -3.909012E+01 -2.572104E+04  2.292879E+06  1.596488E-01 -6.145836E-05  0.000000E+00  0.000000E+00  1.596488E-01 -6.145836E-05  1.596488E-01 -6.145836E-05  0.000000E+00  0.000000E+00  1.111730E-03 -4.275750E-07  0.000000E+00  0.000000E+00
  5.178000E-01 -5.500000E+01  2.941300E+07  7.278000E+01  9.851600E-01  1.483600E-02  0.000000E+00  0.000000E+00  1.627400E-02 -1.000000E+07  1.000000E+00  7.714400E+02  0.000000E+00  7.892615E+04 -3.661678E+01 -1.990542E+04  1.621458E+06  1.235427E-01 -5.757917E-05  0.000000E+00  0.000000E+00  1.235427E-01 -5.757917E-05  1.235427E-01 -5.757917E-05  0.000000E+00  0.000000E+00  8.605500E-04 -4.006950E-07  0.000000E+00  0.000000E+00
  6.444000E-01 -5.500000E+01  2.938100E+07  7.278000E+01  9.852100E-01  1.478900E-02  0.000000E+00  0.000000E+00  1.626800E-02 -1.000000E+07  1.000000E+00  7.711400E+02  0.000000E+00  6.324316E+04 -3.446376E+01 -1.594998E+04  1.184692E+06  9.898748E-02 -5.420347E-05  0.000000E+00  0.000000E+00  9.898748E-02 -5.420347E-05  9.898748E-02 -5.420347E-05  0.000000E+00  0.000000E+00  6.897150E-04 -3.773250E-07  0.000000E+00  0.000000E+00
  7.835000E-01 -5.500000E+01  2.935200E+07  7.278000E+01  9.853300E-01  1.467200E-02  0.000000E+00  0.000000E+00  1.626200E-02 -1.000000E+07  1.000000E+00  7.708800E+02  0.000000E+00  5.191126E+04 -3.253839E+01 -1.309194E+04  8.857552E+05  8.124621E-02 -5.118455E-05  0.000000E+00  0.000000E+00  8.124621E-02 -5.118455E-05  8.124621E-02 -5.118455E-05  0.000000E+00  0.000000E+00  5.662800E-04 -3.563950E-07  0.000000E+00  0.000000E+00
  9.366000E-01 -5.500000E+01  2.932600E+07  7.278000E+01  9.854400E-01  1.456100E-02  0.000000E+00  0.000000E+00  1.625700E-02 -1.000000E+07  1.000000E+00  7.706300E+02  0.000000E+00  4.337367E+04 -3.078167E+01 -1.093863E+04  6.737872E+05  6.788056E-02 -4.843067E-05  0.000000E+00  0.000000E+00  6.788056E-02 -4.843067E-05  6.788056E-02 -4.843067E-05  0.000000E+00  0.000000E+00  4.732350E-04 -3.373150E-07  0.000000E+00  0.000000E+00
  1.105000E+00 -5.500000E+01  2.930200E+07  7.278000E+01  9.853600E-01  1.463900E-02  0.000000E+00  0.000000E+00  1.625300E-02 -1.000000E+07  1.000000E+00  7.704100E+02  0.000000E+00  3.673363E+04 -2.915470E+01 -9.263865E+03  5.191605E+05  5.748591E-02 -4.588031E-05  0.000000E+00  0.000000E+00  5.748591E-02 -4.588031E-05  5.748591E-02 -4.588031E-05  0.000000E+00  0.000000E+00  4.008900E-04 -3.196650E-07  0.000000E+00  0.000000E+00
  1.290000E+00 -5.500000E+01  2.927900E+07  7.278000E+01  9.856200E-01  1.437700E-02  0.000000E+00  0.000000E+00  1.624900E-02 -1.000000E+07  1.000000E+00  7.701900E+02  0.000000E+00  3.144357E+04 -2.763030E+01 -7.929586E+03  4.044004E+05  4.920509E-02 -4.349093E-05  0.000000E+00  0.000000E+00  4.920509E-02 -4.349093E-05  4.920509E-02 -4.349093E-05  0.000000E+00  0.000000E+00  3.432200E-04 -3.030250E-07  0.000000E+00  0.000000E+00
  1.493000E+00 -5.500000E+01  2.925800E+07  7.278000E+01  9.854100E-01  1.459300E-02  0.000000E+00  0.000000E+00  1.624500E-02 -1.000000E+07  1.000000E+00  7.699900E+02  0.000000E+00  2.715010E+04 -2.618545E+01 -6.846655E+03  3.175815E+05  4.248461E-02 -4.122638E-05  0.000000E+00  0.000000E+00  4.248461E-02 -4.122638E-05  4.248461E-02 -4.122638E-05  0.000000E+00  0.000000E+00  2.964200E-04 -2.874050E-07  0.000000E+00  0.000000E+00
  1.717000E+00 -5.500000E+01  2.923700E+07  7.278000E+01  9.860900E-01  1.391400E-02  0.000000E+00  0.000000E+00  1.624100E-02 -1.000000E+07  1.000000E+00  7.698000E+02  0.000000E+00  2.360843E+04 -2.480732E+01 -5.953317E+03  2.511871E+05  3.694111E-02 -3.906663E-05  0.000000E+00  0.000000E+00  3.694111E-02 -3.906663E-05  3.694111E-02 -3.906663E-05  0.000000E+00  0.000000E+00  2.577600E-04 -2.721750E-07  0.000000E+00  0.000000E+00
  1.963000E+00 -5.500000E+01  2.921800E+07  7.278000E+01  9.852200E-01  1.477900E-02  0.000000E+00  0.000000E+00  1.623700E-02 -1.000000E+07  1.000000E+00  7.696200E+02  0.000000E+00  2.064508E+04 -2.348590E+01 -5.205818E+03  1.997563E+05  3.230298E-02 -3.699607E-05  0.000000E+00  0.000000E+00  3.230298E-02 -3.699607E-05  3.230298E-02 -3.699607E-05  0.000000E+00  0.000000E+00  2.254650E-04 -2.581250E-07  0.000000E+00  0.000000E+00
  2.234000E+00 -5.500000E+01  2.919900E+07  7.278000E+01  9.855000E-01  1.450300E-02  0.000000E+00  0.000000E+00  1.623400E-02 -1.000000E+07  1.000000E+00  7.694400E+02  0.000000E+00  1.813987E+04 -2.221186E+01 -4.573864E+03  1.596162E+05  2.838205E-02 -3.499962E-05  0.000000E+00  0.000000E+00  2.838205E-02 -3.499962E-05  2.838205E-02 -3.499962E-05  0.000000E+00  0.000000E+00  1.982150E-04 -2.441600E-07  0.000000E+00  0.000000E+00
  2.531000E+00 -5.500000E+01  2.918100E+07  7.278000E+01  9.856200E-01  1.438100E-02  0.000000E+00  0.000000E+00  1.623000E-02 -1.000000E+07  1.000000E+00  7.692700E+02  0.000000E+00  1.600443E+04 -2.097255E+01 -4.035164E+03  1.280369E+05  2.504001E-02 -3.305782E-05  0.000000E+00  0.000000E+00  2.504001E-02 -3.305782E-05  2.504001E-02 -3.305782E-05  0.000000E+00  0.000000E+00  1.748800E-04 -2.306300E-07  0.000000E+00  0.000000E+00
  2.858000E+00 -5.500000E+01  2.916300E+07  7.278000E+01  9.856900E-01  1.431500E-02  0.000000E+00  0.000000E+00  1.622700E-02 -1.000000E+07  1.000000E+00  7.691000E+02  0.000000E+00  1.417127E+04 -1.976829E+01 -3.572689E+03  1.030868E+05  2.217114E-02 -3.117108E-05  0.000000E+00  0.000000E+00  2.217114E-02 -3.117108E-05  2.217114E-02 -3.117108E-05  0.000000E+00  0.000000E+00  1.548700E-04 -2.175100E-07  0.000000E+00  0.000000E+00
  3.218000E+00 -5.500000E+01  2.914600E+07  7.278000E+01  9.855900E-01  1.441000E-02  0.000000E+00  0.000000E+00  1.622400E-02 -1.000000E+07  1.000000E+00  7.689300E+02  0.000000E+00  1.258676E+04 -1.859388E+01 -3.172908E+03  8.323674E+04  1.969147E-02 -2.933121E-05  0.000000E+00  0.000000E+00  1.969147E-02 -2.933121E-05  1.969147E-02 -2.933121E-05  0.000000E+00  0.000000E+00  1.375850E-04 -2.047350E-07  0.000000E+00  0.000000E+00
  3.613000E+00 -5.500000E+01  2.912900E+07  7.278000E+01  9.856700E-01  1.432900E-02  0.000000E+00  0.000000E+00  1.622100E-02 -1.000000E+07  1.000000E+00  7.687700E+02  0.000000E+00  1.120882E+04 -1.744577E+01 -2.825217E+03  6.738005E+04  1.753515E-02 -2.753265E-05  0.000000E+00  0.000000E+00  1.753515E-02 -2.753265E-05  1.753515E-02 -2.753265E-05  0.000000E+00  0.000000E+00  1.225450E-04 -1.922050E-07  0.000000E+00  0.000000E+00
  4.048000E+00 -5.500000E+01  2.911200E+07  7.278000E+01  9.860500E-01  1.394900E-02  0.000000E+00  0.000000E+00  1.621700E-02 -1.000000E+07  1.000000E+00  7.686100E+02  0.000000E+00  1.000439E+04 -1.631838E+01 -2.521263E+03  5.464327E+04  1.565037E-02 -2.576665E-05  0.000000E+00  0.000000E+00  1.565037E-02 -2.576665E-05  1.565037E-02 -2.576665E-05  0.000000E+00  0.000000E+00  1.093700E-04 -1.798800E-07  0.000000E+00  0.000000E+00
  4.526000E+00 -5.500000E+01  2.909600E+07  7.278000E+01  9.854300E-01  1.456500E-02  0.000000E+00  0.000000E+00  1.621400E-02 -1.000000E+07  1.000000E+00  7.684500E+02  0.000000E+00  8.947976E+03 -1.521081E+01 -2.254631E+03  4.444838E+04  1.399733E-02 -2.403195E-05  0.000000E+00  0.000000E+00  1.399733E-02 -2.403195E-05  1.399733E-02 -2.403195E-05  0.000000E+00  0.000000E+00  9.785000E-05 -1.678750E-07  0.000000E+00  0.000000E+00
  5.052000E+00 -5.500000E+01  2.908000E+07  7.278000E+01  9.855800E-01  1.442400E-02  0.000000E+00  0.000000E+00  1.621100E-02 -1.000000E+07  1.000000E+00  7.683000E+02  0.000000E+00  8.019022E+03 -1.412057E+01 -2.020127E+03  3.618544E+04  1.254377E-02 -2.232437E-05  0.000000E+00  0.000000E+00  1.254377E-02 -2.232437E-05  1.254377E-02 -2.232437E-05  0.000000E+00  0.000000E+00  8.773150E-05 -1.559650E-07  0.000000E+00  0.000000E+00
  5.630000E+00 -5.500000E+01  2.906400E+07  7.278000E+01  9.857900E-01  1.420900E-02  0.000000E+00  0.000000E+00  1.620800E-02 -1.000000E+07  1.000000E+00  7.681500E+02  0.000000E+00  7.196611E+03 -1.304585E+01 -1.812474E+03  2.950663E+04  1.125694E-02 -2.064127E-05  0.000000E+00  0.000000E+00  1.125694E-02 -2.064127E-05  1.125694E-02 -2.064127E-05  0.000000E+00  0.000000E+00  7.873400E-05 -1.442050E-07  0.000000E+00  0.000000E+00
  6.266000E+00 -5.500000E+01  2.904800E+07  7.278000E+01  9.856200E-01  1.437800E-02  0.000000E+00  0.000000E+00  1.620500E-02 -1.000000E+07  1.000000E+00  7.680000E+02  0.000000E+00  6.468049E+03 -1.198537E+01 -1.628474E+03  2.408314E+04  1.011700E-02 -1.898053E-05  0.000000E+00  0.000000E+00  1.011700E-02 -1.898053E-05  1.011700E-02 -1.898053E-05  0.000000E+00  0.000000E+00  7.077350E-05 -1.326500E-07  0.000000E+00  0.000000E+00
  6.965000E+00 -5.500000E+01  2.903300E+07  7.278000E+01  9.857800E-01  1.421900E-02  0.000000E+00  0.000000E+00  1.620200E-02 -1.000000E+07  1.000000E+00  7.678500E+02  0.000000E+00  5.821235E+03 -1.093720E+01 -1.465070E+03  1.968738E+04  9.105012E-03 -1.733922E-05  0.000000E+00  0.000000E+00  9.105012E-03 -1.733922E-05  9.105012E-03 -1.733922E-05  0.000000E+00  0.000000E+00  6.370850E-05 -1.211850E-07  0.000000E+00  0.000000E+00
  7.734000E+00 -5.500000E+01  2.901700E+07  7.278000E+01  9.857400E-01  1.426400E-02  0.000000E+00  0.000000E+00  1.619900E-02 -1.000000E+07  1.000000E+00  7.677000E+02  0.000000E+00  5.244863E+03 -9.900128E+00 -1.319410E+03  1.610358E+04  8.203262E-03 -1.571534E-05  0.000000E+00  0.000000E+00  8.203262E-03 -1.571534E-05  8.203262E-03 -1.571534E-05  0.000000E+00  0.000000E+00  5.740700E-05 -1.098650E-07  0.000000E+00  0.000000E+00
  8.579000E+00 -5.500000E+01  2.900200E+07  7.278000E+01  9.857500E-01  1.425200E-02  0.000000E+00  0.000000E+00  1.619700E-02 -1.000000E+07  1.000000E+00  7.675600E+02  0.000000E+00  4.730653E+03 -8.873156E+00 -1.189402E+03  1.318061E+04  7.398788E-03 -1.410738E-05  0.000000E+00  0.000000E+00  7.398788E-03 -1.410738E-05  7.398788E-03 -1.410738E-05  0.000000E+00  0.000000E+00  5.178850E-05 -9.864800E-08  0.000000E+00  0.000000E+00
  9.508000E+00 -5.500000E+01  2.898700E+07  7.278000E+01  9.856000E-01  1.440000E-02  0.000000E+00  0.000000E+00  1.619400E-02 -1.000000E+07  1.000000E+00  7.674100E+02  0.000000E+00  4.270975E+03 -7.855450E+00 -1.073122E+03  1.079328E+04  6.679664E-03 -1.251403E-05  0.000000E+00  0.000000E+00  6.679664E-03 -1.251403E-05  6.679664E-03 -1.251403E-05  0.000000E+00  0.000000E+00  4.676750E-05 -8.753100E-08  0.000000E+00  0.000000E+00
  1.053000E+01 -5.500000E+01  2.897200E+07  7.278000E+01  9.857900E-01  1.420500E-02  0.000000E+00  0.000000E+00  1.619100E-02 -1.000000E+07  1.000000E+00  7.672700E+02  0.000000E+00  3.859256E+03 -6.846322E+00 -9.689083E+02  8.841337E+03  6.035565E-03 -1.093421E-05  0.000000E+00  0.000000E+00  6.035565E-03 -1.093421E-05  6.035565E-03 -1.093421E-05  0.000000E+00  0.000000E+00  4.226600E-05 -7.648500E-08  0.000000E+00  0.000000E+00
  1.165000E+01 -5.500000E+01  2.895700E+07  7.278000E+01  9.860200E-01  1.397700E-02  0.000000E+00  0.000000E+00  1.618800E-02 -1.000000E+07  1.000000E+00  7.671300E+02  0.000000E+00  3.490433E+03 -5.844907E+00 -8.754816E+02  7.240086E+03  5.458591E-03 -9.366545E-06  0.000000E+00  0.000000E+00  5.458591E-03 -9.366545E-06  5.458591E-03 -9.366545E-06  0.000000E+00  0.000000E+00  3.822500E-05 -6.552750E-08  0.000000E+00  0.000000E+00
  1.289000E+01 -5.500000E+01  2.894200E+07  7.278000E+01  9.854600E-01  1.453800E-02  0.000000E+00  0.000000E+00  1.618500E-02 -1.000000E+07  1.000000E+00  7.669800E+02  0.000000E+00  3.159567E+03 -4.850324E+00 -7.915950E+02  5.926178E+03  4.941017E-03 -7.809666E-06  0.000000E+00  0.000000E+00  4.941017E-03 -7.809666E-06  4.941017E-03 -7.809666E-06  0.000000E+00  0.000000E+00  3.461250E-05 -5.465550E-08  0.000000E+00  0.000000E+00
  1.425000E+01 -5.500000E+01  2.892800E+07  7.278000E+01  9.857900E-01  1.421500E-02  0.000000E+00  0.000000E+00  1.618300E-02 -1.000000E+07  1.000000E+00  7.668400E+02  0.000000E+00  2.862072E+03 -3.861739E+00 -7.160886E+02  4.840235E+03  4.475653E-03 -6.262261E-06  0.000000E+00  0.000000E+00  4.475653E-03 -6.262261E-06  4.475653E-03 -6.262261E-06  0.000000E+00  0.000000E+00  3.136350E-05 -4.382950E-08  0.000000E+00  0.000000E+00
  1.574000E+01 -5.500000E+01  2.891300E+07  7.278000E+01  9.857600E-01  1.424000E-02  0.000000E+00  0.000000E+00  1.618000E-02 -1.000000E+07  1.000000E+00  7.667000E+02  0.000000E+00  2.594940E+03 -2.878553E+00 -6.481989E+02  3.936295E+03  4.057796E-03 -4.723414E-06  0.000000E+00  0.000000E+00  4.057796E-03 -4.723414E-06  4.057796E-03 -4.723414E-06  0.000000E+00  0.000000E+00  2.843650E-05 -3.306500E-08  0.000000E+00  0.000000E+00
  1.739000E+01 -5.500000E+01  2.889800E+07  7.278000E+01  9.856700E-01  1.433400E-02  0.000000E+00  0.000000E+00  1.617700E-02 -1.000000E+07  1.000000E+00  7.665600E+02  0.000000E+00  2.354786E+03 -1.899327E+00 -5.870707E+02  3.164218E+03  3.682150E-03 -3.190843E-06  0.000000E+00  0.000000E+00  3.682150E-03 -3.190843E-06  3.682150E-03 -3.190843E-06  0.000000E+00  0.000000E+00  2.581050E-05 -2.234100E-08  0.000000E+00  0.000000E+00
  1.919000E+01 -5.500000E+01  2.888400E+07  7.278000E+01  9.857300E-01  1.427100E-02  0.000000E+00  0.000000E+00  1.617400E-02 -1.000000E+07  1.000000E+00  7.664200E+02  0.000000E+00  2.138060E+03 -9.229601E-01 -5.318074E+02  2.417616E+03  3.343162E-03 -1.662840E-06  0.000000E+00  0.000000E+00  3.343162E-03 -1.662840E-06  3.343162E-03 -1.662840E-06  0.000000E+00  0.000000E+00  2.343900E-05 -1.164300E-08  0.000000E+00  0.000000E+00
  2.118000E+01 -5.500000E+01  2.886900E+07  7.278000E+01  9.858700E-01  1.412600E-02  0.000000E+00  0.000000E+00  1.617200E-02 -1.000000E+07  1.000000E+00  7.662800E+02  0.000000E+00  1.942571E+03  5.301120E-02 -4.818522E+02  2.952525E+03  3.037404E-03 -1.357272E-07  0.000000E+00  0.000000E+00  3.037404E-03 -1.357272E-07  3.037404E-03 -1.357272E-07  0.000000E+00  0.000000E+00  2.129750E-05 -9.461000E-10  0.000000E+00  0.000000E+00
  2.336000E+01 -5.500000E+01  2.885500E+07  7.278000E+01  9.856800E-01  1.432100E-02  0.000000E+00  0.000000E+00  1.616900E-02 -1.000000E+07  1.000000E+00  7.661400E+02  0.000000E+00  1.766436E+03  1.033559E+00 -4.367243E+02  2.227555E+03  2.761919E-03  1.396511E-06  0.000000E+00  0.000000E+00  2.761919E-03  1.396511E-06  2.761919E-03  1.396511E-06  0.000000E+00  0.000000E+00  1.937000E-05  9.809700E-09  0.000000E+00  0.000000E+00
  2.576000E+01 -5.500000E+01  2.884000E+07  7.278000E+01  9.857100E-01  1.428900E-02  0.000000E+00  0.000000E+00  1.616600E-02 -1.000000E+07  1.000000E+00  7.660000E+02  0.000000E+00  1.607978E+03  2.018673E+00 -3.959939E+02  1.691111E+03  2.514088E-03  2.935376E-06  0.000000E+00  0.000000E+00  2.514088E-03  2.935376E-06  2.514088E-03  2.935376E-06  0.000000E+00  0.000000E+00  1.763650E-05  2.062050E-08  0.000000E+00  0.000000E+00
  2.840000E+01 -5.500000E+01  2.882500E+07  7.278000E+01  9.857400E-01  1.426500E-02  0.000000E+00  0.000000E+00  1.616400E-02 -1.000000E+07  1.000000E+00  7.658600E+02  0.000000E+00  1.465293E+03  3.011738E+00 -3.591757E+02  1.360285E+03  2.290929E-03  4.486571E-06  0.000000E+00  0.000000E+00  2.290929E-03  4.486571E-06  2.290929E-03  4.486571E-06  0.000000E+00  0.000000E+00  1.607400E-05  3.152100E-08  0.000000E+00  0.000000E+00
  3.131000E+01 -5.500000E+01  2.881100E+07  7.278000E+01  9.856900E-01  1.431100E-02  0.000000E+00  0.000000E+00  1.616100E-02 -1.000000E+07  1.000000E+00  7.657200E+02  0.000000E+00  1.336787E+03  4.017842E+00 -3.258625E+02  1.108760E+03  2.089954E-03  6.058014E-06  0.000000E+00  0.000000E+00  2.089954E-03  6.058014E-06  2.089954E-03  6.058014E-06  0.000000E+00  0.000000E+00  1.466700E-05  4.257100E-08  0.000000E+00  0.000000E+00
  3.450000E+01 -5.500000E+01  2.879600E+07  7.278000E+01  9.858500E-01  1.415100E-02  0.000000E+00  0.000000E+00  1.615800E-02 -1.000000E+07  1.000000E+00  7.655800E+02  0.000000E+00  1.221217E+03  5.044945E+00 -2.957320E+02  9.082966E+02  1.909215E-03  7.662145E-06  0.000000E+00  0.000000E+00  1.909215E-03  7.662145E-06  1.909215E-03  7.662145E-06  0.000000E+00  0.000000E+00  1.340050E-05  5.385150E-08  0.000000E+00  0.000000E+00
  3.801000E+01 -5.500000E+01  2.878100E+07  7.278000E+01  9.856800E-01  1.431900E-02  0.000000E+00  0.000000E+00  1.615500E-02 -1.000000E+07  1.000000E+00  7.654400E+02  0.000000E+00  1.117250E+03  6.104019E+00 -2.684368E+02  7.459961E+02  1.746622E-03  9.316080E-06  0.000000E+00  0.000000E+00  1.746622E-03  9.316080E-06  1.746622E-03  9.316080E-06  0.000000E+00  0.000000E+00  1.226150E-05  6.549050E-08  0.000000E+00  0.000000E+00
  4.187000E+01 -5.500000E+01  2.876600E+07  7.278000E+01  9.858700E-01  1.412800E-02  0.000000E+00  0.000000E+00  1.615200E-02 -1.000000E+07  1.000000E+00  7.652900E+02  0.000000E+00  1.023850E+03  7.201997E+00 -2.437003E+02  6.136992E+02  1.600560E-03  1.103064E-05  0.000000E+00  0.000000E+00  1.600560E-03  1.103064E-05  1.600560E-03  1.103064E-05  0.000000E+00  0.000000E+00  1.123850E-05  7.755050E-08  0.000000E+00  0.000000E+00
  4.612000E+01 -5.500000E+01  2.875100E+07  7.278000E+01  9.856800E-01  1.432500E-02  0.000000E+00  0.000000E+00  1.614900E-02 -1.000000E+07  1.000000E+00  7.651400E+02  0.000000E+00  9.401910E+02  8.351928E+00 -2.212900E+02  5.052312E+02  1.469734E-03  1.282611E-05  0.000000E+00  0.000000E+00  1.469734E-03  1.282611E-05  1.469734E-03  1.282611E-05  0.000000E+00  0.000000E+00  1.032220E-05  9.020700E-08  0.000000E+00  0.000000E+00
  5.079000E+01 -5.500000E+01  2.873600E+07  7.278000E+01  9.856700E-01  1.433200E-02  0.000000E+00  0.000000E+00  1.614700E-02 -1.000000E+07  1.000000E+00  7.649900E+02  0.000000E+00  8.653673E+02  9.569487E+00 -2.009448E+02  4.166035E+02  1.352725E-03  1.472689E-05  0.000000E+00  0.000000E+00  1.352725E-03  1.472689E-05  1.352725E-03  1.472689E-05  0.000000E+00  0.000000E+00  9.503200E-06  1.036000E-07  0.000000E+00  0.000000E+00
  5.592000E+01 -5.500000E+01  2.872100E+07  7.278000E+01  9.857900E-01  1.421000E-02  0.000000E+00  0.000000E+00  1.614400E-02 -1.000000E+07  1.000000E+00  7.648400E+02  0.000000E+00  7.990033E+02  1.087313E+01 -1.825007E+02  3.434966E+02  1.248947E-03  1.676167E-05  0.000000E+00  0.000000E+00  1.248947E-03  1.676167E-05  1.248947E-03  1.676167E-05  0.000000E+00  0.000000E+00  8.775450E-06  1.179345E-07  0.000000E+00  0.000000E+00
  6.156000E+01 -5.500000E+01  2.870500E+07  7.278000E+01  9.857300E-01  1.427400E-02  0.000000E+00  3.248000E-07  1.614100E-02 -1.000000E+07  1.000000E+00  7.646900E+02  0.000000E+00  7.409358E+02  1.229447E+01 -1.657819E+02  2.834040E+02  1.158144E-03  1.897947E-05  0.000000E+00  0.000000E+00  1.158144E-03  1.897947E-05  1.158144E-03  1.897947E-05  0.000000E+00  0.000000E+00  8.138900E-06  1.335870E-07  0.000000E+00  0.000000E+00
  6.777000E+01 -5.500000E+01  2.868900E+07  7.278000E+01  7.034900E-01  0.000000E+00  8.417100E-02  4.890700E-03  3.708100E-02 -7.981700E+04  1.000000E+00  7.645300E+02  1.054230E+03  6.902263E+02  1.391066E+01 -1.506068E+02  2.341219E+02  1.078795E-03  2.149973E-05 -5.579505E-09 -7.128053E-13  1.076340E-03  2.139422E-05  1.078893E-03  2.149975E-05 -9.712752E-08 -9.429570E-12  9.052950E-06  2.050150E-07 -9.764000E-10 -1.436450E-13
  7.460000E+01 -5.500000E+01  2.867300E+07  7.278000E+01  4.914700E-01  0.000000E+00  5.744500E-02  4.973300E-03  4.203200E-02 -3.799900E+04  1.000000E+00  7.643700E+02  1.036390E+03  6.365371E+02  1.664745E+01 -1.368191E+02  1.935266E+02  9.949114E-04  2.571585E-05  1.834380E-09 -7.791015E-09  9.899756E-04  2.571676E-05  9.948796E-04  2.585152E-05  3.193294E-08 -1.356860E-07  1.181500E-05  3.642400E-07  3.210000E-10 -1.361100E-09
  8.210000E+01 -5.500000E+01  2.863300E+07  7.278000E+01  4.698900E-01  0.000000E+00  5.731200E-02  4.972400E-03  4.204600E-02 -3.561200E+04  1.000000E+00  7.639800E+02  1.036290E+03  5.813657E+02  2.049930E+01 -1.242946E+02  1.595832E+02  9.087964E-04  3.168471E-05  2.037919E-08 -1.216123E-08  9.039383E-04  3.172861E-05  9.084404E-04  3.189692E-05  3.552853E-07 -2.121949E-07  1.309650E-05  4.708200E-07  3.479250E-09 -2.044600E-09
  9.035000E+01 -5.500000E+01  2.858800E+07  7.278000E+01  4.572000E-01  0.000000E+00  5.732700E-02  4.970800E-03  4.202800E-02 -3.429100E+04  1.000000E+00  7.635400E+02  1.036280E+03  5.341245E+02  2.146811E+01 -1.129488E+02  1.319414E+02  8.349781E-04  3.316099E-05  2.997758E-08 -1.567956E-08  8.303285E-04  3.325586E-05  8.344547E-04  3.343458E-05  5.229850E-07 -2.735123E-07  1.248300E-05  5.076850E-07  4.977250E-09 -2.574750E-09
  9.942000E+01 -5.500000E+01  2.853900E+07  7.278000E+01  4.471800E-01  0.000000E+00  5.734300E-02  4.969000E-03  4.201000E-02 -3.328700E+04  1.000000E+00  7.630500E+02  1.036260E+03  4.923195E+02  2.160788E+01 -1.026322E+02  1.091538E+02  7.696411E-04  3.334453E-05  3.757842E-08 -1.906940E-08  7.651913E-04  3.349469E-05  7.689854E-04  3.367703E-05  6.554144E-07 -3.325535E-07  1.180100E-05  5.232500E-07  6.112750E-09 -3.074350E-09
  1.094000E+02 -5.500000E+01  2.848500E+07  7.278000E+01  4.382400E-01  0.000000E+00  5.735700E-02  4.967100E-03  4.199000E-02 -3.241900E+04  1.000000E+00  7.625300E+02  1.036250E+03  4.549340E+02  2.134533E+01 -9.326761E+01  9.033078E+01  7.112109E-04  3.289830E-05  4.463439E-08 -2.261931E-08  7.069359E-04  3.310977E-05  7.104325E-04  3.329270E-05  7.782751E-07 -3.943610E-07  1.114400E-05  5.282550E-07  7.137000E-09 -3.588250E-09
  1.204000E+02 -5.500000E+01  2.842800E+07  7.278000E+01  4.297800E-01  0.000000E+00  5.737000E-02  4.965100E-03  4.197000E-02 -3.161900E+04  1.000000E+00  7.619600E+02  1.036230E+03  4.212610E+02  2.087959E+01 -8.476838E+01  7.476936E+01  6.585881E-04  3.213209E-05  5.180979E-08 -2.647768E-08  6.544565E-04  3.241146E-05  6.576848E-04  3.259360E-05  9.031734E-07 -4.615269E-07  1.053150E-05  5.277800E-07  8.156200E-09 -4.137700E-09
  1.324000E+02 -5.500000E+01  2.836600E+07  7.278000E+01  4.215500E-01  0.000000E+00  5.738200E-02  4.962900E-03  4.194700E-02 -3.086200E+04  1.000000E+00  7.613500E+02  1.036210E+03  3.907126E+02  2.032469E+01 -7.704279E+01  6.193792E+01  6.108565E-04  3.122317E-05  5.946769E-08 -3.073382E-08  6.068361E-04  3.157774E-05  6.098197E-04  3.175875E-05  1.036445E-06 -5.356037E-07  9.964800E-06  5.247700E-07  9.224750E-09 -4.734350E-09
  1.457000E+02 -5.500000E+01  2.829900E+07  7.278000E+01  4.134400E-01  0.000000E+00  5.739300E-02  4.960500E-03  4.192300E-02 -3.013400E+04  1.000000E+00  7.606700E+02  1.036180E+03  3.628831E+02  1.973644E+01 -7.002349E+01  5.128137E+01  5.673839E-04  3.025770E-05  6.785069E-08 -3.545291E-08  5.634418E-04  3.069544E-05  5.662013E-04  3.087543E-05  1.182316E-06 -6.177284E-07  9.441400E-06  5.207100E-07  1.037670E-08 -5.385900E-09
  1.603000E+02 -5.500000E+01  2.822600E+07  7.278000E+01  4.054100E-01  0.000000E+00  5.740300E-02  4.957900E-03  4.189800E-02 -2.943000E+04  1.000000E+00  7.599400E+02  1.036150E+03  3.374249E+02  1.913021E+01 -6.364796E+01  4.248454E+01  5.276282E-04  2.925945E-05  7.713009E-08 -4.067771E-08  5.237305E-04  2.978892E-05  5.262842E-04  2.996810E-05  1.343769E-06 -7.086420E-07  8.957550E-06  5.160100E-07  1.163350E-08 -6.096700E-09
  1.763000E+02 -5.500000E+01  2.814800E+07  7.278000E+01  3.974400E-01  0.000000E+00  5.741200E-02  4.955100E-03  4.187100E-02 -2.874700E+04  1.000000E+00  7.591500E+02  1.036120E+03  3.139498E+02  1.850363E+01 -5.784280E+01  3.522926E+01  4.909826E-04  2.822445E-05  8.738539E-08 -4.643348E-08  4.870982E-04  2.885465E-05  4.894609E-04  2.903323E-05  1.522184E-06 -8.087883E-07  8.505800E-06  5.105900E-07  1.300300E-08 -6.868450E-09
  1.940000E+02 -5.500000E+01  2.806300E+07  7.278000E+01  3.895600E-01  0.000000E+00  5.742100E-02  4.952000E-03  4.184200E-02 -2.808700E+04  1.000000E+00  7.582900E+02  1.036090E+03  2.922429E+02  1.783745E+01 -5.256555E+01  2.921777E+01  4.571132E-04  2.712266E-05  9.867859E-08 -5.273634E-08  4.532104E-04  2.786295E-05  4.553946E-04  2.804109E-05  1.718637E-06 -9.184363E-07  8.082400E-06  5.038550E-07  1.449100E-08 -7.702000E-09
  2.134000E+02 -5.500000E+01  2.797000E+07  7.278000E+01  3.818000E-01  0.000000E+00  5.742900E-02  4.948600E-03  4.181000E-02 -2.745000E+04  1.000000E+00  7.573500E+02  1.036050E+03  2.721803E+02  1.708465E+01 -4.778980E+01  2.424436E+01  4.258251E-04  2.588055E-05  1.110306E-07 -5.959750E-08  4.218735E-04  2.674093E-05  4.238912E-04  2.691833E-05  1.933491E-06 -1.037782E-06  7.685350E-06  4.943450E-07  1.609700E-08 -8.597750E-09
  2.347000E+02 -5.500000E+01  2.787000E+07  7.278000E+01  3.742100E-01  0.000000E+00  5.743600E-02  4.944900E-03  4.177500E-02 -2.684100E+04  1.000000E+00  7.563100E+02  1.036010E+03  2.533637E+02  1.622238E+01 -4.343697E+01  2.013963E+01  3.964924E-04  2.446262E-05  1.242451E-07 -6.700273E-08  3.924686E-04  2.545295E-05  3.943288E-04  2.562918E-05  2.163314E-06 -1.166576E-06  7.304400E-06  4.811600E-07  1.779050E-08 -9.553100E-09
  2.581000E+02 -5.500000E+01  2.776000E+07  7.278000E+01  3.668600E-01  0.000000E+00  5.744400E-02  4.940900E-03  4.173700E-02 -2.626100E+04  1.000000E+00  7.551800E+02  1.035960E+03  2.356584E+02  1.523902E+01 -3.947295E+01  1.674455E+01  3.689038E-04  2.285139E-05  1.380980E-07 -7.491250E-08  3.647884E-04  2.398099E-05  3.664993E-04  2.415551E-05  2.404200E-06 -1.304121E-06  6.936100E-06  4.636450E-07  1.953950E-08 -1.056250E-08
  2.839000E+02 -5.500000E+01  2.764200E+07  7.278000E+01  3.598100E-01  0.000000E+00  5.745100E-02  4.936500E-03  4.169700E-02 -2.571600E+04  1.000000E+00  7.539500E+02  1.035910E+03  2.189864E+02  1.408898E+01 -3.587546E+01  1.394506E+01  3.429360E-04  2.097641E-05  1.522180E-07 -8.328617E-08  3.387163E-04  2.225431E-05  3.402860E-04  2.242610E-05  2.649683E-06 -1.449711E-06  6.578250E-06  4.400400E-07  2.129400E-08 -1.162100E-08
  3.123000E+02 -5.500000E+01  2.751400E+07  7.278000E+01  3.531700E-01  0.000000E+00  5.745800E-02  4.931700E-03  4.165200E-02 -2.521100E+04  1.000000E+00  7.526000E+02  1.035850E+03  2.032090E+02  1.276982E+01 -3.260590E+01  1.163903E+01  3.183654E-04  1.883479E-05  1.660361E-07 -9.204368E-08  3.140394E-04  2.026854E-05  3.154755E-04  2.043675E-05  2.889854E-06 -1.601948E-06  6.226800E-06  4.098050E-07  2.298050E-08 -1.272000E-08
  3.434000E+02 -5.500000E+01  2.737500E+07  7.278000E+01  3.470100E-01  0.000000E+00  5.746500E-02  4.926400E-03  4.160400E-02 -2.475000E+04  1.000000E+00  7.511300E+02  1.035790E+03  1.882813E+02  1.133187E+01 -2.963782E+01  9.745004E+00  2.951161E-04  1.650667E-05  1.788427E-07 -1.010249E-07  2.906940E-04  1.810098E-05  2.920038E-04  1.826469E-05  3.112364E-06 -1.758047E-06  5.880300E-06  3.740600E-07  2.451050E-08 -1.384050E-08
  3.777000E+02 -5.500000E+01  2.722700E+07  7.278000E+01  3.414400E-01  0.000000E+00  5.747200E-02  4.920700E-03  4.155300E-02 -2.433800E+04  1.000000E+00  7.495500E+02  1.035720E+03  1.740917E+02  9.779063E+00 -2.693355E+01  8.199390E+00  2.730069E-04  1.400018E-05  1.897419E-07 -1.100655E-07  2.685147E-04  1.575695E-05  2.697052E-04  1.591533E-05  3.301638E-06 -1.915139E-06  5.535400E-06  3.325750E-07  2.577350E-08 -1.496300E-08
  4.154000E+02 -5.500000E+01  2.706900E+07  7.278000E+01  3.365400E-01  0.000000E+00  5.747900E-02  4.914500E-03  4.149600E-02 -2.398000E+04  1.000000E+00  7.478300E+02  1.035650E+03  1.606896E+02  8.216908E+00 -2.447616E+01  6.950223E+00  2.521075E-04  1.148228E-05  1.979612E-07 -1.188951E-07  2.475834E-04  1.339791E-05  2.486631E-04  1.355078E-05  3.444245E-06 -2.068524E-06  5.194250E-06  2.885600E-07  2.667900E-08 -1.605700E-08
  4.568000E+02 -5.500000E+01  2.690100E+07  7.278000E+01  3.323300E-01  0.000000E+00  5.748600E-02  4.907900E-03  4.143700E-02 -2.367600E+04  1.000000E+00  7.460000E+02  1.035580E+03  1.481263E+02  6.749607E+00 -2.224577E+01  5.943884E+00  2.324935E-04  9.117777E-06  2.029539E-07 -1.272255E-07  2.279846E-04  1.118327E-05  2.289627E-04  1.133098E-05  3.530686E-06 -2.213182E-06  4.859950E-06  2.455450E-07  2.716600E-08 -1.708750E-08
  5.024000E+02 -5.500000E+01  2.672500E+07  7.278000E+01  3.287700E-01  0.000000E+00  5.749300E-02  4.900900E-03  4.137400E-02 -2.342100E+04  1.000000E+00  7.440500E+02  1.035500E+03  1.364567E+02  5.482117E+00 -2.022002E+01  5.146612E+00  2.142500E-04  7.072263E-06  2.046267E-07 -1.348222E-07  2.098047E-04  9.273822E-06  2.106906E-04  9.417286E-06  3.559371E-06 -2.345056E-06  4.536650E-06  2.073900E-07  2.723250E-08 -1.802500E-08
  5.525000E+02 -5.500000E+01  2.654100E+07  7.278000E+01  3.257900E-01  0.000000E+00  5.750000E-02  4.893300E-03  4.130700E-02 -2.320900E+04  1.000000E+00  7.419800E+02  1.035410E+03  1.257891E+02  4.427462E+00 -1.838110E+01  4.530664E+00  1.975486E-04  5.366037E-06  2.034483E-07 -1.416293E-07  1.932063E-04  7.688858E-06  1.940102E-04  7.829171E-06  3.538457E-06 -2.463153E-06  4.231100E-06  1.750550E-07  2.694600E-08 -1.886400E-08
  6.076000E+02 -5.500000E+01  2.634900E+07  7.278000E+01  3.233700E-01  0.000000E+00  5.750700E-02  4.885400E-03  4.123700E-02 -2.303800E+04  1.000000E+00  7.398000E+02  1.035330E+03  1.161464E+02  3.213140E+00 -1.671293E+01  4.270329E+00  1.824291E-04  3.415338E-06  1.998763E-07 -1.481967E-07  1.782217E-04  5.856602E-06  1.789534E-04  5.992377E-06  3.475893E-06 -2.577044E-06  3.946900E-06  1.359000E-07  2.636850E-08 -1.967900E-08
  6.682000E+02 -5.500000E+01  2.615000E+07  7.278000E+01  3.217400E-01  0.000000E+00  5.751500E-02  4.877000E-03  4.116300E-02 -2.292300E+04  1.000000E+00  7.375000E+02  1.035230E+03  1.071211E+02  1.166156E+00 -1.519884E+01  3.436024E+01  1.682490E-04  1.631426E-07  1.930034E-07 -1.559107E-07  1.642264E-04  2.748236E-06  1.648931E-04  2.873966E-06  3.355939E-06 -2.710822E-06  3.671150E-06  6.588850E-08  2.538700E-08 -2.065750E-08
  7.348000E+02 -5.500000E+01  2.594600E+07  7.278000E+01  3.201700E-01  0.000000E+00  5.752200E-02  4.868200E-03  4.108700E-02 -2.281300E+04  1.000000E+00  7.351100E+02  1.035140E+03  9.732570E+01 -1.849390E+00 -1.382313E+01  1.242109E+00  1.528411E-04 -4.621633E-06  1.815682E-07 -1.669269E-07  1.490848E-04 -1.830580E-06  1.496844E-04 -1.719632E-06  3.156701E-06 -2.901991E-06  3.360000E-06 -3.804150E-08  2.382800E-08 -2.206050E-08
  8.081000E+02 -5.500000E+01  2.574200E+07  7.278000E+01  3.159600E-01  0.000000E+00  5.752700E-02  4.859300E-03  4.101000E-02 -2.251900E+04  1.000000E+00  7.326800E+02  1.035050E+03  8.652363E+01 -2.232929E+00 -1.256729E+01  1.073936E+00  1.359017E-04 -5.336242E-06  1.720768E-07 -1.799285E-07  1.323867E-04 -2.326134E-06  1.329104E-04 -2.208496E-06  2.991351E-06 -3.127746E-06  3.020000E-06 -4.970600E-08  2.248850E-08 -2.362800E-08
  8.887000E+02 -5.500000E+01  2.553700E+07  7.278000E+01  3.083500E-01  0.000000E+00  5.753200E-02  4.850200E-03  4.093200E-02 -2.199600E+04  1.000000E+00  7.302000E+02  1.034950E+03  7.574503E+01 -1.424755E+00 -1.141403E+01  7.073785E-01  1.191079E-04 -4.263681E-06  1.726587E-07 -1.998248E-07  1.156660E-04 -9.287582E-07  1.161067E-04 -7.903577E-07  3.001209E-06 -3.473318E-06  2.696450E-06 -1.832300E-08  2.237050E-08 -2.595300E-08
  9.772000E+02 -5.500000E+01  2.532600E+07  7.278000E+01  2.963200E-01  0.000000E+00  5.753700E-02  4.840600E-03  4.085000E-02 -2.118300E+04  1.000000E+00  7.276000E+02  1.034850E+03  6.599176E+01  3.181631E-01 -1.034919E+01 -3.337252E-01  1.040743E-04 -1.835510E-06  1.900155E-07 -2.294049E-07  1.004183E-04  1.978243E-06  1.007716E-04  2.151659E-06  3.302636E-06 -3.987169E-06  2.424300E-06  5.424950E-08  2.426350E-08 -2.929950E-08
  1.075000E+03 -5.500000E+01  2.509600E+07  7.278000E+01  2.794800E-01  0.000000E+00  5.754300E-02  4.829900E-03  4.076100E-02 -2.007500E+04  1.000000E+00  7.247200E+02  1.034740E+03  5.665253E+01 -3.435528E-02 -9.351524E+00  4.553273E-03  8.990533E-05 -2.881826E-06  2.300759E-07 -2.834867E-07  8.565451E-05  1.833974E-06  8.590681E-05  2.044789E-06  3.998539E-06 -4.926615E-06  2.176850E-06  5.543250E-08  2.876850E-08 -3.539200E-08
  1.182000E+03 -5.500000E+01  2.484000E+07  7.278000E+01  2.406700E-01  0.000000E+00  5.754900E-02  4.817700E-03  4.066000E-02 -1.763500E+04  1.000000E+00  7.214700E+02  1.034620E+03  4.303277E+01 -1.841525E+00 -8.299805E+00  3.113607E-01  6.978515E-05 -7.012011E-06  3.420721E-07 -4.279676E-07  6.377476E-05  1.201549E-07  6.384084E-05  4.246747E-07  5.944276E-06 -7.436693E-06  1.781450E-06  1.383305E-08  4.097400E-08 -5.097000E-08
  1.300000E+03 -5.500000E+01  2.454000E+07  7.278000E+01  3.703900E-02  0.000000E+00  5.755600E-02  4.803000E-03  4.053800E-02 -5.099400E+03  1.000000E+00  7.175400E+02  1.034480E+03  2.721528E+01 -6.308590E+00 -5.643830E+00  2.997200E-01  6.160477E-05 -2.090750E-05  2.117876E-06 -1.184206E-06  2.618008E-05 -1.165149E-06  2.480747E-05 -3.323466E-07  3.679728E-05 -2.057512E-05  7.585000E-07 -1.551000E-08  2.014405E-07 -1.172600E-07
  1.429000E+03 -5.500000E+01  2.428500E+07  7.278000E+01  0.000000E+00  0.000000E+00  5.961600E-02  1.000000E+00  6.365100E-03  0.000000E+00  1.000000E+00  0.000000E+00  1.027870E+03  3.153614E+01 -2.158534E-01 -3.365444E+00  2.607352E-01  1.049838E-04 -1.222172E-06  6.190586E-06 -7.234442E-08  1.798555E-06 -1.635650E-08  0.000000E+00  0.000000E+00  1.049838E-04 -1.222172E-06  0.000000E+00  0.000000E+00  5.477800E-07 -6.301500E-09
  1.571000E+03 -5.500000E+01  2.405100E+07  7.278000E+01  0.000000E+00  0.000000E+00  5.995500E-02  1.000000E+00  7.434400E-04  0.000000E+00  1.000000E+00  0.000000E+00  1.026710E+03  3.724890E+01  2.504121E+00 -3.039736E+00  2.168201E-01  1.244355E-04  7.849762E-06  7.436163E-06  4.706993E-07  4.967496E-07  4.756303E-09  0.000000E+00  0.000000E+00  1.244355E-04  7.849762E-06  0.000000E+00  0.000000E+00  6.431850E-07  4.060850E-08
  1.728000E+03 -5.500000E+01  2.386300E+07  7.278000E+01  0.000000E+00  0.000000E+00  5.999700E-02  1.000000E+00  5.128500E-05  0.000000E+00  1.000000E+00  0.000000E+00  1.026500E+03  3.003212E+01  2.407852E-01 -2.772128E+00  4.026519E-01  1.000281E-04  3.363119E-07  5.999180E-06  2.017788E-08  4.148763E-08  1.424141E-11  0.000000E+00  0.000000E+00  1.000281E-04  3.363119E-07  0.000000E+00  0.000000E+00  5.174650E-07  1.740300E-09
  1.900000E+03 -5.500000E+01  2.367600E+07  7.278000E+01  0.000000E+00  0.000000E+00  6.000000E-02  1.000000E+00  2.710700E-06  0.000000E+00  1.000000E+00  0.000000E+00  1.026420E+03  2.721917E+01  1.426410E-01 -2.519987E+00  6.250325E+00  9.066982E-05  1.061177E-08  5.440041E-06  6.367046E-10  2.553057E-09  2.421811E-14  0.000000E+00  0.000000E+00  9.066982E-05  1.061177E-08  0.000000E+00  0.000000E+00  4.691600E-07  5.492100E-11
  2.089000E+03 -5.500000E+01  2.348900E+07  7.278000E+01  0.000000E+00  0.000000E+00  6.000000E-02  1.000000E+00  1.119500E-07  0.000000E+00  1.000000E+00  0.000000E+00  1.026340E+03  2.473991E+01  1.395063E-01 -2.290389E+00  2.609587E+02  8.245063E-05  2.056254E-10  4.947033E-06  1.233753E-11  1.214209E-10  1.965645E-17  0.000000E+00  0.000000E+00  8.245063E-05  2.056254E-10  0.000000E+00  0.000000E+00  4.267000E-07  1.064400E-12
  2.298000E+03 -5.500000E+01  2.330200E+07  7.278000E+01  0.000000E+00  0.000000E+00  6.000000E-02  1.000000E+00  3.606500E-09  0.000000E+00  1.000000E+00  0.000000E+00  1.026270E+03  2.249392E+01  1.394298E-01 -2.082324E+00 -9.005607E+02  7.500292E-05 -4.919774E-11  4.500189E-06 -2.951871E-12  4.526180E-12 -2.172706E-19  0.000000E+00  0.000000E+00  7.500292E-05 -4.919774E-11  0.000000E+00  0.000000E+00  3.882200E-07 -2.546400E-13
  2.527000E+03 -5.500000E+01  2.311500E+07  7.278000E+01  0.000000E+00  0.000000E+00  6.000000E-02  1.000000E+00  9.069000E-11  0.000000E+00  1.000000E+00  0.000000E+00  1.026190E+03  2.044366E+01  1.394344E-01 -1.892502E+00 -1.084371E+03  6.820091E-05 -3.379716E-11  4.092073E-06 -2.027834E-12  1.317805E-13 -3.694496E-21  0.000000E+00  0.000000E+00  6.820091E-05 -3.379716E-11  0.000000E+00  0.000000E+00  3.530700E-07 -1.749550E-13
  2.778000E+03 -5.500000E+01  2.292800E+07  7.278000E+01  0.000000E+00  0.000000E+00  6.000000E-02  1.000000E+00  1.785200E-12  0.000000E+00  1.000000E+00  0.000000E+00  1.026110E+03  1.858227E+01  1.394395E-01 -1.720277E+00 -1.838226E+03  6.202266E-05 -1.648870E-11  3.721372E-06 -9.893220E-13  2.998209E-15 -3.502597E-23  0.000000E+00  0.000000E+00  6.202266E-05 -1.648870E-11  0.000000E+00  0.000000E+00  3.211350E-07 -8.536950E-14
  3.055000E+03 -5.500000E+01  2.274100E+07  7.278000E+01  0.000000E+00  0.000000E+00  6.000000E-02  1.000000E+00  2.761600E-14  0.000000E+00  1.000000E+00  0.000000E+00  1.026040E+03  1.688790E+01  1.394435E-01 -1.563606E+00 -8.031024E+03  5.639588E-05 -3.120485E-12  3.383755E-06 -1.872291E-13  5.348498E-17 -1.013553E-25  0.000000E+00  0.000000E+00  5.639588E-05 -3.120485E-12  0.000000E+00  0.000000E+00  2.920500E-07 -1.615850E-14
  3.359000E+03 -5.500000E+01  2.255400E+07  7.278000E+01  0.000000E+00  0.000000E+00  6.000000E-02  1.000000E+00  3.370600E-16  0.000000E+00  1.000000E+00  0.000000E+00  1.025960E+03  1.534470E+01  1.394464E-01 -1.421003E+00  3.120333E+03  5.126857E-05  6.646032E-12  3.076108E-06  3.987626E-13  7.497765E-19  1.989752E-27  0.000000E+00  0.000000E+00  5.126857E-05  6.646032E-12  0.000000E+00  0.000000E+00  2.655400E-07  3.442900E-14
  3.694000E+03 -5.500000E+01  2.236700E+07  7.278000E+01  0.000000E+00  0.000000E+00  6.000000E-02  1.000000E+00  3.255400E-18  0.000000E+00  1.000000E+00  0.000000E+00  1.025880E+03  1.394549E+01  1.394481E-01 -1.291782E+00  1.293897E+03  4.661713E-05  1.325277E-11  2.797027E-06  7.951665E-13  8.302235E-21  3.859483E-29  0.000000E+00  0.000000E+00  4.661713E-05  1.325277E-11  0.000000E+00  0.000000E+00  2.414850E-07  6.866550E-14
  4.062000E+03 -5.500000E+01  2.218000E+07  7.278000E+01  0.000000E+00  0.000000E+00  6.000000E-02  1.000000E+00  2.495200E-20  0.000000E+00  1.000000E+00  0.000000E+00  1.025810E+03  1.267233E+01  1.394495E-01 -1.174262E+00  8.256786E+02  4.238250E-05  1.717663E-11  2.542958E-06  1.030597E-12  7.277448E-23  3.860364E-31  0.000000E+00  0.000000E+00  4.238250E-05  1.717663E-11  0.000000E+00  0.000000E+00  2.195850E-07  8.901050E-14
  4.467000E+03 -5.500000E+01  2.199300E+07  7.278000E+01  0.000000E+00  0.000000E+00  6.000000E-02  1.000000E+00  1.521900E-22  0.000000E+00  1.000000E+00  0.000000E+00  1.025730E+03  1.151261E+01  1.394500E-01 -1.067254E+00  6.214382E+02  3.852337E-05  1.888120E-11  2.311409E-06  1.132872E-12  5.063921E-25  2.604630E-33  0.000000E+00  0.000000E+00  3.852337E-05  1.888120E-11  0.000000E+00  0.000000E+00  1.996250E-07  9.785900E-14
  4.912000E+03 -5.500000E+01  2.180700E+07  7.278000E+01  0.000000E+00  0.000000E+00  6.000000E-02  1.000000E+00  7.396300E-25  0.000000E+00  1.000000E+00  0.000000E+00  1.025660E+03  1.045924E+01  1.394499E-01 -9.700782E-01  5.149419E+02  3.501626E-05  1.884040E-11  2.100986E-06  1.130424E-12  2.803575E-27  1.270688E-35  0.000000E+00  0.000000E+00  3.501626E-05  1.884040E-11  0.000000E+00  0.000000E+00  1.814800E-07  9.766250E-14
  5.401000E+03 -5.500000E+01  2.162000E+07  7.278000E+01  0.000000E+00  0.000000E+00  6.000000E-02  1.000000E+00  2.870000E-27  0.000000E+00  1.000000E+00  0.000000E+00  1.025580E+03  9.503084E+00  1.394497E-01 -8.818695E-01  4.592309E+02  3.183130E-05  1.746926E-11  1.909883E-06  1.048157E-12  1.237711E-29  4.597504E-38  0.000000E+00  0.000000E+00  3.183130E-05  1.746926E-11  0.000000E+00  0.000000E+00  1.649950E-07  9.056950E-14
  5.939000E+03 -5.500000E+01  2.143400E+07  7.278000E+01  0.000000E+00  0.000000E+00  6.000000E-02  1.000000E+00  8.906500E-30  0.000000E+00  1.000000E+00  0.000000E+00  1.025500E+03  8.632878E+00  1.394489E-01 -8.015723E-01  4.377634E+02  2.893123E-05  1.515388E-11  1.735871E-06  9.092320E-13  4.362044E-32  1.244225E-40  0.000000E+00  0.000000E+00  2.893123E-05  1.515388E-11  0.000000E+00  0.000000E+00  1.499850E-07  7.857800E-14
  6.530000E+03 -5.500000E+01  2.124700E+07  7.278000E+01  0.000000E+00  0.000000E+00  6.000000E-02  1.000000E+00  2.215000E-32  0.000000E+00  1.000000E+00  0.000000E+00  1.025430E+03  7.841761E+00  1.394481E-01 -7.285359E-01  4.501829E+02  2.629324E-05  1.219083E-11  1.577594E-06  7.314496E-13  1.229656E-34  2.501912E-43  0.000000E+00  0.000000E+00  2.629324E-05  1.219083E-11  0.000000E+00  0.000000E+00  1.363350E-07  6.322350E-14
  7.181000E+03 -5.500000E+01  2.106100E+07  7.278000E+01  0.000000E+00  0.000000E+00  6.000000E-02  1.000000E+00  4.419100E-35  0.000000E+00  1.000000E+00  0.000000E+00  1.025350E+03  7.123367E+00  1.394470E-01 -6.621546E-01  5.150764E+02  2.389647E-05  8.810930E-12  1.433794E-06  5.286548E-13  2.777795E-37  3.625163E-46  0.000000E+00  0.000000E+00  2.389647E-05  8.810930E-12  0.000000E+00  0.000000E+00  1.239300E-07  4.570200E-14
  7.896000E+03 -5.500000E+01  2.087500E+07  7.278000E+01  0.000000E+00  0.000000E+00  6.000000E-02  1.000000E+00  7.083200E-38  0.000000E+00  1.000000E+00  0.000000E+00  1.025280E+03  6.472284E+00  1.394461E-01 -6.019172E-01  7.282526E+02  2.172332E-05  5.153766E-12  1.303403E-06  3.092265E-13  5.035607E-40  3.414757E-49  0.000000E+00  0.000000E+00  2.172332E-05  5.153766E-12  0.000000E+00  0.000000E+00  1.126750E-07  2.673650E-14
  8.682000E+03 -5.500000E+01  2.068900E+07  7.278000E+01  0.000000E+00  0.000000E+00  6.000000E-02  1.000000E+00  9.134500E-41  0.000000E+00  1.000000E+00  0.000000E+00  1.025200E+03  5.881237E+00  1.394448E-01 -5.471373E-01  2.367056E+03  1.974959E-05  1.311549E-12  1.184975E-06  7.869292E-14  7.336083E-43  1.125893E-52  0.000000E+00  0.000000E+00  1.974959E-05  1.311549E-12  0.000000E+00  0.000000E+00  1.024510E-07  6.805100E-15
  9.547000E+03 -5.500000E+01  2.050300E+07  7.278000E+01  0.000000E+00  0.000000E+00  6.000000E-02  1.000000E+00  9.498700E-74  0.000000E+00  1.000000E+00  0.000000E+00  1.025130E+03  2.799886E+00  1.394444E-01 -2.605110E-01  4.252721E+05  9.404708E-06 -2.646745E-14  5.642816E-07 -1.588045E-15  8.590733E-46 -2.928871E-87  0.000000E+00  0.000000E+00  9.404708E-06 -2.646745E-14  0.000000E+00  0.000000E+00  4.879100E-08 -1.372970E-16
  3.750000E-02 -6.500000E+01  2.985900E+07  7.333000E+01  9.773100E-01  2.269100E-02  0.000000E+00  0.000000E+00  1.634800E-02 -1.000000E+07  1.000000E+00  7.731900E+02  0.000000E+00  2.690535E+05 -6.176599E+01 -6.785717E+04  3.607943E+07  4.207343E-01 -9.688398E-05  0.000000E+00  0.000000E+00  4.207343E-01 -9.688398E-05  4.207343E-01 -9.688398E-05  0.000000E+00  0.000000E+00  2.947050E-03 -6.778700E-07  0.000000E+00  0.000000E+00
  1.162000E-01 -6.500000E+01  2.970500E+07  7.333000E+01  9.832100E-01  1.678700E-02  0.000000E+00  0.000000E+00  1.631900E-02 -1.000000E+07  1.000000E+00  7.717700E+02  0.000000E+00  3.972266E+05 -5.137373E+01 -1.001832E+05  1.058299E+07  6.211088E-01 -8.059704E-05  0.000000E+00  0.000000E+00  6.211088E-01 -8.059704E-05  6.211088E-01 -8.059704E-05  0.000000E+00  0.000000E+00  4.344900E-03 -5.616250E-07  0.000000E+00  0.000000E+00
  2.028000E-01 -6.500000E+01  2.962400E+07  7.333000E+01  9.842400E-01  1.576500E-02  0.000000E+00  0.000000E+00  1.630500E-02 -1.000000E+07  1.000000E+00  7.710300E+02  0.000000E+00  2.095288E+05 -4.592984E+01 -5.284443E+04  5.513019E+06  3.275396E-01 -7.206894E-05  0.000000E+00  0.000000E+00  3.275396E-01 -7.206894E-05  3.275396E-01 -7.206894E-05  0.000000E+00  0.000000E+00  2.284950E-03 -5.022100E-07  0.000000E+00  0.000000E+00
  2.980000E-01 -6.500000E+01  2.956800E+07  7.333000E+01  9.846200E-01  1.538400E-02  0.000000E+00  0.000000E+00  1.629400E-02 -1.000000E+07  1.000000E+00  7.705100E+02  0.000000E+00  1.393829E+05 -4.211939E+01 -3.515312E+04  3.412951E+06  2.178566E-01 -6.610096E-05  0.000000E+00  0.000000E+00  2.178566E-01 -6.610096E-05  2.178566E-01 -6.610096E-05  0.000000E+00  0.000000E+00  1.520000E-03 -4.607700E-07  0.000000E+00  0.000000E+00
  4.027000E-01 -6.500000E+01  2.952400E+07  7.333000E+01  9.849500E-01  1.505000E-02  0.000000E+00  0.000000E+00  1.628600E-02 -1.000000E+07  1.000000E+00  7.700900E+02  0.000000E+00  1.021521E+05 -3.912581E+01 -2.576320E+04  2.296653E+06  1.596488E-01 -6.141330E-05  0.000000E+00  0.000000E+00  1.596488E-01 -6.141330E-05  1.596488E-01 -6.141330E-05  0.000000E+00  0.000000E+00  1.114235E-03 -4.282050E-07  0.000000E+00  0.000000E+00
  5.178000E-01 -6.500000E+01  2.948700E+07  7.333000E+01  9.851400E-01  1.486100E-02  0.000000E+00  0.000000E+00  1.627900E-02 -1.000000E+07  1.000000E+00  7.697500E+02  0.000000E+00  7.905562E+04 -3.661831E+01 -1.993807E+04  1.624124E+06  1.235427E-01 -5.748725E-05  0.000000E+00  0.000000E+00  1.235427E-01 -5.748725E-05  1.235427E-01 -5.748725E-05  0.000000E+00  0.000000E+00  8.624600E-04 -4.009400E-07  0.000000E+00  0.000000E+00
  6.444000E-01 -6.500000E+01  2.945500E+07  7.333000E+01  9.852200E-01  1.477500E-02  0.000000E+00  0.000000E+00  1.627300E-02 -1.000000E+07  1.000000E+00  7.694400E+02  0.000000E+00  6.334677E+04 -3.443572E+01 -1.597614E+04  1.186635E+06  9.898748E-02 -5.407071E-05  0.000000E+00  0.000000E+00  9.898748E-02 -5.407071E-05  9.898748E-02 -5.407071E-05  0.000000E+00  0.000000E+00  6.912550E-04 -3.772450E-07  0.000000E+00  0.000000E+00
  7.835000E-01 -6.500000E+01  2.942700E+07  7.333000E+01  9.852600E-01  1.474400E-02  0.000000E+00  0.000000E+00  1.626700E-02 -1.000000E+07  1.000000E+00  7.691700E+02  0.000000E+00  5.199639E+04 -3.248384E+01 -1.311342E+04  8.872057E+05  8.124621E-02 -5.101526E-05  0.000000E+00  0.000000E+00  8.124621E-02 -5.101526E-05  8.124621E-02 -5.101526E-05  0.000000E+00  0.000000E+00  5.675600E-04 -3.560300E-07  0.000000E+00  0.000000E+00
  9.366000E-01 -6.500000E+01  2.940100E+07  7.333000E+01  9.854800E-01  1.452200E-02  0.000000E+00  0.000000E+00  1.626300E-02 -1.000000E+07  1.000000E+00  7.689300E+02  0.000000E+00  4.344489E+04 -3.070296E+01 -1.095660E+04  6.748882E+05  6.788056E-02 -4.822808E-05  0.000000E+00  0.000000E+00  6.788056E-02 -4.822808E-05  6.788056E-02 -4.822808E-05  0.000000E+00  0.000000E+00  4.743050E-04 -3.366350E-07  0.000000E+00  0.000000E+00
  1.105000E+00 -6.500000E+01  2.937600E+07  7.333000E+01  9.853300E-01  1.467000E-02  0.000000E+00  0.000000E+00  1.625800E-02 -1.000000E+07  1.000000E+00  7.687000E+02  0.000000E+00  3.679394E+04 -2.905372E+01 -9.279087E+03  5.200065E+05  5.748591E-02 -4.564706E-05  0.000000E+00  0.000000E+00  5.748591E-02 -4.564706E-05  5.748591E-02 -4.564706E-05  0.000000E+00  0.000000E+00  4.017850E-04 -3.187600E-07  0.000000E+00  0.000000E+00
  1.290000E+00 -6.500000E+01  2.935400E+07  7.333000E+01  9.855800E-01  1.441800E-02  0.000000E+00  0.000000E+00  1.625400E-02 -1.000000E+07  1.000000E+00  7.684900E+02  0.000000E+00  3.149519E+04 -2.750843E+01 -7.942621E+03  4.050573E+05  4.920509E-02 -4.322899E-05  0.000000E+00  0.000000E+00  4.920509E-02 -4.322899E-05  4.920509E-02 -4.322899E-05  0.000000E+00  0.000000E+00  3.440050E-04 -3.018850E-07  0.000000E+00  0.000000E+00
  1.493000E+00 -6.500000E+01  2.933200E+07  7.333000E+01  9.854900E-01  1.451200E-02  0.000000E+00  0.000000E+00  1.625000E-02 -1.000000E+07  1.000000E+00  7.682900E+02  0.000000E+00  2.719472E+04 -2.604652E+01 -6.857910E+03  3.180952E+05  4.248461E-02 -4.094150E-05  0.000000E+00  0.000000E+00  4.248461E-02 -4.094150E-05  4.248461E-02 -4.094150E-05  0.000000E+00  0.000000E+00  2.970800E-04 -2.860350E-07  0.000000E+00  0.000000E+00
  1.717000E+00 -6.500000E+01  2.931200E+07  7.333000E+01  9.855700E-01  1.443400E-02  0.000000E+00  0.000000E+00  1.624600E-02 -1.000000E+07  1.000000E+00  7.680900E+02  0.000000E+00  2.364727E+04 -2.465293E+01 -5.963102E+03  2.515918E+05  3.694111E-02 -3.876116E-05  0.000000E+00  0.000000E+00  3.694111E-02 -3.876116E-05  3.694111E-02 -3.876116E-05  0.000000E+00  0.000000E+00  2.583900E-04 -2.707750E-07  0.000000E+00  0.000000E+00
  1.963000E+00 -6.500000E+01  2.929200E+07  7.333000E+01  9.855900E-01  1.441200E-02  0.000000E+00  0.000000E+00  1.624200E-02 -1.000000E+07  1.000000E+00  7.679100E+02  0.000000E+00  2.067905E+04 -2.331682E+01 -5.214379E+03  2.000765E+05  3.230298E-02 -3.667086E-05  0.000000E+00  0.000000E+00  3.230298E-02 -3.667086E-05  3.230298E-02 -3.667086E-05  0.000000E+00  0.000000E+00  2.259950E-04 -2.563450E-07  0.000000E+00  0.000000E+00
  2.234000E+00 -6.500000E+01  2.927400E+07  7.333000E+01  9.855200E-01  1.448000E-02  0.000000E+00  0.000000E+00  1.623900E-02 -1.000000E+07  1.000000E+00  7.677300E+02  0.000000E+00  1.816971E+04 -2.202891E+01 -4.581385E+03  1.598705E+05  2.838208E-02 -3.465619E-05  0.000000E+00  0.000000E+00  2.838208E-02 -3.465619E-05  2.838208E-02 -3.465619E-05  0.000000E+00  0.000000E+00  1.986200E-04 -2.422950E-07  0.000000E+00  0.000000E+00
  2.531000E+00 -6.500000E+01  2.925500E+07  7.333000E+01  9.855700E-01  1.443100E-02  0.000000E+00  0.000000E+00  1.623500E-02 -1.000000E+07  1.000000E+00  7.675600E+02  0.000000E+00  1.603078E+04 -2.077911E+01 -4.041800E+03  1.282397E+05  2.504007E-02 -3.270111E-05  0.000000E+00  0.000000E+00  2.504007E-02 -3.270111E-05  2.504007E-02 -3.270111E-05  0.000000E+00  0.000000E+00  1.752800E-04 -2.286600E-07  0.000000E+00  0.000000E+00
  2.858000E+00 -6.500000E+01  2.923700E+07  7.333000E+01  9.857100E-01  1.429000E-02  0.000000E+00  0.000000E+00  1.623200E-02 -1.000000E+07  1.000000E+00  7.673900E+02  0.000000E+00  1.419461E+04 -1.956478E+01 -3.578561E+03  1.032488E+05  2.217120E-02 -3.080185E-05  0.000000E+00  0.000000E+00  2.217120E-02 -3.080185E-05  2.217120E-02 -3.080185E-05  0.000000E+00  0.000000E+00  1.552200E-04 -2.154100E-07  0.000000E+00  0.000000E+00
  3.218000E+00 -6.500000E+01  2.922000E+07  7.333000E+01  9.856200E-01  1.437600E-02  0.000000E+00  0.000000E+00  1.622900E-02 -1.000000E+07  1.000000E+00  7.672300E+02  0.000000E+00  1.260748E+04 -1.838091E+01 -3.178118E+03  8.336640E+04  1.969152E-02 -2.895017E-05  0.000000E+00  0.000000E+00  1.969152E-02 -2.895017E-05  1.969152E-02 -2.895017E-05  0.000000E+00  0.000000E+00  1.378850E-04 -2.025250E-07  0.000000E+00  0.000000E+00
  3.613000E+00 -6.500000E+01  2.920300E+07  7.333000E+01  9.856000E-01  1.440400E-02  0.000000E+00  0.000000E+00  1.622600E-02 -1.000000E+07  1.000000E+00  7.670700E+02  0.000000E+00  1.122730E+04 -1.722389E+01 -2.829853E+03  6.748389E+04  1.753522E-02 -2.714068E-05  0.000000E+00  0.000000E+00  1.753522E-02 -2.714068E-05  1.753522E-02 -2.714068E-05  0.000000E+00  0.000000E+00  1.228200E-04 -1.899050E-07  0.000000E+00  0.000000E+00
  4.048000E+00 -6.500000E+01  2.918700E+07  7.333000E+01  9.858300E-01  1.417400E-02  0.000000E+00  0.000000E+00  1.622300E-02 -1.000000E+07  1.000000E+00  7.669100E+02  0.000000E+00  1.002085E+04 -1.608611E+01 -2.525400E+03  5.472640E+04  1.565047E-02 -2.536139E-05  0.000000E+00  0.000000E+00  1.565047E-02 -2.536139E-05  1.565047E-02 -2.536139E-05  0.000000E+00  0.000000E+00  1.096350E-04 -1.774350E-07  0.000000E+00  0.000000E+00
  4.526000E+00 -6.500000E+01  2.917000E+07  7.333000E+01  9.856500E-01  1.434900E-02  0.000000E+00  0.000000E+00  1.621900E-02 -1.000000E+07  1.000000E+00  7.667500E+02  0.000000E+00  8.962717E+03 -1.496833E+01 -2.258331E+03  4.451492E+04  1.399743E-02 -2.361355E-05  0.000000E+00  0.000000E+00  1.399743E-02 -2.361355E-05  1.399743E-02 -2.361355E-05  0.000000E+00  0.000000E+00  9.807300E-05 -1.653150E-07  0.000000E+00  0.000000E+00
  5.052000E+00 -6.500000E+01  2.915400E+07  7.333000E+01  9.855600E-01  1.443500E-02  0.000000E+00  0.000000E+00  1.621600E-02 -1.000000E+07  1.000000E+00  7.666000E+02  0.000000E+00  8.032248E+03 -1.386859E+01 -2.023443E+03  3.623850E+04  1.254386E-02 -2.189396E-05  0.000000E+00  0.000000E+00  1.254386E-02 -2.189396E-05  1.254386E-02 -2.189396E-05  0.000000E+00  0.000000E+00  8.791800E-05 -1.533050E-07  0.000000E+00  0.000000E+00
  5.630000E+00 -6.500000E+01  2.913800E+07  7.333000E+01  9.858000E-01  1.419700E-02  0.000000E+00  0.000000E+00  1.621300E-02 -1.000000E+07  1.000000E+00  7.664400E+02  0.000000E+00  7.208475E+03 -1.278525E+01 -1.815451E+03  2.954879E+04  1.125704E-02 -2.020012E-05  0.000000E+00  0.000000E+00  1.125704E-02 -2.020012E-05  1.125704E-02 -2.020012E-05  0.000000E+00  0.000000E+00  7.891050E-05 -1.414350E-07  0.000000E+00  0.000000E+00
  6.266000E+00 -6.500000E+01  2.912300E+07  7.333000E+01  9.856400E-01  1.436500E-02  0.000000E+00  0.000000E+00  1.621000E-02 -1.000000E+07  1.000000E+00  7.662900E+02  0.000000E+00  6.478722E+03 -1.171659E+01 -1.631149E+03  2.411640E+04  1.011712E-02 -1.852933E-05  0.000000E+00  0.000000E+00  1.011712E-02 -1.852933E-05  1.011712E-02 -1.852933E-05  0.000000E+00  0.000000E+00  7.093150E-05 -1.297900E-07  0.000000E+00  0.000000E+00
  6.965000E+00 -6.500000E+01  2.910700E+07  7.333000E+01  9.857000E-01  1.430200E-02  0.000000E+00  0.000000E+00  1.620700E-02 -1.000000E+07  1.000000E+00  7.661400E+02  0.000000E+00  5.830858E+03 -1.065908E+01 -1.467476E+03  1.971330E+04  9.105126E-03 -1.687612E-05  0.000000E+00  0.000000E+00  9.105126E-03 -1.687612E-05  9.105126E-03 -1.687612E-05  0.000000E+00  0.000000E+00  6.385350E-05 -1.182200E-07  0.000000E+00  0.000000E+00
  7.734000E+00 -6.500000E+01  2.909200E+07  7.333000E+01  9.857800E-01  1.422200E-02  0.000000E+00  0.000000E+00  1.620500E-02 -1.000000E+07  1.000000E+00  7.660000E+02  0.000000E+00  5.253551E+03 -9.613663E+00 -1.321576E+03  1.612339E+04  8.203375E-03 -1.524186E-05  0.000000E+00  0.000000E+00  8.203375E-03 -1.524186E-05  8.203375E-03 -1.524186E-05  0.000000E+00  0.000000E+00  5.753750E-05 -1.067900E-07  0.000000E+00  0.000000E+00
  8.579000E+00 -6.500000E+01  2.907700E+07  7.333000E+01  9.856500E-01  1.435300E-02  0.000000E+00  0.000000E+00  1.620200E-02 -1.000000E+07  1.000000E+00  7.658500E+02  0.000000E+00  4.738502E+03 -8.579348E+00 -1.191356E+03  1.319530E+04  7.398900E-03 -1.362508E-05  0.000000E+00  0.000000E+00  7.398900E-03 -1.362508E-05  7.398900E-03 -1.362508E-05  0.000000E+00  0.000000E+00  5.190700E-05 -9.549000E-08  0.000000E+00  0.000000E+00
  9.508000E+00 -6.500000E+01  2.906200E+07  7.333000E+01  9.857300E-01  1.426500E-02  0.000000E+00  0.000000E+00  1.619900E-02 -1.000000E+07  1.000000E+00  7.657000E+02  0.000000E+00  4.278082E+03 -7.555365E+00 -1.074886E+03  1.080356E+04  6.679780E-03 -1.202453E-05  0.000000E+00  0.000000E+00  6.679780E-03 -1.202453E-05  6.679780E-03 -1.202453E-05  0.000000E+00  0.000000E+00  4.687250E-05 -8.429200E-08  0.000000E+00  0.000000E+00
  1.053000E+01 -6.500000E+01  2.904700E+07  7.333000E+01  9.858300E-01  1.417200E-02  0.000000E+00  0.000000E+00  1.619600E-02 -1.000000E+07  1.000000E+00  7.655600E+02  0.000000E+00  3.865695E+03 -6.540984E+00 -9.705009E+02  8.847649E+03  6.035701E-03 -1.043910E-05  0.000000E+00  0.000000E+00  6.035701E-03 -1.043910E-05  6.035701E-03 -1.043910E-05  0.000000E+00  0.000000E+00  4.235750E-05 -7.318200E-08  0.000000E+00  0.000000E+00
  1.165000E+01 -6.500000E+01  2.903200E+07  7.333000E+01  9.857200E-01  1.427900E-02  0.000000E+00  0.000000E+00  1.619300E-02 -1.000000E+07  1.000000E+00  7.654200E+02  0.000000E+00  3.496272E+03 -5.535364E+00 -8.769205E+02  7.242575E+03  5.458734E-03 -8.867438E-06  0.000000E+00  0.000000E+00  5.458734E-03 -8.867438E-06  5.458734E-03 -8.867438E-06  0.000000E+00  0.000000E+00  3.831650E-05 -6.217200E-08  0.000000E+00  0.000000E+00
  1.289000E+01 -6.500000E+01  2.901700E+07  7.333000E+01  9.855900E-01  1.441200E-02  0.000000E+00  0.000000E+00  1.619000E-02 -1.000000E+07  1.000000E+00  7.652700E+02  0.000000E+00  3.164859E+03 -4.537672E+00 -7.928960E+02  5.924561E+03  4.941159E-03 -7.308259E-06  0.000000E+00  0.000000E+00  4.941159E-03 -7.308259E-06  4.941159E-03 -7.308259E-06  0.000000E+00  0.000000E+00  3.469500E-05 -5.126850E-08  0.000000E+00  0.000000E+00
  1.425000E+01 -6.500000E+01  2.900300E+07  7.333000E+01  9.858900E-01  1.411100E-02  0.000000E+00  0.000000E+00  1.618700E-02 -1.000000E+07  1.000000E+00  7.651300E+02  0.000000E+00  2.866871E+03 -3.546962E+00 -7.172661E+02  4.833344E+03  4.475793E-03 -5.760075E-06  0.000000E+00  0.000000E+00  4.475793E-03 -5.760075E-06  4.475793E-03 -5.760075E-06  0.000000E+00  0.000000E+00  3.143150E-05 -4.040250E-08  0.000000E+00  0.000000E+00
  1.574000E+01 -6.500000E+01  2.898800E+07  7.333000E+01  9.857300E-01  1.427200E-02  0.000000E+00  0.000000E+00  1.618500E-02 -1.000000E+07  1.000000E+00  7.649900E+02  0.000000E+00  2.599293E+03 -2.562090E+00 -6.492652E+02  3.920649E+03  4.057928E-03 -4.221118E-06  0.000000E+00  0.000000E+00  4.057928E-03 -4.221118E-06  4.057928E-03 -4.221118E-06  0.000000E+00  0.000000E+00  2.850000E-05 -2.961600E-08  0.000000E+00  0.000000E+00
  1.739000E+01 -6.500000E+01  2.897300E+07  7.333000E+01  9.856500E-01  1.434800E-02  0.000000E+00  0.000000E+00  1.618200E-02 -1.000000E+07  1.000000E+00  7.648500E+02  0.000000E+00  2.358734E+03 -1.580934E+00 -5.880369E+02  3.127181E+03  3.682265E-03 -2.688040E-06  0.000000E+00  0.000000E+00  3.682265E-03 -2.688040E-06  3.682265E-03 -2.688040E-06  0.000000E+00  0.000000E+00  2.586950E-05 -1.886450E-08  0.000000E+00  0.000000E+00
  1.919000E+01 -6.500000E+01  2.895900E+07  7.333000E+01  9.857300E-01  1.427000E-02  0.000000E+00  0.000000E+00  1.617900E-02 -1.000000E+07  1.000000E+00  7.647100E+02  0.000000E+00  2.141632E+03 -6.012336E-01 -5.326826E+02  2.264542E+03  3.343246E-03 -1.157329E-06  0.000000E+00  0.000000E+00  3.343246E-03 -1.157329E-06  3.343246E-03 -1.157329E-06  0.000000E+00  0.000000E+00  2.349250E-05 -8.122450E-09  0.000000E+00  0.000000E+00
  2.118000E+01 -6.500000E+01  2.894400E+07  7.333000E+01  9.858400E-01  1.416000E-02  0.000000E+00  0.000000E+00  1.617600E-02 -1.000000E+07  1.000000E+00  7.645700E+02  0.000000E+00  1.945796E+03  3.808340E-01 -4.826451E+02  3.943945E+03  3.037446E-03  3.763717E-07  0.000000E+00  0.000000E+00  3.037446E-03  3.763717E-07  3.037446E-03  3.763717E-07  0.000000E+00  0.000000E+00  2.134600E-05  2.649700E-09  0.000000E+00  0.000000E+00
  2.336000E+01 -6.500000E+01  2.893000E+07  7.333000E+01  9.857200E-01  1.428200E-02  0.000000E+00  0.000000E+00  1.617400E-02 -1.000000E+07  1.000000E+00  7.644300E+02  0.000000E+00  1.769336E+03  1.371968E+00 -4.374433E+02  2.126593E+03  2.761907E-03  1.922226E-06  0.000000E+00  0.000000E+00  2.761907E-03  1.922226E-06  2.761907E-03  1.922226E-06  0.000000E+00  0.000000E+00  1.941350E-05  1.352900E-08  0.000000E+00  0.000000E+00
  2.576000E+01 -6.500000E+01  2.891500E+07  7.333000E+01  9.857300E-01  1.427100E-02  0.000000E+00  0.000000E+00  1.617100E-02 -1.000000E+07  1.000000E+00  7.642900E+02  0.000000E+00  1.610567E+03  2.376659E+00 -3.966458E+02  1.672889E+03  2.513994E-03  3.489121E-06  0.000000E+00  0.000000E+00  2.513994E-03  3.489121E-06  2.513994E-03  3.489121E-06  0.000000E+00  0.000000E+00  1.767550E-05  2.456300E-08  0.000000E+00  0.000000E+00
  2.840000E+01 -6.500000E+01  2.890100E+07  7.333000E+01  9.857800E-01  1.421900E-02  0.000000E+00  0.000000E+00  1.616800E-02 -1.000000E+07  1.000000E+00  7.641500E+02  0.000000E+00  1.467578E+03  3.404689E+00 -3.597673E+02  1.354256E+03  2.290728E-03  5.092323E-06  0.000000E+00  0.000000E+00  2.290728E-03  5.092323E-06  2.290728E-03  5.092323E-06  0.000000E+00  0.000000E+00  1.610850E-05  3.585450E-08  0.000000E+00  0.000000E+00
  3.131000E+01 -6.500000E+01  2.888600E+07  7.333000E+01  9.857100E-01  1.428600E-02  0.000000E+00  0.000000E+00  1.616500E-02 -1.000000E+07  1.000000E+00  7.640000E+02  0.000000E+00  1.338767E+03  4.469756E+00 -3.263995E+02  1.106254E+03  2.089610E-03  6.753184E-06  0.000000E+00  0.000000E+00  2.089610E-03  6.753184E-06  2.089610E-03  6.753184E-06  0.000000E+00  0.000000E+00  1.469700E-05  4.755600E-08  0.000000E+00  0.000000E+00
  3.450000E+01 -6.500000E+01  2.887100E+07  7.333000E+01  9.856700E-01  1.432900E-02  0.000000E+00  0.000000E+00  1.616300E-02 -1.000000E+07  1.000000E+00  7.638600E+02  0.000000E+00  1.222892E+03  5.591152E+00 -2.962193E+02  9.070917E+02  1.908690E-03  8.501766E-06  0.000000E+00  0.000000E+00  1.908690E-03  8.501766E-06  1.908690E-03  8.501766E-06  0.000000E+00  0.000000E+00  1.342800E-05  5.988800E-08  0.000000E+00  0.000000E+00
  3.801000E+01 -6.500000E+01  2.885700E+07  7.333000E+01  9.857700E-01  1.422800E-02  0.000000E+00  0.000000E+00  1.616000E-02 -1.000000E+07  1.000000E+00  7.637200E+02  0.000000E+00  1.118604E+03  6.797091E+00 -2.688789E+02  7.453210E+02  1.745864E-03  1.038207E-05  0.000000E+00  0.000000E+00  1.745864E-03  1.038207E-05  1.745864E-03  1.038207E-05  0.000000E+00  0.000000E+00  1.228500E-05  7.314350E-08  0.000000E+00  0.000000E+00
  4.187000E+01 -6.500000E+01  2.884200E+07  7.333000E+01  9.858400E-01  1.416300E-02  0.000000E+00  0.000000E+00  1.615700E-02 -1.000000E+07  1.000000E+00  7.635800E+02  0.000000E+00  1.024844E+03  8.124281E+00 -2.441013E+02  6.132326E+02  1.599482E-03  1.245127E-05  0.000000E+00  0.000000E+00  1.599482E-03  1.245127E-05  1.599482E-03  1.245127E-05  0.000000E+00  0.000000E+00  1.125600E-05  8.773050E-08  0.000000E+00  0.000000E+00
  4.612000E+01 -6.500000E+01  2.882700E+07  7.333000E+01  9.857400E-01  1.426100E-02  0.000000E+00  0.000000E+00  1.615400E-02 -1.000000E+07  1.000000E+00  7.634300E+02  0.000000E+00  9.407546E+02  9.628588E+00 -2.216539E+02  5.048313E+02  1.468201E-03  1.479655E-05  0.000000E+00  0.000000E+00  1.468201E-03  1.479655E-05  1.468201E-03  1.479655E-05  0.000000E+00  0.000000E+00  1.033415E-05  1.042900E-07  0.000000E+00  0.000000E+00
  5.079000E+01 -6.500000E+01  2.881200E+07  7.333000E+01  9.857200E-01  1.428200E-02  0.000000E+00  0.000000E+00  1.615200E-02 -1.000000E+07  1.000000E+00  7.632900E+02  0.000000E+00  8.653658E+02  1.139372E+01 -2.012751E+02  4.162010E+02  1.350504E-03  1.754824E-05  0.000000E+00  0.000000E+00  1.350504E-03  1.754824E-05  1.350504E-03  1.754824E-05  0.000000E+00  0.000000E+00  9.508350E-06  1.237050E-07  0.000000E+00  0.000000E+00
  5.592000E+01 -6.500000E+01  2.879600E+07  7.333000E+01  9.857600E-01  1.424200E-02  0.000000E+00  0.000000E+00  1.614900E-02 -1.000000E+07  1.000000E+00  7.631400E+02  0.000000E+00  7.981354E+02  1.355050E+01 -1.828005E+02  3.430487E+02  1.245545E-03  2.091038E-05  0.000000E+00  0.000000E+00  1.245545E-03  2.091038E-05  1.245545E-03  2.091038E-05  0.000000E+00  0.000000E+00  8.771100E-06  1.474450E-07  0.000000E+00  0.000000E+00
  6.156000E+01 -6.500000E+01  2.878100E+07  7.333000E+01  9.857100E-01  1.428900E-02  0.000000E+00  9.939700E-09  1.614600E-02 -1.000000E+07  1.000000E+00  7.629900E+02  0.000000E+00  7.384292E+02  1.632455E+01 -1.660543E+02  2.828570E+02  1.152332E-03  2.523485E-05  0.000000E+00  0.000000E+00  1.152332E-03  2.523485E-05  1.152332E-03  2.523485E-05  0.000000E+00  0.000000E+00  8.116450E-06  1.779750E-07  0.000000E+00  0.000000E+00
  6.777000E+01 -6.500000E+01  2.876500E+07  7.333000E+01  7.387800E-01  0.000000E+00  9.524600E-02  4.915500E-03  3.518600E-02 -9.370000E+04  1.000000E+00  7.628300E+02  1.061520E+03  6.840473E+02  2.014109E+01 -1.508577E+02  2.333260E+02  1.067358E-03  3.118493E-05 -8.185701E-09  0.000000E+00  1.064972E-03  3.103143E-05  1.067501E-03  3.118493E-05 -1.423084E-07  0.000000E+00  8.729650E-06  2.866550E-07 -1.437900E-09  0.000000E+00
  7.460000E+01 -6.500000E+01  2.874900E+07  7.333000E+01  4.939500E-01  0.000000E+00  5.752100E-02  5.034700E-03  4.199700E-02 -3.828600E+04  1.000000E+00  7.626700E+02  1.036170E+03  6.313449E+02  1.090721E+01 -1.370480E+02  1.947506E+02  9.851479E-04  1.671976E-05 -1.326917E-09 -7.651388E-09  9.802702E-04  1.676194E-05  9.851701E-04  1.685287E-05 -2.306876E-08 -1.331087E-07  1.146210E-05  2.365950E-07 -2.330500E-10 -1.341450E-09
  8.210000E+01 -6.500000E+01  2.871000E+07  7.333000E+01  4.708200E-01  0.000000E+00  5.731200E-02  5.034000E-03  4.202600E-02 -3.571100E+04  1.000000E+00  7.622800E+02  1.036010E+03  5.810220E+02  1.780739E+01 -1.245000E+02  1.600794E+02  9.067605E-04  2.743416E-05  1.954676E-08 -1.221573E-08  9.018700E-04  2.749827E-05  9.064193E-04  2.764735E-05  3.406244E-07 -2.131451E-07  1.305150E-05  4.081850E-07  3.344350E-09 -2.057800E-09
  9.035000E+01 -6.500000E+01  2.866500E+07  7.333000E+01  4.578100E-01  0.000000E+00  5.732600E-02  5.032400E-03  4.200900E-02 -3.435300E+04  1.000000E+00  7.618400E+02  1.036000E+03  5.355429E+02  1.985126E+01 -1.131351E+02  1.322748E+02  8.358156E-04  3.058498E-05  2.954221E-08 -1.580767E-08  8.311177E-04  3.069289E-05  8.353011E-04  3.086071E-05  5.153904E-07 -2.757479E-07  1.250300E-05  4.690500E-07  4.912800E-09 -2.599300E-09
  9.942000E+01 -6.500000E+01  2.861600E+07  7.333000E+01  4.476600E-01  0.000000E+00  5.734300E-02  5.030600E-03  4.199000E-02 -3.333400E+04  1.000000E+00  7.613500E+02  1.035990E+03  4.943719E+02  2.047659E+01 -1.028016E+02  1.094067E+02  7.715764E-04  3.152518E-05  3.733048E-08 -1.925105E-08  7.670738E-04  3.168562E-05  7.709264E-04  3.186096E-05  6.510923E-07 -3.357217E-07  1.184300E-05  4.956600E-07  6.079900E-09 -3.106950E-09
  1.094000E+02 -6.500000E+01  2.856300E+07  7.333000E+01  4.386400E-01  0.000000E+00  5.735700E-02  5.028700E-03  4.197000E-02 -3.245800E+04  1.000000E+00  7.608200E+02  1.035970E+03  4.571668E+02  2.041369E+01 -9.342159E+01  9.053634E+01  7.135232E-04  3.139078E-05  4.449853E-08 -2.286155E-08  7.091951E-04  3.161186E-05  7.127479E-04  3.178943E-05  7.759038E-07 -3.985814E-07  1.119450E-05  5.051350E-07  7.122750E-09 -3.629950E-09
  1.204000E+02 -6.500000E+01  2.850500E+07  7.333000E+01  4.301400E-01  0.000000E+00  5.737100E-02  5.026700E-03  4.194900E-02 -3.165300E+04  1.000000E+00  7.602500E+02  1.035950E+03  4.234591E+02  2.000052E+01 -8.490845E+01  7.494431E+01  6.609325E-04  3.070746E-05  5.175310E-08 -2.680215E-08  6.567499E-04  3.099741E-05  6.600306E-04  3.117461E-05  9.021770E-07 -4.671758E-07  1.058400E-05  5.056150E-07  8.154900E-09 -4.191600E-09
  1.324000E+02 -6.500000E+01  2.844300E+07  7.333000E+01  4.218600E-01  0.000000E+00  5.738300E-02  5.024400E-03  4.192700E-02 -3.089000E+04  1.000000E+00  7.596400E+02  1.035930E+03  3.927545E+02  1.942559E+01 -7.717017E+01  6.209191E+01  6.130358E-04  2.976808E-05  5.948506E-08 -3.117483E-08  6.089672E-04  3.013535E-05  6.119990E-04  3.031132E-05  1.036732E-06 -5.432797E-07  1.001520E-05  5.017500E-07  9.235150E-09 -4.805150E-09
  1.457000E+02 -6.500000E+01  2.837600E+07  7.333000E+01  4.136800E-01  0.000000E+00  5.739400E-02  5.022000E-03  4.190300E-02 -3.015500E+04  1.000000E+00  7.589700E+02  1.035910E+03  3.646917E+02  1.879202E+01 -7.013911E+01  5.141973E+01  5.692714E-04  2.873251E-05  6.796350E-08 -3.605916E-08  5.652839E-04  2.918612E-05  5.680872E-04  2.936081E-05  1.184261E-06 -6.282775E-07  9.487950E-06  4.961650E-07  1.040140E-08 -5.480150E-09
  1.603000E+02 -6.500000E+01  2.830400E+07  7.333000E+01  4.055400E-01  0.000000E+00  5.740400E-02  5.019400E-03  4.187700E-02 -2.944100E+04  1.000000E+00  7.582300E+02  1.035880E+03  3.389391E+02  1.813834E+01 -6.375296E+01  4.261111E+01  5.291229E-04  2.766027E-05  7.739006E-08 -4.151771E-08  5.251814E-04  2.820991E-05  5.277745E-04  2.838356E-05  1.348267E-06 -7.232586E-07  8.999050E-06  4.898800E-07  1.167900E-08 -6.223250E-09
  1.763000E+02 -6.500000E+01  2.822500E+07  7.333000E+01  3.974200E-01  0.000000E+00  5.741400E-02  5.016500E-03  4.185000E-02 -2.874500E+04  1.000000E+00  7.574400E+02  1.035850E+03  3.150994E+02  1.746787E+01 -5.793815E+01  3.534723E+01  4.919700E-04  2.655610E-05  8.788279E-08 -4.760261E-08  4.880423E-04  2.721233E-05  4.904394E-04  2.738522E-05  1.530812E-06 -8.291268E-07  8.540800E-06  4.829800E-07  1.308100E-08 -7.039550E-09
  1.940000E+02 -6.500000E+01  2.814000E+07  7.333000E+01  3.893200E-01  0.000000E+00  5.742300E-02  5.013400E-03  4.182000E-02 -2.806700E+04  1.000000E+00  7.565700E+02  1.035810E+03  2.929488E+02  1.676757E+01 -5.265189E+01  2.932956E+01  4.574662E-04  2.539931E-05  9.955907E-08 -5.436139E-08  4.535192E-04  2.617355E-05  4.557326E-04  2.634602E-05  1.733930E-06 -9.467081E-07  8.109250E-06  4.750750E-07  1.462050E-08 -7.933350E-09
  2.134000E+02 -6.500000E+01  2.804800E+07  7.333000E+01  3.812600E-01  0.000000E+00  5.743100E-02  5.010000E-03  4.178900E-02 -2.740700E+04  1.000000E+00  7.556300E+02  1.035770E+03  2.723458E+02  1.600611E+01 -4.786761E+01  2.435171E+01  4.253914E-04  2.414075E-05  1.125120E-07 -6.183805E-08  4.213919E-04  2.504541E-05  4.234321E-04  2.521750E-05  1.959226E-06 -1.076759E-06  7.702050E-06  4.651900E-07  1.630500E-08 -8.908600E-09
  2.347000E+02 -6.500000E+01  2.794700E+07  7.333000E+01  3.732700E-01  0.000000E+00  5.743900E-02  5.006300E-03  4.175400E-02 -2.676600E+04  1.000000E+00  7.545900E+02  1.035730E+03  2.528548E+02  1.513533E+01 -4.350642E+01  2.024569E+01  3.950647E-04  2.270506E-05  1.266255E-07 -7.007410E-08  3.909845E-04  2.375363E-05  3.928598E-04  2.392505E-05  2.204683E-06 -1.220006E-06  7.307850E-06  4.517550E-07  1.811350E-08 -9.969050E-09
  2.581000E+02 -6.500000E+01  2.783800E+07  7.333000E+01  3.654000E-01  0.000000E+00  5.744600E-02  5.002200E-03  4.171600E-02 -2.614800E+04  1.000000E+00  7.534500E+02  1.035680E+03  2.343261E+02  1.415659E+01 -3.953418E+01  1.685220E+01  3.662506E-04  2.109440E-05  1.417757E-07 -7.907632E-08  3.620647E-04  2.230044E-05  3.637823E-04  2.247095E-05  2.468135E-06 -1.376555E-06  6.922650E-06  4.345350E-07  2.002550E-08 -1.111450E-08
  2.839000E+02 -6.500000E+01  2.771900E+07  7.333000E+01  3.576900E-01  0.000000E+00  5.745300E-02  4.997700E-03  4.167500E-02 -2.555400E+04  1.000000E+00  7.522100E+02  1.035630E+03  2.166886E+02  1.305567E+01 -3.592846E+01  1.405591E+01  3.388368E-04  1.928701E-05  1.577043E-07 -8.882894E-08  3.345258E-04  2.066399E-05  3.360919E-04  2.083315E-05  2.745070E-06 -1.546132E-06  6.544150E-06  4.127550E-07  2.200350E-08 -1.234100E-08
  3.123000E+02 -6.500000E+01  2.759000E+07  7.333000E+01  3.502200E-01  0.000000E+00  5.746100E-02  4.992900E-03  4.163100E-02 -2.498900E+04  1.000000E+00  7.508700E+02  1.035580E+03  1.997903E+02  1.179287E+01 -3.265020E+01  1.175754E+01  3.125841E-04  1.722166E-05  1.739286E-07 -9.931231E-08  3.081369E-04  1.878287E-05  3.095572E-04  1.895005E-05  3.027094E-06 -1.728390E-06  6.167600E-06  3.847750E-07  2.398300E-08 -1.364700E-08
  3.434000E+02 -6.500000E+01  2.745200E+07  7.333000E+01  3.430900E-01  0.000000E+00  5.746800E-02  4.987500E-03  4.158200E-02 -2.445900E+04  1.000000E+00  7.493900E+02  1.035510E+03  1.836093E+02  1.042650E+01 -2.967297E+01  9.876398E+00  2.874518E-04  1.499033E-05  1.897881E-07 -1.103908E-07  2.828686E-04  1.674652E-05  2.841490E-04  1.691130E-05  3.302709E-06 -1.920955E-06  5.791800E-06  3.519450E-07  2.587900E-08 -1.501550E-08
  3.777000E+02 -6.500000E+01  2.730300E+07  7.333000E+01  3.363900E-01  0.000000E+00  5.747500E-02  4.981700E-03  4.153000E-02 -2.396900E+04  1.000000E+00  7.477900E+02  1.035450E+03  1.680851E+02  8.989467E+00 -2.695911E+01  8.348157E+00  2.633371E-04  1.264652E-05  2.043666E-07 -1.218583E-07  2.586340E-04  1.460468E-05  2.597810E-04  1.476675E-05  3.555972E-06 -2.120244E-06  5.414350E-06  3.149450E-07  2.757650E-08 -1.642050E-08
  4.154000E+02 -6.500000E+01  2.714400E+07  7.333000E+01  3.302100E-01  0.000000E+00  5.748200E-02  4.975500E-03  4.147400E-02 -2.352400E+04  1.000000E+00  7.460700E+02  1.035380E+03  1.533097E+02  7.538223E+00 -2.449158E+01  7.127024E+00  2.403773E-04  1.028085E-05  2.167609E-07 -1.334233E-07  2.355847E-04  1.244267E-05  2.366062E-04  1.260204E-05  3.771173E-06 -2.321189E-06  5.038150E-06  2.753600E-07  2.896850E-08 -1.782900E-08
  4.568000E+02 -6.500000E+01  2.697600E+07  7.333000E+01  3.246000E-01  0.000000E+00  5.748800E-02  4.968800E-03  4.141300E-02 -2.312500E+04  1.000000E+00  7.442200E+02  1.035300E+03  1.394000E+02  6.220124E+00 -2.225079E+01  6.153848E+00  2.187475E-04  8.126489E-06  2.262246E-07 -1.446124E-07  2.139071E-04  1.048463E-05  2.148122E-04  1.064205E-05  3.935351E-06 -2.515546E-06  4.667950E-06  2.381900E-07  2.997050E-08 -1.918250E-08
  5.024000E+02 -6.500000E+01  2.680000E+07  7.333000E+01  3.195300E-01  0.000000E+00  5.749500E-02  4.961600E-03  4.135100E-02 -2.276800E+04  1.000000E+00  7.422700E+02  1.035220E+03  1.264598E+02  5.105043E+00 -2.021458E+01  5.394307E+00  1.986072E-04  6.295889E-06  2.325094E-07 -1.550043E-07  1.937642E-04  8.835534E-06  1.945629E-04  8.991904E-06  4.044223E-06 -2.696005E-06  4.309450E-06  2.062700E-07  3.056250E-08 -2.042900E-08
  5.525000E+02 -6.500000E+01  2.661500E+07  7.333000E+01  3.148200E-01  0.000000E+00  5.750200E-02  4.954000E-03  4.128300E-02 -2.244100E+04  1.000000E+00  7.401800E+02  1.035140E+03  1.146096E+02  4.209525E+00 -1.836512E+01  4.812799E+00  1.801481E-04  4.816995E-06  2.362040E-07 -1.643041E-07  1.753370E-04  7.518167E-06  1.760400E-04  7.674396E-06  4.108015E-06 -2.857415E-06  3.970500E-06  1.809000E-07  3.082800E-08 -2.153150E-08
  6.076000E+02 -6.500000E+01  2.642300E+07  7.333000E+01  3.105000E-01  0.000000E+00  5.750900E-02  4.946000E-03  4.121300E-02 -2.214300E+04  1.000000E+00  7.379900E+02  1.035050E+03  1.039101E+02  3.126935E+00 -1.668635E+01  4.673904E+00  1.634697E-04  3.054270E-06  2.379805E-07 -1.730302E-07  1.587133E-04  5.908848E-06  1.593313E-04  6.063067E-06  4.138407E-06 -3.008798E-06  3.656450E-06  1.474700E-07  3.085800E-08 -2.256250E-08
  6.682000E+02 -6.500000E+01  2.622300E+07  7.333000E+01  3.078500E-01  0.000000E+00  5.751600E-02  4.937400E-03  4.113800E-02 -2.196100E+04  1.000000E+00  7.356600E+02  1.034960E+03  9.447333E+01  1.152745E+00 -1.516474E+01  1.829597E+01  1.487174E-04 -1.010176E-07  2.347826E-07 -1.830809E-07  1.440885E-04  2.935827E-06  1.446351E-04  3.082126E-06  4.082279E-06 -3.183143E-06  3.367600E-06  7.685950E-08  3.029200E-08 -2.379750E-08
  7.348000E+02 -6.500000E+01  2.601700E+07  7.333000E+01  3.077500E-01  0.000000E+00  5.752400E-02  4.928500E-03  4.106200E-02 -2.195400E+04  1.000000E+00  7.332600E+02  1.034860E+03  8.581493E+01 -2.047055E+00 -1.379100E+01  1.223397E+00  1.350784E-04 -5.196322E-06  2.200163E-07 -1.977114E-07  1.307631E-04 -1.891800E-06  1.312534E-04 -1.759243E-06  3.825047E-06 -3.437073E-06  3.080350E-06 -4.049550E-08  2.833100E-08 -2.566950E-08
  8.081000E+02 -6.500000E+01  2.581300E+07  7.333000E+01  3.046400E-01  0.000000E+00  5.752900E-02  4.919500E-03  4.098400E-02 -2.174300E+04  1.000000E+00  7.308100E+02  1.034760E+03  7.697038E+01 -2.535592E+00 -1.254084E+01  1.069426E+00  1.211516E-04 -6.087474E-06  2.039657E-07 -2.123878E-07  1.171723E-04 -2.535219E-06  1.176061E-04 -2.395586E-06  3.545610E-06 -3.691876E-06  2.783200E-06 -5.603100E-08  2.620700E-08 -2.743300E-08
  8.887000E+02 -6.500000E+01  2.560800E+07  7.333000E+01  2.974400E-01  0.000000E+00  5.753400E-02  4.910200E-03  4.090700E-02 -2.125700E+04  1.000000E+00  7.283300E+02  1.034670E+03  6.760708E+01 -1.783033E+00 -1.138727E+01  7.368351E-01  1.065602E-04 -5.130376E-06  2.016224E-07 -2.353609E-07  1.026926E-04 -1.201801E-06  1.030557E-04 -1.039484E-06  3.504571E-06 -4.090883E-06  2.488100E-06 -2.503650E-08  2.571500E-08 -3.008150E-08
  9.772000E+02 -6.500000E+01  2.539700E+07  7.333000E+01  2.834800E-01  0.000000E+00  5.753800E-02  4.900500E-03  4.082400E-02 -2.033500E+04  1.000000E+00  7.257200E+02  1.034570E+03  5.821546E+01  5.824320E-02 -1.030915E+01 -5.829305E-02  9.216160E-05 -2.598394E-06  2.236322E-07 -2.699236E-07  8.800051E-05  1.890986E-06  8.827476E-05  2.092882E-06  3.886816E-06 -4.691276E-06  2.215250E-06  5.652300E-08  2.808000E-08 -3.386900E-08
  1.075000E+03 -6.500000E+01  2.516700E+07  7.333000E+01  2.620100E-01  0.000000E+00  5.754400E-02  4.889700E-03  4.073400E-02 -1.895900E+04  1.000000E+00  7.228400E+02  1.034460E+03  4.798818E+01 -4.545616E-01 -9.268087E+00  1.535055E-01  7.681319E-05 -3.998991E-06  2.815848E-07 -3.360001E-07  7.176699E-05  1.593109E-06  7.191953E-05  1.840078E-06  4.893598E-06 -5.839070E-06  1.925500E-06  5.649000E-08  3.446300E-08 -4.104850E-08
  1.182000E+03 -6.500000E+01  2.491100E+07  7.333000E+01  1.901200E-01  0.000000E+00  5.755000E-02  4.877300E-03  4.063200E-02 -1.462600E+04  1.000000E+00  7.195400E+02  1.034340E+03  2.935258E+01 -3.001285E+00 -7.671677E+00  3.465414E-01  5.015795E-05 -1.032313E-05  5.221780E-07 -5.964418E-07  4.125240E-05 -3.805876E-07  4.108423E-05  4.083253E-08  9.073726E-06 -1.036396E-05  1.255550E-06  1.584550E-09  5.921700E-08 -6.744600E-08
  1.300000E+03 -6.500000E+01  2.463000E+07  7.333000E+01  0.000000E+00  0.000000E+00  5.850400E-02  1.000000E+00  2.481600E-02  0.000000E+00  1.000000E+00  0.000000E+00  1.031210E+03  3.281744E+01 -4.467383E+00 -5.023693E+00  2.869846E-01  9.932369E-05 -1.528145E-05  5.240000E-06 -8.839305E-07  1.193193E-05 -5.466326E-07  9.654281E-06  0.000000E+00  8.966942E-05 -1.528145E-05  3.746500E-07  0.000000E+00  4.691720E-07 -8.061150E-08
  1.429000E+03 -6.500000E+01  2.438600E+07  7.333000E+01  0.000000E+00  0.000000E+00  5.977300E-02  1.000000E+00  3.771300E-03  0.000000E+00  1.000000E+00  0.000000E+00  1.027120E+03  4.642912E+01  6.739975E-01 -3.331728E+00  3.150747E-01  1.555898E-04  1.765057E-06  9.194227E-06  1.055661E-07  2.341454E-06  5.597791E-09  0.000000E+00  0.000000E+00  1.555898E-04  1.765057E-06  0.000000E+00  0.000000E+00  8.026250E-07  9.127150E-09
  1.571000E+03 -6.500000E+01  2.415300E+07  7.333000E+01  0.000000E+00  0.000000E+00  5.997400E-02  1.000000E+00  4.327800E-04  0.000000E+00  1.000000E+00  0.000000E+00  1.026390E+03  3.785171E+01  1.981263E+00 -3.066989E+00  2.221008E-01  1.253094E-04  6.068310E-06  7.500758E-06  3.639623E-07  2.953166E-07  2.257702E-09  0.000000E+00  0.000000E+00  1.253094E-04  6.068310E-06  0.000000E+00  0.000000E+00  6.480550E-07  3.140200E-08
  1.728000E+03 -6.500000E+01  2.396400E+07  7.333000E+01  0.000000E+00  0.000000E+00  5.999800E-02  1.000000E+00  3.243300E-05  0.000000E+00  1.000000E+00  0.000000E+00  1.026240E+03  3.053318E+01  2.273456E-01 -2.793254E+00  4.436342E-01  1.009278E-04  2.896101E-07  6.054190E-06  1.737614E-08  2.453034E-08  8.054015E-12  0.000000E+00  0.000000E+00  1.009278E-04  2.896101E-07  0.000000E+00  0.000000E+00  5.222650E-07  1.499000E-09
  1.900000E+03 -6.500000E+01  2.377600E+07  7.333000E+01  0.000000E+00  0.000000E+00  6.000000E-02  1.000000E+00  1.823500E-06  0.000000E+00  1.000000E+00  0.000000E+00  1.026160E+03  2.761132E+01  1.423042E-01 -2.538796E+00  7.065095E+00  9.129476E-05  9.426103E-09  5.477598E-06  5.655667E-10  1.630580E-09  1.479738E-14  0.000000E+00  0.000000E+00  9.129476E-05  9.426103E-09  0.000000E+00  0.000000E+00  4.725150E-07  4.879650E-11
  2.089000E+03 -6.500000E+01  2.358900E+07  7.333000E+01  0.000000E+00  0.000000E+00  6.000000E-02  1.000000E+00  7.805700E-08  0.000000E+00  1.000000E+00  0.000000E+00  1.026080E+03  2.509378E+01  1.394996E-01 -2.307468E+00  2.974139E+02  8.301090E-05  1.817301E-10  4.980650E-06  1.090382E-11  8.234352E-11  1.233604E-17  0.000000E+00  0.000000E+00  8.301090E-05  1.817301E-10  0.000000E+00  0.000000E+00  4.297100E-07  9.409400E-13
  2.298000E+03 -6.500000E+01  2.340200E+07  7.333000E+01  0.000000E+00  0.000000E+00  6.000000E-02  1.000000E+00  2.574600E-09  0.000000E+00  1.000000E+00  0.000000E+00  1.026010E+03  2.281567E+01  1.394309E-01 -2.097859E+00 -9.785038E+02  7.551255E-05 -4.544647E-11  4.530756E-06 -2.726796E-12  3.179524E-12 -1.419381E-19  0.000000E+00  0.000000E+00  7.551255E-05 -4.544647E-11  0.000000E+00  0.000000E+00  3.909550E-07 -2.352800E-13
  2.527000E+03 -6.500000E+01  2.321500E+07  7.333000E+01  0.000000E+00  0.000000E+00  6.000000E-02  1.000000E+00  6.605000E-11  0.000000E+00  1.000000E+00  0.000000E+00  1.025930E+03  2.073616E+01  1.394351E-01 -1.906628E+00 -1.182308E+03  6.866432E-05 -3.111929E-11  4.119875E-06 -1.867160E-12  9.475601E-14 -2.463868E-21  0.000000E+00  0.000000E+00  6.866432E-05 -3.111929E-11  0.000000E+00  0.000000E+00  3.555550E-07 -1.611350E-13
  2.778000E+03 -6.500000E+01  2.302800E+07  7.333000E+01  0.000000E+00  0.000000E+00  6.000000E-02  1.000000E+00  1.325800E-12  0.000000E+00  1.000000E+00  0.000000E+00  1.025850E+03  1.884827E+01  1.394399E-01 -1.733124E+00 -2.001209E+03  6.244411E-05 -1.520424E-11  3.746661E-06 -9.122545E-13  2.199216E-15 -2.387590E-23  0.000000E+00  0.000000E+00  6.244411E-05 -1.520424E-11  0.000000E+00  0.000000E+00  3.234000E-07 -7.873850E-14
  3.055000E+03 -6.500000E+01  2.284100E+07  7.333000E+01  0.000000E+00  0.000000E+00  6.000000E-02  1.000000E+00  2.090600E-14  0.000000E+00  1.000000E+00  0.000000E+00  1.025780E+03  1.712974E+01  1.394436E-01 -1.575291E+00 -8.627323E+03  5.677914E-05 -2.914277E-12  3.406756E-06 -1.748564E-13  4.000063E-17 -7.127332E-26  0.000000E+00  0.000000E+00  5.677914E-05 -2.914277E-12  0.000000E+00  0.000000E+00  2.941100E-07 -1.509450E-14
  3.359000E+03 -6.500000E+01  2.265400E+07  7.333000E+01  0.000000E+00  0.000000E+00  6.000000E-02  1.000000E+00  2.599000E-16  0.000000E+00  1.000000E+00  0.000000E+00  1.025700E+03  1.556452E+01  1.394463E-01 -1.431631E+00  3.433851E+03  5.161706E-05  6.065458E-12  3.097019E-06  3.639276E-13  5.715681E-19  1.423322E-27  0.000000E+00  0.000000E+00  5.161706E-05  6.065458E-12  0.000000E+00  0.000000E+00  2.674100E-07  3.142950E-14
  3.694000E+03 -6.500000E+01  2.246700E+07  7.333000E+01  0.000000E+00  0.000000E+00  6.000000E-02  1.000000E+00  2.553800E-18  0.000000E+00  1.000000E+00  0.000000E+00  1.025620E+03  1.414534E+01  1.394481E-01 -1.301450E+00  1.418234E+03  4.693408E-05  1.214117E-11  2.816042E-06  7.284716E-13  6.446135E-21  2.814977E-29  0.000000E+00  0.000000E+00  4.693408E-05  1.214117E-11  0.000000E+00  0.000000E+00  2.431850E-07  6.292200E-14
  4.062000E+03 -6.500000E+01  2.228100E+07  7.333000E+01  0.000000E+00  0.000000E+00  6.000000E-02  1.000000E+00  1.988900E-20  0.000000E+00  1.000000E+00  0.000000E+00  1.025550E+03  1.285401E+01  1.394490E-01 -1.183054E+00  9.040958E+02  4.267077E-05  1.575130E-11  2.560250E-06  9.450793E-13  5.748456E-23  2.859449E-31  0.000000E+00  0.000000E+00  4.267077E-05  1.575130E-11  0.000000E+00  0.000000E+00  2.211300E-07  8.164450E-14
  4.467000E+03 -6.500000E+01  2.209400E+07  7.333000E+01  0.000000E+00  0.000000E+00  6.000000E-02  1.000000E+00  1.231000E-22  0.000000E+00  1.000000E+00  0.000000E+00  1.025470E+03  1.167775E+01  1.394495E-01 -1.075246E+00  6.801548E+02  3.878549E-05  1.732183E-11  2.327130E-06  1.039310E-12  4.064184E-25  1.956350E-33  0.000000E+00  0.000000E+00  3.878549E-05  1.732183E-11  0.000000E+00  0.000000E+00  2.010300E-07  8.979900E-14
  4.912000E+03 -6.500000E+01  2.190700E+07  7.333000E+01  0.000000E+00  0.000000E+00  6.000000E-02  1.000000E+00  6.064900E-25  0.000000E+00  1.000000E+00  0.000000E+00  1.025400E+03  1.060934E+01  1.394496E-01 -9.773481E-01  5.634645E+02  3.525465E-05  1.728825E-11  2.115276E-06  1.037295E-12  2.283380E-27  9.668255E-36  0.000000E+00  0.000000E+00  3.525465E-05  1.728825E-11  0.000000E+00  0.000000E+00  1.827600E-07  8.963900E-14
  5.401000E+03 -6.500000E+01  2.172100E+07  7.333000E+01  0.000000E+00  0.000000E+00  6.000000E-02  1.000000E+00  2.383400E-27  0.000000E+00  1.000000E+00  0.000000E+00  1.025320E+03  9.639497E+00  1.394494E-01 -8.884847E-01  5.024434E+02  3.204798E-05  1.603189E-11  1.922875E-06  9.619149E-13  1.021866E-29  3.540894E-38  0.000000E+00  0.000000E+00  3.204798E-05  1.603189E-11  0.000000E+00  0.000000E+00  1.661600E-07  8.313850E-14
  5.939000E+03 -6.500000E+01  2.153400E+07  7.333000E+01  0.000000E+00  0.000000E+00  6.000000E-02  1.000000E+00  7.485200E-30  0.000000E+00  1.000000E+00  0.000000E+00  1.025240E+03  8.756839E+00  1.394486E-01 -8.075883E-01  4.789334E+02  2.912800E-05  1.390766E-11  1.747683E-06  8.344603E-13  3.647297E-32  9.694223E-41  0.000000E+00  0.000000E+00  2.912800E-05  1.390766E-11  0.000000E+00  0.000000E+00  1.510450E-07  7.213400E-14
  6.530000E+03 -6.500000E+01  2.134800E+07  7.333000E+01  0.000000E+00  0.000000E+00  6.000000E-02  1.000000E+00  1.882700E-32  0.000000E+00  1.000000E+00  0.000000E+00  1.025170E+03  7.954410E+00  1.394479E-01 -7.340052E-01  4.925354E+02  2.647216E-05  1.118800E-11  1.588331E-06  6.712805E-13  1.040491E-34  1.971062E-43  0.000000E+00  0.000000E+00  2.647216E-05  1.118800E-11  0.000000E+00  0.000000E+00  1.372950E-07  5.803700E-14
  7.181000E+03 -6.500000E+01  2.116200E+07  7.333000E+01  0.000000E+00  0.000000E+00  6.000000E-02  1.000000E+00  3.796700E-35  0.000000E+00  1.000000E+00  0.000000E+00  1.025090E+03  7.225737E+00  1.394468E-01 -6.671292E-01  5.636142E+02  2.405929E-05  8.085036E-12  1.443553E-06  4.851025E-13  2.377127E-37  2.886535E-46  0.000000E+00  0.000000E+00  2.405929E-05  8.085036E-12  0.000000E+00  0.000000E+00  1.248000E-07  4.194750E-14
  7.896000E+03 -6.500000E+01  2.097600E+07  7.333000E+01  0.000000E+00  0.000000E+00  6.000000E-02  1.000000E+00  6.148600E-38  0.000000E+00  1.000000E+00  0.000000E+00  1.025020E+03  6.565338E+00  1.394459E-01 -6.064426E-01  7.972464E+02  2.187131E-05  4.727092E-12  1.312276E-06  2.836254E-13  4.355854E-40  2.746536E-49  0.000000E+00  0.000000E+00  2.187131E-05  4.727092E-12  0.000000E+00  0.000000E+00  1.134700E-07  2.452900E-14
  8.682000E+03 -6.500000E+01  2.079000E+07  7.333000E+01  0.000000E+00  0.000000E+00  6.000000E-02  1.000000E+00  8.008700E-41  0.000000E+00  1.000000E+00  0.000000E+00  1.024940E+03  5.965828E+00  1.394448E-01 -5.512529E-01  2.600701E+03  1.988408E-05  1.198830E-12  1.193044E-06  7.192968E-14  6.411606E-43  9.118046E-53  0.000000E+00  0.000000E+00  1.988408E-05  1.198830E-12  0.000000E+00  0.000000E+00  1.031760E-07  6.221800E-15
  9.547000E+03 -6.500000E+01  2.060400E+07  7.333000E+01  0.000000E+00  0.000000E+00  6.000000E-02  1.000000E+00  8.409100E-74  0.000000E+00  1.000000E+00  0.000000E+00  1.024860E+03  2.840165E+00  1.394444E-01 -2.624711E-01  4.736504E+05  9.468761E-06  2.670535E-14  5.681239E-07  1.602321E-15  7.583260E-46  2.037277E-87  0.000000E+00  0.000000E+00  9.468761E-06  2.670535E-14  0.000000E+00  0.000000E+00  4.913600E-08  1.386380E-16
  3.750000E-02 -7.500000E+01  2.993200E+07  7.389000E+01  9.773000E-01  2.269500E-02  0.000000E+00  0.000000E+00  1.635400E-02 -1.000000E+07  1.000000E+00  7.715000E+02  0.000000E+00  2.694928E+05 -6.171307E+01 -6.796795E+04  3.613834E+07  4.207343E-01 -9.664346E-05  0.000000E+00  0.000000E+00  4.207343E-01 -9.664346E-05  4.207343E-01 -9.664346E-05  0.000000E+00  0.000000E+00  2.953500E-03 -6.776800E-07  0.000000E+00  0.000000E+00
  1.162000E-01 -7.500000E+01  2.977800E+07  7.389000E+01  9.832000E-01  1.680000E-02  0.000000E+00  0.000000E+00  1.632500E-02 -1.000000E+07  1.000000E+00  7.700800E+02  0.000000E+00  3.978756E+05 -5.118114E+01 -1.003469E+05  1.060022E+07  6.211088E-01 -8.016478E-05  0.000000E+00  0.000000E+00  6.211088E-01 -8.016478E-05  6.211088E-01 -8.016478E-05  0.000000E+00  0.000000E+00  4.354450E-03 -5.598600E-07  0.000000E+00  0.000000E+00
  2.028000E-01 -7.500000E+01  2.969800E+07  7.389000E+01  9.842000E-01  1.579800E-02  0.000000E+00  0.000000E+00  1.631000E-02 -1.000000E+07  1.000000E+00  7.693300E+02  0.000000E+00  2.098716E+05 -4.567085E+01 -5.293090E+04  5.521955E+06  3.275400E-01 -7.154689E-05  0.000000E+00  0.000000E+00  3.275400E-01 -7.154689E-05  3.275400E-01 -7.154689E-05  0.000000E+00  0.000000E+00  2.290050E-03 -4.996800E-07  0.000000E+00  0.000000E+00
  2.980000E-01 -7.500000E+01  2.964200E+07  7.389000E+01  9.846100E-01  1.539200E-02  0.000000E+00  0.000000E+00  1.630000E-02 -1.000000E+07  1.000000E+00  7.688100E+02  0.000000E+00  1.396109E+05 -4.182193E+01 -3.521068E+04  3.418460E+06  2.178569E-01 -6.552892E-05  0.000000E+00  0.000000E+00  2.178569E-01 -6.552892E-05  2.178569E-01 -6.552892E-05  0.000000E+00  0.000000E+00  1.523400E-03 -4.578000E-07  0.000000E+00  0.000000E+00
  4.027000E-01 -7.500000E+01  2.959800E+07  7.389000E+01  9.849500E-01  1.504700E-02  0.000000E+00  0.000000E+00  1.629200E-02 -1.000000E+07  1.000000E+00  7.684100E+02  0.000000E+00  1.023190E+05 -3.880083E+01 -2.580532E+04  2.300342E+06  1.596488E-01 -6.080588E-05  0.000000E+00  0.000000E+00  1.596488E-01 -6.080588E-05  1.596488E-01 -6.080588E-05  0.000000E+00  0.000000E+00  1.116695E-03 -4.249000E-07  0.000000E+00  0.000000E+00
  5.178000E-01 -7.500000E+01  2.956100E+07  7.389000E+01  9.850900E-01  1.491300E-02  0.000000E+00  0.000000E+00  1.628500E-02 -1.000000E+07  1.000000E+00  7.680600E+02  0.000000E+00  7.918476E+04 -3.626504E+01 -1.997065E+04  1.626722E+06  1.235427E-01 -5.684217E-05  0.000000E+00  0.000000E+00  1.235427E-01 -5.684217E-05  1.235427E-01 -5.684217E-05  0.000000E+00  0.000000E+00  8.643850E-04 -3.973300E-07  0.000000E+00  0.000000E+00
  6.444000E-01 -7.500000E+01  2.952900E+07  7.389000E+01  9.852700E-01  1.473300E-02  0.000000E+00  0.000000E+00  1.627900E-02 -1.000000E+07  1.000000E+00  7.677500E+02  0.000000E+00  6.345037E+04 -3.405804E+01 -1.600226E+04  1.188525E+06  9.898748E-02 -5.339296E-05  0.000000E+00  0.000000E+00  9.898748E-02 -5.339296E-05  9.898748E-02 -5.339296E-05  0.000000E+00  0.000000E+00  6.927900E-04 -3.733250E-07  0.000000E+00  0.000000E+00
  7.835000E-01 -7.500000E+01  2.950100E+07  7.389000E+01  9.853300E-01  1.466600E-02  0.000000E+00  0.000000E+00  1.627300E-02 -1.000000E+07  1.000000E+00  7.674800E+02  0.000000E+00  5.208152E+04 -3.208054E+01 -1.313487E+04  8.886108E+05  8.124621E-02 -5.030256E-05  0.000000E+00  0.000000E+00  8.124621E-02 -5.030256E-05  8.124621E-02 -5.030256E-05  0.000000E+00  0.000000E+00  5.687800E-04 -3.518300E-07  0.000000E+00  0.000000E+00
  9.366000E-01 -7.500000E+01  2.947500E+07  7.389000E+01  9.853700E-01  1.463400E-02  0.000000E+00  0.000000E+00  1.626800E-02 -1.000000E+07  1.000000E+00  7.672300E+02  0.000000E+00  4.351610E+04 -3.027605E+01 -1.097451E+04  6.759504E+05  6.788063E-02 -4.748309E-05  0.000000E+00  0.000000E+00  6.788063E-02 -4.748309E-05  6.788063E-02 -4.748309E-05  0.000000E+00  0.000000E+00  4.753650E-04 -3.321800E-07  0.000000E+00  0.000000E+00
  1.105000E+00 -7.500000E+01  2.945100E+07  7.389000E+01  9.855300E-01  1.446700E-02  0.000000E+00  0.000000E+00  1.626400E-02 -1.000000E+07  1.000000E+00  7.670100E+02  0.000000E+00  3.685425E+04 -2.860527E+01 -9.294266E+03  5.208194E+05  5.748606E-02 -4.487267E-05  0.000000E+00  0.000000E+00  5.748606E-02 -4.487267E-05  5.748606E-02 -4.487267E-05  0.000000E+00  0.000000E+00  4.026650E-04 -3.140200E-07  0.000000E+00  0.000000E+00
  1.290000E+00 -7.500000E+01  2.942800E+07  7.389000E+01  9.853900E-01  1.460600E-02  0.000000E+00  0.000000E+00  1.625900E-02 -1.000000E+07  1.000000E+00  7.667900E+02  0.000000E+00  3.154681E+04 -2.704017E+01 -7.955613E+03  4.056856E+05  4.920522E-02 -4.242759E-05  0.000000E+00  0.000000E+00  4.920522E-02 -4.242759E-05  4.920522E-02 -4.242759E-05  0.000000E+00  0.000000E+00  3.447550E-04 -2.969800E-07  0.000000E+00  0.000000E+00
  1.493000E+00 -7.500000E+01  2.940700E+07  7.389000E+01  9.855600E-01  1.444500E-02  0.000000E+00  0.000000E+00  1.625500E-02 -1.000000E+07  1.000000E+00  7.665900E+02  0.000000E+00  2.723929E+04 -2.555995E+01 -6.869133E+03  3.185845E+05  4.248471E-02 -4.011533E-05  0.000000E+00  0.000000E+00  4.248471E-02 -4.011533E-05  4.248471E-02 -4.011533E-05  0.000000E+00  0.000000E+00  2.977550E-04 -2.808650E-07  0.000000E+00  0.000000E+00
  1.717000E+00 -7.500000E+01  2.938600E+07  7.389000E+01  9.860600E-01  1.393800E-02  0.000000E+00  0.000000E+00  1.625100E-02 -1.000000E+07  1.000000E+00  7.663900E+02  0.000000E+00  2.368602E+04 -2.414951E+01 -5.972865E+03  2.519747E+05  3.694120E-02 -3.791224E-05  0.000000E+00  0.000000E+00  3.694120E-02 -3.791224E-05  3.694120E-02 -3.791224E-05  0.000000E+00  0.000000E+00  2.588950E-04 -2.654350E-07  0.000000E+00  0.000000E+00
  1.963000E+00 -7.500000E+01  2.936700E+07  7.389000E+01  9.851700E-01  1.483200E-02  0.000000E+00  0.000000E+00  1.624800E-02 -1.000000E+07  1.000000E+00  7.662100E+02  0.000000E+00  2.071297E+04 -2.279788E+01 -5.222919E+03  2.003774E+05  3.230310E-02 -3.580113E-05  0.000000E+00  0.000000E+00  3.230310E-02 -3.580113E-05  3.230310E-02 -3.580113E-05  0.000000E+00  0.000000E+00  2.264850E-04 -2.508250E-07  0.000000E+00  0.000000E+00
  2.234000E+00 -7.500000E+01  2.934800E+07  7.389000E+01  9.854800E-01  1.452400E-02  0.000000E+00  0.000000E+00  1.624400E-02 -1.000000E+07  1.000000E+00  7.660300E+02  0.000000E+00  1.819955E+04 -2.149598E+01 -4.588892E+03  1.601076E+05  2.838223E-02 -3.376798E-05  0.000000E+00  0.000000E+00  2.838223E-02 -3.376798E-05  2.838223E-02 -3.376798E-05  0.000000E+00  0.000000E+00  1.991100E-04 -2.366100E-07  0.000000E+00  0.000000E+00
  2.531000E+00 -7.500000E+01  2.933000E+07  7.389000E+01  9.855900E-01  1.441300E-02  0.000000E+00  0.000000E+00  1.624100E-02 -1.000000E+07  1.000000E+00  7.658600E+02  0.000000E+00  1.605711E+04 -2.023626E+01 -4.048422E+03  1.284267E+05  2.504022E-02 -3.180071E-05  0.000000E+00  0.000000E+00  2.504022E-02 -3.180071E-05  2.504022E-02 -3.180071E-05  0.000000E+00  0.000000E+00  1.756700E-04 -2.228650E-07  0.000000E+00  0.000000E+00
  2.858000E+00 -7.500000E+01  2.931200E+07  7.389000E+01  9.856900E-01  1.431500E-02  0.000000E+00  0.000000E+00  1.623700E-02 -1.000000E+07  1.000000E+00  7.656900E+02  0.000000E+00  1.421797E+04 -1.901349E+01 -3.584424E+03  1.033966E+05  2.217137E-02 -2.989134E-05  0.000000E+00  0.000000E+00  2.217137E-02 -2.989134E-05  2.217137E-02 -2.989134E-05  0.000000E+00  0.000000E+00  1.555650E-04 -2.095100E-07  0.000000E+00  0.000000E+00
  3.218000E+00 -7.500000E+01  2.929500E+07  7.389000E+01  9.855900E-01  1.440900E-02  0.000000E+00  0.000000E+00  1.623400E-02 -1.000000E+07  1.000000E+00  7.655200E+02  0.000000E+00  1.262828E+04 -1.782261E+01 -3.183327E+03  8.348319E+04  1.969169E-02 -2.803191E-05  0.000000E+00  0.000000E+00  1.969169E-02 -2.803191E-05  1.969169E-02 -2.803191E-05  0.000000E+00  0.000000E+00  1.382000E-04 -1.965350E-07  0.000000E+00  0.000000E+00
  3.613000E+00 -7.500000E+01  2.927800E+07  7.389000E+01  9.856200E-01  1.438200E-02  0.000000E+00  0.000000E+00  1.623100E-02 -1.000000E+07  1.000000E+00  7.653600E+02  0.000000E+00  1.124584E+04 -1.666041E+01 -2.834494E+03  6.757587E+04  1.753542E-02 -2.621735E-05  0.000000E+00  0.000000E+00  1.753542E-02 -2.621735E-05  1.753542E-02 -2.621735E-05  0.000000E+00  0.000000E+00  1.231000E-04 -1.838550E-07  0.000000E+00  0.000000E+00
  4.048000E+00 -7.500000E+01  2.926100E+07  7.389000E+01  9.860900E-01  1.390600E-02  0.000000E+00  0.000000E+00  1.622800E-02 -1.000000E+07  1.000000E+00  7.652100E+02  0.000000E+00  1.003744E+04 -1.552161E+01 -2.529541E+03  5.479871E+04  1.565069E-02 -2.443934E-05  0.000000E+00  0.000000E+00  1.565069E-02 -2.443934E-05  1.565069E-02 -2.443934E-05  0.000000E+00  0.000000E+00  1.098650E-04 -1.713600E-07  0.000000E+00  0.000000E+00
  4.526000E+00 -7.500000E+01  2.924500E+07  7.389000E+01  9.854100E-01  1.459500E-02  0.000000E+00  0.000000E+00  1.622500E-02 -1.000000E+07  1.000000E+00  7.650500E+02  0.000000E+00  8.977565E+03 -1.440558E+01 -2.262032E+03  4.457152E+04  1.399766E-02 -2.269709E-05  0.000000E+00  0.000000E+00  1.399766E-02 -2.269709E-05  1.399766E-02 -2.269709E-05  0.000000E+00  0.000000E+00  9.828950E-05 -1.592500E-07  0.000000E+00  0.000000E+00
  5.052000E+00 -7.500000E+01  2.922900E+07  7.389000E+01  9.855800E-01  1.442400E-02  0.000000E+00  0.000000E+00  1.622200E-02 -1.000000E+07  1.000000E+00  7.649000E+02  0.000000E+00  8.045581E+03 -1.331013E+01 -2.026757E+03  3.628244E+04  1.254413E-02 -2.098704E-05  0.000000E+00  0.000000E+00  1.254413E-02 -2.098704E-05  1.254413E-02 -2.098704E-05  0.000000E+00  0.000000E+00  8.812800E-05 -1.472800E-07  0.000000E+00  0.000000E+00
  5.630000E+00 -7.500000E+01  2.921300E+07  7.389000E+01  9.858100E-01  1.419300E-02  0.000000E+00  0.000000E+00  1.621900E-02 -1.000000E+07  1.000000E+00  7.647500E+02  0.000000E+00  7.220481E+03 -1.223408E+01 -1.818422E+03  2.958252E+04  1.125735E-02 -1.930735E-05  0.000000E+00  0.000000E+00  1.125735E-02 -1.930735E-05  1.125735E-02 -1.930735E-05  0.000000E+00  0.000000E+00  7.908850E-05 -1.354850E-07  0.000000E+00  0.000000E+00
  6.266000E+00 -7.500000E+01  2.919800E+07  7.389000E+01  9.856600E-01  1.433800E-02  0.000000E+00  0.000000E+00  1.621600E-02 -1.000000E+07  1.000000E+00  7.646000E+02  0.000000E+00  6.489534E+03 -1.117572E+01 -1.633818E+03  2.414188E+04  1.011745E-02 -1.765540E-05  0.000000E+00  0.000000E+00  1.011745E-02 -1.765540E-05  1.011745E-02 -1.765540E-05  0.000000E+00  0.000000E+00  7.109100E-05 -1.239400E-07  0.000000E+00  0.000000E+00
  6.965000E+00 -7.500000E+01  2.918200E+07  7.389000E+01  9.856400E-01  1.435500E-02  0.000000E+00  0.000000E+00  1.621300E-02 -1.000000E+07  1.000000E+00  7.644500E+02  0.000000E+00  5.840608E+03 -1.013034E+01 -1.469877E+03  1.973201E+04  9.105469E-03 -1.602381E-05  0.000000E+00  0.000000E+00  9.105469E-03 -1.602381E-05  9.105469E-03 -1.602381E-05  0.000000E+00  0.000000E+00  6.399900E-05 -1.125050E-07  0.000000E+00  0.000000E+00
  7.734000E+00 -7.500000E+01  2.916700E+07  7.389000E+01  9.857900E-01  1.421400E-02  0.000000E+00  0.000000E+00  1.621000E-02 -1.000000E+07  1.000000E+00  7.643000E+02  0.000000E+00  5.262372E+03 -9.101431E+00 -1.323739E+03  1.613652E+04  8.203744E-03 -1.441798E-05  0.000000E+00  0.000000E+00  8.203744E-03 -1.441798E-05  8.203744E-03 -1.441798E-05  0.000000E+00  0.000000E+00  5.767000E-05 -1.012385E-07  0.000000E+00  0.000000E+00
  8.579000E+00 -7.500000E+01  2.915200E+07  7.389000E+01  9.856900E-01  1.430700E-02  0.000000E+00  0.000000E+00  1.620700E-02 -1.000000E+07  1.000000E+00  7.641500E+02  0.000000E+00  4.746500E+03 -8.088474E+00 -1.193305E+03  1.320380E+04  7.399298E-03 -1.283718E-05  0.000000E+00  0.000000E+00  7.399298E-03 -1.283718E-05  7.399298E-03 -1.283718E-05  0.000000E+00  0.000000E+00  5.202400E-05 -9.016950E-08  0.000000E+00  0.000000E+00
  9.508000E+00 -7.500000E+01  2.913700E+07  7.389000E+01  9.856500E-01  1.434900E-02  0.000000E+00  0.000000E+00  1.620400E-02 -1.000000E+07  1.000000E+00  7.640100E+02  0.000000E+00  4.285340E+03 -7.091094E+00 -1.076645E+03  1.080814E+04  6.680190E-03 -1.128073E-05  0.000000E+00  0.000000E+00  6.680190E-03 -1.128073E-05  6.680190E-03 -1.128073E-05  0.000000E+00  0.000000E+00  4.698100E-05 -7.925050E-08  0.000000E+00  0.000000E+00
  1.053000E+01 -7.500000E+01  2.912200E+07  7.389000E+01  9.857500E-01  1.424500E-02  0.000000E+00  0.000000E+00  1.620200E-02 -1.000000E+07  1.000000E+00  7.638600E+02  0.000000E+00  3.872293E+03 -6.108253E+00 -9.720904E+02  8.848764E+03  6.036123E-03 -9.747077E-06  0.000000E+00  0.000000E+00  6.036123E-03 -9.747077E-06  6.036123E-03 -9.747077E-06  0.000000E+00  0.000000E+00  4.245900E-05 -6.848300E-08  0.000000E+00  0.000000E+00
  1.165000E+01 -7.500000E+01  2.910700E+07  7.389000E+01  9.861000E-01  1.389700E-02  0.000000E+00  0.000000E+00  1.619900E-02 -1.000000E+07  1.000000E+00  7.637200E+02  0.000000E+00  3.502274E+03 -5.138200E+00 -8.783568E+02  7.240393E+03  5.459171E-03 -8.233461E-06  0.000000E+00  0.000000E+00  5.459171E-03 -8.233461E-06  5.459171E-03 -8.233461E-06  0.000000E+00  0.000000E+00  3.839950E-05 -5.785350E-08  0.000000E+00  0.000000E+00
  1.289000E+01 -7.500000E+01  2.909200E+07  7.389000E+01  9.854000E-01  1.460100E-02  0.000000E+00  0.000000E+00  1.619600E-02 -1.000000E+07  1.000000E+00  7.635700E+02  0.000000E+00  3.170329E+03 -4.182261E+00 -7.941952E+02  5.918984E+03  4.941609E-03 -6.741947E-06  0.000000E+00  0.000000E+00  4.941609E-03 -6.741947E-06  4.941609E-03 -6.741947E-06  0.000000E+00  0.000000E+00  3.477150E-05 -4.740200E-08  0.000000E+00  0.000000E+00
  1.425000E+01 -7.500000E+01  2.907700E+07  7.389000E+01  9.857500E-01  1.425400E-02  0.000000E+00  0.000000E+00  1.619300E-02 -1.000000E+07  1.000000E+00  7.634300E+02  0.000000E+00  2.871858E+03 -3.239651E+00 -7.184419E+02  4.823705E+03  4.476245E-03 -5.271299E-06  0.000000E+00  0.000000E+00  4.476245E-03 -5.271299E-06  4.476245E-03 -5.271299E-06  0.000000E+00  0.000000E+00  3.151000E-05 -3.705700E-08  0.000000E+00  0.000000E+00
  1.574000E+01 -7.500000E+01  2.906300E+07  7.389000E+01  9.858100E-01  1.419500E-02  0.000000E+00  0.000000E+00  1.619000E-02 -1.000000E+07  1.000000E+00  7.632900E+02  0.000000E+00  2.603833E+03 -2.309267E+00 -6.503295E+02  3.904913E+03  4.058363E-03 -3.819816E-06  0.000000E+00  0.000000E+00  4.058363E-03 -3.819816E-06  4.058363E-03 -3.819816E-06  0.000000E+00  0.000000E+00  2.856800E-05 -2.686000E-08  0.000000E+00  0.000000E+00
  1.739000E+01 -7.500000E+01  2.904800E+07  7.389000E+01  9.856700E-01  1.432600E-02  0.000000E+00  0.000000E+00  1.618700E-02 -1.000000E+07  1.000000E+00  7.631500E+02  0.000000E+00  2.362860E+03 -1.388926E+00 -5.890008E+02  3.098293E+03  3.682673E-03 -2.384072E-06  0.000000E+00  0.000000E+00  3.682673E-03 -2.384072E-06  3.682673E-03 -2.384072E-06  0.000000E+00  0.000000E+00  2.592950E-05 -1.676950E-08  0.000000E+00  0.000000E+00
  1.919000E+01 -7.500000E+01  2.903400E+07  7.389000E+01  9.857300E-01  1.426900E-02  0.000000E+00  0.000000E+00  1.618500E-02 -1.000000E+07  1.000000E+00  7.630000E+02  0.000000E+00  2.145374E+03 -4.756507E-01 -5.335562E+02  2.172189E+03  3.343609E-03 -9.594281E-07  0.000000E+00  0.000000E+00  3.343609E-03 -9.594281E-07  3.343609E-03 -9.594281E-07  0.000000E+00  0.000000E+00  2.354800E-05 -6.749600E-09  0.000000E+00  0.000000E+00
  2.118000E+01 -7.500000E+01  2.901900E+07  7.389000E+01  9.856800E-01  1.432400E-02  0.000000E+00  0.000000E+00  1.618200E-02 -1.000000E+07  1.000000E+00  7.628600E+02  0.000000E+00  1.949172E+03  4.357749E-01 -4.834366E+02  3.440061E+03  3.037734E-03  4.615011E-07  0.000000E+00  0.000000E+00  3.037734E-03  4.615011E-07  3.037734E-03  4.615011E-07  0.000000E+00  0.000000E+00  2.139800E-05  3.254400E-09  0.000000E+00  0.000000E+00
  2.336000E+01 -7.500000E+01  2.900500E+07  7.389000E+01  9.858500E-01  1.415100E-02  0.000000E+00  0.000000E+00  1.617900E-02 -1.000000E+07  1.000000E+00  7.627200E+02  0.000000E+00  1.772355E+03  1.353289E+00 -4.381603E+02  2.134074E+03  2.762087E-03  1.890261E-06  0.000000E+00  0.000000E+00  2.762087E-03  1.890261E-06  2.762087E-03  1.890261E-06  0.000000E+00  0.000000E+00  1.945900E-05  1.333000E-08  0.000000E+00  0.000000E+00
  2.576000E+01 -7.500000E+01  2.899000E+07  7.389000E+01  9.857000E-01  1.429900E-02  0.000000E+00  0.000000E+00  1.617600E-02 -1.000000E+07  1.000000E+00  7.625800E+02  0.000000E+00  1.613229E+03  2.284490E+00 -3.972962E+02  1.680436E+03  2.514026E-03  3.340250E-06  0.000000E+00  0.000000E+00  2.514026E-03  3.340250E-06  2.514026E-03  3.340250E-06  0.000000E+00  0.000000E+00  1.771450E-05  2.356550E-08  0.000000E+00  0.000000E+00
  2.840000E+01 -7.500000E+01  2.897600E+07  7.389000E+01  9.857100E-01  1.428500E-02  0.000000E+00  0.000000E+00  1.617400E-02 -1.000000E+07  1.000000E+00  7.624400E+02  0.000000E+00  1.469875E+03  3.243316E+00 -3.603575E+02  1.359705E+03  2.290559E-03  4.833168E-06  0.000000E+00  0.000000E+00  2.290559E-03  4.833168E-06  2.290559E-03  4.833168E-06  0.000000E+00  0.000000E+00  1.614400E-05  3.410350E-08  0.000000E+00  0.000000E+00
  3.131000E+01 -7.500000E+01  2.896100E+07  7.389000E+01  9.858400E-01  1.416000E-02  0.000000E+00  0.000000E+00  1.617100E-02 -1.000000E+07  1.000000E+00  7.623000E+02  0.000000E+00  1.340685E+03  4.249306E+00 -3.269350E+02  1.110123E+03  2.089178E-03  6.399432E-06  0.000000E+00  0.000000E+00  2.089178E-03  6.399432E-06  2.089178E-03  6.399432E-06  0.000000E+00  0.000000E+00  1.472650E-05  4.515750E-08  0.000000E+00  0.000000E+00
  3.450000E+01 -7.500000E+01  2.894600E+07  7.389000E+01  9.856700E-01  1.433000E-02  0.000000E+00  0.000000E+00  1.616800E-02 -1.000000E+07  1.000000E+00  7.621500E+02  0.000000E+00  1.224394E+03  5.330241E+00 -2.967052E+02  9.098359E+02  1.907908E-03  8.082276E-06  0.000000E+00  0.000000E+00  1.907908E-03  8.082276E-06  1.907908E-03  8.082276E-06  0.000000E+00  0.000000E+00  1.345200E-05  5.705400E-08  0.000000E+00  0.000000E+00
  3.801000E+01 -7.500000E+01  2.893200E+07  7.389000E+01  9.856900E-01  1.430900E-02  0.000000E+00  0.000000E+00  1.616500E-02 -1.000000E+07  1.000000E+00  7.620100E+02  0.000000E+00  1.119645E+03  6.526474E+00 -2.693202E+02  7.472575E+02  1.744629E-03  9.944524E-06  0.000000E+00  0.000000E+00  1.744629E-03  9.944524E-06  1.744629E-03  9.944524E-06  0.000000E+00  0.000000E+00  1.230450E-05  7.021250E-08  0.000000E+00  0.000000E+00
  4.187000E+01 -7.500000E+01  2.891700E+07  7.389000E+01  9.858400E-01  1.415900E-02  0.000000E+00  0.000000E+00  1.616200E-02 -1.000000E+07  1.000000E+00  7.618700E+02  0.000000E+00  1.025361E+03  7.895930E+00 -2.445021E+02  6.145789E+02  1.597666E-03  1.207632E-05  0.000000E+00  0.000000E+00  1.597666E-03  1.207632E-05  1.597666E-03  1.207632E-05  0.000000E+00  0.000000E+00  1.126900E-05  8.527400E-08  0.000000E+00  0.000000E+00
  4.612000E+01 -7.500000E+01  2.890200E+07  7.389000E+01  9.857500E-01  1.425400E-02  0.000000E+00  0.000000E+00  1.616000E-02 -1.000000E+07  1.000000E+00  7.617200E+02  0.000000E+00  9.406617E+02  9.521179E+00 -2.220178E+02  5.057510E+02  1.465646E-03  1.460621E-05  0.000000E+00  0.000000E+00  1.465646E-03  1.460621E-05  1.465646E-03  1.460621E-05  0.000000E+00  0.000000E+00  1.033935E-05  1.031700E-07  0.000000E+00  0.000000E+00
  5.079000E+01 -7.500000E+01  2.888700E+07  7.389000E+01  9.857800E-01  1.421900E-02  0.000000E+00  0.000000E+00  1.615700E-02 -1.000000E+07  1.000000E+00  7.615800E+02  0.000000E+00  8.645587E+02  1.152215E+01 -2.016056E+02  4.168205E+02  1.347030E-03  1.772067E-05  0.000000E+00  0.000000E+00  1.347030E-03  1.772067E-05  1.347030E-03  1.772067E-05  0.000000E+00  0.000000E+00  9.505000E-06  1.251850E-07  0.000000E+00  0.000000E+00
  5.592000E+01 -7.500000E+01  2.887200E+07  7.389000E+01  9.856900E-01  1.431100E-02  0.000000E+00  0.000000E+00  1.615400E-02 -1.000000E+07  1.000000E+00  7.614300E+02  0.000000E+00  7.965151E+02  1.406289E+01 -1.831007E+02  3.434706E+02  1.240978E-03  2.167515E-05  0.000000E+00  0.000000E+00  1.240978E-03  2.167515E-05  1.240978E-03  2.167515E-05  0.000000E+00  0.000000E+00  8.758700E-06  1.531800E-07  0.000000E+00  0.000000E+00
  6.156000E+01 -7.500000E+01  2.885600E+07  7.389000E+01  9.857200E-01  1.428300E-02  0.000000E+00  3.001500E-10  1.615100E-02 -1.000000E+07  1.000000E+00  7.612800E+02  0.000000E+00  7.360165E+02  1.734045E+01 -1.663268E+02  2.831692E+02  1.146685E-03  2.677608E-05  0.000000E+00  0.000000E+00  1.146685E-03  2.677608E-05  1.146685E-03  2.677608E-05  0.000000E+00  0.000000E+00  8.095200E-06  1.892600E-07  0.000000E+00  0.000000E+00
  6.777000E+01 -7.500000E+01  2.884100E+07  7.389000E+01  7.737100E-01  0.000000E+00  1.092600E-01  4.929700E-03  3.293400E-02 -1.120400E+05  1.000000E+00  7.611200E+02  1.070960E+03  6.816085E+02  2.143246E+01 -1.511089E+02  2.336095E+02  1.061786E-03  3.314422E-05 -1.121784E-08  0.000000E+00  1.059454E-03  3.298071E-05  1.061981E-03  3.314422E-05 -1.946683E-07  0.000000E+00  8.487200E-06  2.929550E-07 -1.978950E-09  0.000000E+00
  7.460000E+01 -7.500000E+01  2.882500E+07  7.389000E+01  4.969100E-01  0.000000E+00  5.762600E-02  5.096600E-03  4.195900E-02 -3.863200E+04  1.000000E+00  7.609700E+02  1.035960E+03  6.301850E+02  1.091945E+01 -1.372772E+02  1.950248E+02  9.816971E-04  1.671367E-05 -4.960561E-09 -7.275925E-09  9.768611E-04  1.674837E-05  9.817831E-04  1.684004E-05 -8.608321E-08 -1.263803E-07  1.119455E-05  2.355450E-07 -8.751000E-10 -1.280750E-09
  8.210000E+01 -7.500000E+01  2.878600E+07  7.389000E+01  4.717800E-01  0.000000E+00  5.731200E-02  5.096300E-03  4.200800E-02 -3.581400E+04  1.000000E+00  7.605900E+02  1.035730E+03  5.814227E+02  1.746906E+01 -1.247050E+02  1.603691E+02  9.058941E-04  2.686313E-05  1.865987E-08 -1.211704E-08  9.009672E-04  2.692663E-05  9.055687E-04  2.707448E-05  3.249903E-07 -2.114224E-07  1.301600E-05  4.001150E-07  3.199650E-09 -2.045400E-09
  9.035000E+01 -7.500000E+01  2.874200E+07  7.389000E+01  4.583800E-01  0.000000E+00  5.732600E-02  5.094600E-03  4.199100E-02 -3.441100E+04  1.000000E+00  7.601500E+02  1.035720E+03  5.369185E+02  1.926947E+01 -1.133210E+02  1.325351E+02  8.365881E-04  2.962951E-05  2.910442E-08 -1.581526E-08  8.318411E-04  2.974047E-05  8.360800E-04  2.990544E-05  5.077552E-07 -2.758824E-07  1.252200E-05  4.555300E-07  4.847700E-09 -2.604100E-09
  9.942000E+01 -7.500000E+01  2.869300E+07  7.389000E+01  4.480600E-01  0.000000E+00  5.734200E-02  5.092900E-03  4.197200E-02 -3.337400E+04  1.000000E+00  7.596600E+02  1.035710E+03  4.962398E+02  1.977371E+01 -1.029704E+02  1.096334E+02  7.732205E-04  3.037982E-05  3.711445E-08 -1.932087E-08  7.686651E-04  3.054522E-05  7.725729E-04  3.071678E-05  6.473277E-07 -3.369387E-07  1.188200E-05  4.793250E-07  6.051550E-09 -3.121550E-09
  1.094000E+02 -7.500000E+01  2.864000E+07  7.389000E+01  4.389400E-01  0.000000E+00  5.735800E-02  5.090900E-03  4.195200E-02 -3.248500E+04  1.000000E+00  7.591300E+02  1.035690E+03  4.591653E+02  1.960163E+01 -9.357505E+01  9.073611E+01  7.154659E-04  3.007566E-05  4.444289E-08 -2.297960E-08  7.110847E-04  3.030342E-05  7.146913E-04  3.047633E-05  7.749308E-07 -4.006376E-07  1.124100E-05  4.861600E-07  7.120050E-09 -3.651950E-09
  1.204000E+02 -7.500000E+01  2.858200E+07  7.389000E+01  4.303300E-01  0.000000E+00  5.737200E-02  5.088800E-03  4.193000E-02 -3.167100E+04  1.000000E+00  7.585500E+02  1.035670E+03  4.253444E+02  1.907669E+01 -8.504800E+01  7.512329E+01  6.627855E-04  2.921948E-05  5.183933E-08 -2.696830E-08  6.585513E-04  2.951789E-05  6.618823E-04  2.968951E-05  9.036691E-07 -4.700656E-07  1.063100E-05  4.838550E-07  8.174000E-09 -4.220750E-09
  1.324000E+02 -7.500000E+01  2.852000E+07  7.389000E+01  4.219400E-01  0.000000E+00  5.738400E-02  5.086600E-03  4.190800E-02 -3.089800E+04  1.000000E+00  7.579300E+02  1.035650E+03  3.943680E+02  1.839263E+01 -7.729701E+01  6.225495E+01  6.145455E-04  2.811170E-05  5.972521E-08 -3.139767E-08  6.104270E-04  2.848925E-05  6.135046E-04  2.865880E-05  1.040898E-06 -5.471522E-07  1.005890E-05  4.772050E-07  9.276950E-09 -4.842400E-09
  1.457000E+02 -7.500000E+01  2.845300E+07  7.389000E+01  4.136300E-01  0.000000E+00  5.739600E-02  5.084100E-03  4.188400E-02 -3.015000E+04  1.000000E+00  7.572700E+02  1.035630E+03  3.659327E+02  1.765448E+01 -7.025425E+01  5.157040E+01  5.702732E-04  2.691486E-05  6.840140E-08 -3.635668E-08  5.662375E-04  2.738090E-05  5.690813E-04  2.754831E-05  1.191861E-06 -6.334461E-07  9.525650E-06  4.689000E-07  1.047085E-08 -5.527600E-09
  1.603000E+02 -7.500000E+01  2.838100E+07  7.389000E+01  4.053100E-01  0.000000E+00  5.740600E-02  5.081500E-03  4.185900E-02 -2.942100E+04  1.000000E+00  7.565400E+02  1.035600E+03  3.397321E+02  1.690656E+01 -6.385718E+01  4.275231E+01  5.294942E-04  2.569743E-05  7.810733E-08 -4.191910E-08  5.255061E-04  2.626199E-05  5.281336E-04  2.642768E-05  1.360727E-06 -7.302307E-07  9.028550E-06  4.601450E-07  1.178700E-08 -6.284450E-09
  1.763000E+02 -7.500000E+01  2.830200E+07  7.389000E+01  3.969600E-01  0.000000E+00  5.741600E-02  5.078600E-03  4.183100E-02 -2.870600E+04  1.000000E+00  7.557300E+02  1.035570E+03  3.153679E+02  1.614597E+01 -5.803233E+01  3.548208E+01  4.915893E-04  2.445414E-05  8.900753E-08 -4.815690E-08  4.876142E-04  2.512859E-05  4.900386E-04  2.529288E-05  1.550349E-06 -8.387534E-07  8.560450E-06  4.508800E-07  1.324400E-08 -7.120400E-09
  1.940000E+02 -7.500000E+01  2.821700E+07  7.389000E+01  3.885500E-01  0.000000E+00  5.742500E-02  5.075400E-03  4.180100E-02 -2.800300E+04  1.000000E+00  7.548600E+02  1.035540E+03  2.926005E+02  1.535922E+01 -5.273677E+01  2.946122E+01  4.561864E-04  2.316337E-05  1.012813E-07 -5.514238E-08  4.521890E-04  2.396033E-05  4.544223E-04  2.412366E-05  1.763853E-06 -9.602754E-07  8.117000E-06  4.407350E-07  1.486150E-08 -8.042650E-09
  2.134000E+02 -7.500000E+01  2.812400E+07  7.389000E+01  3.800900E-01  0.000000E+00  5.743300E-02  5.072000E-03  4.176900E-02 -2.731200E+04  1.000000E+00  7.539100E+02  1.035500E+03  2.712765E+02  1.452721E+01 -4.794358E+01  2.448278E+01  4.230493E-04  2.179490E-05  1.151120E-07 -6.294638E-08  4.189922E-04  2.272835E-05  4.210449E-04  2.289091E-05  2.004417E-06 -1.096017E-06  7.695450E-06  4.290950E-07  1.665850E-08 -9.057950E-09
  2.347000E+02 -7.500000E+01  2.802400E+07  7.389000E+01  3.715700E-01  0.000000E+00  5.744100E-02  5.068200E-03  4.173500E-02 -2.663200E+04  1.000000E+00  7.528800E+02  1.035450E+03  2.509291E+02  1.360466E+01 -4.357353E+01  2.037935E+01  3.914517E-04  2.027774E-05  1.304942E-07 -7.164926E-08  3.873014E-04  2.136333E-05  3.891797E-04  2.152511E-05  2.271933E-06 -1.247378E-06  7.283500E-06  4.145200E-07  1.862700E-08 -1.017400E-08
  2.581000E+02 -7.500000E+01  2.791400E+07  7.389000E+01  3.630200E-01  0.000000E+00  5.744900E-02  5.064100E-03  4.169600E-02 -2.596300E+04  1.000000E+00  7.517300E+02  1.035410E+03  2.313667E+02  1.257145E+01 -3.959225E+01  1.699414E+01  3.610943E-04  1.857995E-05  1.474393E-07 -8.132425E-08  3.568181E-04  1.983468E-05  3.585274E-04  1.999557E-05  2.566601E-06 -1.415625E-06  6.875950E-06  3.961400E-07  2.076150E-08 -1.139850E-08
  2.839000E+02 -7.500000E+01  2.779500E+07  7.389000E+01  3.544500E-01  0.000000E+00  5.745600E-02  5.059600E-03  4.165500E-02 -2.530800E+04  1.000000E+00  7.504800E+02  1.035360E+03  2.125155E+02  1.145548E+01 -3.597715E+01  1.421059E+01  3.318617E-04  1.674485E-05  1.658697E-07 -9.199128E-08  3.274293E-04  1.818590E-05  3.289741E-04  1.834596E-05  2.887050E-06 -1.601103E-06  6.470200E-06  3.744950E-07  2.304500E-08 -1.273050E-08
  3.123000E+02 -7.500000E+01  2.766700E+07  7.389000E+01  3.459000E-01  0.000000E+00  5.746400E-02  5.054600E-03  4.161000E-02 -2.466700E+04  1.000000E+00  7.491300E+02  1.035300E+03  1.942129E+02  1.021904E+01 -3.268863E+01  1.193207E+01  3.035010E-04  1.471387E-05  1.855072E-07 -1.036868E-07  2.988884E-04  1.635925E-05  3.002723E-04  1.651832E-05  3.228437E-06 -1.804437E-06  6.060700E-06  3.480400E-07  2.543450E-08 -1.417250E-08
  3.434000E+02 -7.500000E+01  2.752800E+07  7.389000E+01  3.374100E-01  0.000000E+00  5.747100E-02  5.049200E-03  4.156200E-02 -2.404400E+04  1.000000E+00  7.476500E+02  1.035240E+03  1.764193E+02  8.887844E+00 -2.969962E+01  1.008489E+01  2.759468E-04  1.252756E-05  2.058915E-07 -1.163638E-07  2.711370E-04  1.439429E-05  2.723639E-04  1.455237E-05  3.582747E-06 -2.024794E-06  5.645200E-06  3.171050E-07  2.786500E-08 -1.571700E-08
  3.777000E+02 -7.500000E+01  2.737900E+07  7.389000E+01  3.290400E-01  0.000000E+00  5.747800E-02  5.043400E-03  4.150900E-02 -2.344000E+04  1.000000E+00  7.460400E+02  1.035170E+03  1.590950E+02  7.546784E+00 -2.697204E+01  8.605968E+00  2.491317E-04  1.031987E-05  2.263151E-07 -1.297929E-07  2.441201E-04  1.242054E-05  2.451938E-04  1.257808E-05  3.937666E-06 -2.258192E-06  5.221450E-06  2.841600E-07  3.024350E-08 -1.733200E-08
  4.154000E+02 -7.500000E+01  2.722000E+07  7.389000E+01  3.207900E-01  0.000000E+00  5.748500E-02  5.037000E-03  4.145300E-02 -2.285700E+04  1.000000E+00  7.443200E+02  1.035100E+03  1.423312E+02  6.214092E+00 -2.448813E+01  7.467291E+00  2.231940E-04  8.121961E-06  2.460785E-07 -1.436947E-07  2.179870E-04  1.046430E-05  2.189129E-04  1.062172E-05  4.281015E-06 -2.499767E-06  4.791800E-06  2.496150E-07  3.248200E-08 -1.898300E-08
  4.568000E+02 -7.500000E+01  2.705200E+07  7.389000E+01  3.125600E-01  0.000000E+00  5.749100E-02  5.030200E-03  4.139200E-02 -2.228400E+04  1.000000E+00  7.424500E+02  1.035020E+03  1.262075E+02  5.034254E+00 -2.222721E+01  6.626449E+00  1.982534E-04  6.163608E-06  2.647734E-07 -1.574318E-07  1.928636E-04  8.743616E-06  1.936476E-04  8.902035E-06  4.605703E-06 -2.738423E-06  4.359550E-06  2.187700E-07  3.453050E-08 -2.058650E-08
  5.024000E+02 -7.500000E+01  2.687500E+07  7.389000E+01  3.039400E-01  0.000000E+00  5.749800E-02  5.023000E-03  4.132900E-02 -2.169600E+04  1.000000E+00  7.404800E+02  1.034940E+03  1.106955E+02  4.061523E+00 -2.016488E+01  6.083660E+00  1.742729E-04  4.535909E-06  2.830844E-07 -1.702236E-07  1.687017E-04  7.336267E-06  1.693493E-04  7.496516E-06  4.923649E-06 -2.960587E-06  3.926600E-06  1.945950E-07  3.647100E-08 -2.203750E-08
  5.525000E+02 -7.500000E+01  2.669000E+07  7.389000E+01  2.940500E-01  0.000000E+00  5.750400E-02  5.015300E-03  4.126100E-02 -2.103100E+04  1.000000E+00  7.383900E+02  1.034860E+03  9.560117E+01  3.264399E+00 -1.827742E+01  5.960645E+00  1.509822E-04  3.198082E-06  3.041613E-07 -1.811578E-07  1.451799E-04  6.186460E-06  1.456927E-04  6.348471E-06  5.289634E-06 -3.150395E-06  3.491550E-06  1.771400E-07  3.866900E-08 -2.320750E-08
  6.076000E+02 -7.500000E+01  2.649700E+07  7.389000E+01  2.822000E-01  0.000000E+00  5.751100E-02  5.007100E-03  4.119000E-02 -2.025100E+04  1.000000E+00  7.361800E+02  1.034770E+03  8.078216E+01  2.277997E+00 -1.653819E+01  1.076824E+01  1.282074E-04  1.584521E-06  3.330943E-07 -1.902754E-07  1.220406E-04  4.732139E-06  1.224153E-04  4.893090E-06  5.792123E-06 -3.308559E-06  3.052100E-06  1.499050E-07  4.169700E-08 -2.409950E-08
  6.682000E+02 -7.500000E+01  2.629600E+07  7.389000E+01  2.737400E-01  0.000000E+00  5.751800E-02  4.998500E-03  4.111500E-02 -1.970500E+04  1.000000E+00  7.338500E+02  1.034670E+03  6.802774E+01  6.926610E-01 -1.494918E+01 -7.447555E+00  1.086224E-04 -9.797201E-07  3.589938E-07 -2.021356E-07  1.021252E-04  2.377356E-06  1.023806E-04  2.534617E-06  6.241746E-06 -3.514338E-06  2.655550E-06  8.567500E-08  4.432050E-08 -2.540300E-08
  7.348000E+02 -7.500000E+01  2.608900E+07  7.389000E+01  2.824700E-01  0.000000E+00  5.752500E-02  4.989400E-03  4.103800E-02 -2.026900E+04  1.000000E+00  7.314000E+02  1.034580E+03  6.247229E+01 -1.738059E+00 -1.359837E+01  1.070593E+00  9.971374E-05 -4.982651E-06  3.313152E-07 -2.284801E-07  9.372127E-05 -1.168836E-06  9.395395E-05 -1.010786E-06  5.759863E-06 -3.971865E-06  2.447300E-06 -2.409320E-08  4.089250E-08 -2.887050E-08
  8.081000E+02 -7.500000E+01  2.588400E+07  7.389000E+01  2.852600E-01  0.000000E+00  5.753100E-02  4.980200E-03  4.096000E-02 -2.045200E+04  1.000000E+00  7.289500E+02  1.034480E+03  6.060460E+01 -2.518012E+00 -1.242496E+01  1.020839E+00  9.627959E-05 -6.327387E-06  2.769147E-07 -2.436051E-07  9.120744E-05 -2.256110E-06  9.146605E-05 -2.092976E-06  4.813583E-06 -4.234407E-06  2.341900E-06 -5.135350E-08  3.447350E-08 -3.078450E-08
  8.887000E+02 -7.500000E+01  2.567900E+07  7.389000E+01  2.809600E-01  0.000000E+00  5.753500E-02  4.970900E-03  4.088100E-02 -2.017100E+04  1.000000E+00  7.264500E+02  1.034390E+03  5.558784E+01 -2.018829E+00 -1.130141E+01  7.405466E-01  8.828273E-05 -5.789100E-06  2.561765E-07 -2.694173E-07  8.359519E-05 -1.292417E-06  8.383001E-05 -1.106390E-06  4.452702E-06 -4.682711E-06  2.158350E-06 -2.790200E-08  3.186650E-08 -3.377750E-08
  9.772000E+02 -7.500000E+01  2.546900E+07  7.389000E+01  2.590800E-01  0.000000E+00  5.754000E-02  4.961100E-03  4.080000E-02 -1.877500E+04  1.000000E+00  7.238500E+02  1.034290E+03  4.630530E+01 -4.680724E-01 -1.017665E+01  1.925771E-01  7.421783E-05 -3.754573E-06  2.923665E-07 -3.090548E-07  6.900075E-05  1.389406E-06  6.913657E-05  1.616668E-06  5.081309E-06 -5.371239E-06  1.866200E-06  5.449300E-08  3.565550E-08 -3.779200E-08
  1.075000E+03 -7.500000E+01  2.523900E+07  7.389000E+01  2.167400E-01  0.000000E+00  5.754500E-02  4.950200E-03  4.071000E-02 -1.619300E+04  1.000000E+00  7.209600E+02  1.034180E+03  3.202570E+01 -1.333921E+00 -8.831152E+00  3.217884E-01  5.345826E-05 -5.699347E-06  4.394398E-07 -3.755756E-07  4.590559E-05  5.574554E-07  4.582158E-05  8.273262E-07  7.636687E-06 -6.526673E-06  1.387850E-06  2.810450E-08  5.111950E-08 -4.403000E-08
  1.182000E+03 -7.500000E+01  2.498100E+07  7.389000E+01  4.370100E-02  0.000000E+00  5.755200E-02  4.937500E-03  4.060600E-02 -5.625300E+03  1.000000E+00  7.176300E+02  1.034050E+03  2.201496E+01 -3.504448E+00 -6.016134E+00  3.570828E-01  5.367306E-05 -1.177882E-05  2.164834E-06 -6.742989E-07  1.750546E-05 -5.378583E-07  1.605705E-05 -6.224370E-08  3.761599E-05 -1.171658E-05  5.454500E-07 -2.415500E-09  2.075855E-07 -6.887200E-08
  1.300000E+03 -7.500000E+01  2.473000E+07  7.389000E+01  0.000000E+00  0.000000E+00  5.931100E-02  1.000000E+00  1.142300E-02  0.000000E+00  1.000000E+00  0.000000E+00  1.028400E+03  3.531876E+01 -1.248908E+00 -3.749067E+00 -2.606981E-01  1.162687E-04 -4.696350E-06  6.838236E-06 -2.748049E-07  2.287062E-06 -1.157029E-07  0.000000E+00  0.000000E+00  1.162687E-04 -4.696350E-06  0.000000E+00  0.000000E+00  6.070450E-07 -2.418157E-08
  1.429000E+03 -7.500000E+01  2.448700E+07  7.389000E+01  0.000000E+00  0.000000E+00  5.985700E-02  1.000000E+00  2.367100E-03  0.000000E+00  1.000000E+00  0.000000E+00  1.026590E+03  4.726157E+01  5.252344E-01 -3.382489E+00  3.451051E-01  1.559777E-04  1.263235E-06  9.290854E-06  7.564475E-08  1.124585E-06  2.479778E-09  0.000000E+00  0.000000E+00  1.559777E-04  1.263235E-06  0.000000E+00  0.000000E+00  8.059950E-07  6.535300E-09
  1.571000E+03 -7.500000E+01  2.425400E+07  7.389000E+01  0.000000E+00  0.000000E+00  5.998200E-02  1.000000E+00  2.906800E-04  0.000000E+00  1.000000E+00  0.000000E+00  1.026110E+03  3.842999E+01  1.459562E+00 -3.092140E+00  2.305584E-01  1.261805E-04  4.317957E-06  7.559512E-06  2.590136E-07  1.873571E-07  1.059612E-09  0.000000E+00  0.000000E+00  1.261805E-04  4.317957E-06  0.000000E+00  0.000000E+00  6.528350E-07  2.235050E-08
  1.728000E+03 -7.500000E+01  2.406400E+07  7.389000E+01  0.000000E+00  0.000000E+00  5.999900E-02  1.000000E+00  2.214400E-05  0.000000E+00  1.000000E+00  0.000000E+00  1.025980E+03  3.101935E+01  2.072962E-01 -2.814130E+00  5.352869E-01  1.017741E-04  2.219728E-07  6.105439E-06  1.331814E-08  1.665057E-08  4.183899E-12  0.000000E+00  0.000000E+00  1.017741E-04  2.219728E-07  0.000000E+00  0.000000E+00  5.267900E-07  1.149190E-09
  1.900000E+03 -7.500000E+01  2.387700E+07  7.389000E+01  0.000000E+00  0.000000E+00  6.000000E-02  1.000000E+00  1.267500E-06  0.000000E+00  1.000000E+00  0.000000E+00  1.025900E+03  2.800579E+01  1.417039E-01 -2.557587E+00  9.138713E+00  9.191878E-05  7.395425E-09  5.515061E-06  4.437274E-10  1.121938E-09  8.057733E-15  0.000000E+00  0.000000E+00  9.191878E-05  7.395425E-09  0.000000E+00  0.000000E+00  4.758700E-07  3.829350E-11
  2.089000E+03 -7.500000E+01  2.369000E+07  7.389000E+01  0.000000E+00  0.000000E+00  6.000000E-02  1.000000E+00  5.564300E-08  0.000000E+00  1.000000E+00  0.000000E+00  1.025820E+03  2.545026E+01  1.394875E-01 -2.324544E+00  3.921099E+02  8.357158E-05  1.408185E-10  5.014298E-06  8.449116E-12  5.767583E-11  6.813254E-18  0.000000E+00  0.000000E+00  8.357158E-05  1.408185E-10  0.000000E+00  0.000000E+00  4.327250E-07  7.292800E-13
  2.298000E+03 -7.500000E+01  2.350300E+07  7.389000E+01  0.000000E+00  0.000000E+00  6.000000E-02  1.000000E+00  1.884800E-09  0.000000E+00  1.000000E+00  0.000000E+00  1.025750E+03  2.313989E+01  1.394331E-01 -2.113392E+00 -1.197149E+03  7.602252E-05 -3.764374E-11  4.561358E-06 -2.258631E-12  2.283647E-12 -8.563501E-20  0.000000E+00  0.000000E+00  7.602252E-05 -3.764374E-11  0.000000E+00  0.000000E+00  3.936950E-07 -1.949300E-13
  2.527000E+03 -7.500000E+01  2.331600E+07  7.389000E+01  0.000000E+00  0.000000E+00  6.000000E-02  1.000000E+00  4.953400E-11  0.000000E+00  1.000000E+00  0.000000E+00  1.025670E+03  2.103097E+01  1.394367E-01 -1.920755E+00 -1.454150E+03  6.912836E-05 -2.565347E-11  4.147704E-06 -1.539208E-12  6.987768E-14 -1.510910E-21  0.000000E+00  0.000000E+00  6.912836E-05 -2.565347E-11  0.000000E+00  0.000000E+00  3.580500E-07 -1.328650E-13
  2.778000E+03 -7.500000E+01  2.312900E+07  7.389000E+01  0.000000E+00  0.000000E+00  6.000000E-02  1.000000E+00  1.014900E-12  0.000000E+00  1.000000E+00  0.000000E+00  1.025590E+03  1.911630E+01  1.394407E-01 -1.745975E+00 -2.457716E+03  6.286614E-05 -1.255097E-11  3.771971E-06 -7.530585E-13  1.661052E-15 -1.494882E-23  0.000000E+00  0.000000E+00  6.286614E-05 -1.255097E-11  0.000000E+00  0.000000E+00  3.256700E-07 -6.501400E-14
  3.055000E+03 -7.500000E+01  2.294200E+07  7.389000E+01  0.000000E+00  0.000000E+00  6.000000E-02  1.000000E+00  1.628800E-14  0.000000E+00  1.000000E+00  0.000000E+00  1.025520E+03  1.737340E+01  1.394438E-01 -1.586977E+00 -1.045771E+04  5.716292E-05 -2.435337E-12  3.429773E-06 -1.461206E-13  3.083691E-17 -4.600476E-26  0.000000E+00  0.000000E+00  5.716292E-05 -2.435337E-12  0.000000E+00  0.000000E+00  2.961700E-07 -1.261700E-14
  3.359000E+03 -7.500000E+01  2.275500E+07  7.389000E+01  0.000000E+00  0.000000E+00  6.000000E-02  1.000000E+00  2.056300E-16  0.000000E+00  1.000000E+00  0.000000E+00  1.025440E+03  1.578603E+01  1.394460E-01 -1.442256E+00  4.263206E+03  5.196579E-05  4.956406E-12  3.117947E-06  2.973841E-13  4.484035E-19  9.178798E-28  0.000000E+00  0.000000E+00  5.196579E-05  4.956406E-12  0.000000E+00  0.000000E+00  2.692850E-07  2.568900E-14
  3.694000E+03 -7.500000E+01  2.256800E+07  7.389000E+01  0.000000E+00  0.000000E+00  6.000000E-02  1.000000E+00  2.049000E-18  0.000000E+00  1.000000E+00  0.000000E+00  1.025360E+03  1.434674E+01  1.394475E-01 -1.311114E+00  1.753675E+03  4.725124E-05  9.958684E-12  2.835077E-06  5.975215E-13  5.135297E-21  1.850996E-29  0.000000E+00  0.000000E+00  4.725124E-05  9.958684E-12  0.000000E+00  0.000000E+00  2.448950E-07  5.162400E-14
  4.062000E+03 -7.500000E+01  2.238100E+07  7.389000E+01  0.000000E+00  0.000000E+00  6.000000E-02  1.000000E+00  1.616700E-20  0.000000E+00  1.000000E+00  0.000000E+00  1.025290E+03  1.303709E+01  1.394485E-01 -1.191845E+00  1.116774E+03  4.295924E-05  1.293235E-11  2.577558E-06  7.759408E-13  4.643748E-23  1.910328E-31  0.000000E+00  0.000000E+00  4.295924E-05  1.293235E-11  0.000000E+00  0.000000E+00  2.226850E-07  6.704950E-14
  4.467000E+03 -7.500000E+01  2.219400E+07  7.389000E+01  0.000000E+00  0.000000E+00  6.000000E-02  1.000000E+00  1.013200E-22  0.000000E+00  1.000000E+00  0.000000E+00  1.025210E+03  1.184412E+01  1.394487E-01 -1.083242E+00  8.397792E+02  3.904762E-05  1.422775E-11  2.342863E-06  8.536636E-13  3.326149E-25  1.326409E-33  0.000000E+00  0.000000E+00  3.904762E-05  1.422775E-11  0.000000E+00  0.000000E+00  2.024400E-07  7.377700E-14
  4.912000E+03 -7.500000E+01  2.200800E+07  7.389000E+01  0.000000E+00  0.000000E+00  6.000000E-02  1.000000E+00  5.051900E-25  0.000000E+00  1.000000E+00  0.000000E+00  1.025130E+03  1.076054E+01  1.394489E-01 -9.846198E-01  6.955414E+02  3.549303E-05  1.420320E-11  2.129580E-06  8.521905E-13  1.892076E-27  6.648115E-36  0.000000E+00  0.000000E+00  3.549303E-05  1.420320E-11  0.000000E+00  0.000000E+00  1.840400E-07  7.366150E-14
  5.401000E+03 -7.500000E+01  2.182100E+07  7.389000E+01  0.000000E+00  0.000000E+00  6.000000E-02  1.000000E+00  2.008800E-27  0.000000E+00  1.000000E+00  0.000000E+00  1.025060E+03  9.776944E+00  1.394485E-01 -8.950984E-01  6.201380E+02  3.226479E-05  1.317260E-11  1.935882E-06  7.903565E-13  8.569767E-30  2.468223E-38  0.000000E+00  0.000000E+00  3.226479E-05  1.317260E-11  0.000000E+00  0.000000E+00  1.673250E-07  6.832800E-14
  5.939000E+03 -7.500000E+01  2.163500E+07  7.389000E+01  0.000000E+00  0.000000E+00  6.000000E-02  1.000000E+00  6.381700E-30  0.000000E+00  1.000000E+00  0.000000E+00  1.024980E+03  8.881754E+00  1.394479E-01 -8.136042E-01  5.910937E+02  2.932518E-05  1.142772E-11  1.759505E-06  6.856633E-13  3.094842E-32  6.847599E-41  0.000000E+00  0.000000E+00  2.932518E-05  1.142772E-11  0.000000E+00  0.000000E+00  1.521050E-07  5.928600E-14
  6.530000E+03 -7.500000E+01  2.144800E+07  7.389000E+01  0.000000E+00  0.000000E+00  6.000000E-02  1.000000E+00  1.623500E-32  0.000000E+00  1.000000E+00  0.000000E+00  1.024910E+03  8.067915E+00  1.394473E-01 -7.394770E-01  6.078993E+02  2.665134E-05  9.192801E-12  1.599077E-06  5.515677E-13  8.931193E-35  1.410386E-43  0.000000E+00  0.000000E+00  2.665134E-05  9.192801E-12  0.000000E+00  0.000000E+00  1.382600E-07  4.769900E-14
  7.181000E+03 -7.500000E+01  2.126200E+07  7.389000E+01  0.000000E+00  0.000000E+00  6.000000E-02  1.000000E+00  3.311200E-35  0.000000E+00  1.000000E+00  0.000000E+00  1.024830E+03  7.328885E+00  1.394465E-01 -6.721049E-01  6.957287E+02  2.422201E-05  6.642290E-12  1.453321E-06  3.985377E-13  2.063789E-37  2.091588E-46  0.000000E+00  0.000000E+00  2.422201E-05  6.642290E-12  0.000000E+00  0.000000E+00  1.256750E-07  3.447050E-14
  7.896000E+03 -7.500000E+01  2.107600E+07  7.389000E+01  0.000000E+00  0.000000E+00  6.000000E-02  1.000000E+00  5.422900E-38  0.000000E+00  1.000000E+00  0.000000E+00  1.024750E+03  6.659099E+00  1.394457E-01 -6.109679E-01  9.845924E+02  2.201929E-05  3.881840E-12  1.321157E-06  2.329100E-13  3.824624E-40  2.014322E-49  0.000000E+00  0.000000E+00  2.201929E-05  3.881840E-12  0.000000E+00  0.000000E+00  1.142650E-07  2.014800E-14
  8.682000E+03 -7.500000E+01  2.089000E+07  7.389000E+01  0.000000E+00  0.000000E+00  6.000000E-02  1.000000E+00  7.143000E-41  0.000000E+00  1.000000E+00  0.000000E+00  1.024680E+03  6.051063E+00  1.394447E-01 -5.553685E-01  3.223876E+03  2.001867E-05  9.810414E-13  1.201119E-06  5.886248E-14  5.693222E-43  6.746506E-53  0.000000E+00  0.000000E+00  2.001867E-05  9.810414E-13  0.000000E+00  0.000000E+00  1.039010E-07  5.092800E-15
  9.547000E+03 -7.500000E+01  2.070400E+07  7.389000E+01  0.000000E+00  0.000000E+00  6.000000E-02  1.000000E+00  7.584500E-74  0.000000E+00  1.000000E+00  0.000000E+00  1.024600E+03  2.880749E+00  1.394444E-01 -2.644312E-01  9.277855E+05  9.532814E-06  2.598512E-14  5.719697E-07  1.559107E-15  6.809328E-46  1.966904E-87  0.000000E+00  0.000000E+00  9.532814E-06  2.598512E-14  0.000000E+00  0.000000E+00  4.948100E-08  1.349016E-16
  3.750000E-02 -8.500000E+01  3.000600E+07  7.444000E+01  9.772900E-01  2.270900E-02  0.000000E+00  0.000000E+00  1.636000E-02 -1.000000E+07  1.000000E+00  7.698300E+02  0.000000E+00  2.699310E+05 -5.994935E+01 -6.807842E+04  3.619477E+07  4.207343E-01 -9.373656E-05  0.000000E+00  0.000000E+00  4.207343E-01 -9.373656E-05  4.207343E-01 -9.373656E-05  0.000000E+00  0.000000E+00  2.960050E-03 -6.587300E-07  0.000000E+00  0.000000E+00
  1.162000E-01 -8.500000E+01  2.985200E+07  7.444000E+01  9.831600E-01  1.683600E-02  0.000000E+00  0.000000E+00  1.633100E-02 -1.000000E+07  1.000000E+00  7.683900E+02  0.000000E+00  3.985226E+05 -4.928956E+01 -1.005101E+05  1.061639E+07  6.211088E-01 -7.708600E-05  0.000000E+00  0.000000E+00  6.211088E-01 -7.708600E-05  6.211088E-01 -7.708600E-05  0.000000E+00  0.000000E+00  4.364150E-03 -5.395400E-07  0.000000E+00  0.000000E+00
  2.028000E-01 -8.500000E+01  2.977200E+07  7.444000E+01  9.842200E-01  1.578200E-02  0.000000E+00  0.000000E+00  1.631600E-02 -1.000000E+07  1.000000E+00  7.676400E+02  0.000000E+00  2.102134E+05 -4.370636E+01 -5.301718E+04  5.530195E+06  3.275400E-01 -6.836877E-05  0.000000E+00  0.000000E+00  3.275400E-01 -6.836877E-05  3.275400E-01 -6.836877E-05  0.000000E+00  0.000000E+00  2.295150E-03 -4.785300E-07  0.000000E+00  0.000000E+00
  2.980000E-01 -8.500000E+01  2.971600E+07  7.444000E+01  9.845900E-01  1.540500E-02  0.000000E+00  0.000000E+00  1.630600E-02 -1.000000E+07  1.000000E+00  7.671200E+02  0.000000E+00  1.398389E+05 -3.981251E+01 -3.526812E+04  3.423449E+06  2.178569E-01 -6.229084E-05  0.000000E+00  0.000000E+00  2.178569E-01 -6.229084E-05  2.178569E-01 -6.229084E-05  0.000000E+00  0.000000E+00  1.526750E-03 -4.361300E-07  0.000000E+00  0.000000E+00
  4.027000E-01 -8.500000E+01  2.967200E+07  7.444000E+01  9.849400E-01  1.506100E-02  0.000000E+00  0.000000E+00  1.629800E-02 -1.000000E+07  1.000000E+00  7.667100E+02  0.000000E+00  1.024861E+05 -3.676083E+01 -2.584743E+04  2.303621E+06  1.596488E-01 -5.752830E-05  0.000000E+00  0.000000E+00  1.596488E-01 -5.752830E-05  1.596488E-01 -5.752830E-05  0.000000E+00  0.000000E+00  1.119175E-03 -4.028750E-07  0.000000E+00  0.000000E+00
  5.178000E-01 -8.500000E+01  2.963500E+07  7.444000E+01  9.851300E-01  1.487200E-02  0.000000E+00  0.000000E+00  1.629100E-02 -1.000000E+07  1.000000E+00  7.663700E+02  0.000000E+00  7.931406E+04 -3.420653E+01 -2.000323E+04  1.628985E+06  1.235427E-01 -5.354233E-05  0.000000E+00  0.000000E+00  1.235427E-01 -5.354233E-05  1.235427E-01 -5.354233E-05  0.000000E+00  0.000000E+00  8.662950E-04 -3.750800E-07  0.000000E+00  0.000000E+00
  6.444000E-01 -8.500000E+01  2.960300E+07  7.444000E+01  9.852400E-01  1.475600E-02  0.000000E+00  0.000000E+00  1.628500E-02 -1.000000E+07  1.000000E+00  7.660700E+02  0.000000E+00  6.355398E+04 -3.198528E+01 -1.602834E+04  1.190135E+06  9.898759E-02 -5.007677E-05  0.000000E+00  0.000000E+00  9.898759E-02 -5.007677E-05  9.898759E-02 -5.007677E-05  0.000000E+00  0.000000E+00  6.943150E-04 -3.508900E-07  0.000000E+00  0.000000E+00
  7.835000E-01 -8.500000E+01  2.957500E+07  7.444000E+01  9.853200E-01  1.468400E-02  0.000000E+00  0.000000E+00  1.627900E-02 -1.000000E+07  1.000000E+00  7.658000E+02  0.000000E+00  5.216646E+04 -2.999331E+01 -1.315627E+04  8.897799E+05  8.124641E-02 -4.696914E-05  0.000000E+00  0.000000E+00  8.124641E-02 -4.696914E-05  8.124641E-02 -4.696914E-05  0.000000E+00  0.000000E+00  5.700500E-04 -3.292150E-07  0.000000E+00  0.000000E+00
  9.366000E-01 -8.500000E+01  2.954900E+07  7.444000E+01  9.853600E-01  1.464000E-02  0.000000E+00  0.000000E+00  1.627400E-02 -1.000000E+07  1.000000E+00  7.655500E+02  0.000000E+00  4.358705E+04 -2.817767E+01 -1.099239E+04  6.768107E+05  6.788081E-02 -4.413691E-05  0.000000E+00  0.000000E+00  6.788081E-02 -4.413691E-05  6.788081E-02 -4.413691E-05  0.000000E+00  0.000000E+00  4.764200E-04 -3.094600E-07  0.000000E+00  0.000000E+00
  1.105000E+00 -8.500000E+01  2.952500E+07  7.444000E+01  9.855000E-01  1.450400E-02  0.000000E+00  0.000000E+00  1.627000E-02 -1.000000E+07  1.000000E+00  7.653200E+02  0.000000E+00  3.691441E+04 -2.649902E+01 -9.309408E+03  5.214575E+05  5.748627E-02 -4.151867E-05  0.000000E+00  0.000000E+00  5.748627E-02 -4.151867E-05  5.748627E-02 -4.151867E-05  0.000000E+00  0.000000E+00  4.035650E-04 -2.911500E-07  0.000000E+00  0.000000E+00
  1.290000E+00 -8.500000E+01  2.950200E+07  7.444000E+01  9.854300E-01  1.457200E-02  0.000000E+00  0.000000E+00  1.626600E-02 -1.000000E+07  1.000000E+00  7.651000E+02  0.000000E+00  3.159842E+04 -2.492629E+01 -7.968586E+03  4.061610E+05  4.920546E-02 -3.906575E-05  0.000000E+00  0.000000E+00  4.920546E-02 -3.906575E-05  4.920546E-02 -3.906575E-05  0.000000E+00  0.000000E+00  3.455250E-04 -2.740600E-07  0.000000E+00  0.000000E+00
  1.493000E+00 -8.500000E+01  2.948100E+07  7.444000E+01  9.855400E-01  1.446100E-02  0.000000E+00  0.000000E+00  1.626100E-02 -1.000000E+07  1.000000E+00  7.649000E+02  0.000000E+00  2.728396E+04 -2.344237E+01 -6.880339E+03  3.189390E+05  4.248503E-02 -3.675160E-05  0.000000E+00  0.000000E+00  4.248503E-02 -3.675160E-05  4.248503E-02 -3.675160E-05  0.000000E+00  0.000000E+00  2.984200E-04 -2.578650E-07  0.000000E+00  0.000000E+00
  1.717000E+00 -8.500000E+01  2.946100E+07  7.444000E+01  9.865200E-01  1.347600E-02  0.000000E+00  0.000000E+00  1.625800E-02 -1.000000E+07  1.000000E+00  7.647000E+02  0.000000E+00  2.372491E+04 -2.203232E+01 -5.982609E+03  2.522379E+05  3.694162E-02 -3.455281E-05  0.000000E+00  0.000000E+00  3.694162E-02 -3.455281E-05  3.694162E-02 -3.455281E-05  0.000000E+00  0.000000E+00  2.594200E-04 -2.423200E-07  0.000000E+00  0.000000E+00
  1.963000E+00 -8.500000E+01  2.944100E+07  7.444000E+01  9.846300E-01  1.537400E-02  0.000000E+00  0.000000E+00  1.625400E-02 -1.000000E+07  1.000000E+00  7.645200E+02  0.000000E+00  2.074702E+04 -2.068548E+01 -5.231439E+03  2.005716E+05  3.230355E-02 -3.245275E-05  0.000000E+00  0.000000E+00  3.230355E-02 -3.245275E-05  3.230355E-02 -3.245275E-05  0.000000E+00  0.000000E+00  2.269900E-04 -2.279650E-07  0.000000E+00  0.000000E+00
  2.234000E+00 -8.500000E+01  2.942200E+07  7.444000E+01  9.856200E-01  1.438500E-02  0.000000E+00  0.000000E+00  1.625000E-02 -1.000000E+07  1.000000E+00  7.643400E+02  0.000000E+00  1.822953E+04 -1.939311E+01 -4.596381E+03  1.602490E+05  2.838272E-02 -3.043775E-05  0.000000E+00  0.000000E+00  2.838272E-02 -3.043775E-05  2.838272E-02 -3.043775E-05  0.000000E+00  0.000000E+00  1.996000E-04 -2.137300E-07  0.000000E+00  0.000000E+00
  2.531000E+00 -8.500000E+01  2.940400E+07  7.444000E+01  9.856000E-01  1.439900E-02  0.000000E+00  0.000000E+00  1.624700E-02 -1.000000E+07  1.000000E+00  7.641600E+02  0.000000E+00  1.608368E+04 -1.814807E+01 -4.055032E+03  1.285275E+05  2.504076E-02 -2.849667E-05  0.000000E+00  0.000000E+00  2.504076E-02 -2.849667E-05  2.504076E-02 -2.849667E-05  0.000000E+00  0.000000E+00  1.760500E-04 -2.001400E-07  0.000000E+00  0.000000E+00
  2.858000E+00 -8.500000E+01  2.938600E+07  7.444000E+01  9.856600E-01  1.434400E-02  0.000000E+00  0.000000E+00  1.624300E-02 -1.000000E+07  1.000000E+00  7.639900E+02  0.000000E+00  1.424158E+04 -1.694571E+01 -3.590276E+03  1.034662E+05  2.217195E-02 -2.662224E-05  0.000000E+00  0.000000E+00  2.217195E-02 -2.662224E-05  2.217195E-02 -2.662224E-05  0.000000E+00  0.000000E+00  1.559150E-04 -1.870000E-07  0.000000E+00  0.000000E+00
  3.218000E+00 -8.500000E+01  2.936900E+07  7.444000E+01  9.856200E-01  1.437900E-02  0.000000E+00  0.000000E+00  1.624000E-02 -1.000000E+07  1.000000E+00  7.638300E+02  0.000000E+00  1.264932E+04 -1.578132E+01 -3.188525E+03  8.352849E+04  1.969236E-02 -2.480725E-05  0.000000E+00  0.000000E+00  1.969236E-02 -2.480725E-05  1.969236E-02 -2.480725E-05  0.000000E+00  0.000000E+00  1.385100E-04 -1.743000E-07  0.000000E+00  0.000000E+00
  3.613000E+00 -8.500000E+01  2.935200E+07  7.444000E+01  9.855800E-01  1.442000E-02  0.000000E+00  0.000000E+00  1.623700E-02 -1.000000E+07  1.000000E+00  7.636700E+02  0.000000E+00  1.126466E+04 -1.465233E+01 -2.839124E+03  6.760240E+04  1.753616E-02 -2.304748E-05  0.000000E+00  0.000000E+00  1.753616E-02 -2.304748E-05  1.753616E-02 -2.304748E-05  0.000000E+00  0.000000E+00  1.233800E-04 -1.619700E-07  0.000000E+00  0.000000E+00
  4.048000E+00 -8.500000E+01  2.933600E+07  7.444000E+01  9.858600E-01  1.414100E-02  0.000000E+00  0.000000E+00  1.623400E-02 -1.000000E+07  1.000000E+00  7.635100E+02  0.000000E+00  1.005435E+04 -1.355621E+01 -2.533675E+03  5.481066E+04  1.565151E-02 -2.133887E-05  0.000000E+00  0.000000E+00  1.565151E-02 -2.133887E-05  1.565151E-02 -2.133887E-05  0.000000E+00  0.000000E+00  1.101300E-04 -1.499400E-07  0.000000E+00  0.000000E+00
  4.526000E+00 -8.500000E+01  2.931900E+07  7.444000E+01  9.855500E-01  1.444900E-02  0.000000E+00  0.000000E+00  1.623100E-02 -1.000000E+07  1.000000E+00  7.633500E+02  0.000000E+00  8.992816E+03 -1.249133E+01 -2.265728E+03  4.457216E+04  1.399857E-02 -1.967918E-05  0.000000E+00  0.000000E+00  1.399857E-02 -1.967918E-05  1.399857E-02 -1.967918E-05  0.000000E+00  0.000000E+00  9.851950E-05 -1.383750E-07  0.000000E+00  0.000000E+00
  5.052000E+00 -8.500000E+01  2.930300E+07  7.444000E+01  9.856200E-01  1.438300E-02  0.000000E+00  0.000000E+00  1.622800E-02 -1.000000E+07  1.000000E+00  7.632000E+02  0.000000E+00  8.059355E+03 -1.145566E+01 -2.030070E+03  3.627426E+04  1.254512E-02 -1.806510E-05  0.000000E+00  0.000000E+00  1.254512E-02 -1.806510E-05  1.254512E-02 -1.806510E-05  0.000000E+00  0.000000E+00  8.832300E-05 -1.270400E-07  0.000000E+00  0.000000E+00
  5.630000E+00 -8.500000E+01  2.928800E+07  7.444000E+01  9.856900E-01  1.431400E-02  0.000000E+00  0.000000E+00  1.622500E-02 -1.000000E+07  1.000000E+00  7.630500E+02  0.000000E+00  7.232966E+03 -1.044872E+01 -1.821396E+03  2.956741E+04  1.125841E-02 -1.649587E-05  0.000000E+00  0.000000E+00  1.125841E-02 -1.649587E-05  1.125841E-02 -1.649587E-05  0.000000E+00  0.000000E+00  7.927550E-05 -1.160100E-07  0.000000E+00  0.000000E+00
  6.266000E+00 -8.500000E+01  2.927200E+07  7.444000E+01  9.857700E-01  1.422500E-02  0.000000E+00  0.000000E+00  1.622200E-02 -1.000000E+07  1.000000E+00  7.629000E+02  0.000000E+00  6.500890E+03 -9.469889E+00 -1.636489E+03  2.412132E+04  1.011859E-02 -1.497050E-05  0.000000E+00  0.000000E+00  1.011859E-02 -1.497050E-05  1.011859E-02 -1.497050E-05  0.000000E+00  0.000000E+00  7.125900E-05 -1.053080E-07  0.000000E+00  0.000000E+00
  6.965000E+00 -8.500000E+01  2.925700E+07  7.444000E+01  9.856100E-01  1.439200E-02  0.000000E+00  0.000000E+00  1.621900E-02 -1.000000E+07  1.000000E+00  7.627500E+02  0.000000E+00  5.850962E+03 -8.516760E+00 -1.472279E+03  1.970713E+04  9.106700E-03 -1.348530E-05  0.000000E+00  0.000000E+00  9.106700E-03 -1.348530E-05  9.106700E-03 -1.348530E-05  0.000000E+00  0.000000E+00  6.414850E-05 -9.488500E-08  0.000000E+00  0.000000E+00
  7.734000E+00 -8.500000E+01  2.924100E+07  7.444000E+01  9.857900E-01  1.420700E-02  0.000000E+00  0.000000E+00  1.621600E-02 -1.000000E+07  1.000000E+00  7.626100E+02  0.000000E+00  5.271820E+03 -7.591296E+00 -1.325902E+03  1.610813E+04  8.205059E-03 -1.204321E-05  0.000000E+00  0.000000E+00  8.205059E-03 -1.204321E-05  8.205059E-03 -1.204321E-05  0.000000E+00  0.000000E+00  5.780900E-05 -8.474350E-08  0.000000E+00  0.000000E+00
  8.579000E+00 -8.500000E+01  2.922600E+07  7.444000E+01  9.856900E-01  1.430700E-02  0.000000E+00  0.000000E+00  1.621300E-02 -1.000000E+07  1.000000E+00  7.624600E+02  0.000000E+00  4.755146E+03 -6.693451E+00 -1.195254E+03  1.317243E+04  7.400688E-03 -1.064426E-05  0.000000E+00  0.000000E+00  7.400688E-03 -1.064426E-05  7.400688E-03 -1.064426E-05  0.000000E+00  0.000000E+00  5.215000E-05 -7.492150E-08  0.000000E+00  0.000000E+00
  9.508000E+00 -8.500000E+01  2.921100E+07  7.444000E+01  9.856900E-01  1.430700E-02  0.000000E+00  0.000000E+00  1.621100E-02 -1.000000E+07  1.000000E+00  7.623200E+02  0.000000E+00  4.293275E+03 -5.823246E+00 -1.078402E+03  1.077406E+04  6.681645E-03 -9.288411E-06  0.000000E+00  0.000000E+00  6.681645E-03 -9.288411E-06  6.681645E-03 -9.288411E-06  0.000000E+00  0.000000E+00  4.709500E-05 -6.539250E-08  0.000000E+00  0.000000E+00
  1.053000E+01 -8.500000E+01  2.919600E+07  7.444000E+01  9.856900E-01  1.431100E-02  0.000000E+00  0.000000E+00  1.620800E-02 -1.000000E+07  1.000000E+00  7.621700E+02  0.000000E+00  3.879578E+03 -4.979349E+00 -9.736754E+02  8.812009E+03  6.037626E-03 -7.973623E-06  0.000000E+00  0.000000E+00  6.037626E-03 -7.973623E-06  6.037626E-03 -7.973623E-06  0.000000E+00  0.000000E+00  4.256400E-05 -5.614400E-08  0.000000E+00  0.000000E+00
  1.165000E+01 -8.500000E+01  2.918200E+07  7.444000E+01  9.858000E-01  1.420200E-02  0.000000E+00  0.000000E+00  1.620500E-02 -1.000000E+07  1.000000E+00  7.620300E+02  0.000000E+00  3.508980E+03 -4.158818E+00 -8.797895E+02  7.200592E+03  5.460713E-03 -6.695284E-06  0.000000E+00  0.000000E+00  5.460713E-03 -6.695284E-06  5.460713E-03 -6.695284E-06  0.000000E+00  0.000000E+00  3.850300E-05 -4.714050E-08  0.000000E+00  0.000000E+00
  1.289000E+01 -8.500000E+01  2.916700E+07  7.444000E+01  9.855500E-01  1.445300E-02  0.000000E+00  0.000000E+00  1.620200E-02 -1.000000E+07  1.000000E+00  7.618800E+02  0.000000E+00  3.176510E+03 -3.364566E+00 -7.954907E+02  5.875458E+03  4.943177E-03 -5.457958E-06  0.000000E+00  0.000000E+00  4.943177E-03 -5.457958E-06  4.943177E-03 -5.457958E-06  0.000000E+00  0.000000E+00  3.486350E-05 -3.845600E-08  0.000000E+00  0.000000E+00
  1.425000E+01 -8.500000E+01  2.915200E+07  7.444000E+01  9.857500E-01  1.424600E-02  0.000000E+00  0.000000E+00  1.619900E-02 -1.000000E+07  1.000000E+00  7.617400E+02  0.000000E+00  2.877555E+03 -2.595365E+00 -7.196137E+02  4.775118E+03  4.477820E-03 -4.259698E-06  0.000000E+00  0.000000E+00  4.477820E-03 -4.259698E-06  4.477820E-03 -4.259698E-06  0.000000E+00  0.000000E+00  3.158900E-05 -3.001050E-08  0.000000E+00  0.000000E+00
  1.574000E+01 -8.500000E+01  2.913800E+07  7.444000E+01  9.858800E-01  1.412400E-02  0.000000E+00  0.000000E+00  1.619600E-02 -1.000000E+07  1.000000E+00  7.616000E+02  0.000000E+00  2.609087E+03 -1.849709E+00 -6.513907E+02  3.848724E+03  4.059926E-03 -3.098169E-06  0.000000E+00  0.000000E+00  4.059926E-03 -3.098169E-06  4.059926E-03 -3.098169E-06  0.000000E+00  0.000000E+00  2.864200E-05 -2.183000E-08  0.000000E+00  0.000000E+00
  1.739000E+01 -8.500000E+01  2.912300E+07  7.444000E+01  9.856800E-01  1.431500E-02  0.000000E+00  0.000000E+00  1.619400E-02 -1.000000E+07  1.000000E+00  7.614500E+02  0.000000E+00  2.367696E+03 -1.124330E+00 -5.899619E+02  3.029710E+03  3.684199E-03 -1.968287E-06  0.000000E+00  0.000000E+00  3.684199E-03 -1.968287E-06  3.684199E-03 -1.968287E-06  0.000000E+00  0.000000E+00  2.599700E-05 -1.387400E-08  0.000000E+00  0.000000E+00
  1.919000E+01 -8.500000E+01  2.910800E+07  7.444000E+01  9.856800E-01  1.432100E-02  0.000000E+00  0.000000E+00  1.619100E-02 -1.000000E+07  1.000000E+00  7.613100E+02  0.000000E+00  2.149809E+03 -4.141295E-01 -5.344268E+02  2.099965E+03  3.345063E-03 -8.620990E-07  0.000000E+00  0.000000E+00  3.345063E-03 -8.620990E-07  3.345063E-03 -8.620990E-07  0.000000E+00  0.000000E+00  2.361100E-05 -6.078200E-09  0.000000E+00  0.000000E+00
  2.118000E+01 -8.500000E+01  2.909400E+07  7.444000E+01  9.856200E-01  1.438000E-02  0.000000E+00  0.000000E+00  1.618800E-02 -1.000000E+07  1.000000E+00  7.611700E+02  0.000000E+00  1.953214E+03  2.840762E-01 -4.842258E+02  7.036651E+03  3.039071E-03  2.249850E-07  0.000000E+00  0.000000E+00  3.039071E-03  2.249850E-07  3.039071E-03  2.249850E-07  0.000000E+00  0.000000E+00  2.145650E-05  1.589005E-09  0.000000E+00  0.000000E+00
  2.336000E+01 -8.500000E+01  2.907900E+07  7.444000E+01  9.859500E-01  1.405200E-02  0.000000E+00  0.000000E+00  1.618500E-02 -1.000000E+07  1.000000E+00  7.610300E+02  0.000000E+00  1.776006E+03  9.784053E-01 -4.388759E+02  2.268700E+03  2.763267E-03  1.304579E-06  0.000000E+00  0.000000E+00  2.763267E-03  1.304579E-06  2.763267E-03  1.304579E-06  0.000000E+00  0.000000E+00  1.951050E-05  9.219500E-09  0.000000E+00  0.000000E+00
  2.576000E+01 -8.500000E+01  2.906500E+07  7.444000E+01  9.856300E-01  1.437000E-02  0.000000E+00  0.000000E+00  1.618200E-02 -1.000000E+07  1.000000E+00  7.608800E+02  0.000000E+00  1.616484E+03  1.678189E+00 -3.979454E+02  1.734848E+03  2.514993E-03  2.392603E-06  0.000000E+00  0.000000E+00  2.514993E-03  2.392603E-06  2.514993E-03  2.392603E-06  0.000000E+00  0.000000E+00  1.776050E-05  1.691450E-08  0.000000E+00  0.000000E+00
  2.840000E+01 -8.500000E+01  2.905000E+07  7.444000E+01  9.857000E-01  1.430100E-02  0.000000E+00  0.000000E+00  1.618000E-02 -1.000000E+07  1.000000E+00  7.607400E+02  0.000000E+00  1.472715E+03  2.397428E+00 -3.609465E+02  1.389538E+03  2.291240E-03  3.510806E-06  0.000000E+00  0.000000E+00  2.291240E-03  3.510806E-06  2.291240E-03  3.510806E-06  0.000000E+00  0.000000E+00  1.618600E-05  2.482400E-08  0.000000E+00  0.000000E+00
  3.131000E+01 -8.500000E+01  2.903600E+07  7.444000E+01  9.858900E-01  1.411200E-02  0.000000E+00  0.000000E+00  1.617700E-02 -1.000000E+07  1.000000E+00  7.606000E+02  0.000000E+00  1.343077E+03  3.156427E+00 -3.274694E+02  1.128461E+03  2.089488E-03  4.690757E-06  0.000000E+00  0.000000E+00  2.089488E-03  4.690757E-06  2.089488E-03  4.690757E-06  0.000000E+00  0.000000E+00  1.476200E-05  3.316850E-08  0.000000E+00  0.000000E+00
  3.450000E+01 -8.500000E+01  2.902100E+07  7.444000E+01  9.857200E-01  1.428100E-02  0.000000E+00  0.000000E+00  1.617400E-02 -1.000000E+07  1.000000E+00  7.604500E+02  0.000000E+00  1.226291E+03  3.984614E+00 -2.971902E+02  9.217034E+02  1.907741E-03  5.978200E-06  0.000000E+00  0.000000E+00  1.907741E-03  5.978200E-06  1.907741E-03  5.978200E-06  0.000000E+00  0.000000E+00  1.348050E-05  4.228750E-08  0.000000E+00  0.000000E+00
  3.801000E+01 -8.500000E+01  2.900600E+07  7.444000E+01  9.857400E-01  1.425900E-02  0.000000E+00  0.000000E+00  1.617100E-02 -1.000000E+07  1.000000E+00  7.603100E+02  0.000000E+00  1.120969E+03  4.925461E+00 -2.697606E+02  7.551025E+02  1.743840E-03  7.440688E-06  0.000000E+00  0.000000E+00  1.743840E-03  7.440688E-06  1.743840E-03  7.440688E-06  0.000000E+00  0.000000E+00  1.232550E-05  5.263900E-08  0.000000E+00  0.000000E+00
  4.187000E+01 -8.500000E+01  2.899200E+07  7.444000E+01  9.857700E-01  1.423300E-02  0.000000E+00  0.000000E+00  1.616800E-02 -1.000000E+07  1.000000E+00  7.601700E+02  0.000000E+00  1.026006E+03  6.045334E+00 -2.449021E+02  6.197744E+02  1.596061E-03  9.181391E-06  0.000000E+00  0.000000E+00  1.596061E-03  9.181391E-06  1.596061E-03  9.181391E-06  0.000000E+00  0.000000E+00  1.128300E-05  6.497300E-08  0.000000E+00  0.000000E+00
  4.612000E+01 -8.500000E+01  2.897700E+07  7.444000E+01  9.857200E-01  1.427800E-02  0.000000E+00  0.000000E+00  1.616500E-02 -1.000000E+07  1.000000E+00  7.600200E+02  0.000000E+00  9.404752E+02  7.450675E+00 -2.223810E+02  5.091365E+02  1.462964E-03  1.136567E-05  0.000000E+00  0.000000E+00  1.462964E-03  1.136567E-05  1.462964E-03  1.136567E-05  0.000000E+00  0.000000E+00  1.034445E-05  8.045050E-08  0.000000E+00  0.000000E+00
  5.079000E+01 -8.500000E+01  2.896200E+07  7.444000E+01  9.858200E-01  1.418100E-02  0.000000E+00  0.000000E+00  1.616300E-02 -1.000000E+07  1.000000E+00  7.598700E+02  0.000000E+00  8.633345E+02  9.318526E+00 -2.019354E+02  4.189551E+02  1.342929E-03  1.426859E-05  0.000000E+00  0.000000E+00  1.342929E-03  1.426859E-05  1.342929E-03  1.426859E-05  0.000000E+00  0.000000E+00  9.497350E-06  1.010150E-07  0.000000E+00  0.000000E+00
  5.592000E+01 -8.500000E+01  2.894700E+07  7.444000E+01  9.856500E-01  1.435000E-02  0.000000E+00  0.000000E+00  1.616000E-02 -1.000000E+07  1.000000E+00  7.597200E+02  0.000000E+00  7.940251E+02  1.195725E+01 -1.834002E+02  3.447393E+02  1.235079E-03  1.836927E-05  0.000000E+00  0.000000E+00  1.235079E-03  1.836927E-05  1.235079E-03  1.836927E-05  0.000000E+00  0.000000E+00  8.736700E-06  1.301000E-07  0.000000E+00  0.000000E+00
  6.156000E+01 -8.500000E+01  2.893100E+07  7.444000E+01  9.857100E-01  1.428800E-02  0.000000E+00  2.192300E-11  1.615700E-02 -1.000000E+07  1.000000E+00  7.595700E+02  0.000000E+00  7.321768E+02  1.594482E+01 -1.665989E+02  2.838546E+02  1.138839E-03  2.456537E-05  0.000000E+00  0.000000E+00  1.138839E-03  2.456537E-05  1.138839E-03  2.456537E-05  0.000000E+00  0.000000E+00  8.058100E-06  1.740300E-07  0.000000E+00  0.000000E+00
  6.777000E+01 -8.500000E+01  2.891600E+07  7.444000E+01  8.029100E-01  0.000000E+00  1.246800E-01  4.937600E-03  3.062900E-02 -1.327700E+05  1.000000E+00  7.594200E+02  1.081580E+03  6.774438E+02  2.243582E+01 -1.513601E+02  2.339218E+02  1.053547E-03  3.464975E-05 -1.436564E-08  0.000000E+00  1.051281E-03  3.447699E-05  1.053795E-03  3.464975E-05 -2.487438E-07  0.000000E+00  8.274800E-06  3.050400E-07 -2.543050E-09  0.000000E+00
  7.460000E+01 -8.500000E+01  2.890000E+07  7.444000E+01  4.996600E-01  0.000000E+00  5.775300E-02  5.159000E-03  4.191700E-02 -3.895600E+04  1.000000E+00  7.592700E+02  1.035760E+03  6.280145E+02  1.421327E+01 -1.375065E+02  1.946143E+02  9.766852E-04  2.180872E-05 -8.636653E-09 -6.609194E-09  9.719011E-04  2.180457E-05  9.768353E-04  2.192330E-05 -1.495450E-07 -1.145743E-07  1.096650E-05  3.104600E-07 -1.528900E-09 -1.167850E-09
  8.210000E+01 -8.500000E+01  2.886300E+07  7.444000E+01  4.720200E-01  0.000000E+00  5.731600E-02  5.159000E-03  4.199100E-02 -3.584000E+04  1.000000E+00  7.589000E+02  1.035460E+03  5.807555E+02  1.762107E+01 -1.249098E+02  1.605887E+02  9.033709E-04  2.706005E-05  1.804916E-08 -1.169305E-08  8.984113E-04  2.711393E-05  9.030566E-04  2.726400E-05  3.141498E-07 -2.040173E-07  1.296950E-05  4.098700E-07  3.097350E-09 -1.976550E-09
  9.035000E+01 -8.500000E+01  2.881800E+07  7.444000E+01  4.578400E-01  0.000000E+00  5.732900E-02  5.157400E-03  4.197500E-02 -3.435600E+04  1.000000E+00  7.584600E+02  1.035440E+03  5.357629E+02  1.866245E+01 -1.135059E+02  1.327836E+02  8.334267E-04  2.864316E-05  2.925435E-08 -1.536971E-08  8.286418E-04  2.875005E-05  8.329161E-04  2.891135E-05  5.103393E-07 -2.681047E-07  1.250650E-05  4.505750E-07  4.871250E-09 -2.531500E-09
  9.942000E+01 -8.500000E+01  2.876900E+07  7.444000E+01  4.469000E-01  0.000000E+00  5.734600E-02  5.155600E-03  4.195500E-02 -3.326000E+04  1.000000E+00  7.579800E+02  1.035430E+03  4.942341E+02  1.861058E+01 -1.031373E+02  1.098825E+02  7.688488E-04  2.852948E-05  3.791608E-08 -1.880007E-08  7.642542E-04  2.869387E-05  7.681879E-04  2.885734E-05  6.612698E-07 -3.278466E-07  1.186250E-05  4.634300E-07  6.173300E-09 -3.036150E-09
  1.094000E+02 -8.500000E+01  2.871600E+07  7.444000E+01  4.371500E-01  0.000000E+00  5.736200E-02  5.153700E-03  4.193500E-02 -3.231500E+04  1.000000E+00  7.574400E+02  1.035420E+03  4.559595E+02  1.801504E+01 -9.372569E+01  9.098037E+01  7.093300E-04  2.756947E-05  4.598287E-08 -2.235507E-08  7.049095E-04  2.779793E-05  7.085282E-04  2.795921E-05  8.017257E-07 -3.897334E-07  1.120550E-05  4.618500E-07  7.348200E-09 -3.549000E-09
  1.204000E+02 -8.500000E+01  2.865900E+07  7.444000E+01  4.278600E-01  0.000000E+00  5.737700E-02  5.151600E-03  4.191300E-02 -3.144100E+04  1.000000E+00  7.568600E+02  1.035400E+03  4.206563E+02  1.719319E+01 -8.518355E+01  7.536009E+01  6.544374E-04  2.625515E-05  5.428561E-08 -2.621476E-08  6.501642E-04  2.655454E-05  6.534910E-04  2.671206E-05  9.462373E-07 -4.569089E-07  1.057100E-05  4.538550E-07  8.528650E-09 -4.095800E-09
  1.324000E+02 -8.500000E+01  2.859700E+07  7.444000E+01  4.186900E-01  0.000000E+00  5.739000E-02  5.149300E-03  4.189000E-02 -3.060300E+04  1.000000E+00  7.562400E+02  1.035380E+03  3.879848E+02  1.629814E+01 -7.741830E+01  6.248425E+01  6.036501E-04  2.482345E-05  6.333121E-08 -3.049215E-08  5.994897E-04  2.520124E-05  6.025466E-04  2.535476E-05  1.103648E-06 -5.313430E-07  9.967950E-06  4.434750E-07  9.789200E-09 -4.691350E-09
  1.457000E+02 -8.500000E+01  2.853000E+07  7.444000E+01  4.094700E-01  0.000000E+00  5.740100E-02  5.146800E-03  4.186600E-02 -2.978300E+04  1.000000E+00  7.555600E+02  1.035350E+03  3.576789E+02  1.539862E+01 -7.036189E+01  5.179375E+01  5.565573E-04  2.338015E-05  7.352733E-08 -3.527846E-08  5.524711E-04  2.384489E-05  5.552761E-04  2.399477E-05  1.281056E-06 -6.146230E-07  9.398400E-06  4.326500E-07  1.118550E-08 -5.346250E-09
  1.603000E+02 -8.500000E+01  2.845700E+07  7.444000E+01  4.000900E-01  0.000000E+00  5.741200E-02  5.144100E-03  4.184100E-02 -2.897200E+04  1.000000E+00  7.548300E+02  1.035330E+03  3.294500E+02  1.451345E+01 -6.395139E+01  4.297277E+01  5.127128E-04  2.195406E-05  8.525190E-08 -4.065019E-08  5.086591E-04  2.251527E-05  5.112270E-04  2.266212E-05  1.485038E-06 -7.080799E-07  8.860150E-06  4.220050E-07  1.276500E-08 -6.068650E-09
  1.763000E+02 -8.500000E+01  2.837900E+07  7.444000E+01  3.904900E-01  0.000000E+00  5.742200E-02  5.141200E-03  4.181400E-02 -2.816400E+04  1.000000E+00  7.540400E+02  1.035290E+03  3.028952E+02  1.362886E+01 -5.811285E+01  3.570368E+01  4.714931E-04  2.052300E-05  9.884177E-08 -4.668227E-08  4.674275E-04  2.119172E-05  4.697712E-04  2.133600E-05  1.721462E-06 -8.130118E-07  8.345650E-06  4.112200E-07  1.456600E-08 -6.865750E-09
  1.940000E+02 -8.500000E+01  2.829400E+07  7.444000E+01  3.806300E-01  0.000000E+00  5.743100E-02  5.138000E-03  4.178300E-02 -2.735600E+04  1.000000E+00  7.531600E+02  1.035260E+03  2.777517E+02  1.271808E+01 -5.280307E+01  2.969023E+01  4.324922E-04  1.904474E-05  1.147057E-07 -5.345824E-08  4.283655E-04  1.983354E-05  4.304948E-04  1.997561E-05  1.997424E-06 -9.308774E-07  7.849750E-06  3.994700E-07  1.663450E-08 -7.745550E-09
  2.134000E+02 -8.500000E+01  2.820100E+07  7.444000E+01  3.704500E-01  0.000000E+00  5.744000E-02  5.134500E-03  4.175100E-02 -2.654300E+04  1.000000E+00  7.522000E+02  1.035220E+03  2.538477E+02  1.177137E+01 -4.799461E+01  2.472602E+01  3.954484E-04  1.750349E-05  1.333384E-07 -6.104811E-08  3.912046E-04  1.842617E-05  3.931270E-04  1.856636E-05  2.321518E-06 -1.062883E-06  7.368700E-06  3.863600E-07  1.902500E-08 -8.713400E-09
  2.347000E+02 -8.500000E+01  2.810000E+07  7.444000E+01  3.599100E-01  0.000000E+00  5.744800E-02  5.130700E-03  4.171600E-02 -2.572400E+04  1.000000E+00  7.511600E+02  1.035180E+03  2.307269E+02  1.076363E+01 -4.360721E+01  2.064548E+01  3.596575E-04  1.585988E-05  1.551250E-07 -6.952399E-08  3.552375E-04  1.693164E-05  3.569572E-04  1.707016E-05  2.700445E-06 -1.210282E-06  6.889600E-06  3.708650E-07  2.177100E-08 -9.774350E-09
  2.581000E+02 -8.500000E+01  2.799100E+07  7.444000E+01  3.489400E-01  0.000000E+00  5.745600E-02  5.126500E-03  4.167800E-02 -2.489300E+04  1.000000E+00  7.500300E+02  1.035130E+03  2.081747E+02  9.658800E+00 -3.960513E+01  1.729922E+01  3.247914E-04  1.405718E-05  1.806000E-07 -7.897929E-08  3.201291E-04  1.529505E-05  3.216480E-04  1.543187E-05  3.143489E-06 -1.374696E-06  6.405650E-06  3.513400E-07  2.492250E-08 -1.093650E-08
  2.839000E+02 -8.500000E+01  2.787200E+07  7.444000E+01  3.374800E-01  0.000000E+00  5.746300E-02  5.122000E-03  4.163600E-02 -2.404900E+04  1.000000E+00  7.487700E+02  1.035080E+03  1.861162E+02  8.494291E+00 -3.596410E+01  1.457924E+01  2.907393E-04  1.215346E-05  2.103862E-07 -8.941478E-08  2.857590E-04  1.357424E-05  2.870780E-04  1.370959E-05  3.661462E-06 -1.556132E-06  5.913050E-06  3.283950E-07  2.853650E-08 -1.219350E-08
  3.123000E+02 -8.500000E+01  2.774300E+07  7.444000E+01  3.254500E-01  0.000000E+00  5.747000E-02  5.117000E-03  4.159100E-02 -2.318500E+04  1.000000E+00  7.474000E+02  1.035020E+03  1.644241E+02  7.270160E+00 -3.264194E+01  1.240454E+01  2.573121E-04  1.014961E-05  2.451543E-07 -1.007712E-07  2.519278E-04  1.176904E-05  2.530459E-04  1.190318E-05  4.266007E-06 -1.753552E-06  5.405700E-06  3.013750E-07  3.266750E-08 -1.353250E-08
  3.434000E+02 -8.500000E+01  2.760400E+07  7.444000E+01  3.126900E-01  0.000000E+00  5.747700E-02  5.111500E-03  4.154300E-02 -2.229400E+04  1.000000E+00  7.459200E+02  1.034960E+03  1.430669E+02  5.990299E+00 -2.960701E+01  1.075695E+01  2.244704E-04  8.052633E-06  2.856991E-07 -1.129611E-07  2.185832E-04  9.884970E-06  2.194993E-04  1.001807E-05  4.970930E-06 -1.965434E-06  4.879600E-06  2.693000E-07  3.737700E-08 -1.493550E-08
  3.777000E+02 -8.500000E+01  2.745500E+07  7.444000E+01  2.990200E-01  0.000000E+00  5.748400E-02  5.105600E-03  4.148900E-02 -2.136300E+04  1.000000E+00  7.443000E+02  1.034890E+03  1.220522E+02  4.742155E+00 -2.681408E+01  9.724880E+00  1.922362E-04  6.002817E-06  3.331082E-07 -1.254606E-07  1.857291E-04  8.052946E-06  1.864412E-04  8.185477E-06  5.795115E-06 -2.182660E-06  4.331550E-06  2.344200E-07  4.274900E-08 -1.633000E-08
  4.154000E+02 -8.500000E+01  2.729600E+07  7.444000E+01  2.840100E-01  0.000000E+00  5.749100E-02  5.099200E-03  4.143300E-02 -2.037000E+04  1.000000E+00  7.425600E+02  1.034820E+03  1.014999E+02  3.551136E+00 -2.423227E+01  1.019955E+01  1.608176E-04  4.044966E-06  3.895165E-07 -1.376845E-07  1.535368E-04  6.307791E-06  1.540419E-04  6.440000E-06  6.775689E-06 -2.395034E-06  3.761550E-06  1.966950E-07  4.897450E-08 -1.763800E-08
  4.568000E+02 -8.500000E+01  2.712700E+07  7.444000E+01  2.668800E-01  0.000000E+00  5.749700E-02  5.092300E-03  4.137300E-02 -1.926700E+04  1.000000E+00  7.407000E+02  1.034740E+03  8.149941E+01  2.514675E+00 -2.181332E+01 -1.209043E+01  1.303983E-04  2.337327E-06  4.596521E-07 -1.488086E-07  1.221105E-04  4.793319E-06  1.224034E-04  4.925578E-06  7.994788E-06 -2.588254E-06  3.168000E-06  1.595700E-07  5.650550E-08 -1.875000E-08
  5.024000E+02 -8.500000E+01  2.695000E+07  7.444000E+01  2.461100E-01  0.000000E+00  5.750300E-02  5.085000E-03  4.130800E-02 -1.796800E+04  1.000000E+00  7.387200E+02  1.034660E+03  6.215296E+01  1.703331E+00 -1.946738E+01  3.082561E+00  1.012408E-04  9.975912E-07  5.549826E-07 -1.578689E-07  9.152172E-05  3.610614E-06  9.158908E-05  3.743129E-06  9.651802E-06 -2.745534E-06  2.547000E-06  1.275785E-07  6.646600E-08 -1.953300E-08
  5.525000E+02 -8.500000E+01  2.676600E+07  7.444000E+01  2.195700E-01  0.000000E+00  5.750900E-02  5.077200E-03  4.124200E-02 -1.636100E+04  1.000000E+00  7.366400E+02  1.034580E+03  4.396672E+01  1.110078E+00 -1.700615E+01  3.901040E+00  7.437111E-05  2.884742E-08  7.022277E-07 -1.632774E-07  6.234792E-05  2.736433E-06  6.215991E-05  2.868140E-06  1.221129E-05 -2.839292E-06  1.900350E-06  1.041250E-07  8.145250E-08 -1.978100E-08
  6.076000E+02 -8.500000E+01  2.657400E+07  7.444000E+01  1.873500E-01  0.000000E+00  5.751500E-02  5.069000E-03  4.117000E-02 -1.446500E+04  1.000000E+00  7.344200E+02  1.034490E+03  2.873019E+01  5.651354E-01 -1.412609E+01  8.772409E+00  5.298456E-05 -8.035442E-07  9.487881E-07 -1.618897E-07  3.698209E-05  1.885183E-06  3.648748E-05  2.011307E-06  1.649707E-05 -2.814850E-06  1.268845E-06  8.234050E-08  1.059005E-07 -1.918000E-08
  6.682000E+02 -8.500000E+01  2.637300E+07  7.444000E+01  1.589100E-01  0.000000E+00  5.752100E-02  5.060300E-03  4.109600E-02 -1.281900E+04  1.000000E+00  7.320900E+02  1.034390E+03  1.909730E+01 -1.245604E-01 -1.104649E+01  1.343114E-01  4.117162E-05 -1.939285E-06  1.293461E-06 -1.694051E-07  1.951411E-05  8.797377E-07  1.868386E-05  1.005901E-06  2.248777E-05 -2.945186E-06  7.638200E-07  4.760385E-08  1.391800E-07 -1.970300E-08
  7.348000E+02 -8.500000E+01  2.616100E+07  7.444000E+01  1.703500E-01  0.000000E+00  5.752700E-02  5.050800E-03  4.101600E-02 -1.347900E+04  1.000000E+00  7.295600E+02  1.034300E+03  1.580773E+01 -1.341013E+00 -9.457596E+00  9.046989E-01  3.628650E-05 -4.602483E-06  1.316567E-06 -2.561259E-07  1.427111E-05 -3.320531E-07  1.339906E-05 -1.501401E-07  2.288744E-05 -4.452343E-06  5.900150E-07 -3.856200E-09  1.404300E-07 -2.957750E-08
  8.081000E+02 -8.500000E+01  2.595500E+07  7.444000E+01  2.020500E-01  0.000000E+00  5.753200E-02  5.041500E-03  4.093800E-02 -1.532400E+04  1.000000E+00  7.271100E+02  1.034200E+03  1.815953E+01 -1.958851E+00 -9.735797E+00  8.557970E-01  3.649488E-05 -5.814489E-06  9.371585E-07 -2.844674E-07  2.077038E-05 -1.068069E-06  2.020464E-05 -8.699320E-07  1.629023E-05 -4.944559E-06  7.774550E-07 -2.220100E-08  1.022875E-07 -3.347600E-08
  8.887000E+02 -8.500000E+01  2.575000E+07  7.444000E+01  2.156700E-01  0.000000E+00  5.753700E-02  5.032100E-03  4.085800E-02 -1.612900E+04  1.000000E+00  7.245900E+02  1.034100E+03  2.176490E+01 -1.835707E+00 -9.900682E+00  6.705636E-01  3.938498E-05 -5.788463E-06  6.413841E-07 -3.025674E-07  2.855083E-05 -7.419996E-07  2.823712E-05 -5.297113E-07  1.114792E-05 -5.258756E-06  9.870150E-07 -1.377400E-08  7.223650E-08 -3.588250E-08
  9.772000E+02 -8.500000E+01  2.554300E+07  7.444000E+01  1.721800E-01  0.000000E+00  5.754100E-02  5.022300E-03  4.077800E-02 -1.358500E+04  1.000000E+00  7.220200E+02  1.034000E+03  1.800733E+01 -1.228384E+00 -8.442393E+00  4.150772E-01  3.438801E-05 -5.070950E-06  7.312477E-07 -3.267123E-07  2.208896E-05  3.723846E-07  2.167943E-05  6.070318E-07  1.270868E-05 -5.677980E-06  7.922300E-07  2.591750E-08  8.046950E-08 -3.727700E-08
  1.075000E+03 -8.500000E+01  2.531300E+07  7.444000E+01  3.517500E-02  0.000000E+00  5.754700E-02  5.011300E-03  4.068700E-02 -4.946200E+03  1.000000E+00  7.191100E+02  1.033890E+03  1.884832E+01 -1.195404E+00 -5.796908E+00  3.809893E-01  5.362661E-05 -4.314059E-06  2.717382E-06 -2.482553E-07  8.295212E-06 -1.756031E-07  6.405364E-06  0.000000E+00  4.722130E-05 -4.314059E-06  2.734800E-07  0.000000E+00  2.581955E-07 -2.711925E-08
  1.182000E+03 -8.500000E+01  2.507300E+07  7.444000E+01  0.000000E+00  0.000000E+00  5.876000E-02  1.000000E+00  2.057200E-02  0.000000E+00  1.000000E+00  0.000000E+00  1.029970E+03  3.999262E+01 -1.657684E+00 -4.137242E+00  2.049390E-01  1.314139E-04 -5.827235E-06  7.674054E-06 -3.356955E-07  3.495367E-06 -2.311660E-07  0.000000E+00  0.000000E+00  1.314139E-04 -5.827235E-06  0.000000E+00  0.000000E+00  6.839450E-07 -3.122645E-08
  1.300000E+03 -8.500000E+01  2.483100E+07  7.444000E+01  0.000000E+00  0.000000E+00  5.960800E-02  1.000000E+00  6.504900E-03  0.000000E+00  1.000000E+00  0.000000E+00  1.027210E+03  5.337445E+01  1.114156E-01 -3.723595E+00 -1.420069E+00  1.759401E-04 -9.250641E-08  1.040930E-05 -5.495442E-09  2.439302E-06 -9.114201E-10  0.000000E+00  0.000000E+00  1.759401E-04 -9.250641E-08  0.000000E+00  0.000000E+00  9.080850E-07 -4.777750E-10
  1.429000E+03 -8.500000E+01  2.458800E+07  7.444000E+01  0.000000E+00  0.000000E+00  5.991800E-02  1.000000E+00  1.364800E-03  0.000000E+00  1.000000E+00  0.000000E+00  1.026140E+03  4.802634E+01  3.752225E-01 -3.417752E+00  4.205242E-01  1.568595E-04  7.662381E-07  9.372658E-06  4.591790E-08  6.453053E-07  9.339520E-10  0.000000E+00  0.000000E+00  1.568595E-04  7.662381E-07  0.000000E+00  0.000000E+00  8.112200E-07  3.965550E-09
  1.571000E+03 -8.500000E+01  2.435500E+07  7.444000E+01  0.000000E+00  0.000000E+00  5.998900E-02  1.000000E+00  1.773000E-04  0.000000E+00  1.000000E+00  0.000000E+00  1.025820E+03  3.900053E+01  9.357200E-01 -3.116620E+00  2.504209E-01  1.270418E-04  2.586633E-06  7.615921E-06  1.551728E-07  1.091693E-07  4.137872E-10  0.000000E+00  0.000000E+00  1.270418E-04  2.586633E-06  0.000000E+00  0.000000E+00  6.575350E-07  1.339225E-08
  1.728000E+03 -8.500000E+01  2.416500E+07  7.444000E+01  0.000000E+00  0.000000E+00  5.999900E-02  1.000000E+00  1.417900E-05  0.000000E+00  1.000000E+00  0.000000E+00  1.025720E+03  3.149232E+01  1.823290E-01 -2.834957E+00  7.981359E-01  1.025668E-04  1.393481E-07  6.153372E-06  8.360780E-09  1.027528E-08  1.788383E-12  0.000000E+00  0.000000E+00  1.025668E-04  1.393481E-07  0.000000E+00  0.000000E+00  5.310350E-07  7.216050E-10
  1.900000E+03 -8.500000E+01  2.397800E+07  7.444000E+01  0.000000E+00  0.000000E+00  6.000000E-02  1.000000E+00  8.423800E-07  0.000000E+00  1.000000E+00  0.000000E+00  1.025640E+03  2.840259E+01  1.408946E-01 -2.576378E+00  1.537313E+01  9.254104E-05  4.714471E-09  5.552423E-06  2.828686E-10  7.246671E-10  3.605694E-15  0.000000E+00  0.000000E+00  9.254104E-05  4.714471E-09  0.000000E+00  0.000000E+00  4.792150E-07  2.441750E-11
  2.089000E+03 -8.500000E+01  2.379100E+07  7.444000E+01  0.000000E+00  0.000000E+00  6.000000E-02  1.000000E+00  3.811100E-08  0.000000E+00  1.000000E+00  0.000000E+00  1.025560E+03  2.580944E+01  1.394716E-01 -2.341627E+00  6.821206E+02  8.413261E-05  8.792086E-11  5.047972E-06  5.275248E-12  3.863530E-11  3.057950E-18  0.000000E+00  0.000000E+00  8.413261E-05  8.792086E-11  0.000000E+00  0.000000E+00  4.357450E-07  4.554350E-13
  2.298000E+03 -8.500000E+01  2.360400E+07  7.444000E+01  0.000000E+00  0.000000E+00  6.000000E-02  1.000000E+00  1.325200E-09  0.000000E+00  1.000000E+00  0.000000E+00  1.025480E+03  2.346653E+01  1.394366E-01 -2.128930E+00 -1.868497E+03  7.653284E-05 -2.565087E-11  4.591985E-06 -1.539057E-12  1.575856E-12 -4.314735E-20  0.000000E+00  0.000000E+00  7.653284E-05 -2.565087E-11  0.000000E+00  0.000000E+00  3.964450E-07 -1.328595E-13
  2.527000E+03 -8.500000E+01  2.341700E+07  7.444000E+01  0.000000E+00  0.000000E+00  6.000000E-02  1.000000E+00  3.568000E-11  0.000000E+00  1.000000E+00  0.000000E+00  1.025410E+03  2.132793E+01  1.394392E-01 -1.934884E+00 -2.285984E+03  6.959240E-05 -1.737693E-11  4.175556E-06 -1.042616E-12  4.948969E-14 -7.739306E-22  0.000000E+00  0.000000E+00  6.959240E-05 -1.737693E-11  0.000000E+00  0.000000E+00  3.605500E-07 -9.001850E-14
  2.778000E+03 -8.500000E+01  2.323000E+07  7.444000E+01  0.000000E+00  0.000000E+00  6.000000E-02  1.000000E+00  7.480200E-13  0.000000E+00  1.000000E+00  0.000000E+00  1.025330E+03  1.938634E+01  1.394419E-01 -1.758825E+00 -3.857997E+03  6.328817E-05 -8.512419E-12  3.797304E-06 -5.107453E-13  1.205028E-15 -7.819502E-24  0.000000E+00  0.000000E+00  6.328817E-05 -8.512419E-12  0.000000E+00  0.000000E+00  3.279400E-07 -4.410500E-14
  3.055000E+03 -8.500000E+01  2.304300E+07  7.444000E+01  0.000000E+00  0.000000E+00  6.000000E-02  1.000000E+00  1.227000E-14  0.000000E+00  1.000000E+00  0.000000E+00  1.025250E+03  1.761892E+01  1.394439E-01 -1.598666E+00 -1.620089E+04  5.754671E-05 -1.670733E-12  3.452813E-06 -1.002442E-13  2.288683E-17 -2.477153E-26  0.000000E+00  0.000000E+00  5.754671E-05 -1.670733E-12  0.000000E+00  0.000000E+00  2.982350E-07 -8.657800E-15
  3.359000E+03 -8.500000E+01  2.285600E+07  7.444000E+01  0.000000E+00  0.000000E+00  6.000000E-02  1.000000E+00  1.581900E-16  0.000000E+00  1.000000E+00  0.000000E+00  1.025180E+03  1.600920E+01  1.394455E-01 -1.452886E+00  6.767546E+03  5.231498E-05  3.329102E-12  3.138899E-06  1.997458E-13  3.401397E-19  4.851107E-28  0.000000E+00  0.000000E+00  5.231498E-05  3.329102E-12  0.000000E+00  0.000000E+00  2.711650E-07  1.725850E-14
  3.694000E+03 -8.500000E+01  2.266900E+07  7.444000E+01  0.000000E+00  0.000000E+00  6.000000E-02  1.000000E+00  1.608300E-18  0.000000E+00  1.000000E+00  0.000000E+00  1.025100E+03  1.454963E+01  1.394463E-01 -1.320783E+00  2.772191E+03  4.756886E-05  6.713287E-12  2.854129E-06  4.027974E-13  3.977749E-21  9.974152E-30  0.000000E+00  0.000000E+00  4.756886E-05  6.713287E-12  0.000000E+00  0.000000E+00  2.466050E-07  3.480850E-14
  4.062000E+03 -8.500000E+01  2.248200E+07  7.444000E+01  0.000000E+00  0.000000E+00  6.000000E-02  1.000000E+00  1.293700E-20  0.000000E+00  1.000000E+00  0.000000E+00  1.025020E+03  1.322153E+01  1.394470E-01 -1.200638E+00  1.763500E+03  4.324790E-05  8.725943E-12  2.594882E-06  5.235555E-13  3.669939E-23  1.046034E-31  0.000000E+00  0.000000E+00  4.324790E-05  8.725943E-12  0.000000E+00  0.000000E+00  2.242400E-07  4.525150E-14
  4.467000E+03 -8.500000E+01  2.229500E+07  7.444000E+01  0.000000E+00  0.000000E+00  6.000000E-02  1.000000E+00  8.259900E-23  0.000000E+00  1.000000E+00  0.000000E+00  1.024950E+03  1.201177E+01  1.394474E-01 -1.091240E+00  1.325479E+03  3.931011E-05  9.603827E-12  2.358612E-06  5.762288E-13  2.679862E-25  7.372548E-34  0.000000E+00  0.000000E+00  3.931011E-05  9.603827E-12  0.000000E+00  0.000000E+00  2.038550E-07  4.981200E-14
  4.912000E+03 -8.500000E+01  2.210800E+07  7.444000E+01  0.000000E+00  0.000000E+00  6.000000E-02  1.000000E+00  4.193100E-25  0.000000E+00  1.000000E+00  0.000000E+00  1.024870E+03  1.091291E+01  1.394475E-01 -9.918931E-01  1.097556E+03  3.573158E-05  9.589249E-12  2.143896E-06  5.753543E-13  1.553023E-27  3.748352E-36  0.000000E+00  0.000000E+00  3.573158E-05  9.589249E-12  0.000000E+00  0.000000E+00  1.853250E-07  4.974450E-14
  5.401000E+03 -8.500000E+01  2.192200E+07  7.444000E+01  0.000000E+00  0.000000E+00  6.000000E-02  1.000000E+00  1.696400E-27  0.000000E+00  1.000000E+00  0.000000E+00  1.024790E+03  9.915425E+00  1.394471E-01 -9.017136E-01  9.784416E+02  3.248161E-05  8.894451E-12  1.948898E-06  5.336676E-13  7.161277E-30  1.410883E-38  0.000000E+00  0.000000E+00  3.248161E-05  8.894451E-12  0.000000E+00  0.000000E+00  1.684950E-07  4.614750E-14
  5.939000E+03 -8.500000E+01  2.173500E+07  7.444000E+01  0.000000E+00  0.000000E+00  6.000000E-02  1.000000E+00  5.480400E-30  0.000000E+00  1.000000E+00  0.000000E+00  1.024720E+03  9.007608E+00  1.394467E-01 -8.196202E-01  9.325749E+02  2.952235E-05  7.716572E-12  1.771339E-06  4.629941E-13  2.631339E-32  3.966443E-41  0.000000E+00  0.000000E+00  2.952235E-05  7.716572E-12  0.000000E+00  0.000000E+00  1.531700E-07  4.004250E-14
  6.530000E+03 -8.500000E+01  2.154900E+07  7.444000E+01  0.000000E+00  0.000000E+00  6.000000E-02  1.000000E+00  1.417000E-32  0.000000E+00  1.000000E+00  0.000000E+00  1.024640E+03  8.182287E+00  1.394463E-01 -7.449475E-01  9.591247E+02  2.683064E-05  6.207278E-12  1.609833E-06  3.724361E-13  7.721734E-35  8.274921E-44  0.000000E+00  0.000000E+00  2.683064E-05  6.207278E-12  0.000000E+00  0.000000E+00  1.392250E-07  3.221550E-14
  7.181000E+03 -8.500000E+01  2.136300E+07  7.444000E+01  0.000000E+00  0.000000E+00  6.000000E-02  1.000000E+00  2.935700E-35  0.000000E+00  1.000000E+00  0.000000E+00  1.024570E+03  7.432822E+00  1.394458E-01 -6.770806E-01  1.097845E+03  2.438505E-05  4.484548E-12  1.463099E-06  2.690725E-13  1.813448E-37  1.242435E-46  0.000000E+00  0.000000E+00  2.438505E-05  4.484548E-12  0.000000E+00  0.000000E+00  1.265550E-07  2.327800E-14
  7.896000E+03 -8.500000E+01  2.117700E+07  7.444000E+01  0.000000E+00  0.000000E+00  6.000000E-02  1.000000E+00  4.881800E-38  0.000000E+00  1.000000E+00  0.000000E+00  1.024490E+03  6.753568E+00  1.394453E-01 -6.154943E-01  1.554442E+03  2.216748E-05  2.619700E-12  1.330048E-06  1.571820E-13  3.413839E-40  1.210671E-49  0.000000E+00  0.000000E+00  2.216748E-05  2.619700E-12  0.000000E+00  0.000000E+00  1.150650E-07  1.360045E-14
  8.682000E+03 -8.500000E+01  2.099100E+07  7.444000E+01  0.000000E+00  0.000000E+00  6.000000E-02  1.000000E+00  6.525900E-41  0.000000E+00  1.000000E+00  0.000000E+00  1.024410E+03  6.136930E+00  1.394446E-01 -5.594859E-01  5.109880E+03  2.015334E-05  6.598220E-13  1.209202E-06  3.958934E-14  5.159650E-43  4.089542E-53  0.000000E+00  0.000000E+00  2.015334E-05  6.598220E-13  0.000000E+00  0.000000E+00  1.046270E-07  3.426100E-15
  9.547000E+03 -8.500000E+01  2.080500E+07  7.444000E+01  0.000000E+00  0.000000E+00  6.000000E-02  1.000000E+00  7.029400E-74  0.000000E+00  1.000000E+00  0.000000E+00  1.024340E+03  2.921640E+00  1.394444E-01 -2.663922E-01  8.818795E+05  9.596955E-06 -3.054846E-14  5.758190E-07 -1.832906E-15  6.262854E-46 -2.147385E-87  0.000000E+00  0.000000E+00  9.596955E-06 -3.054846E-14  0.000000E+00  0.000000E+00  4.982700E-08 -1.586334E-16
  3.750000E-02 -9.500000E+01  3.007900E+07  7.500000E+01  9.772700E-01  2.272500E-02  0.000000E+00  0.000000E+00  1.636700E-02 -1.000000E+07  1.000000E+00  7.681500E+02  0.000000E+00  2.703703E+05 -2.917997E+01 -6.818909E+04  1.811098E+07  4.207343E-01 -4.559055E-05  0.000000E+00  0.000000E+00  4.207343E-01 -4.559055E-05  4.207343E-01 -4.559055E-05  0.000000E+00  0.000000E+00  2.966600E-03 -3.207500E-07  0.000000E+00  0.000000E+00
  1.162000E-01 -9.500000E+01  2.992600E+07  7.500000E+01  9.831300E-01  1.687300E-02  0.000000E+00  0.000000E+00  1.633800E-02 -1.000000E+07  1.000000E+00  7.667200E+02  0.000000E+00  3.991711E+05 -2.382102E+01 -1.006734E+05  5.312012E+06  6.211088E-01 -3.722696E-05  0.000000E+00  0.000000E+00  6.211088E-01 -3.722696E-05  6.211088E-01 -3.722696E-05  0.000000E+00  0.000000E+00  4.373850E-03 -2.608600E-07  0.000000E+00  0.000000E+00
  2.028000E-01 -9.500000E+01  2.984600E+07  7.500000E+01  9.842200E-01  1.578300E-02  0.000000E+00  0.000000E+00  1.632300E-02 -1.000000E+07  1.000000E+00  7.659700E+02  0.000000E+00  2.105554E+05 -2.101142E+01 -5.310321E+04  2.767011E+06  3.275403E-01 -3.284403E-05  0.000000E+00  0.000000E+00  3.275403E-01 -3.284403E-05  3.275403E-01 -3.284403E-05  0.000000E+00  0.000000E+00  2.300300E-03 -2.301450E-07  0.000000E+00  0.000000E+00
  2.980000E-01 -9.500000E+01  2.979000E+07  7.500000E+01  9.845700E-01  1.542800E-02  0.000000E+00  0.000000E+00  1.631200E-02 -1.000000E+07  1.000000E+00  7.654400E+02  0.000000E+00  1.400666E+05 -1.905254E+01 -3.532540E+04  1.712863E+06  2.178577E-01 -2.978897E-05  0.000000E+00  0.000000E+00  2.178577E-01 -2.978897E-05  2.178577E-01 -2.978897E-05  0.000000E+00  0.000000E+00  1.530200E-03 -2.088100E-07  0.000000E+00  0.000000E+00
  4.027000E-01 -9.500000E+01  2.974600E+07  7.500000E+01  9.849500E-01  1.504600E-02  0.000000E+00  0.000000E+00  1.630400E-02 -1.000000E+07  1.000000E+00  7.650300E+02  0.000000E+00  1.026536E+05 -1.751822E+01 -2.588945E+04  1.152545E+06  1.596500E-01 -2.739654E-05  0.000000E+00  0.000000E+00  1.596500E-01 -2.739654E-05  1.596500E-01 -2.739654E-05  0.000000E+00  0.000000E+00  1.121690E-03 -1.920850E-07  0.000000E+00  0.000000E+00
  5.178000E-01 -9.500000E+01  2.970900E+07  7.500000E+01  9.851300E-01  1.487300E-02  0.000000E+00  0.000000E+00  1.629700E-02 -1.000000E+07  1.000000E+00  7.646800E+02  0.000000E+00  7.944413E+04 -1.623738E+01 -2.003575E+04  8.149885E+05  1.235443E-01 -2.539954E-05  0.000000E+00  0.000000E+00  1.235443E-01 -2.539954E-05  1.235443E-01 -2.539954E-05  0.000000E+00  0.000000E+00  8.682150E-04 -1.781350E-07  0.000000E+00  0.000000E+00
  6.444000E-01 -9.500000E+01  2.967700E+07  7.500000E+01  9.852000E-01  1.480400E-02  0.000000E+00  0.000000E+00  1.629100E-02 -1.000000E+07  1.000000E+00  7.643800E+02  0.000000E+00  6.365844E+04 -1.512446E+01 -1.605442E+04  5.954108E+05  9.898931E-02 -2.366471E-05  0.000000E+00  0.000000E+00  9.898931E-02 -2.366471E-05  9.898931E-02 -2.366471E-05  0.000000E+00  0.000000E+00  6.958850E-04 -1.660150E-07  0.000000E+00  0.000000E+00
  7.835000E-01 -9.500000E+01  2.964900E+07  7.500000E+01  9.852600E-01  1.474200E-02  0.000000E+00  0.000000E+00  1.628600E-02 -1.000000E+07  1.000000E+00  7.641100E+02  0.000000E+00  5.225250E+04 -1.412742E+01 -1.317767E+04  4.451324E+05  8.124833E-02 -2.211063E-05  0.000000E+00  0.000000E+00  8.124833E-02 -2.211063E-05  8.124833E-02 -2.211063E-05  0.000000E+00  0.000000E+00  5.713600E-04 -1.551600E-07  0.000000E+00  0.000000E+00
  9.366000E-01 -9.500000E+01  2.962300E+07  7.500000E+01  9.854100E-01  1.459000E-02  0.000000E+00  0.000000E+00  1.628100E-02 -1.000000E+07  1.000000E+00  7.638700E+02  0.000000E+00  4.365920E+04 -1.321981E+01 -1.101026E+04  3.385779E+05  6.788292E-02 -2.069601E-05  0.000000E+00  0.000000E+00  6.788292E-02 -2.069601E-05  6.788292E-02 -2.069601E-05  0.000000E+00  0.000000E+00  4.774950E-04 -1.452800E-07  0.000000E+00  0.000000E+00
  1.105000E+00 -9.500000E+01  2.959900E+07  7.500000E+01  9.854000E-01  1.459500E-02  0.000000E+00  0.000000E+00  1.627700E-02 -1.000000E+07  1.000000E+00  7.636400E+02  0.000000E+00  3.697579E+04 -1.238178E+01 -9.324536E+03  2.608513E+05  5.748857E-02 -1.939007E-05  0.000000E+00  0.000000E+00  5.748857E-02 -1.939007E-05  5.748857E-02 -1.939007E-05  0.000000E+00  0.000000E+00  4.044800E-04 -1.361350E-07  0.000000E+00  0.000000E+00
  1.290000E+00 -9.500000E+01  2.957600E+07  7.500000E+01  9.854600E-01  1.453600E-02  0.000000E+00  0.000000E+00  1.627200E-02 -1.000000E+07  1.000000E+00  7.634300E+02  0.000000E+00  3.165133E+04 -1.159634E+01 -7.981522E+03  2.031671E+05  4.920798E-02 -1.816610E-05  0.000000E+00  0.000000E+00  4.920798E-02 -1.816610E-05  4.920798E-02 -1.816610E-05  0.000000E+00  0.000000E+00  3.463200E-04 -1.275900E-07  0.000000E+00  0.000000E+00
  1.493000E+00 -9.500000E+01  2.955500E+07  7.500000E+01  9.855400E-01  1.446300E-02  0.000000E+00  0.000000E+00  1.626800E-02 -1.000000E+07  1.000000E+00  7.632200E+02  0.000000E+00  2.733002E+04 -1.085683E+01 -6.891508E+03  1.595295E+05  4.248779E-02 -1.701383E-05  0.000000E+00  0.000000E+00  4.248779E-02 -1.701383E-05  4.248779E-02 -1.701383E-05  0.000000E+00  0.000000E+00  2.990950E-04 -1.195200E-07  0.000000E+00  0.000000E+00
  1.717000E+00 -9.500000E+01  2.953500E+07  7.500000E+01  9.866300E-01  1.336900E-02  0.000000E+00  0.000000E+00  1.626400E-02 -1.000000E+07  1.000000E+00  7.630200E+02  0.000000E+00  2.376537E+04 -1.015585E+01 -5.992329E+03  1.261594E+05  3.694458E-02 -1.592170E-05  0.000000E+00  0.000000E+00  3.694458E-02 -1.592170E-05  3.694458E-02 -1.592170E-05  0.000000E+00  0.000000E+00  2.600000E-04 -1.117650E-07  0.000000E+00  0.000000E+00
  1.963000E+00 -9.500000E+01  2.951500E+07  7.500000E+01  9.852500E-01  1.475100E-02  0.000000E+00  0.000000E+00  1.626100E-02 -1.000000E+07  1.000000E+00  7.628400E+02  0.000000E+00  2.078280E+04 -9.488263E+00 -5.239943E+03  1.003117E+05  3.230670E-02 -1.488164E-05  0.000000E+00  0.000000E+00  3.230670E-02 -1.488164E-05  3.230670E-02 -1.488164E-05  0.000000E+00  0.000000E+00  2.274350E-04 -1.046950E-07  0.000000E+00  0.000000E+00
  2.234000E+00 -9.500000E+01  2.949700E+07  7.500000E+01  9.851000E-01  1.490000E-02  0.000000E+00  0.000000E+00  1.625700E-02 -1.000000E+07  1.000000E+00  7.626600E+02  0.000000E+00  1.826137E+04 -8.849824E+00 -4.603852E+03  8.013946E+04  2.838610E-02 -1.388707E-05  0.000000E+00  0.000000E+00  2.838610E-02 -1.388707E-05  2.838610E-02 -1.388707E-05  0.000000E+00  0.000000E+00  2.000500E-04 -9.762500E-08  0.000000E+00  0.000000E+00
  2.531000E+00 -9.500000E+01  2.947800E+07  7.500000E+01  9.855200E-01  1.448100E-02  0.000000E+00  0.000000E+00  1.625300E-02 -1.000000E+07  1.000000E+00  7.624800E+02  0.000000E+00  1.611214E+04 -8.237144E+00 -4.061623E+03  6.427064E+04  2.504437E-02 -1.293269E-05  0.000000E+00  0.000000E+00  2.504437E-02 -1.293269E-05  2.504437E-02 -1.293269E-05  0.000000E+00  0.000000E+00  1.765250E-04 -9.094000E-08  0.000000E+00  0.000000E+00
  2.858000E+00 -9.500000E+01  2.946100E+07  7.500000E+01  9.856700E-01  1.432800E-02  0.000000E+00  0.000000E+00  1.625000E-02 -1.000000E+07  1.000000E+00  7.623100E+02  0.000000E+00  1.426717E+04 -7.648082E+00 -3.596114E+03  5.173383E+04  2.217576E-02 -1.201520E-05  0.000000E+00  0.000000E+00  2.217576E-02 -1.201520E-05  2.217576E-02 -1.201520E-05  0.000000E+00  0.000000E+00  1.562950E-04 -8.450000E-08  0.000000E+00  0.000000E+00
  3.218000E+00 -9.500000E+01  2.944300E+07  7.500000E+01  9.856300E-01  1.436500E-02  0.000000E+00  0.000000E+00  1.624700E-02 -1.000000E+07  1.000000E+00  7.621400E+02  0.000000E+00  1.267246E+04 -7.080554E+00 -3.193712E+03  4.176037E+04  1.969636E-02 -1.113130E-05  0.000000E+00  0.000000E+00  1.969636E-02 -1.113130E-05  1.969636E-02 -1.113130E-05  0.000000E+00  0.000000E+00  1.388450E-04 -7.830500E-08  0.000000E+00  0.000000E+00
  3.613000E+00 -9.500000E+01  2.942700E+07  7.500000E+01  9.855600E-01  1.444400E-02  0.000000E+00  0.000000E+00  1.624400E-02 -1.000000E+07  1.000000E+00  7.619800E+02  0.000000E+00  1.128569E+04 -6.533390E+00 -2.843742E+03  3.379392E+04  1.754034E-02 -1.027919E-05  0.000000E+00  0.000000E+00  1.754034E-02 -1.027919E-05  1.754034E-02 -1.027919E-05  0.000000E+00  0.000000E+00  1.236850E-04 -7.233000E-08  0.000000E+00  0.000000E+00
[truncated: 57,511 more chars]
