# Supplementary material for: CO2 geological storage site selection and long-term potential assessment framework based on TOUGH2/ECO2N
Source: PLoS One. 2025 Apr 24;20(4):e0321715. doi: 10.1371/journal.pone.0321715 (PMC12021137; doi:10.1371/journal.pone.0321715)
Supplement: S1 File — (ZIP) [file pone.0321715.s001.zip › moni/flow.out.3]

Variables = X Z P T SG SS XNACL YH2OG XCO2a PCAP k-red DG DL FLOHx FLOHz FLOHx FLOHz FLOFx FLOFz FNaCx FNaCz FCO2x FCO2z FGASx FGASz Faq.x Faq.z VGASx VGASz VLIQx VLIQz
Zone F=FEPOINT I= 1000 J=  891
  3.750000E-02 -5.000000E+00  2.007200E+07  7.000000E+01  9.773700E-01  2.262900E-02  0.000000E+00  0.000000E+00  1.436100E-02 -1.000000E+07  1.000000E+00  6.614400E+02  0.000000E+00  7.164845E-04  2.605608E-01 -6.920565E+04  2.524346E+07  1.098578E-09  2.920741E-07  0.000000E+00  0.000000E+00  1.098578E-09  2.920741E-07  1.098578E-09  2.920741E-07  0.000000E+00  0.000000E+00  9.039000E-12  2.411750E-09  0.000000E+00  0.000000E+00
  1.162000E-01 -5.000000E+00  2.007200E+07  7.000000E+01  9.833700E-01  1.663400E-02  0.000000E+00  0.000000E+00  1.436100E-02 -1.000000E+07  1.000000E+00  6.614400E+02  0.000000E+00  2.220810E-03  2.605604E-01 -1.021647E+05  7.405811E+06  3.405138E-09  2.920745E-07  0.000000E+00  0.000000E+00  3.405138E-09  2.920745E-07  3.405138E-09  2.920745E-07  0.000000E+00  0.000000E+00  2.790100E-11  2.397050E-09  0.000000E+00  0.000000E+00
  2.028000E-01 -5.000000E+00  2.007200E+07  7.000000E+01  9.842800E-01  1.572500E-02  0.000000E+00  0.000000E+00  1.436100E-02 -1.000000E+07  1.000000E+00  6.614400E+02  0.000000E+00  3.875782E-03  2.605601E-01 -5.387613E+04  3.858586E+06  5.942672E-09  2.920735E-07  0.000000E+00  0.000000E+00  5.942672E-09  2.920735E-07  5.942672E-09  2.920735E-07  0.000000E+00  0.000000E+00  4.856900E-11  2.394800E-09  0.000000E+00  0.000000E+00
  2.980000E-01 -5.000000E+00  2.007200E+07  7.000000E+01  9.846500E-01  1.535000E-02  0.000000E+00  0.000000E+00  1.436100E-02 -1.000000E+07  1.000000E+00  6.614400E+02  0.000000E+00  5.694535E-03  2.605592E-01 -3.583458E+04  2.389143E+06  8.731332E-09  2.920728E-07  0.000000E+00  0.000000E+00  8.731332E-09  2.920728E-07  8.731332E-09  2.920728E-07  0.000000E+00  0.000000E+00  7.131950E-11  2.393650E-09  0.000000E+00  0.000000E+00
  4.027000E-01 -5.000000E+00  2.007200E+07  7.000000E+01  9.848100E-01  1.518600E-02  0.000000E+00  0.000000E+00  1.436100E-02 -1.000000E+07  1.000000E+00  6.614400E+02  0.000000E+00  7.693287E-03  2.605570E-01 -2.626002E+04  1.607981E+06  1.179598E-08  2.920692E-07  0.000000E+00  0.000000E+00  1.179598E-08  2.920692E-07  1.179598E-08  2.920692E-07  0.000000E+00  0.000000E+00  9.632750E-11  2.393450E-09  0.000000E+00  0.000000E+00
  5.178000E-01 -5.000000E+00  2.007200E+07  7.000000E+01  9.851800E-01  1.481700E-02  0.000000E+00  0.000000E+00  1.436100E-02 -1.000000E+07  1.000000E+00  6.614400E+02  0.000000E+00  9.892703E-03  2.605558E-01 -2.032095E+04  1.137315E+06  1.516833E-08  2.920665E-07  0.000000E+00  0.000000E+00  1.516833E-08  2.920665E-07  1.516833E-08  2.920665E-07  0.000000E+00  0.000000E+00  1.238300E-10  2.392500E-09  0.000000E+00  0.000000E+00
  6.444000E-01 -5.000000E+00  2.007200E+07  7.000000E+01  9.852500E-01  1.475300E-02  0.000000E+00  0.000000E+00  1.436100E-02 -1.000000E+07  1.000000E+00  6.614400E+02  0.000000E+00  1.231124E-02  2.605525E-01 -1.628185E+04  8.311105E+05  1.887666E-08  2.920617E-07  0.000000E+00  0.000000E+00  1.887666E-08  2.920617E-07  1.887666E-08  2.920617E-07  0.000000E+00  0.000000E+00  1.540750E-10  2.392400E-09  0.000000E+00  0.000000E+00
  7.835000E-01 -5.000000E+00  2.007200E+07  7.000000E+01  9.854300E-01  1.457100E-02  0.000000E+00  0.000000E+00  1.436100E-02 -1.000000E+07  1.000000E+00  6.614400E+02  0.000000E+00  1.497006E-02  2.605483E-01 -1.336356E+04  6.215125E+05  2.295342E-08  2.920559E-07  0.000000E+00  0.000000E+00  2.295342E-08  2.920559E-07  2.295342E-08  2.920559E-07  0.000000E+00  0.000000E+00  1.873250E-10  2.391850E-09  0.000000E+00  0.000000E+00
  9.366000E-01 -5.000000E+00  2.007200E+07  7.000000E+01  9.852500E-01  1.475300E-02  0.000000E+00  0.000000E+00  1.436100E-02 -1.000000E+07  1.000000E+00  6.614400E+02  0.000000E+00  1.789413E-02  2.605433E-01 -1.116499E+04  4.728750E+05  2.743678E-08  2.920476E-07  0.000000E+00  0.000000E+00  2.743678E-08  2.920476E-07  2.743678E-08  2.920476E-07  0.000000E+00  0.000000E+00  2.239150E-10  2.392050E-09  0.000000E+00  0.000000E+00
  1.105000E+00 -5.000000E+00  2.007200E+07  7.000000E+01  9.855400E-01  1.446400E-02  0.000000E+00  0.000000E+00  1.436100E-02 -1.000000E+07  1.000000E+00  6.614400E+02  0.000000E+00  2.110937E-02  2.605364E-01 -9.455117E+03  3.644342E+05  3.236664E-08  2.920368E-07  0.000000E+00  0.000000E+00  3.236664E-08  2.920368E-07  3.236664E-08  2.920368E-07  0.000000E+00  0.000000E+00  2.641300E-10  2.391500E-09  0.000000E+00  0.000000E+00
  1.290000E+00 -5.000000E+00  2.007200E+07  7.000000E+01  9.855200E-01  1.447900E-02  0.000000E+00  0.000000E+00  1.436100E-02 -1.000000E+07  1.000000E+00  6.614400E+02  0.000000E+00  2.464571E-02  2.605274E-01 -8.092929E+03  2.839421E+05  3.778895E-08  2.920232E-07  0.000000E+00  0.000000E+00  3.778895E-08  2.920232E-07  3.778895E-08  2.920232E-07  0.000000E+00  0.000000E+00  3.083400E-10  2.391350E-09  0.000000E+00  0.000000E+00
  1.493000E+00 -5.000000E+00  2.007200E+07  7.000000E+01  9.855500E-01  1.444700E-02  0.000000E+00  0.000000E+00  1.436100E-02 -1.000000E+07  1.000000E+00  6.614400E+02  0.000000E+00  2.853713E-02  2.605150E-01 -6.987395E+03  2.230400E+05  4.375561E-08  2.920050E-07  0.000000E+00  0.000000E+00  4.375561E-08  2.920050E-07  4.375561E-08  2.920050E-07  0.000000E+00  0.000000E+00  3.570250E-10  2.391100E-09  0.000000E+00  0.000000E+00
  1.717000E+00 -5.000000E+00  2.007200E+07  7.000000E+01  9.857600E-01  1.424400E-02  0.000000E+00  0.000000E+00  1.436100E-02 -1.000000E+07  1.000000E+00  6.614400E+02  0.000000E+00  3.281665E-02  2.605004E-01 -6.075449E+03  1.764593E+05  5.031732E-08  2.919838E-07  0.000000E+00  0.000000E+00  5.031732E-08  2.919838E-07  5.031732E-08  2.919838E-07  0.000000E+00  0.000000E+00  4.105150E-10  2.391000E-09  0.000000E+00  0.000000E+00
  1.963000E+00 -5.000000E+00  2.007200E+07  7.000000E+01  9.853800E-01  1.462300E-02  0.000000E+00  0.000000E+00  1.436100E-02 -1.000000E+07  1.000000E+00  6.614400E+02  0.000000E+00  3.751549E-02  2.604830E-01 -5.312415E+03  1.403715E+05  5.752195E-08  2.919556E-07  0.000000E+00  0.000000E+00  5.752195E-08  2.919556E-07  5.752195E-08  2.919556E-07  0.000000E+00  0.000000E+00  4.693450E-10  2.390650E-09  0.000000E+00  0.000000E+00
  2.234000E+00 -5.000000E+00  2.007200E+07  7.000000E+01  9.855200E-01  1.448000E-02  0.000000E+00  0.000000E+00  1.436100E-02 -1.000000E+07  1.000000E+00  6.614400E+02  0.000000E+00  4.267808E-02  2.604603E-01 -4.667349E+03  1.122020E+05  6.543770E-08  2.919203E-07  0.000000E+00  0.000000E+00  6.543770E-08  2.919203E-07  6.543770E-08  2.919203E-07  0.000000E+00  0.000000E+00  5.339900E-10  2.390550E-09  0.000000E+00  0.000000E+00
  2.531000E+00 -5.000000E+00  2.007200E+07  7.000000E+01  9.856100E-01  1.439000E-02  0.000000E+00  0.000000E+00  1.436100E-02 -1.000000E+07  1.000000E+00  6.614400E+02  0.000000E+00  4.835260E-02  2.604309E-01 -4.117491E+03  9.003693E+04  7.413849E-08  2.918759E-07  0.000000E+00  0.000000E+00  7.413849E-08  2.918759E-07  7.413849E-08  2.918759E-07  0.000000E+00  0.000000E+00  6.049200E-10  2.389850E-09  0.000000E+00  0.000000E+00
  2.858000E+00 -5.000000E+00  2.007200E+07  7.000000E+01  9.856400E-01  1.436100E-02  0.000000E+00  0.000000E+00  1.436100E-02 -1.000000E+07  1.000000E+00  6.614400E+02  0.000000E+00  5.459484E-02  2.603950E-01 -3.645449E+03  7.252203E+04  8.370964E-08  2.918214E-07  0.000000E+00  0.000000E+00  8.370964E-08  2.918214E-07  8.370964E-08  2.918214E-07  0.000000E+00  0.000000E+00  6.829750E-10  2.389350E-09  0.000000E+00  0.000000E+00
  3.218000E+00 -5.000000E+00  2.007200E+07  7.000000E+01  9.857000E-01  1.429700E-02  0.000000E+00  0.000000E+00  1.436100E-02 -1.000000E+07  1.000000E+00  6.614400E+02  0.000000E+00  6.145502E-02  2.603512E-01 -3.237412E+03  5.858495E+04  9.422833E-08  2.917535E-07  0.000000E+00  0.000000E+00  9.422833E-08  2.917535E-07  9.422833E-08  2.917535E-07  0.000000E+00  0.000000E+00  7.687550E-10  2.388700E-09  0.000000E+00  0.000000E+00
  3.613000E+00 -5.000000E+00  2.007200E+07  7.000000E+01  9.856000E-01  1.440100E-02  0.000000E+00  0.000000E+00  1.436100E-02 -1.000000E+07  1.000000E+00  6.614400E+02  0.000000E+00  6.899608E-02  2.602967E-01 -2.882555E+03  4.744976E+04  1.057910E-07  2.916700E-07  0.000000E+00  0.000000E+00  1.057910E-07  2.916700E-07  1.057910E-07  2.916700E-07  0.000000E+00  0.000000E+00  8.631100E-10  2.388200E-09  0.000000E+00  0.000000E+00
  4.048000E+00 -5.000000E+00  2.007200E+07  7.000000E+01  9.856300E-01  1.437000E-02  0.000000E+00  0.000000E+00  1.436100E-02 -1.000000E+07  1.000000E+00  6.614400E+02  0.000000E+00  7.728050E-02  2.602291E-01 -2.572347E+03  3.850384E+04  1.184930E-07  2.915669E-07  0.000000E+00  0.000000E+00  1.184930E-07  2.915669E-07  1.184930E-07  2.915669E-07  0.000000E+00  0.000000E+00  9.667550E-10  2.386550E-09  0.000000E+00  0.000000E+00
  4.526000E+00 -5.000000E+00  2.007200E+07  7.000000E+01  9.858600E-01  1.414400E-02  0.000000E+00  0.000000E+00  1.436100E-02 -1.000000E+07  1.000000E+00  6.614400E+02  0.000000E+00  8.638889E-02  2.601468E-01 -2.300238E+03  3.134210E+04  1.324587E-07  2.914407E-07  0.000000E+00  0.000000E+00  1.324587E-07  2.914407E-07  1.324587E-07  2.914407E-07  0.000000E+00  0.000000E+00  1.080550E-09  2.386500E-09  0.000000E+00  0.000000E+00
  5.052000E+00 -5.000000E+00  2.007200E+07  7.000000E+01  9.856300E-01  1.436800E-02  0.000000E+00  0.000000E+00  1.436100E-02 -1.000000E+07  1.000000E+00  6.614400E+02  0.000000E+00  9.640535E-02  2.600455E-01 -2.060924E+03  2.553633E+04  1.478170E-07  2.912843E-07  0.000000E+00  0.000000E+00  1.478170E-07  2.912843E-07  1.478170E-07  2.912843E-07  0.000000E+00  0.000000E+00  1.205850E-09  2.384850E-09  0.000000E+00  0.000000E+00
  5.630000E+00 -5.000000E+00  2.007200E+07  7.000000E+01  9.856500E-01  1.434600E-02  0.000000E+00  0.000000E+00  1.436100E-02 -1.000000E+07  1.000000E+00  6.614400E+02  0.000000E+00  1.073923E-01  2.599206E-01 -1.849020E+03  2.084281E+04  1.646630E-07  2.910971E-07  0.000000E+00  0.000000E+00  1.646630E-07  2.910971E-07  1.646630E-07  2.910971E-07  0.000000E+00  0.000000E+00  1.343400E-09  2.383450E-09  0.000000E+00  0.000000E+00
  6.266000E+00 -5.000000E+00  2.007200E+07  7.000000E+01  9.856800E-01  1.432500E-02  0.000000E+00  0.000000E+00  1.436100E-02 -1.000000E+07  1.000000E+00  6.614400E+02  0.000000E+00  1.194698E-01  2.597712E-01 -1.661258E+03  1.703084E+04  1.831812E-07  2.908658E-07  0.000000E+00  0.000000E+00  1.831812E-07  2.908658E-07  1.831812E-07  2.908658E-07  0.000000E+00  0.000000E+00  1.494450E-09  2.381450E-09  0.000000E+00  0.000000E+00
  6.965000E+00 -5.000000E+00  2.007200E+07  7.000000E+01  9.856600E-01  1.434000E-02  0.000000E+00  2.220400E-16  1.436100E-02 -1.000000E+07  1.000000E+00  6.614400E+02  0.000000E+00  1.327412E-01  2.595865E-01 -1.494517E+03  1.394084E+04  2.035302E-07  2.905836E-07  0.000000E+00  0.000000E+00  2.035302E-07  2.905836E-07  2.035302E-07  2.905836E-07  0.000000E+00  0.000000E+00  1.660450E-09  2.379000E-09  0.000000E+00  0.000000E+00
  7.734000E+00 -5.000000E+00  2.007200E+07  7.000000E+01  9.856900E-01  1.430900E-02  0.000000E+00  3.330700E-16  1.436100E-02 -1.000000E+07  1.000000E+00  6.614400E+02  0.000000E+00  1.472994E-01  2.593622E-01 -1.345888E+03  1.142142E+04  2.258523E-07  2.902403E-07  0.000000E+00  0.000000E+00  2.258523E-07  2.902403E-07  2.258523E-07  2.902403E-07  0.000000E+00  0.000000E+00  1.842550E-09  2.376250E-09  0.000000E+00  0.000000E+00
  8.579000E+00 -5.000000E+00  2.007200E+07  7.000000E+01  9.856400E-01  1.436200E-02  0.000000E+00  9.992000E-16  1.436100E-02 -1.000000E+07  1.000000E+00  6.614400E+02  0.000000E+00  1.632807E-01  2.590916E-01 -1.213235E+03  9.366681E+03  2.503562E-07  2.898250E-07  0.000000E+00  0.000000E+00  2.503562E-07  2.898250E-07  2.503562E-07  2.898250E-07  0.000000E+00  0.000000E+00  2.042500E-09  2.373100E-09  0.000000E+00  0.000000E+00
  9.508000E+00 -5.000000E+00  2.007200E+07  7.000000E+01  9.858000E-01  1.420100E-02  0.000000E+00  3.441700E-15  1.436100E-02 -1.000000E+07  1.000000E+00  6.614400E+02  0.000000E+00  1.808107E-01  2.587629E-01 -1.094593E+03  7.688910E+03  2.772338E-07  2.893234E-07  0.000000E+00  0.000000E+00  2.772338E-07  2.893234E-07  2.772338E-07  2.893234E-07  0.000000E+00  0.000000E+00  2.261650E-09  2.368700E-09  0.000000E+00  0.000000E+00
  1.053000E+01 -5.000000E+00  2.007200E+07  7.000000E+01  9.857800E-01  1.422500E-02  0.000000E+00  8.437700E-15  1.436100E-02 -1.000000E+07  1.000000E+00  6.614400E+02  0.000000E+00  2.000197E-01  2.583670E-01 -9.882646E+02  6.317989E+03  3.066867E-07  2.887165E-07  0.000000E+00  0.000000E+00  3.066867E-07  2.887165E-07  3.066867E-07  2.887165E-07  0.000000E+00  0.000000E+00  2.501750E-09  2.363650E-09  0.000000E+00  0.000000E+00
  1.165000E+01 -5.000000E+00  2.007200E+07  7.000000E+01  9.856200E-01  1.437800E-02  0.000000E+00  2.276000E-14  1.436100E-02 -1.000000E+07  1.000000E+00  6.614400E+02  0.000000E+00  2.210827E-01  2.578901E-01 -8.929449E+02  5.194872E+03  3.389835E-07  2.879870E-07  0.000000E+00  0.000000E+00  3.389835E-07  2.879870E-07  3.389835E-07  2.879870E-07  0.000000E+00  0.000000E+00  2.765500E-09  2.357800E-09  0.000000E+00  0.000000E+00
  1.289000E+01 -5.000000E+00  2.007200E+07  7.000000E+01  9.857600E-01  1.424100E-02  0.000000E+00  6.050700E-14  1.436100E-02 -1.000000E+07  1.000000E+00  6.614400E+02  0.000000E+00  2.441534E-01  2.573177E-01 -8.073610E+02  4.275906E+03  3.743581E-07  2.871112E-07  0.000000E+00  0.000000E+00  3.743581E-07  2.871112E-07  3.743581E-07  2.871112E-07  0.000000E+00  0.000000E+00  3.054100E-09  2.350700E-09  0.000000E+00  0.000000E+00
  1.425000E+01 -5.000000E+00  2.007200E+07  7.000000E+01  9.858200E-01  1.418400E-02  0.000000E+00  1.581000E-13  1.436100E-02 -1.000000E+07  1.000000E+00  6.614400E+02  0.000000E+00  2.693720E-01  2.566338E-01 -7.303297E+02  3.520875E+03  4.130249E-07  2.860648E-07  0.000000E+00  0.000000E+00  4.130249E-07  2.860648E-07  4.130249E-07  2.860648E-07  0.000000E+00  0.000000E+00  3.369200E-09  2.341850E-09  0.000000E+00  0.000000E+00
  1.574000E+01 -5.000000E+00  2.007200E+07  7.000000E+01  9.855000E-01  1.449800E-02  0.000000E+00  4.073400E-13  1.436100E-02 -1.000000E+07  1.000000E+00  6.614400E+02  0.000000E+00  2.969903E-01  2.558201E-01 -6.610707E+02  2.901114E+03  4.553714E-07  2.848188E-07  0.000000E+00  0.000000E+00  4.553714E-07  2.848188E-07  4.553714E-07  2.848188E-07  0.000000E+00  0.000000E+00  3.715200E-09  2.332300E-09  0.000000E+00  0.000000E+00
  1.739000E+01 -5.000000E+00  2.007200E+07  7.000000E+01  9.858900E-01  1.410900E-02  0.000000E+00  1.021800E-12  1.436100E-02 -1.000000E+07  1.000000E+00  6.614400E+02  0.000000E+00  3.271761E-01  2.548556E-01 -5.987113E+02  2.392181E+03  5.016545E-07  2.833431E-07  0.000000E+00  0.000000E+00  5.016545E-07  2.833431E-07  5.016545E-07  2.833431E-07  0.000000E+00  0.000000E+00  4.092600E-09  2.319550E-09  0.000000E+00  0.000000E+00
  1.919000E+01 -5.000000E+00  2.007200E+07  7.000000E+01  9.857200E-01  1.428400E-02  0.000000E+00  2.525400E-12  1.436100E-02 -1.000000E+07  1.000000E+00  6.614400E+02  0.000000E+00  3.600176E-01  2.537204E-01 -5.423365E+02  1.974097E+03  5.520098E-07  2.816060E-07  0.000000E+00  0.000000E+00  5.520098E-07  2.816060E-07  5.520098E-07  2.816060E-07  0.000000E+00  0.000000E+00  4.502950E-09  2.305600E-09  0.000000E+00  0.000000E+00
  2.118000E+01 -5.000000E+00  2.007200E+07  7.000000E+01  9.856700E-01  1.433400E-02  0.000000E+00  6.116700E-12  1.436100E-02 -1.000000E+07  1.000000E+00  6.614400E+02  0.000000E+00  3.956982E-01  2.523952E-01 -4.913780E+02  1.630735E+03  6.067186E-07  2.795773E-07  0.000000E+00  0.000000E+00  6.067186E-07  2.795773E-07  6.067186E-07  2.795773E-07  0.000000E+00  0.000000E+00  4.949750E-09  2.289050E-09  0.000000E+00  0.000000E+00
  2.336000E+01 -5.000000E+00  2.007200E+07  7.000000E+01  9.858000E-01  1.420200E-02  0.000000E+00  1.442900E-11  1.436100E-02 -1.000000E+07  1.000000E+00  6.614400E+02  0.000000E+00  4.344546E-01  2.508606E-01 -4.453451E+02  1.347360E+03  6.661443E-07  2.772290E-07  0.000000E+00  0.000000E+00  6.661443E-07  2.772290E-07  6.661443E-07  2.772290E-07  0.000000E+00  0.000000E+00  5.434300E-09  2.269500E-09  0.000000E+00  0.000000E+00
  2.576000E+01 -5.000000E+00  2.007200E+07  7.000000E+01  9.856700E-01  1.432600E-02  0.000000E+00  3.326700E-11  1.436100E-02 -1.000000E+07  1.000000E+00  6.614400E+02  0.000000E+00  4.765629E-01  2.491061E-01 -4.037990E+02  1.114129E+03  7.307098E-07  2.745432E-07  0.000000E+00  0.000000E+00  7.307098E-07  2.745432E-07  7.307098E-07  2.745432E-07  0.000000E+00  0.000000E+00  5.961050E-09  2.247850E-09  0.000000E+00  0.000000E+00
  2.840000E+01 -5.000000E+00  2.007200E+07  7.000000E+01  9.857500E-01  1.425400E-02  0.000000E+00  7.784000E-11  1.436100E-02 -1.000000E+07  1.000000E+00  6.614400E+02  0.000000E+00  5.221771E-01  2.471308E-01 -3.662448E+02  9.217895E+02  8.006472E-07  2.715202E-07  0.000000E+00  0.000000E+00  8.006472E-07  2.715202E-07  8.006472E-07  2.715202E-07  0.000000E+00  0.000000E+00  6.531750E-09  2.223000E-09  0.000000E+00  0.000000E+00
  3.131000E+01 -5.000000E+00  2.007200E+07  7.000000E+01  9.859200E-01  1.408500E-02  0.000000E+00  1.796400E-10  1.436100E-02 -1.000000E+07  1.000000E+00  6.614400E+02  0.000000E+00  5.714882E-01  2.449507E-01 -3.322664E+02  7.633035E+02  8.762531E-07  2.681840E-07  0.000000E+00  0.000000E+00  8.762531E-07  2.681840E-07  8.762531E-07  2.681840E-07  0.000000E+00  0.000000E+00  7.147700E-09  2.195500E-09  0.000000E+00  0.000000E+00
  3.450000E+01 -5.000000E+00  2.007200E+07  7.000000E+01  9.857500E-01  1.425300E-02  0.000000E+00  3.616000E-10  1.436100E-02 -1.000000E+07  1.000000E+00  6.614400E+02  0.000000E+00  6.247566E-01  2.426152E-01 -3.015348E+02  6.323317E+02  9.579308E-07  2.646090E-07  0.000000E+00  0.000000E+00  9.579308E-07  2.646090E-07  9.579308E-07  2.646090E-07  0.000000E+00  0.000000E+00  7.814000E-09  2.166350E-09  0.000000E+00  0.000000E+00
  3.801000E+01 -5.000000E+00  2.007200E+07  7.000000E+01  9.858200E-01  1.418300E-02  0.000000E+00  7.762700E-10  1.436100E-02 -1.000000E+07  1.000000E+00  6.614400E+02  0.000000E+00  6.822134E-01  2.402197E-01 -2.736959E+02  5.240118E+02  1.046029E-06  2.609426E-07  0.000000E+00  0.000000E+00  1.046029E-06  2.609426E-07  1.046029E-06  2.609426E-07  0.000000E+00  0.000000E+00  8.533000E-09  2.135950E-09  0.000000E+00  0.000000E+00
  4.187000E+01 -5.000000E+00  2.007200E+07  7.000000E+01  9.858700E-01  1.412900E-02  0.000000E+00  1.572700E-09  1.436100E-02 -1.000000E+07  1.000000E+00  6.614400E+02  0.000000E+00  7.442375E-01  2.379384E-01 -2.484672E+02  4.343078E+02  1.141128E-06  2.574516E-07  0.000000E+00  0.000000E+00  1.141128E-06  2.574511E-07  1.141128E-06  2.574516E-07  0.000000E+00  0.000000E+00  9.308200E-09  2.108100E-09  0.000000E+00  0.000000E+00
  4.612000E+01 -5.000000E+00  2.007200E+07  7.000000E+01  9.857400E-01  1.425700E-02  0.000000E+00  3.319300E-09  1.436100E-02 -1.000000E+07  1.000000E+00  6.614400E+02  0.000000E+00  8.115047E-01  2.360725E-01 -2.256115E+02  3.596761E+02  1.244268E-06  2.545954E-07  0.000000E+00  0.000000E+00  1.244268E-06  2.545954E-07  1.244268E-06  2.545954E-07  0.000000E+00  0.000000E+00  1.014990E-08  2.084400E-09  0.000000E+00  0.000000E+00
  5.079000E+01 -5.000000E+00  2.007200E+07  7.000000E+01  9.859800E-01  1.402500E-02  0.000000E+00  6.504700E-09  1.436100E-02 -1.000000E+07  1.000000E+00  6.614400E+02  0.000000E+00  8.848550E-01  2.351333E-01 -2.048626E+02  2.976923E+02  1.356735E-06  2.531580E-07  0.000000E+00  0.000000E+00  1.356735E-06  2.531580E-07  1.356735E-06  2.531580E-07  0.000000E+00  0.000000E+00  1.106650E-08  2.072500E-09  0.000000E+00  0.000000E+00
  5.592000E+01 -5.000000E+00  2.007200E+07  7.000000E+01  9.859200E-01  1.408400E-02  0.000000E+00  1.449300E-08  1.436100E-02 -1.000000E+07  1.000000E+00  6.614400E+02  0.000000E+00  9.663569E-01  2.360111E-01 -1.860531E+02  2.454595E+02  1.481701E-06  2.545019E-07  0.000000E+00  0.000000E+00  1.481701E-06  2.545016E-07  1.481701E-06  2.545019E-07  0.000000E+00  0.000000E+00  1.208500E-08  2.083600E-09  0.000000E+00  0.000000E+00
  6.156000E+01 -5.000000E+00  2.007200E+07  7.000000E+01  9.140200E-01  4.210100E-03  2.685000E-01  3.635500E-03  1.436100E-02 -3.808700E+05  1.000000E+00  6.614400E+02  1.192000E+03  1.061608E+00  2.403476E-01 -1.695939E+02  2.012210E+02  1.621529E-06  2.611369E-07 -6.895289E-10  0.000000E+00  1.629131E-06  2.601771E-07  1.632677E-06  2.611369E-07 -1.114879E-08  0.000000E+00  1.386800E-08  2.356450E-09 -1.508900E-10  0.000000E+00
  6.777000E+01 -5.000000E+00  2.007200E+07  7.000000E+01  6.208900E-01  0.000000E+00  6.184800E-02  4.254600E-03  3.803700E-02 -5.784600E+04  1.000000E+00  6.614400E+02  1.036650E+03  1.143613E+00  2.005744E-01 -1.544184E+02  1.812879E+02  1.743508E-06  1.998537E-07 -1.078594E-09 -4.575199E-11  1.753770E-06  1.997001E-07  1.761420E-06  2.005925E-07 -1.791291E-08 -7.397507E-10  1.924650E-08  2.657250E-09 -2.292600E-10 -1.001200E-11
  7.460000E+01 -5.000000E+00  2.007200E+07  7.000000E+01  5.559300E-01  0.000000E+00  5.751900E-02  4.266100E-03  3.882100E-02 -4.644900E+04  1.000000E+00  6.614400E+02  1.033790E+03  1.181919E+00  1.632284E-01 -1.398450E+02  1.799612E+02  1.807533E-06  1.353769E-07 -4.850423E-10 -7.996179E-10  1.807902E-06  1.480942E-07  1.815967E-06  1.492791E-07 -8.433480E-09 -1.390181E-08  2.490150E-08  2.233600E-09 -9.712700E-11 -1.610700E-10
  8.210000E+01 -5.000000E+00  2.007200E+07  7.000000E+01  5.420700E-01  0.000000E+00  5.749300E-02  4.266100E-03  3.882600E-02 -4.443600E+04  1.000000E+00  6.614300E+02  1.033770E+03  1.193740E+00  1.494772E-01 -1.268007E+02  1.674057E+02  1.829223E-06  1.100990E-07 -1.159275E-10 -1.236683E-09  1.823349E-06  1.302059E-07  1.831239E-06  1.316091E-07 -2.016275E-09 -2.151011E-08  2.682850E-08  2.040850E-09 -2.262685E-11 -2.416850E-10
  9.035000E+01 -5.000000E+00  2.007200E+07  7.000000E+01  5.387600E-01  0.000000E+00  5.750900E-02  4.266100E-03  3.882300E-02 -4.397200E+04  1.000000E+00  6.614300E+02  1.033780E+03  1.197939E+00  1.397045E-01 -1.151732E+02  1.515458E+02  1.836532E-06  9.393397E-08 -2.547125E-11 -1.361922E-09  1.829124E-06  1.161891E-07  1.836979E-06  1.176157E-07 -4.428866E-10 -2.368209E-08  2.733550E-08  1.842550E-09 -4.937350E-12 -2.641750E-10
  9.942000E+01 -5.000000E+00  2.007100E+07  7.000000E+01  5.374200E-01  0.000000E+00  5.752300E-02  4.266000E-03  3.882000E-02 -4.378800E+04  1.000000E+00  6.614300E+02  1.033790E+03  1.198145E+00  1.324600E-01 -1.046454E+02  1.354969E+02  1.837014E-06  8.233013E-08 -7.686587E-12 -1.415639E-09  1.829309E-06  1.055230E-07  1.837153E-06  1.069404E-07 -1.336173E-10 -2.460982E-08  2.745550E-08  1.681950E-09 -1.485405E-12 -2.737300E-10
  1.094000E+02 -5.000000E+00  2.007100E+07  7.000000E+01  5.365300E-01  0.000000E+00  5.753600E-02  4.266000E-03  3.881800E-02 -4.366500E+04  1.000000E+00  6.614300E+02  1.033800E+03  1.197317E+00  1.271119E-01 -9.509660E+01  1.199179E+02  1.835794E-06  7.378463E-08 -2.885699E-12 -1.453174E-09  1.828012E-06  9.763330E-08  1.835846E-06  9.904149E-08 -5.015197E-11 -2.525665E-08  2.749300E-08  1.561500E-09 -5.565350E-13 -2.803850E-10
  1.204000E+02 -5.000000E+00  2.007100E+07  7.000000E+01  5.358200E-01  0.000000E+00  5.754800E-02  4.266000E-03  3.881500E-02 -4.356700E+04  1.000000E+00  6.614300E+02  1.033800E+03  1.196895E+00  1.224100E-01 -8.643224E+01  1.062335E+02  1.835172E-06  6.629099E-08 -5.009838E-13 -1.484156E-09  1.827352E-06  9.068232E-08  1.835180E-06  9.208089E-08 -8.705599E-12 -2.579007E-08  2.752450E-08  1.454550E-09 -9.649200E-14 -2.858600E-10
  1.324000E+02 -5.000000E+00  2.007100E+07  7.000000E+01  5.352100E-01  0.000000E+00  5.755800E-02  4.265900E-03  3.881400E-02 -4.348400E+04  1.000000E+00  6.614300E+02  1.033810E+03  1.195672E+00  1.171294E-01 -7.855787E+01  9.615128E+01  1.833316E-06  5.795338E-08  1.132310E-12 -1.510880E-09  1.825475E-06  8.282065E-08  1.833292E-06  8.420314E-08  1.967332E-11 -2.624986E-08  2.753000E-08  1.332200E-09  2.178330E-13 -2.905750E-10
  1.457000E+02 -5.000000E+00  2.007100E+07  7.000000E+01  5.346900E-01  0.000000E+00  5.756600E-02  4.265900E-03  3.881200E-02 -4.341300E+04  1.000000E+00  6.614300E+02  1.033820E+03  1.190108E+00  1.105102E-01 -7.140474E+01  9.126061E+01  1.824794E-06  4.759945E-08  2.363843E-12 -1.534210E-09  1.816967E-06  7.289544E-08  1.824751E-06  7.425039E-08  4.106537E-11 -2.665114E-08  2.743050E-08  1.176300E-09  4.542650E-13 -2.946850E-10
  1.603000E+02 -5.000000E+00  2.007100E+07  7.000000E+01  5.342400E-01  0.000000E+00  5.757400E-02  4.265900E-03  3.881000E-02 -4.335200E+04  1.000000E+00  6.614200E+02  1.033820E+03  1.175177E+00  1.026715E-01 -6.490914E+01  9.420630E+01  1.801911E-06  3.540806E-08  3.299748E-12 -1.554578E-09  1.794163E-06  6.109194E-08  1.801852E-06  6.240936E-08  5.731642E-11 -2.700130E-08  2.711100E-08  9.898500E-10  6.334150E-13 -2.982700E-10
  1.763000E+02 -5.000000E+00  2.007100E+07  7.000000E+01  5.338600E-01  0.000000E+00  5.758100E-02  4.265800E-03  3.880900E-02 -4.330000E+04  1.000000E+00  6.614200E+02  1.033830E+03  1.146520E+00  9.475900E-02 -5.899627E+01  1.100760E+02  1.757976E-06  2.312867E-08  3.968993E-12 -1.572257E-09  1.750407E-06  4.915637E-08  1.757904E-06  5.043364E-08  6.893257E-11 -2.730494E-08  2.647050E-08  8.007000E-10  7.611300E-13 -3.013750E-10
  1.940000E+02 -5.000000E+00  2.007100E+07  7.000000E+01  5.335300E-01  0.000000E+00  5.758700E-02  4.265800E-03  3.880800E-02 -4.325500E+04  1.000000E+00  6.614200E+02  1.033830E+03  1.104353E+00  8.842270E-02 -5.362271E+01  1.478323E+02  1.693321E-06  1.328583E-08  4.404407E-12 -1.587461E-09  1.686025E-06  3.960573E-08  1.693243E-06  4.085184E-08  7.648601E-11 -2.756619E-08  2.551350E-08  6.491500E-10  8.438950E-13 -3.040400E-10
  2.134000E+02 -5.000000E+00  2.007100E+07  7.000000E+01  5.332600E-01  0.000000E+00  5.759300E-02  4.265800E-03  3.880700E-02 -4.321800E+04  1.000000E+00  6.614200E+02  1.033830E+03  1.054985E+00  8.508410E-02 -4.876138E+01  1.940103E+02  1.617629E-06  8.052809E-09  4.667177E-12 -1.600386E-09  1.610650E-06  3.460742E-08  1.617547E-06  3.584062E-08  8.104087E-11 -2.778773E-08  2.438700E-08  5.699000E-10  8.935700E-13 -3.063050E-10
  2.347000E+02 -5.000000E+00  2.007100E+07  7.000000E+01  5.330300E-01  0.000000E+00  5.759800E-02  4.265800E-03  3.880600E-02 -4.318600E+04  1.000000E+00  6.614100E+02  1.033840E+03  1.009946E+00  8.582387E-02 -4.433183E+01  1.434869E+02  1.548572E-06  9.081855E-09  4.846092E-12 -1.611206E-09  1.541886E-06  3.580944E-08  1.548487E-06  3.705497E-08  8.413975E-11 -2.797312E-08  2.335750E-08  5.895500E-10  9.272350E-13 -3.081950E-10
  2.581000E+02 -5.000000E+00  2.007000E+07  7.000000E+01  5.328400E-01  0.000000E+00  5.760300E-02  4.265700E-03  3.880500E-02 -4.316100E+04  1.000000E+00  6.614100E+02  1.033840E+03  9.889979E-01  9.162604E-02 -4.029908E+01  6.434007E+01  1.516450E-06  1.787710E-08  5.078258E-12 -1.620110E-09  1.509900E-06  4.471240E-08  1.516364E-06  4.600239E-08  8.816296E-11 -2.812528E-08  2.288200E-08  7.323000E-10  9.711350E-13 -3.097450E-10
  2.839000E+02 -5.000000E+00  2.007000E+07  7.000000E+01  5.326900E-01  0.000000E+00  5.760800E-02  4.265700E-03  3.880400E-02 -4.314000E+04  1.000000E+00  6.614100E+02  1.033840E+03  1.017501E+00  1.020586E-01 -3.664021E+01  3.136465E+01  1.560158E-06  3.377559E-08  5.534953E-12 -1.627289E-09  1.553413E-06  6.065944E-08  1.560063E-06  6.202346E-08  9.608370E-11 -2.824777E-08  2.354900E-08  9.877000E-10  1.058010E-12 -3.109900E-10
  3.123000E+02 -5.000000E+00  2.007000E+07  7.000000E+01  5.325700E-01  0.000000E+00  5.761200E-02  4.265700E-03  3.880300E-02 -4.312400E+04  1.000000E+00  6.614000E+02  1.033850E+03  1.103167E+00  1.095177E-01 -3.331527E+01  2.082321E+01  1.691515E-06  4.513757E-08  6.278130E-12 -1.633016E-09  1.684196E-06  7.206548E-08  1.691406E-06  7.348275E-08  1.089766E-10 -2.834518E-08  2.553800E-08  1.170550E-09  1.199600E-12 -3.119850E-10
  3.434000E+02 -5.000000E+00  2.007000E+07  7.000000E+01  5.324700E-01  0.000000E+00  5.761600E-02  4.265700E-03  3.880200E-02 -4.311100E+04  1.000000E+00  6.614000E+02  1.033850E+03  1.217040E+00  1.085651E-01 -3.029675E+01  1.765505E+01  1.866120E-06  4.363653E-08  7.141093E-12 -1.637575E-09  1.858041E-06  7.064476E-08  1.865997E-06  7.205861E-08  1.239476E-10 -2.842230E-08  2.818000E-08  1.148150E-09  1.364050E-12 -3.127700E-10
  3.777000E+02 -5.000000E+00  2.007000E+07  7.000000E+01  5.324000E-01  0.000000E+00  5.762000E-02  4.265600E-03  3.880100E-02 -4.310100E+04  1.000000E+00  6.613900E+02  1.033850E+03  1.297393E+00  9.651332E-02 -2.754571E+01  2.251203E+01  1.989325E-06  2.515667E-08  7.750626E-12 -1.641269E-09  1.980710E-06  5.230431E-08  1.989192E-06  5.364124E-08  1.345184E-10 -2.848457E-08  3.004550E-08  8.548500E-10  1.480150E-12 -3.134050E-10
  4.154000E+02 -5.000000E+00  2.006900E+07  7.000000E+01  5.323400E-01  0.000000E+00  5.762300E-02  4.265600E-03  3.880100E-02 -4.309300E+04  1.000000E+00  6.613900E+02  1.033850E+03  1.306329E+00  8.539806E-02 -2.504421E+01  5.107718E+01  2.003023E-06  8.116214E-09  7.876688E-12 -1.644364E-09  1.994347E-06  3.538718E-08  2.002887E-06  3.665272E-08  1.366974E-10 -2.853646E-08  3.025600E-08  5.842000E-10  1.503950E-12 -3.139350E-10
  4.568000E+02 -5.000000E+00  2.006900E+07  7.000000E+01  5.322800E-01  0.000000E+00  5.762700E-02  4.265600E-03  3.880000E-02 -4.308500E+04  1.000000E+00  6.613800E+02  1.033860E+03  1.284813E+00  8.528612E-02 -2.277156E+01  4.322111E+01  1.970030E-06  7.918379E-09  7.776336E-12 -1.647195E-09  1.961497E-06  3.523547E-08  1.969896E-06  3.650213E-08  1.349471E-10 -2.858375E-08  2.976100E-08  5.819000E-10  1.484500E-12 -3.144150E-10
  5.024000E+02 -5.000000E+00  2.006900E+07  7.000000E+01  5.322200E-01  0.000000E+00  5.763000E-02  4.265500E-03  3.879900E-02 -4.307700E+04  1.000000E+00  6.613700E+02  1.033860E+03  1.359290E+00  1.039479E-01 -2.070498E+01  9.461546E+00  2.084223E-06  3.645090E-08  8.237270E-12 -1.650186E-09  2.075196E-06  6.369277E-08  2.084081E-06  6.508494E-08  1.429366E-10 -2.863388E-08  3.149050E-08  1.037700E-09  1.572150E-12 -3.149250E-10
  5.525000E+02 -5.000000E+00  2.006800E+07  7.000000E+01  5.321400E-01  0.000000E+00  5.763400E-02  4.265500E-03  3.879800E-02 -4.306600E+04  1.000000E+00  6.613700E+02  1.033860E+03  1.638564E+00  1.254841E-01 -1.882656E+01  4.963804E+00  2.512432E-06  6.937377E-08  9.940278E-12 -1.654125E-09  2.501553E-06  9.653732E-08  2.512260E-06  9.807437E-08  1.724771E-10 -2.870060E-08  3.796650E-08  1.564000E-09  1.896750E-12 -3.156000E-10
  6.076000E+02 -5.000000E+00  2.006700E+07  7.000000E+01  5.320100E-01  0.000000E+00  5.763700E-02  4.265400E-03  3.879700E-02 -4.305000E+04  1.000000E+00  6.613500E+02  1.033860E+03  1.967041E+00  1.121289E-01 -1.712030E+01  5.204560E+00  3.016076E-06  4.887568E-08  1.192664E-11 -1.660293E-09  3.003022E-06  7.622845E-08  3.015880E-06  7.768149E-08  2.069309E-10 -2.880581E-08  4.558650E-08  1.239150E-09  2.275150E-12 -3.166750E-10
  6.682000E+02 -5.000000E+00  2.006700E+07  7.000000E+01  5.318300E-01  0.000000E+00  5.764100E-02  4.265300E-03  3.879600E-02 -4.302400E+04  1.000000E+00  6.613400E+02  1.033860E+03  2.127843E+00  9.363433E-02 -1.556895E+01  8.578143E+00  3.262623E-06  2.047936E-08  1.285780E-11 -1.669835E-09  3.248497E-06  4.811144E-08  3.262409E-06  4.944897E-08  2.230741E-10 -2.896961E-08  4.932800E-08  7.891500E-10  2.451850E-12 -3.183450E-10
  7.348000E+02 -5.000000E+00  2.006600E+07  7.000000E+01  5.315400E-01  0.000000E+00  5.764300E-02  4.265300E-03  3.879500E-02 -4.298500E+04  1.000000E+00  6.613200E+02  1.033860E+03  2.501540E+00  1.396435E-01 -1.415768E+01  2.387663E+00  3.835589E-06  9.075931E-08  1.518238E-11 -1.683737E-09  3.818977E-06  1.183175E-07  3.835331E-06  1.199688E-07  2.633897E-10 -2.920950E-08  5.802050E-08  1.915900E-09  2.893350E-12 -3.207850E-10
  8.081000E+02 -5.000000E+00  2.006400E+07  7.000000E+01  5.311400E-01  0.000000E+00  5.764500E-02  4.265200E-03  3.879400E-02 -4.293100E+04  1.000000E+00  6.612900E+02  1.033870E+03  3.184539E+00  1.371124E-01 -1.287389E+01  2.029723E+00  4.882801E-06  8.669430E-08  1.960410E-11 -1.703542E-09  4.861648E-06  1.145978E-07  4.882469E-06  1.162463E-07  3.400859E-10 -2.955198E-08  7.391200E-08  1.858300E-09  3.733100E-12 -3.242700E-10
  8.887000E+02 -5.000000E+00  2.006300E+07  7.000000E+01  5.306200E-01  0.000000E+00  5.764700E-02  4.265000E-03  3.879300E-02 -4.286200E+04  1.000000E+00  6.612600E+02  1.033870E+03  3.561713E+00  9.790660E-02 -1.170613E+01  3.929452E+00  5.461089E-06  2.644460E-08  2.223304E-11 -1.729251E-09  5.437426E-06  5.503439E-08  5.460713E-06  5.644173E-08  3.856805E-10 -2.999713E-08  8.273750E-08  9.035000E-10  4.229650E-12 -3.287950E-10
  9.772000E+02 -5.000000E+00  2.006100E+07  7.000000E+01  5.299800E-01  0.000000E+00  5.764800E-02  4.264900E-03  3.879200E-02 -4.277600E+04  1.000000E+00  6.612200E+02  1.033870E+03  4.299303E+00  1.707855E-01 -1.064534E+01  1.088696E+00  6.591949E-06  1.376786E-07  2.748250E-11 -1.760137E-09  6.563377E-06  1.663007E-07  6.591481E-06  1.682113E-07  4.767303E-10 -3.053230E-08  9.999600E-08  2.697900E-09  5.221150E-12 -3.342000E-10
  1.075000E+03 -5.000000E+00  2.005800E+07  7.000000E+01  5.291600E-01  0.000000E+00  5.765000E-02  4.264600E-03  3.879000E-02 -4.266600E+04  1.000000E+00  6.611600E+02  1.033860E+03  5.199551E+00  1.173980E-01 -9.680635E+00  1.531928E+00  7.972165E-06  5.562070E-08  3.400910E-11 -1.796785E-09  7.937597E-06  8.520395E-08  7.971574E-06  8.678763E-08  5.899315E-10 -3.116715E-08  1.211000E-07  1.397350E-09  6.451400E-12 -3.405550E-10
  1.182000E+03 -5.000000E+00  2.005400E+07  7.000000E+01  5.279800E-01  0.000000E+00  5.765200E-02  4.264300E-03  3.878700E-02 -4.250900E+04  1.000000E+00  6.610900E+02  1.033860E+03  5.757222E+00  1.296975E-01 -8.803405E+00  1.051146E+00  8.827061E-06  7.406182E-08  3.846040E-11 -1.836134E-09  8.788778E-06  1.042179E-07  8.826389E-06  1.059106E-07  6.671262E-10 -3.184874E-08  1.343600E-07  1.721900E-09  7.279800E-12 -3.471350E-10
  1.300000E+03 -5.000000E+00  2.004900E+07  7.000000E+01  5.258800E-01  0.000000E+00  5.765300E-02  4.264000E-03  3.878500E-02 -4.223200E+04  1.000000E+00  6.609900E+02  1.033860E+03  6.973177E+00  1.702597E-01 -8.005754E+00  6.219017E-01  1.069114E-05  1.359345E-07  4.721293E-11 -1.856554E-09  1.064475E-05  1.661619E-07  1.069032E-05  1.681365E-07  8.189240E-10 -3.220218E-08  1.632900E-07  2.825950E-09  8.903550E-12 -3.494350E-10
  1.429000E+03 -5.000000E+00  2.004300E+07  7.000000E+01  5.198900E-01  0.000000E+00  5.765600E-02  4.263400E-03  3.878100E-02 -4.145300E+04  1.000000E+00  6.608700E+02  1.033860E+03  7.873030E+00  1.041683E-01 -7.280659E+00  1.240686E+00  1.207038E-05  3.446654E-08  4.956754E-11 -1.890447E-09  1.201810E-05  6.569335E-08  1.206954E-05  6.725493E-08  8.597370E-10 -3.278846E-08  1.857750E-07  1.263250E-09  9.275200E-12 -3.513550E-10
  1.571000E+03 -5.000000E+00  2.003500E+07  7.000000E+01  4.965100E-01  0.000000E+00  5.766000E-02  4.262800E-03  3.877600E-02 -3.858500E+04  1.000000E+00  6.607200E+02  1.033860E+03  8.471641E+00  1.391066E-01 -6.621919E+00  5.651799E-01  1.298762E-05  8.354650E-08  5.564052E-11 -2.344321E-09  1.293138E-05  1.220913E-07  1.298672E-05  1.242037E-07  9.649989E-10 -4.065750E-08  2.061200E-07  3.572450E-09  1.005920E-11 -4.154550E-10
  1.728000E+03 -5.000000E+00  2.002400E+07  7.000000E+01  4.324300E-01  0.000000E+00  5.766400E-02  4.262000E-03  3.877000E-02 -3.186800E+04  1.000000E+00  6.605100E+02  1.033860E+03  8.090193E+00  4.601291E-02 -6.022727E+00 -1.579276E-01  1.240264E-05 -8.179534E-08  8.832074E-11 -4.716620E-09  1.234834E-05 -3.171224E-09  1.240114E-05  0.000000E+00  1.531680E-09 -8.179534E-08  2.142700E-07  0.000000E+00  1.453800E-11 -7.414500E-10
  1.900000E+03 -5.000000E+00  2.001100E+07  7.000000E+01  2.781300E-01  0.000000E+00  5.766400E-02  4.260900E-03  3.876300E-02 -1.998800E+04  1.000000E+00  6.602400E+02  1.033850E+03  4.814961E+00 -1.154765E-02 -5.471706E+00  9.564538E-03  7.384400E-06 -2.803855E-07  3.851599E-10 -1.616821E-08  7.346544E-06 -1.086858E-08  7.377717E-06  0.000000E+00  6.679369E-09 -2.803855E-07  1.570250E-07  0.000000E+00  4.947600E-11 -1.998400E-09
  2.089000E+03 -5.000000E+00  1.999000E+07  7.000000E+01  0.000000E+00  0.000000E+00  5.918500E-02  1.000000E+00  1.351700E-02  0.000000E+00  1.000000E+00  0.000000E+00  1.028990E+03  1.196723E+00  4.632194E-02 -3.644493E+00 -1.074130E-01  1.752960E-06 -8.283750E-08 -8.709880E-09 -4.902766E-09  1.890036E-06 -1.119733E-09  1.897902E-06  0.000000E+00 -1.449426E-07 -8.283750E-08  5.497500E-08  0.000000E+00 -7.400235E-10 -4.282150E-10
  2.298000E+03 -5.000000E+00  1.999000E+07  7.000000E+01  0.000000E+00  0.000000E+00  6.000000E-02  1.000000E+00  4.223700E-07  0.000000E+00  1.000000E+00  0.000000E+00  1.026410E+03 -7.935306E-02  6.986023E-02 -1.988225E+00  2.319219E+01 -2.771157E-07  4.784355E-10 -1.662691E-08  2.870616E-11 -6.502578E-14  9.176763E-17  0.000000E+00  0.000000E+00 -2.771157E-07  4.784355E-10  0.000000E+00  0.000000E+00 -1.436100E-09  2.480000E-12
  2.527000E+03 -5.000000E+00  1.999100E+07  7.000000E+01  0.000000E+00  0.000000E+00  6.000000E-02  1.000000E+00  1.101900E-08  0.000000E+00  1.000000E+00  0.000000E+00  1.026410E+03 -6.897836E-02  6.972162E-02 -1.807897E+00 -4.209577E+03 -2.408853E-07 -2.175854E-12 -1.445311E-08 -1.305515E-13 -1.421173E-15 -2.397517E-20  0.000000E+00  0.000000E+00 -2.408853E-07 -2.175854E-12  0.000000E+00  0.000000E+00 -1.248350E-09 -1.127600E-14
  2.778000E+03 -5.000000E+00  1.999200E+07  7.000000E+01  0.000000E+00  0.000000E+00  6.000000E-02  1.000000E+00  2.425700E-10  0.000000E+00  1.000000E+00  0.000000E+00  1.026410E+03 -6.240506E-02  6.972197E-02 -1.644206E+00 -1.080041E+04 -2.179293E-07 -7.013787E-13 -1.307575E-08 -4.208279E-14 -2.820974E-17 -1.701358E-22  0.000000E+00  0.000000E+00 -2.179293E-07 -7.013787E-13  0.000000E+00  0.000000E+00 -1.129400E-09 -3.634750E-15
  3.055000E+03 -5.000000E+00  1.999200E+07  7.000000E+01  0.000000E+00  0.000000E+00  6.000000E-02  1.000000E+00  4.376200E-12  0.000000E+00  1.000000E+00  0.000000E+00  1.026410E+03 -5.640745E-02  6.972201E-02 -1.495221E+00 -1.016828E+04 -1.969839E-07 -6.160647E-13 -1.181903E-08 -3.696388E-14 -4.589683E-19 -2.696020E-24  0.000000E+00  0.000000E+00 -1.969839E-07 -6.160647E-13  0.000000E+00  0.000000E+00 -1.020845E-09 -3.192650E-15
  3.359000E+03 -5.000000E+00  1.999300E+07  7.000000E+01  0.000000E+00  0.000000E+00  6.000000E-02  1.000000E+00  6.439500E-14  0.000000E+00  1.000000E+00  0.000000E+00  1.026410E+03 -5.094222E-02  6.972206E-02 -1.359548E+00 -9.194337E+03 -1.778983E-07 -5.635538E-13 -1.067389E-08 -3.381324E-14 -6.085011E-21 -3.628998E-26  0.000000E+00  0.000000E+00 -1.778983E-07 -5.635538E-13  0.000000E+00  0.000000E+00 -9.219200E-10 -2.920500E-15
  3.694000E+03 -5.000000E+00  1.999400E+07  7.000000E+01  0.000000E+00  0.000000E+00  6.000000E-02  1.000000E+00  7.737700E-16  0.000000E+00  1.000000E+00  0.000000E+00  1.026410E+03 -4.598567E-02  6.972222E-02 -1.236543E+00 -8.377765E+03 -1.605890E-07 -5.114485E-13 -9.635339E-09 -3.068695E-14 -6.589981E-23 -3.957412E-28  0.000000E+00  0.000000E+00 -1.605890E-07 -5.114485E-13  0.000000E+00  0.000000E+00 -8.322200E-10 -2.650500E-15
  4.062000E+03 -5.000000E+00  1.999400E+07  7.000000E+01  0.000000E+00  0.000000E+00  6.000000E-02  1.000000E+00  7.620900E-18  0.000000E+00  1.000000E+00  0.000000E+00  1.026410E+03 -4.147814E-02  6.972197E-02 -1.124619E+00 -7.712666E+03 -1.448479E-07 -4.594876E-13 -8.690876E-09 -2.756923E-14 -5.847388E-25 -3.501718E-30  0.000000E+00  0.000000E+00 -1.448479E-07 -4.594876E-13  0.000000E+00  0.000000E+00 -7.506450E-10 -2.381200E-15
  4.467000E+03 -5.000000E+00  1.999500E+07  7.000000E+01  0.000000E+00  0.000000E+00  6.000000E-02  1.000000E+00  6.175400E-20  0.000000E+00  1.000000E+00  0.000000E+00  1.026410E+03 -3.737867E-02  6.972204E-02 -1.022652E+00 -7.192515E+03 -1.305318E-07 -4.076405E-13 -7.831903E-09 -2.445845E-14 -4.266582E-27 -2.517338E-32  0.000000E+00  0.000000E+00 -1.305318E-07 -4.076405E-13  0.000000E+00  0.000000E+00 -6.764550E-10 -2.112500E-15
  4.912000E+03 -5.000000E+00  1.999600E+07  7.000000E+01  0.000000E+00  0.000000E+00  6.000000E-02  1.000000E+00  4.129300E-22  0.000000E+00  1.000000E+00  0.000000E+00  1.026410E+03 -3.366464E-02  6.972218E-02 -9.300093E-01 -6.809666E+03 -1.175614E-07 -3.560049E-13 -7.053684E-09 -2.136029E-14 -2.566933E-29 -1.470056E-34  0.000000E+00  0.000000E+00 -1.175614E-07 -3.560049E-13  0.000000E+00  0.000000E+00 -6.092400E-10 -1.844900E-15
  5.401000E+03 -5.000000E+00  1.999600E+07  7.000000E+01  0.000000E+00  0.000000E+00  6.000000E-02  1.000000E+00  2.285600E-24  0.000000E+00  1.000000E+00  0.000000E+00  1.026410E+03 -3.030740E-02  6.972225E-02 -8.458745E-01 -6.582864E+03 -1.058369E-07 -3.045285E-13 -6.350222E-09 -1.827162E-14 -1.278477E-31 -6.960293E-37  0.000000E+00  0.000000E+00 -1.058369E-07 -3.045285E-13  0.000000E+00  0.000000E+00 -5.484800E-10 -1.578150E-15
  5.939000E+03 -5.000000E+00  1.999700E+07  7.000000E+01  0.000000E+00  0.000000E+00  6.000000E-02  1.000000E+00  1.049400E-26  0.000000E+00  1.000000E+00  0.000000E+00  1.026410E+03 -2.727235E-02  6.972206E-02 -7.692453E-01 -6.545055E+03 -9.523820E-08 -2.532739E-13 -5.714300E-09 -1.519639E-14 -5.278770E-34 -2.657822E-39  0.000000E+00  0.000000E+00 -9.523820E-08 -2.532739E-13  0.000000E+00  0.000000E+00 -4.935550E-10 -1.312550E-15
  6.530000E+03 -5.000000E+00  1.999800E+07  7.000000E+01  0.000000E+00  0.000000E+00  6.000000E-02  1.000000E+00  4.001400E-29  0.000000E+00  1.000000E+00  0.000000E+00  1.026410E+03 -2.454035E-02  6.972207E-02 -6.995084E-01 -6.781943E+03 -8.569772E-08 -2.022148E-13 -5.141871E-09 -1.213285E-14 -1.810061E-36 -8.091444E-42  0.000000E+00  0.000000E+00 -8.569772E-08 -2.022148E-13  0.000000E+00  0.000000E+00 -4.441100E-10 -1.047950E-15
  7.181000E+03 -5.000000E+00  1.999800E+07  7.000000E+01  0.000000E+00  0.000000E+00  6.000000E-02  1.000000E+00  1.265200E-31  0.000000E+00  1.000000E+00  0.000000E+00  1.026410E+03 -2.209449E-02  6.972219E-02 -6.360951E-01 -7.489590E+03 -7.715621E-08 -1.514185E-13 -4.629373E-09 -9.085101E-15 -5.147510E-39 -1.915712E-44  0.000000E+00  0.000000E+00 -7.715621E-08 -1.514185E-13  0.000000E+00  0.000000E+00 -3.998450E-10 -7.847000E-16
  7.896000E+03 -5.000000E+00  1.999900E+07  7.000000E+01  0.000000E+00  0.000000E+00  6.000000E-02  1.000000E+00  3.305500E-34  0.000000E+00  1.000000E+00  0.000000E+00  1.026410E+03 -1.992169E-02  6.972222E-02 -5.785225E-01 -9.303713E+03 -6.956849E-08 -1.008074E-13 -4.174105E-09 -6.048440E-15 -1.211004E-41 -3.332163E-47  0.000000E+00  0.000000E+00 -6.956849E-08 -1.008074E-13  0.000000E+00  0.000000E+00 -3.605250E-10 -5.224000E-16
  8.682000E+03 -5.000000E+00  1.999900E+07  7.000000E+01  0.000000E+00  0.000000E+00  6.000000E-02  1.000000E+00  7.087100E-37  0.000000E+00  1.000000E+00  0.000000E+00  1.026410E+03 -1.800453E-02  6.972219E-02 -5.261384E-01 -1.540576E+04 -6.287346E-08 -5.035303E-14 -3.772406E-09 -3.021184E-15 -2.338934E-44 -3.568569E-50  0.000000E+00  0.000000E+00 -6.287346E-08 -5.035303E-14  0.000000E+00  0.000000E+00 -3.258300E-10 -2.609450E-16
  9.547000E+03 -5.000000E+00  2.000000E+07  7.000000E+01  0.000000E+00  0.000000E+00  6.000000E-02  1.000000E+00  1.234600E-69  0.000000E+00  1.000000E+00  0.000000E+00  1.026410E+03 -8.553815E-03  6.972221E-02 -2.505793E-01  3.054269E+04 -2.987067E-08  2.100460E-14 -1.792238E-09  1.260278E-15 -3.687942E-77  1.614851E-83  0.000000E+00  0.000000E+00 -2.987067E-08  2.100460E-14  0.000000E+00  0.000000E+00 -1.548000E-10  1.088800E-16
  3.750000E-02 -1.500000E+01  2.013700E+07  7.056000E+01  9.773200E-01  2.267500E-02  0.000000E+00  0.000000E+00  1.435500E-02 -1.000000E+07  1.000000E+00  6.591100E+02  0.000000E+00  7.508807E-04  7.214861E-01 -6.933256E+04  4.706698E+07  1.149204E-09  8.897142E-07  0.000000E+00  0.000000E+00  1.149204E-09  8.897142E-07  1.149204E-09  8.897142E-07  0.000000E+00  0.000000E+00  9.489500E-12  7.364150E-09  0.000000E+00  0.000000E+00
  1.162000E-01 -1.500000E+01  2.013700E+07  7.056000E+01  9.833100E-01  1.669000E-02  0.000000E+00  0.000000E+00  1.435500E-02 -1.000000E+07  1.000000E+00  6.591100E+02  0.000000E+00  2.327432E-03  7.214860E-01 -1.023521E+05  1.380829E+07  3.562086E-09  8.897144E-07  0.000000E+00  0.000000E+00  3.562086E-09  8.897144E-07  3.562086E-09  8.897144E-07  0.000000E+00  0.000000E+00  2.929200E-11  7.319400E-09  0.000000E+00  0.000000E+00
  2.028000E-01 -1.500000E+01  2.013700E+07  7.056000E+01  9.842300E-01  1.576600E-02  0.000000E+00  0.000000E+00  1.435500E-02 -1.000000E+07  1.000000E+00  6.591100E+02  0.000000E+00  4.061853E-03  7.214857E-01 -5.397493E+04  7.194416E+06  6.216602E-09  8.897119E-07  0.000000E+00  0.000000E+00  6.216602E-09  8.897119E-07  6.216602E-09  8.897119E-07  0.000000E+00  0.000000E+00  5.099050E-11  7.312400E-09  0.000000E+00  0.000000E+00
  2.980000E-01 -1.500000E+01  2.013700E+07  7.056000E+01  9.847000E-01  1.529800E-02  0.000000E+00  0.000000E+00  1.435500E-02 -1.000000E+07  1.000000E+00  6.591100E+02  0.000000E+00  5.967918E-03  7.214804E-01 -3.590030E+04  4.454606E+06  9.133775E-09  8.897081E-07  0.000000E+00  0.000000E+00  9.133775E-09  8.897081E-07  9.133775E-09  8.897081E-07  0.000000E+00  0.000000E+00  7.487000E-11  7.308950E-09  0.000000E+00  0.000000E+00
  4.027000E-01 -1.500000E+01  2.013700E+07  7.056000E+01  9.847800E-01  1.521600E-02  0.000000E+00  0.000000E+00  1.435500E-02 -1.000000E+07  1.000000E+00  6.591100E+02  0.000000E+00  8.062617E-03  7.214744E-01 -2.630818E+04  2.998113E+06  1.233964E-08  8.896972E-07  0.000000E+00  0.000000E+00  1.233964E-08  8.896972E-07  1.233964E-08  8.896972E-07  0.000000E+00  0.000000E+00  1.011220E-10  7.307950E-09  0.000000E+00  0.000000E+00
  5.178000E-01 -1.500000E+01  2.013700E+07  7.056000E+01  9.851700E-01  1.483000E-02  0.000000E+00  0.000000E+00  1.435500E-02 -1.000000E+07  1.000000E+00  6.591100E+02  0.000000E+00  1.036760E-02  7.214686E-01 -2.035821E+04  2.120547E+06  1.586739E-08  8.896877E-07  0.000000E+00  0.000000E+00  1.586739E-08  8.896877E-07  1.586739E-08  8.896877E-07  0.000000E+00  0.000000E+00  1.300000E-10  7.305300E-09  0.000000E+00  0.000000E+00
  6.444000E-01 -1.500000E+01  2.013700E+07  7.056000E+01  9.852000E-01  1.480400E-02  0.000000E+00  0.000000E+00  1.435500E-02 -1.000000E+07  1.000000E+00  6.591100E+02  0.000000E+00  1.290221E-02  7.214580E-01 -1.631170E+04  1.549621E+06  1.974657E-08  8.896711E-07  0.000000E+00  0.000000E+00  1.974657E-08  8.896711E-07  1.974657E-08  8.896711E-07  0.000000E+00  0.000000E+00  1.617550E-10  7.305100E-09  0.000000E+00  0.000000E+00
  7.835000E-01 -1.500000E+01  2.013700E+07  7.056000E+01  9.853900E-01  1.461400E-02  0.000000E+00  0.000000E+00  1.435500E-02 -1.000000E+07  1.000000E+00  6.591100E+02  0.000000E+00  1.568860E-02  7.214442E-01 -1.338807E+04  1.158821E+06  2.401105E-08  8.896510E-07  0.000000E+00  0.000000E+00  2.401105E-08  8.896510E-07  2.401105E-08  8.896510E-07  0.000000E+00  0.000000E+00  1.966650E-10  7.303650E-09  0.000000E+00  0.000000E+00
  9.366000E-01 -1.500000E+01  2.013700E+07  7.056000E+01  9.852700E-01  1.472500E-02  0.000000E+00  0.000000E+00  1.435500E-02 -1.000000E+07  1.000000E+00  6.591100E+02  0.000000E+00  1.875291E-02  7.214269E-01 -1.118547E+04  8.816824E+05  2.870087E-08  8.896253E-07  0.000000E+00  0.000000E+00  2.870087E-08  8.896253E-07  2.870087E-08  8.896253E-07  0.000000E+00  0.000000E+00  2.350700E-10  7.303500E-09  0.000000E+00  0.000000E+00
  1.105000E+00 -1.500000E+01  2.013700E+07  7.056000E+01  9.854700E-01  1.453100E-02  0.000000E+00  0.000000E+00  1.435500E-02 -1.000000E+07  1.000000E+00  6.591100E+02  0.000000E+00  2.212237E-02  7.214024E-01 -9.472456E+03  6.794918E+05  3.385773E-08  8.895858E-07  0.000000E+00  0.000000E+00  3.385773E-08  8.895858E-07  3.385773E-08  8.895858E-07  0.000000E+00  0.000000E+00  2.772900E-10  7.302550E-09  0.000000E+00  0.000000E+00
  1.290000E+00 -1.500000E+01  2.013700E+07  7.056000E+01  9.854900E-01  1.450700E-02  0.000000E+00  0.000000E+00  1.435500E-02 -1.000000E+07  1.000000E+00  6.591100E+02  0.000000E+00  2.582821E-02  7.213708E-01 -8.107770E+03  5.294122E+05  3.952946E-08  8.895407E-07  0.000000E+00  0.000000E+00  3.952946E-08  8.895407E-07  3.952946E-08  8.895407E-07  0.000000E+00  0.000000E+00  3.237050E-10  7.301450E-09  0.000000E+00  0.000000E+00
  1.493000E+00 -1.500000E+01  2.013700E+07  7.056000E+01  9.855300E-01  1.447000E-02  0.000000E+00  0.000000E+00  1.435500E-02 -1.000000E+07  1.000000E+00  6.591100E+02  0.000000E+00  2.990596E-02  7.213325E-01 -7.000209E+03  4.158588E+05  4.577042E-08  8.894800E-07  0.000000E+00  0.000000E+00  4.577042E-08  8.894800E-07  4.577042E-08  8.894800E-07  0.000000E+00  0.000000E+00  3.748000E-10  7.301200E-09  0.000000E+00  0.000000E+00
  1.717000E+00 -1.500000E+01  2.013700E+07  7.056000E+01  9.855000E-01  1.450300E-02  0.000000E+00  0.000000E+00  1.435500E-02 -1.000000E+07  1.000000E+00  6.591100E+02  0.000000E+00  3.439029E-02  7.212816E-01 -6.086591E+03  3.290079E+05  5.263364E-08  8.894047E-07  0.000000E+00  0.000000E+00  5.263364E-08  8.894047E-07  5.263364E-08  8.894047E-07  0.000000E+00  0.000000E+00  4.310000E-10  7.296800E-09  0.000000E+00  0.000000E+00
  1.963000E+00 -1.500000E+01  2.013700E+07  7.056000E+01  9.855400E-01  1.446300E-02  0.000000E+00  0.000000E+00  1.435500E-02 -1.000000E+07  1.000000E+00  6.591100E+02  0.000000E+00  3.931377E-02  7.212209E-01 -5.322157E+03  2.617212E+05  6.016895E-08  8.893093E-07  0.000000E+00  0.000000E+00  6.016895E-08  8.893093E-07  6.016895E-08  8.893093E-07  0.000000E+00  0.000000E+00  4.927000E-10  7.301900E-09  0.000000E+00  0.000000E+00
  2.234000E+00 -1.500000E+01  2.013700E+07  7.056000E+01  9.854800E-01  1.452500E-02  0.000000E+00  0.000000E+00  1.435500E-02 -1.000000E+07  1.000000E+00  6.591100E+02  0.000000E+00  4.472292E-02  7.211431E-01 -4.675908E+03  2.091984E+05  6.844749E-08  8.891889E-07  0.000000E+00  0.000000E+00  6.844749E-08  8.891889E-07  6.844749E-08  8.891889E-07  0.000000E+00  0.000000E+00  5.605000E-10  7.299050E-09  0.000000E+00  0.000000E+00
  2.531000E+00 -1.500000E+01  2.013700E+07  7.056000E+01  9.856000E-01  1.439800E-02  0.000000E+00  0.000000E+00  1.435500E-02 -1.000000E+07  1.000000E+00  6.591100E+02  0.000000E+00  5.066803E-02  7.210444E-01 -4.125042E+03  1.678710E+05  7.754642E-08  8.890383E-07  0.000000E+00  0.000000E+00  7.754642E-08  8.890383E-07  7.754642E-08  8.890383E-07  0.000000E+00  0.000000E+00  6.349850E-10  7.296550E-09  0.000000E+00  0.000000E+00
  2.858000E+00 -1.500000E+01  2.013700E+07  7.056000E+01  9.856300E-01  1.436700E-02  0.000000E+00  0.000000E+00  1.435500E-02 -1.000000E+07  1.000000E+00  6.591100E+02  0.000000E+00  5.720744E-02  7.209225E-01 -3.652134E+03  1.352140E+05  8.755475E-08  8.888524E-07  0.000000E+00  0.000000E+00  8.755475E-08  8.888524E-07  8.755475E-08  8.888524E-07  0.000000E+00  0.000000E+00  7.168850E-10  7.295000E-09  0.000000E+00  0.000000E+00
  3.218000E+00 -1.500000E+01  2.013700E+07  7.056000E+01  9.856700E-01  1.432700E-02  0.000000E+00  0.000000E+00  1.435500E-02 -1.000000E+07  1.000000E+00  6.591100E+02  0.000000E+00  6.439336E-02  7.207721E-01 -3.243349E+03  1.092279E+05  9.855276E-08  8.886220E-07  0.000000E+00  0.000000E+00  9.855276E-08  8.886220E-07  9.855276E-08  8.886220E-07  0.000000E+00  0.000000E+00  8.069050E-10  7.292950E-09  0.000000E+00  0.000000E+00
  3.613000E+00 -1.500000E+01  2.013700E+07  7.056000E+01  9.855900E-01  1.441000E-02  0.000000E+00  0.000000E+00  1.435500E-02 -1.000000E+07  1.000000E+00  6.591100E+02  0.000000E+00  7.229133E-02  7.205859E-01 -2.887841E+03  8.846597E+04  1.106407E-07  8.883363E-07  0.000000E+00  0.000000E+00  1.106407E-07  8.883363E-07  1.106407E-07  8.883363E-07  0.000000E+00  0.000000E+00  9.058950E-10  7.291350E-09  0.000000E+00  0.000000E+00
  4.048000E+00 -1.500000E+01  2.013700E+07  7.056000E+01  9.859200E-01  1.408100E-02  0.000000E+00  3.330700E-16  1.435500E-02 -1.000000E+07  1.000000E+00  6.591100E+02  0.000000E+00  8.096646E-02  7.203542E-01 -2.577065E+03  7.178607E+04  1.239176E-07  8.879862E-07  0.000000E+00  0.000000E+00  1.239176E-07  8.879862E-07  1.239176E-07  8.879862E-07  0.000000E+00  0.000000E+00  1.014455E-09  7.286300E-09  0.000000E+00  0.000000E+00
  4.526000E+00 -1.500000E+01  2.013700E+07  7.056000E+01  9.855200E-01  1.448400E-02  0.000000E+00  4.440900E-16  1.435500E-02 -1.000000E+07  1.000000E+00  6.591100E+02  0.000000E+00  9.050242E-02  7.200765E-01 -2.304456E+03  5.843272E+04  1.385121E-07  8.875572E-07  0.000000E+00  0.000000E+00  1.385121E-07  8.875572E-07  1.385121E-07  8.875572E-07  0.000000E+00  0.000000E+00  1.134000E-09  7.284650E-09  0.000000E+00  0.000000E+00
  5.052000E+00 -1.500000E+01  2.013700E+07  7.056000E+01  9.856700E-01  1.432800E-02  0.000000E+00  1.332300E-15  1.435500E-02 -1.000000E+07  1.000000E+00  6.591100E+02  0.000000E+00  1.009867E-01  7.197308E-01 -2.064704E+03  4.760767E+04  1.545580E-07  8.870280E-07  0.000000E+00  0.000000E+00  1.545580E-07  8.870280E-07  1.545580E-07  8.870280E-07  0.000000E+00  0.000000E+00  1.265500E-09  7.279650E-09  0.000000E+00  0.000000E+00
  5.630000E+00 -1.500000E+01  2.013700E+07  7.056000E+01  9.856100E-01  1.439300E-02  0.000000E+00  3.441700E-15  1.435500E-02 -1.000000E+07  1.000000E+00  6.591100E+02  0.000000E+00  1.124833E-01  7.193067E-01 -1.852411E+03  3.885644E+04  1.721532E-07  8.863866E-07  0.000000E+00  0.000000E+00  1.721532E-07  8.863866E-07  1.721532E-07  8.863866E-07  0.000000E+00  0.000000E+00  1.409500E-09  7.274650E-09  0.000000E+00  0.000000E+00
  6.266000E+00 -1.500000E+01  2.013700E+07  7.056000E+01  9.856500E-01  1.434800E-02  0.000000E+00  8.548700E-15  1.435500E-02 -1.000000E+07  1.000000E+00  6.591100E+02  0.000000E+00  1.251161E-01  7.187948E-01 -1.664304E+03  3.174886E+04  1.914876E-07  8.855988E-07  0.000000E+00  0.000000E+00  1.914876E-07  8.855988E-07  1.914876E-07  8.855988E-07  0.000000E+00  0.000000E+00  1.567850E-09  7.268400E-09  0.000000E+00  0.000000E+00
  6.965000E+00 -1.500000E+01  2.013700E+07  7.056000E+01  9.857200E-01  1.428200E-02  0.000000E+00  2.364800E-14  1.435500E-02 -1.000000E+07  1.000000E+00  6.591100E+02  0.000000E+00  1.389915E-01  7.181664E-01 -1.497258E+03  2.598745E+04  2.127234E-07  8.846395E-07  0.000000E+00  0.000000E+00  2.127234E-07  8.846395E-07  2.127234E-07  8.846395E-07  0.000000E+00  0.000000E+00  1.741650E-09  7.259750E-09  0.000000E+00  0.000000E+00
  7.734000E+00 -1.500000E+01  2.013700E+07  7.056000E+01  9.856900E-01  1.431300E-02  0.000000E+00  6.417100E-14  1.435500E-02 -1.000000E+07  1.000000E+00  6.591100E+02  0.000000E+00  1.542039E-01  7.174041E-01 -1.348356E+03  2.128990E+04  2.360061E-07  8.834739E-07  0.000000E+00  0.000000E+00  2.360061E-07  8.834739E-07  2.360061E-07  8.834739E-07  0.000000E+00  0.000000E+00  1.932200E-09  7.250300E-09  0.000000E+00  0.000000E+00
  8.579000E+00 -1.500000E+01  2.013700E+07  7.056000E+01  9.855900E-01  1.441100E-02  0.000000E+00  1.679800E-13  1.435500E-02 -1.000000E+07  1.000000E+00  6.591100E+02  0.000000E+00  1.708925E-01  7.164805E-01 -1.215460E+03  1.745876E+04  2.615473E-07  8.820620E-07  0.000000E+00  0.000000E+00  2.615473E-07  8.820620E-07  2.615473E-07  8.820620E-07  0.000000E+00  0.000000E+00  2.141450E-09  7.239100E-09  0.000000E+00  0.000000E+00
  9.508000E+00 -1.500000E+01  2.013700E+07  7.056000E+01  9.857200E-01  1.428300E-02  0.000000E+00  4.352100E-13  1.435500E-02 -1.000000E+07  1.000000E+00  6.591100E+02  0.000000E+00  1.891823E-01  7.153619E-01 -1.096600E+03  1.433048E+04  2.895394E-07  8.803542E-07  0.000000E+00  0.000000E+00  2.895394E-07  8.803542E-07  2.895394E-07  8.803542E-07  0.000000E+00  0.000000E+00  2.370600E-09  7.224900E-09  0.000000E+00  0.000000E+00
  1.053000E+01 -1.500000E+01  2.013700E+07  7.056000E+01  9.857500E-01  1.425500E-02  0.000000E+00  1.110400E-12  1.435500E-02 -1.000000E+07  1.000000E+00  6.591100E+02  0.000000E+00  2.092041E-01  7.140137E-01 -9.900769E+02  1.177435E+04  3.201831E-07  8.782914E-07  0.000000E+00  0.000000E+00  3.201831E-07  8.782914E-07  3.201831E-07  8.782914E-07  0.000000E+00  0.000000E+00  2.621300E-09  7.207150E-09  0.000000E+00  0.000000E+00
  1.165000E+01 -1.500000E+01  2.013700E+07  7.056000E+01  9.857000E-01  1.429800E-02  0.000000E+00  2.789500E-12  1.435500E-02 -1.000000E+07  1.000000E+00  6.591100E+02  0.000000E+00  2.311333E-01  7.123906E-01 -8.945824E+02  9.680259E+03  3.537454E-07  8.758104E-07  0.000000E+00  0.000000E+00  3.537454E-07  8.758104E-07  3.537454E-07  8.758104E-07  0.000000E+00  0.000000E+00  2.896100E-09  7.187850E-09  0.000000E+00  0.000000E+00
  1.289000E+01 -1.500000E+01  2.013700E+07  7.056000E+01  9.856600E-01  1.433800E-02  0.000000E+00  6.901900E-12  1.435500E-02 -1.000000E+07  1.000000E+00  6.591100E+02  0.000000E+00  2.551177E-01  7.104432E-01 -8.088416E+02  7.966827E+03  3.904534E-07  8.728364E-07  0.000000E+00  0.000000E+00  3.904534E-07  8.728364E-07  3.904534E-07  8.728364E-07  0.000000E+00  0.000000E+00  3.196750E-09  7.163150E-09  0.000000E+00  0.000000E+00
  1.425000E+01 -1.500000E+01  2.013700E+07  7.056000E+01  9.857800E-01  1.421600E-02  0.000000E+00  1.672400E-11  1.435500E-02 -1.000000E+07  1.000000E+00  6.591100E+02  0.000000E+00  2.812891E-01  7.081173E-01 -7.316690E+02  6.559058E+03  4.305071E-07  8.692790E-07  0.000000E+00  0.000000E+00  4.305071E-07  8.692790E-07  4.305071E-07  8.692790E-07  0.000000E+00  0.000000E+00  3.524550E-09  7.133100E-09  0.000000E+00  0.000000E+00
  1.574000E+01 -1.500000E+01  2.013700E+07  7.056000E+01  9.855100E-01  1.449400E-02  0.000000E+00  4.033300E-11  1.435500E-02 -1.000000E+07  1.000000E+00  6.591100E+02  0.000000E+00  3.098903E-01  7.053453E-01 -6.622829E+02  5.403521E+03  4.742805E-07  8.650417E-07  0.000000E+00  0.000000E+00  4.742805E-07  8.650417E-07  4.742805E-07  8.650417E-07  0.000000E+00  0.000000E+00  3.883250E-09  7.100200E-09  0.000000E+00  0.000000E+00
  1.739000E+01 -1.500000E+01  2.013700E+07  7.056000E+01  9.857900E-01  1.421200E-02  0.000000E+00  9.374900E-11  1.435500E-02 -1.000000E+07  1.000000E+00  6.591100E+02  0.000000E+00  3.410714E-01  7.020630E-01 -5.998092E+02  4.454636E+03  5.220027E-07  8.600266E-07  0.000000E+00  0.000000E+00  5.220027E-07  8.600266E-07  5.220027E-07  8.600266E-07  0.000000E+00  0.000000E+00  4.273900E-09  7.057150E-09  0.000000E+00  0.000000E+00
  1.919000E+01 -1.500000E+01  2.013700E+07  7.056000E+01  9.856800E-01  1.431700E-02  0.000000E+00  2.153200E-10  1.435500E-02 -1.000000E+07  1.000000E+00  6.591100E+02  0.000000E+00  3.748921E-01  6.981989E-01 -5.433311E+02  3.675156E+03  5.737647E-07  8.541214E-07  0.000000E+00  0.000000E+00  5.737647E-07  8.541214E-07  5.737647E-07  8.541214E-07  0.000000E+00  0.000000E+00  4.697350E-09  7.009350E-09  0.000000E+00  0.000000E+00
  2.118000E+01 -1.500000E+01  2.013700E+07  7.056000E+01  9.856400E-01  1.435900E-02  0.000000E+00  4.850600E-10  1.435500E-02 -1.000000E+07  1.000000E+00  6.591100E+02  0.000000E+00  4.115018E-01  6.936832E-01 -4.922791E+02  3.035014E+03  6.297950E-07  8.472164E-07  0.000000E+00  0.000000E+00  6.297950E-07  8.472164E-07  6.297950E-07  8.472164E-07  0.000000E+00  0.000000E+00  5.156450E-09  6.953200E-09  0.000000E+00  0.000000E+00
  2.336000E+01 -1.500000E+01  2.013700E+07  7.056000E+01  9.857800E-01  1.421800E-02  0.000000E+00  1.060400E-09  1.435500E-02 -1.000000E+07  1.000000E+00  6.591100E+02  0.000000E+00  4.510926E-01  6.884485E-01 -4.461618E+02  2.506747E+03  6.903881E-07  8.392168E-07  0.000000E+00  0.000000E+00  6.903881E-07  8.392168E-07  6.903881E-07  8.392168E-07  0.000000E+00  0.000000E+00  5.652250E-09  6.886250E-09  0.000000E+00  0.000000E+00
  2.576000E+01 -1.500000E+01  2.013700E+07  7.056000E+01  9.856500E-01  1.435500E-02  0.000000E+00  2.255700E-09  1.435500E-02 -1.000000E+07  1.000000E+00  6.591100E+02  0.000000E+00  4.938815E-01  6.824472E-01 -4.045395E+02  2.072004E+03  7.558762E-07  8.300430E-07  0.000000E+00  0.000000E+00  7.558762E-07  8.300430E-07  7.558762E-07  8.300430E-07  0.000000E+00  0.000000E+00  6.188400E-09  6.812200E-09  0.000000E+00  0.000000E+00
  2.840000E+01 -1.500000E+01  2.013700E+07  7.056000E+01  9.856800E-01  1.431900E-02  0.000000E+00  4.844600E-09  1.435500E-02 -1.000000E+07  1.000000E+00  6.591100E+02  0.000000E+00  5.399387E-01  6.756593E-01 -3.669164E+02  1.713543E+03  8.263647E-07  8.196668E-07  0.000000E+00  0.000000E+00  8.263647E-07  8.196668E-07  8.263647E-07  8.196668E-07  0.000000E+00  0.000000E+00  6.765800E-09  6.726850E-09  0.000000E+00  0.000000E+00
  3.131000E+01 -1.500000E+01  2.013700E+07  7.056000E+01  9.857700E-01  1.423200E-02  0.000000E+00  1.015900E-08  1.435500E-02 -1.000000E+07  1.000000E+00  6.591100E+02  0.000000E+00  5.893459E-01  6.681130E-01 -3.328757E+02  1.418249E+03  9.019786E-07  8.081330E-07  0.000000E+00  0.000000E+00  9.019786E-07  8.081330E-07  9.019786E-07  8.081330E-07  0.000000E+00  0.000000E+00  7.384450E-09  6.631650E-09  0.000000E+00  0.000000E+00
  3.450000E+01 -1.500000E+01  2.013700E+07  7.056000E+01  9.857300E-01  1.427400E-02  0.000000E+00  1.873900E-08  1.435500E-02 -1.000000E+07  1.000000E+00  6.591100E+02  0.000000E+00  6.422134E-01  6.599221E-01 -3.020877E+02  1.174320E+03  9.828911E-07  7.956131E-07  0.000000E+00  0.000000E+00  9.828911E-07  7.956131E-07  9.828911E-07  7.956131E-07  0.000000E+00  0.000000E+00  8.046700E-09  6.528750E-09  0.000000E+00  0.000000E+00
  3.801000E+01 -1.500000E+01  2.013700E+07  7.056000E+01  9.859100E-01  1.409100E-02  0.000000E+00  3.640800E-08  1.435500E-02 -1.000000E+07  1.000000E+00  6.591100E+02  0.000000E+00  6.985637E-01  6.513257E-01 -2.741978E+02  9.727072E+02  1.069137E-06  7.824727E-07  0.000000E+00  0.000000E+00  1.069137E-06  7.824727E-07  1.069137E-06  7.824727E-07  0.000000E+00  0.000000E+00  8.752100E-09  6.420450E-09  0.000000E+00  0.000000E+00
  4.187000E+01 -1.500000E+01  2.013700E+07  7.056000E+01  9.855600E-01  1.444200E-02  0.000000E+00  6.618700E-08  1.435500E-02 -1.000000E+07  1.000000E+00  6.591100E+02  0.000000E+00  7.584852E-01  6.427636E-01 -2.489228E+02  8.059121E+02  1.160846E-06  7.693877E-07  0.000000E+00  0.000000E+00  1.160846E-06  7.693872E-07  1.160846E-06  7.693877E-07  0.000000E+00  0.000000E+00  9.503750E-09  6.314700E-09  0.000000E+00  0.000000E+00
  4.612000E+01 -1.500000E+01  2.013700E+07  7.056000E+01  9.857100E-01  1.428600E-02  0.000000E+00  1.235400E-07  1.435500E-02 -1.000000E+07  1.000000E+00  6.591100E+02  0.000000E+00  8.222078E-01  6.349903E-01 -2.260252E+02  6.673635E+02  1.258371E-06  7.575085E-07  0.000000E+00  0.000000E+00  1.258371E-06  7.575047E-07  1.258371E-06  7.575085E-07  0.000000E+00  0.000000E+00  1.030310E-08  6.216100E-09  0.000000E+00  0.000000E+00
  5.079000E+01 -1.500000E+01  2.013700E+07  7.056000E+01  9.857800E-01  1.421900E-02  0.000000E+00  2.158700E-07  1.435500E-02 -1.000000E+07  1.000000E+00  6.591100E+02  0.000000E+00  8.898339E-01  6.292391E-01 -2.052383E+02  5.525878E+02  1.361872E-06  7.487189E-07  0.000000E+00  0.000000E+00  1.361872E-06  7.487189E-07  1.361872E-06  7.487189E-07  0.000000E+00  0.000000E+00  1.114950E-08  6.143900E-09  0.000000E+00  0.000000E+00
  5.592000E+01 -1.500000E+01  2.013600E+07  7.056000E+01  9.857200E-01  1.428300E-02  0.000000E+00  4.119200E-07  1.435500E-02 -1.000000E+07  1.000000E+00  6.591100E+02  0.000000E+00  9.620631E-01  6.275066E-01 -1.863943E+02  4.562631E+02  1.472418E-06  7.460741E-07  0.000000E+00  0.000000E+00  1.472418E-06  7.460712E-07  1.472418E-06  7.460741E-07  0.000000E+00  0.000000E+00  1.205450E-08  6.122450E-09  0.000000E+00  0.000000E+00
  6.156000E+01 -1.500000E+01  2.013600E+07  7.056000E+01  8.943200E-01  1.533700E-03  2.686200E-01  3.680200E-03  1.435500E-02 -2.861800E+05  1.000000E+00  6.591100E+02  1.191820E+03  1.042073E+00  6.330214E-01 -1.701709E+02  3.752261E+02  1.586134E-06  7.545081E-07 -9.606734E-10  0.000000E+00  1.598202E-06  7.517097E-07  1.601883E-06  7.545081E-07 -1.574889E-08  0.000000E+00  1.381500E-08  6.781750E-09 -2.069450E-10  0.000000E+00
  6.777000E+01 -1.500000E+01  2.013600E+07  7.056000E+01  6.092000E-01  0.000000E+00  6.099900E-02  4.309800E-03  3.814500E-02 -5.551000E+04  1.000000E+00  6.591100E+02  1.035800E+03  1.101198E+00  5.083165E-01 -1.552184E+02  3.345318E+02  1.670153E-06  5.626030E-07 -1.633688E-09 -1.414229E-10  1.689760E-06  5.623699E-07  1.697603E-06  5.649097E-07 -2.745003E-08 -2.308145E-09  1.895350E-08  7.504000E-09 -3.376750E-10 -3.062100E-11
  7.460000E+01 -1.500000E+01  2.013600E+07  7.056000E+01  5.393500E-01  0.000000E+00  5.751700E-02  4.319100E-03  3.877600E-02 -4.405500E+04  1.000000E+00  6.591100E+02  1.033500E+03  1.114755E+00  3.996537E-01 -1.404584E+02  3.264745E+02  1.697424E-06  3.762246E-07 -9.035671E-10 -2.235855E-09  1.705134E-06  4.117822E-07  1.713135E-06  4.150985E-07 -1.571111E-08 -3.887240E-08  2.415700E-08  6.284700E-09 -1.737635E-10 -4.400550E-10
  8.210000E+01 -1.500000E+01  2.013600E+07  7.056000E+01  5.204100E-01  0.000000E+00  5.749500E-02  4.319200E-03  3.878000E-02 -4.152100E+04  1.000000E+00  6.591100E+02  1.033490E+03  1.104007E+00  3.592010E-01 -1.271678E+02  3.033181E+02  1.686870E-06  3.003678E-07 -2.901311E-10 -3.688779E-09  1.684412E-06  3.604513E-07  1.691915E-06  3.645265E-07 -5.045923E-09 -6.415906E-08  2.577250E-08  5.756150E-09 -5.403000E-11 -6.993750E-10
  9.035000E+01 -1.500000E+01  2.013600E+07  7.056000E+01  5.151400E-01  0.000000E+00  5.751000E-02  4.319100E-03  3.877700E-02 -4.084900E+04  1.000000E+00  6.591100E+02  1.033500E+03  1.089375E+00  3.348258E-01 -1.154209E+02  2.724088E+02  1.666524E-06  2.584337E-07 -7.710609E-11 -4.174231E-09  1.660608E-06  3.267597E-07  1.667865E-06  3.310159E-07 -1.340653E-09 -7.258284E-08  2.599500E-08  5.296850E-09 -1.421730E-11 -7.832250E-10
  9.942000E+01 -1.500000E+01  2.013600E+07  7.056000E+01  5.131100E-01  0.000000E+00  5.752500E-02  4.319100E-03  3.877400E-02 -4.059500E+04  1.000000E+00  6.591000E+02  1.033510E+03  1.077728E+00  3.174314E-01 -1.048483E+02  2.410670E+02  1.649199E-06  2.298895E-07 -2.472051E-11 -4.377615E-09  1.642492E-06  3.017054E-07  1.649626E-06  3.059896E-07 -4.297033E-10 -7.609980E-08  2.589350E-08  4.922450E-09 -4.538800E-12 -8.179800E-10
  1.094000E+02 -1.500000E+01  2.013600E+07  7.056000E+01  5.118600E-01  0.000000E+00  5.753900E-02  4.319000E-03  3.877200E-02 -4.043900E+04  1.000000E+00  6.591000E+02  1.033520E+03  1.070658E+00  3.042273E-01 -9.527536E+01  2.114903E+02  1.638515E-06  2.084192E-07 -1.039553E-11 -4.511708E-09  1.631615E-06  2.825421E-07  1.638693E-06  2.868321E-07 -1.806591E-10 -7.841285E-08  2.580450E-08  4.628950E-09 -1.903600E-12 -8.408350E-10
  1.204000E+02 -1.500000E+01  2.013600E+07  7.056000E+01  5.109000E-01  0.000000E+00  5.755000E-02  4.319000E-03  3.877000E-02 -4.031900E+04  1.000000E+00  6.591000E+02  1.033520E+03  1.067602E+00  2.919376E-01 -8.659256E+01  1.859774E+02  1.633902E-06  1.885957E-07 -3.975977E-12 -4.619986E-09  1.626909E-06  2.645904E-07  1.633970E-06  2.688741E-07 -6.908459E-11 -8.027862E-08  2.578600E-08  4.349600E-09 -7.267150E-13 -8.592100E-10
  1.324000E+02 -1.500000E+01  2.013600E+07  7.056000E+01  5.100900E-01  0.000000E+00  5.756100E-02  4.319000E-03  3.876800E-02 -4.021900E+04  1.000000E+00  6.591000E+02  1.033530E+03  1.065903E+00  2.772393E-01 -7.870238E+01  1.671465E+02  1.631340E-06  1.652422E-07  2.112254E-13 -4.712545E-09  1.624292E-06  2.428635E-07  1.631335E-06  2.471147E-07  3.669598E-12 -8.187260E-08  2.578900E-08  4.005450E-09  3.855000E-14 -8.748750E-10
  1.457000E+02 -1.500000E+01  2.013600E+07  7.056000E+01  5.094000E-01  0.000000E+00  5.757000E-02  4.318900E-03  3.876600E-02 -4.013400E+04  1.000000E+00  6.591000E+02  1.033540E+03  1.060887E+00  2.580354E-01 -7.153516E+01  1.575197E+02  1.623688E-06  1.351187E-07  3.301738E-12 -4.792944E-09  1.616626E-06  2.141954E-07  1.623634E-06  2.183746E-07  5.735473E-11 -8.325609E-08  2.570500E-08  3.545400E-09  6.019150E-13 -8.884850E-10
  1.603000E+02 -1.500000E+01  2.013600E+07  7.056000E+01  5.088100E-01  0.000000E+00  5.757800E-02  4.318900E-03  3.876400E-02 -4.006200E+04  1.000000E+00  6.591000E+02  1.033540E+03  1.046730E+00  2.349071E-01 -6.502709E+01  1.616618E+02  1.602046E-06  9.909682E-08  5.620776E-12 -4.862895E-09  1.595034E-06  1.794818E-07  1.601953E-06  1.835562E-07  9.762636E-11 -8.445939E-08  2.539350E-08  2.984200E-09  1.023400E-12 -9.002700E-10
  1.763000E+02 -1.500000E+01  2.013600E+07  7.056000E+01  5.083100E-01  0.000000E+00  5.758500E-02  4.318900E-03  3.876300E-02 -4.000000E+04  1.000000E+00  6.590900E+02  1.033550E+03  1.018903E+00  2.115690E-01 -5.910312E+01  1.890983E+02  1.559474E-06  6.284361E-08  7.277471E-12 -4.923439E-09  1.552619E-06  1.443829E-07  1.559349E-06  1.483442E-07  1.263852E-10 -8.550027E-08  2.474450E-08  2.414600E-09  1.323450E-12 -9.104750E-10
  1.940000E+02 -1.500000E+01  2.013600E+07  7.056000E+01  5.078900E-01  0.000000E+00  5.759200E-02  4.318900E-03  3.876200E-02 -3.994800E+04  1.000000E+00  6.590900E+02  1.033550E+03  9.778923E-01  1.930393E-01 -5.371953E+01  2.598912E+02  1.496712E-06  3.402297E-08  8.365883E-12 -4.975422E-09  1.490114E-06  1.165418E-07  1.496569E-06  1.204160E-07  1.452696E-10 -8.639316E-08  2.377000E-08  1.962000E-09  1.519800E-12 -9.192400E-10
  2.134000E+02 -1.500000E+01  2.013500E+07  7.056000E+01  5.075300E-01  0.000000E+00  5.759800E-02  4.318800E-03  3.876000E-02 -3.990400E+04  1.000000E+00  6.590900E+02  1.033550E+03  9.299518E-01  1.833557E-01 -4.884920E+01  3.619053E+02  1.423346E-06  1.880044E-08  9.035877E-12 -5.019501E-09  1.417050E-06  1.021094E-07  1.423194E-06  1.059501E-07  1.568870E-10 -8.714965E-08  2.262250E-08  1.727800E-09  1.640100E-12 -9.266550E-10
  2.347000E+02 -1.500000E+01  2.013500E+07  7.056000E+01  5.072300E-01  0.000000E+00  5.760300E-02  4.318800E-03  3.875900E-02 -3.986800E+04  1.000000E+00  6.590900E+02  1.033560E+03  8.856852E-01  1.854988E-01 -4.441150E+01  2.631817E+02  1.355603E-06  2.172598E-08  9.487768E-12 -5.056347E-09  1.349591E-06  1.056266E-07  1.355440E-06  1.095071E-07  1.647172E-10 -8.778120E-08  2.155950E-08  1.787050E-09  1.720800E-12 -9.327950E-10
  2.581000E+02 -1.500000E+01  2.013500E+07  7.056000E+01  5.069900E-01  0.000000E+00  5.760800E-02  4.318800E-03  3.875800E-02 -3.983800E+04  1.000000E+00  6.590800E+02  1.033560E+03  8.632033E-01  2.024917E-01 -4.037135E+01  1.114576E+02  1.321201E-06  4.741464E-08  1.002274E-11 -5.086593E-09  1.315331E-06  1.316987E-07  1.321028E-06  1.357132E-07  1.739881E-10 -8.829852E-08  2.102350E-08  2.215950E-09  1.816600E-12 -9.378950E-10
  2.839000E+02 -1.500000E+01  2.013500E+07  7.056000E+01  5.067900E-01  0.000000E+00  5.761300E-02  4.318800E-03  3.875700E-02 -3.981400E+04  1.000000E+00  6.590800E+02  1.033560E+03  8.878242E-01  2.337423E-01 -3.670578E+01  5.370666E+01  1.358892E-06  9.495474E-08  1.104407E-11 -5.110930E-09  1.352842E-06  1.794294E-07  1.358702E-06  1.836687E-07  1.917008E-10 -8.871383E-08  2.163300E-08  3.000500E-09  2.000650E-12 -9.419400E-10
  3.123000E+02 -1.500000E+01  2.013500E+07  7.056000E+01  5.066400E-01  0.000000E+00  5.761800E-02  4.318700E-03  3.875700E-02 -3.979500E+04  1.000000E+00  6.590800E+02  1.033570E+03  9.672526E-01  2.557878E-01 -3.337479E+01  3.588723E+01  1.480467E-06  1.284703E-07  1.270095E-11 -5.130381E-09  1.473863E-06  2.131159E-07  1.480246E-06  2.175155E-07  2.204434E-10 -8.904480E-08  2.357650E-08  3.554700E-09  2.299800E-12 -9.451350E-10
  3.434000E+02 -1.500000E+01  2.013500E+07  7.056000E+01  5.065100E-01  0.000000E+00  5.762200E-02  4.318700E-03  3.875600E-02 -3.978000E+04  1.000000E+00  6.590700E+02  1.033570E+03  1.073284E+00  2.531372E-01 -3.035082E+01  3.037809E+01  1.642760E-06  1.242709E-07  1.461783E-11 -5.145941E-09  1.635424E-06  2.091872E-07  1.642505E-06  2.135793E-07  2.536945E-10 -8.930847E-08  2.616800E-08  3.491450E-09  2.645950E-12 -9.477200E-10
  3.777000E+02 -1.500000E+01  2.013400E+07  7.056000E+01  5.064200E-01  0.000000E+00  5.762600E-02  4.318700E-03  3.875500E-02 -3.976900E+04  1.000000E+00  6.590700E+02  1.033570E+03  1.146367E+00  2.173143E-01 -2.759485E+01  3.853638E+01  1.754623E-06  6.939197E-08  1.595283E-11 -5.158637E-09  1.746781E-06  1.547518E-07  1.754345E-06  1.589147E-07  2.768443E-10 -8.952259E-08  2.795600E-08  2.598400E-09  2.886800E-12 -9.498050E-10
  4.154000E+02 -1.500000E+01  2.013400E+07  7.056000E+01  5.063400E-01  0.000000E+00  5.763000E-02  4.318600E-03  3.875400E-02 -3.975900E+04  1.000000E+00  6.590600E+02  1.033570E+03  1.150589E+00  1.846704E-01 -2.508887E+01  9.380612E+01  1.761084E-06  1.939442E-08  1.619340E-11 -5.169102E-09  1.753209E-06  1.051406E-07  1.760802E-06  1.090930E-07  2.810006E-10 -8.969859E-08  2.806350E-08  1.784200E-09  2.929650E-12 -9.515350E-10
  4.568000E+02 -1.500000E+01  2.013400E+07  7.056000E+01  5.062700E-01  0.000000E+00  5.763300E-02  4.318600E-03  3.875300E-02 -3.975100E+04  1.000000E+00  6.590500E+02  1.033580E+03  1.124526E+00  1.840626E-01 -2.281217E+01  8.111132E+01  1.721189E-06  1.837949E-08  1.590424E-11 -5.178295E-09  1.713492E-06  1.042772E-07  1.720912E-06  1.082317E-07  2.759650E-10 -8.985221E-08  2.743150E-08  1.770350E-09  2.876700E-12 -9.530150E-10
  5.024000E+02 -1.500000E+01  2.013300E+07  7.056000E+01  5.062000E-01  0.000000E+00  5.763700E-02  4.318600E-03  3.875200E-02 -3.974200E+04  1.000000E+00  6.590500E+02  1.033580E+03  1.185506E+00  2.386828E-01 -2.074190E+01  1.630358E+01  1.814524E-06  1.017867E-07  1.679813E-11 -5.187512E-09  1.806408E-06  1.874688E-07  1.814232E-06  1.917933E-07  2.914564E-10 -9.000647E-08  2.892400E-08  3.137500E-09  3.037700E-12 -9.545250E-10
  5.525000E+02 -1.500000E+01  2.013300E+07  7.056000E+01  5.061100E-01  0.000000E+00  5.764000E-02  4.318500E-03  3.875100E-02 -3.973100E+04  1.000000E+00  6.590400E+02  1.033580E+03  1.437184E+00  3.020982E-01 -1.886012E+01  8.714050E+00  2.199733E-06  1.986111E-07  2.040056E-11 -5.199487E-09  2.189895E-06  2.840656E-07  2.199379E-06  2.888203E-07  3.539390E-10 -9.020884E-08  3.507100E-08  4.725850E-09  3.688250E-12 -9.565000E-10
  6.076000E+02 -1.500000E+01  2.013200E+07  7.056000E+01  5.059700E-01  0.000000E+00  5.764300E-02  4.318500E-03  3.875000E-02 -3.971400E+04  1.000000E+00  6.590200E+02  1.033580E+03  1.732819E+00  2.625118E-01 -1.715081E+01  9.036025E+00  2.652215E-06  1.379170E-07  2.459576E-11 -5.218664E-09  2.640355E-06  2.239492E-07  2.651790E-06  2.284535E-07  4.266990E-10 -9.053630E-08  4.229500E-08  3.739350E-09  4.445400E-12 -9.597250E-10
  6.682000E+02 -1.500000E+01  2.013100E+07  7.056000E+01  5.057500E-01  0.000000E+00  5.764700E-02  4.318400E-03  3.874900E-02 -3.968800E+04  1.000000E+00  6.590100E+02  1.033580E+03  1.864348E+00  2.074784E-01 -1.559671E+01  1.504392E+01  2.853514E-06  5.351332E-08  2.635506E-11 -5.247940E-09  2.840764E-06  1.403940E-07  2.853062E-06  1.445523E-07  4.571946E-10 -9.103902E-08  4.552200E-08  2.367200E-09  4.761450E-12 -9.646450E-10
  7.348000E+02 -1.500000E+01  2.013000E+07  7.056000E+01  5.054200E-01  0.000000E+00  5.764900E-02  4.318300E-03  3.874900E-02 -3.964700E+04  1.000000E+00  6.589900E+02  1.033580E+03  2.189037E+00  3.425393E-01 -1.418293E+01  4.252840E+00  3.350464E-06  2.595691E-07  3.103911E-11 -5.289323E-09  3.335491E-06  3.462365E-07  3.349927E-06  3.513220E-07  5.384250E-10 -9.175341E-08  5.348300E-08  5.758900E-09  5.604050E-12 -9.715850E-10
  8.081000E+02 -1.500000E+01  2.012900E+07  7.056000E+01  5.049400E-01  0.000000E+00  5.765000E-02  4.318200E-03  3.874800E-02 -3.958900E+04  1.000000E+00  6.589600E+02  1.033590E+03  2.798942E+00  3.347985E-01 -1.289684E+01  3.610652E+00  4.283953E-06  2.471717E-07  4.022097E-11 -5.348011E-09  4.264790E-06  3.348647E-07  4.283258E-06  3.399411E-07  6.976787E-10 -9.276887E-08  6.844150E-08  5.582100E-09  7.255600E-12 -9.814200E-10
  8.887000E+02 -1.500000E+01  2.012700E+07  7.056000E+01  5.042900E-01  0.000000E+00  5.765100E-02  4.318000E-03  3.874700E-02 -3.951000E+04  1.000000E+00  6.589300E+02  1.033580E+03  3.118885E+00  2.196260E-01 -1.172698E+01  6.867066E+00  4.773608E-06  7.042114E-08  4.526934E-11 -5.420590E-09  4.752241E-06  1.600866E-07  4.772821E-06  1.644475E-07  7.852331E-10 -9.402590E-08  7.634950E-08  2.708900E-09  8.157200E-12 -9.934950E-10
  9.772000E+02 -1.500000E+01  2.012500E+07  7.056000E+01  5.033300E-01  0.000000E+00  5.765200E-02  4.317900E-03  3.874500E-02 -3.939500E+04  1.000000E+00  6.588900E+02  1.033580E+03  3.760093E+00  4.320590E-01 -1.066431E+01  1.981455E+00  5.754939E-06  3.945313E-07  5.511102E-11 -5.483368E-09  5.729166E-06  4.838266E-07  5.753977E-06  4.896445E-07  9.559299E-10 -9.511339E-08  9.221300E-08  8.134400E-09  9.912600E-12 -1.003350E-09
  1.075000E+03 -1.500000E+01  2.012200E+07  7.056000E+01  5.014400E-01  0.000000E+00  5.765300E-02  4.317600E-03  3.874400E-02 -3.916800E+04  1.000000E+00  6.588300E+02  1.033580E+03  4.536687E+00  2.749652E-01 -9.697911E+00  2.690165E+00  6.943447E-06  1.543585E-07  6.570241E-11 -5.487857E-09  6.912368E-06  2.447721E-07  6.942308E-06  2.495478E-07  1.139627E-09 -9.518936E-08  1.115700E-07  4.269650E-09  1.178550E-11 -1.001405E-09
  1.182000E+03 -1.500000E+01  2.011900E+07  7.056000E+01  4.966500E-01  0.000000E+00  5.765500E-02  4.317300E-03  3.874100E-02 -3.860100E+04  1.000000E+00  6.587500E+02  1.033580E+03  4.944324E+00  3.062389E-01 -8.819207E+00  1.867467E+00  7.567121E-06  2.038721E-07  6.382913E-11 -5.309454E-09  7.533388E-06  2.911074E-07  7.566014E-06  2.959646E-07  1.107110E-09 -9.209244E-08  1.224450E-07  5.607150E-09  1.137650E-11 -9.630850E-10
  1.300000E+03 -1.500000E+01  2.011400E+07  7.056000E+01  4.804800E-01  0.000000E+00  5.765600E-02  4.317000E-03  3.873900E-02 -3.676100E+04  1.000000E+00  6.586600E+02  1.033580E+03  5.677446E+00  4.032021E-01 -8.020317E+00  1.140814E+00  8.688728E-06  3.588262E-07  5.178038E-11 -4.608073E-09  8.650362E-06  4.337458E-07  8.687827E-06  4.387517E-07  8.981053E-10 -7.992547E-08  1.438350E-07  1.397895E-08  9.064500E-12 -8.221800E-10
  1.429000E+03 -1.500000E+01  2.010700E+07  7.056000E+01  4.300200E-01  0.000000E+00  5.766000E-02  4.316400E-03  3.873400E-02 -3.164200E+04  1.000000E+00  6.585300E+02  1.033580E+03  5.384466E+00  1.705341E-01 -7.307986E+00  2.463547E-01  8.225883E-06  7.067406E-09 -1.437571E-09 -4.209421E-09  8.214232E-06  7.689852E-08  8.250809E-06  8.007393E-08 -2.492954E-08 -7.300661E-08  1.456650E-07  2.732000E-09 -1.773905E-10 -7.144850E-10
  1.571000E+03 -1.500000E+01  2.010000E+07  7.056000E+01  2.808900E-01  0.000000E+00  5.766500E-02  4.315800E-03  3.873000E-02 -2.016600E+04  1.000000E+00  6.583800E+02  1.033580E+03  2.889921E+00  1.763428E-01 -8.079130E+00  4.515258E-01  4.129554E-06 -2.766463E-08 -3.051761E-08 -8.757322E-09  4.618162E-06  1.177841E-07  4.658762E-06  1.242037E-07 -5.292076E-07 -1.518686E-07  9.867550E-08  3.572450E-09 -2.880915E-09 -1.211355E-09
  1.728000E+03 -1.500000E+01  2.009000E+07  7.056000E+01  3.946600E-02  0.000000E+00  5.766600E-02  4.315000E-03  3.872400E-02 -5.294700E+03  1.000000E+00  6.581800E+02  1.033580E+03  2.912043E-01  5.174551E-02 -5.847312E+00 -1.652741E-01 -4.106809E-07 -3.008602E-07 -8.999797E-08 -1.734933E-08  1.084586E-06 -1.165432E-08  1.119352E-06  0.000000E+00 -1.530033E-06 -3.008602E-07  3.219550E-08  0.000000E+00 -8.008850E-09 -1.915150E-09
  1.900000E+03 -1.500000E+01  2.008900E+07  7.056000E+01  0.000000E+00  0.000000E+00  5.938800E-02  1.000000E+00  1.015900E-02  0.000000E+00  1.000000E+00  0.000000E+00  1.028090E+03 -3.909685E-01 -1.166363E-02 -2.409546E+00  9.674703E-03 -1.365198E-06 -5.248653E-07 -8.128176E-08 -3.068732E-08 -1.045536E-08 -1.335216E-08  0.000000E+00  0.000000E+00 -1.365198E-06 -5.248653E-07  0.000000E+00  0.000000E+00 -7.066600E-09 -3.263300E-09
  2.089000E+03 -1.500000E+01  2.009000E+07  7.056000E+01  0.000000E+00  0.000000E+00  5.999400E-02  1.000000E+00  9.245200E-05  0.000000E+00  1.000000E+00  0.000000E+00  1.026170E+03 -1.352718E-01  9.491644E-02 -2.202770E+00 -2.349036E-01 -4.687593E-07 -1.560534E-07 -2.812365E-08 -9.295313E-09 -3.137264E-11 -1.126502E-09  0.000000E+00  0.000000E+00 -4.687593E-07 -1.560534E-07  0.000000E+00  0.000000E+00 -2.429850E-09 -8.077300E-10
  2.298000E+03 -1.500000E+01  2.009100E+07  7.056000E+01  0.000000E+00  0.000000E+00  6.000000E-02  1.000000E+00  1.918100E-07  0.000000E+00  1.000000E+00  0.000000E+00  1.026160E+03 -7.417195E-02  1.395823E-01 -2.003774E+00 -1.766026E+04 -2.570110E-07  4.778093E-10 -1.542065E-08  2.866859E-11 -2.555713E-14  9.164751E-17  0.000000E+00  0.000000E+00 -2.570110E-07  4.778093E-10  0.000000E+00  0.000000E+00 -1.332250E-09  2.476754E-12
  2.527000E+03 -1.500000E+01  2.009200E+07  7.056000E+01  0.000000E+00  0.000000E+00  6.000000E-02  1.000000E+00  5.357900E-09  0.000000E+00  1.000000E+00  0.000000E+00  1.026160E+03 -6.999940E-02  1.394423E-01 -1.822036E+00 -6.012914E+03 -2.425529E-07 -7.254953E-12 -1.455319E-08 -4.352980E-13 -6.962535E-16 -5.118839E-20  0.000000E+00  0.000000E+00 -2.425529E-07 -7.254953E-12  0.000000E+00  0.000000E+00 -1.257300E-09 -3.760400E-14
  2.778000E+03 -1.500000E+01  2.009200E+07  7.056000E+01  0.000000E+00  0.000000E+00  6.000000E-02  1.000000E+00  1.220800E-10  0.000000E+00  1.000000E+00  0.000000E+00  1.026160E+03 -6.333423E-02  1.394438E-01 -1.657065E+00 -1.684217E+04 -2.194577E-07 -1.955181E-12 -1.316749E-08 -1.173110E-13 -1.430292E-17 -3.232051E-22  0.000000E+00  0.000000E+00 -2.194577E-07 -1.955181E-12  0.000000E+00  0.000000E+00 -1.137600E-09 -1.013375E-14
  3.055000E+03 -1.500000E+01  2.009300E+07  7.056000E+01  0.000000E+00  0.000000E+00  6.000000E-02  1.000000E+00  2.257600E-12  0.000000E+00  1.000000E+00  0.000000E+00  1.026160E+03 -5.724720E-02  1.394439E-01 -1.506915E+00 -1.588584E+04 -1.983654E-07 -1.711698E-12 -1.190193E-08 -1.027017E-13 -2.384971E-19 -5.169479E-24  0.000000E+00  0.000000E+00 -1.983654E-07 -1.711698E-12  0.000000E+00  0.000000E+00 -1.028265E-09 -8.872150E-15
  3.359000E+03 -1.500000E+01  2.009400E+07  7.056000E+01  0.000000E+00  0.000000E+00  6.000000E-02  1.000000E+00  3.391600E-14  0.000000E+00  1.000000E+00  0.000000E+00  1.026160E+03 -5.170080E-02  1.394440E-01 -1.370178E+00 -1.436477E+04 -1.791460E-07 -1.565687E-12 -1.074875E-08 -9.394136E-14 -3.227992E-21 -7.027802E-26  0.000000E+00  0.000000E+00 -1.791460E-07 -1.565687E-12  0.000000E+00  0.000000E+00 -9.286200E-10 -8.115000E-15
  3.694000E+03 -1.500000E+01  2.009400E+07  7.056000E+01  0.000000E+00  0.000000E+00  6.000000E-02  1.000000E+00  4.152700E-16  0.000000E+00  1.000000E+00  0.000000E+00  1.026160E+03 -4.667045E-02  1.394444E-01 -1.246214E+00 -1.308893E+04 -1.617154E-07 -1.420943E-12 -9.702910E-09 -8.525664E-14 -3.562149E-23 -7.734280E-28  0.000000E+00  0.000000E+00 -1.617154E-07 -1.420943E-12  0.000000E+00  0.000000E+00 -8.382650E-10 -7.364950E-15
  4.062000E+03 -1.500000E+01  2.009500E+07  7.056000E+01  0.000000E+00  0.000000E+00  6.000000E-02  1.000000E+00  4.163500E-18  0.000000E+00  1.000000E+00  0.000000E+00  1.026160E+03 -4.209583E-02  1.394439E-01 -1.133414E+00 -1.204978E+04 -1.458639E-07 -1.276591E-12 -8.751821E-09 -7.659530E-14 -3.217421E-25 -6.903751E-30  0.000000E+00  0.000000E+00 -1.458639E-07 -1.276591E-12  0.000000E+00  0.000000E+00 -7.560950E-10 -6.616700E-15
  4.467000E+03 -1.500000E+01  2.009600E+07  7.056000E+01  0.000000E+00  0.000000E+00  6.000000E-02  1.000000E+00  3.432100E-20  0.000000E+00  1.000000E+00  0.000000E+00  1.026160E+03 -3.793538E-02  1.394441E-01 -1.030650E+00 -1.123701E+04 -1.314473E-07 -1.132565E-12 -7.886840E-09 -6.795383E-14 -2.388083E-27 -5.005328E-32  0.000000E+00  0.000000E+00 -1.314473E-07 -1.132565E-12  0.000000E+00  0.000000E+00 -6.813650E-10 -5.870200E-15
  4.912000E+03 -1.500000E+01  2.009600E+07  7.056000E+01  0.000000E+00  0.000000E+00  6.000000E-02  1.000000E+00  2.333100E-22  0.000000E+00  1.000000E+00  0.000000E+00  1.026160E+03 -3.416589E-02  1.394444E-01 -9.372826E-01 -1.063908E+04 -1.183860E-07 -9.890716E-13 -7.103159E-09 -5.934430E-14 -1.460642E-29 -2.947072E-34  0.000000E+00  0.000000E+00 -1.183860E-07 -9.890716E-13  0.000000E+00  0.000000E+00 -6.136600E-10 -5.126450E-15
  5.401000E+03 -1.500000E+01  2.009700E+07  7.056000E+01  0.000000E+00  0.000000E+00  6.000000E-02  1.000000E+00  1.312100E-24  0.000000E+00  1.000000E+00  0.000000E+00  1.026160E+03 -3.075857E-02  1.394442E-01 -8.524897E-01 -1.028470E+04 -1.065794E-07 -8.460581E-13 -6.394748E-09 -5.076357E-14 -7.391041E-32 -1.406544E-36  0.000000E+00  0.000000E+00 -1.065794E-07 -8.460581E-13  0.000000E+00  0.000000E+00 -5.524600E-10 -4.385200E-15
  5.939000E+03 -1.500000E+01  2.009800E+07  7.056000E+01  0.000000E+00  0.000000E+00  6.000000E-02  1.000000E+00  6.116300E-27  0.000000E+00  1.000000E+00  0.000000E+00  1.026160E+03 -2.767848E-02  1.394441E-01 -7.752613E-01 -1.022589E+04 -9.590631E-08 -7.036282E-13 -5.754376E-09 -4.221755E-14 -3.098424E-34 -5.412316E-39  0.000000E+00  0.000000E+00 -9.590631E-08 -7.036282E-13  0.000000E+00  0.000000E+00 -4.971350E-10 -3.647000E-15
  6.530000E+03 -1.500000E+01  2.009800E+07  7.056000E+01  0.000000E+00  0.000000E+00  6.000000E-02  1.000000E+00  2.366300E-29  0.000000E+00  1.000000E+00  0.000000E+00  1.026160E+03 -2.490580E-02  1.394441E-01 -7.049789E-01 -1.059548E+04 -8.629891E-08 -5.618293E-13 -5.177935E-09 -3.370976E-14 -1.077958E-36 -1.660100E-41  0.000000E+00  0.000000E+00 -8.629891E-08 -5.618293E-13  0.000000E+00  0.000000E+00 -4.473350E-10 -2.912050E-15
  7.181000E+03 -1.500000E+01  2.009900E+07  7.056000E+01  0.000000E+00  0.000000E+00  6.000000E-02  1.000000E+00  7.586100E-32  0.000000E+00  1.000000E+00  0.000000E+00  1.026160E+03 -2.242338E-02  1.394444E-01 -6.410698E-01 -1.170195E+04 -7.769744E-08 -4.206410E-13 -4.661844E-09 -2.523845E-14 -3.108221E-39 -3.958051E-44  0.000000E+00  0.000000E+00 -7.769744E-08 -4.206410E-13  0.000000E+00  0.000000E+00 -4.027500E-10 -2.180250E-15
  7.896000E+03 -1.500000E+01  2.009900E+07  7.056000E+01  0.000000E+00  0.000000E+00  6.000000E-02  1.000000E+00  2.008300E-34  0.000000E+00  1.000000E+00  0.000000E+00  1.026160E+03 -2.021828E-02  1.394444E-01 -5.830468E-01 -1.453655E+04 -7.005637E-08 -2.800379E-13 -4.203384E-09 -1.680226E-14 -7.409466E-42 -6.931638E-47  0.000000E+00  0.000000E+00 -7.005637E-08 -2.800379E-13  0.000000E+00  0.000000E+00 -3.631400E-10 -1.451450E-15
  8.682000E+03 -1.500000E+01  2.010000E+07  7.056000E+01  0.000000E+00  0.000000E+00  6.000000E-02  1.000000E+00  4.360400E-37  0.000000E+00  1.000000E+00  0.000000E+00  1.026160E+03 -1.827260E-02  1.394444E-01 -5.302531E-01 -2.407015E+04 -6.331437E-08 -1.398834E-13 -3.798866E-09 -8.393002E-15 -1.449134E-44 -7.472430E-50  0.000000E+00  0.000000E+00 -6.331437E-08 -1.398834E-13  0.000000E+00  0.000000E+00 -3.281900E-10 -7.250300E-16
  9.547000E+03 -1.500000E+01  2.010100E+07  7.056000E+01  0.000000E+00  0.000000E+00  6.000000E-02  1.000000E+00  7.688100E-70  0.000000E+00  1.000000E+00  0.000000E+00  1.026160E+03 -8.681178E-03  1.394444E-01 -2.525385E-01 -7.517869E+04 -3.008015E-08  1.493643E-14 -1.804813E-09  8.961870E-16 -2.312601E-77  1.148324E-83  0.000000E+00  0.000000E+00 -3.008015E-08  1.493643E-14  0.000000E+00  0.000000E+00 -1.559200E-10  7.742550E-17
  3.750000E-02 -2.500000E+01  2.020100E+07  7.111000E+01  9.773100E-01  2.269100E-02  0.000000E+00  0.000000E+00  1.435000E-02 -1.000000E+07  1.000000E+00  6.568100E+02  0.000000E+00  8.285675E-04  1.143328E+00 -6.945893E+04  4.249131E+07  1.265800E-09  1.531927E-06  0.000000E+00  0.000000E+00  1.265800E-09  1.531927E-06  1.265800E-09  1.531927E-06  0.000000E+00  0.000000E+00  1.048900E-11  1.272190E-08  0.000000E+00  0.000000E+00
  1.162000E-01 -2.500000E+01  2.020100E+07  7.111000E+01  9.832700E-01  1.672600E-02  0.000000E+00  0.000000E+00  1.435000E-02 -1.000000E+07  1.000000E+00  6.568100E+02  0.000000E+00  2.568233E-03  1.143328E+00 -1.025386E+05  1.246591E+07  3.923476E-09  1.531925E-06  0.000000E+00  0.000000E+00  3.923476E-09  1.531925E-06  3.923476E-09  1.531925E-06  0.000000E+00  0.000000E+00  3.237850E-11  1.264485E-08  0.000000E+00  0.000000E+00
  2.028000E-01 -2.500000E+01  2.020100E+07  7.111000E+01  9.842200E-01  1.578300E-02  0.000000E+00  0.000000E+00  1.435000E-02 -1.000000E+07  1.000000E+00  6.568100E+02  0.000000E+00  4.482100E-03  1.143326E+00 -5.407331E+04  6.495004E+06  6.847285E-09  1.531920E-06  0.000000E+00  0.000000E+00  6.847285E-09  1.531920E-06  6.847285E-09  1.531920E-06  0.000000E+00  0.000000E+00  5.636300E-11  1.263260E-08  0.000000E+00  0.000000E+00
  2.980000E-01 -2.500000E+01  2.020100E+07  7.111000E+01  9.846700E-01  1.532800E-02  0.000000E+00  0.000000E+00  1.435000E-02 -1.000000E+07  1.000000E+00  6.568100E+02  0.000000E+00  6.585344E-03  1.143315E+00 -3.596574E+04  4.021545E+06  1.006040E-08  1.531909E-06  0.000000E+00  0.000000E+00  1.006040E-08  1.531909E-06  1.006040E-08  1.531909E-06  0.000000E+00  0.000000E+00  8.275850E-11  1.262630E-08  0.000000E+00  0.000000E+00
  4.027000E-01 -2.500000E+01  2.020100E+07  7.111000E+01  9.848200E-01  1.518500E-02  0.000000E+00  0.000000E+00  1.435000E-02 -1.000000E+07  1.000000E+00  6.568100E+02  0.000000E+00  8.896718E-03  1.143306E+00 -2.635614E+04  2.706646E+06  1.359147E-08  1.531891E-06  0.000000E+00  0.000000E+00  1.359147E-08  1.531891E-06  1.359147E-08  1.531891E-06  0.000000E+00  0.000000E+00  1.117750E-10  1.262400E-08  0.000000E+00  0.000000E+00
  5.178000E-01 -2.500000E+01  2.020100E+07  7.111000E+01  9.851500E-01  1.485100E-02  0.000000E+00  0.000000E+00  1.435000E-02 -1.000000E+07  1.000000E+00  6.568100E+02  0.000000E+00  1.144012E-02  1.143290E+00 -2.039532E+04  1.914393E+06  1.747702E-08  1.531869E-06  0.000000E+00  0.000000E+00  1.747702E-08  1.531869E-06  1.747702E-08  1.531869E-06  0.000000E+00  0.000000E+00  1.436950E-10  1.262030E-08  0.000000E+00  0.000000E+00
  6.444000E-01 -2.500000E+01  2.020100E+07  7.111000E+01  9.851500E-01  1.484600E-02  0.000000E+00  0.000000E+00  1.435000E-02 -1.000000E+07  1.000000E+00  6.568100E+02  0.000000E+00  1.423685E-02  1.143268E+00 -1.634144E+04  1.398970E+06  2.174963E-08  1.531837E-06  0.000000E+00  0.000000E+00  2.174963E-08  1.531837E-06  2.174963E-08  1.531837E-06  0.000000E+00  0.000000E+00  1.787950E-10  1.261970E-08  0.000000E+00  0.000000E+00
  7.835000E-01 -2.500000E+01  2.020100E+07  7.111000E+01  9.853000E-01  1.469500E-02  0.000000E+00  0.000000E+00  1.435000E-02 -1.000000E+07  1.000000E+00  6.568100E+02  0.000000E+00  1.731133E-02  1.143240E+00 -1.341247E+04  1.046161E+06  2.644654E-08  1.531788E-06  0.000000E+00  0.000000E+00  2.644654E-08  1.531788E-06  2.644654E-08  1.531788E-06  0.000000E+00  0.000000E+00  2.173850E-10  1.261680E-08  0.000000E+00  0.000000E+00
  9.366000E-01 -2.500000E+01  2.020100E+07  7.111000E+01  9.853400E-01  1.466100E-02  0.000000E+00  0.000000E+00  1.435000E-02 -1.000000E+07  1.000000E+00  6.568100E+02  0.000000E+00  2.069239E-02  1.143201E+00 -1.120586E+04  7.959647E+05  3.161168E-08  1.531734E-06  0.000000E+00  0.000000E+00  3.161168E-08  1.531734E-06  3.161168E-08  1.531734E-06  0.000000E+00  0.000000E+00  2.598200E-10  1.261645E-08  0.000000E+00  0.000000E+00
  1.105000E+00 -2.500000E+01  2.020100E+07  7.111000E+01  9.853800E-01  1.462200E-02  0.000000E+00  0.000000E+00  1.435000E-02 -1.000000E+07  1.000000E+00  6.568100E+02  0.000000E+00  2.440997E-02  1.143150E+00 -9.489723E+03  6.134297E+05  3.729096E-08  1.531654E-06  0.000000E+00  0.000000E+00  3.729096E-08  1.531654E-06  3.729096E-08  1.531654E-06  0.000000E+00  0.000000E+00  3.064900E-10  1.261505E-08  0.000000E+00  0.000000E+00
  1.290000E+00 -2.500000E+01  2.020100E+07  7.111000E+01  9.855200E-01  1.448100E-02  0.000000E+00  0.000000E+00  1.435000E-02 -1.000000E+07  1.000000E+00  6.568100E+02  0.000000E+00  2.849852E-02  1.143084E+00 -8.122549E+03  4.779398E+05  4.353705E-08  1.531556E-06  0.000000E+00  0.000000E+00  4.353705E-08  1.531556E-06  4.353705E-08  1.531556E-06  0.000000E+00  0.000000E+00  3.577900E-10  1.261210E-08  0.000000E+00  0.000000E+00
  1.493000E+00 -2.500000E+01  2.020100E+07  7.111000E+01  9.854500E-01  1.455000E-02  0.000000E+00  0.000000E+00  1.435000E-02 -1.000000E+07  1.000000E+00  6.568100E+02  0.000000E+00  3.299712E-02  1.143003E+00 -7.012969E+03  3.754255E+05  5.040959E-08  1.531428E-06  0.000000E+00  0.000000E+00  5.040959E-08  1.531428E-06  5.040959E-08  1.531428E-06  0.000000E+00  0.000000E+00  4.142550E-10  1.261310E-08  0.000000E+00  0.000000E+00
  1.717000E+00 -2.500000E+01  2.020100E+07  7.111000E+01  9.862300E-01  1.377300E-02  0.000000E+00  0.000000E+00  1.435000E-02 -1.000000E+07  1.000000E+00  6.568100E+02  0.000000E+00  3.794389E-02  1.142896E+00 -6.097685E+03  2.970176E+05  5.796679E-08  1.531268E-06  0.000000E+00  0.000000E+00  5.796679E-08  1.531268E-06  5.796679E-08  1.531268E-06  0.000000E+00  0.000000E+00  4.761750E-10  1.259880E-08  0.000000E+00  0.000000E+00
  1.963000E+00 -2.500000E+01  2.020100E+07  7.111000E+01  9.850100E-01  1.498600E-02  0.000000E+00  0.000000E+00  1.435000E-02 -1.000000E+07  1.000000E+00  6.568100E+02  0.000000E+00  4.337458E-02  1.142763E+00 -5.331859E+03  2.362720E+05  6.626320E-08  1.531064E-06  0.000000E+00  0.000000E+00  6.626320E-08  1.531064E-06  6.626320E-08  1.531064E-06  0.000000E+00  0.000000E+00  5.444850E-10  1.261625E-08  0.000000E+00  0.000000E+00
  2.234000E+00 -2.500000E+01  2.020100E+07  7.111000E+01  9.854300E-01  1.457200E-02  0.000000E+00  0.000000E+00  1.435000E-02 -1.000000E+07  1.000000E+00  6.568100E+02  0.000000E+00  4.934019E-02  1.142597E+00 -4.684431E+03  1.888551E+05  7.537689E-08  1.530810E-06  0.000000E+00  0.000000E+00  7.537689E-08  1.530810E-06  7.537689E-08  1.530810E-06  0.000000E+00  0.000000E+00  6.195900E-10  1.260800E-08  0.000000E+00  0.000000E+00
  2.531000E+00 -2.500000E+01  2.020100E+07  7.111000E+01  9.856100E-01  1.438700E-02  0.000000E+00  3.330700E-16  1.435000E-02 -1.000000E+07  1.000000E+00  6.568100E+02  0.000000E+00  5.589605E-02  1.142388E+00 -4.132561E+03  1.515452E+05  8.539205E-08  1.530491E-06  0.000000E+00  0.000000E+00  8.539205E-08  1.530491E-06  8.539205E-08  1.530491E-06  0.000000E+00  0.000000E+00  7.017050E-10  1.260220E-08  0.000000E+00  0.000000E+00
  2.858000E+00 -2.500000E+01  2.020100E+07  7.111000E+01  9.856100E-01  1.439200E-02  0.000000E+00  6.661300E-16  1.435000E-02 -1.000000E+07  1.000000E+00  6.568100E+02  0.000000E+00  6.310570E-02  1.142130E+00 -3.658791E+03  1.220627E+05  9.640598E-08  1.530093E-06  0.000000E+00  0.000000E+00  9.640598E-08  1.530093E-06  9.640598E-08  1.530093E-06  0.000000E+00  0.000000E+00  7.921450E-10  1.259965E-08  0.000000E+00  0.000000E+00
  3.218000E+00 -2.500000E+01  2.020100E+07  7.111000E+01  9.856200E-01  1.438200E-02  0.000000E+00  1.776400E-15  1.435000E-02 -1.000000E+07  1.000000E+00  6.568100E+02  0.000000E+00  7.102631E-02  1.141809E+00 -3.249261E+03  9.860281E+04  1.085062E-07  1.529609E-06  0.000000E+00  0.000000E+00  1.085062E-07  1.529609E-06  1.085062E-07  1.529609E-06  0.000000E+00  0.000000E+00  8.915650E-10  1.259575E-08  0.000000E+00  0.000000E+00
  3.613000E+00 -2.500000E+01  2.020100E+07  7.111000E+01  9.855100E-01  1.448500E-02  0.000000E+00  4.996000E-15  1.435000E-02 -1.000000E+07  1.000000E+00  6.568100E+02  0.000000E+00  7.972932E-02  1.141414E+00 -2.893105E+03  7.985905E+04  1.218018E-07  1.529004E-06  0.000000E+00  0.000000E+00  1.218018E-07  1.529004E-06  1.218018E-07  1.529004E-06  0.000000E+00  0.000000E+00  1.000875E-09  1.259065E-08  0.000000E+00  0.000000E+00
  4.048000E+00 -2.500000E+01  2.020100E+07  7.111000E+01  9.857900E-01  1.421200E-02  0.000000E+00  1.398900E-14  1.435000E-02 -1.000000E+07  1.000000E+00  6.568100E+02  0.000000E+00  8.928496E-02  1.140928E+00 -2.581762E+03  6.480060E+04  1.364001E-07  1.528261E-06  0.000000E+00  0.000000E+00  1.364001E-07  1.528261E-06  1.364001E-07  1.528261E-06  0.000000E+00  0.000000E+00  1.120700E-09  1.258025E-08  0.000000E+00  0.000000E+00
  4.526000E+00 -2.500000E+01  2.020100E+07  7.111000E+01  9.856000E-01  1.439900E-02  0.000000E+00  4.030100E-14  1.435000E-02 -1.000000E+07  1.000000E+00  6.568100E+02  0.000000E+00  9.978420E-02  1.140330E+00 -2.308657E+03  5.274529E+04  1.524399E-07  1.527353E-06  0.000000E+00  0.000000E+00  1.524399E-07  1.527353E-06  1.524399E-07  1.527353E-06  0.000000E+00  0.000000E+00  1.252450E-09  1.257915E-08  0.000000E+00  0.000000E+00
  5.052000E+00 -2.500000E+01  2.020100E+07  7.111000E+01  9.856600E-01  1.433600E-02  0.000000E+00  1.118000E-13  1.435000E-02 -1.000000E+07  1.000000E+00  6.568100E+02  0.000000E+00  1.113215E-01  1.139600E+00 -2.068467E+03  4.297251E+04  1.700654E-07  1.526233E-06  0.000000E+00  0.000000E+00  1.700654E-07  1.526233E-06  1.700654E-07  1.526233E-06  0.000000E+00  0.000000E+00  1.397350E-09  1.256730E-08  0.000000E+00  0.000000E+00
  5.630000E+00 -2.500000E+01  2.020100E+07  7.111000E+01  9.856400E-01  1.436500E-02  0.000000E+00  3.018700E-13  1.435000E-02 -1.000000E+07  1.000000E+00  6.568100E+02  0.000000E+00  1.239642E-01  1.138702E+00 -1.855787E+03  3.507194E+04  1.893794E-07  1.524869E-06  0.000000E+00  0.000000E+00  1.893794E-07  1.524869E-06  1.893794E-07  1.524869E-06  0.000000E+00  0.000000E+00  1.556000E-09  1.255520E-08  0.000000E+00  0.000000E+00
  6.266000E+00 -2.500000E+01  2.020100E+07  7.111000E+01  9.855700E-01  1.442500E-02  0.000000E+00  7.989200E-13  1.435000E-02 -1.000000E+07  1.000000E+00  6.568100E+02  0.000000E+00  1.378453E-01  1.137613E+00 -1.667338E+03  2.865524E+04  2.105856E-07  1.523202E-06  0.000000E+00  0.000000E+00  2.105856E-07  1.523202E-06  2.105856E-07  1.523202E-06  0.000000E+00  0.000000E+00  1.730350E-09  1.254295E-08  0.000000E+00  0.000000E+00
  6.965000E+00 -2.500000E+01  2.020100E+07  7.111000E+01  9.857000E-01  1.429800E-02  0.000000E+00  2.062900E-12  1.435000E-02 -1.000000E+07  1.000000E+00  6.568100E+02  0.000000E+00  1.530767E-01  1.136283E+00 -1.499987E+03  2.345387E+04  2.338548E-07  1.521175E-06  0.000000E+00  0.000000E+00  2.338548E-07  1.521175E-06  2.338548E-07  1.521175E-06  0.000000E+00  0.000000E+00  1.921500E-09  1.252475E-08  0.000000E+00  0.000000E+00
  7.734000E+00 -2.500000E+01  2.020100E+07  7.111000E+01  9.856900E-01  1.430900E-02  0.000000E+00  5.210700E-12  1.435000E-02 -1.000000E+07  1.000000E+00  6.568100E+02  0.000000E+00  1.697556E-01  1.134669E+00 -1.350814E+03  1.921293E+04  2.593353E-07  1.518712E-06  0.000000E+00  0.000000E+00  2.593353E-07  1.518712E-06  2.593353E-07  1.518712E-06  0.000000E+00  0.000000E+00  2.130700E-09  1.250455E-08  0.000000E+00  0.000000E+00
  8.579000E+00 -2.500000E+01  2.020100E+07  7.111000E+01  9.856600E-01  1.434000E-02  0.000000E+00  1.288100E-11  1.435000E-02 -1.000000E+07  1.000000E+00  6.568100E+02  0.000000E+00  1.880258E-01  1.132713E+00 -1.217675E+03  1.575419E+04  2.872465E-07  1.515728E-06  0.000000E+00  0.000000E+00  2.872465E-07  1.515728E-06  2.872465E-07  1.515728E-06  0.000000E+00  0.000000E+00  2.360050E-09  1.248050E-08  0.000000E+00  0.000000E+00
  9.508000E+00 -2.500000E+01  2.020100E+07  7.111000E+01  9.856400E-01  1.436100E-02  0.000000E+00  3.115400E-11  1.435000E-02 -1.000000E+07  1.000000E+00  6.568100E+02  0.000000E+00  2.080141E-01  1.130349E+00 -1.098599E+03  1.292999E+04  3.177830E-07  1.512119E-06  0.000000E+00  0.000000E+00  3.177830E-07  1.512119E-06  3.177830E-07  1.512119E-06  0.000000E+00  0.000000E+00  2.611050E-09  1.245070E-08  0.000000E+00  0.000000E+00
  1.053000E+01 -2.500000E+01  2.020100E+07  7.111000E+01  9.857900E-01  1.421500E-02  0.000000E+00  7.389000E-11  1.435000E-02 -1.000000E+07  1.000000E+00  6.568100E+02  0.000000E+00  2.298495E-01  1.127500E+00 -9.918816E+02  1.062233E+04  3.511404E-07  1.507776E-06  0.000000E+00  0.000000E+00  3.511404E-07  1.507776E-06  3.511404E-07  1.507776E-06  0.000000E+00  0.000000E+00  2.884950E-09  1.241400E-08  0.000000E+00  0.000000E+00
  1.165000E+01 -2.500000E+01  2.020100E+07  7.111000E+01  9.856000E-01  1.440000E-02  0.000000E+00  1.729200E-10  1.435000E-02 -1.000000E+07  1.000000E+00  6.568100E+02  0.000000E+00  2.537034E-01  1.124074E+00 -8.962131E+02  8.731796E+03  3.875807E-07  1.502547E-06  0.000000E+00  0.000000E+00  3.875807E-07  1.502547E-06  3.875807E-07  1.502547E-06  0.000000E+00  0.000000E+00  3.184400E-09  1.237205E-08  0.000000E+00  0.000000E+00
  1.289000E+01 -2.500000E+01  2.020100E+07  7.111000E+01  9.856600E-01  1.433500E-02  0.000000E+00  3.980700E-10  1.435000E-02 -1.000000E+07  1.000000E+00  6.568100E+02  0.000000E+00  2.797117E-01  1.119972E+00 -8.103160E+02  7.184928E+03  4.273135E-07  1.496293E-06  0.000000E+00  0.000000E+00  4.273135E-07  1.496293E-06  4.273135E-07  1.496293E-06  0.000000E+00  0.000000E+00  3.511000E-09  1.232045E-08  0.000000E+00  0.000000E+00
  1.425000E+01 -2.500000E+01  2.020100E+07  7.111000E+01  9.857800E-01  1.421800E-02  0.000000E+00  8.950900E-10  1.435000E-02 -1.000000E+07  1.000000E+00  6.568100E+02  0.000000E+00  3.079858E-01  1.115078E+00 -7.330027E+02  5.914023E+03  4.705078E-07  1.488819E-06  0.000000E+00  0.000000E+00  4.705078E-07  1.488819E-06  4.705078E-07  1.488819E-06  0.000000E+00  0.000000E+00  3.865550E-09  1.225725E-08  0.000000E+00  0.000000E+00
  1.574000E+01 -2.500000E+01  2.020100E+07  7.111000E+01  9.855400E-01  1.446400E-02  0.000000E+00  2.008600E-09  1.435000E-02 -1.000000E+07  1.000000E+00  6.568100E+02  0.000000E+00  3.387496E-01  1.109257E+00 -6.634901E+02  4.870843E+03  5.175066E-07  1.479939E-06  0.000000E+00  0.000000E+00  5.175066E-07  1.479939E-06  5.175066E-07  1.479939E-06  0.000000E+00  0.000000E+00  4.252000E-09  1.218740E-08  0.000000E+00  0.000000E+00
  1.739000E+01 -2.500000E+01  2.020100E+07  7.111000E+01  9.857900E-01  1.421100E-02  0.000000E+00  4.292300E-09  1.435000E-02 -1.000000E+07  1.000000E+00  6.568100E+02  0.000000E+00  3.721133E-01  1.102378E+00 -6.009026E+02  4.014242E+03  5.684768E-07  1.469441E-06  0.000000E+00  0.000000E+00  5.684768E-07  1.469441E-06  5.684768E-07  1.469441E-06  0.000000E+00  0.000000E+00  4.670700E-09  1.209760E-08  0.000000E+00  0.000000E+00
  1.919000E+01 -2.500000E+01  2.020100E+07  7.111000E+01  9.857000E-01  1.429900E-02  0.000000E+00  9.096500E-09  1.435000E-02 -1.000000E+07  1.000000E+00  6.568100E+02  0.000000E+00  4.080738E-01  1.094288E+00 -5.443215E+02  3.310596E+03  6.234133E-07  1.457099E-06  0.000000E+00  0.000000E+00  6.234133E-07  1.457099E-06  6.234133E-07  1.457099E-06  0.000000E+00  0.000000E+00  5.121700E-09  1.199625E-08  0.000000E+00  0.000000E+00
  2.118000E+01 -2.500000E+01  2.020100E+07  7.111000E+01  9.856100E-01  1.439000E-02  0.000000E+00  1.893600E-08  1.435000E-02 -1.000000E+07  1.000000E+00  6.568100E+02  0.000000E+00  4.467097E-01  1.084846E+00 -4.931765E+02  2.732769E+03  6.824368E-07  1.442690E-06  0.000000E+00  0.000000E+00  6.824368E-07  1.442690E-06  6.824368E-07  1.442690E-06  0.000000E+00  0.000000E+00  5.607150E-09  1.187915E-08  0.000000E+00  0.000000E+00
  2.336000E+01 -2.500000E+01  2.020100E+07  7.111000E+01  9.858100E-01  1.418900E-02  0.000000E+00  3.813200E-08  1.435000E-02 -1.000000E+07  1.000000E+00  6.568100E+02  0.000000E+00  4.881252E-01  1.073913E+00 -4.469751E+02  2.255975E+03  7.457064E-07  1.426010E-06  0.000000E+00  0.000000E+00  7.457064E-07  1.426008E-06  7.457064E-07  1.426010E-06  0.000000E+00  0.000000E+00  6.126600E-09  1.174125E-08  0.000000E+00  0.000000E+00
  2.576000E+01 -2.500000E+01  2.020100E+07  7.111000E+01  9.856200E-01  1.437800E-02  0.000000E+00  7.416700E-08  1.435000E-02 -1.000000E+07  1.000000E+00  6.568100E+02  0.000000E+00  5.324249E-01  1.061369E+00 -4.052769E+02  1.863655E+03  8.133839E-07  1.406869E-06  0.000000E+00  0.000000E+00  8.133839E-07  1.406868E-06  8.133839E-07  1.406869E-06  0.000000E+00  0.000000E+00  6.682650E-09  1.158335E-08  0.000000E+00  0.000000E+00
  2.840000E+01 -2.500000E+01  2.020100E+07  7.111000E+01  9.856400E-01  1.435900E-02  0.000000E+00  1.444400E-07  1.435000E-02 -1.000000E+07  1.000000E+00  6.568100E+02  0.000000E+00  5.795222E-01  1.047142E+00 -3.675853E+02  1.540257E+03  8.853341E-07  1.385159E-06  0.000000E+00  0.000000E+00  8.853341E-07  1.385157E-06  8.853341E-07  1.385159E-06  0.000000E+00  0.000000E+00  7.274400E-09  1.140485E-08  0.000000E+00  0.000000E+00
  3.131000E+01 -2.500000E+01  2.020100E+07  7.111000E+01  9.857200E-01  1.428400E-02  0.000000E+00  2.724000E-07  1.435000E-02 -1.000000E+07  1.000000E+00  6.568100E+02  0.000000E+00  6.293030E-01  1.031228E+00 -3.334825E+02  1.273954E+03  9.613827E-07  1.360877E-06  0.000000E+00  0.000000E+00  9.613827E-07  1.360873E-06  9.613827E-07  1.360877E-06  0.000000E+00  0.000000E+00  7.898900E-09  1.120515E-08  0.000000E+00  0.000000E+00
  3.450000E+01 -2.500000E+01  2.020100E+07  7.111000E+01  9.857700E-01  1.423000E-02  0.000000E+00  4.589300E-07  1.435000E-02 -1.000000E+07  1.000000E+00  6.568100E+02  0.000000E+00  6.816348E-01  1.013740E+00 -3.026384E+02  1.054113E+03  1.041329E-06  1.334197E-06  0.000000E+00  0.000000E+00  1.041329E-06  1.334190E-06  1.041329E-06  1.334197E-06  0.000000E+00  0.000000E+00  8.555200E-09  1.098440E-08  0.000000E+00  0.000000E+00
  3.801000E+01 -2.500000E+01  2.020100E+07  7.111000E+01  9.857900E-01  1.421200E-02  0.000000E+00  8.003800E-07  1.435000E-02 -1.000000E+07  1.000000E+00  6.568100E+02  0.000000E+00  7.362103E-01  9.949687E-01 -2.746976E+02  8.725928E+02  1.124705E-06  1.305552E-06  0.000000E+00  0.000000E+00  1.124703E-06  1.305546E-06  1.124705E-06  1.305552E-06  0.000000E+00  0.000000E+00  9.239800E-09  1.074850E-08  0.000000E+00  0.000000E+00
  4.187000E+01 -2.500000E+01  2.020100E+07  7.111000E+01  9.855800E-01  1.442300E-02  0.000000E+00  1.302600E-06  1.435000E-02 -1.000000E+07  1.000000E+00  6.568100E+02  0.000000E+00  7.926941E-01  9.754972E-01 -2.493766E+02  7.226593E+02  1.210996E-06  1.275841E-06  0.000000E+00  0.000000E+00  1.210994E-06  1.275827E-06  1.210996E-06  1.275841E-06  0.000000E+00  0.000000E+00  9.949850E-09  1.050510E-08  0.000000E+00  0.000000E+00
  4.612000E+01 -2.500000E+01  2.020100E+07  7.111000E+01  9.857600E-01  1.424200E-02  0.000000E+00  2.148400E-06  1.435000E-02 -1.000000E+07  1.000000E+00  6.568100E+02  0.000000E+00  8.507874E-01  9.563266E-01 -2.264372E+02  5.984271E+02  1.299743E-06  1.246594E-06  0.000000E+00  0.000000E+00  1.299742E-06  1.246575E-06  1.299743E-06  1.246594E-06  0.000000E+00  0.000000E+00  1.067900E-08  1.026270E-08  0.000000E+00  0.000000E+00
  5.079000E+01 -2.500000E+01  2.020100E+07  7.111000E+01  9.857300E-01  1.427200E-02  0.000000E+00  3.355800E-06  1.435000E-02 -1.000000E+07  1.000000E+00  6.568100E+02  0.000000E+00  9.099347E-01  9.391250E-01 -2.056124E+02  4.959119E+02  1.390102E-06  1.220346E-06  0.000000E+00  0.000000E+00  1.390097E-06  1.220324E-06  1.390102E-06  1.220346E-06  0.000000E+00  0.000000E+00  1.142050E-08  1.004690E-08  0.000000E+00  0.000000E+00
  5.592000E+01 -2.500000E+01  2.020100E+07  7.111000E+01  9.856800E-01  1.431700E-02  0.000000E+00  5.547600E-06  1.435000E-02 -1.000000E+07  1.000000E+00  6.568100E+02  0.000000E+00  9.701395E-01  9.264611E-01 -1.867340E+02  4.103933E+02  1.482076E-06  1.201030E-06  0.000000E+00  0.000000E+00  1.482069E-06  1.200995E-06  1.482076E-06  1.201030E-06  0.000000E+00  0.000000E+00  1.217650E-08  9.888850E-09  0.000000E+00  0.000000E+00
  6.156000E+01 -2.500000E+01  2.020100E+07  7.111000E+01  9.029000E-01  3.162000E-03  2.687500E-01  3.725300E-03  1.435000E-02 -3.231300E+05  1.000000E+00  6.568100E+02  1.191640E+03  1.034476E+00  9.220048E-01 -1.706646E+02  3.391242E+02  1.569958E-06  1.194237E-06 -1.186247E-09  0.000000E+00  1.584970E-06  1.189755E-06  1.588754E-06  1.194237E-06 -1.879625E-08  0.000000E+00  1.367450E-08  1.061780E-08 -2.464400E-10  0.000000E+00
  6.777000E+01 -2.500000E+01  2.020100E+07  7.111000E+01  6.087400E-01  0.000000E+00  6.311100E-02  4.357600E-03  3.772600E-02 -5.542300E+04  1.000000E+00  6.568100E+02  1.036920E+03  1.082056E+00  7.165914E-01 -1.559184E+02  2.963103E+02  1.633702E-06  8.789613E-07 -2.121637E-09 -2.011297E-10  1.660670E-06  8.782117E-07  1.668759E-06  8.822001E-07 -3.505634E-08 -3.239406E-09  1.862750E-08  1.171075E-08 -4.250750E-10 -4.251750E-11
  7.460000E+01 -2.500000E+01  2.020100E+07  7.111000E+01  5.314000E-01  0.000000E+00  5.752700E-02  4.372700E-03  3.873100E-02 -4.296700E+04  1.000000E+00  6.568000E+02  1.033220E+03  1.086373E+00  5.350567E-01 -1.410790E+02  2.811309E+02  1.646952E-06  5.719478E-07 -1.327179E-09 -3.312013E-09  1.661843E-06  6.245224E-07  1.670026E-06  6.295269E-07 -2.307425E-08 -5.757776E-08  2.381650E-08  9.652100E-09 -2.498950E-10 -6.372150E-10
  8.210000E+01 -2.500000E+01  2.020100E+07  7.111000E+01  5.077100E-01  0.000000E+00  5.749600E-02  4.372800E-03  3.873600E-02 -3.992600E+04  1.000000E+00  6.568000E+02  1.033200E+03  1.062062E+00  4.679790E-01 -1.275758E+02  2.614957E+02  1.617615E-06  4.438372E-07 -5.112252E-10 -5.992478E-09  1.619049E-06  5.416091E-07  1.626506E-06  5.480617E-07 -8.890895E-09 -1.042248E-07  2.535750E-08  8.842800E-09 -9.265600E-11 -1.101640E-09
  9.035000E+01 -2.500000E+01  2.020100E+07  7.111000E+01  5.003100E-01  0.000000E+00  5.751200E-02  4.372800E-03  3.873300E-02 -3.903400E+04  1.000000E+00  6.568000E+02  1.033210E+03  1.034020E+00  4.353964E-01 -1.156908E+02  2.324343E+02  1.578163E-06  3.839362E-07 -1.571903E-10 -7.054351E-09  1.573877E-06  4.996118E-07  1.580896E-06  5.065967E-07 -2.733023E-09 -1.226602E-07  2.540100E-08  8.318500E-09 -2.811900E-11 -1.279000E-09
  9.942000E+01 -2.500000E+01  2.020100E+07  7.111000E+01  4.974600E-01  0.000000E+00  5.752700E-02  4.372700E-03  3.873100E-02 -3.869600E+04  1.000000E+00  6.568000E+02  1.033220E+03  1.012208E+00  4.150766E-01 -1.050593E+02  2.019437E+02  1.545832E-06  3.486407E-07 -5.361164E-11 -7.502207E-09  1.539962E-06  4.718915E-07  1.546763E-06  4.790542E-07 -9.318807E-10 -1.304139E-07  2.510850E-08  7.922300E-09 -9.536850E-12 -1.352750E-09
  1.094000E+02 -2.500000E+01  2.020100E+07  7.111000E+01  4.958000E-01  0.000000E+00  5.754000E-02  4.372700E-03  3.872800E-02 -3.850200E+04  1.000000E+00  6.568000E+02  1.033230E+03  9.997156E-01  3.996589E-01 -9.545738E+01  1.740533E+02  1.527035E-06  3.224481E-07 -2.366276E-11 -7.781129E-09  1.520751E-06  4.504239E-07  1.527448E-06  4.576792E-07 -4.112132E-10 -1.352312E-07  2.490800E-08  7.600050E-09 -4.195300E-12 -1.398450E-09
  1.204000E+02 -2.500000E+01  2.020100E+07  7.111000E+01  4.945600E-01  0.000000E+00  5.755200E-02  4.372600E-03  3.872600E-02 -3.835700E+04  1.000000E+00  6.568000E+02  1.033240E+03  9.955624E-01  3.836492E-01 -8.675430E+01  1.506944E+02  1.520808E-06  2.959262E-07 -1.097023E-11 -8.000207E-09  1.514346E-06  4.276355E-07  1.521004E-06  4.349361E-07 -1.906051E-10 -1.390099E-07  2.487600E-08  7.244400E-09 -1.940250E-12 -1.434200E-09
  1.324000E+02 -2.500000E+01  2.020100E+07  7.111000E+01  4.935400E-01  0.000000E+00  5.756200E-02  4.372600E-03  3.872400E-02 -3.823800E+04  1.000000E+00  6.568000E+02  1.033250E+03  9.955612E-01  3.617184E-01 -7.884733E+01  1.335171E+02  1.520885E-06  2.606955E-07 -3.005345E-12 -8.185347E-09  1.514284E-06  3.956127E-07  1.520936E-06  4.028968E-07 -5.221018E-11 -1.422012E-07  2.493200E-08  6.727250E-09 -5.306990E-13 -1.464350E-09
  1.457000E+02 -2.500000E+01  2.020000E+07  7.111000E+01  4.926800E-01  0.000000E+00  5.757200E-02  4.372600E-03  3.872200E-02 -3.813900E+04  1.000000E+00  6.567900E+02  1.033250E+03  9.927897E-01  3.305613E-01 -7.166563E+01  1.242303E+02  1.516704E-06  2.116289E-07  2.777998E-12 -8.345094E-09  1.510025E-06  3.493966E-07  1.516651E-06  3.565825E-07  4.825322E-11 -1.449532E-07  2.490900E-08  5.965950E-09  4.896910E-13 -1.490300E-09
  1.603000E+02 -2.500000E+01  2.020000E+07  7.111000E+01  4.919500E-01  0.000000E+00  5.758000E-02  4.372500E-03  3.872100E-02 -3.805500E+04  1.000000E+00  6.567900E+02  1.033260E+03  9.792181E-01  2.918541E-01 -6.514485E+01  1.266832E+02  1.496004E-06  1.512453E-07  7.030321E-12 -8.483496E-09  1.489349E-06  2.915588E-07  1.495881E-06  2.985815E-07  1.221029E-10 -1.473359E-07  2.460750E-08  5.003800E-09  1.237890E-12 -1.512700E-09
  1.763000E+02 -2.500000E+01  2.020000E+07  7.111000E+01  4.913300E-01  0.000000E+00  5.758800E-02  4.372500E-03  3.871900E-02 -3.798400E+04  1.000000E+00  6.567900E+02  1.033260E+03  9.495256E-01  2.529578E-01 -5.920955E+01  1.506908E+02  1.450674E-06  9.075443E-08  1.001930E-11 -8.602875E-09  1.444161E-06  2.333001E-07  1.450499E-06  2.401445E-07  1.739932E-10 -1.493901E-07  2.389350E-08  4.030100E-09  1.761800E-12 -1.532050E-09
  1.940000E+02 -2.500000E+01  2.020000E+07  7.111000E+01  4.908100E-01  0.000000E+00  5.759500E-02  4.372500E-03  3.871800E-02 -3.792400E+04  1.000000E+00  6.567900E+02  1.033270E+03  9.050838E-01  2.226728E-01 -5.381586E+01  2.269125E+02  1.382800E-06  4.356877E-08  1.194727E-11 -8.704998E-09  1.376554E-06  1.880022E-07  1.382592E-06  1.947146E-07  2.074487E-10 -1.511455E-07  2.280100E-08  3.271550E-09  2.098300E-12 -1.548550E-09
  2.134000E+02 -2.500000E+01  2.020000E+07  7.111000E+01  4.903700E-01  0.000000E+00  5.760100E-02  4.372500E-03  3.871700E-02 -3.787300E+04  1.000000E+00  6.567800E+02  1.033270E+03  8.531852E-01  2.071050E-01 -4.893649E+01  4.102857E+02  1.303524E-06  1.899220E-08  1.310606E-11 -8.791388E-09  1.297608E-06  1.649535E-07  1.303297E-06  1.716214E-07  2.275441E-10 -1.526293E-07  2.151450E-08  2.886550E-09  2.299450E-12 -1.562450E-09
  2.347000E+02 -2.500000E+01  2.020000E+07  7.111000E+01  4.900100E-01  0.000000E+00  5.760700E-02  4.372400E-03  3.871600E-02 -3.783200E+04  1.000000E+00  6.567800E+02  1.033270E+03  8.042770E-01  2.104684E-01 -4.449063E+01  2.754874E+02  1.228815E-06  2.344218E-08  1.384284E-11 -8.863422E-09  1.223210E-06  1.705664E-07  1.228575E-06  1.773070E-07  2.403116E-10 -1.538649E-07  2.029800E-08  2.984700E-09  2.426550E-12 -1.574000E-09
  2.581000E+02 -2.500000E+01  2.020000E+07  7.111000E+01  4.897100E-01  0.000000E+00  5.761200E-02  4.372400E-03  3.871500E-02 -3.779800E+04  1.000000E+00  6.567800E+02  1.033280E+03  7.759968E-01  2.381780E-01 -4.044306E+01  9.197000E+01  1.185618E-06  6.516972E-08  1.466497E-11 -8.922370E-09  1.180188E-06  2.130759E-07  1.185363E-06  2.200434E-07  2.545597E-10 -1.548741E-07  1.959750E-08  3.706850E-09  2.568750E-12 -1.583500E-09
  2.839000E+02 -2.500000E+01  2.020000E+07  7.111000E+01  4.894700E-01  0.000000E+00  5.761700E-02  4.372400E-03  3.871400E-02 -3.777000E+04  1.000000E+00  6.567800E+02  1.033280E+03  7.978783E-01  2.917957E-01 -3.677081E+01  4.181057E+01  1.219061E-06  1.465453E-07  1.636503E-11 -8.969576E-09  1.213457E-06  2.948651E-07  1.218777E-06  3.022255E-07  2.840440E-10 -1.556804E-07  2.016100E-08  5.095050E-09  2.864750E-12 -1.591000E-09
  3.123000E+02 -2.500000E+01  2.019900E+07  7.111000E+01  4.892800E-01  0.000000E+00  5.762100E-02  4.372400E-03  3.871300E-02 -3.774800E+04  1.000000E+00  6.567700E+02  1.033280E+03  8.788717E-01  3.284964E-01 -3.343379E+01  2.822142E+01  1.342819E-06  2.021939E-07  1.923654E-11 -9.007398E-09  1.336627E-06  3.508857E-07  1.342484E-06  3.585187E-07  3.338564E-10 -1.563244E-07  2.221750E-08  6.047000E-09  3.365650E-12 -1.597000E-09
  3.434000E+02 -2.500000E+01  2.019900E+07  7.111000E+01  4.891300E-01  0.000000E+00  5.762600E-02  4.372300E-03  3.871200E-02 -3.773100E+04  1.000000E+00  6.567700E+02  1.033290E+03  9.876403E-01  3.246459E-01 -3.040439E+01  2.379655E+01  1.509014E-06  1.960304E-07  2.257657E-11 -9.037787E-09  1.502039E-06  3.452427E-07  1.508622E-06  3.528711E-07  3.917939E-10 -1.568406E-07  2.497600E-08  5.954150E-09  3.948400E-12 -1.601850E-09
  3.777000E+02 -2.500000E+01  2.019900E+07  7.111000E+01  4.890100E-01  0.000000E+00  5.763000E-02  4.372300E-03  3.871100E-02 -3.771800E+04  1.000000E+00  6.567600E+02  1.033290E+03  1.059406E+00  2.641374E-01 -2.764349E+01  3.022538E+01  1.618668E-06  1.034619E-07  2.483244E-11 -9.062710E-09  1.611177E-06  2.534843E-07  1.618239E-06  2.607235E-07  4.309107E-10 -1.572615E-07  2.679850E-08  4.400350E-09  4.341550E-12 -1.605750E-09
  4.154000E+02 -2.500000E+01  2.019900E+07  7.111000E+01  4.889100E-01  0.000000E+00  5.763400E-02  4.372300E-03  3.871000E-02 -3.770700E+04  1.000000E+00  6.567500E+02  1.033290E+03  1.056308E+00  2.103786E-01 -2.513307E+01  9.687019E+01  1.613934E-06  2.124010E-08  2.508202E-11 -9.082650E-09  1.606460E-06  1.719466E-07  1.613501E-06  1.788374E-07  4.352127E-10 -1.575976E-07  2.672600E-08  3.019100E-09  4.384000E-12 -1.608900E-09
  4.568000E+02 -2.500000E+01  2.019800E+07  7.111000E+01  4.888300E-01  0.000000E+00  5.763700E-02  4.372200E-03  3.870900E-02 -3.769700E+04  1.000000E+00  6.567500E+02  1.033290E+03  1.018775E+00  2.084522E-01 -2.285235E+01  9.514021E+01  1.556588E-06  1.814868E-08  2.432083E-11 -9.099037E-09  1.549377E-06  1.691308E-07  1.556166E-06  1.760197E-07  4.219771E-10 -1.578712E-07  2.578100E-08  2.972200E-09  4.249900E-12 -1.611450E-09
  5.024000E+02 -2.500000E+01  2.019800E+07  7.111000E+01  4.887400E-01  0.000000E+00  5.764100E-02  4.372200E-03  3.870800E-02 -3.768700E+04  1.000000E+00  6.567400E+02  1.033300E+03  1.065820E+00  2.978640E-01 -2.077844E+01  1.291520E+01  1.628464E-06  1.544555E-07  2.548924E-11 -9.113769E-09  1.620920E-06  3.050727E-07  1.628021E-06  3.125723E-07  4.422195E-10 -1.581168E-07  2.697700E-08  5.280400E-09  4.453000E-12 -1.613700E-09
  5.525000E+02 -2.500000E+01  2.019700E+07  7.111000E+01  4.886200E-01  0.000000E+00  5.764400E-02  4.372100E-03  3.870700E-02 -3.767300E+04  1.000000E+00  6.567300E+02  1.033300E+03  1.308011E+00  4.029512E-01 -1.889335E+01  7.100192E+00  1.998501E-06  3.146498E-07  3.133730E-11 -9.131641E-09  1.989243E-06  4.648499E-07  1.997958E-06  4.730675E-07  5.436473E-10 -1.584179E-07  3.311500E-08  7.997100E-09  5.473150E-12 -1.616450E-09
  6.076000E+02 -2.500000E+01  2.019700E+07  7.111000E+01  4.884400E-01  0.000000E+00  5.764800E-02  4.372100E-03  3.870700E-02 -3.765300E+04  1.000000E+00  6.567200E+02  1.033300E+03  1.591889E+00  3.365136E-01 -1.718103E+01  7.237863E+00  2.432233E-06  2.130011E-07  3.807682E-11 -9.159778E-09  2.420965E-06  3.641073E-07  2.431563E-06  3.718984E-07  6.605292E-10 -1.588970E-07  4.031450E-08  6.293550E-09  6.647900E-12 -1.620800E-09
  6.682000E+02 -2.500000E+01  2.019600E+07  7.111000E+01  4.881500E-01  0.000000E+00  5.765100E-02  4.372000E-03  3.870600E-02 -3.762000E+04  1.000000E+00  6.567000E+02  1.033300E+03  1.693052E+00  2.434360E-01 -1.562421E+01  1.293826E+01  2.586785E-06  7.059869E-08  4.005213E-11 -9.198630E-09  2.574814E-06  2.229683E-07  2.586082E-06  2.301604E-07  6.947550E-10 -1.595617E-07  4.289750E-08  3.902700E-09  6.989250E-12 -1.626800E-09
  7.348000E+02 -2.500000E+01  2.019500E+07  7.111000E+01  4.876300E-01  0.000000E+00  5.765300E-02  4.371900E-03  3.870500E-02 -3.756100E+04  1.000000E+00  6.566800E+02  1.033300E+03  1.981979E+00  4.657418E-01 -1.420797E+01  3.560087E+00  3.028197E-06  4.094662E-07  4.623054E-11 -9.236918E-09  3.014196E-06  5.609745E-07  3.027401E-06  5.696865E-07  8.018868E-10 -1.602199E-07  5.026500E-08  9.712500E-09  8.060000E-12 -1.632150E-09
  8.081000E+02 -2.500000E+01  2.019400E+07  7.111000E+01  4.866100E-01  0.000000E+00  5.765400E-02  4.371800E-03  3.870400E-02 -3.744500E+04  1.000000E+00  6.566600E+02  1.033300E+03  2.554740E+00  4.514566E-01 -1.291963E+01  3.014502E+00  3.903273E-06  3.876591E-07  5.905639E-11 -9.237526E-09  3.885228E-06  5.392710E-07  3.902245E-06  5.478876E-07  1.024334E-09 -1.602278E-07  6.489750E-08  9.487800E-09  1.028020E-11 -1.629850E-09
  8.887000E+02 -2.500000E+01  2.019200E+07  7.111000E+01  4.846200E-01  0.000000E+00  5.765400E-02  4.371700E-03  3.870300E-02 -3.722100E+04  1.000000E+00  6.566200E+02  1.033300E+03  2.813189E+00  2.604585E-01 -1.174788E+01  5.727648E+00  4.298064E-06  9.675366E-08  5.928171E-11 -9.179527E-09  4.278291E-06  2.486810E-07  4.297028E-06  2.559743E-07  1.028231E-09 -1.592198E-07  7.167900E-08  4.583900E-09  1.029220E-11 -1.615500E-09
  9.772000E+02 -2.500000E+01  2.019000E+07  7.111000E+01  4.790100E-01  0.000000E+00  5.765500E-02  4.371500E-03  3.870200E-02 -3.659800E+04  1.000000E+00  6.565800E+02  1.033300E+03  3.326326E+00  5.989819E-01 -1.068373E+01  1.706463E+00  5.081772E-06  6.211023E-07  4.704664E-11 -8.365982E-09  5.058779E-06  7.572170E-07  5.080961E-06  7.662094E-07  8.160070E-10 -1.451078E-07  8.551300E-08  1.648850E-08  8.112450E-12 -1.464800E-09
  1.075000E+03 -2.500000E+01  2.018700E+07  7.111000E+01  4.591100E-01  0.000000E+00  5.765600E-02  4.371300E-03  3.870000E-02 -3.448600E+04  1.000000E+00  6.565200E+02  1.033300E+03  3.763004E+00  3.213188E-01 -9.719213E+00  2.187509E+00  5.746660E-06  2.142082E-07 -1.746818E-10 -6.610539E-09  5.724438E-06  3.229801E-07  5.749689E-06  3.288663E-07 -3.029614E-09 -1.146584E-07  9.930200E-08  1.439030E-08 -2.535875E-11 -1.142765E-09
  1.182000E+03 -2.500000E+01  2.018300E+07  7.111000E+01  3.963700E-01  0.000000E+00  5.765800E-02  4.371000E-03  3.869700E-02 -2.865700E+04  1.000000E+00  6.564400E+02  1.033300E+03  2.981372E+00  2.849250E-01 -9.127191E+00  1.445330E+00  4.440032E-06  2.332365E-07 -1.196569E-08  1.208818E-09  4.619205E-06  2.121572E-07  4.647545E-06  2.122806E-07 -2.075176E-07  2.095558E-08  8.717500E-08  6.461950E-09 -1.336900E-09 -1.663150E-10
  1.300000E+03 -2.500000E+01  2.017900E+07  7.111000E+01  1.966400E-01  0.000000E+00  5.766100E-02  4.370600E-03  3.869500E-02 -1.500700E+04  1.000000E+00  6.563600E+02  1.033300E+03  9.343471E-01  3.358769E-01 -6.217687E+00  1.010056E+00  9.159968E-07  3.269538E-07 -5.356965E-08  2.872761E-09  1.800970E-06  2.778550E-07  1.844978E-06  2.771437E-07 -9.289857E-07  4.981048E-08  3.770244E-08  1.202360E-08 -5.323400E-09  6.205500E-11
  1.429000E+03 -2.500000E+01  2.018000E+07  7.111000E+01  7.072800E-02  0.000000E+00  5.766600E-02  4.370700E-03  3.869400E-02 -7.528300E+03  1.000000E+00  6.563900E+02  1.033300E+03 -8.129994E-01  9.758210E-02 -3.230730E+00 -1.092275E+00 -2.836528E-06 -1.582341E-07 -1.654816E-07 -9.864828E-09 -7.812434E-08  6.161946E-09 -9.071927E-11  1.283926E-08 -2.836441E-06 -1.710732E-07 -1.039450E-11  1.471946E-09 -1.491585E-08 -1.088030E-09
  1.571000E+03 -2.500000E+01  2.018000E+07  7.111000E+01  0.000000E+00  0.000000E+00  5.857300E-02  1.000000E+00  2.367200E-02  0.000000E+00  1.000000E+00  0.000000E+00  1.030420E+03 -1.062831E+00  8.162763E-02 -2.903888E+00 -2.825597E-01 -3.718170E-06 -2.004226E-07 -2.192610E-07 -1.163839E-08 -6.353729E-08 -6.419012E-09  5.814195E-11  0.000000E+00 -3.718229E-06 -2.004226E-07  6.661500E-12  0.000000E+00 -1.921750E-08 -1.256430E-09
  1.728000E+03 -2.500000E+01  2.018600E+07  7.111000E+01  0.000000E+00  0.000000E+00  5.949000E-02  1.000000E+00  8.470400E-03  0.000000E+00  1.000000E+00  0.000000E+00  1.027510E+03 -7.443574E-01  2.168798E-02 -2.671583E+00 -3.137038E-02 -2.574379E-06 -4.055185E-07 -1.535616E-07 -2.372476E-08 -1.495419E-08 -1.006243E-08  0.000000E+00  0.000000E+00 -2.574379E-06 -4.055185E-07  0.000000E+00  0.000000E+00 -1.333350E-08 -2.138950E-09
  1.900000E+03 -2.500000E+01  2.018900E+07  7.111000E+01  0.000000E+00  0.000000E+00  5.991600E-02  1.000000E+00  1.390200E-03  0.000000E+00  1.000000E+00  0.000000E+00  1.026160E+03 -3.759509E-01  8.043269E-03 -2.439558E+00 -8.828944E-03 -1.294021E-06 -4.564538E-07 -7.756011E-08 -2.721979E-08 -1.346408E-09 -2.778265E-09  0.000000E+00  0.000000E+00 -1.294021E-06 -4.564538E-07  0.000000E+00  0.000000E+00 -6.708250E-09 -2.363700E-09
  2.089000E+03 -2.500000E+01  2.019100E+07  7.111000E+01  0.000000E+00  0.000000E+00  6.000000E-02  1.000000E+00  3.264300E-06  0.000000E+00  1.000000E+00  0.000000E+00  1.025900E+03 -1.338500E-01  9.951767E-02 -2.219969E+00 -2.788167E-01 -4.602308E-07 -1.378552E-07 -2.761380E-08 -8.270899E-09 -1.079373E-12 -6.979923E-12  0.000000E+00  0.000000E+00 -4.602308E-07 -1.378552E-07  0.000000E+00  0.000000E+00 -2.386250E-09 -7.146650E-10
  2.298000E+03 -2.500000E+01  2.019200E+07  7.111000E+01  0.000000E+00  0.000000E+00  6.000000E-02  1.000000E+00  1.067000E-07  0.000000E+00  1.000000E+00  0.000000E+00  1.025900E+03 -7.624512E-02  1.393466E-01 -2.019327E+00 -1.771635E+04 -2.621608E-07 -3.367508E-10 -1.572964E-08 -2.020498E-11 -1.469526E-14 -3.598559E-17  0.000000E+00  0.000000E+00 -2.621608E-07 -3.367508E-10  0.000000E+00  0.000000E+00 -1.359250E-09 -1.745996E-12
  2.527000E+03 -2.500000E+01  2.019200E+07  7.111000E+01  0.000000E+00  0.000000E+00  6.000000E-02  1.000000E+00  3.138800E-09  0.000000E+00  1.000000E+00  0.000000E+00  1.025900E+03 -7.103427E-02  1.394406E-01 -1.836178E+00 -2.966721E+03 -2.442438E-07 -1.295200E-11 -1.465459E-08 -7.771203E-13 -4.109868E-16 -5.192433E-20  0.000000E+00  0.000000E+00 -2.442438E-07 -1.295200E-11  0.000000E+00  0.000000E+00 -1.266350E-09 -6.714800E-14
  2.778000E+03 -2.500000E+01  2.019300E+07  7.111000E+01  0.000000E+00  0.000000E+00  6.000000E-02  1.000000E+00  7.379800E-11  0.000000E+00  1.000000E+00  0.000000E+00  1.025900E+03 -6.427113E-02  1.394436E-01 -1.669926E+00 -1.062332E+04 -2.209882E-07 -2.907203E-12 -1.325928E-08 -1.744322E-13 -8.709493E-18 -2.750858E-22  0.000000E+00  0.000000E+00 -2.209882E-07 -2.907203E-12  0.000000E+00  0.000000E+00 -1.145800E-09 -1.507150E-14
  3.055000E+03 -2.500000E+01  2.019400E+07  7.111000E+01  0.000000E+00  0.000000E+00  6.000000E-02  1.000000E+00  1.396700E-12  0.000000E+00  1.000000E+00  0.000000E+00  1.025900E+03 -5.809401E-02  1.394438E-01 -1.518611E+00 -1.007238E+04 -1.997486E-07 -2.534106E-12 -1.198492E-08 -1.520464E-13 -1.486245E-19 -4.482624E-24  0.000000E+00  0.000000E+00 -1.997486E-07 -2.534106E-12  0.000000E+00  0.000000E+00 -1.035690E-09 -1.313800E-14
  3.359000E+03 -2.500000E+01  2.019400E+07  7.111000E+01  0.000000E+00  0.000000E+00  6.000000E-02  1.000000E+00  2.141100E-14  0.000000E+00  1.000000E+00  0.000000E+00  1.025900E+03 -5.246532E-02  1.394437E-01 -1.380813E+00 -9.108695E+03 -1.803951E-07 -2.317806E-12 -1.082371E-08 -1.390684E-13 -2.052497E-21 -6.215822E-26  0.000000E+00  0.000000E+00 -1.803951E-07 -2.317806E-12  0.000000E+00  0.000000E+00 -9.353250E-10 -1.201600E-14
  3.694000E+03 -2.500000E+01  2.019500E+07  7.111000E+01  0.000000E+00  0.000000E+00  6.000000E-02  1.000000E+00  2.671100E-16  0.000000E+00  1.000000E+00  0.000000E+00  1.025900E+03 -4.736062E-02  1.394438E-01 -1.255884E+00 -8.299613E+03 -1.628429E-07 -2.103546E-12 -9.770568E-09 -1.262124E-13 -2.307596E-23 -6.966323E-28  0.000000E+00  0.000000E+00 -1.628429E-07 -2.103546E-12  0.000000E+00  0.000000E+00 -8.443200E-10 -1.090545E-14
  4.062000E+03 -2.500000E+01  2.019600E+07  7.111000E+01  0.000000E+00  0.000000E+00  6.000000E-02  1.000000E+00  2.725500E-18  0.000000E+00  1.000000E+00  0.000000E+00  1.025900E+03 -4.271844E-02  1.394439E-01 -1.142209E+00 -7.640622E+03 -1.468809E-07 -1.889860E-12 -8.812844E-09 -1.133917E-13 -2.121067E-25 -6.325790E-30  0.000000E+00  0.000000E+00 -1.468809E-07 -1.889860E-12  0.000000E+00  0.000000E+00 -7.615600E-10 -9.797500E-15
  4.467000E+03 -2.500000E+01  2.019600E+07  7.111000E+01  0.000000E+00  0.000000E+00  6.000000E-02  1.000000E+00  2.283800E-20  0.000000E+00  1.000000E+00  0.000000E+00  1.025900E+03 -3.849637E-02  1.394441E-01 -1.038648E+00 -7.125273E+03 -1.323639E-07 -1.676619E-12 -7.941832E-09 -1.005971E-13 -1.600366E-27 -4.661510E-32  0.000000E+00  0.000000E+00 -1.323639E-07 -1.676619E-12  0.000000E+00  0.000000E+00 -6.862900E-10 -8.692100E-15
  4.912000E+03 -2.500000E+01  2.019700E+07  7.111000E+01  0.000000E+00  0.000000E+00  6.000000E-02  1.000000E+00  1.576600E-22  0.000000E+00  1.000000E+00  0.000000E+00  1.025900E+03 -3.467118E-02  1.394440E-01 -9.445558E-01 -6.746175E+03 -1.192114E-07 -1.464218E-12 -7.152682E-09 -8.785292E-14 -9.939891E-30 -2.787420E-34  0.000000E+00  0.000000E+00 -1.192114E-07 -1.464218E-12  0.000000E+00  0.000000E+00 -6.180950E-10 -7.590950E-15
  5.401000E+03 -2.500000E+01  2.019800E+07  7.111000E+01  0.000000E+00  0.000000E+00  6.000000E-02  1.000000E+00  8.994800E-25  0.000000E+00  1.000000E+00  0.000000E+00  1.025900E+03 -3.121345E-02  1.394439E-01 -8.591050E-01 -6.521392E+03 -1.073225E-07 -1.252516E-12 -6.439348E-09 -7.515095E-14 -5.102561E-32 -1.350032E-36  0.000000E+00  0.000000E+00 -1.073225E-07 -1.252516E-12  0.000000E+00  0.000000E+00 -5.564500E-10 -6.493400E-15
  5.939000E+03 -2.500000E+01  2.019800E+07  7.111000E+01  0.000000E+00  0.000000E+00  6.000000E-02  1.000000E+00  4.250100E-27  0.000000E+00  1.000000E+00  0.000000E+00  1.025900E+03 -2.808771E-02  1.394441E-01 -7.812772E-01 -6.484498E+03 -9.657497E-08 -1.041612E-12 -5.794506E-09 -6.249667E-14 -2.168127E-34 -5.267380E-39  0.000000E+00  0.000000E+00 -9.657497E-08 -1.041612E-12  0.000000E+00  0.000000E+00 -5.007250E-10 -5.400050E-15
  6.530000E+03 -2.500000E+01  2.019900E+07  7.111000E+01  0.000000E+00  0.000000E+00  6.000000E-02  1.000000E+00  1.665300E-29  0.000000E+00  1.000000E+00  0.000000E+00  1.025900E+03 -2.527413E-02  1.394441E-01 -7.104495E-01 -6.718391E+03 -8.690047E-08 -8.317231E-13 -5.214035E-09 -4.990342E-14 -7.639513E-37 -1.637172E-41  0.000000E+00  0.000000E+00 -8.690047E-08 -8.317231E-13  0.000000E+00  0.000000E+00 -4.505650E-10 -4.311900E-15
  7.181000E+03 -2.500000E+01  2.019900E+07  7.111000E+01  0.000000E+00  0.000000E+00  6.000000E-02  1.000000E+00  5.403400E-32  0.000000E+00  1.000000E+00  0.000000E+00  1.025900E+03 -2.275510E-02  1.394444E-01 -6.460443E-01 -7.420722E+03 -7.823912E-08 -6.226936E-13 -4.694349E-09 -3.736155E-14 -2.229423E-39 -3.952277E-44  0.000000E+00  0.000000E+00 -7.823912E-08 -6.226936E-13  0.000000E+00  0.000000E+00 -4.056600E-10 -3.228250E-15
  7.896000E+03 -2.500000E+01  2.020000E+07  7.111000E+01  0.000000E+00  0.000000E+00  6.000000E-02  1.000000E+00  1.446900E-34  0.000000E+00  1.000000E+00  0.000000E+00  1.025900E+03 -2.051732E-02  1.394443E-01 -5.875712E-01 -9.218402E+03 -7.054486E-08 -4.145507E-13 -4.232694E-09 -2.487300E-14 -5.375450E-42 -7.004237E-47  0.000000E+00  0.000000E+00 -7.054486E-08 -4.145507E-13  0.000000E+00  0.000000E+00 -3.657650E-10 -2.149150E-15
  8.682000E+03 -2.500000E+01  2.020100E+07  7.111000E+01  0.000000E+00  0.000000E+00  6.000000E-02  1.000000E+00  3.175700E-37  0.000000E+00  1.000000E+00  0.000000E+00  1.025900E+03 -1.854276E-02  1.394444E-01 -5.343677E-01 -1.526424E+04 -6.375584E-08 -2.070671E-13 -3.825354E-09 -1.242402E-14 -1.062779E-44 -7.636471E-50  0.000000E+00  0.000000E+00 -6.375584E-08 -2.070671E-13  0.000000E+00  0.000000E+00 -3.305650E-10 -1.073485E-15
  9.547000E+03 -2.500000E+01  2.020100E+07  7.111000E+01  0.000000E+00  0.000000E+00  6.000000E-02  1.000000E+00  5.657900E-70  0.000000E+00  1.000000E+00  0.000000E+00  1.025900E+03 -8.809503E-03  1.394444E-01 -2.544986E-01  3.024291E+04 -3.028990E-08 -1.349752E-15 -1.817396E-09 -8.098546E-17 -1.713764E-77 -2.564639E-84  0.000000E+00  0.000000E+00 -3.028990E-08 -1.349752E-15  0.000000E+00  0.000000E+00 -1.570500E-10 -6.984000E-18
  3.750000E-02 -3.500000E+01  2.026600E+07  7.167000E+01  9.772900E-01  2.271100E-02  0.000000E+00  0.000000E+00  1.434600E-02 -1.000000E+07  1.000000E+00  6.545200E+02  0.000000E+00  9.806080E-04  1.627284E+00 -6.958553E+04  4.073851E+07  1.495342E-09  2.266420E-06  0.000000E+00  0.000000E+00  1.495342E-09  2.266420E-06  1.495342E-09  2.266420E-06  0.000000E+00  0.000000E+00  1.243500E-11  1.888600E-08  0.000000E+00  0.000000E+00
  1.162000E-01 -3.500000E+01  2.026600E+07  7.167000E+01  9.832300E-01  1.676900E-02  0.000000E+00  0.000000E+00  1.434600E-02 -1.000000E+07  1.000000E+00  6.545200E+02  0.000000E+00  3.039492E-03  1.627280E+00 -1.027255E+05  1.195169E+07  4.634967E-09  2.266412E-06  0.000000E+00  0.000000E+00  4.634967E-09  2.266412E-06  4.634967E-09  2.266412E-06  0.000000E+00  0.000000E+00  3.838550E-11  1.877200E-08  0.000000E+00  0.000000E+00
  2.028000E-01 -3.500000E+01  2.026600E+07  7.167000E+01  9.841800E-01  1.581900E-02  0.000000E+00  0.000000E+00  1.434600E-02 -1.000000E+07  1.000000E+00  6.545200E+02  0.000000E+00  5.304522E-03  1.627275E+00 -5.417186E+04  6.227080E+06  8.088952E-09  2.266406E-06  0.000000E+00  0.000000E+00  8.088952E-09  2.266406E-06  8.088952E-09  2.266406E-06  0.000000E+00  0.000000E+00  6.682000E-11  1.875350E-08  0.000000E+00  0.000000E+00
  2.980000E-01 -3.500000E+01  2.026600E+07  7.167000E+01  9.846600E-01  1.534400E-02  0.000000E+00  0.000000E+00  1.434600E-02 -1.000000E+07  1.000000E+00  6.545200E+02  0.000000E+00  7.793671E-03  1.627260E+00 -3.603128E+04  3.855653E+06  1.188469E-08  2.266382E-06  0.000000E+00  0.000000E+00  1.188469E-08  2.266382E-06  1.188469E-08  2.266382E-06  0.000000E+00  0.000000E+00  9.810950E-11  1.874450E-08  0.000000E+00  0.000000E+00
  4.027000E-01 -3.500000E+01  2.026600E+07  7.167000E+01  9.848500E-01  1.515300E-02  0.000000E+00  0.000000E+00  1.434600E-02 -1.000000E+07  1.000000E+00  6.545200E+02  0.000000E+00  1.052909E-02  1.627239E+00 -2.640417E+04  2.594995E+06  1.605599E-08  2.266350E-06  0.000000E+00  0.000000E+00  1.605599E-08  2.266350E-06  1.605599E-08  2.266350E-06  0.000000E+00  0.000000E+00  1.325050E-10  1.874000E-08  0.000000E+00  0.000000E+00
  5.178000E-01 -3.500000E+01  2.026600E+07  7.167000E+01  9.851100E-01  1.488800E-02  0.000000E+00  0.000000E+00  1.434600E-02 -1.000000E+07  1.000000E+00  6.545200E+02  0.000000E+00  1.353903E-02  1.627208E+00 -2.043249E+04  1.835423E+06  2.064590E-08  2.266298E-06  0.000000E+00  0.000000E+00  2.064590E-08  2.266298E-06  2.064590E-08  2.266298E-06  0.000000E+00  0.000000E+00  1.703450E-10  1.873550E-08  0.000000E+00  0.000000E+00
  6.444000E-01 -3.500000E+01  2.026600E+07  7.167000E+01  9.851400E-01  1.485600E-02  0.000000E+00  0.000000E+00  1.434600E-02 -1.000000E+07  1.000000E+00  6.545200E+02  0.000000E+00  1.684870E-02  1.627164E+00 -1.637122E+04  1.341260E+06  2.569280E-08  2.266238E-06  0.000000E+00  0.000000E+00  2.569280E-08  2.266238E-06  2.569280E-08  2.266238E-06  0.000000E+00  0.000000E+00  2.119550E-10  1.873300E-08  0.000000E+00  0.000000E+00
  7.835000E-01 -3.500000E+01  2.026600E+07  7.167000E+01  9.853500E-01  1.465100E-02  0.000000E+00  0.000000E+00  1.434600E-02 -1.000000E+07  1.000000E+00  6.545200E+02  0.000000E+00  2.048688E-02  1.627105E+00 -1.343692E+04  1.003005E+06  3.124075E-08  2.266142E-06  0.000000E+00  0.000000E+00  3.124075E-08  2.266142E-06  3.124075E-08  2.266142E-06  0.000000E+00  0.000000E+00  2.576900E-10  1.872900E-08  0.000000E+00  0.000000E+00
  9.366000E-01 -3.500000E+01  2.026600E+07  7.167000E+01  9.853100E-01  1.468900E-02  0.000000E+00  0.000000E+00  1.434600E-02 -1.000000E+07  1.000000E+00  6.545200E+02  0.000000E+00  2.448764E-02  1.627027E+00 -1.122628E+04  7.631300E+05  3.734161E-08  2.266029E-06  0.000000E+00  0.000000E+00  3.734161E-08  2.266029E-06  3.734161E-08  2.266029E-06  0.000000E+00  0.000000E+00  3.079900E-10  1.872850E-08  0.000000E+00  0.000000E+00
  1.105000E+00 -3.500000E+01  2.026600E+07  7.167000E+01  9.853500E-01  1.464800E-02  0.000000E+00  0.000000E+00  1.434600E-02 -1.000000E+07  1.000000E+00  6.545200E+02  0.000000E+00  2.888633E-02  1.626928E+00 -9.507018E+03  5.881246E+05  4.404921E-08  2.265878E-06  0.000000E+00  0.000000E+00  4.404921E-08  2.265878E-06  4.404921E-08  2.265878E-06  0.000000E+00  0.000000E+00  3.633100E-10  1.872650E-08  0.000000E+00  0.000000E+00
  1.290000E+00 -3.500000E+01  2.026600E+07  7.167000E+01  9.855500E-01  1.444500E-02  0.000000E+00  0.000000E+00  1.434600E-02 -1.000000E+07  1.000000E+00  6.545200E+02  0.000000E+00  3.372351E-02  1.626798E+00 -8.137352E+03  4.582237E+05  5.142554E-08  2.265678E-06  0.000000E+00  0.000000E+00  5.142554E-08  2.265678E-06  5.142554E-08  2.265678E-06  0.000000E+00  0.000000E+00  4.240950E-10  1.872050E-08  0.000000E+00  0.000000E+00
  1.493000E+00 -3.500000E+01  2.026600E+07  7.167000E+01  9.853400E-01  1.466100E-02  0.000000E+00  5.551100E-16  1.434600E-02 -1.000000E+07  1.000000E+00  6.545200E+02  0.000000E+00  3.904528E-02  1.626630E+00 -7.025750E+03  3.599382E+05  5.954080E-08  2.265423E-06  0.000000E+00  0.000000E+00  5.954080E-08  2.265423E-06  5.954080E-08  2.265423E-06  0.000000E+00  0.000000E+00  4.910350E-10  1.872400E-08  0.000000E+00  0.000000E+00
  1.717000E+00 -3.500000E+01  2.026600E+07  7.167000E+01  9.865100E-01  1.349500E-02  0.000000E+00  2.220400E-16  1.434600E-02 -1.000000E+07  1.000000E+00  6.545200E+02  0.000000E+00  4.489635E-02  1.626418E+00 -6.108799E+03  2.847644E+05  6.846317E-08  2.265103E-06  0.000000E+00  0.000000E+00  6.846317E-08  2.265103E-06  6.846317E-08  2.265103E-06  0.000000E+00  0.000000E+00  5.643150E-10  1.869900E-08  0.000000E+00  0.000000E+00
  1.963000E+00 -3.500000E+01  2.026600E+07  7.167000E+01  9.848300E-01  1.516700E-02  0.000000E+00  1.665300E-15  1.434600E-02 -1.000000E+07  1.000000E+00  6.545200E+02  0.000000E+00  5.131854E-02  1.626152E+00 -5.341576E+03  2.265247E+05  7.825660E-08  2.264695E-06  0.000000E+00  0.000000E+00  7.825660E-08  2.264695E-06  7.825660E-08  2.264695E-06  0.000000E+00  0.000000E+00  6.452650E-10  1.872600E-08  0.000000E+00  0.000000E+00
  2.234000E+00 -3.500000E+01  2.026600E+07  7.167000E+01  9.853900E-01  1.460700E-02  0.000000E+00  4.774000E-15  1.434600E-02 -1.000000E+07  1.000000E+00  6.545200E+02  0.000000E+00  5.837172E-02  1.625819E+00 -4.692969E+03  1.810636E+05  8.901222E-08  2.264188E-06  0.000000E+00  0.000000E+00  8.901222E-08  2.264188E-06  8.901222E-08  2.264188E-06  0.000000E+00  0.000000E+00  7.343100E-10  1.871200E-08  0.000000E+00  0.000000E+00
  2.531000E+00 -3.500000E+01  2.026600E+07  7.167000E+01  9.856600E-01  1.434200E-02  0.000000E+00  1.532100E-14  1.434600E-02 -1.000000E+07  1.000000E+00  6.545200E+02  0.000000E+00  6.612029E-02  1.625403E+00 -4.140093E+03  1.452928E+05  1.008281E-07  2.263551E-06  0.000000E+00  0.000000E+00  1.008281E-07  2.263551E-06  1.008281E-07  2.263551E-06  0.000000E+00  0.000000E+00  8.314450E-10  1.870250E-08  0.000000E+00  0.000000E+00
  2.858000E+00 -3.500000E+01  2.026600E+07  7.167000E+01  9.855800E-01  1.442300E-02  0.000000E+00  4.762900E-14  1.434600E-02 -1.000000E+07  1.000000E+00  6.545200E+02  0.000000E+00  7.463862E-02  1.624889E+00 -3.665459E+03  1.170264E+05  1.138177E-07  2.262760E-06  0.000000E+00  0.000000E+00  1.138177E-07  2.262760E-06  1.138177E-07  2.262760E-06  0.000000E+00  0.000000E+00  9.384850E-10  1.869600E-08  0.000000E+00  0.000000E+00
  3.218000E+00 -3.500000E+01  2.026600E+07  7.167000E+01  9.855500E-01  1.445500E-02  0.000000E+00  1.393300E-13  1.434600E-02 -1.000000E+07  1.000000E+00  6.545200E+02  0.000000E+00  8.399306E-02  1.624245E+00 -3.255183E+03  9.453420E+04  1.280823E-07  2.261791E-06  0.000000E+00  0.000000E+00  1.280823E-07  2.261791E-06  1.280823E-07  2.261791E-06  0.000000E+00  0.000000E+00  1.056175E-09  1.868900E-08  0.000000E+00  0.000000E+00
  3.613000E+00 -3.500000E+01  2.026600E+07  7.167000E+01  9.856100E-01  1.439300E-02  0.000000E+00  3.963500E-13  1.434600E-02 -1.000000E+07  1.000000E+00  6.545200E+02  0.000000E+00  9.426578E-02  1.623458E+00 -2.898378E+03  7.656359E+04  1.437474E-07  2.260591E-06  0.000000E+00  0.000000E+00  1.437474E-07  2.260591E-06  1.437474E-07  2.260591E-06  0.000000E+00  0.000000E+00  1.185350E-09  1.867750E-08  0.000000E+00  0.000000E+00
  4.048000E+00 -3.500000E+01  2.026600E+07  7.167000E+01  9.859900E-01  1.401000E-02  0.000000E+00  1.097300E-12  1.434600E-02 -1.000000E+07  1.000000E+00  6.545200E+02  0.000000E+00  1.055372E-01  1.622489E+00 -2.586468E+03  6.212627E+04  1.609356E-07  2.259111E-06  0.000000E+00  0.000000E+00  1.609356E-07  2.259111E-06  1.609356E-07  2.259111E-06  0.000000E+00  0.000000E+00  1.326750E-09  1.866150E-08  0.000000E+00  0.000000E+00
  4.526000E+00 -3.500000E+01  2.026600E+07  7.167000E+01  9.853300E-01  1.467500E-02  0.000000E+00  2.965100E-12  1.434600E-02 -1.000000E+07  1.000000E+00  6.545200E+02  0.000000E+00  1.179115E-01  1.621292E+00 -2.312864E+03  5.056826E+04  1.798053E-07  2.257296E-06  0.000000E+00  0.000000E+00  1.798053E-07  2.257296E-06  1.798053E-07  2.257296E-06  0.000000E+00  0.000000E+00  1.482550E-09  1.865400E-08  0.000000E+00  0.000000E+00
  5.052000E+00 -3.500000E+01  2.026600E+07  7.167000E+01  9.856200E-01  1.438100E-02  0.000000E+00  7.777700E-12  1.434600E-02 -1.000000E+07  1.000000E+00  6.545200E+02  0.000000E+00  1.314952E-01  1.619837E+00 -2.072237E+03  4.119860E+04  2.005193E-07  2.255072E-06  0.000000E+00  0.000000E+00  2.005193E-07  2.255072E-06  2.005193E-07  2.255072E-06  0.000000E+00  0.000000E+00  1.653600E-09  1.863300E-08  0.000000E+00  0.000000E+00
  5.630000E+00 -3.500000E+01  2.026600E+07  7.167000E+01  9.857000E-01  1.429900E-02  0.000000E+00  1.986300E-11  1.434600E-02 -1.000000E+07  1.000000E+00  6.545200E+02  0.000000E+00  1.463618E-01  1.618053E+00 -1.859170E+03  3.362390E+04  2.231894E-07  2.252360E-06  0.000000E+00  0.000000E+00  2.231894E-07  2.252360E-06  2.231894E-07  2.252360E-06  0.000000E+00  0.000000E+00  1.840200E-09  1.860800E-08  0.000000E+00  0.000000E+00
  6.266000E+00 -3.500000E+01  2.026600E+07  7.167000E+01  9.856000E-01  1.439600E-02  0.000000E+00  4.948100E-11  1.434600E-02 -1.000000E+07  1.000000E+00  6.545200E+02  0.000000E+00  1.626598E-01  1.615883E+00 -1.670377E+03  2.747187E+04  2.480419E-07  2.249052E-06  0.000000E+00  0.000000E+00  2.480419E-07  2.249052E-06  2.480419E-07  2.249052E-06  0.000000E+00  0.000000E+00  2.045150E-09  1.858250E-08  0.000000E+00  0.000000E+00
  6.965000E+00 -3.500000E+01  2.026600E+07  7.167000E+01  9.857000E-01  1.429900E-02  0.000000E+00  1.200300E-10  1.434600E-02 -1.000000E+07  1.000000E+00  6.545200E+02  0.000000E+00  1.805104E-01  1.613243E+00 -1.502721E+03  2.248503E+04  2.752630E-07  2.245033E-06  0.000000E+00  0.000000E+00  2.752630E-07  2.245033E-06  2.752630E-07  2.245033E-06  0.000000E+00  0.000000E+00  2.269600E-09  1.854750E-08  0.000000E+00  0.000000E+00
  7.734000E+00 -3.500000E+01  2.026600E+07  7.167000E+01  9.856800E-01  1.432100E-02  0.000000E+00  2.837200E-10  1.434600E-02 -1.000000E+07  1.000000E+00  6.545200E+02  0.000000E+00  2.000131E-01  1.610043E+00 -1.353276E+03  1.841902E+04  3.050044E-07  2.240164E-06  0.000000E+00  0.000000E+00  3.050044E-07  2.240164E-06  3.050044E-07  2.240164E-06  0.000000E+00  0.000000E+00  2.514750E-09  1.850750E-08  0.000000E+00  0.000000E+00
  8.579000E+00 -3.500000E+01  2.026600E+07  7.167000E+01  9.856600E-01  1.433600E-02  0.000000E+00  6.537600E-10  1.434600E-02 -1.000000E+07  1.000000E+00  6.545200E+02  0.000000E+00  2.213196E-01  1.606174E+00 -1.219894E+03  1.510293E+04  3.374943E-07  2.234262E-06  0.000000E+00  0.000000E+00  3.374943E-07  2.234262E-06  3.374943E-07  2.234262E-06  0.000000E+00  0.000000E+00  2.782650E-09  1.846000E-08  0.000000E+00  0.000000E+00
  9.508000E+00 -3.500000E+01  2.026600E+07  7.167000E+01  9.856400E-01  1.436500E-02  0.000000E+00  1.468000E-09  1.434600E-02 -1.000000E+07  1.000000E+00  6.545200E+02  0.000000E+00  2.445538E-01  1.601510E+00 -1.100601E+03  1.239523E+04  3.729234E-07  2.227158E-06  0.000000E+00  0.000000E+00  3.729234E-07  2.227158E-06  3.729234E-07  2.227158E-06  0.000000E+00  0.000000E+00  3.074800E-09  1.840150E-08  0.000000E+00  0.000000E+00
  1.053000E+01 -3.500000E+01  2.026600E+07  7.167000E+01  9.856800E-01  1.432400E-02  0.000000E+00  3.245000E-09  1.434600E-02 -1.000000E+07  1.000000E+00  6.545200E+02  0.000000E+00  2.698342E-01  1.595907E+00 -9.936894E+02  1.018274E+04  4.114739E-07  2.218625E-06  0.000000E+00  0.000000E+00  4.114739E-07  2.218625E-06  4.114739E-07  2.218625E-06  0.000000E+00  0.000000E+00  3.392650E-09  1.833000E-08  0.000000E+00  0.000000E+00
  1.165000E+01 -3.500000E+01  2.026600E+07  7.167000E+01  9.856900E-01  1.431300E-02  0.000000E+00  7.114400E-09  1.434600E-02 -1.000000E+07  1.000000E+00  6.545200E+02  0.000000E+00  2.973226E-01  1.589192E+00 -8.978464E+02  8.370176E+03  4.533919E-07  2.208400E-06  0.000000E+00  0.000000E+00  4.533919E-07  2.208400E-06  4.533919E-07  2.208400E-06  0.000000E+00  0.000000E+00  3.738200E-09  1.824650E-08  0.000000E+00  0.000000E+00
  1.289000E+01 -3.500000E+01  2.026600E+07  7.167000E+01  9.856300E-01  1.436900E-02  0.000000E+00  1.524500E-08  1.434600E-02 -1.000000E+07  1.000000E+00  6.545200E+02  0.000000E+00  3.271278E-01  1.581183E+00 -8.117928E+02  6.887099E+03  4.988430E-07  2.196207E-06  0.000000E+00  0.000000E+00  4.988430E-07  2.196207E-06  4.988430E-07  2.196207E-06  0.000000E+00  0.000000E+00  4.113050E-09  1.814400E-08  0.000000E+00  0.000000E+00
  1.425000E+01 -3.500000E+01  2.026600E+07  7.167000E+01  9.858000E-01  1.420000E-02  0.000000E+00  3.164000E-08  1.434600E-02 -1.000000E+07  1.000000E+00  6.545200E+02  0.000000E+00  3.593165E-01  1.571676E+00 -7.343386E+02  5.668607E+03  5.479277E-07  2.181719E-06  0.000000E+00  0.000000E+00  5.479277E-07  2.181719E-06  5.479277E-07  2.181719E-06  0.000000E+00  0.000000E+00  4.517450E-09  1.802400E-08  0.000000E+00  0.000000E+00
  1.574000E+01 -3.500000E+01  2.026600E+07  7.167000E+01  9.855200E-01  1.447900E-02  0.000000E+00  6.536500E-08  1.434600E-02 -1.000000E+07  1.000000E+00  6.545200E+02  0.000000E+00  3.940707E-01  1.560439E+00 -6.646994E+02  4.668443E+03  6.009243E-07  2.164606E-06  0.000000E+00  0.000000E+00  6.009243E-07  2.164606E-06  6.009243E-07  2.164606E-06  0.000000E+00  0.000000E+00  4.954700E-09  1.788500E-08  0.000000E+00  0.000000E+00
  1.739000E+01 -3.500000E+01  2.026600E+07  7.167000E+01  9.857800E-01  1.421900E-02  0.000000E+00  1.274400E-07  1.434600E-02 -1.000000E+07  1.000000E+00  6.545200E+02  0.000000E+00  4.314220E-01  1.547239E+00 -6.019977E+02  3.847162E+03  6.578822E-07  2.144503E-06  0.000000E+00  0.000000E+00  6.578822E-07  2.144497E-06  6.578822E-07  2.144503E-06  0.000000E+00  0.000000E+00  5.424350E-09  1.771650E-08  0.000000E+00  0.000000E+00
  1.919000E+01 -3.500000E+01  2.026600E+07  7.167000E+01  9.857600E-01  1.423700E-02  0.000000E+00  2.482400E-07  1.434600E-02 -1.000000E+07  1.000000E+00  6.545200E+02  0.000000E+00  4.712549E-01  1.531830E+00 -5.453135E+02  3.172531E+03  7.186237E-07  2.121032E-06  0.000000E+00  0.000000E+00  7.186237E-07  2.121025E-06  7.186237E-07  2.121032E-06  0.000000E+00  0.000000E+00  5.924500E-09  1.752200E-08  0.000000E+00  0.000000E+00
  2.118000E+01 -3.500000E+01  2.026600E+07  7.167000E+01  9.856800E-01  1.432200E-02  0.000000E+00  4.751800E-07  1.434600E-02 -1.000000E+07  1.000000E+00  6.545200E+02  0.000000E+00  5.135295E-01  1.513981E+00 -4.940753E+02  2.618531E+03  7.830876E-07  2.093844E-06  0.000000E+00  0.000000E+00  7.830876E-07  2.093835E-06  7.830876E-07  2.093844E-06  0.000000E+00  0.000000E+00  6.456300E-09  1.729750E-08  0.000000E+00  0.000000E+00
  2.336000E+01 -3.500000E+01  2.026500E+07  7.167000E+01  9.855900E-01  1.440500E-02  0.000000E+00  8.748700E-07  1.434600E-02 -1.000000E+07  1.000000E+00  6.545200E+02  0.000000E+00  5.582155E-01  1.493468E+00 -4.477897E+02  2.161406E+03  8.512300E-07  2.062603E-06  0.000000E+00  0.000000E+00  8.512300E-07  2.062585E-06  8.512300E-07  2.062603E-06  0.000000E+00  0.000000E+00  7.018700E-09  1.704250E-08  0.000000E+00  0.000000E+00
  2.576000E+01 -3.500000E+01  2.026500E+07  7.167000E+01  9.857300E-01  1.426700E-02  0.000000E+00  1.538400E-06  1.434600E-02 -1.000000E+07  1.000000E+00  6.545200E+02  0.000000E+00  6.052625E-01  1.470095E+00 -4.060155E+02  1.785284E+03  9.229720E-07  2.027000E-06  0.000000E+00  0.000000E+00  9.229720E-07  2.026974E-06  9.229720E-07  2.027000E-06  0.000000E+00  0.000000E+00  7.610000E-09  1.674600E-08  0.000000E+00  0.000000E+00
  2.840000E+01 -3.500000E+01  2.026500E+07  7.167000E+01  9.857200E-01  1.428500E-02  0.000000E+00  2.678600E-06  1.434600E-02 -1.000000E+07  1.000000E+00  6.545200E+02  0.000000E+00  6.543695E-01  1.443715E+00 -3.682552E+02  1.475260E+03  9.978557E-07  1.986820E-06  0.000000E+00  0.000000E+00  9.978557E-07  1.986777E-06  9.978557E-07  1.986820E-06  0.000000E+00  0.000000E+00  8.226950E-09  1.641350E-08  0.000000E+00  0.000000E+00
  3.131000E+01 -3.500000E+01  2.026500E+07  7.167000E+01  9.856200E-01  1.438400E-02  0.000000E+00  4.494100E-06  1.434600E-02 -1.000000E+07  1.000000E+00  6.545200E+02  0.000000E+00  7.051747E-01  1.414256E+00 -3.340903E+02  1.220008E+03  1.075331E-06  1.941955E-06  0.000000E+00  0.000000E+00  1.075326E-06  1.941892E-06  1.075331E-06  1.941955E-06  0.000000E+00  0.000000E+00  8.866200E-09  1.604500E-08  0.000000E+00  0.000000E+00
  3.450000E+01 -3.500000E+01  2.026500E+07  7.167000E+01  9.857400E-01  1.425700E-02  0.000000E+00  6.874600E-06  1.434600E-02 -1.000000E+07  1.000000E+00  6.545200E+02  0.000000E+00  7.572337E-01  1.381757E+00 -3.031900E+02  1.009346E+03  1.154719E-06  1.892448E-06  0.000000E+00  0.000000E+00  1.154709E-06  1.892372E-06  1.154719E-06  1.892448E-06  0.000000E+00  0.000000E+00  9.520600E-09  1.563350E-08  0.000000E+00  0.000000E+00
  3.801000E+01 -3.500000E+01  2.026500E+07  7.167000E+01  9.857100E-01  1.429200E-02  0.000000E+00  1.068100E-05  1.434600E-02 -1.000000E+07  1.000000E+00  6.545200E+02  0.000000E+00  8.098137E-01  1.346425E+00 -2.751983E+02  8.354827E+02  1.234898E-06  1.838638E-06  0.000000E+00  0.000000E+00  1.234888E-06  1.838530E-06  1.234898E-06  1.838638E-06  0.000000E+00  0.000000E+00  1.018110E-08  1.518950E-08  0.000000E+00  0.000000E+00
  4.187000E+01 -3.500000E+01  2.026500E+07  7.167000E+01  9.856400E-01  1.436000E-02  0.000000E+00  1.556600E-05  1.434600E-02 -1.000000E+07  1.000000E+00  6.545200E+02  0.000000E+00  8.620084E-01  1.308820E+00 -2.498311E+02  6.919798E+02  1.314488E-06  1.781353E-06  0.000000E+00  0.000000E+00  1.314473E-06  1.781217E-06  1.314488E-06  1.781353E-06  0.000000E+00  0.000000E+00  1.083800E-08  1.471600E-08  0.000000E+00  0.000000E+00
  4.612000E+01 -3.500000E+01  2.026500E+07  7.167000E+01  9.857900E-01  1.420700E-02  0.000000E+00  2.273300E-05  1.434600E-02 -1.000000E+07  1.000000E+00  6.545200E+02  0.000000E+00  9.127444E-01  1.270043E+00 -2.268499E+02  5.732095E+02  1.391857E-06  1.722296E-06  0.000000E+00  0.000000E+00  1.391833E-06  1.722126E-06  1.391857E-06  1.722296E-06  0.000000E+00  0.000000E+00  1.147550E-08  1.422750E-08  0.000000E+00  0.000000E+00
  5.079000E+01 -3.500000E+01  2.026500E+07  7.167000E+01  9.857300E-01  1.427400E-02  0.000000E+00  3.184700E-05  1.434600E-02 -1.000000E+07  1.000000E+00  6.545200E+02  0.000000E+00  9.605131E-01  1.232228E+00 -2.059871E+02  4.753564E+02  1.464701E-06  1.664696E-06  0.000000E+00  0.000000E+00  1.464662E-06  1.664484E-06  1.464701E-06  1.664696E-06  0.000000E+00  0.000000E+00  1.207550E-08  1.375150E-08  0.000000E+00  0.000000E+00
  5.592000E+01 -3.500000E+01  2.026500E+07  7.167000E+01  9.855700E-01  1.442700E-02  0.000000E+00  4.610800E-05  1.434600E-02 -1.000000E+07  1.000000E+00  6.545200E+02  0.000000E+00  1.004430E+00  1.199079E+00 -1.870744E+02  3.938785E+02  1.531671E-06  1.614214E-06  0.000000E+00  0.000000E+00  1.531612E-06  1.613947E-06  1.531671E-06  1.614214E-06  0.000000E+00  0.000000E+00  1.262900E-08  1.333600E-08  0.000000E+00  0.000000E+00
  6.156000E+01 -3.500000E+01  2.026500E+07  7.167000E+01  9.198200E-01  5.678400E-03  2.688700E-01  3.771000E-03  1.434600E-02 -4.248800E+05  1.000000E+00  6.545200E+02  1.191460E+03  1.047344E+00  1.176058E+00 -1.710624E+02  3.261041E+02  1.585866E-06  1.579160E-06 -1.361791E-09  0.000000E+00  1.602298E-06  1.573164E-06  1.606194E-06  1.579160E-06 -2.032795E-08  0.000000E+00  1.373050E-08  1.382250E-08 -2.689700E-10  0.000000E+00
  6.777000E+01 -3.500000E+01  2.026500E+07  7.167000E+01  6.131500E-01  0.000000E+00  6.699100E-02  4.400800E-03  3.700400E-02 -5.628500E+04  1.000000E+00  6.545200E+02  1.039210E+03  1.078499E+00  9.113024E-01 -1.564878E+02  2.810145E+02  1.622323E-06  1.174149E-06 -2.523008E-09 -1.960611E-10  1.654500E-06  1.171853E-06  1.662831E-06  1.177173E-06 -4.050724E-08 -3.023466E-09  1.839700E-08  1.552450E-08 -4.890100E-10 -3.980350E-11
  7.460000E+01 -3.500000E+01  2.026500E+07  7.167000E+01  5.277400E-01  0.000000E+00  5.754500E-02  4.426900E-03  3.868600E-02 -4.247800E+04  1.000000E+00  6.545200E+02  1.032950E+03  1.072338E+00  6.498493E-01 -1.416786E+02  2.630491E+02  1.618781E-06  7.392597E-07 -1.727391E-09 -4.008060E-09  1.640369E-06  8.026194E-07  1.648807E-06  8.089209E-07 -3.002619E-08 -6.966149E-08  2.359200E-08  1.249300E-08 -3.213600E-10 -7.622750E-10
  8.210000E+01 -3.500000E+01  2.026500E+07  7.167000E+01  4.995100E-01  0.000000E+00  5.749800E-02  4.427000E-03  3.869500E-02 -3.893800E+04  1.000000E+00  6.545200E+02  1.032920E+03  1.035789E+00  5.553440E-01 -1.280137E+02  2.462306E+02  1.572216E-06  5.571998E-07 -7.639174E-10 -7.991763E-09  1.577968E-06  6.877102E-07  1.585501E-06  6.961948E-07 -1.328514E-08 -1.389943E-07  2.509050E-08  1.141550E-08 -1.360280E-10 -1.440550E-09
  9.035000E+01 -3.500000E+01  2.026500E+07  7.167000E+01  4.898600E-01  0.000000E+00  5.751300E-02  4.427000E-03  3.869200E-02 -3.781500E+04  1.000000E+00  6.545200E+02  1.032930E+03  9.961749E-01  5.172998E-01 -1.159849E+02  2.191889E+02  1.516557E-06  4.817312E-07 -2.651953E-10 -9.826788E-09  1.514254E-06  6.430721E-07  1.521167E-06  6.525953E-07 -4.610737E-09 -1.708635E-07  2.498800E-08  1.094220E-08 -4.645600E-11 -1.740200E-09
  9.942000E+01 -3.500000E+01  2.026500E+07  7.167000E+01  4.860500E-01  0.000000E+00  5.752800E-02  4.427000E-03  3.868900E-02 -3.738200E+04  1.000000E+00  6.545200E+02  1.032940E+03  9.660879E-01  4.998594E-01 -1.052820E+02  1.885649E+02  1.472281E-06  4.475029E-07 -9.652276E-11 -1.063047E-08  1.467368E-06  6.223210E-07  1.473958E-06  6.322924E-07 -1.677718E-09 -1.847897E-07  2.454800E-08  1.070080E-08 -1.678900E-11 -1.869250E-09
  1.094000E+02 -3.500000E+01  2.026500E+07  7.167000E+01  4.839200E-01  0.000000E+00  5.754100E-02  4.426900E-03  3.868700E-02 -3.714300E+04  1.000000E+00  6.545100E+02  1.032950E+03  9.506455E-01  4.882201E-01 -9.564522E+01  1.603919E+02  1.449230E-06  4.251789E-07 -4.413555E-11 -1.111317E-08  1.443548E-06  6.080830E-07  1.449998E-06  6.183148E-07 -7.669677E-10 -1.931352E-07  2.429800E-08  1.051960E-08 -7.644850E-12 -1.946200E-09
  1.204000E+02 -3.500000E+01  2.026500E+07  7.167000E+01  4.823600E-01  0.000000E+00  5.755300E-02  4.426900E-03  3.868500E-02 -3.696900E+04  1.000000E+00  6.545100E+02  1.032950E+03  9.488370E-01  4.729582E-01 -8.691939E+01  1.371931E+02  1.446682E-06  3.984168E-07 -2.233921E-11 -1.148278E-08  1.440647E-06  5.875469E-07  1.447072E-06  5.979335E-07 -3.881246E-10 -1.995167E-07  2.434200E-08  1.021185E-08 -3.858050E-12 -2.004850E-09
  1.324000E+02 -3.500000E+01  2.026500E+07  7.167000E+01  4.811000E-01  0.000000E+00  5.756400E-02  4.426800E-03  3.868300E-02 -3.682900E+04  1.000000E+00  6.545100E+02  1.032960E+03  9.545024E-01  4.458059E-01 -7.899434E+01  1.204015E+02  1.455447E-06  3.541242E-07 -9.038872E-12 -1.179158E-08  1.449149E-06  5.485490E-07  1.455608E-06  5.589691E-07 -1.570181E-10 -2.048449E-07  2.455700E-08  9.575500E-09 -1.557635E-12 -2.053700E-09
  1.457000E+02 -3.500000E+01  2.026500E+07  7.167000E+01  4.800500E-01  0.000000E+00  5.757400E-02  4.426800E-03  3.868100E-02 -3.671300E+04  1.000000E+00  6.545100E+02  1.032970E+03  9.570102E-01  4.018215E-01 -7.179738E+01  1.115539E+02  1.459357E-06  2.846108E-07  5.207667E-13 -1.205641E-08  1.452888E-06  4.837162E-07  1.459355E-06  4.940224E-07  9.045134E-12 -2.094116E-07  2.467950E-08  8.483800E-09  8.958000E-14 -2.095500E-09
  1.603000E+02 -3.500000E+01  2.026500E+07  7.167000E+01  4.791600E-01  0.000000E+00  5.758200E-02  4.426800E-03  3.867900E-02 -3.661500E+04  1.000000E+00  6.545100E+02  1.032970E+03  9.444231E-01  3.449295E-01 -6.526341E+01  1.148558E+02  1.440228E-06  1.957840E-07  7.414667E-12 -1.228476E-08  1.433732E-06  3.990510E-07  1.440101E-06  4.091306E-07  1.287724E-10 -2.133463E-07  2.440300E-08  7.040150E-09  1.273815E-12 -2.131400E-09
  1.763000E+02 -3.500000E+01  2.026500E+07  7.167000E+01  4.784200E-01  0.000000E+00  5.759000E-02  4.426700E-03  3.867800E-02 -3.653300E+04  1.000000E+00  6.545000E+02  1.032980E+03  9.103991E-01  2.885733E-01 -5.931649E+01  1.434640E+02  1.388387E-06  1.080801E-07  1.208525E-11 -1.248090E-08  1.382041E-06  3.149696E-07  1.388177E-06  3.248036E-07  2.098617E-10 -2.167238E-07  2.356300E-08  5.598550E-09  2.073150E-12 -2.162250E-09
  1.940000E+02 -3.500000E+01  2.026400E+07  7.167000E+01  4.777900E-01  0.000000E+00  5.759700E-02  4.426700E-03  3.867600E-02 -3.646400E+04  1.000000E+00  6.545000E+02  1.032980E+03  8.585937E-01  2.462181E-01 -5.391256E+01  2.635300E+02  1.309414E-06  4.197912E-08  1.497495E-11 -1.264787E-08  1.303367E-06  2.519131E-07  1.309156E-06  2.615762E-07  2.600103E-10 -2.195968E-07  2.225350E-08  4.515350E-09  2.565350E-12 -2.188400E-09
  2.134000E+02 -3.500000E+01  2.026400E+07  7.167000E+01  4.772600E-01  0.000000E+00  5.760300E-02  4.426700E-03  3.867500E-02 -3.640700E+04  1.000000E+00  6.545000E+02  1.032990E+03  7.986141E-01  2.250110E-01 -4.902409E+01  2.171540E+04  1.217965E-06  8.343911E-09  1.661296E-11 -1.278851E-08  1.212297E-06  2.207409E-07  1.217678E-06  2.303581E-07  2.884182E-10 -2.220141E-07  2.072350E-08  3.981650E-09  2.842550E-12 -2.210350E-09
  2.347000E+02 -3.500000E+01  2.026400E+07  7.167000E+01  4.768200E-01  0.000000E+00  5.760900E-02  4.426700E-03  3.867400E-02 -3.635900E+04  1.000000E+00  6.545000E+02  1.032990E+03  7.408769E-01  2.292709E-01 -4.457000E+01  7.690510E+02  1.129933E-06  1.373145E-08  1.752932E-11 -1.290524E-08  1.124638E-06  2.280220E-07  1.129628E-06  2.377493E-07  3.042951E-10 -2.240179E-07  1.924500E-08  4.114000E-09  2.996250E-12 -2.228550E-09
  2.581000E+02 -3.500000E+01  2.026400E+07  7.167000E+01  4.764600E-01  0.000000E+00  5.761500E-02  4.426600E-03  3.867300E-02 -3.631900E+04  1.000000E+00  6.544900E+02  1.032990E+03  7.024126E-01  2.675207E-01 -4.051499E+01  9.447113E+01  1.071289E-06  7.110444E-08  1.846371E-11 -1.300013E-08  1.066240E-06  2.866960E-07  1.070969E-06  2.967487E-07  3.204839E-10 -2.256436E-07  1.826150E-08  5.140250E-09  3.153200E-12 -2.243250E-09
  2.839000E+02 -3.500000E+01  2.026400E+07  7.167000E+01  4.761600E-01  0.000000E+00  5.762000E-02  4.426600E-03  3.867200E-02 -3.628700E+04  1.000000E+00  6.544900E+02  1.033000E+03  7.217576E-01  3.484804E-01 -3.683596E+01  3.751318E+01  1.100812E-06  1.937219E-07  2.091298E-11 -1.307514E-08  1.095591E-06  4.099938E-07  1.100450E-06  4.206487E-07  3.629632E-10 -2.269260E-07  1.877750E-08  7.294900E-09  3.568850E-12 -2.254750E-09
  3.123000E+02 -3.500000E+01  2.026400E+07  7.167000E+01  4.759100E-01  0.000000E+00  5.762400E-02  4.426600E-03  3.867100E-02 -3.626000E+04  1.000000E+00  6.544900E+02  1.033000E+03  8.103160E-01  4.010170E-01 -3.349282E+01  2.532398E+01  1.235897E-06  2.731943E-07  2.541001E-11 -1.313451E-08  1.230002E-06  4.900807E-07  1.235455E-06  5.011329E-07  4.409759E-10 -2.279386E-07  2.109350E-08  8.698350E-09  4.333650E-12 -2.263900E-09
  3.434000E+02 -3.500000E+01  2.026300E+07  7.167000E+01  4.757100E-01  0.000000E+00  5.762900E-02  4.426500E-03  3.867000E-02 -3.623800E+04  1.000000E+00  6.544800E+02  1.033000E+03  9.297925E-01  3.967684E-01 -3.045793E+01  2.126441E+01  1.418131E-06  2.662873E-07  3.068151E-11 -1.318078E-08  1.411345E-06  4.839554E-07  1.417598E-06  4.950114E-07  5.324174E-10 -2.287241E-07  2.421450E-08  8.600250E-09  5.230100E-12 -2.270900E-09
  3.777000E+02 -3.500000E+01  2.026300E+07  7.167000E+01  4.755400E-01  0.000000E+00  5.763300E-02  4.426500E-03  3.866900E-02 -3.621900E+04  1.000000E+00  6.544800E+02  1.033010E+03  1.004118E+00  3.075971E-01 -2.769210E+01  2.779680E+01  1.531500E-06  1.301203E-07  3.402137E-11 -1.321662E-08  1.524155E-06  3.489755E-07  1.530908E-06  3.594502E-07  5.903327E-10 -2.293299E-07  2.616000E-08  6.250800E-09  5.797000E-12 -2.276200E-09
  4.154000E+02 -3.500000E+01  2.026300E+07  7.167000E+01  4.753700E-01  0.000000E+00  5.763700E-02  4.426500E-03  3.866800E-02 -3.620100E+04  1.000000E+00  6.544700E+02  1.033010E+03  9.904927E-01  2.315117E-01 -2.517727E+01  1.989733E+02  1.510720E-06  1.399755E-08  3.385862E-11 -1.324068E-08  1.503471E-06  2.337558E-07  1.510133E-06  2.437291E-07  5.874695E-10 -2.297320E-07  2.581450E-08  4.243950E-09  5.767000E-12 -2.279600E-09
  4.568000E+02 -3.500000E+01  2.026300E+07  7.167000E+01  4.751900E-01  0.000000E+00  5.764100E-02  4.426400E-03  3.866700E-02 -3.618200E+04  1.000000E+00  6.544600E+02  1.033010E+03  9.348150E-01  2.268034E-01 -2.289258E+01 -4.235526E+02  1.425795E-06  6.710000E-09  3.181499E-11 -1.325365E-08  1.418956E-06  2.267006E-07  1.425243E-06  2.366509E-07  5.519737E-10 -2.299410E-07  2.437250E-08  4.128350E-09  5.416750E-12 -2.281150E-09
  5.024000E+02 -3.500000E+01  2.026200E+07  7.167000E+01  4.749600E-01  0.000000E+00  5.764400E-02  4.426400E-03  3.866700E-02 -3.615600E+04  1.000000E+00  6.544600E+02  1.033010E+03  9.647152E-01  3.523945E-01 -2.081509E+01  1.183932E+01  1.471391E-06  1.980232E-07  3.233441E-11 -1.325441E-08  1.464341E-06  4.171609E-07  1.470830E-06  4.279632E-07  5.609481E-10 -2.299399E-07  2.516350E-08  7.490550E-09  5.502550E-12 -2.280400E-09
  5.525000E+02 -3.500000E+01  2.026200E+07  7.167000E+01  4.745700E-01  0.000000E+00  5.764700E-02  4.426300E-03  3.866600E-02 -3.611500E+04  1.000000E+00  6.544500E+02  1.033010E+03  1.206850E+00  5.025774E-01 -1.892676E+01  6.486361E+00  1.840683E-06  4.271103E-07  3.954411E-11 -1.322171E-08  1.831879E-06  6.446707E-07  1.839996E-06  6.564709E-07  6.859825E-10 -2.293600E-07  3.150200E-08  1.157175E-08  6.724850E-12 -2.273600E-09
  6.076000E+02 -3.500000E+01  2.026100E+07  7.167000E+01  4.738100E-01  0.000000E+00  5.765100E-02  4.426300E-03  3.866500E-02 -3.603200E+04  1.000000E+00  6.544300E+02  1.033020E+03  1.488079E+00  4.053523E-01 -1.721157E+01  6.599161E+00  2.269583E-06  2.797266E-07  4.641725E-11 -1.314694E-08  2.258767E-06  4.966928E-07  2.268778E-06  5.077756E-07  8.051682E-10 -2.280501E-07  3.889050E-08  9.082850E-09  7.884850E-12 -2.258550E-09
  6.682000E+02 -3.500000E+01  2.026000E+07  7.167000E+01  4.722300E-01  0.000000E+00  5.765400E-02  4.426200E-03  3.866400E-02 -3.586200E+04  1.000000E+00  6.544200E+02  1.033020E+03  1.545055E+00  2.674747E-01 -1.565247E+01  1.416174E+01  2.356395E-06  7.120788E-08  4.008760E-11 -1.298934E-08  2.345300E-06  2.864745E-07  2.355697E-06  2.965109E-07  6.953362E-10 -2.253030E-07  4.047750E-08  5.464300E-09  6.796250E-12 -2.227500E-09
  7.348000E+02 -3.500000E+01  2.025900E+07  7.167000E+01  4.685300E-01  0.000000E+00  5.765600E-02  4.426100E-03  3.866300E-02 -3.546800E+04  1.000000E+00  6.544000E+02  1.033020E+03  1.773625E+00  5.783675E-01 -1.423474E+01  3.266434E+00  2.704742E-06  5.522253E-07  2.101650E-11 -1.220777E-08  2.692420E-06  7.523696E-07  2.704375E-06  7.639649E-07  3.645244E-10 -2.117387E-07  4.676150E-08  1.588550E-08  3.550850E-12 -2.086450E-09
  8.081000E+02 -3.500000E+01  2.025800E+07  7.167000E+01  4.571900E-01  0.000000E+00  5.765700E-02  4.426000E-03  3.866200E-02 -3.429000E+04  1.000000E+00  6.543700E+02  1.033020E+03  2.227636E+00  5.436114E-01 -1.294596E+01  2.719405E+00  3.396553E-06  5.164682E-07 -2.946510E-11 -1.040293E-08  3.381997E-06  6.868172E-07  3.397062E-06  6.969007E-07 -5.110367E-10 -1.804333E-07  5.972750E-08  2.348300E-08 -4.589800E-12 -1.764050E-09
  8.887000E+02 -3.500000E+01  2.025600E+07  7.167000E+01  4.329200E-01  0.000000E+00  5.765700E-02  4.425900E-03  3.866100E-02 -3.191400E+04  1.000000E+00  6.543300E+02  1.033020E+03  2.145003E+00  2.498886E-01 -1.185305E+01  5.495150E+00  3.250064E-06  9.638612E-08 -2.183853E-09 -7.532679E-09  3.271911E-06  2.209719E-07  3.287936E-06  2.270369E-07 -3.787580E-08 -1.306504E-07  5.990500E-08  1.025850E-08 -2.907190E-10 -1.272780E-09
  9.772000E+02 -3.500000E+01  2.025400E+07  7.167000E+01  3.271700E-01  0.000000E+00  5.765800E-02  4.425700E-03  3.866000E-02 -2.330800E+04  1.000000E+00  6.543000E+02  1.033020E+03  6.925148E-01  5.010023E-01 -7.993620E+00  1.324680E+00  5.802523E-07  6.447235E-07 -5.008210E-08  9.960462E-09  1.408833E-06  4.765705E-07  1.448825E-06  4.719939E-07 -8.685701E-07  1.727294E-07  2.719689E-08  1.424745E-08 -5.134320E-09  6.061000E-10
  1.075000E+03 -3.500000E+01  2.025400E+07  7.167000E+01  1.172400E-01  0.000000E+00  5.766000E-02  4.425700E-03  3.865900E-02 -1.039700E+04  1.000000E+00  6.543000E+02  1.033020E+03 -6.059603E-01  2.853760E-01 -4.405682E+00  1.593109E+00 -2.041265E-06  2.720300E-07 -1.176248E-07  5.285353E-09 -8.020336E-08  1.831186E-07 -1.341689E-09  1.803790E-07 -2.039920E-06  9.165075E-08 -1.474075E-10  1.335095E-08 -1.154150E-08  3.005850E-10
  1.182000E+03 -3.500000E+01  2.026300E+07  7.167000E+01  7.010700E-02  0.000000E+00  5.766200E-02  4.426400E-03  3.866400E-02 -7.487400E+03  1.000000E+00  6.544800E+02  1.033020E+03 -6.535693E-01  2.172341E-01 -4.006539E+00  1.164394E+00 -2.201737E-06  2.254628E-07 -1.268828E-07  1.129198E-08 -8.641252E-08  3.707611E-08 -1.338020E-09  2.963860E-08 -2.200403E-06  1.958235E-07 -1.580950E-10  3.574050E-09 -1.213050E-08  1.078035E-09
  1.300000E+03 -3.500000E+01  2.027200E+07  7.167000E+01  6.092800E-02  0.000000E+00  5.766500E-02  4.427200E-03  3.866800E-02 -6.870400E+03  1.000000E+00  6.546600E+02  1.033030E+03 -5.647159E-01  2.047825E-01 -3.641308E+00  9.663813E-01 -1.903572E-06  2.104717E-07 -1.097627E-07  1.170909E-08 -7.377518E-08  1.524116E-08 -1.712802E-10  7.424568E-09 -1.903405E-06  2.030477E-07 -2.284961E-11  1.002810E-09 -1.038685E-08  1.110000E-09
  1.429000E+03 -3.500000E+01  2.028000E+07  7.167000E+01  5.148500E-02  0.000000E+00  5.766800E-02  4.427800E-03  3.867200E-02 -6.205000E+03  1.000000E+00  6.548200E+02  1.033040E+03 -8.585419E-01  3.543206E-02 -3.275851E+00 -1.057812E-01 -2.939581E-06 -3.516700E-07 -1.729741E-07 -2.028099E-08 -5.640907E-08 -1.358337E-08 -3.461177E-13  2.025464E-11 -2.939581E-06 -3.516901E-07 -5.461000E-14  3.195700E-12 -1.544585E-08 -1.923700E-09
  1.571000E+03 -3.500000E+01  2.028100E+07  7.167000E+01  0.000000E+00  0.000000E+00  5.937100E-02  1.000000E+00  1.043100E-02  0.000000E+00  1.000000E+00  0.000000E+00  1.027620E+03 -1.040885E+00  9.429430E-02 -2.956674E+00 -4.167705E-01 -3.575317E-06 -1.575519E-07 -2.130953E-07 -9.282858E-09 -2.362271E-08 -2.824728E-09  0.000000E+00  0.000000E+00 -3.575317E-06 -1.575519E-07  0.000000E+00  0.000000E+00 -1.851950E-08 -8.142750E-10
  1.728000E+03 -3.500000E+01  2.028600E+07  7.167000E+01  0.000000E+00  0.000000E+00  5.990400E-02  1.000000E+00  1.595400E-03  0.000000E+00  1.000000E+00  0.000000E+00  1.025940E+03 -7.319468E-01  3.966468E-02 -2.703496E+00 -6.635118E-02 -2.500131E-06 -3.437086E-07 -1.498504E-07 -2.051224E-08 -2.612373E-09 -1.830216E-09  0.000000E+00  0.000000E+00 -2.500131E-06 -3.437086E-07  0.000000E+00  0.000000E+00 -1.296355E-08 -1.780550E-09
  1.900000E+03 -3.500000E+01  2.029000E+07  7.167000E+01  0.000000E+00  0.000000E+00  5.999100E-02  1.000000E+00  1.508600E-04  0.000000E+00  1.000000E+00  0.000000E+00  1.025670E+03 -3.768098E-01  2.484340E-02 -2.459948E+00 -3.034582E-02 -1.285872E-06 -3.929747E-07 -7.714356E-08 -2.355906E-08 -1.443318E-10 -3.219895E-10  0.000000E+00  0.000000E+00 -1.285872E-06 -3.929747E-07  0.000000E+00  0.000000E+00 -6.668600E-09 -2.037500E-09
  2.089000E+03 -3.500000E+01  2.029200E+07  7.167000E+01  0.000000E+00  0.000000E+00  6.000000E-02  1.000000E+00  1.801400E-06  0.000000E+00  1.000000E+00  0.000000E+00  1.025640E+03 -1.380629E-01  1.042484E-01 -2.237071E+00 -3.344057E-01 -4.710896E-07 -1.205878E-07 -2.826533E-08 -7.235267E-09 -6.092863E-13 -3.117862E-13  0.000000E+00  0.000000E+00 -4.710896E-07 -1.205878E-07  0.000000E+00  0.000000E+00 -2.443150E-09 -6.253100E-10
  2.298000E+03 -3.500000E+01  2.029200E+07  7.167000E+01  0.000000E+00  0.000000E+00  6.000000E-02  1.000000E+00  6.692600E-08  0.000000E+00  1.000000E+00  0.000000E+00  1.025640E+03 -7.827777E-02  1.391889E-01 -2.034877E+00 -5.339914E+01 -2.670934E-07 -8.751223E-10 -1.602559E-08 -5.250731E-11 -9.492992E-15 -7.193837E-17  0.000000E+00  0.000000E+00 -2.670934E-07 -8.751223E-10  0.000000E+00  0.000000E+00 -1.385200E-09 -4.538100E-12
  2.527000E+03 -3.500000E+01  2.029300E+07  7.167000E+01  0.000000E+00  0.000000E+00  6.000000E-02  1.000000E+00  2.003100E-09  0.000000E+00  1.000000E+00  0.000000E+00  1.025640E+03 -7.208168E-02  1.394392E-01 -1.850317E+00 -2.081871E+03 -2.459511E-07 -1.784488E-11 -1.475705E-08 -1.070692E-12 -2.642509E-16 -4.468602E-20  0.000000E+00  0.000000E+00 -2.459511E-07 -1.784488E-11  0.000000E+00  0.000000E+00 -1.275550E-09 -9.253500E-14
  2.778000E+03 -3.500000E+01  2.029400E+07  7.167000E+01  0.000000E+00  0.000000E+00  6.000000E-02  1.000000E+00  4.812100E-11  0.000000E+00  1.000000E+00  0.000000E+00  1.025640E+03 -6.521493E-02  1.394434E-01 -1.682785E+00 -8.576021E+03 -2.225203E-07 -3.549815E-12 -1.335122E-08 -2.129894E-13 -5.720705E-18 -2.132739E-22  0.000000E+00  0.000000E+00 -2.225203E-07 -3.549815E-12  0.000000E+00  0.000000E+00 -1.154050E-09 -1.840750E-14
  3.055000E+03 -3.500000E+01  2.029400E+07  7.167000E+01  0.000000E+00  0.000000E+00  6.000000E-02  1.000000E+00  9.310500E-13  0.000000E+00  1.000000E+00  0.000000E+00  1.025640E+03 -5.894709E-02  1.394436E-01 -1.530304E+00 -8.164133E+03 -2.011333E-07 -3.082947E-12 -1.206800E-08 -1.849770E-13 -9.978669E-20 -3.540243E-24  0.000000E+00  0.000000E+00 -2.011333E-07 -3.082947E-12  0.000000E+00  0.000000E+00 -1.043120E-09 -1.598700E-14
  3.359000E+03 -3.500000E+01  2.029500E+07  7.167000E+01  0.000000E+00  0.000000E+00  6.000000E-02  1.000000E+00  1.456900E-14  0.000000E+00  1.000000E+00  0.000000E+00  1.025640E+03 -5.323577E-02  1.394436E-01 -1.391448E+00 -7.383279E+03 -1.816456E-07 -2.819724E-12 -1.089873E-08 -1.691833E-13 -1.406591E-21 -5.008294E-26  0.000000E+00  0.000000E+00 -1.816456E-07 -2.819724E-12  0.000000E+00  0.000000E+00 -9.420450E-10 -1.462200E-14
  3.694000E+03 -3.500000E+01  2.029600E+07  7.167000E+01  0.000000E+00  0.000000E+00  6.000000E-02  1.000000E+00  1.851800E-16  0.000000E+00  1.000000E+00  0.000000E+00  1.025640E+03 -4.805620E-02  1.394432E-01 -1.265557E+00 -6.727471E+03 -1.639716E-07 -2.559052E-12 -9.838289E-09 -1.535429E-13 -1.611097E-23 -5.717134E-28  0.000000E+00  0.000000E+00 -1.639716E-07 -2.559052E-12  0.000000E+00  0.000000E+00 -8.503850E-10 -1.327000E-14
  4.062000E+03 -3.500000E+01  2.029600E+07  7.167000E+01  0.000000E+00  0.000000E+00  6.000000E-02  1.000000E+00  1.921600E-18  0.000000E+00  1.000000E+00  0.000000E+00  1.025640E+03 -4.334576E-02  1.394439E-01 -1.151006E+00 -6.193275E+03 -1.478991E-07 -2.299100E-12 -8.873946E-09 -1.379465E-13 -1.506038E-25 -5.280345E-30  0.000000E+00  0.000000E+00 -1.478991E-07 -2.299100E-12  0.000000E+00  0.000000E+00 -7.670300E-10 -1.192200E-14
  4.467000E+03 -3.500000E+01  2.029700E+07  7.167000E+01  0.000000E+00  0.000000E+00  6.000000E-02  1.000000E+00  1.635300E-20  0.000000E+00  1.000000E+00  0.000000E+00  1.025640E+03 -3.906164E-02  1.394441E-01 -1.046648E+00 -5.775664E+03 -1.332814E-07 -2.039664E-12 -7.996896E-09 -1.223802E-13 -1.153984E-27 -3.952721E-32  0.000000E+00  0.000000E+00 -1.332814E-07 -2.039664E-12  0.000000E+00  0.000000E+00 -6.912200E-10 -1.057690E-14
  4.912000E+03 -3.500000E+01  2.029800E+07  7.167000E+01  0.000000E+00  0.000000E+00  6.000000E-02  1.000000E+00  1.145200E-22  0.000000E+00  1.000000E+00  0.000000E+00  1.025640E+03 -3.518022E-02  1.394437E-01 -9.518306E-01 -5.468241E+03 -1.200377E-07 -1.781293E-12 -7.202270E-09 -1.068773E-13 -7.270416E-30 -2.398484E-34  0.000000E+00  0.000000E+00 -1.200377E-07 -1.781293E-12  0.000000E+00  0.000000E+00 -6.225350E-10 -9.237000E-15
  5.401000E+03 -3.500000E+01  2.029800E+07  7.167000E+01  0.000000E+00  0.000000E+00  6.000000E-02  1.000000E+00  6.621100E-25  0.000000E+00  1.000000E+00  0.000000E+00  1.025640E+03 -3.167185E-02  1.394439E-01 -8.657217E-01 -5.286095E+03 -1.080663E-07 -1.523726E-12 -6.483979E-09 -9.142323E-14 -3.782259E-32 -1.177642E-36  0.000000E+00  0.000000E+00 -1.080663E-07 -1.523726E-12  0.000000E+00  0.000000E+00 -5.604500E-10 -7.901350E-15
  5.939000E+03 -3.500000E+01  2.029900E+07  7.167000E+01  0.000000E+00  0.000000E+00  6.000000E-02  1.000000E+00  3.168000E-27  0.000000E+00  1.000000E+00  0.000000E+00  1.025640E+03 -2.850029E-02  1.394441E-01 -7.872945E-01 -5.256063E+03 -9.724429E-08 -1.267199E-12 -5.834662E-09 -7.603186E-14 -1.627381E-34 -4.654251E-39  0.000000E+00  0.000000E+00 -9.724429E-08 -1.267199E-12  0.000000E+00  0.000000E+00 -5.043250E-10 -6.571150E-15
  6.530000E+03 -3.500000E+01  2.029900E+07  7.167000E+01  0.000000E+00  0.000000E+00  6.000000E-02  1.000000E+00  1.256100E-29  0.000000E+00  1.000000E+00  0.000000E+00  1.025640E+03 -2.564528E-02  1.394441E-01 -7.159212E-01 -5.445948E+03 -8.750287E-08 -1.011802E-12 -5.250185E-09 -6.070810E-14 -5.802485E-37 -1.464140E-41  0.000000E+00  0.000000E+00 -8.750287E-08 -1.011802E-12  0.000000E+00  0.000000E+00 -4.538050E-10 -5.246750E-15
  7.181000E+03 -3.500000E+01  2.030000E+07  7.167000E+01  0.000000E+00  0.000000E+00  6.000000E-02  1.000000E+00  4.121900E-32  0.000000E+00  1.000000E+00  0.000000E+00  1.025640E+03 -2.308926E-02  1.394442E-01 -6.510201E-01 -6.014915E+03 -7.878146E-08 -7.575455E-13 -4.726899E-09 -4.545267E-14 -1.712495E-39 -3.575488E-44  0.000000E+00  0.000000E+00 -7.878146E-08 -7.575455E-13  0.000000E+00  0.000000E+00 -4.085750E-10 -3.928300E-15
  7.896000E+03 -3.500000E+01  2.030100E+07  7.167000E+01  0.000000E+00  0.000000E+00  6.000000E-02  1.000000E+00  1.115600E-34  0.000000E+00  1.000000E+00  0.000000E+00  1.025640E+03 -2.081870E-02  1.394442E-01 -5.920966E-01 -7.471886E+03 -7.103385E-08 -5.043382E-13 -4.262033E-09 -3.026029E-14 -4.173720E-42 -6.406053E-47  0.000000E+00  0.000000E+00 -7.103385E-08 -5.043382E-13  0.000000E+00  0.000000E+00 -3.683950E-10 -2.615250E-15
  8.682000E+03 -3.500000E+01  2.030100E+07  7.167000E+01  0.000000E+00  0.000000E+00  6.000000E-02  1.000000E+00  2.474100E-37  0.000000E+00  1.000000E+00  0.000000E+00  1.025650E+03 -1.881517E-02  1.394444E-01 -5.384833E-01 -1.237310E+04 -6.419785E-08 -2.519025E-13 -3.851869E-09 -1.511414E-14 -8.337231E-45 -7.056954E-50  0.000000E+00  0.000000E+00 -6.419785E-08 -2.519025E-13  0.000000E+00  0.000000E+00 -3.329400E-10 -1.306250E-15
  9.547000E+03 -3.500000E+01  2.030200E+07  7.167000E+01  0.000000E+00  0.000000E+00  6.000000E-02  1.000000E+00  4.452000E-70  0.000000E+00  1.000000E+00  0.000000E+00  1.025650E+03 -8.938922E-03  1.394444E-01 -2.564587E-01 -9.866158E+05 -3.049991E-08  4.146936E-15 -1.829996E-09  2.488163E-16 -1.357849E-77  1.846211E-84  0.000000E+00  0.000000E+00 -3.049991E-08  4.146936E-15  0.000000E+00  0.000000E+00 -1.581750E-10  2.150670E-17
  3.750000E-02 -4.500000E+01  2.033000E+07  7.222000E+01  9.772600E-01  2.273800E-02  0.000000E+00  0.000000E+00  1.434200E-02 -1.000000E+07  1.000000E+00  6.522600E+02  0.000000E+00  1.281133E-03  2.232980E+00 -6.971148E+04  3.975954E+07  1.950096E-09  3.183373E-06  0.000000E+00  0.000000E+00  1.950096E-09  3.183373E-06  1.950096E-09  3.183373E-06  0.000000E+00  0.000000E+00  1.627350E-11  2.661900E-08  0.000000E+00  0.000000E+00
  1.162000E-01 -4.500000E+01  2.033000E+07  7.222000E+01  9.832000E-01  1.680400E-02  0.000000E+00  0.000000E+00  1.434200E-02 -1.000000E+07  1.000000E+00  6.522600E+02  0.000000E+00  3.971006E-03  2.232974E+00 -1.029115E+05  1.166449E+07  6.044511E-09  3.183355E-06  0.000000E+00  0.000000E+00  6.044511E-09  3.183355E-06  6.044511E-09  3.183355E-06  0.000000E+00  0.000000E+00  5.023500E-11  2.645800E-08  0.000000E+00  0.000000E+00
  2.028000E-01 -4.500000E+01  2.033000E+07  7.222000E+01  9.841800E-01  1.581800E-02  0.000000E+00  0.000000E+00  1.434200E-02 -1.000000E+07  1.000000E+00  6.522600E+02  0.000000E+00  6.930187E-03  2.232958E+00 -5.426992E+04  6.077439E+06  1.054884E-08  3.183339E-06  0.000000E+00  0.000000E+00  1.054884E-08  3.183339E-06  1.054884E-08  3.183339E-06  0.000000E+00  0.000000E+00  8.744650E-11  2.643150E-08  0.000000E+00  0.000000E+00
  2.980000E-01 -4.500000E+01  2.033000E+07  7.222000E+01  9.846100E-01  1.539000E-02  0.000000E+00  0.000000E+00  1.434200E-02 -1.000000E+07  1.000000E+00  6.522600E+02  0.000000E+00  1.018208E-02  2.232927E+00 -3.609650E+04  3.763002E+06  1.549875E-08  3.183291E-06  0.000000E+00  0.000000E+00  1.549875E-08  3.183291E-06  1.549875E-08  3.183291E-06  0.000000E+00  0.000000E+00  1.283950E-10  2.641950E-08  0.000000E+00  0.000000E+00
  4.027000E-01 -4.500000E+01  2.033000E+07  7.222000E+01  9.848700E-01  1.512600E-02  0.000000E+00  0.000000E+00  1.434200E-02 -1.000000E+07  1.000000E+00  6.522600E+02  0.000000E+00  1.375563E-02  2.232880E+00 -2.645196E+04  2.532637E+06  2.093829E-08  3.183223E-06  0.000000E+00  0.000000E+00  2.093829E-08  3.183223E-06  2.093829E-08  3.183223E-06  0.000000E+00  0.000000E+00  1.733950E-10  2.641200E-08  0.000000E+00  0.000000E+00
  5.178000E-01 -4.500000E+01  2.033000E+07  7.222000E+01  9.850500E-01  1.495300E-02  0.000000E+00  0.000000E+00  1.434200E-02 -1.000000E+07  1.000000E+00  6.522600E+02  0.000000E+00  1.768765E-02  2.232821E+00 -2.046948E+04  1.791318E+06  2.692343E-08  3.183121E-06  0.000000E+00  0.000000E+00  2.692343E-08  3.183121E-06  2.692343E-08  3.183121E-06  0.000000E+00  0.000000E+00  2.229150E-10  2.640500E-08  0.000000E+00  0.000000E+00
  6.444000E-01 -4.500000E+01  2.033000E+07  7.222000E+01  9.851800E-01  1.481800E-02  0.000000E+00  0.000000E+00  1.434200E-02 -1.000000E+07  1.000000E+00  6.522600E+02  0.000000E+00  2.201097E-02  2.232728E+00 -1.640085E+04  1.309030E+06  3.350415E-08  3.182979E-06  0.000000E+00  0.000000E+00  3.350415E-08  3.182979E-06  3.350415E-08  3.182979E-06  0.000000E+00  0.000000E+00  2.773600E-10  2.640150E-08  0.000000E+00  0.000000E+00
  7.835000E-01 -4.500000E+01  2.033000E+07  7.222000E+01  9.853200E-01  1.468400E-02  0.000000E+00  0.000000E+00  1.434200E-02 -1.000000E+07  1.000000E+00  6.522600E+02  0.000000E+00  2.676308E-02  2.232597E+00 -1.346124E+04  9.789034E+05  4.073765E-08  3.182792E-06  0.000000E+00  0.000000E+00  4.073765E-08  3.182792E-06  4.073765E-08  3.182792E-06  0.000000E+00  0.000000E+00  3.371950E-10  2.639650E-08  0.000000E+00  0.000000E+00
  9.366000E-01 -4.500000E+01  2.033000E+07  7.222000E+01  9.853300E-01  1.467100E-02  0.000000E+00  2.220400E-16  1.434200E-02 -1.000000E+07  1.000000E+00  6.522600E+02  0.000000E+00  3.198823E-02  2.232434E+00 -1.124660E+04  7.447922E+05  4.869119E-08  3.182545E-06  0.000000E+00  0.000000E+00  4.869119E-08  3.182545E-06  4.869119E-08  3.182545E-06  0.000000E+00  0.000000E+00  4.030000E-10  2.639300E-08  0.000000E+00  0.000000E+00
  1.105000E+00 -4.500000E+01  2.033000E+07  7.222000E+01  9.853400E-01  1.466400E-02  0.000000E+00  7.771600E-16  1.434200E-02 -1.000000E+07  1.000000E+00  6.522600E+02  0.000000E+00  3.773225E-02  2.232226E+00 -9.524226E+03  5.739922E+05  5.743456E-08  3.182226E-06  0.000000E+00  0.000000E+00  5.743456E-08  3.182226E-06  5.743456E-08  3.182226E-06  0.000000E+00  0.000000E+00  4.753600E-10  2.639150E-08  0.000000E+00  0.000000E+00
  1.290000E+00 -4.500000E+01  2.033000E+07  7.222000E+01  9.855900E-01  1.440900E-02  0.000000E+00  2.997600E-15  1.434200E-02 -1.000000E+07  1.000000E+00  6.522600E+02  0.000000E+00  4.404783E-02  2.231948E+00 -8.152082E+03  4.472132E+05  6.704788E-08  3.181805E-06  0.000000E+00  0.000000E+00  6.704788E-08  3.181805E-06  6.704788E-08  3.181805E-06  0.000000E+00  0.000000E+00  5.548500E-10  2.638100E-08  0.000000E+00  0.000000E+00
  1.493000E+00 -4.500000E+01  2.033000E+07  7.222000E+01  9.852600E-01  1.473600E-02  0.000000E+00  1.010300E-14  1.434200E-02 -1.000000E+07  1.000000E+00  6.522600E+02  0.000000E+00  5.099446E-02  2.231595E+00 -7.038467E+03  3.512898E+05  7.762180E-08  3.181270E-06  0.000000E+00  0.000000E+00  7.762180E-08  3.181270E-06  7.762180E-08  3.181270E-06  0.000000E+00  0.000000E+00  6.423900E-10  2.638400E-08  0.000000E+00  0.000000E+00
  1.717000E+00 -4.500000E+01  2.033000E+07  7.222000E+01  9.864100E-01  1.358500E-02  0.000000E+00  3.352900E-14  1.434200E-02 -1.000000E+07  1.000000E+00  6.522600E+02  0.000000E+00  5.862981E-02  2.231149E+00 -6.119856E+03  2.779225E+05  8.924388E-08  3.180589E-06  0.000000E+00  0.000000E+00  8.924388E-08  3.180589E-06  8.924388E-08  3.180589E-06  0.000000E+00  0.000000E+00  7.382250E-10  2.635450E-08  0.000000E+00  0.000000E+00
  1.963000E+00 -4.500000E+01  2.033000E+07  7.222000E+01  9.849000E-01  1.510000E-02  0.000000E+00  1.095800E-13  1.434200E-02 -1.000000E+07  1.000000E+00  6.522600E+02  0.000000E+00  6.700749E-02  2.230587E+00 -5.351245E+03  2.210823E+05  1.019962E-07  3.179742E-06  0.000000E+00  0.000000E+00  1.019962E-07  3.179742E-06  1.019962E-07  3.179742E-06  0.000000E+00  0.000000E+00  8.439450E-10  2.637800E-08  0.000000E+00  0.000000E+00
  2.234000E+00 -4.500000E+01  2.033000E+07  7.222000E+01  9.854200E-01  1.458500E-02  0.000000E+00  3.432800E-13  1.434200E-02 -1.000000E+07  1.000000E+00  6.522600E+02  0.000000E+00  7.620397E-02  2.229883E+00 -4.701464E+03  1.767137E+05  1.159951E-07  3.178659E-06  0.000000E+00  0.000000E+00  1.159951E-07  3.178659E-06  1.159951E-07  3.178659E-06  0.000000E+00  0.000000E+00  9.601850E-10  2.635900E-08  0.000000E+00  0.000000E+00
  2.531000E+00 -4.500000E+01  2.033000E+07  7.222000E+01  9.855900E-01  1.441100E-02  0.000000E+00  1.034200E-12  1.434200E-02 -1.000000E+07  1.000000E+00  6.522600E+02  0.000000E+00  8.630148E-02  2.229006E+00 -4.147586E+03  1.418025E+05  1.313648E-07  3.177326E-06  0.000000E+00  0.000000E+00  1.313648E-07  3.177326E-06  1.313648E-07  3.177326E-06  0.000000E+00  0.000000E+00  1.087050E-09  2.634400E-08  0.000000E+00  0.000000E+00
  2.858000E+00 -4.500000E+01  2.033000E+07  7.222000E+01  9.856200E-01  1.438400E-02  0.000000E+00  3.009800E-12  1.434200E-02 -1.000000E+07  1.000000E+00  6.522600E+02  0.000000E+00  9.739424E-02  2.227918E+00 -3.672094E+03  1.142154E+05  1.482499E-07  3.175666E-06  0.000000E+00  0.000000E+00  1.482499E-07  3.175666E-06  1.482499E-07  3.175666E-06  0.000000E+00  0.000000E+00  1.226650E-09  2.632850E-08  0.000000E+00  0.000000E+00
  3.218000E+00 -4.500000E+01  2.033000E+07  7.222000E+01  9.855600E-01  1.443700E-02  0.000000E+00  8.478400E-12  1.434200E-02 -1.000000E+07  1.000000E+00  6.522600E+02  0.000000E+00  1.095649E-01  2.226569E+00 -3.261075E+03  9.226372E+04  1.667758E-07  3.173621E-06  0.000000E+00  0.000000E+00  1.667758E-07  3.173621E-06  1.667758E-07  3.173621E-06  0.000000E+00  0.000000E+00  1.379950E-09  2.631400E-08  0.000000E+00  0.000000E+00
  3.613000E+00 -4.500000E+01  2.033000E+07  7.222000E+01  9.856500E-01  1.435300E-02  0.000000E+00  2.312400E-11  1.434200E-02 -1.000000E+07  1.000000E+00  6.522600E+02  0.000000E+00  1.229159E-01  2.224904E+00 -2.903624E+03  7.472496E+04  1.870981E-07  3.171097E-06  0.000000E+00  0.000000E+00  1.870981E-07  3.171097E-06  1.870981E-07  3.171097E-06  0.000000E+00  0.000000E+00  1.548100E-09  2.629100E-08  0.000000E+00  0.000000E+00
  4.048000E+00 -4.500000E+01  2.033000E+07  7.222000E+01  9.857000E-01  1.429900E-02  0.000000E+00  6.107400E-11  1.434200E-02 -1.000000E+07  1.000000E+00  6.522600E+02  0.000000E+00  1.375455E-01  2.222860E+00 -2.591149E+03  6.063460E+04  2.093663E-07  3.167985E-06  0.000000E+00  0.000000E+00  2.093663E-07  3.167985E-06  2.093663E-07  3.167985E-06  0.000000E+00  0.000000E+00  1.732250E-09  2.625850E-08  0.000000E+00  0.000000E+00
  4.526000E+00 -4.500000E+01  2.033000E+07  7.222000E+01  9.855300E-01  1.446800E-02  0.000000E+00  1.569300E-10  1.434200E-02 -1.000000E+07  1.000000E+00  6.522600E+02  0.000000E+00  1.535798E-01  2.220355E+00 -2.317051E+03  4.935432E+04  2.337730E-07  3.164178E-06  0.000000E+00  0.000000E+00  2.337730E-07  3.164178E-06  2.337730E-07  3.164178E-06  0.000000E+00  0.000000E+00  1.934300E-09  2.623850E-08  0.000000E+00  0.000000E+00
  5.052000E+00 -4.500000E+01  2.033000E+07  7.222000E+01  9.855600E-01  1.443700E-02  0.000000E+00  3.904200E-10  1.434200E-02 -1.000000E+07  1.000000E+00  6.522600E+02  0.000000E+00  1.711457E-01  2.217291E+00 -2.075988E+03  4.020984E+04  2.605114E-07  3.159519E-06  0.000000E+00  0.000000E+00  2.605114E-07  3.159519E-06  2.605114E-07  3.159519E-06  0.000000E+00  0.000000E+00  2.155650E-09  2.619700E-08  0.000000E+00  0.000000E+00
  5.630000E+00 -4.500000E+01  2.033000E+07  7.222000E+01  9.857200E-01  1.428400E-02  0.000000E+00  9.422100E-10  1.434200E-02 -1.000000E+07  1.000000E+00  6.522600E+02  0.000000E+00  1.903230E-01  2.213557E+00 -1.862535E+03  3.281718E+04  2.897026E-07  3.153842E-06  0.000000E+00  0.000000E+00  2.897026E-07  3.153842E-06  2.897026E-07  3.153842E-06  0.000000E+00  0.000000E+00  2.396950E-09  2.614500E-08  0.000000E+00  0.000000E+00
  6.266000E+00 -4.500000E+01  2.033000E+07  7.222000E+01  9.856400E-01  1.436000E-02  0.000000E+00  2.209700E-09  1.434200E-02 -1.000000E+07  1.000000E+00  6.522600E+02  0.000000E+00  2.112838E-01  2.209018E+00 -1.673400E+03  2.681299E+04  3.216079E-07  3.146943E-06  0.000000E+00  0.000000E+00  3.216079E-07  3.146943E-06  3.216079E-07  3.146943E-06  0.000000E+00  0.000000E+00  2.660850E-09  2.609150E-08  0.000000E+00  0.000000E+00
  6.965000E+00 -4.500000E+01  2.033000E+07  7.222000E+01  9.857200E-01  1.427900E-02  0.000000E+00  5.026900E-09  1.434200E-02 -1.000000E+07  1.000000E+00  6.522600E+02  0.000000E+00  2.341571E-01  2.203514E+00 -1.505441E+03  2.194600E+04  3.564252E-07  3.138575E-06  0.000000E+00  0.000000E+00  3.564252E-07  3.138575E-06  3.564252E-07  3.138575E-06  0.000000E+00  0.000000E+00  2.948900E-09  2.601850E-08  0.000000E+00  0.000000E+00
  7.734000E+00 -4.500000E+01  2.033000E+07  7.222000E+01  9.856800E-01  1.431700E-02  0.000000E+00  1.109500E-08  1.434200E-02 -1.000000E+07  1.000000E+00  6.522600E+02  0.000000E+00  2.590371E-01  2.196865E+00 -1.355725E+03  1.797770E+04  3.942980E-07  3.128476E-06  0.000000E+00  0.000000E+00  3.942980E-07  3.128464E-06  3.942980E-07  3.128476E-06  0.000000E+00  0.000000E+00  3.262200E-09  2.593550E-08  0.000000E+00  0.000000E+00
  8.579000E+00 -4.500000E+01  2.033000E+07  7.222000E+01  9.856400E-01  1.436100E-02  0.000000E+00  2.376700E-08  1.434200E-02 -1.000000E+07  1.000000E+00  6.522600E+02  0.000000E+00  2.860727E-01  2.188855E+00 -1.222103E+03  1.474129E+04  4.354497E-07  3.116282E-06  0.000000E+00  0.000000E+00  4.354497E-07  3.116282E-06  4.354497E-07  3.116282E-06  0.000000E+00  0.000000E+00  3.602850E-09  2.583550E-08  0.000000E+00  0.000000E+00
  9.508000E+00 -4.500000E+01  2.033000E+07  7.222000E+01  9.855800E-01  1.441900E-02  0.000000E+00  4.942500E-08  1.434200E-02 -1.000000E+07  1.000000E+00  6.522600E+02  0.000000E+00  3.153647E-01  2.179247E+00 -1.102593E+03  1.209864E+04  4.800356E-07  3.101685E-06  0.000000E+00  0.000000E+00  4.800356E-07  3.101685E-06  4.800356E-07  3.101685E-06  0.000000E+00  0.000000E+00  3.971950E-09  2.571700E-08  0.000000E+00  0.000000E+00
  1.053000E+01 -4.500000E+01  2.033000E+07  7.222000E+01  9.856700E-01  1.432900E-02  0.000000E+00  1.031200E-07  1.434200E-02 -1.000000E+07  1.000000E+00  6.522600E+02  0.000000E+00  3.469906E-01  2.167777E+00 -9.954880E+02  9.939304E+03  5.281750E-07  3.084242E-06  0.000000E+00  0.000000E+00  5.281750E-07  3.084235E-06  5.281750E-07  3.084242E-06  0.000000E+00  0.000000E+00  4.370150E-09  2.556850E-08  0.000000E+00  0.000000E+00
  1.165000E+01 -4.500000E+01  2.033000E+07  7.222000E+01  9.855700E-01  1.442500E-02  0.000000E+00  2.137900E-07  1.434200E-02 -1.000000E+07  1.000000E+00  6.522600E+02  0.000000E+00  3.810630E-01  2.154142E+00 -8.994716E+02  8.170269E+03  5.800390E-07  3.063511E-06  0.000000E+00  0.000000E+00  5.800390E-07  3.063505E-06  5.800390E-07  3.063511E-06  0.000000E+00  0.000000E+00  4.799300E-09  2.539400E-08  0.000000E+00  0.000000E+00
  1.289000E+01 -4.500000E+01  2.033000E+07  7.222000E+01  9.857600E-01  1.423600E-02  0.000000E+00  4.238500E-07  1.434200E-02 -1.000000E+07  1.000000E+00  6.522600E+02  0.000000E+00  4.176075E-01  2.138020E+00 -8.132622E+02  6.722796E+03  6.356661E-07  3.039008E-06  0.000000E+00  0.000000E+00  6.356661E-07  3.038989E-06  6.356661E-07  3.039008E-06  0.000000E+00  0.000000E+00  5.259300E-09  2.519700E-08  0.000000E+00  0.000000E+00
  1.425000E+01 -4.500000E+01  2.033000E+07  7.222000E+01  9.856900E-01  1.431400E-02  0.000000E+00  8.003900E-07  1.434200E-02 -1.000000E+07  1.000000E+00  6.522600E+02  0.000000E+00  4.565722E-01  2.119093E+00 -7.356678E+02  5.533532E+03  6.949763E-07  3.010228E-06  0.000000E+00  0.000000E+00  6.949758E-07  3.010200E-06  6.949763E-07  3.010228E-06  0.000000E+00  0.000000E+00  5.749750E-09  2.495450E-08  0.000000E+00  0.000000E+00
  1.574000E+01 -4.500000E+01  2.033000E+07  7.222000E+01  9.856800E-01  1.432100E-02  0.000000E+00  1.494100E-06  1.434200E-02 -1.000000E+07  1.000000E+00  6.522600E+02  0.000000E+00  4.980300E-01  2.097032E+00 -6.659025E+02  4.557345E+03  7.580816E-07  2.976683E-06  0.000000E+00  0.000000E+00  7.580806E-07  2.976641E-06  7.580816E-07  2.976683E-06  0.000000E+00  0.000000E+00  6.272100E-09  2.467700E-08  0.000000E+00  0.000000E+00
  1.739000E+01 -4.500000E+01  2.033000E+07  7.222000E+01  9.856800E-01  1.432500E-02  0.000000E+00  2.670700E-06  1.434200E-02 -1.000000E+07  1.000000E+00  6.522600E+02  0.000000E+00  5.418480E-01  2.071516E+00 -6.030874E+02  3.755723E+03  8.247800E-07  2.937894E-06  0.000000E+00  0.000000E+00  8.247782E-07  2.937819E-06  8.247800E-07  2.937894E-06  0.000000E+00  0.000000E+00  6.823950E-09  2.435650E-08  0.000000E+00  0.000000E+00
  1.919000E+01 -4.500000E+01  2.033000E+07  7.222000E+01  9.857100E-01  1.428600E-02  0.000000E+00  4.797400E-06  1.434200E-02 -1.000000E+07  1.000000E+00  6.522600E+02  0.000000E+00  5.876991E-01  2.042274E+00 -5.463006E+02  3.097215E+03  8.945740E-07  2.893436E-06  0.000000E+00  0.000000E+00  8.945687E-07  2.893317E-06  8.945740E-07  2.893436E-06  0.000000E+00  0.000000E+00  7.401250E-09  2.398650E-08  0.000000E+00  0.000000E+00
  2.118000E+01 -4.500000E+01  2.033000E+07  7.222000E+01  9.858100E-01  1.419000E-02  0.000000E+00  8.371900E-06  1.434200E-02 -1.000000E+07  1.000000E+00  6.522600E+02  0.000000E+00  6.353614E-01  2.009084E+00 -4.949696E+02  2.556423E+03  9.671228E-07  2.842973E-06  0.000000E+00  0.000000E+00  9.671153E-07  2.842794E-06  9.671228E-07  2.842973E-06  0.000000E+00  0.000000E+00  8.000950E-09  2.356500E-08  0.000000E+00  0.000000E+00
  2.336000E+01 -4.500000E+01  2.033000E+07  7.222000E+01  9.855600E-01  1.443700E-02  0.000000E+00  1.387400E-05  1.434200E-02 -1.000000E+07  1.000000E+00  6.522600E+02  0.000000E+00  6.846457E-01  1.971760E+00 -4.486002E+02  2.110167E+03  1.042137E-06  2.786222E-06  0.000000E+00  0.000000E+00  1.042127E-06  2.785968E-06  1.042137E-06  2.786222E-06  0.000000E+00  0.000000E+00  8.622300E-09  2.310000E-08  0.000000E+00  0.000000E+00
  2.576000E+01 -4.500000E+01  2.033000E+07  7.222000E+01  9.856700E-01  1.433200E-02  0.000000E+00  2.171600E-05  1.434200E-02 -1.000000E+07  1.000000E+00  6.522600E+02  0.000000E+00  7.353618E-01  1.930146E+00 -4.067504E+02  1.742962E+03  1.119337E-06  2.722954E-06  0.000000E+00  0.000000E+00  1.119315E-06  2.722611E-06  1.119337E-06  2.722954E-06  0.000000E+00  0.000000E+00  9.261650E-09  2.257350E-08  0.000000E+00  0.000000E+00
  2.840000E+01 -4.500000E+01  2.033000E+07  7.222000E+01  9.857500E-01  1.425200E-02  0.000000E+00  3.327400E-05  1.434200E-02 -1.000000E+07  1.000000E+00  6.522600E+02  0.000000E+00  7.870599E-01  1.884105E+00 -3.689218E+02  1.440271E+03  1.198031E-06  2.652957E-06  0.000000E+00  0.000000E+00  1.197998E-06  2.652502E-06  1.198031E-06  2.652957E-06  0.000000E+00  0.000000E+00  9.911850E-09  2.199200E-08  0.000000E+00  0.000000E+00
  3.131000E+01 -4.500000E+01  2.033000E+07  7.222000E+01  9.856000E-01  1.440300E-02  0.000000E+00  4.914200E-05  1.434200E-02 -1.000000E+07  1.000000E+00  6.522600E+02  0.000000E+00  8.392357E-01  1.833493E+00 -3.346950E+02  1.191055E+03  1.277452E-06  2.575999E-06  0.000000E+00  0.000000E+00  1.277402E-06  2.575422E-06  1.277452E-06  2.575999E-06  0.000000E+00  0.000000E+00  1.056950E-08  2.135600E-08  0.000000E+00  0.000000E+00
  3.450000E+01 -4.500000E+01  2.033000E+07  7.222000E+01  9.857500E-01  1.425300E-02  0.000000E+00  6.774700E-05  1.434200E-02 -1.000000E+07  1.000000E+00  6.522600E+02  0.000000E+00  8.912525E-01  1.778069E+00 -3.037388E+02  9.853966E+02  1.356630E-06  2.491731E-06  0.000000E+00  0.000000E+00  1.356552E-06  2.491041E-06  1.356630E-06  2.491731E-06  0.000000E+00  0.000000E+00  1.122450E-08  2.065400E-08  0.000000E+00  0.000000E+00
  3.801000E+01 -4.500000E+01  2.033000E+07  7.222000E+01  9.857100E-01  1.428800E-02  0.000000E+00  9.338700E-05  1.434200E-02 -1.000000E+07  1.000000E+00  6.522600E+02  0.000000E+00  9.419711E-01  1.717577E+00 -2.756964E+02  8.157144E+02  1.433830E-06  2.399755E-06  0.000000E+00  0.000000E+00  1.433714E-06  2.398930E-06  1.433830E-06  2.399755E-06  0.000000E+00  0.000000E+00  1.186250E-08  1.989400E-08  0.000000E+00  0.000000E+00
  4.187000E+01 -4.500000E+01  2.033000E+07  7.222000E+01  9.857200E-01  1.428100E-02  0.000000E+00  1.222500E-04  1.434200E-02 -1.000000E+07  1.000000E+00  6.522600E+02  0.000000E+00  9.896930E-01  1.651842E+00 -2.502833E+02  6.757519E+02  1.506472E-06  2.299807E-06  0.000000E+00  0.000000E+00  1.506307E-06  2.298867E-06  1.506472E-06  2.299807E-06  0.000000E+00  0.000000E+00  1.246350E-08  1.906250E-08  0.000000E+00  0.000000E+00
  4.612000E+01 -4.500000E+01  2.033000E+07  7.222000E+01  9.857300E-01  1.427000E-02  0.000000E+00  1.590700E-04  1.434200E-02 -1.000000E+07  1.000000E+00  6.522600E+02  0.000000E+00  1.031902E+00  1.581268E+00 -2.272605E+02  5.600407E+02  1.570720E-06  2.192510E-06  0.000000E+00  0.000000E+00  1.570499E-06  2.191447E-06  1.570720E-06  2.192510E-06  0.000000E+00  0.000000E+00  1.299500E-08  1.817550E-08  0.000000E+00  0.000000E+00
  5.079000E+01 -4.500000E+01  2.033000E+07  7.222000E+01  9.857200E-01  1.428300E-02  0.000000E+00  2.010000E-04  1.434200E-02 -1.000000E+07  1.000000E+00  6.522600E+02  0.000000E+00  1.064784E+00  1.507936E+00 -2.063600E+02  4.648663E+02  1.620771E-06  2.081013E-06  0.000000E+00  0.000000E+00  1.620479E-06  2.079840E-06  1.620771E-06  2.081013E-06  0.000000E+00  0.000000E+00  1.340950E-08  1.725050E-08  0.000000E+00  0.000000E+00
  5.592000E+01 -4.500000E+01  2.033000E+07  7.222000E+01  9.856300E-01  1.436800E-02  0.000000E+00  2.601700E-04  1.434200E-02 -1.000000E+07  1.000000E+00  6.522600E+02  0.000000E+00  1.085222E+00  1.438531E+00 -1.874130E+02  3.857282E+02  1.651879E-06  1.975490E-06  0.000000E+00  0.000000E+00  1.651499E-06  1.974097E-06  1.651879E-06  1.975490E-06  0.000000E+00  0.000000E+00  1.366750E-08  1.637500E-08  0.000000E+00  0.000000E+00
  6.156000E+01 -4.500000E+01  2.033000E+07  7.222000E+01  9.387500E-01  8.439200E-03  2.689900E-01  3.817100E-03  1.434200E-02 -6.380300E+05  1.000000E+00  6.522600E+02  1.191270E+03  1.094501E+00  1.381830E+00 -1.713468E+02  3.199497E+02  1.654744E-06  1.889294E-06 -1.466465E-09  0.000000E+00  1.670913E-06  1.882033E-06  1.675084E-06  1.889294E-06 -2.034090E-08  0.000000E+00  1.420850E-08  1.627650E-08 -2.737600E-10  0.000000E+00
  6.777000E+01 -4.500000E+01  2.033000E+07  7.222000E+01  6.208200E-01  0.000000E+00  7.209400E-02  4.441000E-03  3.608800E-02 -5.783100E+04  1.000000E+00  6.522600E+02  1.042340E+03  1.094244E+00  1.080930E+00 -1.568981E+02  2.732104E+02  1.641612E-06  1.430462E-06 -2.812263E-09 -1.545574E-10  1.676732E-06  1.426228E-06  1.685327E-06  1.432702E-06 -4.371528E-08 -2.239557E-09  1.838450E-08  1.868400E-08 -5.282200E-10 -2.983450E-11
  7.460000E+01 -4.500000E+01  2.032900E+07  7.222000E+01  5.268400E-01  0.000000E+00  5.757600E-02  4.481700E-03  3.864200E-02 -4.235800E+04  1.000000E+00  6.522600E+02  1.032680E+03  1.066319E+00  7.404433E-01 -1.422363E+02  2.535501E+02  1.603329E-06  8.724657E-07 -2.088460E-09 -4.363866E-09  1.630903E-06  9.410701E-07  1.639619E-06  9.482791E-07 -3.629051E-08 -7.581328E-08  2.340900E-08  1.468950E-08 -3.860000E-10 -8.259850E-10
  8.210000E+01 -4.500000E+01  2.032900E+07  7.222000E+01  4.942000E-01  0.000000E+00  5.749900E-02  4.481900E-03  3.865600E-02 -3.831500E+04  1.000000E+00  6.522600E+02  1.032630E+03  1.012094E+00  6.213859E-01 -1.284710E+02  2.390217E+02  1.530770E-06  6.414340E-07 -1.033950E-09 -9.613921E-09  1.541114E-06  7.985240E-07  1.548750E-06  8.086387E-07 -1.798077E-08 -1.672037E-07  2.474150E-08  1.341550E-08 -1.819250E-10 -1.711000E-09
  9.035000E+01 -4.500000E+01  2.032900E+07  7.222000E+01  4.822200E-01  0.000000E+00  5.751400E-02  4.481800E-03  3.865300E-02 -3.695400E+04  1.000000E+00  6.522600E+02  1.032640E+03  9.593341E-01  5.823426E-01 -1.163029E+02  2.136132E+02  1.456482E-06  5.558029E-07 -3.986036E-10 -1.237752E-08  1.456586E-06  7.592123E-07  1.463413E-06  7.710128E-07 -6.930061E-09 -2.152108E-07  2.444150E-08  1.314700E-08 -6.876900E-11 -2.155250E-09
  9.942000E+01 -4.500000E+01  2.032900E+07  7.222000E+01  4.773200E-01  0.000000E+00  5.752900E-02  4.481800E-03  3.865000E-02 -3.641300E+04  1.000000E+00  6.522500E+02  1.032650E+03  9.224145E-01  5.752249E-01 -1.055177E+02  1.820052E+02  1.402591E-06  5.328583E-07 -1.551727E-10 -1.365440E-08  1.398886E-06  7.575543E-07  1.405289E-06  7.702080E-07 -2.697093E-09 -2.373497E-07  2.388650E-08  1.329050E-08 -2.653800E-11 -2.356550E-09
  1.094000E+02 -4.500000E+01  2.032900E+07  7.222000E+01  4.746200E-01  0.000000E+00  5.754300E-02  4.481700E-03  3.864800E-02 -3.612000E+04  1.000000E+00  6.522500E+02  1.032660E+03  9.080324E-01  5.748469E-01 -9.583920E+01  1.526959E+02  1.381470E-06  5.251364E-07 -7.362122E-11 -1.440839E-08  1.376504E-06  7.623521E-07  1.382750E-06  7.755332E-07 -1.279324E-09 -2.503961E-07  2.369200E-08  1.347300E-08 -1.252695E-11 -2.474350E-09
  1.204000E+02 -4.500000E+01  2.032900E+07  7.222000E+01  4.727000E-01  0.000000E+00  5.755500E-02  4.481700E-03  3.864500E-02 -3.591200E+04  1.000000E+00  6.522500E+02  1.032670E+03  9.144873E-01  5.658624E-01 -8.708750E+01  1.290283E+02  1.391622E-06  5.061247E-07 -3.945746E-11 -1.497336E-08  1.386037E-06  7.527690E-07  1.392303E-06  7.662852E-07 -6.855152E-10 -2.601605E-07  2.397250E-08  1.337800E-08 -6.689800E-12 -2.562050E-09
  1.324000E+02 -4.500000E+01  2.032900E+07  7.222000E+01  4.711600E-01  0.000000E+00  5.756600E-02  4.481700E-03  3.864300E-02 -3.574700E+04  1.000000E+00  6.522500E+02  1.032670E+03  9.325835E-01  5.354115E-01 -7.914276E+01  1.122755E+02  1.419363E-06  4.554087E-07 -1.890906E-11 -1.543996E-08  1.413310E-06  7.099905E-07  1.419688E-06  7.236256E-07 -3.284614E-10 -2.682174E-07  2.453400E-08  1.268300E-08 -3.197100E-12 -2.634200E-09
  1.457000E+02 -4.500000E+01  2.032900E+07  7.222000E+01  4.698800E-01  0.000000E+00  5.757600E-02  4.481600E-03  3.864200E-02 -3.561100E+04  1.000000E+00  6.522500E+02  1.032680E+03  9.454853E-01  4.755267E-01 -7.192963E+01  1.040173E+02  1.439137E-06  3.606022E-07 -4.267308E-12 -1.583671E-08  1.432758E-06  6.221639E-07  1.439213E-06  6.356659E-07 -7.411680E-11 -2.750641E-07  2.494550E-08  1.117845E-08 -7.201400E-13 -2.695350E-09
  1.603000E+02 -4.500000E+01  2.032900E+07  7.222000E+01  4.687900E-01  0.000000E+00  5.758400E-02  4.481600E-03  3.864000E-02 -3.549600E+04  1.000000E+00  6.522400E+02  1.032690E+03  9.345403E-01  3.946056E-01 -6.538216E+01  1.095390E+02  1.422569E-06  2.343558E-07  5.955884E-12 -1.617589E-08  1.416099E-06  5.020848E-07  1.422469E-06  5.152687E-07  1.034315E-10 -2.809129E-07  2.471700E-08  9.087200E-09  1.003260E-12 -2.747400E-09
  1.763000E+02 -4.500000E+01  2.032900E+07  7.222000E+01  4.678700E-01  0.000000E+00  5.759200E-02  4.481600E-03  3.863800E-02 -3.539800E+04  1.000000E+00  6.522400E+02  1.032690E+03  8.927125E-01  3.171206E-01 -5.942370E+01  1.497313E+02  1.358957E-06  1.138170E-07  1.240031E-11 -1.646402E-08  1.352664E-06  3.868409E-07  1.358742E-06  3.996953E-07  2.153248E-10 -2.858783E-07  2.366000E-08  7.067550E-09  2.085750E-12 -2.791450E-09
  1.940000E+02 -4.500000E+01  2.032900E+07  7.222000E+01  4.670900E-01  0.000000E+00  5.759900E-02  4.481500E-03  3.863700E-02 -3.531500E+04  1.000000E+00  6.522400E+02  1.032700E+03  8.289266E-01  2.622130E-01 -5.400955E+01  4.833987E+02  1.261899E-06  2.804320E-08  1.600341E-11 -1.670595E-08  1.255978E-06  3.054400E-07  1.261621E-06  3.180864E-07  2.778567E-10 -2.900433E-07  2.200900E-08  5.638950E-09  2.687450E-12 -2.828250E-09
  2.134000E+02 -4.500000E+01  2.032800E+07  7.222000E+01  4.664000E-01  0.000000E+00  5.760600E-02  4.481500E-03  3.863600E-02 -3.524300E+04  1.000000E+00  6.522400E+02  1.032700E+03  7.569304E-01  2.357806E-01 -4.911202E+01  2.131764E+04  1.152329E-06 -1.403591E-08  1.770552E-11 -1.690613E-08  1.146868E-06  2.668450E-07  1.152019E-06  2.794499E-07  3.073740E-10 -2.934857E-07  2.012900E-08  4.967100E-09  2.968950E-12 -2.858500E-09
  2.347000E+02 -4.500000E+01  2.032800E+07  7.222000E+01  4.658000E-01  0.000000E+00  5.761200E-02  4.481500E-03  3.863500E-02 -3.518000E+04  1.000000E+00  6.522300E+02  1.032700E+03  6.864580E-01  2.402622E-01 -4.464987E+01  4.549150E+02  1.045064E-06 -8.744731E-09  1.821992E-11 -1.706831E-08  1.040075E-06  2.747773E-07  1.044745E-06  2.875255E-07  3.162707E-10 -2.962700E-07  1.828000E-08  5.124600E-09  3.051250E-12 -2.882750E-09
  2.581000E+02 -4.500000E+01  2.032800E+07  7.222000E+01  4.652700E-01  0.000000E+00  5.761700E-02  4.481400E-03  3.863400E-02 -3.512400E+04  1.000000E+00  6.522300E+02  1.032710E+03  6.319390E-01  2.881270E-01 -4.058763E+01  1.174303E+02  9.620793E-07  6.285513E-08  1.840185E-11 -1.719482E-08  9.574611E-07  3.481296E-07  9.617618E-07  3.612943E-07  3.193966E-10 -2.984371E-07  1.684850E-08  6.459250E-09  3.078150E-12 -2.901300E-09
  2.839000E+02 -4.500000E+01  2.032800E+07  7.222000E+01  4.647700E-01  0.000000E+00  5.762200E-02  4.481400E-03  3.863300E-02 -3.507200E+04  1.000000E+00  6.522300E+02  1.032710E+03  6.478224E-01  4.056737E-01 -3.690193E+01  3.508065E+01  9.862807E-07  2.407577E-07  2.090849E-11 -1.728354E-08  9.815130E-07  5.266774E-07  9.859184E-07  5.407100E-07  3.628686E-10 -2.999512E-07  1.729150E-08  9.709150E-09  3.493550E-12 -2.913750E-09
  3.123000E+02 -4.500000E+01  2.032800E+07  7.222000E+01  4.642600E-01  0.000000E+00  5.762700E-02  4.481400E-03  3.863200E-02 -3.501900E+04  1.000000E+00  6.522200E+02  1.032710E+03  7.492380E-01  4.754317E-01 -3.355264E+01  2.363371E+01  1.140700E-06  3.464083E-07  2.645407E-11 -1.732942E-08  1.135148E-06  6.325893E-07  1.140239E-06  6.471318E-07  4.590732E-10 -3.007235E-07  2.002050E-08  1.168550E-08  4.415550E-12 -2.919200E-09
  3.434000E+02 -4.500000E+01  2.032800E+07  7.222000E+01  4.636700E-01  0.000000E+00  5.763100E-02  4.481400E-03  3.863100E-02 -3.495800E+04  1.000000E+00  6.522200E+02  1.032720E+03  8.856146E-01  4.720565E-01 -3.051233E+01  1.971054E+01  1.348342E-06  3.412454E-07  3.269459E-11 -1.733352E-08  1.341756E-06  6.274950E-07  1.347774E-06  6.420167E-07  5.673252E-10 -3.007707E-07  2.369300E-08  1.169090E-08  5.451200E-12 -2.917450E-09
  3.777000E+02 -4.500000E+01  2.032700E+07  7.222000E+01  4.629300E-01  0.000000E+00  5.763600E-02  4.481300E-03  3.863000E-02 -3.488100E+04  1.000000E+00  6.522100E+02  1.032720E+03  9.635241E-01  3.467169E-01 -2.774185E+01  2.695288E+01  1.466950E-06  1.510474E-07  3.487813E-11 -1.729351E-08  1.459798E-06  4.374715E-07  1.466346E-06  4.511032E-07  6.051726E-10 -3.000557E-07  2.581300E-08  8.311450E-09  5.808100E-12 -2.908000E-09
  4.154000E+02 -4.500000E+01  2.032700E+07  7.222000E+01  4.619200E-01  0.000000E+00  5.764000E-02  4.481300E-03  3.862900E-02 -3.477500E+04  1.000000E+00  6.522100E+02  1.032720E+03  9.323100E-01  2.457515E-01 -2.522317E+01  3.605437E+01  1.419389E-06 -1.558131E-09  3.000098E-11 -1.719723E-08  1.412530E-06  2.839374E-07  1.418868E-06  2.968068E-07  5.205126E-10 -2.983650E-07  2.502350E-08  5.567200E-09  4.988000E-12 -2.888400E-09
  4.568000E+02 -4.500000E+01  2.032700E+07  7.222000E+01  4.604400E-01  0.000000E+00  5.764300E-02  4.481200E-03  3.862800E-02 -3.462200E+04  1.000000E+00  6.522000E+02  1.032720E+03  8.469920E-01  2.354767E-01 -2.293559E+01 -5.132372E+02  1.289425E-06 -1.561982E-08  1.960673E-11 -1.703359E-08  1.283320E-06  2.672030E-07  1.289083E-06  2.798856E-07  3.401528E-10 -2.955056E-07  2.279550E-08  5.397050E-09  3.253100E-12 -2.856400E-09
  5.024000E+02 -4.500000E+01  2.032600E+07  7.222000E+01  4.581400E-01  0.000000E+00  5.764700E-02  4.481200E-03  3.862700E-02 -3.438700E+04  1.000000E+00  6.521900E+02  1.032730E+03  8.452329E-01  3.988865E-01 -2.085699E+01  1.121652E+01  1.286552E-06  2.365076E-07 -5.799149E-13 -1.664960E-08  1.280795E-06  5.118026E-07  1.286562E-06  5.253341E-07 -1.004567E-11 -2.888265E-07  2.285000E-08  1.074895E-08 -7.970000E-14 -2.785700E-09
  5.525000E+02 -4.500000E+01  2.032600E+07  7.222000E+01  4.529900E-01  0.000000E+00  5.765000E-02  4.481200E-03  3.862600E-02 -3.386500E+04  1.000000E+00  6.521800E+02  1.032730E+03  1.064988E+00  5.953101E-01 -1.896890E+01  5.998765E+00  1.620665E-06  5.476007E-07 -4.041222E-11 -1.534007E-08  1.614073E-06  7.997420E-07  1.621368E-06  8.136992E-07 -7.009592E-10 -2.660952E-07  2.905550E-08  2.048850E-08 -6.493700E-12 -2.556500E-09
  6.076000E+02 -4.500000E+01  2.032500E+07  7.222000E+01  4.420000E-01  0.000000E+00  5.765300E-02  4.481100E-03  3.862500E-02 -3.278100E+04  1.000000E+00  6.521700E+02  1.032730E+03  1.283019E+00  4.528968E-01 -1.725978E+01  5.927382E+00  1.951290E-06  3.496211E-07 -1.718224E-10 -1.338153E-08  1.945397E-06  5.701384E-07  1.954270E-06  5.817287E-07 -2.980121E-09 -2.321091E-07  3.564000E-08  2.286550E-08 -2.664700E-11 -2.215200E-09
  6.682000E+02 -4.500000E+01  2.032400E+07  7.222000E+01  4.194500E-01  0.000000E+00  5.765700E-02  4.481000E-03  3.862400E-02 -3.067200E+04  1.000000E+00  6.521500E+02  1.032730E+03  1.132030E+00  2.433777E-01 -1.586326E+01  1.488465E+01  1.705976E-06  6.115066E-08 -1.809703E-09 -1.020462E-08  1.728364E-06  2.302325E-07  1.737362E-06  2.381452E-07 -3.138584E-08 -1.769946E-07  3.278100E-08  1.055315E-08 -2.498030E-10 -1.683365E-09
  7.348000E+02 -4.500000E+01  2.032400E+07  7.222000E+01  3.466300E-01  0.000000E+00  5.766000E-02  4.480900E-03  3.862300E-02 -2.472100E+04  1.000000E+00  6.521400E+02  1.032730E+03  3.557592E-01  4.944305E-01 -1.022193E+01  2.422761E+00  2.462685E-07  6.377250E-07 -3.123055E-08  1.045801E-08  7.634415E-07  4.613211E-07  7.878911E-07  4.563762E-07 -5.416215E-07  1.813485E-07  1.557325E-08  1.357785E-08 -3.415825E-09  5.325500E-10
  8.081000E+02 -4.500000E+01  2.032300E+07  7.222000E+01  1.715700E-01  0.000000E+00  5.766100E-02  4.480900E-03  3.862300E-02 -1.355000E+04  1.000000E+00  6.521400E+02  1.032730E+03 -5.098242E-01  4.766786E-01 -5.410055E+00  1.941233E+00 -1.771761E-06  6.551412E-07 -1.053332E-07  1.516434E-08 -1.581189E-08  4.005615E-07  5.499395E-08  3.921733E-07 -1.826759E-06  2.629662E-07  8.194500E-10  2.015510E-08 -1.059435E-08  1.118050E-09
  8.887000E+02 -4.500000E+01  2.033000E+07  7.222000E+01  8.620300E-02  0.000000E+00  5.766100E-02  4.481500E-03  3.862700E-02 -8.518800E+03  1.000000E+00  6.522700E+02  1.032740E+03 -8.075945E-01  2.040934E-01 -5.384496E+00  4.328104E+00 -2.692472E-06  1.043891E-07 -1.547860E-07  6.655593E-10 -1.117469E-07  9.287816E-08 -8.087221E-09  9.285141E-08 -2.684388E-06  1.153768E-08 -7.972000E-10  9.266850E-09 -1.499150E-08 -6.355500E-11
  9.772000E+02 -4.500000E+01  2.034000E+07  7.222000E+01  6.944000E-02  0.000000E+00  5.766200E-02  4.482300E-03  3.863200E-02 -7.443400E+03  1.000000E+00  6.524800E+02  1.032740E+03 -8.802012E-01  3.132403E-01 -4.882392E+00  1.030379E+00 -2.942699E-06  5.338433E-07 -1.695719E-07  2.857952E-08 -1.155536E-07  5.718598E-08 -1.945053E-09  3.821529E-08 -2.940752E-06  4.956284E-07 -2.342650E-10  4.645400E-09 -1.622150E-08  2.732950E-09
  1.075000E+03 -4.500000E+01  2.035300E+07  7.222000E+01  6.345700E-02  0.000000E+00  5.766400E-02  4.483300E-03  3.863900E-02 -7.043000E+03  1.000000E+00  6.527300E+02  1.032750E+03 -8.791012E-01  2.441842E-01 -4.437629E+00  1.098018E+00 -2.940368E-06  3.230825E-07 -1.695113E-07  1.737291E-08 -1.143438E-07  3.335092E-08 -7.564067E-10  2.181144E-08 -2.939613E-06  3.012716E-07 -9.849050E-11  2.850100E-09 -1.614300E-08  1.654350E-09
  1.182000E+03 -4.500000E+01  2.036400E+07  7.222000E+01  6.054100E-02  0.000000E+00  5.766500E-02  4.484300E-03  3.864500E-02 -6.843800E+03  1.000000E+00  6.529700E+02  1.032760E+03 -7.303381E-01  2.220624E-01 -4.034729E+00  1.020109E+00 -2.443210E-06  2.622287E-07 -1.408785E-07  1.448914E-08 -9.465085E-08  2.063085E-08 -2.390992E-10  1.097319E-08 -2.442972E-06  2.512551E-07 -3.241880E-11  1.496935E-09 -1.336000E-08  1.375800E-09
  1.300000E+03 -4.500000E+01  2.037300E+07  7.222000E+01  5.519500E-02  0.000000E+00  5.766800E-02  4.485100E-03  3.864900E-02 -6.470700E+03  1.000000E+00  6.531600E+02  1.032770E+03 -1.114838E+00  1.586122E-01 -3.600580E+00 -1.748858E-01 -3.837676E-06  6.305670E-08 -2.232036E-07  3.584707E-09 -1.170266E-07  3.294503E-09 -1.893167E-11  8.960675E-10 -3.837657E-06  6.216097E-08 -2.793300E-12  1.322100E-10 -2.011900E-08  3.388700E-10
  1.429000E+03 -4.500000E+01  2.037500E+07  7.222000E+01  0.000000E+00  0.000000E+00  5.835300E-02  1.000000E+00  2.731900E-02  0.000000E+00  1.000000E+00  0.000000E+00  1.030590E+03 -1.363378E+00  2.322553E-02 -3.241901E+00 -5.203649E-02 -4.701241E-06 -3.973892E-07 -2.769886E-07 -2.303760E-08 -8.435543E-08 -1.336342E-08  0.000000E+00  0.000000E+00 -4.701241E-06 -3.973892E-07  0.000000E+00  0.000000E+00 -2.430700E-08 -2.110050E-09
  1.571000E+03 -4.500000E+01  2.038100E+07  7.222000E+01  0.000000E+00  0.000000E+00  5.972500E-02  1.000000E+00  4.568400E-03  0.000000E+00  1.000000E+00  0.000000E+00  1.026250E+03 -1.017731E+00  1.045533E-01 -2.990051E+00 -6.096741E-01 -3.455957E-06 -1.196127E-07 -2.067791E-07 -7.119681E-09 -9.592560E-09 -9.471107E-10  0.000000E+00  0.000000E+00 -3.455957E-06 -1.196127E-07  0.000000E+00  0.000000E+00 -1.791850E-08 -6.194950E-10
  1.728000E+03 -4.500000E+01  2.038700E+07  7.222000E+01  0.000000E+00  0.000000E+00  5.997100E-02  1.000000E+00  4.883900E-04  0.000000E+00  1.000000E+00  0.000000E+00  1.025470E+03 -7.297679E-01  5.506948E-02 -2.725894E+00 -1.100677E-01 -2.471973E-06 -2.872235E-07 -1.482717E-07 -1.721449E-08 -7.722225E-10 -3.143563E-10  0.000000E+00  0.000000E+00 -2.471973E-06 -2.872235E-07  0.000000E+00  0.000000E+00 -1.282245E-08 -1.489450E-09
  1.900000E+03 -4.500000E+01  2.039100E+07  7.222000E+01  0.000000E+00  0.000000E+00  5.999800E-02  1.000000E+00  3.208700E-05  0.000000E+00  1.000000E+00  0.000000E+00  1.025390E+03 -3.824529E-01  4.195379E-02 -2.478905E+00 -6.039115E-02 -1.295114E-06 -3.315337E-07 -7.770473E-08 -1.989008E-08 -3.098330E-11 -3.213551E-11  0.000000E+00  0.000000E+00 -1.295114E-06 -3.315337E-07  0.000000E+00  0.000000E+00 -6.718350E-09 -1.719600E-09
  2.089000E+03 -4.500000E+01  2.039200E+07  7.222000E+01  0.000000E+00  0.000000E+00  6.000000E-02  1.000000E+00  1.142500E-06  0.000000E+00  1.000000E+00  0.000000E+00  1.025380E+03 -1.427175E-01  1.091566E-01 -2.254169E+00 -4.110741E-01 -4.832758E-07 -1.029866E-07 -2.899653E-08 -6.179197E-09 -3.966554E-13 -1.545267E-13  0.000000E+00  0.000000E+00 -4.832758E-07 -1.029866E-07  0.000000E+00  0.000000E+00 -2.506950E-09 -5.341700E-10
  2.298000E+03 -4.500000E+01  2.039300E+07  7.222000E+01  0.000000E+00  0.000000E+00  6.000000E-02  1.000000E+00  4.435000E-08  0.000000E+00  1.000000E+00  0.000000E+00  1.025380E+03 -8.021663E-02  1.391013E-01 -2.050430E+00 -3.810356E+01 -2.716315E-07 -1.166372E-09 -1.629791E-08 -6.998237E-11 -6.458564E-15 -6.389676E-17  0.000000E+00  0.000000E+00 -2.716315E-07 -1.166372E-09  0.000000E+00  0.000000E+00 -1.409050E-09 -6.049850E-12
  2.527000E+03 -4.500000E+01  2.039400E+07  7.222000E+01  0.000000E+00  0.000000E+00  6.000000E-02  1.000000E+00  1.372200E-09  0.000000E+00  1.000000E+00  0.000000E+00  1.025380E+03 -7.314024E-02  1.394383E-01 -1.864460E+00 -1.749560E+03 -2.476693E-07 -2.099277E-11 -1.486016E-08 -1.259566E-12 -1.823929E-16 -3.509721E-20  0.000000E+00  0.000000E+00 -2.476693E-07 -2.099277E-11  0.000000E+00  0.000000E+00 -1.284750E-09 -1.088850E-13
  2.778000E+03 -4.500000E+01  2.039400E+07  7.222000E+01  0.000000E+00  0.000000E+00  6.000000E-02  1.000000E+00  3.378600E-11  0.000000E+00  1.000000E+00  0.000000E+00  1.025380E+03 -6.616621E-02  1.394433E-01 -1.695650E+00 -7.820263E+03 -2.240542E-07 -3.876423E-12 -1.344322E-08 -2.325858E-13 -4.045524E-18 -1.581537E-22  0.000000E+00  0.000000E+00 -2.240542E-07 -3.876423E-12  0.000000E+00  0.000000E+00 -1.162250E-09 -2.010650E-14
  3.055000E+03 -4.500000E+01  2.039500E+07  7.222000E+01  0.000000E+00  0.000000E+00  6.000000E-02  1.000000E+00  6.662800E-13  0.000000E+00  1.000000E+00  0.000000E+00  1.025380E+03 -5.980693E-02  1.394435E-01 -1.542004E+00 -7.465166E+03 -2.025193E-07 -3.357969E-12 -1.215114E-08 -2.014780E-13 -7.191837E-20 -2.672749E-24  0.000000E+00  0.000000E+00 -2.025193E-07 -3.357969E-12  0.000000E+00  0.000000E+00 -1.050560E-09 -1.741700E-14
  3.359000E+03 -4.500000E+01  2.039600E+07  7.222000E+01  0.000000E+00  0.000000E+00  6.000000E-02  1.000000E+00  1.059400E-14  0.000000E+00  1.000000E+00  0.000000E+00  1.025380E+03 -5.401241E-02  1.394435E-01 -1.402083E+00 -6.751375E+03 -1.828973E-07 -3.071173E-12 -1.097383E-08 -1.842702E-13 -1.030058E-21 -3.851546E-26  0.000000E+00  0.000000E+00 -1.828973E-07 -3.071173E-12  0.000000E+00  0.000000E+00 -9.487800E-10 -1.593000E-14
  3.694000E+03 -4.500000E+01  2.039600E+07  7.222000E+01  0.000000E+00  0.000000E+00  6.000000E-02  1.000000E+00  1.366000E-16  0.000000E+00  1.000000E+00  0.000000E+00  1.025380E+03 -4.875716E-02  1.394432E-01 -1.275230E+00 -6.151702E+03 -1.651017E-07 -2.787248E-12 -9.906097E-09 -1.672351E-13 -1.196808E-23 -4.470489E-28  0.000000E+00  0.000000E+00 -1.651017E-07 -2.787248E-12  0.000000E+00  0.000000E+00 -8.564600E-10 -1.445700E-14
  4.062000E+03 -4.500000E+01  2.039700E+07  7.222000E+01  0.000000E+00  0.000000E+00  6.000000E-02  1.000000E+00  1.436500E-18  0.000000E+00  1.000000E+00  0.000000E+00  1.025380E+03 -4.397801E-02  1.394439E-01 -1.159804E+00 -5.663226E+03 -1.489183E-07 -2.504117E-12 -8.935088E-09 -1.502475E-13 -1.133731E-25 -4.192172E-30  0.000000E+00  0.000000E+00 -1.489183E-07 -2.504117E-12  0.000000E+00  0.000000E+00 -7.725100E-10 -1.298850E-14
  4.467000E+03 -4.500000E+01  2.039800E+07  7.222000E+01  0.000000E+00  0.000000E+00  6.000000E-02  1.000000E+00  1.238000E-20  0.000000E+00  1.000000E+00  0.000000E+00  1.025380E+03 -3.963138E-02  1.394441E-01 -1.054647E+00 -5.281270E+03 -1.341998E-07 -2.221581E-12 -8.051976E-09 -1.332952E-13 -8.796835E-28 -3.182611E-32  0.000000E+00  0.000000E+00 -1.341998E-07 -2.221581E-12  0.000000E+00  0.000000E+00 -6.961600E-10 -1.152300E-14
  4.912000E+03 -4.500000E+01  2.039800E+07  7.222000E+01  0.000000E+00  0.000000E+00  6.000000E-02  1.000000E+00  8.773700E-23  0.000000E+00  1.000000E+00  0.000000E+00  1.025380E+03 -3.569348E-02  1.394437E-01 -9.591055E-01 -5.000233E+03 -1.208649E-07 -1.940143E-12 -7.251890E-09 -1.164086E-13 -5.608893E-30 -1.956676E-34  0.000000E+00  0.000000E+00 -1.208649E-07 -1.940143E-12  0.000000E+00  0.000000E+00 -6.269850E-10 -1.006310E-14
  5.401000E+03 -4.500000E+01  2.039900E+07  7.222000E+01  0.000000E+00  0.000000E+00  6.000000E-02  1.000000E+00  5.131000E-25  0.000000E+00  1.000000E+00  0.000000E+00  1.025380E+03 -3.213381E-02  1.394439E-01 -8.723384E-01 -4.833718E+03 -1.088110E-07 -1.659597E-12 -6.528667E-09 -9.957562E-14 -2.951406E-32 -9.726509E-37  0.000000E+00  0.000000E+00 -1.088110E-07 -1.659597E-12  0.000000E+00  0.000000E+00 -5.644550E-10 -8.608050E-15
  5.939000E+03 -4.500000E+01  2.039900E+07  7.222000E+01  0.000000E+00  0.000000E+00  6.000000E-02  1.000000E+00  2.482100E-27  0.000000E+00  1.000000E+00  0.000000E+00  1.025390E+03 -2.891596E-02  1.394441E-01 -7.933118E-01 -4.806201E+03 -9.791442E-08 -1.380200E-12 -5.874874E-09 -8.281170E-14 -1.283868E-34 -3.889387E-39  0.000000E+00  0.000000E+00 -9.791442E-08 -1.380200E-12  0.000000E+00  0.000000E+00 -5.079300E-10 -7.158850E-15
  6.530000E+03 -4.500000E+01  2.040000E+07  7.222000E+01  0.000000E+00  0.000000E+00  6.000000E-02  1.000000E+00  9.945900E-30  0.000000E+00  1.000000E+00  0.000000E+00  1.025390E+03 -2.601936E-02  1.394441E-01 -7.213930E-01 -4.979799E+03 -8.810590E-08 -1.102042E-12 -5.286359E-09 -6.612254E-14 -4.626118E-37 -1.237229E-41  0.000000E+00  0.000000E+00 -8.810590E-08 -1.102042E-12  0.000000E+00  0.000000E+00 -4.570500E-10 -5.716100E-15
  7.181000E+03 -4.500000E+01  2.040100E+07  7.222000E+01  0.000000E+00  0.000000E+00  6.000000E-02  1.000000E+00  3.296900E-32  0.000000E+00  1.000000E+00  0.000000E+00  1.025390E+03 -2.342598E-02  1.394440E-01 -6.559958E-01 -5.500179E+03 -7.932436E-08 -8.250911E-13 -4.759471E-09 -4.950537E-14 -1.379237E-39 -3.053616E-44  0.000000E+00  0.000000E+00 -7.932436E-08 -8.250911E-13  0.000000E+00  0.000000E+00 -4.114950E-10 -4.279600E-15
  7.896000E+03 -4.500000E+01  2.040100E+07  7.222000E+01  0.000000E+00  0.000000E+00  6.000000E-02  1.000000E+00  9.011700E-35  0.000000E+00  1.000000E+00  0.000000E+00  1.025390E+03 -2.112229E-02  1.394442E-01 -5.966219E-01 -6.832472E+03 -7.152335E-08 -5.493045E-13 -4.291403E-09 -3.295830E-14 -3.394626E-42 -5.527146E-47  0.000000E+00  0.000000E+00 -7.152335E-08 -5.493045E-13  0.000000E+00  0.000000E+00 -3.710250E-10 -2.849150E-15
  8.682000E+03 -4.500000E+01  2.040200E+07  7.222000E+01  0.000000E+00  0.000000E+00  6.000000E-02  1.000000E+00  2.017600E-37  0.000000E+00  1.000000E+00  0.000000E+00  1.025390E+03 -1.908961E-02  1.394444E-01 -5.425989E-01 -1.131390E+04 -6.464015E-08 -2.743714E-13 -3.878412E-09 -1.646229E-14 -6.845651E-45 -6.149065E-50  0.000000E+00  0.000000E+00 -6.464015E-08 -2.743714E-13  0.000000E+00  0.000000E+00 -3.353150E-10 -1.423150E-15
  9.547000E+03 -4.500000E+01  2.040300E+07  7.222000E+01  0.000000E+00  0.000000E+00  6.000000E-02  1.000000E+00  3.664300E-70  0.000000E+00  1.000000E+00  0.000000E+00  1.025390E+03 -9.069303E-03  1.394444E-01 -2.584188E-01 -1.145575E+06 -3.071001E-08 -2.847009E-14 -1.842606E-09 -1.708203E-15 -1.125306E-77 -1.047728E-83  0.000000E+00  0.000000E+00 -3.071001E-08 -2.847009E-14  0.000000E+00  0.000000E+00 -1.593050E-10 -1.476888E-16
  3.750000E-02 -5.500000E+01  2.039400E+07  7.278000E+01  9.772300E-01  2.277200E-02  0.000000E+00  0.000000E+00  1.433900E-02 -1.000000E+07  1.000000E+00  6.500300E+02  0.000000E+00  1.929955E-03  3.093364E+00 -6.983669E+04  3.909505E+07  2.932438E-09  4.483529E-06  0.000000E+00  0.000000E+00  2.932438E-09  4.483529E-06  2.932438E-09  4.483529E-06  0.000000E+00  0.000000E+00  2.455650E-11  3.762400E-08  0.000000E+00  0.000000E+00
  1.162000E-01 -5.500000E+01  2.039400E+07  7.278000E+01  9.831800E-01  1.682400E-02  0.000000E+00  0.000000E+00  1.433900E-02 -1.000000E+07  1.000000E+00  6.500300E+02  0.000000E+00  5.982048E-03  3.093350E+00 -1.030963E+05  1.146953E+07  9.089301E-09  4.483497E-06  0.000000E+00  0.000000E+00  9.089301E-09  4.483497E-06  9.089301E-09  4.483497E-06  0.000000E+00  0.000000E+00  7.580150E-11  3.739600E-08  0.000000E+00  0.000000E+00
  2.028000E-01 -5.500000E+01  2.039400E+07  7.278000E+01  9.841500E-01  1.584900E-02  0.000000E+00  0.000000E+00  1.433900E-02 -1.000000E+07  1.000000E+00  6.500300E+02  0.000000E+00  1.043974E-02  3.093309E+00 -5.436740E+04  5.975865E+06  1.586244E-08  4.483443E-06  0.000000E+00  0.000000E+00  1.586244E-08  4.483443E-06  1.586244E-08  4.483443E-06  0.000000E+00  0.000000E+00  1.319500E-10  3.735750E-08  0.000000E+00  0.000000E+00
  2.980000E-01 -5.500000E+01  2.039400E+07  7.278000E+01  9.845800E-01  1.541700E-02  0.000000E+00  0.000000E+00  1.433900E-02 -1.000000E+07  1.000000E+00  6.500300E+02  0.000000E+00  1.533822E-02  3.093235E+00 -3.616134E+04  3.700112E+06  2.330537E-08  4.483334E-06  0.000000E+00  0.000000E+00  2.330537E-08  4.483334E-06  2.330537E-08  4.483334E-06  0.000000E+00  0.000000E+00  1.937400E-10  3.734100E-08  0.000000E+00  0.000000E+00
  4.027000E-01 -5.500000E+01  2.039400E+07  7.278000E+01  9.848700E-01  1.513300E-02  0.000000E+00  0.000000E+00  1.433900E-02 -1.000000E+07  1.000000E+00  6.500300E+02  0.000000E+00  2.072094E-02  3.093131E+00 -2.649948E+04  2.490310E+06  3.148414E-08  4.483165E-06  0.000000E+00  0.000000E+00  3.148414E-08  4.483165E-06  3.148414E-08  4.483165E-06  0.000000E+00  0.000000E+00  2.616400E-10  3.732800E-08  0.000000E+00  0.000000E+00
  5.178000E-01 -5.500000E+01  2.039400E+07  7.278000E+01  9.851000E-01  1.490100E-02  0.000000E+00  3.330700E-16  1.433900E-02 -1.000000E+07  1.000000E+00  6.500300E+02  0.000000E+00  2.664316E-02  3.092976E+00 -2.050624E+04  1.761381E+06  4.048264E-08  4.482930E-06  0.000000E+00  0.000000E+00  4.048264E-08  4.482930E-06  4.048264E-08  4.482930E-06  0.000000E+00  0.000000E+00  3.363350E-10  3.731800E-08  0.000000E+00  0.000000E+00
  6.444000E-01 -5.500000E+01  2.039400E+07  7.278000E+01  9.851500E-01  1.485400E-02  0.000000E+00  6.661300E-16  1.433900E-02 -1.000000E+07  1.000000E+00  6.500300E+02  0.000000E+00  3.315410E-02  3.092752E+00 -1.643031E+04  1.287154E+06  5.037545E-08  4.482597E-06  0.000000E+00  0.000000E+00  5.037545E-08  4.482597E-06  5.037545E-08  4.482597E-06  0.000000E+00  0.000000E+00  4.184700E-10  3.731250E-08  0.000000E+00  0.000000E+00
  7.835000E-01 -5.500000E+01  2.039400E+07  7.278000E+01  9.852600E-01  1.473700E-02  0.000000E+00  2.997600E-15  1.433900E-02 -1.000000E+07  1.000000E+00  6.500300E+02  0.000000E+00  4.030973E-02  3.092455E+00 -1.348542E+04  9.625449E+05  6.124789E-08  4.482151E-06  0.000000E+00  0.000000E+00  6.124789E-08  4.482151E-06  6.124789E-08  4.482151E-06  0.000000E+00  0.000000E+00  5.087400E-10  3.730600E-08  0.000000E+00  0.000000E+00
  9.366000E-01 -5.500000E+01  2.039400E+07  7.278000E+01  9.853800E-01  1.462500E-02  0.000000E+00  1.154600E-14  1.433900E-02 -1.000000E+07  1.000000E+00  6.500300E+02  0.000000E+00  4.817605E-02  3.092065E+00 -1.126680E+04  7.323465E+05  7.320022E-08  4.481559E-06  0.000000E+00  0.000000E+00  7.320022E-08  4.481559E-06  7.320022E-08  4.481559E-06  0.000000E+00  0.000000E+00  6.079500E-10  3.729450E-08  0.000000E+00  0.000000E+00
  1.105000E+00 -5.500000E+01  2.039400E+07  7.278000E+01  9.853000E-01  1.470300E-02  0.000000E+00  4.463100E-14  1.433900E-02 -1.000000E+07  1.000000E+00  6.500300E+02  0.000000E+00  5.682145E-02  3.091556E+00 -9.541333E+03  5.644011E+05  8.633622E-08  4.480784E-06  0.000000E+00  0.000000E+00  8.633622E-08  4.480784E-06  8.633622E-08  4.480784E-06  0.000000E+00  0.000000E+00  7.170450E-10  3.729300E-08  0.000000E+00  0.000000E+00
  1.290000E+00 -5.500000E+01  2.039400E+07  7.278000E+01  9.855600E-01  1.444000E-02  0.000000E+00  1.618700E-13  1.433900E-02 -1.000000E+07  1.000000E+00  6.500300E+02  0.000000E+00  6.632389E-02  3.090894E+00 -8.166724E+03  4.397416E+05  1.007745E-07  4.479784E-06  0.000000E+00  0.000000E+00  1.007745E-07  4.479784E-06  1.007745E-07  4.479784E-06  0.000000E+00  0.000000E+00  8.368650E-10  3.727500E-08  0.000000E+00  0.000000E+00
  1.493000E+00 -5.500000E+01  2.039400E+07  7.278000E+01  9.853400E-01  1.465600E-02  0.000000E+00  5.592200E-13  1.433900E-02 -1.000000E+07  1.000000E+00  6.500300E+02  0.000000E+00  7.677136E-02  3.090055E+00 -7.051109E+03  3.454212E+05  1.166489E-07  4.478500E-06  0.000000E+00  0.000000E+00  1.166489E-07  4.478500E-06  1.166489E-07  4.478500E-06  0.000000E+00  0.000000E+00  9.686700E-10  3.727000E-08  0.000000E+00  0.000000E+00
  1.717000E+00 -5.500000E+01  2.039400E+07  7.278000E+01  9.860300E-01  1.397400E-02  0.000000E+00  1.835800E-12  1.433900E-02 -1.000000E+07  1.000000E+00  6.500300E+02  0.000000E+00  8.824846E-02  3.088989E+00 -6.130848E+03  2.732803E+05  1.340874E-07  4.476885E-06  0.000000E+00  0.000000E+00  1.340874E-07  4.476885E-06  1.340874E-07  4.476885E-06  0.000000E+00  0.000000E+00  1.113200E-09  3.724400E-08  0.000000E+00  0.000000E+00
  1.963000E+00 -5.500000E+01  2.039400E+07  7.278000E+01  9.851600E-01  1.484300E-02  0.000000E+00  5.796300E-12  1.433900E-02 -1.000000E+07  1.000000E+00  6.500300E+02  0.000000E+00  1.008326E-01  3.087640E+00 -5.360856E+03  2.173902E+05  1.532079E-07  4.474858E-06  0.000000E+00  0.000000E+00  1.532079E-07  4.474858E-06  1.532079E-07  4.474858E-06  0.000000E+00  0.000000E+00  1.272150E-09  3.724000E-08  0.000000E+00  0.000000E+00
  2.234000E+00 -5.500000E+01  2.039400E+07  7.278000E+01  9.854300E-01  1.456600E-02  0.000000E+00  1.747700E-11  1.433900E-02 -1.000000E+07  1.000000E+00  6.500300E+02  0.000000E+00  1.146348E-01  3.085966E+00 -4.709908E+03  1.737633E+05  1.741793E-07  4.472296E-06  0.000000E+00  0.000000E+00  1.741793E-07  4.472296E-06  1.741793E-07  4.472296E-06  0.000000E+00  0.000000E+00  1.446650E-09  3.721550E-08  0.000000E+00  0.000000E+00
  2.531000E+00 -5.500000E+01  2.039400E+07  7.278000E+01  9.855600E-01  1.444300E-02  0.000000E+00  5.071600E-11  1.433900E-02 -1.000000E+07  1.000000E+00  6.500300E+02  0.000000E+00  1.297726E-01  3.083865E+00 -4.155036E+03  1.394357E+05  1.971805E-07  4.469122E-06  0.000000E+00  0.000000E+00  1.971805E-07  4.469122E-06  1.971805E-07  4.469122E-06  0.000000E+00  0.000000E+00  1.637350E-09  3.718600E-08  0.000000E+00  0.000000E+00
  2.858000E+00 -5.500000E+01  2.039400E+07  7.278000E+01  9.856200E-01  1.437700E-02  0.000000E+00  1.418700E-10  1.433900E-02 -1.000000E+07  1.000000E+00  6.500300E+02  0.000000E+00  1.463801E-01  3.081266E+00 -3.678689E+03  1.123097E+05  2.224147E-07  4.465166E-06  0.000000E+00  0.000000E+00  2.224147E-07  4.465166E-06  2.224147E-07  4.465166E-06  0.000000E+00  0.000000E+00  1.846700E-09  3.714900E-08  0.000000E+00  0.000000E+00
  3.218000E+00 -5.500000E+01  2.039400E+07  7.278000E+01  9.855300E-01  1.447200E-02  0.000000E+00  3.832100E-10  1.433900E-02 -1.000000E+07  1.000000E+00  6.500300E+02  0.000000E+00  1.645709E-01  3.078053E+00 -3.266932E+03  9.072505E+04  2.500542E-07  4.460288E-06  0.000000E+00  0.000000E+00  2.500542E-07  4.460288E-06  2.500542E-07  4.460288E-06  0.000000E+00  0.000000E+00  2.076250E-09  3.711200E-08  0.000000E+00  0.000000E+00
  3.613000E+00 -5.500000E+01  2.039400E+07  7.278000E+01  9.856100E-01  1.439000E-02  0.000000E+00  9.995600E-10  1.433900E-02 -1.000000E+07  1.000000E+00  6.500300E+02  0.000000E+00  1.844841E-01  3.074080E+00 -2.908840E+03  7.347948E+04  2.803108E-07  4.454269E-06  0.000000E+00  0.000000E+00  2.803108E-07  4.454269E-06  2.803108E-07  4.454269E-06  0.000000E+00  0.000000E+00  2.327500E-09  3.706150E-08  0.000000E+00  0.000000E+00
  4.048000E+00 -5.500000E+01  2.039400E+07  7.278000E+01  9.859900E-01  1.400900E-02  0.000000E+00  2.517400E-09  1.433900E-02 -1.000000E+07  1.000000E+00  6.500300E+02  0.000000E+00  2.062474E-01  3.069211E+00 -2.595803E+03  5.962468E+04  3.133786E-07  4.446877E-06  0.000000E+00  0.000000E+00  3.133786E-07  4.446877E-06  3.133786E-07  4.446877E-06  0.000000E+00  0.000000E+00  2.601400E-09  3.698900E-08  0.000000E+00  0.000000E+00
  4.526000E+00 -5.500000E+01  2.039400E+07  7.278000E+01  9.853700E-01  1.462700E-02  0.000000E+00  6.147100E-09  1.433900E-02 -1.000000E+07  1.000000E+00  6.500300E+02  0.000000E+00  2.300244E-01  3.063248E+00 -2.321212E+03  4.853301E+04  3.495069E-07  4.437830E-06  0.000000E+00  0.000000E+00  3.495069E-07  4.437827E-06  3.495069E-07  4.437830E-06  0.000000E+00  0.000000E+00  2.901750E-09  3.692700E-08  0.000000E+00  0.000000E+00
  5.052000E+00 -5.500000E+01  2.039400E+07  7.278000E+01  9.855100E-01  1.448500E-02  0.000000E+00  1.448600E-08  1.433900E-02 -1.000000E+07  1.000000E+00  6.500300E+02  0.000000E+00  2.559706E-01  3.055961E+00 -2.079717E+03  3.954139E+04  3.889310E-07  4.426771E-06  0.000000E+00  0.000000E+00  3.889310E-07  4.426771E-06  3.889310E-07  4.426771E-06  0.000000E+00  0.000000E+00  3.229800E-09  3.683450E-08  0.000000E+00  0.000000E+00
  5.630000E+00 -5.500000E+01  2.039400E+07  7.278000E+01  9.857300E-01  1.427000E-02  0.000000E+00  3.299200E-08  1.433900E-02 -1.000000E+07  1.000000E+00  6.500300E+02  0.000000E+00  2.841574E-01  3.047094E+00 -1.865880E+03  3.227234E+04  4.317593E-07  4.413322E-06  0.000000E+00  0.000000E+00  4.317593E-07  4.413298E-06  4.317593E-07  4.413322E-06  0.000000E+00  0.000000E+00  3.584800E-09  3.671350E-08  0.000000E+00  0.000000E+00
  6.266000E+00 -5.500000E+01  2.039400E+07  7.278000E+01  9.855600E-01  1.443900E-02  0.000000E+00  7.270300E-08  1.433900E-02 -1.000000E+07  1.000000E+00  6.500300E+02  0.000000E+00  3.147817E-01  3.036335E+00 -1.676406E+03  2.636855E+04  4.782891E-07  4.396993E-06  0.000000E+00  0.000000E+00  4.782891E-07  4.396993E-06  4.782891E-07  4.396993E-06  0.000000E+00  0.000000E+00  3.971050E-09  3.658450E-08  0.000000E+00  0.000000E+00
  6.965000E+00 -5.500000E+01  2.039400E+07  7.278000E+01  9.857200E-01  1.427900E-02  0.000000E+00  1.547400E-07  1.433900E-02 -1.000000E+07  1.000000E+00  6.500300E+02  0.000000E+00  3.479547E-01  3.023327E+00 -1.508145E+03  2.158296E+04  5.286911E-07  4.377247E-06  0.000000E+00  0.000000E+00  5.286911E-07  4.377232E-06  5.286911E-07  4.377247E-06  0.000000E+00  0.000000E+00  4.389500E-09  3.641600E-08  0.000000E+00  0.000000E+00
  7.734000E+00 -5.500000E+01  2.039400E+07  7.278000E+01  9.856800E-01  1.432400E-02  0.000000E+00  3.179700E-07  1.433900E-02 -1.000000E+07  1.000000E+00  6.500300E+02  0.000000E+00  3.837077E-01  3.007658E+00 -1.358160E+03  1.768102E+04  5.830161E-07  4.353476E-06  0.000000E+00  0.000000E+00  5.830161E-07  4.353438E-06  5.830161E-07  4.353476E-06  0.000000E+00  0.000000E+00  4.840300E-09  3.621700E-08  0.000000E+00  0.000000E+00
  8.579000E+00 -5.500000E+01  2.039400E+07  7.278000E+01  9.856900E-01  1.431200E-02  0.000000E+00  6.308900E-07  1.433900E-02 -1.000000E+07  1.000000E+00  6.500300E+02  0.000000E+00  4.221230E-01  2.988862E+00 -1.224298E+03  1.449873E+04  6.413863E-07  4.324948E-06  0.000000E+00  0.000000E+00  6.413863E-07  4.324916E-06  6.413863E-07  4.324948E-06  0.000000E+00  0.000000E+00  5.324950E-09  3.598250E-08  0.000000E+00  0.000000E+00
  9.508000E+00 -5.500000E+01  2.039400E+07  7.278000E+01  9.855400E-01  1.446100E-02  0.000000E+00  1.217500E-06  1.433900E-02 -1.000000E+07  1.000000E+00  6.500300E+02  0.000000E+00  4.631725E-01  2.966446E+00 -1.104574E+03  1.190028E+04  7.037584E-07  4.290939E-06  0.000000E+00  0.000000E+00  7.037584E-07  4.290887E-06  7.037584E-07  4.290939E-06  0.000000E+00  0.000000E+00  5.843200E-09  3.570000E-08  0.000000E+00  0.000000E+00
  1.053000E+01 -5.500000E+01  2.039400E+07  7.278000E+01  9.857300E-01  1.426500E-02  0.000000E+00  2.477100E-06  1.433900E-02 -1.000000E+07  1.000000E+00  6.500300E+02  0.000000E+00  5.067475E-01  2.939883E+00 -9.972761E+02  9.777040E+03  7.699680E-07  4.250628E-06  0.000000E+00  0.000000E+00  7.699673E-07  4.250508E-06  7.699680E-07  4.250628E-06  0.000000E+00  0.000000E+00  6.392750E-09  3.535950E-08  0.000000E+00  0.000000E+00
  1.165000E+01 -5.500000E+01  2.039400E+07  7.278000E+01  9.859600E-01  1.403500E-02  0.000000E+00  4.838400E-06  1.433900E-02 -1.000000E+07  1.000000E+00  6.500300E+02  0.000000E+00  5.527369E-01  2.908626E+00 -9.010872E+02  8.037574E+03  8.398457E-07  4.203191E-06  0.000000E+00  0.000000E+00  8.398430E-07  4.202988E-06  8.398457E-07  4.203191E-06  0.000000E+00  0.000000E+00  6.971400E-09  3.496350E-08  0.000000E+00  0.000000E+00
  1.289000E+01 -5.500000E+01  2.039400E+07  7.278000E+01  9.854000E-01  1.459900E-02  0.000000E+00  8.658500E-06  1.433900E-02 -1.000000E+07  1.000000E+00  6.500300E+02  0.000000E+00  6.008441E-01  2.872166E+00 -8.147229E+02  6.614275E+03  9.129410E-07  4.147867E-06  0.000000E+00  0.000000E+00  9.129349E-07  4.147557E-06  9.129410E-07  4.147867E-06  0.000000E+00  0.000000E+00  7.579550E-09  3.451400E-08  0.000000E+00  0.000000E+00
  1.425000E+01 -5.500000E+01  2.039400E+07  7.278000E+01  9.857300E-01  1.427400E-02  0.000000E+00  1.447100E-05  1.433900E-02 -1.000000E+07  1.000000E+00  6.500300E+02  0.000000E+00  6.506136E-01  2.830126E+00 -7.369892E+02  5.444839E+03  9.885624E-07  4.084066E-06  0.000000E+00  0.000000E+00  9.885508E-07  4.083626E-06  9.885624E-07  4.084066E-06  0.000000E+00  0.000000E+00  8.208250E-09  3.397200E-08  0.000000E+00  0.000000E+00
  1.574000E+01 -5.500000E+01  2.039400E+07  7.278000E+01  9.857000E-01  1.429900E-02  0.000000E+00  2.413100E-05  1.433900E-02 -1.000000E+07  1.000000E+00  6.500300E+02  0.000000E+00  7.017563E-01  2.782351E+00 -6.670986E+02  4.484877E+03  1.066268E-06  4.011563E-06  0.000000E+00  0.000000E+00  1.066251E-06  4.010872E-06  1.066268E-06  4.011563E-06  0.000000E+00  0.000000E+00  8.852200E-09  3.337250E-08  0.000000E+00  0.000000E+00
  1.739000E+01 -5.500000E+01  2.039400E+07  7.278000E+01  9.856100E-01  1.439400E-02  0.000000E+00  4.120400E-05  1.433900E-02 -1.000000E+07  1.000000E+00  6.500300E+02  0.000000E+00  7.537241E-01  2.728862E+00 -6.041706E+02  3.696508E+03  1.145230E-06  3.930391E-06  0.000000E+00  0.000000E+00  1.145194E-06  3.929231E-06  1.145230E-06  3.930391E-06  0.000000E+00  0.000000E+00  9.508300E-09  3.269950E-08  0.000000E+00  0.000000E+00
  1.919000E+01 -5.500000E+01  2.039400E+07  7.278000E+01  9.856700E-01  1.433000E-02  0.000000E+00  6.789400E-05  1.433900E-02 -1.000000E+07  1.000000E+00  6.500300E+02  0.000000E+00  8.057903E-01  2.669908E+00 -5.472818E+02  3.048801E+03  1.224342E-06  3.840922E-06  0.000000E+00  0.000000E+00  1.224273E-06  3.839323E-06  1.224342E-06  3.840922E-06  0.000000E+00  0.000000E+00  1.016530E-08  3.195250E-08  0.000000E+00  0.000000E+00
  2.118000E+01 -5.500000E+01  2.039400E+07  7.278000E+01  9.858100E-01  1.418500E-02  0.000000E+00  1.048600E-04  1.433900E-02 -1.000000E+07  1.000000E+00  6.500300E+02  0.000000E+00  8.575444E-01  2.605959E+00 -4.958586E+02  2.516781E+03  1.302981E-06  3.743869E-06  0.000000E+00  0.000000E+00  1.302866E-06  3.741857E-06  1.302981E-06  3.743869E-06  0.000000E+00  0.000000E+00  1.081700E-08  3.114100E-08  0.000000E+00  0.000000E+00
  2.336000E+01 -5.500000E+01  2.039400E+07  7.278000E+01  9.856200E-01  1.438000E-02  0.000000E+00  1.517800E-04  1.433900E-02 -1.000000E+07  1.000000E+00  6.500300E+02  0.000000E+00  9.088395E-01  2.537557E+00 -4.494060E+02  2.077659E+03  1.380921E-06  3.640054E-06  0.000000E+00  0.000000E+00  1.380742E-06  3.637641E-06  1.380921E-06  3.640054E-06  0.000000E+00  0.000000E+00  1.146450E-08  3.028200E-08  0.000000E+00  0.000000E+00
  2.576000E+01 -5.500000E+01  2.039400E+07  7.278000E+01  9.856500E-01  1.434900E-02  0.000000E+00  2.071700E-04  1.433900E-02 -1.000000E+07  1.000000E+00  6.500300E+02  0.000000E+00  9.597943E-01  2.465155E+00 -4.074810E+02  1.716223E+03  1.458338E-06  3.530182E-06  0.000000E+00  0.000000E+00  1.458078E-06  3.527407E-06  1.458338E-06  3.530182E-06  0.000000E+00  0.000000E+00  1.210850E-08  2.936700E-08  0.000000E+00  0.000000E+00
  2.840000E+01 -5.500000E+01  2.039400E+07  7.278000E+01  9.856800E-01  1.432400E-02  0.000000E+00  2.754600E-04  1.433900E-02 -1.000000E+07  1.000000E+00  6.500200E+02  0.000000E+00  1.010453E+00  2.388991E+00 -3.695844E+02  1.418199E+03  1.535313E-06  3.414584E-06  0.000000E+00  0.000000E+00  1.534943E-06  3.411454E-06  1.535313E-06  3.414584E-06  0.000000E+00  0.000000E+00  1.274700E-08  2.840400E-08  0.000000E+00  0.000000E+00
  3.131000E+01 -5.500000E+01  2.039400E+07  7.278000E+01  9.856300E-01  1.437100E-02  0.000000E+00  3.554700E-04  1.433900E-02 -1.000000E+07  1.000000E+00  6.500200E+02  0.000000E+00  1.061015E+00  2.308783E+00 -3.352962E+02  1.172761E+03  1.612140E-06  3.292846E-06  0.000000E+00  0.000000E+00  1.611631E-06  3.289378E-06  1.612140E-06  3.292846E-06  0.000000E+00  0.000000E+00  1.338500E-08  2.739250E-08  0.000000E+00  0.000000E+00
  3.450000E+01 -5.500000E+01  2.039400E+07  7.278000E+01  9.857900E-01  1.420900E-02  0.000000E+00  4.389800E-04  1.433900E-02 -1.000000E+07  1.000000E+00  6.500200E+02  0.000000E+00  1.111577E+00  2.223434E+00 -3.042843E+02  9.701931E+02  1.688966E-06  3.163303E-06  0.000000E+00  0.000000E+00  1.688292E-06  3.159566E-06  1.688966E-06  3.163303E-06  0.000000E+00  0.000000E+00  1.402200E-08  2.631400E-08  0.000000E+00  0.000000E+00
  3.801000E+01 -5.500000E+01  2.039400E+07  7.278000E+01  9.856200E-01  1.437800E-02  0.000000E+00  5.376100E-04  1.433900E-02 -1.000000E+07  1.000000E+00  6.500200E+02  0.000000E+00  1.161345E+00  2.130795E+00 -2.761916E+02  8.030880E+02  1.764585E-06  3.022689E-06  0.000000E+00  0.000000E+00  1.763721E-06  3.018704E-06  1.764585E-06  3.022689E-06  0.000000E+00  0.000000E+00  1.464950E-08  2.514450E-08  0.000000E+00  0.000000E+00
  4.187000E+01 -5.500000E+01  2.039400E+07  7.278000E+01  9.858100E-01  1.418600E-02  0.000000E+00  6.363100E-04  1.433900E-02 -1.000000E+07  1.000000E+00  6.500200E+02  0.000000E+00  1.207975E+00  2.027495E+00 -2.507328E+02  6.653524E+02  1.835435E-06  2.865907E-06  0.000000E+00  0.000000E+00  1.834357E-06  2.861753E-06  1.835435E-06  2.865907E-06  0.000000E+00  0.000000E+00  1.523750E-08  2.383700E-08  0.000000E+00  0.000000E+00
  4.612000E+01 -5.500000E+01  2.039400E+07  7.278000E+01  9.856200E-01  1.438400E-02  0.000000E+00  7.465200E-04  1.433900E-02 -1.000000E+07  1.000000E+00  6.500200E+02  0.000000E+00  1.246005E+00  1.909042E+00 -2.276687E+02  5.516932E+02  1.893218E-06  2.686129E-06  0.000000E+00  0.000000E+00  1.891909E-06  2.681877E-06  1.893218E-06  2.686129E-06  0.000000E+00  0.000000E+00  1.571750E-08  2.234500E-08  0.000000E+00  0.000000E+00
  5.079000E+01 -5.500000E+01  2.039300E+07  7.278000E+01  9.856100E-01  1.439000E-02  0.000000E+00  8.627500E-04  1.433900E-02 -1.000000E+07  1.000000E+00  6.500200E+02  0.000000E+00  1.263108E+00  1.769522E+00 -2.067306E+02  4.586106E+02  1.919207E-06  2.474385E-06  0.000000E+00  0.000000E+00  1.917663E-06  2.469849E-06  1.919207E-06  2.474385E-06  0.000000E+00  0.000000E+00  1.593500E-08  2.058350E-08  0.000000E+00  0.000000E+00
  5.592000E+01 -5.500000E+01  2.039300E+07  7.278000E+01  9.857300E-01  1.426800E-02  0.000000E+00  1.080600E-03  1.433900E-02 -1.000000E+07  1.000000E+00  6.500200E+02  0.000000E+00  1.250643E+00  1.635821E+00 -1.877497E+02  3.813272E+02  1.900266E-06  2.271469E-06  0.000000E+00  0.000000E+00  1.898420E-06  2.265614E-06  1.900266E-06  2.271469E-06  0.000000E+00  0.000000E+00  1.577700E-08  1.895050E-08  0.000000E+00  0.000000E+00
  6.156000E+01 -5.500000E+01  2.039300E+07  7.278000E+01  9.568300E-01  1.090700E-02  2.691200E-01  3.863700E-03  1.433900E-02 -1.143100E+06  1.000000E+00  6.500200E+02  1.191090E+03  1.205806E+00  1.511445E+00 -1.715008E+02  3.173349E+02  1.821750E-06  2.082726E-06 -1.461988E-09  0.000000E+00  1.835328E-06  2.074628E-06  1.840481E-06  2.082726E-06 -1.873014E-08  0.000000E+00  1.550550E-08  1.779850E-08 -2.584300E-10  0.000000E+00
  6.777000E+01 -5.500000E+01  2.039300E+07  7.278000E+01  6.314400E-01  0.000000E+00  7.805500E-02  4.478700E-03  3.505400E-02 -6.008400E+04  1.000000E+00  6.500200E+02  1.046060E+03  1.140432E+00  1.187197E+00 -1.571314E+02  2.698083E+02  1.708368E-06  1.589767E-06 -2.954458E-09 -9.917467E-11  1.744046E-06  1.583904E-06  1.753000E-06  1.591105E-06 -4.463075E-08 -1.338315E-09  1.874900E-08  2.044650E-08 -5.411350E-10 -1.816500E-11
  7.460000E+01 -5.500000E+01  2.039300E+07  7.278000E+01  5.279500E-01  0.000000E+00  5.762300E-02  4.537000E-03  3.859600E-02 -4.250600E+04  1.000000E+00  6.500200E+02  1.032420E+03  1.062414E+00  7.898448E-01 -1.427530E+02  2.493906E+02  1.591576E-06  9.454597E-07 -2.408129E-09 -4.428687E-09  1.624425E-06  1.014710E-06  1.633402E-06  1.022348E-06 -4.182518E-08 -7.688791E-08  2.315300E-08  1.584250E-08 -4.438900E-10 -8.381150E-10
  8.210000E+01 -5.500000E+01  2.039300E+07  7.278000E+01  4.909200E-01  0.000000E+00  5.750000E-02  4.537300E-03  3.861900E-02 -3.793600E+04  1.000000E+00  6.500200E+02  1.032340E+03  9.779795E-01  6.585216E-01 -1.289553E+02  2.368900E+02  1.473573E-06  6.855327E-07 -1.314335E-09 -1.081909E-08  1.488758E-06  8.624353E-07  1.496430E-06  8.736930E-07 -2.285628E-08 -1.881605E-07  2.403150E-08  1.463600E-08 -2.294100E-10 -1.910150E-09
  9.035000E+01 -5.500000E+01  2.039300E+07  7.278000E+01  4.765000E-01  0.000000E+00  5.751500E-02  4.537300E-03  3.861600E-02 -3.632400E+04  1.000000E+00  6.500200E+02  1.032350E+03  9.071014E-01  6.282331E-01 -1.166561E+02  2.120399E+02  1.373006E-06  6.037895E-07 -5.586829E-10 -1.459945E-08  1.376071E-06  8.439067E-07  1.382720E-06  8.576289E-07 -9.712999E-09 -2.538404E-07  2.338600E-08  1.486200E-08 -9.528150E-11 -2.511000E-09
  9.942000E+01 -5.500000E+01  2.039300E+07  7.278000E+01  4.703300E-01  0.000000E+00  5.753000E-02  4.537200E-03  3.861300E-02 -3.565900E+04  1.000000E+00  6.500200E+02  1.032360E+03  8.646195E-01  6.443616E-01 -1.057765E+02  1.777994E+02  1.311502E-06  6.108161E-07 -2.359701E-10 -1.644583E-08  1.309477E-06  8.815454E-07  1.315605E-06  8.966835E-07 -4.101361E-09 -2.858674E-07  2.274050E-08  1.579500E-08 -3.981550E-11 -2.797650E-09
  1.094000E+02 -5.500000E+01  2.039300E+07  7.278000E+01  4.669000E-01  0.000000E+00  5.754400E-02  4.537200E-03  3.861100E-02 -3.529500E+04  1.000000E+00  6.500200E+02  1.032370E+03  8.575803E-01  6.654044E-01 -9.604693E+01  1.466964E+02  1.301898E-06  6.325992E-07 -1.201464E-10 -1.752179E-08  1.297989E-06  9.210525E-07  1.303987E-06  9.370945E-07 -2.087735E-09 -3.044953E-07  2.277300E-08  1.668200E-08 -2.014450E-11 -2.962450E-09
  1.204000E+02 -5.500000E+01  2.039300E+07  7.278000E+01  4.644200E-01  0.000000E+00  5.755600E-02  4.537100E-03  3.860800E-02 -3.503600E+04  1.000000E+00  6.500100E+02  1.032380E+03  8.812740E-01  6.699281E-01 -8.726487E+01  1.223012E+02  1.338356E-06  6.321298E-07 -7.161380E-11 -1.829968E-08  1.333474E-06  9.334553E-07  1.339603E-06  9.500759E-07 -1.244145E-09 -3.179462E-07  2.354400E-08  1.706800E-08 -1.195210E-11 -3.080300E-09
  1.324000E+02 -5.500000E+01  2.039300E+07  7.278000E+01  4.623800E-01  0.000000E+00  5.756700E-02  4.537100E-03  3.860600E-02 -3.482300E+04  1.000000E+00  6.500100E+02  1.032390E+03  9.222118E-01  6.382279E-01 -7.929841E+01  1.054282E+02  1.400822E-06  5.781855E-07 -4.359977E-11 -1.891841E-08  1.395190E-06  8.899848E-07  1.401583E-06  9.068206E-07 -7.573202E-10 -3.286342E-07  2.475300E-08  1.643950E-08 -7.249150E-12 -3.173050E-09
  1.457000E+02 -5.500000E+01  2.039300E+07  7.278000E+01  4.605800E-01  0.000000E+00  5.757700E-02  4.537000E-03  3.860400E-02 -3.463700E+04  1.000000E+00  6.500100E+02  1.032390E+03  9.529252E-01  5.553550E-01 -7.206855E+01  9.784906E+01  1.447666E-06  4.476619E-07 -2.480292E-11 -1.942229E-08  1.441508E-06  7.683762E-07  1.448098E-06  7.849902E-07 -4.307524E-10 -3.373302E-07  2.568000E-08  1.436900E-08 -4.110150E-12 -3.247500E-09
  1.603000E+02 -5.500000E+01  2.039300E+07  7.278000E+01  4.589300E-01  0.000000E+00  5.758600E-02  4.537000E-03  3.860300E-02 -3.446800E+04  1.000000E+00  6.500100E+02  1.032400E+03  9.426598E-01  4.388791E-01 -6.550795E+01  1.068424E+02  1.432175E-06  2.670445E-07 -1.338716E-11 -1.982999E-08  1.425901E-06  5.953122E-07  1.432406E-06  6.114025E-07 -2.324605E-10 -3.443587E-07  2.549600E-08  1.130900E-08 -2.211350E-12 -3.306650E-09
  1.763000E+02 -5.500000E+01  2.039300E+07  7.278000E+01  4.573500E-01  0.000000E+00  5.759400E-02  4.537000E-03  3.860100E-02 -3.430600E+04  1.000000E+00  6.500000E+02  1.032400E+03  8.854618E-01  3.345355E-01 -5.953913E+01  1.712945E+02  1.345311E-06  1.056539E-07 -8.597762E-12 -2.015102E-08  1.339352E-06  4.399479E-07  1.345457E-06  4.555400E-07 -1.492737E-10 -3.498861E-07  2.403200E-08  8.528050E-09 -1.415500E-12 -3.351800E-09
  1.940000E+02 -5.500000E+01  2.039200E+07  7.278000E+01  4.557700E-01  0.000000E+00  5.760100E-02  4.536900E-03  3.860000E-02 -3.414500E+04  1.000000E+00  6.500000E+02  1.032410E+03  8.017870E-01  2.671406E-01 -5.411678E+01 -4.404931E+01  1.218171E-06  1.090915E-09 -8.802214E-12 -2.039256E-08  1.212790E-06  3.398330E-07  1.218322E-06  3.551262E-07 -1.528030E-10 -3.540353E-07  2.183600E-08  6.748050E-09 -1.444150E-12 -3.384000E-09
  2.134000E+02 -5.500000E+01  2.039200E+07  7.278000E+01  4.541100E-01  0.000000E+00  5.760800E-02  4.536900E-03  3.859900E-02 -3.397800E+04  1.000000E+00  6.500000E+02  1.032410E+03  7.119600E-01  2.363834E-01 -4.921282E+01 -2.203114E+02  1.081650E-06 -4.715362E-08 -1.245095E-11 -2.055916E-08  1.076949E-06  2.945380E-07  1.081864E-06  3.097336E-07 -2.161193E-10 -3.568873E-07  1.945900E-08  5.998000E-09 -2.035800E-12 -3.403850E-09
  2.347000E+02 -5.500000E+01  2.039200E+07  7.278000E+01  4.523100E-01  0.000000E+00  5.761400E-02  4.536900E-03  3.859700E-02 -3.379700E+04  1.000000E+00  6.500000E+02  1.032420E+03  6.229624E-01  2.395374E-01 -4.474615E+01 -2.150885E+02  9.463580E-07 -4.318602E-08 -1.932969E-11 -2.064787E-08  9.423859E-07  2.999262E-07  9.466933E-07  3.152035E-07 -3.354830E-10 -3.583890E-07  1.709250E-08  6.253150E-09 -3.148750E-12 -3.410600E-09
  2.581000E+02 -5.500000E+01  2.039200E+07  7.278000E+01  4.502400E-01  0.000000E+00  5.762000E-02  4.536900E-03  3.859600E-02 -3.359000E+04  1.000000E+00  6.499900E+02  1.032420E+03  5.405960E-01  2.929425E-01 -4.068288E+01  2.397010E+02  8.210905E-07  3.797418E-08 -3.192228E-11 -2.063991E-08  8.178965E-07  3.805511E-07  8.216449E-07  3.961913E-07 -5.539847E-10 -3.582162E-07  1.489800E-08  8.129600E-09 -5.176400E-12 -3.400850E-09
  2.839000E+02 -5.500000E+01  2.039200E+07  7.278000E+01  4.476100E-01  0.000000E+00  5.762500E-02  4.536800E-03  3.859500E-02 -3.333000E+04  1.000000E+00  6.499900E+02  1.032420E+03  5.436860E-01  4.609581E-01 -3.699773E+01  3.245796E+01  8.255830E-07  2.963951E-07 -5.364703E-11 -2.028007E-08  8.227271E-07  6.317853E-07  8.265135E-07  6.483351E-07 -9.309218E-10 -3.519400E-07  1.507050E-08  1.433500E-08 -8.644050E-12 -3.332500E-09
  3.123000E+02 -5.500000E+01  2.039200E+07  7.278000E+01  4.436200E-01  0.000000E+00  5.763000E-02  4.536800E-03  3.859400E-02 -3.293800E+04  1.000000E+00  6.499900E+02  1.032430E+03  6.486680E-01  5.451296E-01 -3.364760E+01  2.181694E+01  9.847807E-07  4.312933E-07 -8.664893E-11 -1.952523E-08  9.817509E-07  7.535084E-07  9.862836E-07  7.701073E-07 -1.503480E-09 -3.388139E-07  1.812150E-08  1.951850E-08 -1.383200E-11 -3.197200E-09
  3.434000E+02 -5.500000E+01  2.039200E+07  7.278000E+01  4.376400E-01  0.000000E+00  5.763400E-02  4.536800E-03  3.859300E-02 -3.236100E+04  1.000000E+00  6.499800E+02  1.032430E+03  7.814081E-01  5.413135E-01 -3.060744E+01  1.781060E+01  1.185962E-06  4.351001E-07 -1.401342E-10 -1.850873E-08  1.182908E-06  7.403967E-07  1.188393E-06  7.562504E-07 -2.431339E-09 -3.211496E-07  2.208650E-08  2.424500E-08 -2.205900E-11 -3.016600E-09
  3.777000E+02 -5.500000E+01  2.039100E+07  7.278000E+01  4.286800E-01  0.000000E+00  5.763800E-02  4.536700E-03  3.859200E-02 -3.151800E+04  1.000000E+00  6.499800E+02  1.032430E+03  8.272810E-01  3.646808E-01 -2.785015E+01  2.398081E+01  1.254609E-06  1.808033E-07 -2.519506E-10 -1.704683E-08  1.253099E-06  4.629703E-07  1.258980E-06  4.765655E-07 -4.371035E-09 -2.957622E-07  2.378250E-08  2.003945E-08 -3.883100E-11 -2.762850E-09
  4.154000E+02 -5.500000E+01  2.039100E+07  7.278000E+01  4.153500E-01  0.000000E+00  5.764200E-02  4.536700E-03  3.859200E-02 -3.030400E+04  1.000000E+00  6.499700E+02  1.032430E+03  7.285884E-01  2.321243E-01 -2.538410E+01  7.716019E+01  1.102326E-06 -2.806073E-09 -4.992961E-10 -1.518194E-08  1.105612E-06  2.492248E-07  1.110987E-06  2.605840E-07 -8.661605E-09 -2.633898E-07  2.151550E-08  1.219235E-08 -7.465600E-11 -2.446550E-09
  4.568000E+02 -5.500000E+01  2.039100E+07  7.278000E+01  3.955400E-01  0.000000E+00  5.764600E-02  4.536700E-03  3.859100E-02 -2.858700E+04  1.000000E+00  6.499600E+02  1.032440E+03  5.451037E-01  2.049145E-01 -2.337473E+01 -1.017159E+02  8.157154E-07 -1.965622E-08 -1.330432E-09 -1.259073E-08  8.340974E-07  1.894258E-07  8.387928E-07  1.987652E-07 -2.307816E-08 -2.184217E-07  1.686350E-08  8.451450E-09 -1.885350E-10 -2.027600E-09
  5.024000E+02 -5.500000E+01  2.039000E+07  7.278000E+01  3.599900E-01  0.000000E+00  5.765000E-02  4.536600E-03  3.859000E-02 -2.573000E+04  1.000000E+00  6.499600E+02  1.032440E+03  2.613112E-01  3.462707E-01  2.136659E+01  7.907352E+00  3.029677E-07  3.121321E-07 -9.997249E-09 -1.063703E-10  4.675185E-07  3.124877E-07  4.763700E-07  3.139960E-07 -1.734038E-07 -1.863968E-09  1.013545E-08  9.999000E-09 -1.228440E-09 -6.264500E-10
  5.525000E+02 -5.500000E+01  2.039000E+07  7.278000E+01  2.615900E-01  0.000000E+00  5.765400E-02  4.536600E-03  3.858900E-02 -1.893200E+04  1.000000E+00  6.499500E+02  1.032440E+03 -2.305750E-01  5.067662E-01  2.829438E+01  4.280480E+00 -8.867450E-07  6.691164E-07 -5.701015E-08  1.197569E-08  6.341949E-08  4.673367E-07  1.020389E-07  4.614309E-07 -9.887852E-07  2.076861E-07  1.056850E-09  1.643540E-08 -6.062750E-09  6.268000E-10
  6.076000E+02 -5.500000E+01  2.039200E+07  7.278000E+01  1.374000E-01  0.000000E+00  5.765700E-02  4.536700E-03  3.858900E-02 -1.157500E+04  1.000000E+00  6.499900E+02  1.032450E+03 -7.609931E-01  3.733210E-01 -8.122179E+00  4.235887E+00 -2.476503E-06  4.048766E-07 -1.403259E-07  5.374841E-09 -1.365458E-07  3.138498E-07 -4.282029E-08  3.116745E-07 -2.433684E-06  9.320168E-08 -2.866900E-09  1.969525E-08 -1.398490E-08  1.364000E-10
  6.682000E+02 -5.500000E+01  2.039900E+07  7.278000E+01  8.464200E-02  0.000000E+00  5.766100E-02  4.537300E-03  3.859300E-02 -8.420900E+03  1.000000E+00  6.501400E+02  1.032450E+03 -9.727588E-01  1.923887E-01 -7.216874E+00  1.110004E+01 -3.218045E-06  6.925966E-08 -1.849533E-07 -1.158285E-09 -1.342681E-07  8.816887E-08 -1.052189E-08  8.935259E-08 -3.207517E-06 -2.009287E-08 -1.055360E-09  9.070900E-09 -1.791700E-08 -2.764200E-10
  7.348000E+02 -5.500000E+01  2.040800E+07  7.278000E+01  7.060400E-02  0.000000E+00  5.766400E-02  4.538100E-03  3.859700E-02 -7.520200E+03  1.000000E+00  6.503200E+02  1.032460E+03 -1.018784E+00  3.406130E-01 -6.543637E+00  1.708600E+00 -3.379863E-06  6.188423E-07 -1.947285E-07  3.339618E-08 -1.332402E-07  6.186763E-08 -2.903803E-09  3.970050E-08 -3.376953E-06  5.791403E-07 -3.448700E-10  4.762250E-09 -1.866450E-08  3.195100E-09
  8.081000E+02 -5.500000E+01  2.041900E+07  7.278000E+01  6.533700E-02  0.000000E+00  5.766400E-02  4.538900E-03  3.860200E-02 -7.169900E+03  1.000000E+00  6.505300E+02  1.032460E+03 -1.051150E+00  3.680275E-01 -5.947033E+00  1.305110E+00 -3.488987E-06  7.237577E-07 -2.011061E-07  4.014618E-08 -1.360788E-07  5.431070E-08 -1.448350E-09  2.756835E-08 -3.487541E-06  6.961884E-07 -1.836800E-10  3.529000E-09 -1.920100E-08  3.828700E-09
  8.887000E+02 -5.500000E+01  2.043000E+07  7.278000E+01  6.305200E-02  0.000000E+00  5.766400E-02  4.539900E-03  3.860800E-02 -7.015500E+03  1.000000E+00  6.507500E+02  1.032470E+03 -9.804811E-01  1.858275E-01 -5.406794E+00  3.084175E+00 -3.254862E-06  1.282467E-07 -1.876376E-07  6.164169E-09 -1.265433E-07  2.538072E-08 -9.095497E-10  2.135211E-08 -3.253958E-06  1.068946E-07 -1.187290E-10  2.811250E-09 -1.788300E-08  5.869900E-10
  9.772000E+02 -5.500000E+01  2.044100E+07  7.278000E+01  6.197800E-02  0.000000E+00  5.766500E-02  4.540800E-03  3.861400E-02 -6.942300E+03  1.000000E+00  6.509700E+02  1.032480E+03 -9.546888E-01  2.916772E-01 -4.916478E+00  1.061896E+00 -3.169460E-06  4.826637E-07 -1.827321E-07  2.680367E-08 -1.230012E-07  3.571854E-08 -6.336452E-10  1.785603E-08 -3.168828E-06  4.648087E-07 -8.435300E-11  2.383350E-09 -1.739050E-08  2.550900E-09
  1.075000E+03 -5.500000E+01  2.045400E+07  7.278000E+01  6.053800E-02  0.000000E+00  5.766700E-02  4.541800E-03  3.862000E-02 -6.843600E+03  1.000000E+00  6.512200E+02  1.032480E+03 -9.187247E-01  2.469669E-01 -4.470546E+00  1.049723E+00 -3.050283E-06  3.416664E-07 -1.758799E-07  1.901814E-08 -1.181612E-07  2.455937E-08 -3.672383E-10  1.188025E-08 -3.049912E-06  3.297866E-07 -5.010900E-11  1.622250E-09 -1.670600E-08  1.806950E-09
  1.182000E+03 -5.500000E+01  2.046500E+07  7.278000E+01  5.820300E-02  0.000000E+00  5.766800E-02  4.542700E-03  3.862600E-02 -6.682000E+03  1.000000E+00  6.514500E+02  1.032490E+03 -7.751494E-01  2.299688E-01 -4.065063E+00  9.387491E-01 -2.573784E-06  2.945498E-07 -1.484223E-07  1.674892E-08 -9.951849E-08  1.531819E-08 -1.041779E-10  4.121694E-09 -2.573678E-06  2.904280E-07 -1.461500E-11  5.838850E-10 -1.401750E-08  1.585550E-09
  1.300000E+03 -5.500000E+01  2.047400E+07  7.278000E+01  4.906700E-02  0.000000E+00  5.767000E-02  4.543500E-03  3.863000E-02 -6.028400E+03  1.000000E+00  6.516300E+02  1.032500E+03 -1.128185E+00  7.322726E-02 -3.650003E+00 -6.963468E-01 -3.816430E-06 -2.201995E-07 -2.239553E-07 -1.269891E-08 -8.343872E-08 -8.507135E-09  0.000000E+00  0.000000E+00 -3.816430E-06 -2.201995E-07  0.000000E+00  0.000000E+00 -2.003000E-08 -1.194430E-09
  1.429000E+03 -5.500000E+01  2.047600E+07  7.278000E+01  0.000000E+00  0.000000E+00  5.912100E-02  1.000000E+00  1.458000E-02  0.000000E+00  1.000000E+00  0.000000E+00  1.027890E+03 -1.331618E+00  4.971108E-02 -3.292462E+00 -1.388994E-01 -4.518185E-06 -3.096396E-07 -2.685113E-07 -1.817061E-08 -4.279694E-08 -6.763682E-09  0.000000E+00  0.000000E+00 -4.518185E-06 -3.096396E-07  0.000000E+00  0.000000E+00 -2.340350E-08 -1.599950E-09
  1.571000E+03 -5.500000E+01  2.048200E+07  7.278000E+01  0.000000E+00  0.000000E+00  5.987000E-02  1.000000E+00  2.155200E-03  0.000000E+00  1.000000E+00  0.000000E+00  1.025530E+03 -1.000137E+00  1.129151E-01 -3.016918E+00 -8.743075E-01 -3.365642E-06 -8.986253E-08 -2.016759E-07 -5.372621E-09 -4.356092E-09 -3.174026E-10  0.000000E+00  0.000000E+00 -3.365642E-06 -8.986253E-08  0.000000E+00  0.000000E+00 -1.746000E-08 -4.659100E-10
  1.728000E+03 -5.500000E+01  2.048700E+07  7.278000E+01  0.000000E+00  0.000000E+00  5.998600E-02  1.000000E+00  2.339600E-04  0.000000E+00  1.000000E+00  0.000000E+00  1.025160E+03 -7.334519E-01  7.027990E-02 -2.746961E+00 -1.732633E-01 -2.465345E-06 -2.335135E-07 -1.478987E-07 -1.400553E-08 -3.681764E-10 -8.770022E-11  0.000000E+00  0.000000E+00 -2.465345E-06 -2.335135E-07  0.000000E+00  0.000000E+00 -1.279210E-08 -1.211400E-09
  1.900000E+03 -5.500000E+01  2.049100E+07  7.278000E+01  0.000000E+00  0.000000E+00  5.999900E-02  1.000000E+00  1.601400E-05  0.000000E+00  1.000000E+00  0.000000E+00  1.025120E+03 -3.887731E-01  5.919043E-02 -2.497731E+00 -1.044554E-01 -1.306588E-06 -2.708549E-07 -7.839459E-08 -1.625088E-08 -1.558676E-11 -6.756897E-12  0.000000E+00  0.000000E+00 -1.306588E-06 -2.708549E-07  0.000000E+00  0.000000E+00 -6.779650E-09 -1.405250E-09
  2.089000E+03 -5.500000E+01  2.049300E+07  7.278000E+01  0.000000E+00  0.000000E+00  6.000000E-02  1.000000E+00  7.414100E-07  0.000000E+00  1.000000E+00  0.000000E+00  1.025120E+03 -1.470602E-01  1.142689E-01 -2.271268E+00 -5.239743E-01 -4.942321E-07 -8.496293E-08 -2.965393E-08 -5.097772E-09 -2.633501E-13 -8.186112E-14  0.000000E+00  0.000000E+00 -4.942321E-07 -8.496293E-08  0.000000E+00  0.000000E+00 -2.564450E-09 -4.407950E-10
  2.298000E+03 -5.500000E+01  2.049300E+07  7.278000E+01  0.000000E+00  0.000000E+00  6.000000E-02  1.000000E+00  2.962800E-08  0.000000E+00  1.000000E+00  0.000000E+00  1.025120E+03 -8.205351E-02  1.390748E-01 -2.065986E+00 -3.543075E+01 -2.757604E-07 -1.246955E-09 -1.654566E-08 -7.481734E-11 -4.413211E-15 -4.618043E-17  0.000000E+00  0.000000E+00 -2.757604E-07 -1.246955E-09  0.000000E+00  0.000000E+00 -1.430850E-09 -6.469400E-12
  2.527000E+03 -5.500000E+01  2.049400E+07  7.278000E+01  0.000000E+00  0.000000E+00  6.000000E-02  1.000000E+00  9.367800E-10  0.000000E+00  1.000000E+00  0.000000E+00  1.025120E+03 -7.420800E-02  1.394380E-01 -1.878605E+00 -1.674473E+03 -2.493930E-07 -2.188052E-11 -1.496360E-08 -1.312831E-12 -1.254535E-16 -2.529544E-20  0.000000E+00  0.000000E+00 -2.493930E-07 -2.188052E-11  0.000000E+00  0.000000E+00 -1.294050E-09 -1.135200E-13
  2.778000E+03 -5.500000E+01  2.049500E+07  7.278000E+01  0.000000E+00  0.000000E+00  6.000000E-02  1.000000E+00  2.353600E-11  0.000000E+00  1.000000E+00  0.000000E+00  1.025120E+03 -6.712524E-02  1.394433E-01 -1.708511E+00 -7.807464E+03 -2.255892E-07 -3.882518E-12 -1.353536E-08 -2.329509E-13 -2.838490E-18 -1.116735E-22  0.000000E+00  0.000000E+00 -2.255892E-07 -3.882518E-12  0.000000E+00  0.000000E+00 -1.170550E-09 -2.014350E-14
  3.055000E+03 -5.500000E+01  2.049500E+07  7.278000E+01  0.000000E+00  0.000000E+00  6.000000E-02  1.000000E+00  4.732400E-13  0.000000E+00  1.000000E+00  0.000000E+00  1.025120E+03 -6.067358E-02  1.394435E-01 -1.553700E+00 -7.463010E+03 -2.039066E-07 -3.358904E-12 -1.223441E-08 -2.015337E-13 -5.144460E-20 -1.920341E-24  0.000000E+00  0.000000E+00 -2.039066E-07 -3.358904E-12  0.000000E+00  0.000000E+00 -1.058050E-09 -1.742600E-14
  3.359000E+03 -5.500000E+01  2.049600E+07  7.278000E+01  0.000000E+00  0.000000E+00  6.000000E-02  1.000000E+00  7.664300E-15  0.000000E+00  1.000000E+00  0.000000E+00  1.025120E+03 -5.479497E-02  1.394435E-01 -1.412718E+00 -6.749606E+03 -1.841503E-07 -3.071938E-12 -1.104902E-08 -1.843163E-13 -7.504329E-22 -2.813615E-26  0.000000E+00  0.000000E+00 -1.841503E-07 -3.071938E-12  0.000000E+00  0.000000E+00 -9.555200E-10 -1.593750E-14
  3.694000E+03 -5.500000E+01  2.049700E+07  7.278000E+01  0.000000E+00  0.000000E+00  6.000000E-02  1.000000E+00  1.005300E-16  0.000000E+00  1.000000E+00  0.000000E+00  1.025120E+03 -4.946353E-02  1.394432E-01 -1.284902E+00 -6.150025E+03 -1.662326E-07 -2.787979E-12 -9.973971E-09 -1.672788E-13 -8.869197E-24 -3.315745E-28  0.000000E+00  0.000000E+00 -1.662326E-07 -2.787979E-12  0.000000E+00  0.000000E+00 -8.625500E-10 -1.446450E-14
  4.062000E+03 -5.500000E+01  2.049700E+07  7.278000E+01  0.000000E+00  0.000000E+00  6.000000E-02  1.000000E+00  1.074100E-18  0.000000E+00  1.000000E+00  0.000000E+00  1.025120E+03 -4.461534E-02  1.394439E-01 -1.168601E+00 -5.661696E+03 -1.499384E-07 -2.504768E-12 -8.996308E-09 -1.502862E-13 -8.535575E-26 -3.153451E-30  0.000000E+00  0.000000E+00 -1.499384E-07 -2.504768E-12  0.000000E+00  0.000000E+00 -7.780000E-10 -1.299500E-14
  4.467000E+03 -5.500000E+01  2.049800E+07  7.278000E+01  0.000000E+00  0.000000E+00  6.000000E-02  1.000000E+00  9.393100E-21  0.000000E+00  1.000000E+00  0.000000E+00  1.025120E+03 -4.020577E-02  1.394441E-01 -1.062647E+00 -5.279874E+03 -1.351192E-07 -2.222145E-12 -8.107146E-09 -1.333288E-13 -6.720784E-28 -2.425887E-32  0.000000E+00  0.000000E+00 -1.351192E-07 -2.222145E-12  0.000000E+00  0.000000E+00 -7.011050E-10 -1.152850E-14
  4.912000E+03 -5.500000E+01  2.049900E+07  7.278000E+01  0.000000E+00  0.000000E+00  6.000000E-02  1.000000E+00  6.748800E-23  0.000000E+00  1.000000E+00  0.000000E+00  1.025120E+03 -3.621064E-02  1.394437E-01 -9.663804E-01 -4.998898E+03 -1.216929E-07 -1.940640E-12 -7.301575E-09 -1.164385E-13 -4.344262E-30 -1.510163E-34  0.000000E+00  0.000000E+00 -1.216929E-07 -1.940640E-12  0.000000E+00  0.000000E+00 -6.314400E-10 -1.006815E-14
  5.401000E+03 -5.500000E+01  2.049900E+07  7.278000E+01  0.000000E+00  0.000000E+00  6.000000E-02  1.000000E+00  3.998000E-25  0.000000E+00  1.000000E+00  0.000000E+00  1.025120E+03 -3.259945E-02  1.394439E-01 -8.789566E-01 -4.832430E+03 -1.095565E-07 -1.660020E-12 -6.573386E-09 -9.960121E-14 -2.315574E-32 -7.596320E-37  0.000000E+00  0.000000E+00 -1.095565E-07 -1.660020E-12  0.000000E+00  0.000000E+00 -5.684650E-10 -8.612400E-15
  5.939000E+03 -5.500000E+01  2.050000E+07  7.278000E+01  0.000000E+00  0.000000E+00  6.000000E-02  1.000000E+00  1.957700E-27  0.000000E+00  1.000000E+00  0.000000E+00  1.025120E+03 -2.933500E-02  1.394441E-01 -7.993305E-01 -4.804964E+03 -9.858522E-08 -1.380542E-12 -5.915110E-09 -8.283238E-14 -1.019606E-34 -3.071976E-39  0.000000E+00  0.000000E+00 -9.858522E-08 -1.380542E-12  0.000000E+00  0.000000E+00 -5.115350E-10 -7.162400E-15
  6.530000E+03 -5.500000E+01  2.050100E+07  7.278000E+01  0.000000E+00  0.000000E+00  6.000000E-02  1.000000E+00  7.935900E-30  0.000000E+00  1.000000E+00  0.000000E+00  1.025130E+03 -2.639637E-02  1.394441E-01 -7.268660E-01 -4.978423E+03 -8.870941E-08 -1.102331E-12 -5.322570E-09 -6.613985E-14 -3.716652E-37 -9.878304E-42  0.000000E+00  0.000000E+00 -8.870941E-08 -1.102331E-12  0.000000E+00  0.000000E+00 -4.602900E-10 -5.719000E-15
  7.181000E+03 -5.500000E+01  2.050100E+07  7.278000E+01  0.000000E+00  0.000000E+00  6.000000E-02  1.000000E+00  2.659900E-32  0.000000E+00  1.000000E+00  0.000000E+00  1.025130E+03 -2.376547E-02  1.394440E-01 -6.609727E-01 -5.498682E+03 -7.986770E-08 -8.253090E-13 -4.792065E-09 -4.951838E-14 -1.120398E-39 -2.463447E-44  0.000000E+00  0.000000E+00 -7.986770E-08 -8.253090E-13  0.000000E+00  0.000000E+00 -4.144150E-10 -4.281800E-15
  7.896000E+03 -5.500000E+01  2.050200E+07  7.278000E+01  0.000000E+00  0.000000E+00  6.000000E-02  1.000000E+00  7.347900E-35  0.000000E+00  1.000000E+00  0.000000E+00  1.025130E+03 -2.142832E-02  1.394442E-01 -6.011483E-01 -6.830482E+03 -7.201334E-08 -5.494579E-13 -4.320803E-09 -3.296745E-14 -2.786909E-42 -4.503699E-47  0.000000E+00  0.000000E+00 -7.201334E-08 -5.494579E-13  0.000000E+00  0.000000E+00 -3.736600E-10 -2.850650E-15
  8.682000E+03 -5.500000E+01  2.050300E+07  7.278000E+01  0.000000E+00  0.000000E+00  6.000000E-02  1.000000E+00  1.661900E-37  0.000000E+00  1.000000E+00  0.000000E+00  1.025130E+03 -1.936615E-02  1.394444E-01 -5.467155E-01 -1.131071E+04 -6.508308E-08 -2.744448E-13 -3.904983E-09 -1.646674E-14 -5.677531E-45 -5.059001E-50  0.000000E+00  0.000000E+00 -6.508308E-08 -2.744448E-13  0.000000E+00  0.000000E+00 -3.377000E-10 -1.423900E-15
  9.547000E+03 -5.500000E+01  2.050300E+07  7.278000E+01  0.000000E+00  0.000000E+00  6.000000E-02  1.000000E+00  3.048200E-70  0.000000E+00  1.000000E+00  0.000000E+00  1.025130E+03 -9.200735E-03  1.394444E-01 -2.603789E-01  4.252721E+05 -3.092046E-08 -2.646745E-14 -1.855224E-09 -1.588045E-15 -9.425184E-78 -9.851031E-84  0.000000E+00  0.000000E+00 -3.092046E-08 -2.646745E-14  0.000000E+00  0.000000E+00 -1.604400E-10 -1.372970E-16
  3.750000E-02 -6.500000E+01  2.045700E+07  7.333000E+01  9.772000E-01  2.279600E-02  0.000000E+00  0.000000E+00  1.433500E-02 -1.000000E+07  1.000000E+00  6.477500E+02  0.000000E+00  3.539792E-03  4.558690E+00 -6.996265E+04  3.858198E+07  5.368782E-09  6.695362E-06  0.000000E+00  0.000000E+00  5.368782E-09  6.695362E-06  5.368782E-09  6.695362E-06  0.000000E+00  0.000000E+00  4.511850E-11  5.638700E-08  0.000000E+00  0.000000E+00
  1.162000E-01 -6.500000E+01  2.045700E+07  7.333000E+01  9.831400E-01  1.686300E-02  0.000000E+00  0.000000E+00  1.433500E-02 -1.000000E+07  1.000000E+00  6.477500E+02  0.000000E+00  1.097177E-02  4.558650E+00 -1.032822E+05  1.131900E+07  1.664082E-08  6.695285E-06  0.000000E+00  0.000000E+00  1.664082E-08  6.695285E-06  1.664082E-08  6.695285E-06  0.000000E+00  0.000000E+00  1.392735E-10  5.604600E-08  0.000000E+00  0.000000E+00
  2.028000E-01 -6.500000E+01  2.045700E+07  7.333000E+01  9.841600E-01  1.583600E-02  0.000000E+00  0.000000E+00  1.433500E-02 -1.000000E+07  1.000000E+00  6.477500E+02  0.000000E+00  1.914747E-02  4.558538E+00 -5.446545E+04  5.897439E+06  2.904083E-08  6.695130E-06  0.000000E+00  0.000000E+00  2.904083E-08  6.695130E-06  2.904083E-08  6.695130E-06  0.000000E+00  0.000000E+00  2.424250E-10  5.598700E-08  0.000000E+00  0.000000E+00
  2.980000E-01 -6.500000E+01  2.045700E+07  7.333000E+01  9.845500E-01  1.545300E-02  0.000000E+00  1.110200E-16  1.433500E-02 -1.000000E+07  1.000000E+00  6.477500E+02  0.000000E+00  2.813134E-02  4.558361E+00 -3.622656E+04  3.651553E+06  4.266655E-08  6.694845E-06  0.000000E+00  0.000000E+00  4.266655E-08  6.694845E-06  4.266655E-08  6.694845E-06  0.000000E+00  0.000000E+00  3.559450E-10  5.596150E-08  0.000000E+00  0.000000E+00
  4.027000E-01 -6.500000E+01  2.045700E+07  7.333000E+01  9.848800E-01  1.511700E-02  0.000000E+00  1.332300E-15  1.433500E-02 -1.000000E+07  1.000000E+00  6.477500E+02  0.000000E+00  3.800281E-02  4.558075E+00 -2.654727E+04  2.457628E+06  5.763863E-08  6.694412E-06  0.000000E+00  0.000000E+00  5.763863E-08  6.694412E-06  5.763863E-08  6.694412E-06  0.000000E+00  0.000000E+00  4.806750E-10  5.593850E-08  0.000000E+00  0.000000E+00
  5.178000E-01 -6.500000E+01  2.045700E+07  7.333000E+01  9.850700E-01  1.492700E-02  0.000000E+00  6.106200E-15  1.433500E-02 -1.000000E+07  1.000000E+00  6.477500E+02  0.000000E+00  4.886284E-02  4.557662E+00 -2.054323E+04  1.738266E+06  7.410995E-08  6.693791E-06  0.000000E+00  0.000000E+00  7.410995E-08  6.693791E-06  7.410995E-08  6.693791E-06  0.000000E+00  0.000000E+00  6.178800E-10  5.592450E-08  0.000000E+00  0.000000E+00
  6.444000E-01 -6.500000E+01  2.045700E+07  7.333000E+01  9.851600E-01  1.484000E-02  0.000000E+00  2.931000E-14  1.433500E-02 -1.000000E+07  1.000000E+00  6.477500E+02  0.000000E+00  6.080074E-02  4.557090E+00 -1.645994E+04  1.270264E+06  9.221611E-08  6.692938E-06  0.000000E+00  0.000000E+00  9.221611E-08  6.692938E-06  9.221611E-08  6.692938E-06  0.000000E+00  0.000000E+00  7.687400E-10  5.590900E-08  0.000000E+00  0.000000E+00
  7.835000E-01 -6.500000E+01  2.045700E+07  7.333000E+01  9.851900E-01  1.480900E-02  0.000000E+00  1.272300E-13  1.433500E-02 -1.000000E+07  1.000000E+00  6.477500E+02  0.000000E+00  7.391865E-02  4.556326E+00 -1.350974E+04  9.499150E+05  1.121121E-07  6.691772E-06  0.000000E+00  0.000000E+00  1.121121E-07  6.691772E-06  1.121121E-07  6.691772E-06  0.000000E+00  0.000000E+00  9.345600E-10  5.589650E-08  0.000000E+00  0.000000E+00
  9.366000E-01 -6.500000E+01  2.045700E+07  7.333000E+01  9.854100E-01  1.458500E-02  0.000000E+00  5.124800E-13  1.433500E-02 -1.000000E+07  1.000000E+00  6.477500E+02  0.000000E+00  8.833642E-02  4.555306E+00 -1.128712E+04  7.227377E+05  1.339794E-07  6.690231E-06  0.000000E+00  0.000000E+00  1.339794E-07  6.690231E-06  1.339794E-07  6.690231E-06  0.000000E+00  0.000000E+00  1.116700E-09  5.587750E-08  0.000000E+00  0.000000E+00
  1.105000E+00 -6.500000E+01  2.045700E+07  7.333000E+01  9.852700E-01  1.473400E-02  0.000000E+00  1.927000E-12  1.433500E-02 -1.000000E+07  1.000000E+00  6.477500E+02  0.000000E+00  1.041774E-01  4.553971E+00 -9.558542E+03  5.569967E+05  1.580051E-07  6.688211E-06  0.000000E+00  0.000000E+00  1.580051E-07  6.688211E-06  1.580051E-07  6.688211E-06  0.000000E+00  0.000000E+00  1.316900E-09  5.585800E-08  0.000000E+00  0.000000E+00
  1.290000E+00 -6.500000E+01  2.045700E+07  7.333000E+01  9.855200E-01  1.448100E-02  0.000000E+00  6.817700E-12  1.433500E-02 -1.000000E+07  1.000000E+00  6.477500E+02  0.000000E+00  1.215825E-01  4.552253E+00 -8.181453E+03  4.339733E+05  1.844031E-07  6.685602E-06  0.000000E+00  0.000000E+00  1.844031E-07  6.685602E-06  1.844031E-07  6.685602E-06  0.000000E+00  0.000000E+00  1.536800E-09  5.583550E-08  0.000000E+00  0.000000E+00
  1.493000E+00 -6.500000E+01  2.045700E+07  7.333000E+01  9.854300E-01  1.457500E-02  0.000000E+00  2.283800E-11  1.433500E-02 -1.000000E+07  1.000000E+00  6.477500E+02  0.000000E+00  1.407094E-01  4.550055E+00 -7.063827E+03  3.408908E+05  2.134127E-07  6.682275E-06  0.000000E+00  0.000000E+00  2.134127E-07  6.682275E-06  2.134127E-07  6.682275E-06  0.000000E+00  0.000000E+00  1.778450E-09  5.580450E-08  0.000000E+00  0.000000E+00
  1.717000E+00 -6.500000E+01  2.045700E+07  7.333000E+01  9.855000E-01  1.449700E-02  0.000000E+00  7.269400E-11  1.433500E-02 -1.000000E+07  1.000000E+00  6.477500E+02  0.000000E+00  1.617080E-01  4.547278E+00 -6.141905E+03  2.696968E+05  2.452614E-07  6.678066E-06  0.000000E+00  0.000000E+00  2.452614E-07  6.678066E-06  2.452614E-07  6.678066E-06  0.000000E+00  0.000000E+00  2.043850E-09  5.575000E-08  0.000000E+00  0.000000E+00
  1.963000E+00 -6.500000E+01  2.045700E+07  7.333000E+01  9.855300E-01  1.447400E-02  0.000000E+00  2.218700E-10  1.433500E-02 -1.000000E+07  1.000000E+00  6.477500E+02  0.000000E+00  1.847139E-01  4.543754E+00 -5.370525E+03  2.145404E+05  2.801546E-07  6.672750E-06  0.000000E+00  0.000000E+00  2.801546E-07  6.672750E-06  2.801546E-07  6.672750E-06  0.000000E+00  0.000000E+00  2.334500E-09  5.573600E-08  0.000000E+00  0.000000E+00
  2.234000E+00 -6.500000E+01  2.045700E+07  7.333000E+01  9.854600E-01  1.454300E-02  0.000000E+00  6.460900E-10  1.433500E-02 -1.000000E+07  1.000000E+00  6.477500E+02  0.000000E+00  2.099215E-01  4.539361E+00 -4.718403E+03  1.714863E+05  3.183870E-07  6.666084E-06  0.000000E+00  0.000000E+00  3.183870E-07  6.666084E-06  3.183870E-07  6.666084E-06  0.000000E+00  0.000000E+00  2.653150E-09  5.567050E-08  0.000000E+00  0.000000E+00
  2.531000E+00 -6.500000E+01  2.045700E+07  7.333000E+01  9.855100E-01  1.449300E-02  0.000000E+00  1.806800E-09  1.433500E-02 -1.000000E+07  1.000000E+00  6.477500E+02  0.000000E+00  2.375338E-01  4.533865E+00 -4.162530E+03  1.376092E+05  3.602665E-07  6.657760E-06  0.000000E+00  0.000000E+00  3.602665E-07  6.657760E-06  3.602665E-07  6.657760E-06  0.000000E+00  0.000000E+00  3.002150E-09  5.559650E-08  0.000000E+00  0.000000E+00
  2.858000E+00 -6.500000E+01  2.045700E+07  7.333000E+01  9.856500E-01  1.435200E-02  0.000000E+00  4.858600E-09  1.433500E-02 -1.000000E+07  1.000000E+00  6.477500E+02  0.000000E+00  2.677789E-01  4.527040E+00 -3.685324E+03  1.108394E+05  4.061388E-07  6.647415E-06  0.000000E+00  0.000000E+00  4.061388E-07  6.647415E-06  4.061388E-07  6.647415E-06  0.000000E+00  0.000000E+00  3.384100E-09  5.550350E-08  0.000000E+00  0.000000E+00
  3.218000E+00 -6.500000E+01  2.045700E+07  7.333000E+01  9.855600E-01  1.443800E-02  0.000000E+00  1.258200E-08  1.433500E-02 -1.000000E+07  1.000000E+00  6.477500E+02  0.000000E+00  3.008401E-01  4.518586E+00 -3.272824E+03  8.953808E+04  4.562830E-07  6.634605E-06  0.000000E+00  0.000000E+00  4.562830E-07  6.634605E-06  4.562830E-07  6.634605E-06  0.000000E+00  0.000000E+00  3.801850E-09  5.540150E-08  0.000000E+00  0.000000E+00
  3.613000E+00 -6.500000E+01  2.045700E+07  7.333000E+01  9.855300E-01  1.446600E-02  0.000000E+00  3.138100E-08  1.433500E-02 -1.000000E+07  1.000000E+00  6.477500E+02  0.000000E+00  3.369395E-01  4.508135E+00 -2.914086E+03  7.251898E+04  5.110340E-07  6.618785E-06  0.000000E+00  0.000000E+00  5.110340E-07  6.618779E-06  5.110340E-07  6.618785E-06  0.000000E+00  0.000000E+00  4.258300E-09  5.526950E-08  0.000000E+00  0.000000E+00
  4.048000E+00 -6.500000E+01  2.045700E+07  7.333000E+01  9.857700E-01  1.423500E-02  0.000000E+00  7.535300E-08  1.433500E-02 -1.000000E+07  1.000000E+00  6.477500E+02  0.000000E+00  3.762664E-01  4.495272E+00 -2.600485E+03  5.884612E+04  5.706801E-07  6.599301E-06  0.000000E+00  0.000000E+00  5.706801E-07  6.599292E-06  5.706801E-07  6.599301E-06  0.000000E+00  0.000000E+00  4.754800E-09  5.508500E-08  0.000000E+00  0.000000E+00
  4.526000E+00 -6.500000E+01  2.045700E+07  7.333000E+01  9.855900E-01  1.441100E-02  0.000000E+00  1.746700E-07  1.433500E-02 -1.000000E+07  1.000000E+00  6.477500E+02  0.000000E+00  4.190562E-01  4.479470E+00 -2.325399E+03  4.790018E+04  6.355785E-07  6.575379E-06  0.000000E+00  0.000000E+00  6.355785E-07  6.575341E-06  6.355785E-07  6.575379E-06  0.000000E+00  0.000000E+00  5.295400E-09  5.491250E-08  0.000000E+00  0.000000E+00
  5.052000E+00 -6.500000E+01  2.045700E+07  7.333000E+01  9.855000E-01  1.449700E-02  0.000000E+00  3.895400E-07  1.433500E-02 -1.000000E+07  1.000000E+00  6.477500E+02  0.000000E+00  4.655044E-01  4.460097E+00 -2.083468E+03  3.902669E+04  7.060252E-07  6.546010E-06  0.000000E+00  0.000000E+00  7.060252E-07  6.545981E-06  7.060252E-07  6.546010E-06  0.000000E+00  0.000000E+00  5.883100E-09  5.466350E-08  0.000000E+00  0.000000E+00
  5.630000E+00 -6.500000E+01  2.045700E+07  7.333000E+01  9.857400E-01  1.425800E-02  0.000000E+00  8.361700E-07  1.433500E-02 -1.000000E+07  1.000000E+00  6.477500E+02  0.000000E+00  5.156237E-01  4.436419E+00 -1.869246E+03  3.185320E+04  7.820411E-07  6.510154E-06  0.000000E+00  0.000000E+00  7.820411E-07  6.510061E-06  7.820411E-07  6.510154E-06  0.000000E+00  0.000000E+00  6.515950E-09  5.435050E-08  0.000000E+00  0.000000E+00
  6.266000E+00 -6.500000E+01  2.045700E+07  7.333000E+01  9.855700E-01  1.442600E-02  0.000000E+00  1.728100E-06  1.433500E-02 -1.000000E+07  1.000000E+00  6.477500E+02  0.000000E+00  5.696038E-01  4.407536E+00 -1.679429E+03  2.602706E+04  8.639147E-07  6.466419E-06  0.000000E+00  0.000000E+00  8.639135E-07  6.466304E-06  8.639147E-07  6.466419E-06  0.000000E+00  0.000000E+00  7.197900E-09  5.399400E-08  0.000000E+00  0.000000E+00
  6.965000E+00 -6.500000E+01  2.045700E+07  7.333000E+01  9.856400E-01  1.436300E-02  0.000000E+00  3.432800E-06  1.433500E-02 -1.000000E+07  1.000000E+00  6.477500E+02  0.000000E+00  6.274200E-01  4.372425E+00 -1.510865E+03  2.130446E+04  9.516043E-07  6.413233E-06  0.000000E+00  0.000000E+00  9.516020E-07  6.413015E-06  9.516043E-07  6.413233E-06  0.000000E+00  0.000000E+00  7.928900E-09  5.354850E-08  0.000000E+00  0.000000E+00
  7.734000E+00 -6.500000E+01  2.045700E+07  7.333000E+01  9.857200E-01  1.428200E-02  0.000000E+00  6.546500E-06  1.433500E-02 -1.000000E+07  1.000000E+00  6.477500E+02  0.000000E+00  6.888143E-01  4.329895E+00 -1.360610E+03  1.745395E+04  1.044720E-06  6.348811E-06  0.000000E+00  0.000000E+00  1.044715E-06  6.348441E-06  1.044720E-06  6.348811E-06  0.000000E+00  0.000000E+00  8.704150E-09  5.300400E-08  0.000000E+00  0.000000E+00
  8.579000E+00 -6.500000E+01  2.045700E+07  7.333000E+01  9.855900E-01  1.441400E-02  0.000000E+00  1.198500E-05  1.433500E-02 -1.000000E+07  1.000000E+00  6.477500E+02  0.000000E+00  7.535014E-01  4.278604E+00 -1.226506E+03  1.431368E+04  1.142832E-06  6.271113E-06  0.000000E+00  0.000000E+00  1.142821E-06  6.270516E-06  1.142832E-06  6.271113E-06  0.000000E+00  0.000000E+00  9.521850E-09  5.236100E-08  0.000000E+00  0.000000E+00
  9.508000E+00 -6.500000E+01  2.045700E+07  7.333000E+01  9.856700E-01  1.432500E-02  0.000000E+00  2.226500E-05  1.433500E-02 -1.000000E+07  1.000000E+00  6.477500E+02  0.000000E+00  8.208513E-01  4.217160E+00 -1.106566E+03  1.174960E+04  1.244981E-06  6.178043E-06  0.000000E+00  0.000000E+00  1.244960E-06  6.176771E-06  1.244981E-06  6.178043E-06  0.000000E+00  0.000000E+00  1.037300E-08  5.158300E-08  0.000000E+00  0.000000E+00
  1.053000E+01 -6.500000E+01  2.045700E+07  7.333000E+01  9.857700E-01  1.423100E-02  0.000000E+00  4.558800E-05  1.433500E-02 -1.000000E+07  1.000000E+00  6.477500E+02  0.000000E+00  8.899115E-01  4.144225E+00 -9.990747E+02  9.654533E+03  1.349724E-06  6.067573E-06  0.000000E+00  0.000000E+00  1.349678E-06  6.065321E-06  1.349724E-06  6.067573E-06  0.000000E+00  0.000000E+00  1.124450E-08  5.065500E-08  0.000000E+00  0.000000E+00
  1.165000E+01 -6.500000E+01  2.045700E+07  7.333000E+01  9.856600E-01  1.434000E-02  0.000000E+00  7.968500E-05  1.433500E-02 -1.000000E+07  1.000000E+00  6.477500E+02  0.000000E+00  9.594946E-01  4.058348E+00 -9.027130E+02  7.938212E+03  1.455260E-06  5.937493E-06  0.000000E+00  0.000000E+00  1.455170E-06  5.934383E-06  1.455260E-06  5.937493E-06  0.000000E+00  0.000000E+00  1.212400E-08  4.956050E-08  0.000000E+00  0.000000E+00
  1.289000E+01 -6.500000E+01  2.045700E+07  7.333000E+01  9.855300E-01  1.447300E-02  0.000000E+00  1.226500E-04  1.433500E-02 -1.000000E+07  1.000000E+00  6.477500E+02  0.000000E+00  1.027742E+00  3.957853E+00 -8.161936E+02  6.533969E+03  1.558770E-06  5.785277E-06  0.000000E+00  0.000000E+00  1.558612E-06  5.781427E-06  1.558770E-06  5.785277E-06  0.000000E+00  0.000000E+00  1.298800E-08  4.831250E-08  0.000000E+00  0.000000E+00
  1.425000E+01 -6.500000E+01  2.045700E+07  7.333000E+01  9.858300E-01  1.417000E-02  0.000000E+00  1.755700E-04  1.433500E-02 -1.000000E+07  1.000000E+00  6.477500E+02  0.000000E+00  1.091916E+00  3.840624E+00 -7.383195E+02  5.380341E+03  1.656105E-06  5.607716E-06  0.000000E+00  0.000000E+00  1.655856E-06  5.603112E-06  1.656105E-06  5.607716E-06  0.000000E+00  0.000000E+00  1.379750E-08  4.681300E-08  0.000000E+00  0.000000E+00
  1.574000E+01 -6.500000E+01  2.045700E+07  7.333000E+01  9.856700E-01  1.433200E-02  0.000000E+00  2.823600E-04  1.433500E-02 -1.000000E+07  1.000000E+00  6.477500E+02  0.000000E+00  1.150007E+00  3.714280E+00 -6.683028E+02  4.433233E+03  1.744209E-06  5.416340E-06  0.000000E+00  0.000000E+00  1.743810E-06  5.405707E-06  1.744209E-06  5.416340E-06  0.000000E+00  0.000000E+00  1.453050E-08  4.522100E-08  0.000000E+00  0.000000E+00
  1.739000E+01 -6.500000E+01  2.045700E+07  7.333000E+01  9.855900E-01  1.440800E-02  0.000000E+00  4.863900E-04  1.433500E-02 -1.000000E+07  1.000000E+00  6.477500E+02  0.000000E+00  1.200869E+00  3.582886E+00 -6.052612E+02  3.655210E+03  1.821346E-06  5.217327E-06  0.000000E+00  0.000000E+00  1.820646E-06  5.204455E-06  1.821346E-06  5.217327E-06  0.000000E+00  0.000000E+00  1.517500E-08  4.372450E-08  0.000000E+00  0.000000E+00
  1.919000E+01 -6.500000E+01  2.045700E+07  7.333000E+01  9.856700E-01  1.432900E-02  0.000000E+00  6.808700E-04  1.433500E-02 -1.000000E+07  1.000000E+00  6.477500E+02  0.000000E+00  1.243587E+00  3.448098E+00 -5.482697E+02  3.015795E+03  1.886135E-06  5.013142E-06  0.000000E+00  0.000000E+00  1.885038E-06  5.000458E-06  1.886135E-06  5.013142E-06  0.000000E+00  0.000000E+00  1.571500E-08  4.221050E-08  0.000000E+00  0.000000E+00
  2.118000E+01 -6.500000E+01  2.045700E+07  7.333000E+01  9.857800E-01  1.421900E-02  0.000000E+00  8.736500E-04  1.433500E-02 -1.000000E+07  1.000000E+00  6.477500E+02  0.000000E+00  1.278579E+00  3.315329E+00 -4.967537E+02  2.490298E+03  1.939213E-06  4.812012E-06  0.000000E+00  0.000000E+00  1.937709E-06  4.799512E-06  1.939213E-06  4.812012E-06  0.000000E+00  0.000000E+00  1.615600E-08  4.074100E-08  0.000000E+00  0.000000E+00
  2.336000E+01 -6.500000E+01  2.045700E+07  7.333000E+01  9.856600E-01  1.434200E-02  0.000000E+00  1.062200E-03  1.433500E-02 -1.000000E+07  1.000000E+00  6.477500E+02  0.000000E+00  1.307769E+00  3.187591E+00 -4.502172E+02  2.056255E+03  1.983487E-06  4.618493E-06  0.000000E+00  0.000000E+00  1.981570E-06  4.606149E-06  1.983487E-06  4.618493E-06  0.000000E+00  0.000000E+00  1.652500E-08  3.937800E-08  0.000000E+00  0.000000E+00
  2.576000E+01 -6.500000E+01  2.045700E+07  7.333000E+01  9.856700E-01  1.433100E-02  0.000000E+00  1.241300E-03  1.433500E-02 -1.000000E+07  1.000000E+00  6.477500E+02  0.000000E+00  1.334153E+00  3.066663E+00 -4.082166E+02  1.698714E+03  2.023503E-06  4.435290E-06  0.000000E+00  0.000000E+00  2.021173E-06  4.423134E-06  2.023503E-06  4.435290E-06  0.000000E+00  0.000000E+00  1.685900E-08  3.816200E-08  0.000000E+00  0.000000E+00
  2.840000E+01 -6.500000E+01  2.045700E+07  7.333000E+01  9.857200E-01  1.427800E-02  0.000000E+00  1.422800E-03  1.433500E-02 -1.000000E+07  1.000000E+00  6.477500E+02  0.000000E+00  1.361146E+00  2.952896E+00 -3.702515E+02  1.403653E+03  2.064439E-06  4.262923E-06  0.000000E+00  0.000000E+00  2.061687E-06  4.250901E-06  2.064439E-06  4.262923E-06  0.000000E+00  0.000000E+00  1.719950E-08  3.712200E-08  0.000000E+00  0.000000E+00
  3.131000E+01 -6.500000E+01  2.045700E+07  7.333000E+01  9.856500E-01  1.434500E-02  0.000000E+00  1.604000E-03  1.433500E-02 -1.000000E+07  1.000000E+00  6.477500E+02  0.000000E+00  1.392719E+00  2.844902E+00 -3.359014E+02  1.160461E+03  2.112325E-06  4.099298E-06  0.000000E+00  0.000000E+00  2.109127E-06  4.087398E-06  2.112325E-06  4.099298E-06  0.000000E+00  0.000000E+00  1.759900E-08  3.627550E-08  0.000000E+00  0.000000E+00
  3.450000E+01 -6.500000E+01  2.045700E+07  7.333000E+01  9.856100E-01  1.438800E-02  0.000000E+00  1.772400E-03  1.433500E-02 -1.000000E+07  1.000000E+00  6.477500E+02  0.000000E+00  1.432890E+00  2.738676E+00 -3.048336E+02  9.596248E+02  2.173256E-06  3.938324E-06  0.000000E+00  0.000000E+00  2.169583E-06  3.926586E-06  2.173256E-06  3.938324E-06  0.000000E+00  0.000000E+00  1.810750E-08  3.559450E-08  0.000000E+00  0.000000E+00
  3.801000E+01 -6.500000E+01  2.045700E+07  7.333000E+01  9.857100E-01  1.428600E-02  0.000000E+00  1.943400E-03  1.433500E-02 -1.000000E+07  1.000000E+00  6.477500E+02  0.000000E+00  1.484346E+00  2.626878E+00 -2.766901E+02  7.939099E+02  2.251299E-06  3.768926E-06  0.000000E+00  0.000000E+00  2.247111E-06  3.757377E-06  2.251299E-06  3.768926E-06  0.000000E+00  0.000000E+00  1.875700E-08  3.503350E-08  0.000000E+00  0.000000E+00
  4.187000E+01 -6.500000E+01  2.045700E+07  7.333000E+01  9.857800E-01  1.422200E-02  0.000000E+00  2.104800E-03  1.433500E-02 -1.000000E+07  1.000000E+00  6.477500E+02  0.000000E+00  1.547722E+00  2.499633E+00 -2.511854E+02  6.573595E+02  2.347420E-06  3.576109E-06  0.000000E+00  0.000000E+00  2.342664E-06  3.564638E-06  2.347420E-06  3.576109E-06  0.000000E+00  0.000000E+00  1.955650E-08  3.458900E-08  0.000000E+00  0.000000E+00
  4.612000E+01 -6.500000E+01  2.045700E+07  7.333000E+01  9.856800E-01  1.432000E-02  0.000000E+00  2.271200E-03  1.433500E-02 -1.000000E+07  1.000000E+00  6.477500E+02  0.000000E+00  1.621710E+00  2.346493E+00 -2.280797E+02  5.447816E+02  2.459636E-06  3.344061E-06  0.000000E+00  0.000000E+00  2.454249E-06  3.332905E-06  2.459636E-06  3.344061E-06  0.000000E+00  0.000000E+00  2.049150E-08  3.413150E-08  0.000000E+00  0.000000E+00
  5.079000E+01 -6.500000E+01  2.045700E+07  7.333000E+01  9.856400E-01  1.435900E-02  0.000000E+00  2.665300E-03  1.433500E-02 -1.000000E+07  1.000000E+00  6.477500E+02  0.000000E+00  1.636262E+00  2.001199E+00 -2.071038E+02  4.524016E+02  2.481707E-06  2.836994E-06  0.000000E+00  4.903590E-09  2.475589E-06  2.801654E-06  2.481707E-06  2.810933E-06  0.000000E+00  2.606106E-08  2.067650E-08  2.994950E-08  0.000000E+00  3.484800E-10
  5.592000E+01 -6.500000E+01  2.045700E+07  7.333000E+01  9.800300E-01  1.404900E-02  2.692400E-01  3.910800E-03  1.433500E-02 -8.546900E+06  1.000000E+00  6.477500E+02  1.190910E+03  1.578135E+00  1.763819E+00 -1.880885E+02  3.543086E+02  2.393548E-06  2.653478E-06  0.000000E+00  5.552276E-08  2.385709E-06  2.333478E-06  2.393548E-06  2.336030E-06  0.000000E+00  3.174484E-07  1.999850E-08  2.544650E-08  0.000000E+00  3.865700E-09
  6.156000E+01 -6.500000E+01  2.045700E+07  7.333000E+01  9.617100E-01  1.210100E-02  2.692400E-01  3.910800E-03  1.433500E-02 -1.462400E+06  1.000000E+00  6.477500E+02  1.190910E+03  1.457227E+00  1.494215E+00 -1.712365E+02  2.983697E+02  2.205284E-06  2.192774E-06 -7.459003E-10  3.763336E-08  2.205105E-06  1.956235E-06  2.214062E-06  1.958743E-06 -8.778268E-09  2.340337E-07  1.871950E-08  2.185250E-08 -1.249550E-10  2.656450E-09
  6.777000E+01 -6.500000E+01  2.045700E+07  7.333000E+01  6.442500E-01  0.000000E+00  8.497100E-02  4.513600E-03  3.389500E-02 -6.298400E+04  1.000000E+00  6.477500E+02  1.050470E+03  1.238292E+00  1.103259E+00 -1.569487E+02  2.734489E+02  1.858014E-06  1.460363E-06 -2.371382E-09 -4.153528E-11  1.885659E-06  1.454243E-06  1.894968E-06  1.460889E-06 -3.695375E-08 -5.255406E-10  1.976850E-08  2.046600E-08 -4.339600E-10 -7.283550E-12
  7.460000E+01 -6.500000E+01  2.045700E+07  7.333000E+01  5.300800E-01  0.000000E+00  5.769100E-02  4.592700E-03  3.854700E-02 -4.279000E+04  1.000000E+00  6.477500E+02  1.032180E+03  1.034864E+00  7.701836E-01 -1.433470E+02  2.504910E+02  1.543781E-06  9.181627E-07 -2.752090E-09 -4.004910E-09  1.582466E-06  9.803851E-07  1.591551E-06  9.876269E-07 -4.776852E-08 -6.946463E-08  2.231650E-08  1.591350E-08 -5.062250E-10 -7.598400E-10
  8.210000E+01 -6.500000E+01  2.045700E+07  7.333000E+01  4.879300E-01  0.000000E+00  5.750100E-02  4.593200E-03  3.858100E-02 -3.759500E+04  1.000000E+00  6.477500E+02  1.032050E+03  9.041927E-01  6.500099E-01 -1.296074E+02  2.403535E+02  1.355443E-06  6.673181E-07 -1.697776E-09 -1.128779E-08  1.377467E-06  8.520592E-07  1.384968E-06  8.636264E-07 -2.952375E-08 -1.963092E-07  2.232100E-08  1.505750E-08 -2.938000E-10 -1.981500E-09
  9.035000E+01 -6.500000E+01  2.045700E+07  7.333000E+01  4.700100E-01  0.000000E+00  5.751500E-02  4.593200E-03  3.857900E-02 -3.562500E+04  1.000000E+00  6.477500E+02  1.032060E+03  8.032484E-01  6.422733E-01 -1.171840E+02  2.138486E+02  1.210300E-06  6.121337E-07 -8.502949E-10 -1.590123E-08  1.218885E-06  8.738282E-07  1.225082E-06  8.886051E-07 -1.478249E-08 -2.764714E-07  2.099100E-08  1.645850E-08 -1.430000E-10 -2.704700E-09
  9.942000E+01 -6.500000E+01  2.045700E+07  7.333000E+01  4.612800E-01  0.000000E+00  5.753100E-02  4.593100E-03  3.857600E-02 -3.471000E+04  1.000000E+00  6.477500E+02  1.032070E+03  7.521197E-01  7.070642E-01 -1.061877E+02  1.726579E+02  1.136451E-06  6.905744E-07 -4.565923E-10 -1.799587E-08  1.138823E-06  9.866700E-07  1.144386E-06  1.003380E-06 -7.935704E-09 -3.128061E-07  2.018200E-08  1.972900E-08 -7.560900E-11 -3.017550E-09
  1.094000E+02 -6.500000E+01  2.045700E+07  7.333000E+01  4.554400E-01  0.000000E+00  5.754500E-02  4.593100E-03  3.857300E-02 -3.411300E+04  1.000000E+00  6.477400E+02  1.032080E+03  7.560823E-01  7.589447E-01 -9.639813E+01  1.392888E+02  1.143637E-06  7.608757E-07 -3.312534E-10 -1.887958E-08  1.143891E-06  1.071265E-06  1.149393E-06  1.088961E-06 -5.755811E-09 -3.280851E-07  2.059600E-08  2.307250E-08 -5.423400E-11 -3.138350E-09
  1.204000E+02 -6.500000E+01  2.045700E+07  7.333000E+01  4.501400E-01  0.000000E+00  5.755800E-02  4.593000E-03  3.857100E-02 -3.358000E+04  1.000000E+00  6.477400E+02  1.032090E+03  7.987834E-01  7.838960E-01 -8.758940E+01  1.140245E+02  1.208583E-06  7.951335E-07 -3.118331E-10 -1.925785E-08  1.208215E-06  1.111583E-06  1.214001E-06  1.129720E-06 -5.417189E-09 -3.345858E-07  2.202400E-08  2.650450E-08 -5.051650E-11 -3.178900E-09
  1.324000E+02 -6.500000E+01  2.045700E+07  7.333000E+01  4.445000E-01  0.000000E+00  5.756900E-02  4.593000E-03  3.856900E-02 -3.302400E+04  1.000000E+00  6.477400E+02  1.032100E+03  8.637265E-01  7.518811E-01 -7.960842E+01  9.662345E+01  1.306864E-06  7.459681E-07 -3.351471E-10 -1.932912E-08  1.306428E-06  1.063773E-06  1.312684E-06  1.081727E-06 -5.821102E-09 -3.357598E-07  2.410700E-08  2.930150E-08 -5.368400E-11 -3.169900E-09
  1.457000E+02 -6.500000E+01  2.045700E+07  7.333000E+01  4.381000E-01  0.000000E+00  5.757900E-02  4.592900E-03  3.856700E-02 -3.240500E+04  1.000000E+00  6.477400E+02  1.032100E+03  9.054784E-01  6.292237E-01 -7.237775E+01  8.876651E+01  1.369690E-06  5.618282E-07 -3.883709E-10 -1.915094E-08  1.369846E-06  8.774646E-07  1.376429E-06  8.944340E-07 -6.744404E-09 -3.326077E-07  2.561800E-08  2.913900E-08 -6.142000E-11 -3.120400E-09
  1.603000E+02 -6.500000E+01  2.045600E+07  7.333000E+01  4.306100E-01  0.000000E+00  5.758800E-02  4.592900E-03  3.856500E-02 -3.169700E+04  1.000000E+00  6.477400E+02  1.032110E+03  8.716429E-01  4.539795E-01 -6.584410E+01  9.876186E+01  1.317518E-06  2.999877E-07 -4.792679E-10 -1.876280E-08  1.319426E-06  6.103408E-07  1.325837E-06  6.258034E-07 -8.321658E-09 -3.258164E-07  2.506000E-08  2.432550E-08 -7.467850E-11 -3.037250E-09
  1.763000E+02 -6.500000E+01  2.045600E+07  7.333000E+01  4.217200E-01  0.000000E+00  5.759600E-02  4.592900E-03  3.856300E-02 -3.087700E+04  1.000000E+00  6.477300E+02  1.032110E+03  7.650261E-01  3.145599E-01 -5.994801E+01  1.791376E+02  1.154455E-06  9.420580E-08 -6.241748E-10 -1.818318E-08  1.159521E-06  3.958388E-07  1.165290E-06  4.099132E-07 -1.083622E-08 -3.157074E-07  2.243850E-08  1.778885E-08 -9.558100E-11 -2.924150E-09
  1.940000E+02 -6.500000E+01  2.045600E+07  7.333000E+01  4.110300E-01  0.000000E+00  5.760400E-02  4.592800E-03  3.856200E-02 -2.992100E+04  1.000000E+00  6.477300E+02  1.032120E+03  6.309497E-01  2.358803E-01 -5.467435E+01 -6.133940E+02  9.489760E-07 -1.753629E-08 -8.512066E-10 -1.738834E-08  9.587572E-07  2.713727E-07  9.637504E-07  2.843325E-07 -1.477588E-08 -3.018687E-07  1.898600E-08  1.277375E-08 -1.276700E-10 -2.778600E-09
  2.134000E+02 -6.500000E+01  2.045600E+07  7.333000E+01  3.979600E-01  0.000000E+00  5.761100E-02  4.592800E-03  3.856100E-02 -2.879100E+04  1.000000E+00  6.477300E+02  1.032120E+03  4.978708E-01  2.010624E-01 -5.007772E+01 -1.225929E+02  7.436581E-07 -5.986339E-08 -1.222371E-09 -1.627857E-08  7.605449E-07  2.107775E-07  7.648764E-07  2.227073E-07 -2.121640E-08 -2.825709E-07  1.550150E-08  9.706400E-09 -1.787750E-10 -2.587700E-09
  2.347000E+02 -6.500000E+01  2.045600E+07  7.333000E+01  3.816400E-01  0.000000E+00  5.761700E-02  4.592800E-03  3.856000E-02 -2.743800E+04  1.000000E+00  6.477200E+02  1.032130E+03  3.635834E-01  1.968381E-01 -4.642760E+01 -1.181058E+02  5.335755E-07 -5.107759E-08 -1.906670E-09 -1.466277E-08  5.627871E-07  1.926625E-07  5.666658E-07  2.034192E-07 -3.309006E-08 -2.544967E-07  1.189900E-08  8.139650E-09 -2.701350E-10 -2.327250E-09
  2.581000E+02 -6.500000E+01  2.045600E+07  7.333000E+01  3.604000E-01  0.000000E+00  5.762300E-02  4.592700E-03  3.855800E-02 -2.576200E+04  1.000000E+00  6.477200E+02  1.032130E+03  1.855172E-01  2.283440E-01 -6.223030E+01  2.907626E+02  2.405009E-07  1.939013E-08 -4.362291E-09 -1.224587E-08  3.118291E-07  2.226499E-07  3.162002E-07  2.319183E-07 -7.569916E-08 -2.125281E-07  6.910150E-09  8.131450E-09 -5.854450E-10 -1.963165E-09
  2.839000E+02 -6.500000E+01  2.045600E+07  7.333000E+01  3.230700E-01  0.000000E+00  5.762800E-02  4.592700E-03  3.855700E-02 -2.301700E+04  1.000000E+00  6.477200E+02  1.032130E+03 -1.611927E-02  4.009041E-01 -4.807778E+01  2.170649E+01 -1.473441E-07  4.237191E-07 -1.311878E-08  3.059165E-09  7.113979E-08  3.709991E-07  8.028527E-08  3.706703E-07 -2.276293E-07  5.304858E-08  1.800645E-09  1.161550E-08 -1.623525E-09 -4.037000E-10
  3.123000E+02 -6.500000E+01  2.045600E+07  7.333000E+01  2.614200E-01  0.000000E+00  5.763400E-02  4.592700E-03  3.855600E-02 -1.892200E+04  1.000000E+00  6.477200E+02  1.032140E+03 -2.366995E-01  4.651768E-01 -1.667941E+01  1.496284E+01 -7.045710E-07  5.679343E-07 -3.689178E-08  8.070117E-09 -8.888384E-08  4.313711E-07 -6.450158E-08  4.279538E-07 -6.400680E-07  1.399803E-07 -2.801605E-09  1.515855E-08 -4.165050E-09  1.350000E-10
  3.434000E+02 -6.500000E+01  2.045600E+07  7.333000E+01  1.862600E-01  0.000000E+00  5.763800E-02  4.592700E-03  3.855600E-02 -1.440200E+04  1.000000E+00  6.477300E+02  1.032140E+03 -5.241354E-01  4.474723E-01 -1.540378E+01  1.234360E+01 -1.606299E-06  5.275703E-07 -8.662255E-08  6.605379E-09 -1.609854E-07  4.155158E-07 -1.035195E-07  4.130074E-07 -1.502778E-06  1.145629E-07 -5.525200E-09  1.948235E-08 -9.045050E-09  7.160000E-11
  3.777000E+02 -6.500000E+01  2.045800E+07  7.333000E+01  1.229800E-01  0.000000E+00  5.764300E-02  4.592900E-03  3.855600E-02 -1.073400E+04  1.000000E+00  6.477800E+02  1.032150E+03 -7.778371E-01  2.884339E-01 -1.319329E+01  1.656519E+01 -2.497885E-06  2.055422E-07 -1.407396E-07 -2.097500E-09 -1.502842E-07  2.394262E-07 -5.640700E-08  2.419482E-07 -2.441478E-06 -3.640594E-08 -4.085900E-09  1.695765E-08 -1.406300E-08 -6.534000E-10
  4.154000E+02 -6.500000E+01  2.046300E+07  7.333000E+01  9.173200E-02  0.000000E+00  5.764700E-02  4.593300E-03  3.855800E-02 -8.861900E+03  1.000000E+00  6.478600E+02  1.032150E+03 -8.892933E-01  1.818485E-01 -1.174062E+01  2.536782E+02 -2.909484E-06  8.167374E-09 -1.666487E-07 -5.957460E-09 -1.301062E-07  1.070176E-07 -1.872806E-08  1.115192E-07 -2.890757E-06 -1.033517E-07 -1.750550E-09  1.043450E-08 -1.627650E-08 -8.949935E-10
  4.568000E+02 -6.500000E+01  2.046800E+07  7.333000E+01  7.791600E-02  0.000000E+00  5.765100E-02  4.593700E-03  3.856000E-02 -7.994600E+03  1.000000E+00  6.479700E+02  1.032160E+03 -8.889879E-01  1.598238E-01 -1.062055E+01  2.098054E+02 -2.922722E-06 -3.960622E-09 -1.681228E-07 -3.701589E-09 -1.189910E-07  5.749603E-08 -6.571728E-09  6.025088E-08 -2.916151E-06 -6.421160E-08 -7.120150E-10  6.609750E-09 -1.623850E-08 -5.239745E-10
  5.024000E+02 -6.500000E+01  2.047300E+07  7.333000E+01  7.092400E-02  0.000000E+00  5.765400E-02  4.594100E-03  3.856200E-02 -7.541100E+03  1.000000E+00  6.480800E+02  1.032160E+03 -9.111258E-01  2.521427E-01 -9.642602E+00  5.187767E+00 -2.999895E-06  3.248497E-07 -1.727897E-07  1.648719E-08 -1.185328E-07  4.973816E-08 -2.974809E-09  3.889224E-08 -2.996916E-06  2.859575E-07 -3.517700E-10  4.660100E-09 -1.658700E-08  1.578500E-09
  5.525000E+02 -6.500000E+01  2.048000E+07  7.333000E+01  6.691700E-02  0.000000E+00  5.765700E-02  4.594700E-03  3.856500E-02 -7.275800E+03  1.000000E+00  6.482100E+02  1.032170E+03 -1.066431E+00  3.418090E-01 -8.763132E+00  2.999973E+00 -3.513076E-06  6.305738E-07 -2.024531E-07  3.466175E-08 -1.372875E-07  5.246935E-08 -1.879896E-09  2.942613E-08 -3.511190E-06  6.011463E-07 -2.345750E-10  3.709050E-09 -1.936250E-08  3.310850E-09
  6.076000E+02 -6.500000E+01  2.048900E+07  7.333000E+01  6.424400E-02  0.000000E+00  5.766100E-02  4.595400E-03  3.856900E-02 -7.096200E+03  1.000000E+00  6.483800E+02  1.032170E+03 -1.222942E+00  2.607979E-01 -7.967078E+00  3.218618E+00 -4.029496E-06  3.710626E-07 -2.322712E-07  2.003060E-08 -1.567493E-07  3.697391E-08 -1.386564E-09  2.368775E-08 -4.028111E-06  3.473750E-07 -1.789600E-10  3.086600E-09 -2.216500E-08  1.909850E-09
  6.682000E+02 -6.500000E+01  2.049900E+07  7.333000E+01  6.265400E-02  0.000000E+00  5.766400E-02  4.596200E-03  3.857400E-02 -6.988400E+03  1.000000E+00  6.485900E+02  1.032180E+03 -1.196114E+00  1.745871E-01 -7.244322E+00  7.128049E+00 -3.941503E-06  9.279381E-08 -2.272335E-07  4.235467E-09 -1.529536E-07  2.208947E-08 -9.478844E-10  1.934636E-08 -3.940563E-06  7.344747E-08 -1.251980E-10  2.571950E-09 -2.164950E-08  4.032150E-10
  7.348000E+02 -6.500000E+01  2.050900E+07  7.333000E+01  6.117000E-02  0.000000E+00  5.766700E-02  4.597000E-03  3.857800E-02 -6.887000E+03  1.000000E+00  6.487800E+02  1.032190E+03 -1.139932E+00  3.137699E-01 -6.587324E+00  1.750594E+00 -3.756539E-06  5.568746E-07 -2.165885E-07  3.133805E-08 -1.455863E-07  3.435203E-08 -6.838991E-10  1.345385E-08 -3.755866E-06  5.434187E-07 -9.194150E-11  1.828750E-09 -2.061250E-08  2.979800E-09
  8.081000E+02 -6.500000E+01  2.052000E+07  7.333000E+01  6.076900E-02  0.000000E+00  5.766700E-02  4.598000E-03  3.858400E-02 -6.859500E+03  1.000000E+00  6.490000E+02  1.032190E+03 -1.106627E+00  3.615452E-01 -5.990004E+00  1.298401E+00 -3.646764E-06  7.147177E-07 -2.102637E-07  4.049410E-08 -1.413004E-07  3.956353E-08 -6.092737E-10  1.253379E-08 -3.646161E-06  7.021830E-07 -8.230700E-11  1.712150E-09 -2.000350E-08  3.849200E-09
  8.887000E+02 -6.500000E+01  2.053100E+07  7.333000E+01  6.053800E-02  0.000000E+00  5.766700E-02  4.598900E-03  3.859000E-02 -6.843600E+03  1.000000E+00  6.492300E+02  1.032200E+03 -1.016816E+00  1.849072E-01 -5.446668E+00  2.897845E+00 -3.350771E-06  1.354500E-07 -1.932013E-07  7.127202E-09 -1.298074E-07  1.657466E-08 -5.138920E-10  1.186113E-08 -3.350258E-06  1.235889E-07 -6.972500E-11  1.624800E-09 -1.837450E-08  6.773500E-10
  9.772000E+02 -6.500000E+01  2.054200E+07  7.333000E+01  6.018300E-02  0.000000E+00  5.766800E-02  4.599800E-03  3.859600E-02 -6.819100E+03  1.000000E+00  6.494500E+02  1.032210E+03 -9.945292E-01  2.758698E-01 -4.952979E+00  1.113220E+00 -3.277385E-06  4.355714E-07 -1.889804E-07  2.450149E-08 -1.268696E-07  2.705231E-08 -3.820058E-10  1.070682E-08 -3.277007E-06  4.248648E-07 -5.248000E-11  1.474500E-09 -1.795500E-08  2.327850E-09
  1.075000E+03 -6.500000E+01  2.055500E+07  7.333000E+01  5.874600E-02  0.000000E+00  5.766900E-02  4.600900E-03  3.860200E-02 -6.719700E+03  1.000000E+00  6.497100E+02  1.032210E+03 -9.627273E-01  2.495936E-01 -4.503830E+00  1.022265E+00 -3.172750E-06  3.544520E-07 -1.829638E-07  2.008485E-08 -1.226429E-07  1.959740E-08 -1.663301E-10  6.184678E-09 -3.172589E-06  3.482675E-07 -2.335890E-11  8.724700E-10 -1.733200E-08  1.904700E-09
  1.182000E+03 -6.500000E+01  2.056700E+07  7.333000E+01  5.442300E-02  0.000000E+00  5.767100E-02  4.601800E-03  3.860800E-02 -6.415900E+03  1.000000E+00  6.499400E+02  1.032220E+03 -1.448019E+00  1.757128E-01 -4.015035E+00 -5.432923E-01 -4.913137E-06  1.188748E-07 -2.852086E-07  6.823283E-09 -1.588550E-07  5.125870E-09 -1.616139E-11  5.605654E-10 -4.913123E-06  1.183142E-07 -2.430400E-12  8.430000E-11 -2.579200E-08  6.447750E-10
  1.300000E+03 -6.500000E+01  2.056900E+07  7.333000E+01  0.000000E+00  0.000000E+00  5.821700E-02  1.000000E+00  2.957800E-02  0.000000E+00  1.000000E+00  0.000000E+00  1.030490E+03 -1.755241E+00  4.807448E-02 -3.609256E+00 -1.660330E-01 -5.975606E-06 -3.078520E-07 -3.512716E-07 -1.782552E-08 -1.204859E-07 -1.070647E-08  0.000000E+00  0.000000E+00 -5.975606E-06 -3.078520E-07  0.000000E+00  0.000000E+00 -3.089950E-08 -1.634350E-09
  1.429000E+03 -6.500000E+01  2.057700E+07  7.333000E+01  0.000000E+00  0.000000E+00  5.954200E-02  1.000000E+00  7.597100E-03  0.000000E+00  1.000000E+00  0.000000E+00  1.026300E+03 -1.307041E+00  7.243855E-02 -3.331077E+00 -2.768452E-01 -4.381534E-06 -2.271507E-07 -2.615922E-07 -1.346897E-08 -2.155966E-08 -2.655033E-09  0.000000E+00  0.000000E+00 -4.381534E-06 -2.271507E-07  0.000000E+00  0.000000E+00 -2.272050E-08 -1.176235E-09
  1.571000E+03 -6.500000E+01  2.058300E+07  7.333000E+01  0.000000E+00  0.000000E+00  5.993000E-02  1.000000E+00  1.160600E-03  0.000000E+00  1.000000E+00  0.000000E+00  1.025080E+03 -9.971479E-01  1.195862E-01 -3.041366E+00 -1.254430E+00 -3.328517E-06 -6.664562E-08 -1.995716E-07 -3.991762E-09 -2.316078E-09 -1.157305E-10  0.000000E+00  0.000000E+00 -3.328517E-06 -6.664562E-08  0.000000E+00  0.000000E+00 -1.727350E-08 -3.457400E-10
  1.728000E+03 -6.500000E+01  2.058800E+07  7.333000E+01  0.000000E+00  0.000000E+00  5.999200E-02  1.000000E+00  1.337700E-04  0.000000E+00  1.000000E+00  0.000000E+00  1.024880E+03 -7.399418E-01  8.540483E-02 -2.767797E+00 -2.738655E-01 -2.468414E-06 -1.810671E-07 -1.480924E-07 -1.086193E-08 -2.109341E-10 -3.459509E-11  0.000000E+00  0.000000E+00 -2.468414E-06 -1.810671E-07  0.000000E+00  0.000000E+00 -1.281135E-08 -9.395950E-10
  1.900000E+03 -6.500000E+01  2.059200E+07  7.333000E+01  0.000000E+00  0.000000E+00  5.999900E-02  1.000000E+00  9.785200E-06  0.000000E+00  1.000000E+00  0.000000E+00  1.024860E+03 -3.951288E-01  7.658662E-02 -2.516547E+00 -1.752587E-01 -1.318020E-06 -2.105732E-07 -7.908071E-08 -1.263421E-08 -9.585487E-12 -2.809907E-12  0.000000E+00  0.000000E+00 -1.318020E-06 -2.105732E-07  0.000000E+00  0.000000E+00 -6.840700E-09 -1.092765E-09
  2.089000E+03 -6.500000E+01  2.059300E+07  7.333000E+01  0.000000E+00  0.000000E+00  6.000000E-02  1.000000E+00  4.861500E-07  0.000000E+00  1.000000E+00  0.000000E+00  1.024860E+03 -1.510143E-01  1.195747E-01 -2.288373E+00 -7.060661E-01 -5.037287E-07 -6.656166E-08 -3.022368E-08 -3.993700E-09 -1.760837E-13 -4.203980E-14  0.000000E+00  0.000000E+00 -5.037287E-07 -6.656166E-08  0.000000E+00  0.000000E+00 -2.614450E-09 -3.454150E-10
  2.298000E+03 -6.500000E+01  2.059400E+07  7.333000E+01  0.000000E+00  0.000000E+00  6.000000E-02  1.000000E+00  2.000900E-08  0.000000E+00  1.000000E+00  0.000000E+00  1.024860E+03 -8.378266E-02  1.390999E-01 -2.081542E+00 -3.851144E+01 -2.794675E-07 -1.153712E-09 -1.676803E-08 -6.922268E-11 -3.039128E-15 -2.904404E-17  0.000000E+00  0.000000E+00 -2.794675E-07 -1.153712E-09  0.000000E+00  0.000000E+00 -1.450500E-09 -5.987100E-12
  2.527000E+03 -6.500000E+01  2.059500E+07  7.333000E+01  0.000000E+00  0.000000E+00  6.000000E-02  1.000000E+00  6.499100E-10  0.000000E+00  1.000000E+00  0.000000E+00  1.024860E+03 -7.528400E-02  1.394384E-01 -1.892750E+00 -1.808224E+03 -2.511187E-07 -2.035280E-11 -1.506712E-08 -1.221168E-12 -8.769314E-17 -1.634275E-20  0.000000E+00  0.000000E+00 -2.511187E-07 -2.035280E-11  0.000000E+00  0.000000E+00 -1.303350E-09 -1.056205E-13
  2.778000E+03 -6.500000E+01  2.059500E+07  7.333000E+01  0.000000E+00  0.000000E+00  6.000000E-02  1.000000E+00  1.672400E-11  0.000000E+00  1.000000E+00  0.000000E+00  1.024860E+03 -6.809115E-02  1.394434E-01 -1.721376E+00 -8.534691E+03 -2.271259E-07 -3.566265E-12 -1.362756E-08 -2.139760E-13 -2.031441E-18 -7.260137E-23  0.000000E+00  0.000000E+00 -2.271259E-07 -3.566265E-12  0.000000E+00  0.000000E+00 -1.178800E-09 -1.850700E-14
  3.055000E+03 -6.500000E+01  2.059600E+07  7.333000E+01  0.000000E+00  0.000000E+00  6.000000E-02  1.000000E+00  3.434300E-13  0.000000E+00  1.000000E+00  0.000000E+00  1.024860E+03 -6.154650E-02  1.394436E-01 -1.565399E+00 -8.157188E+03 -2.052955E-07 -3.085472E-12 -1.231771E-08 -1.851278E-13 -3.759789E-20 -1.273228E-24  0.000000E+00  0.000000E+00 -2.052955E-07 -3.085472E-12  0.000000E+00  0.000000E+00 -1.065500E-09 -1.601150E-14
  3.359000E+03 -6.500000E+01  2.059700E+07  7.333000E+01  0.000000E+00  0.000000E+00  6.000000E-02  1.000000E+00  5.668000E-15  0.000000E+00  1.000000E+00  0.000000E+00  1.024860E+03 -5.558346E-02  1.394436E-01 -1.423355E+00 -7.377334E+03 -1.854046E-07 -2.821886E-12 -1.112427E-08 -1.693133E-13 -5.588625E-22 -1.899866E-26  0.000000E+00  0.000000E+00 -1.854046E-07 -2.821886E-12  0.000000E+00  0.000000E+00 -9.622750E-10 -1.464400E-14
  3.694000E+03 -6.500000E+01  2.059700E+07  7.333000E+01  0.000000E+00  0.000000E+00  6.000000E-02  1.000000E+00  7.563900E-17  0.000000E+00  1.000000E+00  0.000000E+00  1.024860E+03 -5.017531E-02  1.394432E-01 -1.294577E+00 -6.721970E+03 -1.673649E-07 -2.561056E-12 -1.004189E-08 -1.536633E-13 -6.719827E-24 -2.277059E-28  0.000000E+00  0.000000E+00 -1.673649E-07 -2.561056E-12  0.000000E+00  0.000000E+00 -8.686450E-10 -1.329050E-14
  4.062000E+03 -6.500000E+01  2.059800E+07  7.333000E+01  0.000000E+00  0.000000E+00  6.000000E-02  1.000000E+00  8.211900E-19  0.000000E+00  1.000000E+00  0.000000E+00  1.024860E+03 -4.525719E-02  1.394439E-01 -1.177400E+00 -6.188294E+03 -1.509595E-07 -2.300874E-12 -9.057567E-09 -1.380523E-13 -6.571266E-26 -2.199731E-30  0.000000E+00  0.000000E+00 -1.509595E-07 -2.300874E-12  0.000000E+00  0.000000E+00 -7.835000E-10 -1.194000E-14
  4.467000E+03 -6.500000E+01  2.059900E+07  7.333000E+01  0.000000E+00  0.000000E+00  6.000000E-02  1.000000E+00  7.290200E-21  0.000000E+00  1.000000E+00  0.000000E+00  1.024860E+03 -4.078426E-02  1.394441E-01 -1.070648E+00 -5.770929E+03 -1.360394E-07 -2.041257E-12 -8.162370E-09 -1.224756E-13 -5.252147E-28 -1.717035E-32  0.000000E+00  0.000000E+00 -1.360394E-07 -2.041257E-12  0.000000E+00  0.000000E+00 -7.060650E-10 -1.059275E-14
  4.912000E+03 -6.500000E+01  2.059900E+07  7.333000E+01  0.000000E+00  0.000000E+00  6.000000E-02  1.000000E+00  5.312200E-23  0.000000E+00  1.000000E+00  0.000000E+00  1.024860E+03 -3.673170E-02  1.394437E-01 -9.736570E-01 -5.463853E+03 -1.225216E-07 -1.782663E-12 -7.351310E-09 -1.069597E-13 -3.443055E-30 -1.083557E-34  0.000000E+00  0.000000E+00 -1.225216E-07 -1.782663E-12  0.000000E+00  0.000000E+00 -6.359050E-10 -9.250950E-15
  5.401000E+03 -6.500000E+01  2.060000E+07  7.333000E+01  0.000000E+00  0.000000E+00  6.000000E-02  1.000000E+00  3.189000E-25  0.000000E+00  1.000000E+00  0.000000E+00  1.024860E+03 -3.306850E-02  1.394439E-01 -8.855733E-01 -5.281929E+03 -1.103025E-07 -1.524873E-12 -6.618163E-09 -9.149252E-14 -1.859685E-32 -5.520725E-37  0.000000E+00  0.000000E+00 -1.103025E-07 -1.524873E-12  0.000000E+00  0.000000E+00 -5.724850E-10 -7.913200E-15
  5.939000E+03 -6.500000E+01  2.060100E+07  7.333000E+01  0.000000E+00  0.000000E+00  6.000000E-02  1.000000E+00  1.581200E-27  0.000000E+00  1.000000E+00  0.000000E+00  1.024860E+03 -2.975699E-02  1.394441E-01 -8.053478E-01 -5.251783E+03 -9.925656E-08 -1.268181E-12 -5.955402E-09 -7.609082E-14 -8.291789E-35 -2.259879E-39  0.000000E+00  0.000000E+00 -9.925656E-08 -1.268181E-12  0.000000E+00  0.000000E+00 -5.151550E-10 -6.581100E-15
  6.530000E+03 -6.500000E+01  2.060100E+07  7.333000E+01  0.000000E+00  0.000000E+00  6.000000E-02  1.000000E+00  6.486200E-30  0.000000E+00  1.000000E+00  0.000000E+00  1.024860E+03 -2.677618E-02  1.394441E-01 -7.323377E-01 -5.441306E+03 -8.931353E-08 -1.012622E-12 -5.358817E-09 -6.075728E-14 -3.058482E-37 -7.350885E-42  0.000000E+00  0.000000E+00 -8.931353E-08 -1.012622E-12  0.000000E+00  0.000000E+00 -4.635500E-10 -5.254900E-15
  7.181000E+03 -6.500000E+01  2.060200E+07  7.333000E+01  0.000000E+00  0.000000E+00  6.000000E-02  1.000000E+00  2.198500E-32  0.000000E+00  1.000000E+00  0.000000E+00  1.024860E+03 -2.410752E-02  1.394442E-01 -6.659484E-01 -6.010101E+03 -8.041171E-08 -7.581295E-13 -4.824703E-09 -4.548764E-14 -9.323952E-40 -1.853307E-44  0.000000E+00  0.000000E+00 -8.041171E-08 -7.581295E-13  0.000000E+00  0.000000E+00 -4.173450E-10 -3.934250E-15
  7.896000E+03 -6.500000E+01  2.060200E+07  7.333000E+01  0.000000E+00  0.000000E+00  6.000000E-02  1.000000E+00  6.138600E-35  0.000000E+00  1.000000E+00  0.000000E+00  1.024860E+03 -2.173667E-02  1.394442E-01 -6.056737E-01 -7.465671E+03 -7.250376E-08 -5.047404E-13 -4.350223E-09 -3.028437E-14 -2.344171E-42 -3.423917E-47  0.000000E+00  0.000000E+00 -7.250376E-08 -5.047404E-13  0.000000E+00  0.000000E+00 -3.763000E-10 -2.619300E-15
  8.682000E+03 -6.500000E+01  2.060300E+07  7.333000E+01  0.000000E+00  0.000000E+00  6.000000E-02  1.000000E+00  1.402700E-37  0.000000E+00  1.000000E+00  0.000000E+00  1.024860E+03 -1.964481E-02  1.394444E-01 -5.508311E-01 -1.236247E+04 -6.552620E-08 -2.521084E-13 -3.931572E-09 -1.512655E-14 -4.824500E-45 -3.884791E-50  0.000000E+00  0.000000E+00 -6.552620E-08 -2.521084E-13  0.000000E+00  0.000000E+00 -3.400900E-10 -1.308300E-15
  9.547000E+03 -6.500000E+01  2.060400E+07  7.333000E+01  0.000000E+00  0.000000E+00  6.000000E-02  1.000000E+00  2.598100E-70  0.000000E+00  1.000000E+00  0.000000E+00  1.024860E+03 -9.333129E-03  1.394444E-01 -2.623390E-01  4.736504E+05 -3.113099E-08  2.670535E-14 -1.867860E-09  1.602321E-15 -8.088126E-78  6.075819E-84  0.000000E+00  0.000000E+00 -3.113099E-08  2.670535E-14  0.000000E+00  0.000000E+00 -1.615750E-10  1.386380E-16
  3.750000E-02 -7.500000E+01  2.052100E+07  7.389000E+01  9.772000E-01  2.280000E-02  0.000000E+00  0.000000E+00  1.433200E-02 -1.000000E+07  1.000000E+00  6.455000E+02  0.000000E+00  7.801263E-03  7.595076E+00 -7.008818E+04  3.817278E+07  1.181091E-08  1.127484E-05  0.000000E+00  0.000000E+00  1.181091E-08  1.127484E-05  1.181091E-08  1.127484E-05  0.000000E+00  0.000000E+00  9.960500E-11  9.529550E-08  0.000000E+00  0.000000E+00
  1.162000E-01 -7.500000E+01  2.052100E+07  7.389000E+01  9.831200E-01  1.687600E-02  0.000000E+00  2.220400E-16  1.433200E-02 -1.000000E+07  1.000000E+00  6.455000E+02  0.000000E+00  2.418063E-02  7.595002E+00 -1.034676E+05  1.119895E+07  3.660892E-08  1.127471E-05  0.000000E+00  0.000000E+00  3.660892E-08  1.127471E-05  3.660892E-08  1.127471E-05  0.000000E+00  0.000000E+00  3.074750E-10  9.472350E-08  0.000000E+00  0.000000E+00
  2.028000E-01 -7.500000E+01  2.052100E+07  7.389000E+01  9.841300E-01  1.587000E-02  0.000000E+00  7.771600E-16  1.433200E-02 -1.000000E+07  1.000000E+00  6.455000E+02  0.000000E+00  4.219961E-02  7.594792E+00 -5.456318E+04  5.834896E+06  6.388941E-08  1.127441E-05  0.000000E+00  0.000000E+00  6.388941E-08  1.127441E-05  6.388941E-08  1.127441E-05  0.000000E+00  0.000000E+00  5.352200E-10  9.462250E-08  0.000000E+00  0.000000E+00
  2.980000E-01 -7.500000E+01  2.052100E+07  7.389000E+01  9.845400E-01  1.546100E-02  0.000000E+00  6.217200E-15  1.433200E-02 -1.000000E+07  1.000000E+00  6.455000E+02  0.000000E+00  6.200116E-02  7.594456E+00 -3.629156E+04  3.612825E+06  9.386839E-08  1.127389E-05  0.000000E+00  0.000000E+00  9.386839E-08  1.127389E-05  9.386839E-08  1.127389E-05  0.000000E+00  0.000000E+00  7.858600E-10  9.457650E-08  0.000000E+00  0.000000E+00
  4.027000E-01 -7.500000E+01  2.052100E+07  7.389000E+01  9.848900E-01  1.511400E-02  0.000000E+00  3.763700E-14  1.433200E-02 -1.000000E+07  1.000000E+00  6.455000E+02  0.000000E+00  8.376110E-02  7.593926E+00 -2.659490E+04  2.431563E+06  1.268125E-07  1.127309E-05  0.000000E+00  0.000000E+00  1.268125E-07  1.127309E-05  1.268125E-07  1.127309E-05  0.000000E+00  0.000000E+00  1.061260E-09  9.453700E-08  0.000000E+00  0.000000E+00
  5.178000E-01 -7.500000E+01  2.052100E+07  7.389000E+01  9.850200E-01  1.498000E-02  0.000000E+00  1.956200E-13  1.433200E-02 -1.000000E+07  1.000000E+00  6.455000E+02  0.000000E+00  1.077035E-01  7.593167E+00 -2.058009E+04  1.719829E+06  1.630609E-07  1.127194E-05  0.000000E+00  0.000000E+00  1.630609E-07  1.127194E-05  1.630609E-07  1.127194E-05  0.000000E+00  0.000000E+00  1.364300E-09  9.451350E-08  0.000000E+00  0.000000E+00
  6.444000E-01 -7.500000E+01  2.052100E+07  7.389000E+01  9.852000E-01  1.479800E-02  0.000000E+00  9.158200E-13  1.433200E-02 -1.000000E+07  1.000000E+00  6.455000E+02  0.000000E+00  1.340282E-01  7.592109E+00 -1.648948E+04  1.256790E+06  2.029158E-07  1.127034E-05  0.000000E+00  0.000000E+00  2.029158E-07  1.127034E-05  2.029158E-07  1.127034E-05  0.000000E+00  0.000000E+00  1.697500E-09  9.448700E-08  0.000000E+00  0.000000E+00
  7.835000E-01 -7.500000E+01  2.052100E+07  7.389000E+01  9.852700E-01  1.473100E-02  0.000000E+00  3.902100E-12  1.433200E-02 -1.000000E+07  1.000000E+00  6.455000E+02  0.000000E+00  1.629632E-01  7.590679E+00 -1.353398E+04  9.398377E+05  2.467231E-07  1.126814E-05  0.000000E+00  0.000000E+00  2.467231E-07  1.126814E-05  2.467231E-07  1.126814E-05  0.000000E+00  0.000000E+00  2.063700E-09  9.446300E-08  0.000000E+00  0.000000E+00
  9.366000E-01 -7.500000E+01  2.052100E+07  7.389000E+01  9.853000E-01  1.469900E-02  0.000000E+00  1.533800E-11  1.433200E-02 -1.000000E+07  1.000000E+00  6.455000E+02  0.000000E+00  1.947769E-01  7.588779E+00 -1.130737E+04  7.150694E+05  2.948891E-07  1.126532E-05  0.000000E+00  0.000000E+00  2.948891E-07  1.126532E-05  2.948891E-07  1.126532E-05  0.000000E+00  0.000000E+00  2.466450E-09  9.443250E-08  0.000000E+00  0.000000E+00
  1.105000E+00 -7.500000E+01  2.052100E+07  7.389000E+01  9.854700E-01  1.453000E-02  0.000000E+00  5.619900E-11  1.433200E-02 -1.000000E+07  1.000000E+00  6.455000E+02  0.000000E+00  2.297487E-01  7.586270E+00 -9.575692E+03  5.510862E+05  3.478352E-07  1.126156E-05  0.000000E+00  0.000000E+00  3.478352E-07  1.126156E-05  3.478352E-07  1.126156E-05  0.000000E+00  0.000000E+00  2.909000E-09  9.438900E-08  0.000000E+00  0.000000E+00
  1.290000E+00 -7.500000E+01  2.052100E+07  7.389000E+01  9.853300E-01  1.467000E-02  0.000000E+00  1.935600E-10  1.433200E-02 -1.000000E+07  1.000000E+00  6.455000E+02  0.000000E+00  2.681986E-01  7.583090E+00 -8.196133E+03  4.293670E+05  4.060463E-07  1.125668E-05  0.000000E+00  0.000000E+00  4.060463E-07  1.125668E-05  4.060463E-07  1.125668E-05  0.000000E+00  0.000000E+00  3.395850E-09  9.435300E-08  0.000000E+00  0.000000E+00
  1.493000E+00 -7.500000E+01  2.052100E+07  7.389000E+01  9.854900E-01  1.450800E-02  0.000000E+00  6.299300E-10  1.433200E-02 -1.000000E+07  1.000000E+00  6.455000E+02  0.000000E+00  3.104864E-01  7.578950E+00 -7.076501E+03  3.372715E+05  4.700690E-07  1.125045E-05  0.000000E+00  0.000000E+00  4.700690E-07  1.125045E-05  4.700690E-07  1.125045E-05  0.000000E+00  0.000000E+00  3.931200E-09  9.429250E-08  0.000000E+00  0.000000E+00
  1.717000E+00 -7.500000E+01  2.052100E+07  7.389000E+01  9.860000E-01  1.399900E-02  0.000000E+00  1.945100E-09  1.433200E-02 -1.000000E+07  1.000000E+00  6.455000E+02  0.000000E+00  3.569603E-01  7.573695E+00 -6.152926E+03  2.668327E+05  5.404295E-07  1.124250E-05  0.000000E+00  0.000000E+00  5.404295E-07  1.124250E-05  5.404295E-07  1.124250E-05  0.000000E+00  0.000000E+00  4.518000E-09  9.414450E-08  0.000000E+00  0.000000E+00
  1.963000E+00 -7.500000E+01  2.052100E+07  7.389000E+01  9.851000E-01  1.489600E-02  0.000000E+00  5.747800E-09  1.433200E-02 -1.000000E+07  1.000000E+00  6.455000E+02  0.000000E+00  4.079426E-01  7.567039E+00 -5.380161E+03  2.122610E+05  6.176159E-07  1.123243E-05  0.000000E+00  0.000000E+00  6.176159E-07  1.123243E-05  6.176159E-07  1.123243E-05  0.000000E+00  0.000000E+00  5.164550E-09  9.420800E-08  0.000000E+00  0.000000E+00
  2.234000E+00 -7.500000E+01  2.052100E+07  7.389000E+01  9.854100E-01  1.458700E-02  0.000000E+00  1.617100E-08  1.433200E-02 -1.000000E+07  1.000000E+00  6.455000E+02  0.000000E+00  4.638931E-01  7.558639E+00 -4.726869E+03  1.696634E+05  7.023256E-07  1.121972E-05  0.000000E+00  0.000000E+00  7.023256E-07  1.121972E-05  7.023256E-07  1.121972E-05  0.000000E+00  0.000000E+00  5.874450E-09  9.403150E-08  0.000000E+00  0.000000E+00
  2.531000E+00 -7.500000E+01  2.052100E+07  7.389000E+01  9.855200E-01  1.447500E-02  0.000000E+00  4.360200E-08  1.433200E-02 -1.000000E+07  1.000000E+00  6.455000E+02  0.000000E+00  5.253008E-01  7.548063E+00 -4.169999E+03  1.361454E+05  7.952957E-07  1.120371E-05  0.000000E+00  0.000000E+00  7.952957E-07  1.120371E-05  7.952957E-07  1.120371E-05  0.000000E+00  0.000000E+00  6.650700E-09  9.389250E-08  0.000000E+00  0.000000E+00
  2.858000E+00 -7.500000E+01  2.052100E+07  7.389000E+01  9.856200E-01  1.437700E-02  0.000000E+00  1.127900E-07  1.433200E-02 -1.000000E+07  1.000000E+00  6.455000E+02  0.000000E+00  5.927227E-01  7.534777E+00 -3.691937E+03  1.096595E+05  8.973678E-07  1.118363E-05  0.000000E+00  0.000000E+00  8.973678E-07  1.118362E-05  8.973678E-07  1.118363E-05  0.000000E+00  0.000000E+00  7.503450E-09  9.372100E-08  0.000000E+00  0.000000E+00
  3.218000E+00 -7.500000E+01  2.052100E+07  7.389000E+01  9.855300E-01  1.447100E-02  0.000000E+00  2.801500E-07  1.433200E-02 -1.000000E+07  1.000000E+00  6.455000E+02  0.000000E+00  6.666292E-01  7.518107E+00 -3.278697E+03  8.858410E+04  1.009260E-06  1.115840E-05  0.000000E+00  0.000000E+00  1.009260E-06  1.115840E-05  1.009260E-06  1.115840E-05  0.000000E+00  0.000000E+00  8.439100E-09  9.351100E-08  0.000000E+00  0.000000E+00
  3.613000E+00 -7.500000E+01  2.052100E+07  7.389000E+01  9.855600E-01  1.444400E-02  0.000000E+00  6.682300E-07  1.433200E-02 -1.000000E+07  1.000000E+00  6.455000E+02  0.000000E+00  7.475957E-01  7.497193E+00 -2.919315E+03  7.174559E+04  1.131844E-06  1.112678E-05  0.000000E+00  0.000000E+00  1.131844E-06  1.112672E-05  1.131844E-06  1.112678E-05  0.000000E+00  0.000000E+00  9.464600E-09  9.324900E-08  0.000000E+00  0.000000E+00
  4.048000E+00 -7.500000E+01  2.052100E+07  7.389000E+01  9.860300E-01  1.396600E-02  0.000000E+00  1.530000E-06  1.433200E-02 -1.000000E+07  1.000000E+00  6.455000E+02  0.000000E+00  8.361424E-01  7.470910E+00 -2.605151E+03  5.821777E+04  1.265904E-06  1.108706E-05  0.000000E+00  0.000000E+00  1.265902E-06  1.108692E-05  1.265904E-06  1.108706E-05  0.000000E+00  0.000000E+00  1.058250E-08  9.288350E-08  0.000000E+00  0.000000E+00
  4.526000E+00 -7.500000E+01  2.052100E+07  7.389000E+01  9.853400E-01  1.465700E-02  0.000000E+00  3.368200E-06  1.433200E-02 -1.000000E+07  1.000000E+00  6.455000E+02  0.000000E+00  9.329056E-01  7.437890E+00 -2.329571E+03  4.738799E+04  1.412402E-06  1.103711E-05  0.000000E+00  0.000000E+00  1.412397E-06  1.103680E-05  1.412402E-06  1.103711E-05  0.000000E+00  0.000000E+00  1.180850E-08  9.250600E-08  0.000000E+00  0.000000E+00
  5.052000E+00 -7.500000E+01  2.052100E+07  7.389000E+01  9.855100E-01  1.448600E-02  0.000000E+00  7.105100E-06  1.433200E-02 -1.000000E+07  1.000000E+00  6.455000E+02  0.000000E+00  1.038437E+00  7.396150E+00 -2.087206E+03  3.860881E+04  1.572173E-06  1.097400E-05  0.000000E+00  0.000000E+00  1.572164E-06  1.097343E-05  1.572173E-06  1.097400E-05  0.000000E+00  0.000000E+00  1.314750E-08  9.197050E-08  0.000000E+00  0.000000E+00
  5.630000E+00 -7.500000E+01  2.052100E+07  7.389000E+01  9.857500E-01  1.425400E-02  0.000000E+00  1.436500E-05  1.433200E-02 -1.000000E+07  1.000000E+00  6.455000E+02  0.000000E+00  1.152855E+00  7.343324E+00 -1.872599E+03  3.151162E+04  1.745399E-06  1.089412E-05  0.000000E+00  0.000000E+00  1.745381E-06  1.089300E-05  1.745399E-06  1.089412E-05  0.000000E+00  0.000000E+00  1.459350E-08  9.128800E-08  0.000000E+00  0.000000E+00
  6.266000E+00 -7.500000E+01  2.052100E+07  7.389000E+01  9.856000E-01  1.439900E-02  0.000000E+00  2.781300E-05  1.433200E-02 -1.000000E+07  1.000000E+00  6.455000E+02  0.000000E+00  1.276601E+00  7.276049E+00 -1.682443E+03  2.574762E+04  1.932746E-06  1.079241E-05  0.000000E+00  0.000000E+00  1.932706E-06  1.079043E-05  1.932746E-06  1.079241E-05  0.000000E+00  0.000000E+00  1.615950E-08  9.043450E-08  0.000000E+00  0.000000E+00
  6.965000E+00 -7.500000E+01  2.052100E+07  7.389000E+01  9.855800E-01  1.441600E-02  0.000000E+00  5.148300E-05  1.433200E-02 -1.000000E+07  1.000000E+00  6.455000E+02  0.000000E+00  1.409448E+00  7.189872E+00 -1.513576E+03  2.107558E+04  2.133874E-06  1.066209E-05  0.000000E+00  0.000000E+00  2.133792E-06  1.065874E-05  2.133874E-06  1.066209E-05  0.000000E+00  0.000000E+00  1.784250E-08  8.935250E-08  0.000000E+00  0.000000E+00
  7.734000E+00 -7.500000E+01  2.052100E+07  7.389000E+01  9.857300E-01  1.427400E-02  0.000000E+00  9.094800E-05  1.433200E-02 -1.000000E+07  1.000000E+00  6.455000E+02  0.000000E+00  1.550270E+00  7.078643E+00 -1.363051E+03  1.726653E+04  2.347073E-06  1.049392E-05  0.000000E+00  0.000000E+00  2.346911E-06  1.048850E-05  2.347073E-06  1.049392E-05  0.000000E+00  0.000000E+00  1.962400E-08  8.792550E-08  0.000000E+00  0.000000E+00
  8.579000E+00 -7.500000E+01  2.052100E+07  7.389000E+01  9.856300E-01  1.436700E-02  0.000000E+00  1.532200E-04  1.433200E-02 -1.000000E+07  1.000000E+00  6.455000E+02  0.000000E+00  1.697119E+00  6.933801E+00 -1.228706E+03  1.416044E+04  2.569397E-06  1.027490E-05  0.000000E+00  0.000000E+00  2.569078E-06  1.026669E-05  2.569397E-06  1.027490E-05  0.000000E+00  0.000000E+00  2.148200E-08  8.609850E-08  0.000000E+00  0.000000E+00
  9.508000E+00 -7.500000E+01  2.052100E+07  7.389000E+01  9.855900E-01  1.441000E-02  0.000000E+00  3.302200E-04  1.433200E-02 -1.000000E+07  1.000000E+00  6.455000E+02  0.000000E+00  1.845796E+00  6.743260E+00 -1.108551E+03  1.162476E+04  2.794490E-06  9.986812E-06  0.000000E+00  0.000000E+00  2.793800E-06  9.960334E-06  2.794490E-06  9.986812E-06  0.000000E+00  0.000000E+00  2.336550E-08  8.452300E-08  0.000000E+00  0.000000E+00
  1.053000E+01 -7.500000E+01  2.052100E+07  7.389000E+01  9.856900E-01  1.430600E-02  0.000000E+00  5.939400E-04  1.433200E-02 -1.000000E+07  1.000000E+00  6.455000E+02  0.000000E+00  1.993123E+00  6.534086E+00 -1.000867E+03  9.552739E+03  3.017544E-06  9.670545E-06  0.000000E+00  0.000000E+00  3.016139E-06  9.644091E-06  3.017544E-06  9.670545E-06  0.000000E+00  0.000000E+00  2.523000E-08  8.649950E-08  0.000000E+00  0.000000E+00
  1.165000E+01 -7.500000E+01  2.052100E+07  7.389000E+01  9.860400E-01  1.395500E-02  0.000000E+00  8.320700E-04  1.433200E-02 -1.000000E+07  1.000000E+00  6.455000E+02  0.000000E+00  2.139382E+00  6.312165E+00 -9.043321E+02  7.855047E+03  3.238977E-06  9.334975E-06  0.000000E+00  0.000000E+00  3.236658E-06  9.308684E-06  3.238977E-06  9.334975E-06  0.000000E+00  0.000000E+00  2.707500E-08  9.006150E-08  0.000000E+00  0.000000E+00
  1.289000E+01 -7.500000E+01  2.052100E+07  7.389000E+01  9.853400E-01  1.466300E-02  0.000000E+00  1.048700E-03  1.433200E-02 -1.000000E+07  1.000000E+00  6.455000E+02  0.000000E+00  2.286724E+00  6.086112E+00 -8.176568E+02  6.465682E+03  3.462049E-06  8.993163E-06  0.000000E+00  0.000000E+00  3.458782E-06  8.966942E-06  3.462049E-06  8.993163E-06  0.000000E+00  0.000000E+00  2.894550E-08  9.351950E-08  0.000000E+00  0.000000E+00
  1.425000E+01 -7.500000E+01  2.052100E+07  7.389000E+01  9.856800E-01  1.431800E-02  0.000000E+00  1.286700E-03  1.433200E-02 -1.000000E+07  1.000000E+00  6.455000E+02  0.000000E+00  2.369471E+00  5.334274E+00 -7.396431E+02  5.326797E+03  3.587333E-06  7.866829E-06  0.000000E+00  3.755122E-09  3.583138E-06  7.827904E-06  3.587333E-06  7.850816E-06  0.000000E+00  1.602916E-08  2.999800E-08  8.565250E-08  0.000000E+00  2.099750E-10
  1.574000E+01 -7.500000E+01  2.052100E+07  7.389000E+01  9.855700E-01  1.442800E-02  0.000000E+00  3.202900E-03  1.433200E-02 -1.000000E+07  1.000000E+00  6.455000E+02  0.000000E+00  2.358094E+00  4.789377E+00 -6.695009E+02  4.302687E+03  3.570109E-06  7.215472E-06  0.000000E+00  6.378359E-08  3.562121E-06  6.903421E-06  3.570109E-06  6.924128E-06  0.000000E+00  2.913372E-07  2.985050E-08  7.762000E-08  0.000000E+00  3.465800E-09
  1.739000E+01 -7.500000E+01  2.052100E+07  7.389000E+01  9.790600E-01  1.438000E-02  2.693700E-01  3.958300E-03  1.433200E-02 -7.561700E+06  1.000000E+00  6.455000E+02  1.190720E+03  2.310911E+00  4.481061E+00 -6.063467E+02  3.420319E+03  3.498667E-06  7.038324E-06  0.000000E+00  1.578622E-07  3.486157E-06  6.267048E-06  3.498667E-06  6.278431E-06  0.000000E+00  7.599096E-07  2.935100E-08  7.169850E-08  0.000000E+00  8.559000E-09
  1.919000E+01 -7.500000E+01  2.052100E+07  7.389000E+01  9.708800E-01  1.388700E-02  2.693700E-01  3.958300E-03  1.433200E-02 -2.779400E+06  1.000000E+00  6.455000E+02  1.190720E+03  2.231999E+00  4.108243E+00 -5.492534E+02  2.824987E+03  3.379196E-06  6.420574E-06  0.000000E+00  1.337734E-07  3.365821E-06  5.731288E-06  3.379196E-06  5.741389E-06  0.000000E+00  6.791871E-07  2.856050E-08  6.678450E-08  0.000000E+00  7.309000E-09
  2.118000E+01 -7.500000E+01  2.052100E+07  7.389000E+01  9.612300E-01  1.335500E-02  2.693700E-01  3.958300E-03  1.433200E-02 -1.513400E+06  1.000000E+00  6.455000E+02  1.190720E+03  2.122802E+00  3.834176E+00 -4.976450E+02  2.308885E+03  3.213878E-06  6.048483E-06  0.000000E+00  1.409662E-07  3.201155E-06  5.287518E-06  3.213878E-06  5.293587E-06  0.000000E+00  7.548880E-07  2.741300E-08  6.280100E-08  0.000000E+00  7.797500E-09
  2.336000E+01 -7.500000E+01  2.052100E+07  7.389000E+01  9.492300E-01  1.231200E-02  2.693700E-01  3.958300E-03  1.433200E-02 -9.261100E+05  1.000000E+00  6.455000E+02  1.190720E+03  2.009278E+00  3.616706E+00 -4.510250E+02  1.881429E+03  3.042004E-06  5.782088E-06  0.000000E+00  1.520965E-07  3.029961E-06  4.914592E-06  3.042004E-06  4.915902E-06  0.000000E+00  8.661957E-07  2.624050E-08  5.967600E-08  0.000000E+00  8.603000E-09
  2.576000E+01 -7.500000E+01  2.052100E+07  7.389000E+01  9.338800E-01  1.129200E-02  2.693700E-01  3.958300E-03  1.433200E-02 -6.080900E+05  1.000000E+00  6.455000E+02  1.190720E+03  1.906308E+00  3.447876E+00 -4.089490E+02  1.531649E+03  2.886104E-06  5.601031E-06  0.000000E+00  1.653843E-07  2.874681E-06  4.606410E-06  2.886104E-06  4.602468E-06  0.000000E+00  9.985597E-07  2.525750E-08  5.744050E-08  0.000000E+00  9.529500E-09
  2.840000E+01 -7.500000E+01  2.052100E+07  7.389000E+01  9.142100E-01  9.576400E-03  2.693700E-01  3.958300E-03  1.433200E-02 -4.115300E+05  1.000000E+00  6.455000E+02  1.190720E+03  1.825688E+00  3.316305E+00 -3.709159E+02  1.245977E+03  2.764046E-06  5.486733E-06  0.000000E+00  1.778955E-07  2.753109E-06  4.344258E-06  2.764046E-06  4.334252E-06  0.000000E+00  1.152471E-06  2.464900E-08  5.598250E-08  0.000000E+00  1.055200E-08
  3.131000E+01 -7.500000E+01  2.052100E+07  7.389000E+01  8.890300E-01  6.991400E-03  2.693700E-01  3.958300E-03  1.433200E-02 -2.848700E+05  1.000000E+00  6.455000E+02  1.190720E+03  1.778497E+00  3.217934E+00 -3.365041E+02  1.014168E+03  2.692602E-06  5.429701E-06  0.000000E+00  1.880587E-07  2.681945E-06  4.123466E-06  2.692602E-06  4.106493E-06  0.000000E+00  1.323207E-06  2.461350E-08  5.540750E-08  0.000000E+00  1.159200E-08
  3.450000E+01 -7.500000E+01  2.052100E+07  7.389000E+01  8.576600E-01  4.062200E-03  2.693700E-01  3.958300E-03  1.433200E-02 -2.030500E+05  1.000000E+00  6.455000E+02  1.190720E+03  1.775976E+00  3.140697E+00 -3.053805E+02  8.261821E+02  2.688788E-06  5.407814E-06  0.000000E+00  1.981855E-07  2.678146E-06  3.931579E-06  2.688788E-06  3.907345E-06  0.000000E+00  1.500462E-06  2.538350E-08  5.573250E-08  0.000000E+00  1.251400E-08
  3.801000E+01 -7.500000E+01  2.052100E+07  7.389000E+01  8.184900E-01  0.000000E+00  2.684800E-01  3.961500E-03  1.438700E-02 -1.468100E+05  1.000000E+00  6.455000E+02  1.189960E+03  1.823121E+00  3.050768E+00 -2.771866E+02  6.727630E+02  2.760166E-06  5.368989E-06  0.000000E+00  2.060428E-07  2.749236E-06  3.716405E-06  2.760166E-06  3.684113E-06  0.000000E+00  1.684876E-06  2.716950E-08  5.644200E-08  0.000000E+00  1.327100E-08
  4.187000E+01 -7.500000E+01  2.052100E+07  7.389000E+01  7.674500E-01  0.000000E+00  2.349000E-01  4.082100E-03  1.670100E-02 -1.083100E+05  1.000000E+00  6.455000E+02  1.161940E+03  1.912683E+00  2.914488E+00 -2.516361E+02  5.443487E+02  2.895758E-06  5.295113E-06  0.000000E+00  2.199629E-07  2.884108E-06  3.405573E-06  2.895758E-06  3.362909E-06  0.000000E+00  1.932204E-06  3.015350E-08  5.648900E-08  0.000000E+00  1.418950E-08
  4.612000E+01 -7.500000E+01  2.052100E+07  7.389000E+01  7.054900E-01  0.000000E+00  2.087800E-01  4.172800E-03  1.883600E-02 -8.050900E+04  1.000000E+00  6.454900E+02  1.140960E+03  1.965446E+00  2.607506E+00 -2.284932E+02  4.419531E+02  2.975580E-06  4.818914E-06 -1.805960E-11  2.060275E-07  2.963394E-06  2.940718E-06  2.975677E-06  2.894546E-06 -9.598173E-11  1.924368E-06  3.335650E-08  5.420850E-08 -1.283450E-12  1.301400E-08
  5.079000E+01 -7.500000E+01  2.052100E+07  7.389000E+01  6.463400E-01  0.000000E+00  1.881600E-01  4.242700E-03  2.074700E-02 -6.347800E+04  1.000000E+00  6.454900E+02  1.124880E+03  1.870541E+00  1.948545E+00 -2.075061E+02  3.670099E+02  2.831537E-06  3.516609E-06 -1.223448E-10  1.409671E-07  2.820302E-06  2.160378E-06  2.832229E-06  2.126016E-06 -6.922254E-10  1.390590E-06  3.452250E-08  4.586650E-08 -8.543950E-12  8.890980E-09
  5.592000E+01 -7.500000E+01  2.052100E+07  7.389000E+01  6.081300E-01  0.000000E+00  1.749000E-01  4.286800E-03  2.208800E-02 -5.530500E+04  1.000000E+00  6.454900E+02  1.114760E+03  1.586443E+00  1.519698E+00 -1.885411E+02  2.820299E+02  2.400436E-06  2.841996E-06 -3.853566E-10  1.457795E-07  2.392483E-06  1.543796E-06  2.402778E-06  1.509672E-06 -2.344152E-09  1.332324E-06  3.148400E-08  3.617550E-08 -2.710050E-11  9.892200E-09
  6.156000E+01 -7.500000E+01  2.052100E+07  7.389000E+01  5.755600E-01  0.000000E+00  1.608000E-01  4.333000E-03  2.361600E-02 -4.952100E+04  1.000000E+00  6.454900E+02  1.104170E+03  1.216010E+00  1.170293E+00 -1.718895E+02  2.380525E+02  1.833840E-06  2.129799E-06 -1.234286E-09  9.596852E-08  1.838274E-06  1.134193E-06  1.846640E-06  1.105330E-06 -1.280033E-08  1.024471E-06  2.563000E-08  2.803300E-08 -1.383050E-10  7.228900E-09
  6.777000E+01 -7.500000E+01  2.052100E+07  7.389000E+01  5.277900E-01  0.000000E+00  8.624500E-02  4.565300E-03  3.366200E-02 -4.248500E+04  1.000000E+00  6.454900E+02  1.051050E+03  9.236043E-01  8.244816E-01 -1.573099E+02  2.250999E+02  1.382477E-06  1.334554E-06 -1.997049E-09  3.427150E-08  1.404269E-06  7.970217E-07  1.411597E-06  7.796494E-07 -2.912077E-08  5.549040E-07  2.101900E-08  2.136700E-08 -3.012800E-10  3.169242E-09
  7.460000E+01 -7.500000E+01  2.052100E+07  7.389000E+01  4.905100E-01  0.000000E+00  5.777100E-02  4.648900E-03  3.849700E-02 -3.789000E+04  1.000000E+00  6.454900E+02  1.031940E+03  7.539652E-01  6.516866E-01 -1.444612E+02  1.983009E+02  1.116379E-06  1.021175E-06 -2.691524E-09  2.653085E-08  1.155947E-06  5.754822E-07  1.163102E-06  5.603509E-07 -4.672298E-08  4.608240E-07  1.880200E-08  1.644100E-08 -4.542900E-10  2.441585E-09
  8.210000E+01 -7.500000E+01  2.052100E+07  7.389000E+01  4.557900E-01  0.000000E+00  5.750200E-02  4.649700E-03  3.854500E-02 -3.414800E+04  1.000000E+00  6.454900E+02  1.031760E+03  5.750200E-01  4.808360E-01 -1.350450E+02  2.089912E+02  8.307094E-07  5.531011E-07 -4.266579E-09  3.993909E-09  8.978303E-07  4.841677E-07  9.048965E-07  4.837575E-07 -7.418792E-08  6.934229E-08  1.566950E-08  1.425500E-08 -6.768750E-10 -4.635000E-11
  9.035000E+01 -7.500000E+01  2.052000E+07  7.389000E+01  4.209200E-01  0.000000E+00  5.751600E-02  4.649600E-03  3.854300E-02 -3.080500E+04  1.000000E+00  6.454900E+02  1.031770E+03  3.111272E-01  4.591431E-01 -1.439040E+02  1.916370E+02  4.096790E-07  4.717557E-07 -6.570092E-09 -1.204300E-09  5.170514E-07  4.896597E-07  5.238895E-07  4.927726E-07 -1.142107E-07 -2.101691E-08  9.711100E-09  1.406650E-08 -9.819000E-10 -6.999000E-10
  9.942000E+01 -7.500000E+01  2.052000E+07  7.389000E+01  3.858300E-01  0.000000E+00  5.753300E-02  4.649600E-03  3.854000E-02 -2.777900E+04  1.000000E+00  6.454900E+02  1.031780E+03  6.475033E-02  5.688530E-01 -9.316866E+01  1.290635E+02 -8.358130E-09  7.469185E-07 -1.139456E-08  1.056678E-08  1.811464E-07  5.678867E-07  1.896602E-07  5.634540E-07 -1.980182E-07  1.834647E-07  3.767300E-09  1.559315E-08 -1.592800E-09  3.866000E-10
  1.094000E+02 -7.500000E+01  2.052000E+07  7.389000E+01  3.438500E-01  0.000000E+00  5.754800E-02  4.649500E-03  3.853700E-02 -2.451500E+04  1.000000E+00  6.454900E+02  1.031790E+03 -1.492426E-01  6.180398E-01 -4.233503E+01  1.016277E+02 -4.291468E-07  8.536726E-07 -2.176820E-08  1.405228E-08 -6.528553E-08  6.162510E-07 -5.094824E-08  6.097030E-07 -3.781988E-07  2.439698E-07 -1.625100E-09  1.748890E-08 -2.835350E-09  7.150000E-10
  1.204000E+02 -7.500000E+01  2.052100E+07  7.389000E+01  2.946700E-01  0.000000E+00  5.756200E-02  4.649500E-03  3.853500E-02 -2.107300E+04  1.000000E+00  6.454900E+02  1.031800E+03 -3.846494E-01  6.305483E-01 -5.195969E+01  8.282988E+01 -9.819494E-07  8.700201E-07 -4.281746E-08  1.377298E-08 -2.657607E-07  6.371975E-07 -2.382095E-07  6.309372E-07 -7.437400E-07  2.390835E-07 -7.695300E-09  1.996500E-08 -5.169700E-09  7.016000E-10
  1.324000E+02 -7.500000E+01  2.052100E+07  7.389000E+01  2.385300E-01  0.000000E+00  5.757500E-02  4.649500E-03  3.853200E-02 -1.750400E+04  1.000000E+00  6.454900E+02  1.031810E+03 -6.467894E-01  5.836679E-01 -4.520917E+01  7.129534E+01 -1.746446E-06  7.534006E-07 -8.222346E-08  8.846194E-09 -3.720404E-07  6.030000E-07 -3.185004E-07  5.998837E-07 -1.427946E-06  1.535147E-07 -1.276250E-08  2.256360E-08 -9.227150E-09  2.577500E-10
  1.457000E+02 -7.500000E+01  2.052100E+07  7.389000E+01  1.813800E-01  0.000000E+00  5.758500E-02  4.649500E-03  3.853100E-02 -1.411800E+04  1.000000E+00  6.455100E+02  1.031820E+03 -9.034056E-01  4.614458E-01 -3.768059E+01  7.004957E+01 -2.649712E-06  4.934796E-07 -1.374119E-07  7.610063E-10 -3.544375E-07  4.785973E-07 -2.637316E-07  4.803340E-07 -2.385983E-06  1.314544E-08 -1.353750E-08  2.320810E-08 -1.454500E-08 -4.738000E-10
  1.603000E+02 -7.500000E+01  2.052300E+07  7.389000E+01  1.358600E-01  0.000000E+00  5.759500E-02  4.649600E-03  3.853000E-02 -1.148600E+04  1.000000E+00  6.455400E+02  1.031820E+03 -1.095488E+00  3.127232E-01 -3.205805E+01  1.102427E+02 -3.411313E-06  2.036231E-07 -1.879010E-07 -6.228925E-09 -2.741229E-07  3.061746E-07 -1.491255E-07  3.117987E-07 -3.262190E-06 -1.081757E-07 -9.795600E-09  1.987560E-08 -1.911950E-08 -1.088130E-09
  1.763000E+02 -7.500000E+01  2.052500E+07  7.389000E+01  1.075000E-01  0.000000E+00  5.760300E-02  4.649800E-03  3.853000E-02 -9.818100E+03  1.000000E+00  6.455800E+02  1.031830E+03 -1.189198E+00  2.126169E-01 -2.822654E+01 -8.942235E+00 -3.813547E-06  2.606945E-08 -2.158396E-07 -9.033614E-09 -2.108477E-07  1.760105E-07 -6.679741E-08  1.829089E-07 -3.746746E-06 -1.568396E-07 -5.391250E-09  1.465775E-08 -2.144250E-08 -1.301655E-09
  1.940000E+02 -7.500000E+01  2.052800E+07  7.389000E+01  9.124400E-02  0.000000E+00  5.761100E-02  4.650000E-03  3.853000E-02 -8.831800E+03  1.000000E+00  6.456400E+02  1.031840E+03 -1.200258E+00  1.633498E-01 -2.534731E+01 -2.673421E+02 -3.893878E-06 -5.084323E-08 -2.226835E-07 -9.289960E-09 -1.775841E-07  1.036925E-07 -2.879653E-08  1.104239E-07 -3.865076E-06 -1.612670E-07 -2.696050E-09  1.039070E-08 -2.181150E-08 -1.255245E-09
  2.134000E+02 -7.500000E+01  2.053100E+07  7.389000E+01  8.155400E-02  0.000000E+00  5.761800E-02  4.650300E-03  3.853000E-02 -8.226300E+03  1.000000E+00  6.457100E+02  1.031840E+03 -1.162693E+00  1.448300E-01 -2.294416E+01 -8.577543E+01 -3.788935E-06 -6.637367E-08 -2.175528E-07 -7.957363E-09 -1.587416E-07  6.608507E-08 -1.332706E-08  7.174365E-08 -3.775606E-06 -1.381173E-07 -1.382790E-09  7.530050E-09 -2.112350E-08 -1.041820E-09
  2.347000E+02 -7.500000E+01  2.053500E+07  7.389000E+01  7.534700E-02  0.000000E+00  5.762400E-02  4.650500E-03  3.853100E-02 -7.829300E+03  1.000000E+00  6.457800E+02  1.031850E+03 -1.099740E+00  1.441570E-01 -2.081993E+01 -1.033785E+02 -3.590582E-06 -4.308412E-08 -2.065233E-07 -5.361783E-09 -1.448092E-07  4.615111E-08 -6.750933E-09  4.997135E-08 -3.583828E-06 -9.305542E-08 -7.533150E-10  5.658800E-09 -1.993750E-08 -6.910750E-10
  2.581000E+02 -7.500000E+01  2.053800E+07  7.389000E+01  7.112800E-02  0.000000E+00  5.762900E-02  4.650800E-03  3.853200E-02 -7.554600E+03  1.000000E+00  6.458400E+02  1.031850E+03 -1.023270E+00  1.592153E-01 -1.890903E+01  1.935201E+02 -3.343890E-06  2.156208E-08 -1.925002E-07 -8.865591E-10 -1.324040E-07  3.618372E-08 -3.717422E-09  3.694955E-08 -3.340169E-06 -1.538736E-08 -4.373650E-10  4.417800E-09 -1.850950E-08 -1.405040E-10
  2.839000E+02 -7.500000E+01  2.054100E+07  7.389000E+01  6.814100E-02  0.000000E+00  5.763500E-02  4.651100E-03  3.853300E-02 -7.357300E+03  1.000000E+00  6.459100E+02  1.031860E+03 -1.020576E+00  2.797405E-01 -1.718432E+01  1.400098E+01 -3.336659E-06  4.244945E-07 -1.921801E-07  2.281057E-08 -1.308165E-07  4.385240E-08 -2.345475E-09  2.873931E-08 -3.334312E-06  3.957546E-07 -2.874800E-10  3.575050E-09 -1.842350E-08  2.181650E-09
  3.123000E+02 -7.500000E+01  2.054500E+07  7.389000E+01  6.591700E-02  0.000000E+00  5.763900E-02  4.651400E-03  3.853400E-02 -7.208900E+03  1.000000E+00  6.459900E+02  1.031860E+03 -1.115979E+00  3.145014E-01 -1.562087E+01  1.011232E+01 -3.649495E-06  5.437873E-07 -2.102629E-07  2.998335E-08 -1.423068E-07  4.356214E-08 -1.750045E-09  2.363175E-08 -3.647744E-06  5.201553E-07 -2.212000E-10  3.027400E-09 -2.011250E-08  2.863000E-09
  3.434000E+02 -7.500000E+01  2.055000E+07  7.389000E+01  6.417600E-02  0.000000E+00  5.764400E-02  4.651800E-03  3.853600E-02 -7.091700E+03  1.000000E+00  6.460900E+02  1.031870E+03 -1.219494E+00  2.897885E-01 -1.420334E+01  8.986382E+00 -3.988616E-06  4.673134E-07 -2.298495E-07  2.578371E-08 -1.550224E-07  3.718663E-08 -1.373404E-09  2.004706E-08 -3.987241E-06  4.472658E-07 -1.778500E-10  2.627800E-09 -2.194850E-08  2.458800E-09
  3.777000E+02 -7.500000E+01  2.055600E+07  7.389000E+01  6.283700E-02  0.000000E+00  5.764800E-02  4.652300E-03  3.853800E-02 -7.000900E+03  1.000000E+00  6.462100E+02  1.031870E+03 -1.247060E+00  1.998891E-01 -1.291244E+01  1.352611E+01 -4.079130E-06  1.773683E-07 -2.351002E-07  9.237789E-09 -1.582335E-07  2.322826E-08 -1.073696E-09  1.713408E-08 -4.078057E-06  1.602347E-07 -1.415850E-10  2.286550E-09 -2.242150E-08  8.799550E-10
  4.154000E+02 -7.500000E+01  2.056200E+07  7.389000E+01  6.188400E-02  0.000000E+00  5.765200E-02  4.652800E-03  3.854000E-02 -6.935900E+03  1.000000E+00  6.463300E+02  1.031880E+03 -1.175776E+00  1.482728E-01 -1.173923E+01  1.250000E+02 -3.846147E-06  1.158563E-08 -2.216965E-07 -1.881126E-10 -1.490253E-07  1.465395E-08 -8.239174E-10  1.484919E-08 -3.845317E-06 -3.263568E-09 -1.100685E-10  2.007400E-09 -2.112350E-08 -1.886400E-11
  4.568000E+02 -7.500000E+01  2.056800E+07  7.389000E+01  6.124000E-02  0.000000E+00  5.765500E-02  4.653300E-03  3.854300E-02 -6.891800E+03  1.000000E+00  6.464500E+02  1.031890E+03 -1.071395E+00  1.458716E-01 -1.067366E+01  3.443234E+02 -3.504781E-06  5.519956E-09 -2.020376E-07 -4.484651E-10 -1.357087E-07  1.293688E-08 -6.471580E-10  1.329900E-08 -3.504132E-06 -7.779065E-09 -8.722550E-11  1.813450E-09 -1.923800E-08 -4.349880E-11
  5.024000E+02 -7.500000E+01  2.057400E+07  7.389000E+01  6.080900E-02  0.000000E+00  5.765900E-02  4.653800E-03  3.854600E-02 -6.862200E+03  1.000000E+00  6.465700E+02  1.031890E+03 -1.039906E+00  2.158962E-01 -9.704869E+00  6.242923E+00 -3.401817E-06  2.351709E-07 -1.961172E-07  1.285046E-08 -1.316706E-07  2.084263E-08 -5.641680E-10  1.231115E-08 -3.401262E-06  2.228600E-07 -7.650450E-11  1.688200E-09 -1.866550E-08  1.222180E-09
  5.525000E+02 -7.500000E+01  2.058100E+07  7.389000E+01  6.051100E-02  0.000000E+00  5.766200E-02  4.654300E-03  3.854900E-02 -6.841700E+03  1.000000E+00  6.467100E+02  1.031900E+03 -1.153956E+00  2.797047E-01 -8.824379E+00  3.531592E+00 -3.774914E-06  4.441290E-07 -2.176420E-07  2.493996E-08 -1.460811E-07  2.824457E-08 -5.793518E-10  1.162892E-08 -3.774339E-06  4.325003E-07 -7.889200E-11  1.600800E-09 -2.070700E-08  2.371400E-09
  6.076000E+02 -7.500000E+01  2.059000E+07  7.389000E+01  6.029100E-02  0.000000E+00  5.766500E-02  4.655100E-03  3.855300E-02 -6.826600E+03  1.000000E+00  6.468900E+02  1.031900E+03 -1.280496E+00  2.258128E-01 -8.024646E+00  3.897377E+00 -4.188839E-06  2.689535E-07 -2.415213E-07  1.487180E-08 -1.620811E-07  2.095449E-08 -6.046852E-10  1.106531E-08 -4.188236E-06  2.578884E-07 -8.259650E-11  1.527400E-09 -2.297250E-08  1.413750E-09
  6.682000E+02 -7.500000E+01  2.060000E+07  7.389000E+01  6.009100E-02  0.000000E+00  5.766800E-02  4.655900E-03  3.855800E-02 -6.812800E+03  1.000000E+00  6.471000E+02  1.031910E+03 -1.255923E+00  1.746319E-01 -7.297381E+00  6.388199E+00 -4.108509E-06  1.025811E-07 -2.369057E-07  5.310507E-09 -1.588850E-07  1.399816E-08 -4.805427E-10  1.049732E-08 -4.108027E-06  9.208368E-08 -6.625800E-11  1.452850E-09 -2.251550E-08  5.046150E-10
  7.348000E+02 -7.500000E+01  2.061000E+07  7.389000E+01  5.882700E-02  0.000000E+00  5.767000E-02  4.656800E-03  3.856300E-02 -6.725400E+03  1.000000E+00  6.473000E+02  1.031920E+03 -1.202223E+00  2.955047E-01 -6.635817E+00  1.831279E+00 -3.932864E-06  5.014820E-07 -2.267881E-07  2.855577E-08 -1.520177E-07  2.539950E-08 -3.587971E-10  6.337880E-09 -3.932496E-06  4.951428E-07 -5.013400E-11  8.963700E-10 -2.153800E-08  2.709150E-09
  8.081000E+02 -7.500000E+01  2.062100E+07  7.389000E+01  5.877700E-02  0.000000E+00  5.767000E-02  4.657700E-03  3.856900E-02 -6.721900E+03  1.000000E+00  6.475300E+02  1.031920E+03 -1.143050E+00  3.621804E-01 -6.034189E+00  1.293403E+00 -3.739213E-06  7.187564E-07 -2.156215E-07  4.109022E-08 -1.445483E-07  3.372241E-08 -3.353253E-10  6.276668E-09 -3.738867E-06  7.124795E-07 -4.688600E-11  8.880200E-10 -2.047600E-08  3.897900E-09
  8.887000E+02 -7.500000E+01  2.063200E+07  7.389000E+01  5.870300E-02  0.000000E+00  5.767000E-02  4.658600E-03  3.857500E-02 -6.716800E+03  1.000000E+00  6.477500E+02  1.031930E+03 -1.049315E+00  1.814930E-01 -5.486890E+00  2.964848E+00 -3.432520E-06  1.301211E-07 -1.979378E-07  7.156665E-09 -1.326937E-07  1.078563E-08 -2.872309E-10  6.027669E-09 -3.432232E-06  1.240935E-07 -4.027400E-11  8.535550E-10 -1.879250E-08  6.788500E-10
  9.772000E+02 -7.500000E+01  2.064400E+07  7.389000E+01  5.838600E-02  0.000000E+00  5.767100E-02  4.659600E-03  3.858100E-02 -6.694700E+03  1.000000E+00  6.479800E+02  1.031940E+03 -1.038728E+00  2.607504E-01 -4.989612E+00  1.177546E+00 -3.397903E-06  3.893971E-07 -1.959499E-07  2.215377E-08 -1.312913E-07  2.005490E-08 -1.943532E-10  5.261392E-09 -3.397712E-06  3.841355E-07 -2.760950E-11  7.487000E-10 -1.858150E-08  2.100600E-09
  1.075000E+03 -7.500000E+01  2.065600E+07  7.389000E+01  5.656200E-02  0.000000E+00  5.767200E-02  4.660600E-03  3.858700E-02 -6.567200E+03  1.000000E+00  6.482300E+02  1.031940E+03 -1.057714E+00  2.456169E-01 -4.537288E+00  1.037542E+00 -3.460085E-06  3.439737E-07 -1.995473E-07  1.973167E-08 -1.335860E-07  1.503420E-08 -6.333683E-11  1.842967E-09 -3.460023E-06  3.421309E-07 -9.188500E-12  2.673700E-10 -1.877300E-08  1.841350E-09
  1.182000E+03 -7.500000E+01  2.066700E+07  7.389000E+01  4.330600E-02  0.000000E+00  5.767300E-02  4.661500E-03  3.859300E-02 -5.595000E+03  1.000000E+00  6.484500E+02  1.031950E+03 -1.513841E+00  6.937605E-02 -4.072173E+00 -1.029558E+00 -5.043104E-06 -2.294788E-07 -2.954506E-07 -1.323464E-08 -1.183363E-07 -8.856843E-09  0.000000E+00  0.000000E+00 -5.043104E-06 -2.294788E-07  0.000000E+00  0.000000E+00 -2.647100E-08 -1.238625E-09
  1.300000E+03 -7.500000E+01  2.067000E+07  7.389000E+01  0.000000E+00  0.000000E+00  5.906100E-02  1.000000E+00  1.558000E-02  0.000000E+00  1.000000E+00  0.000000E+00  1.027550E+03 -1.728753E+00  7.609841E-02 -3.669952E+00 -3.800526E-01 -5.785255E-06 -2.158838E-07 -3.434220E-07 -1.263967E-08 -6.125406E-08 -5.197309E-09  0.000000E+00  0.000000E+00 -5.785255E-06 -2.158838E-07  0.000000E+00  0.000000E+00 -2.997550E-08 -1.115635E-09
  1.429000E+03 -7.500000E+01  2.067700E+07  7.389000E+01  0.000000E+00  0.000000E+00  5.976600E-02  1.000000E+00  3.887600E-03  0.000000E+00  1.000000E+00  0.000000E+00  1.025330E+03 -1.289652E+00  9.326190E-02 -3.363337E+00 -5.318284E-01 -4.280838E-06 -1.545525E-07 -2.561994E-07 -9.215887E-09 -1.078696E-08 -9.497750E-10  0.000000E+00  0.000000E+00 -4.280838E-06 -1.545525E-07  0.000000E+00  0.000000E+00 -2.221350E-08 -8.013350E-10
  1.571000E+03 -7.500000E+01  2.068300E+07  7.389000E+01  0.000000E+00  0.000000E+00  5.996100E-02  1.000000E+00  6.541200E-04  0.000000E+00  1.000000E+00  0.000000E+00  1.024720E+03 -1.002363E+00  1.254817E-01 -3.064987E+00 -1.923788E+00 -3.320101E-06 -4.648293E-08 -1.991270E-07 -2.786283E-09 -1.306104E-09 -4.461399E-11  0.000000E+00  0.000000E+00 -3.320101E-06 -4.648293E-08  0.000000E+00  0.000000E+00 -1.723500E-08 -2.412350E-10
  1.728000E+03 -7.500000E+01  2.068800E+07  7.389000E+01  0.000000E+00  0.000000E+00  5.999500E-02  1.000000E+00  8.058500E-05  0.000000E+00  1.000000E+00  0.000000E+00  1.024610E+03 -7.479387E-01  1.006011E-01 -2.788561E+00 -4.623403E-01 -2.476498E-06 -1.291979E-07 -1.485820E-07 -7.750983E-09 -1.277052E-10 -1.453417E-11  0.000000E+00  0.000000E+00 -2.476498E-06 -1.291979E-07  0.000000E+00  0.000000E+00 -1.285650E-08 -6.706150E-10
  1.900000E+03 -7.500000E+01  2.069200E+07  7.389000E+01  0.000000E+00  0.000000E+00  6.000000E-02  1.000000E+00  6.284300E-06  0.000000E+00  1.000000E+00  0.000000E+00  1.024600E+03 -4.013894E-01  9.419670E-02 -2.535358E+00 -3.084810E-01 -1.328969E-06 -1.504810E-07 -7.973750E-08 -9.028797E-09 -6.198141E-12 -1.261630E-12  0.000000E+00  0.000000E+00 -1.328969E-06 -1.504810E-07  0.000000E+00  0.000000E+00 -6.899150E-09 -7.810950E-10
  2.089000E+03 -7.500000E+01  2.069400E+07  7.389000E+01  0.000000E+00  0.000000E+00  6.000000E-02  1.000000E+00  3.319300E-07  0.000000E+00  1.000000E+00  0.000000E+00  1.024600E+03 -1.545628E-01  1.250599E-01 -2.305476E+00 -1.049549E+00 -5.117400E-07 -4.783828E-08 -3.070442E-08 -2.870302E-09 -1.221917E-13 -2.029539E-14  0.000000E+00  0.000000E+00 -5.117400E-07 -4.783828E-08  0.000000E+00  0.000000E+00 -2.656650E-09 -2.483150E-10
  2.298000E+03 -7.500000E+01  2.069400E+07  7.389000E+01  0.000000E+00  0.000000E+00  6.000000E-02  1.000000E+00  1.405000E-08  0.000000E+00  1.000000E+00  0.000000E+00  1.024600E+03 -8.539729E-02  1.391666E-01 -2.097098E+00 -4.905146E+01 -2.827402E-07 -9.238675E-10 -1.696444E-08 -5.543202E-11 -2.168928E-15 -1.616317E-17  0.000000E+00  0.000000E+00 -2.827402E-07 -9.238675E-10  0.000000E+00  0.000000E+00 -1.467800E-09 -4.795500E-12
  2.527000E+03 -7.500000E+01  2.069500E+07  7.389000E+01  0.000000E+00  0.000000E+00  6.000000E-02  1.000000E+00  4.670000E-10  0.000000E+00  1.000000E+00  0.000000E+00  1.024600E+03 -7.636722E-02  1.394394E-01 -1.906896E+00 -2.262597E+03 -2.528422E-07 -1.655072E-11 -1.517055E-08 -9.930439E-13 -6.348199E-17 -9.465568E-21  0.000000E+00  0.000000E+00 -2.528422E-07 -1.655072E-11  0.000000E+00  0.000000E+00 -1.312600E-09 -8.591000E-14
  2.778000E+03 -7.500000E+01  2.069600E+07  7.389000E+01  0.000000E+00  0.000000E+00  6.000000E-02  1.000000E+00  1.227500E-11  0.000000E+00  1.000000E+00  0.000000E+00  1.024600E+03 -6.906453E-02  1.394436E-01 -1.734241E+00 -1.054055E+04 -2.286641E-07 -2.928911E-12 -1.371985E-08 -1.757352E-13 -1.501638E-18 -4.335343E-23  0.000000E+00  0.000000E+00 -2.286641E-07 -2.928911E-12  0.000000E+00  0.000000E+00 -1.187100E-09 -1.520300E-14
  3.055000E+03 -7.500000E+01  2.069700E+07  7.389000E+01  0.000000E+00  0.000000E+00  6.000000E-02  1.000000E+00  2.570500E-13  0.000000E+00  1.000000E+00  0.000000E+00  1.024600E+03 -6.242621E-02  1.394438E-01 -1.577098E+00 -1.005811E+04 -2.066854E-07 -2.537511E-12 -1.240111E-08 -1.522505E-13 -2.833999E-20 -7.766613E-25  0.000000E+00  0.000000E+00 -2.066854E-07 -2.537511E-12  0.000000E+00  0.000000E+00 -1.073000E-09 -1.317150E-14
  3.359000E+03 -7.500000E+01  2.069700E+07  7.389000E+01  0.000000E+00  0.000000E+00  6.000000E-02  1.000000E+00  4.319600E-15  0.000000E+00  1.000000E+00  0.000000E+00  1.024600E+03 -5.637789E-02  1.394437E-01 -1.433992E+00 -9.096299E+03 -1.866599E-07 -2.320801E-12 -1.119958E-08 -1.392481E-13 -4.288804E-22 -1.180097E-26  0.000000E+00  0.000000E+00 -1.866599E-07 -2.320801E-12  0.000000E+00  0.000000E+00 -9.690350E-10 -1.204700E-14
  3.694000E+03 -7.500000E+01  2.069800E+07  7.389000E+01  0.000000E+00  0.000000E+00  6.000000E-02  1.000000E+00  5.860200E-17  0.000000E+00  1.000000E+00  0.000000E+00  1.024600E+03 -5.089248E-02  1.394438E-01 -1.304252E+00 -8.288225E+03 -1.684980E-07 -2.106281E-12 -1.010987E-08 -1.263769E-13 -5.242281E-24 -1.437962E-28  0.000000E+00  0.000000E+00 -1.684980E-07 -2.106281E-12  0.000000E+00  0.000000E+00 -8.747500E-10 -1.093320E-14
  4.062000E+03 -7.500000E+01  2.069900E+07  7.389000E+01  0.000000E+00  0.000000E+00  6.000000E-02  1.000000E+00  6.458800E-19  0.000000E+00  1.000000E+00  0.000000E+00  1.024600E+03 -4.590415E-02  1.394439E-01 -1.186199E+00 -7.630248E+03 -1.519816E-07 -1.892289E-12 -9.118885E-09 -1.135373E-13 -5.203987E-26 -1.410461E-30  0.000000E+00  0.000000E+00 -1.519816E-07 -1.892289E-12  0.000000E+00  0.000000E+00 -7.890050E-10 -9.822250E-15
  4.467000E+03 -7.500000E+01  2.069900E+07  7.389000E+01  0.000000E+00  0.000000E+00  6.000000E-02  1.000000E+00  5.813800E-21  0.000000E+00  1.000000E+00  0.000000E+00  1.024600E+03 -4.136739E-02  1.394441E-01 -1.078651E+00 -7.115593E+03 -1.369606E-07 -1.678789E-12 -8.217629E-09 -1.007275E-13 -4.217168E-28 -1.116674E-32  0.000000E+00  0.000000E+00 -1.369606E-07 -1.678789E-12  0.000000E+00  0.000000E+00 -7.110250E-10 -8.714100E-15
  4.912000E+03 -7.500000E+01  2.070000E+07  7.389000E+01  0.000000E+00  0.000000E+00  6.000000E-02  1.000000E+00  4.291000E-23  0.000000E+00  1.000000E+00  0.000000E+00  1.024600E+03 -3.725682E-02  1.394440E-01 -9.809351E-01 -6.736864E+03 -1.233513E-07 -1.466123E-12 -7.401077E-09 -8.796732E-14 -2.800152E-30 -7.140800E-35  0.000000E+00  0.000000E+00 -1.233513E-07 -1.466123E-12  0.000000E+00  0.000000E+00 -6.403700E-10 -7.610200E-15
  5.401000E+03 -7.500000E+01  2.070000E+07  7.389000E+01  0.000000E+00  0.000000E+00  6.000000E-02  1.000000E+00  2.606900E-25  0.000000E+00  1.000000E+00  0.000000E+00  1.024600E+03 -3.354124E-02  1.394439E-01 -8.921930E-01 -6.512619E+03 -1.110493E-07 -1.254103E-12 -6.662955E-09 -7.524641E-14 -1.530622E-32 -3.683652E-37  0.000000E+00  0.000000E+00 -1.110493E-07 -1.254103E-12  0.000000E+00  0.000000E+00 -5.765050E-10 -6.509650E-15
  5.939000E+03 -7.500000E+01  2.070100E+07  7.389000E+01  0.000000E+00  0.000000E+00  6.000000E-02  1.000000E+00  1.307300E-27  0.000000E+00  1.000000E+00  0.000000E+00  1.024600E+03 -3.018247E-02  1.394441E-01 -8.113677E-01 -6.475487E+03 -9.992857E-08 -1.042981E-12 -5.995719E-09 -6.257893E-14 -6.901834E-35 -1.525609E-39  0.000000E+00  0.000000E+00 -9.992857E-08 -1.042981E-12  0.000000E+00  0.000000E+00 -5.187750E-10 -5.413800E-15
  6.530000E+03 -7.500000E+01  2.070200E+07  7.389000E+01  0.000000E+00  0.000000E+00  6.000000E-02  1.000000E+00  5.420100E-30  0.000000E+00  1.000000E+00  0.000000E+00  1.024600E+03 -2.715894E-02  1.394441E-01 -7.378120E-01 -6.709166E+03 -8.991826E-08 -8.328167E-13 -5.395101E-09 -4.996912E-14 -2.573143E-37 -5.017799E-42  0.000000E+00  0.000000E+00 -8.991826E-08 -8.328167E-13  0.000000E+00  0.000000E+00 -4.668050E-10 -4.322900E-15
  7.181000E+03 -7.500000E+01  2.070200E+07  7.389000E+01  0.000000E+00  0.000000E+00  6.000000E-02  1.000000E+00  1.856000E-32  0.000000E+00  1.000000E+00  0.000000E+00  1.024600E+03 -2.445201E-02  1.394444E-01 -6.709264E-01 -7.410638E+03 -8.095606E-08 -6.234922E-13 -4.857364E-09 -3.740950E-14 -7.924907E-40 -1.278421E-44  0.000000E+00  0.000000E+00 -8.095606E-08 -6.234922E-13  0.000000E+00  0.000000E+00 -4.202750E-10 -3.236350E-15
  7.896000E+03 -7.500000E+01  2.070300E+07  7.389000E+01  0.000000E+00  0.000000E+00  6.000000E-02  1.000000E+00  5.233500E-35  0.000000E+00  1.000000E+00  0.000000E+00  1.024600E+03 -2.204734E-02  1.394443E-01 -6.102011E-01 -9.205650E+03 -7.299466E-08 -4.150915E-13 -4.379674E-09 -2.490549E-14 -2.012094E-42 -2.385607E-47  0.000000E+00  0.000000E+00 -7.299466E-08 -4.150915E-13  0.000000E+00  0.000000E+00 -3.789450E-10 -2.154650E-15
  8.682000E+03 -7.500000E+01  2.070400E+07  7.389000E+01  0.000000E+00  0.000000E+00  6.000000E-02  1.000000E+00  1.207200E-37  0.000000E+00  1.000000E+00  0.000000E+00  1.024600E+03 -1.992568E-02  1.394444E-01 -5.549485E-01 -1.524361E+04 -6.596997E-08 -2.073359E-13 -3.958189E-09 -1.244016E-14 -4.180466E-45 -2.733011E-50  0.000000E+00  0.000000E+00 -6.596997E-08 -2.073359E-13  0.000000E+00  0.000000E+00 -3.424800E-10 -1.076200E-15
  9.547000E+03 -7.500000E+01  2.070400E+07  7.389000E+01  0.000000E+00  0.000000E+00  6.000000E-02  1.000000E+00  2.256800E-70  0.000000E+00  1.000000E+00  0.000000E+00  1.024600E+03 -9.466573E-03  1.394444E-01 -2.643000E-01  9.277855E+05 -3.134179E-08  2.598512E-14 -1.880504E-09  1.559107E-15 -7.073346E-78  5.842070E-84  0.000000E+00  0.000000E+00 -3.134179E-08  2.598512E-14  0.000000E+00  0.000000E+00 -1.627100E-10  1.349016E-16
  3.750000E-02 -8.500000E+01  2.058500E+07  7.444000E+01  9.771900E-01  2.281400E-02  0.000000E+00  1.110200E-16  1.432900E-02 -1.000000E+07  1.000000E+00  6.432700E+02  0.000000E+00  1.443527E-02  1.354737E+01 -7.021297E+04  3.790501E+07  2.181579E-08  2.024024E-05  0.000000E+00  0.000000E+00  2.181579E-08  2.024024E-05  2.181579E-08  2.024024E-05  0.000000E+00  0.000000E+00  1.846250E-10  1.716700E-07  0.000000E+00  0.000000E+00
  1.162000E-01 -8.500000E+01  2.058500E+07  7.444000E+01  9.830900E-01  1.691200E-02  0.000000E+00  1.776400E-15  1.432900E-02 -1.000000E+07  1.000000E+00  6.432700E+02  0.000000E+00  4.474591E-02  1.354773E+01 -1.036518E+05  1.112040E+07  6.762385E-08  2.024066E-05  0.000000E+00  0.000000E+00  6.762385E-08  2.024066E-05  6.762385E-08  2.024066E-05  0.000000E+00  0.000000E+00  5.699650E-10  1.706500E-07  0.000000E+00  0.000000E+00
  2.028000E-01 -8.500000E+01  2.058500E+07  7.444000E+01  9.841500E-01  1.585300E-02  0.000000E+00  1.687500E-14  1.432900E-02 -1.000000E+07  1.000000E+00  6.432700E+02  0.000000E+00  7.810057E-02  1.354844E+01 -5.466032E+04  5.793962E+06  1.180322E-07  2.024178E-05  0.000000E+00  0.000000E+00  1.180322E-07  2.024178E-05  1.180322E-07  2.024178E-05  0.000000E+00  0.000000E+00  9.922400E-10  1.704700E-07  0.000000E+00  0.000000E+00
  2.980000E-01 -8.500000E+01  2.058500E+07  7.444000E+01  9.845300E-01  1.547500E-02  0.000000E+00  1.220100E-13  1.432900E-02 -1.000000E+07  1.000000E+00  6.432700E+02  0.000000E+00  1.147753E-01  1.354968E+01 -3.635617E+04  3.587475E+06  1.734584E-07  2.024371E-05  0.000000E+00  0.000000E+00  1.734584E-07  2.024371E-05  1.734584E-07  2.024371E-05  0.000000E+00  0.000000E+00  1.457250E-09  1.704200E-07  0.000000E+00  0.000000E+00
  4.027000E-01 -8.500000E+01  2.058500E+07  7.444000E+01  9.848700E-01  1.512800E-02  0.000000E+00  7.242000E-13  1.432900E-02 -1.000000E+07  1.000000E+00  6.432700E+02  0.000000E+00  1.551139E-01  1.355164E+01 -2.664225E+04  2.414495E+06  2.344217E-07  2.024667E-05  0.000000E+00  0.000000E+00  2.344217E-07  2.024667E-05  2.344217E-07  2.024667E-05  0.000000E+00  0.000000E+00  1.968700E-09  1.703800E-07  0.000000E+00  0.000000E+00
  5.178000E-01 -8.500000E+01  2.058500E+07  7.444000E+01  9.850600E-01  1.493800E-02  0.000000E+00  3.735600E-12  1.432900E-02 -1.000000E+07  1.000000E+00  6.432700E+02  0.000000E+00  1.995580E-01  1.355447E+01 -2.061673E+04  1.707752E+06  3.015892E-07  2.025093E-05  0.000000E+00  0.000000E+00  3.015892E-07  2.025093E-05  3.015892E-07  2.025093E-05  0.000000E+00  0.000000E+00  2.532100E-09  1.703900E-07  0.000000E+00  0.000000E+00
  6.444000E-01 -8.500000E+01  2.058500E+07  7.444000E+01  9.851800E-01  1.482100E-02  0.000000E+00  1.716600E-11  1.432900E-02 -1.000000E+07  1.000000E+00  6.432700E+02  0.000000E+00  2.485169E-01  1.355840E+01 -1.651884E+04  1.247959E+06  3.755798E-07  2.025682E-05  0.000000E+00  0.000000E+00  3.755798E-07  2.025682E-05  3.755798E-07  2.025682E-05  0.000000E+00  0.000000E+00  3.152850E-09  1.704250E-07  0.000000E+00  0.000000E+00
  7.835000E-01 -8.500000E+01  2.058500E+07  7.444000E+01  9.852500E-01  1.474900E-02  0.000000E+00  7.164600E-11  1.432900E-02 -1.000000E+07  1.000000E+00  6.432700E+02  0.000000E+00  3.024692E-01  1.356372E+01 -1.355807E+04  9.332298E+05  4.571177E-07  2.026480E-05  0.000000E+00  0.000000E+00  4.571177E-07  2.026480E-05  4.571177E-07  2.026480E-05  0.000000E+00  0.000000E+00  3.837000E-09  1.704800E-07  0.000000E+00  0.000000E+00
  9.366000E-01 -8.500000E+01  2.058500E+07  7.444000E+01  9.853000E-01  1.470500E-02  0.000000E+00  2.754500E-10  1.432900E-02 -1.000000E+07  1.000000E+00  6.432700E+02  0.000000E+00  3.619943E-01  1.357077E+01 -1.132751E+04  7.100360E+05  5.470772E-07  2.027552E-05  0.000000E+00  0.000000E+00  5.470772E-07  2.027552E-05  5.470772E-07  2.027552E-05  0.000000E+00  0.000000E+00  4.591850E-09  1.705500E-07  0.000000E+00  0.000000E+00
  1.105000E+00 -8.500000E+01  2.058500E+07  7.444000E+01  9.854300E-01  1.456800E-02  0.000000E+00  9.856000E-10  1.432900E-02 -1.000000E+07  1.000000E+00  6.432700E+02  0.000000E+00  4.277250E-01  1.357994E+01 -9.592741E+03  5.472022E+05  6.464145E-07  2.028938E-05  0.000000E+00  0.000000E+00  6.464145E-07  2.028938E-05  6.464145E-07  2.028938E-05  0.000000E+00  0.000000E+00  5.425100E-09  1.706600E-07  0.000000E+00  0.000000E+00
  1.290000E+00 -8.500000E+01  2.058500E+07  7.444000E+01  9.853600E-01  1.463600E-02  0.000000E+00  3.308900E-09  1.432900E-02 -1.000000E+07  1.000000E+00  6.432700E+02  0.000000E+00  5.004148E-01  1.359185E+01 -8.210726E+03  4.263355E+05  7.562699E-07  2.030729E-05  0.000000E+00  0.000000E+00  7.562699E-07  2.030726E-05  7.562699E-07  2.030729E-05  0.000000E+00  0.000000E+00  6.346850E-09  1.708050E-07  0.000000E+00  0.000000E+00
  1.493000E+00 -8.500000E+01  2.058500E+07  7.444000E+01  9.854800E-01  1.452500E-02  0.000000E+00  1.048100E-08  1.432900E-02 -1.000000E+07  1.000000E+00  6.432700E+02  0.000000E+00  5.809594E-01  1.360703E+01 -7.089100E+03  3.348852E+05  8.779970E-07  2.033017E-05  0.000000E+00  0.000000E+00  8.779970E-07  2.033017E-05  8.779970E-07  2.033017E-05  0.000000E+00  0.000000E+00  7.368200E-09  1.709850E-07  0.000000E+00  0.000000E+00
  1.717000E+00 -8.500000E+01  2.058500E+07  7.444000E+01  9.864700E-01  1.353500E-02  0.000000E+00  3.144900E-08  1.432900E-02 -1.000000E+07  1.000000E+00  6.432700E+02  0.000000E+00  6.703217E-01  1.362631E+01 -6.163881E+03  2.649395E+05  1.013048E-06  2.035928E-05  0.000000E+00  0.000000E+00  1.013048E-06  2.035928E-05  1.013048E-06  2.035928E-05  0.000000E+00  0.000000E+00  8.496600E-09  1.710450E-07  0.000000E+00  0.000000E+00
  1.963000E+00 -8.500000E+01  2.058500E+07  7.444000E+01  9.845600E-01  1.544100E-02  0.000000E+00  9.002300E-08  1.432900E-02 -1.000000E+07  1.000000E+00  6.432700E+02  0.000000E+00  7.695359E-01  1.365066E+01 -5.389740E+03  2.107497E+05  1.162988E-06  2.039599E-05  0.000000E+00  0.000000E+00  1.162988E-06  2.039597E-05  1.162988E-06  2.039599E-05  0.000000E+00  0.000000E+00  9.759600E-09  1.716250E-07  0.000000E+00  0.000000E+00
  2.234000E+00 -8.500000E+01  2.058500E+07  7.444000E+01  9.855500E-01  1.444700E-02  0.000000E+00  2.450300E-07  1.432900E-02 -1.000000E+07  1.000000E+00  6.432700E+02  0.000000E+00  8.800570E-01  1.368122E+01 -4.735285E+03  1.684499E+05  1.330022E-06  2.044213E-05  0.000000E+00  0.000000E+00  1.330022E-06  2.044200E-05  1.330022E-06  2.044213E-05  0.000000E+00  0.000000E+00  1.116550E-08  1.719700E-07  0.000000E+00  0.000000E+00
  2.531000E+00 -8.500000E+01  2.058500E+07  7.444000E+01  9.855400E-01  1.446100E-02  0.000000E+00  6.375700E-07  1.432900E-02 -1.000000E+07  1.000000E+00  6.432700E+02  0.000000E+00  1.003632E+00  1.371947E+01 -4.177423E+03  1.351665E+05  1.516780E-06  2.049976E-05  0.000000E+00  0.000000E+00  1.516780E-06  2.049966E-05  1.516780E-06  2.049976E-05  0.000000E+00  0.000000E+00  1.272750E-08  1.724100E-07  0.000000E+00  0.000000E+00
  2.858000E+00 -8.500000E+01  2.058500E+07  7.444000E+01  9.855900E-01  1.440600E-02  0.000000E+00  1.587400E-06  1.432900E-02 -1.000000E+07  1.000000E+00  6.432700E+02  0.000000E+00  1.142454E+00  1.376715E+01 -3.698510E+03  1.088658E+05  1.726574E-06  2.057162E-05  0.000000E+00  0.000000E+00  1.726574E-06  2.057145E-05  1.726574E-06  2.057162E-05  0.000000E+00  0.000000E+00  1.448750E-08  1.729950E-07  0.000000E+00  0.000000E+00
  3.218000E+00 -8.500000E+01  2.058500E+07  7.444000E+01  9.855600E-01  1.444100E-02  0.000000E+00  3.783400E-06  1.432900E-02 -1.000000E+07  1.000000E+00  6.432700E+02  0.000000E+00  1.298985E+00  1.382636E+01 -3.284534E+03  8.793763E+04  1.963137E-06  2.066091E-05  0.000000E+00  0.000000E+00  1.963135E-06  2.066052E-05  1.963137E-06  2.066091E-05  0.000000E+00  0.000000E+00  1.647250E-08  1.737500E-07  0.000000E+00  0.000000E+00
  3.613000E+00 -8.500000E+01  2.058500E+07  7.444000E+01  9.855200E-01  1.448300E-02  0.000000E+00  8.632000E-06  1.432900E-02 -1.000000E+07  1.000000E+00  6.432700E+02  0.000000E+00  1.476500E+00  1.389982E+01 -2.924512E+03  7.121677E+04  2.231414E-06  2.077175E-05  0.000000E+00  0.000000E+00  2.231401E-06  2.077079E-05  2.231414E-06  2.077175E-05  0.000000E+00  0.000000E+00  1.872400E-08  1.747000E-07  0.000000E+00  0.000000E+00
  4.048000E+00 -8.500000E+01  2.058500E+07  7.444000E+01  9.858000E-01  1.420200E-02  0.000000E+00  1.884300E-05  1.432900E-02 -1.000000E+07  1.000000E+00  6.432700E+02  0.000000E+00  1.678995E+00  1.399081E+01 -2.609789E+03  5.778339E+04  2.537444E-06  2.090897E-05  0.000000E+00  0.000000E+00  2.537408E-06  2.090699E-05  2.537444E-06  2.090897E-05  0.000000E+00  0.000000E+00  2.128900E-08  1.757750E-07  0.000000E+00  0.000000E+00
  4.526000E+00 -8.500000E+01  2.058400E+07  7.444000E+01  9.854900E-01  1.451100E-02  0.000000E+00  3.935500E-05  1.432900E-02 -1.000000E+07  1.000000E+00  6.432700E+02  0.000000E+00  1.911881E+00  1.410334E+01 -2.333719E+03  4.702921E+04  2.889401E-06  2.107865E-05  0.000000E+00  0.000000E+00  2.889315E-06  2.107472E-05  2.889401E-06  2.107865E-05  0.000000E+00  0.000000E+00  2.424300E-08  1.773100E-07  0.000000E+00  0.000000E+00
  5.052000E+00 -8.500000E+01  2.058400E+07  7.444000E+01  9.855600E-01  1.444500E-02  0.000000E+00  7.845000E-05  1.432900E-02 -1.000000E+07  1.000000E+00  6.432700E+02  0.000000E+00  2.182066E+00  1.424239E+01 -2.090922E+03  3.831130E+04  3.297727E-06  2.128842E-05  0.000000E+00  0.000000E+00  3.297532E-06  2.128098E-05  3.297727E-06  2.128842E-05  0.000000E+00  0.000000E+00  2.767200E-08  1.790400E-07  0.000000E+00  0.000000E+00
  5.630000E+00 -8.500000E+01  2.058400E+07  7.444000E+01  9.856200E-01  1.437600E-02  0.000000E+00  1.491600E-04  1.432900E-02 -1.000000E+07  1.000000E+00  6.432700E+02  0.000000E+00  2.497942E+00  1.441431E+01 -1.875935E+03  3.126363E+04  3.775103E-06  2.154769E-05  0.000000E+00  0.000000E+00  3.774674E-06  2.153429E-05  3.775103E-06  2.154769E-05  0.000000E+00  0.000000E+00  3.167550E-08  1.812250E-07  0.000000E+00  0.000000E+00
  6.266000E+00 -8.500000E+01  2.058400E+07  7.444000E+01  9.857100E-01  1.428600E-02  0.000000E+00  2.700200E-04  1.432900E-02 -1.000000E+07  1.000000E+00  6.432700E+02  0.000000E+00  2.871984E+00  1.462672E+01 -1.685441E+03  2.553987E+04  4.340386E-06  2.186798E-05  0.000000E+00  0.000000E+00  4.339464E-06  2.184521E-05  4.340386E-06  2.186798E-05  0.000000E+00  0.000000E+00  3.641550E-08  1.839000E-07  0.000000E+00  0.000000E+00
  6.965000E+00 -8.500000E+01  2.058400E+07  7.444000E+01  9.855500E-01  1.445300E-02  0.000000E+00  4.648000E-04  1.432900E-02 -1.000000E+07  1.000000E+00  6.432700E+02  0.000000E+00  3.320157E+00  1.488947E+01 -1.516273E+03  2.090044E+04  5.017715E-06  2.226420E-05  0.000000E+00  0.000000E+00  5.015839E-06  2.222751E-05  5.017715E-06  2.226420E-05  0.000000E+00  0.000000E+00  4.210050E-08  1.872650E-07  0.000000E+00  0.000000E+00
  7.734000E+00 -8.500000E+01  2.058400E+07  7.444000E+01  9.857300E-01  1.426800E-02  0.000000E+00  7.593100E-04  1.432900E-02 -1.000000E+07  1.000000E+00  6.432700E+02  0.000000E+00  3.863776E+00  1.521490E+01 -1.365480E+03  1.711801E+04  5.839274E-06  2.275496E-05  0.000000E+00  0.000000E+00  5.835639E-06  2.269940E-05  5.839274E-06  2.275496E-05  0.000000E+00  0.000000E+00  4.899250E-08  1.913700E-07  0.000000E+00  0.000000E+00
  8.579000E+00 -8.500000E+01  2.058400E+07  7.444000E+01  9.856300E-01  1.436800E-02  0.000000E+00  1.171600E-03  1.432900E-02 -1.000000E+07  1.000000E+00  6.432700E+02  0.000000E+00  4.533286E+00  1.561877E+01 -1.230896E+03  1.403365E+04  6.851090E-06  2.336385E-05  0.000000E+00  0.000000E+00  6.844363E-06  2.328800E-05  6.851090E-06  2.336385E-05  0.000000E+00  0.000000E+00  5.748000E-08  2.202450E-07  0.000000E+00  0.000000E+00
  9.508000E+00 -8.500000E+01  2.058400E+07  7.444000E+01  9.703000E-01  1.465500E-02  2.695000E-01  4.006300E-03  1.432900E-02 -2.817000E+06  1.000000E+00  6.432700E+02  1.190530E+03  4.935415E+00  1.049726E+01 -1.110527E+03  9.648160E+03  7.458837E-06  2.022139E-05  0.000000E+00  1.831250E-06  7.439457E-06  1.316356E-05  7.458837E-06  1.310931E-05  0.000000E+00  7.112096E-06  6.308000E-08  1.730700E-07  0.000000E+00  6.086000E-08
  1.053000E+01 -8.500000E+01  2.058400E+07  7.444000E+01  8.901100E-01  1.177400E-02  2.695000E-01  4.006300E-03  1.432900E-02 -3.036000E+05  1.000000E+00  6.432700E+02  1.190530E+03  4.930262E+00  8.683162E+00 -1.002651E+03  6.977309E+03  7.451044E-06  2.065966E-05  0.000000E+00  2.581982E-06  7.421191E-06  8.292029E-06  7.451044E-06  8.084376E-06  0.000000E+00  1.257526E-05  6.634400E-08  1.119500E-07  0.000000E+00  8.411500E-08
  1.165000E+01 -8.500000E+01  2.058400E+07  7.444000E+01  7.934400E-01  5.051100E-03  2.695000E-01  4.006300E-03  1.432900E-02 -1.284200E+05  1.000000E+00  6.432700E+02  1.190530E+03  4.783326E+00  7.634256E+00 -9.059435E+02  5.630566E+03  7.228972E-06  1.831210E-05  0.000000E+00  1.984627E-06  7.200013E-06  6.841501E-06  7.228972E-06  6.603202E-06  0.000000E+00  1.170890E-05  7.115950E-08  9.128450E-08  0.000000E+00  7.103000E-08
  1.289000E+01 -8.500000E+01  2.058400E+07  7.444000E+01  7.110300E-01  0.000000E+00  2.598500E-01  4.041900E-03  1.494200E-02 -8.247900E+04  1.000000E+00  6.432700E+02  1.182350E+03  4.423913E+00  6.393053E+00 -8.191309E+02  4.651937E+03  6.685663E-06  1.429695E-05 -5.044127E-11  1.195339E-06  6.658979E-06  6.159218E-06  6.685875E-06  5.970326E-06 -2.153145E-10  8.326622E-06  7.349600E-08  8.469400E-08 -2.820500E-12  4.812750E-08
  1.425000E+01 -8.500000E+01  2.058400E+07  7.444000E+01  6.502600E-01  0.000000E+00  2.342700E-01  4.134400E-03  1.674900E-02 -6.442000E+04  1.000000E+00  6.432700E+02  1.161140E+03  3.861955E+00  4.801794E+00 -7.411175E+02  3.874141E+03  5.835325E-06  1.002653E-05 -4.211939E-10  6.518595E-07  5.813359E-06  4.935660E-06  5.837233E-06  4.809648E-06 -1.908761E-09  5.216893E-06  7.080700E-08  7.275650E-08 -2.296600E-11  2.957347E-08
  1.574000E+01 -8.500000E+01  2.058400E+07  7.444000E+01  6.107300E-01  0.000000E+00  2.189300E-01  4.188600E-03  1.796700E-02 -5.580800E+04  1.000000E+00  6.432700E+02  1.148750E+03  3.197858E+00  3.768453E+00 -6.710943E+02  3.152135E+03  4.830061E-06  7.488630E-06 -9.596929E-10  4.216130E-07  4.814402E-06  4.046761E-06  4.834595E-06  3.961269E-06 -4.528447E-09  3.527351E-06  6.325650E-08  6.334350E-08 -5.207750E-11  2.155280E-08
  1.739000E+01 -8.500000E+01  2.058400E+07  7.444000E+01  5.856600E-01  0.000000E+00  2.077400E-01  4.227600E-03  1.892300E-02 -5.121600E+04  1.000000E+00  6.432700E+02  1.139860E+03  2.495669E+00  3.376306E+00 -6.082507E+02  2.492356E+03  3.766759E-06  6.837101E-06 -1.599455E-09  4.218835E-07  3.758693E-06  3.512526E-06  3.774727E-06  3.429189E-06 -7.965541E-09  3.407941E-06  5.205400E-08  5.711050E-08 -8.714700E-11  2.330350E-08
  1.919000E+01 -8.500000E+01  2.058400E+07  7.444000E+01  5.630900E-01  0.000000E+00  1.969600E-01  4.264800E-03  1.990000E-02 -4.753800E+04  1.000000E+00  6.432700E+02  1.131410E+03  1.833839E+00  3.003466E+00 -5.519681E+02  2.071490E+03  2.763160E-06  6.034290E-06 -2.586618E-09  3.464198E-07  2.764667E-06  3.095808E-06  2.776729E-06  3.018412E-06 -1.357074E-08  3.015865E-06  3.986200E-08  5.233250E-08 -1.423950E-10  2.030350E-08
  2.118000E+01 -8.500000E+01  2.058400E+07  7.444000E+01  5.416100E-01  0.000000E+00  1.867400E-01  4.299600E-03  2.087800E-02 -4.437100E+04  1.000000E+00  6.432700E+02  1.123500E+03  1.246474E+00  2.786830E+00 -5.024603E+02  1.690656E+03  1.870216E-06  5.682677E-06 -4.028553E-09  3.282224E-07  1.884040E-06  2.774624E-06  1.892620E-06  2.694551E-06 -2.240700E-08  2.988125E-06  2.822600E-08  4.855350E-08 -2.258950E-10  2.021200E-08
  2.336000E+01 -8.500000E+01  2.058400E+07  7.444000E+01  5.196200E-01  0.000000E+00  1.755900E-01  4.337100E-03  2.200600E-02 -4.141800E+04  1.000000E+00  6.432700E+02  1.115000E+03  7.268614E-01  2.656392E+00 -4.627597E+02  1.370585E+03  1.076672E-06  5.550134E-06 -6.166703E-09  3.274032E-07  1.107442E-06  2.519367E-06  1.113063E-06  2.432140E-06 -3.639274E-08  3.118012E-06  1.723750E-08  4.553100E-08 -3.527350E-10  2.111950E-08
  2.576000E+01 -8.500000E+01  2.058400E+07  7.444000E+01  4.966800E-01  0.000000E+00  1.656200E-01  4.370200E-03  2.306900E-02 -3.860400E+04  1.000000E+00  6.432700E+02  1.107480E+03  2.693623E-01  2.581751E+00 -6.445089E+02  1.108091E+03  3.713326E-07  5.542412E-06 -9.549000E-09  3.343406E-07  4.282489E-07  2.318864E-06  4.315575E-07  2.222407E-06 -6.022541E-08  3.320011E-06  6.910250E-09  4.322050E-08 -5.601100E-10  2.243200E-08
  2.840000E+01 -8.500000E+01  2.058400E+07  7.444000E+01  4.713800E-01  0.000000E+00  1.543600E-01  4.407300E-03  2.433600E-02 -3.577100E+04  1.000000E+00  6.432700E+02  1.099110E+03 -1.341454E-01  2.546878E+00 -5.744542E+02  8.941685E+02 -2.630578E-07  5.625076E-06 -1.507139E-08  3.441938E-07 -1.621473E-07  2.153647E-06 -1.602681E-07  2.045946E-06 -1.027899E-07  3.579127E-06 -3.107050E-09  4.148850E-08 -9.154400E-10  2.403650E-08
  3.131000E+01 -8.500000E+01  2.058400E+07  7.444000E+01  4.429800E-01  0.000000E+00  1.421200E-01  4.447000E-03  2.579500E-02 -3.287600E+04  1.000000E+00  6.432700E+02  1.090130E+03 -4.910720E-01  2.545186E+00 -2.948383E+02  7.216271E+02 -8.449945E-07  5.778013E-06 -2.404489E-08  3.542913E-07 -6.696167E-07  2.020375E-06 -6.678934E-07  1.899795E-06 -1.771036E-07  3.878222E-06 -1.312380E-08  4.043750E-08 -1.504400E-09  2.578400E-08
  3.450000E+01 -8.500000E+01  2.058400E+07  7.444000E+01  4.109700E-01  0.000000E+00  1.320800E-01  4.479100E-03  2.705700E-02 -2.991500E+04  1.000000E+00  6.432700E+02  1.082870E+03 -8.133675E-01  2.544110E+00 -2.662844E+02  5.833786E+02 -1.418457E-06  5.907241E-06 -4.134916E-08  3.622083E-07 -1.093597E-06  1.908420E-06 -1.089313E-06  1.776841E-06 -3.291455E-07  4.130393E-06 -2.325700E-08  4.011200E-08 -2.644500E-09  2.711200E-08
  3.801000E+01 -8.500000E+01  2.058400E+07  7.444000E+01  3.722400E-01  0.000000E+00  1.222900E-01  4.510200E-03  2.834700E-02 -2.668500E+04  1.000000E+00  6.432700E+02  1.075860E+03 -1.118287E+00  2.481910E+00 -2.273388E+02  4.721636E+02 -2.086250E-06  5.861510E-06 -8.101456E-08  3.597461E-07 -1.404689E-06  1.769687E-06 -1.390709E-06  1.632703E-06 -6.955407E-07  4.228808E-06 -3.344700E-08  4.002485E-08 -5.223500E-09  2.737750E-08
  4.187000E+01 -8.500000E+01  2.058400E+07  7.444000E+01  3.229400E-01  0.000000E+00  1.138400E-01  4.536700E-03  2.950900E-02 -2.300800E+04  1.000000E+00  6.432700E+02  1.069880E+03 -1.443591E+00  2.258257E+00 -1.818767E+02  3.812660E+02 -3.089020E-06  5.396320E-06 -1.750746E-07  3.418003E-07 -1.525754E-06  1.533259E-06 -1.484052E-06  1.403918E-06 -1.604962E-06  3.992406E-06 -4.240800E-08  3.909830E-08 -1.113205E-08  2.559950E-08
  4.612000E+01 -8.500000E+01  2.058500E+07  7.444000E+01  2.615000E-01  0.000000E+00  1.070600E-01  4.557800E-03  3.047500E-02 -1.892600E+04  1.000000E+00  6.432700E+02  1.065130E+03 -1.825677E+00  1.730539E+00 -1.391143E+02  3.187971E+02 -4.639421E-06  4.075559E-06 -3.423099E-07  2.702995E-07 -1.388129E-06  1.146512E-06 -1.289526E-06  1.050462E-06 -3.349882E-06  3.025097E-06 -4.638800E-08  3.574260E-08 -2.153800E-08  1.910100E-08
  5.079000E+01 -8.500000E+01  2.058500E+07  7.444000E+01  1.983900E-01  0.000000E+00  9.971500E-02  4.580400E-03  3.155600E-02 -1.510900E+04  1.000000E+00  6.432800E+02  1.060020E+03 -2.210099E+00  1.046220E+00 -1.092976E+02  3.485753E+02 -6.413161E-06  2.246537E-06 -5.154683E-07  1.483129E-07 -1.062393E-06  7.189608E-07 -8.866038E-07  6.708695E-07 -5.526552E-06  1.575664E-06 -4.151500E-08  2.985315E-08 -3.353400E-08  9.708250E-09
  5.592000E+01 -8.500000E+01  2.058600E+07  7.444000E+01  1.489000E-01  0.000000E+00  8.893400E-02  4.613400E-03  3.321000E-02 -1.224100E+04  1.000000E+00  6.433100E+02  1.052600E+03 -2.516380E+00  6.839071E-01 -9.198109E+01 -4.201834E+02 -7.823212E-06  1.356462E-06 -5.908642E-07  8.574442E-08 -7.453504E-07  4.225312E-07 -4.943329E-07  3.923245E-07 -7.328885E-06  9.641374E-07 -2.988050E-08  2.309655E-08 -4.290200E-08  5.725215E-09
  6.156000E+01 -8.500000E+01  2.058800E+07  7.444000E+01  1.177400E-01  0.000000E+00  7.380100E-02  4.659100E-03  3.567200E-02 -1.042600E+04  1.000000E+00  6.433400E+02  1.042330E+03 -2.714054E+00  5.295767E-01 -8.139598E+01  2.301813E+03 -8.643794E-06  1.016406E-06 -5.672824E-07  5.785277E-08 -5.513146E-07  2.593840E-07 -2.437025E-07  2.325053E-07 -8.400094E-06  7.839010E-07 -1.811700E-08  1.719230E-08 -4.827600E-08  4.534639E-09
  6.777000E+01 -8.500000E+01  2.059000E+07  7.444000E+01  9.963000E-02  0.000000E+00  6.176400E-02  4.694900E-03  3.775300E-02 -9.344500E+03  1.000000E+00  6.433900E+02  1.034290E+03 -2.768538E+00  4.539536E-01 -7.338152E+01  2.242612E+02 -8.881858E-06  8.536823E-07 -5.229869E-07  4.298186E-08 -4.506033E-07  1.737917E-07 -1.169604E-07  1.477249E-07 -8.764899E-06  7.059570E-07 -1.009825E-08  1.282630E-08 -4.983550E-08  4.000700E-09
  7.460000E+01 -8.500000E+01  2.059300E+07  7.444000E+01  8.873400E-02  0.000000E+00  5.758000E-02  4.707400E-03  3.850300E-02 -8.676400E+03  1.000000E+00  6.434500E+02  1.031520E+03 -2.723003E+00  4.082718E-01 -6.635632E+01  1.818172E+02 -8.776265E-06  7.557448E-07 -5.017588E-07  3.769701E-08 -3.945791E-07  1.258521E-07 -5.918615E-08  1.011266E-07 -8.717081E-06  6.546179E-07 -5.681650E-09  9.805500E-09 -4.914400E-08  3.678000E-09
  8.210000E+01 -8.500000E+01  2.059600E+07  7.444000E+01  8.165200E-02  0.000000E+00  5.754000E-02  4.707700E-03  3.851200E-02 -8.232500E+03  1.000000E+00  6.435000E+02  1.031500E+03 -2.613123E+00  2.597845E-01 -6.008809E+01  2.491164E+02 -8.449868E-06  3.056351E-07 -4.843917E-07  1.334782E-08 -3.564911E-07  8.231846E-08 -3.247885E-08  7.373671E-08 -8.417396E-06  2.318977E-07 -3.363350E-09  7.732400E-09 -4.714900E-08  1.294225E-09
  9.035000E+01 -8.500000E+01  2.059900E+07  7.444000E+01  7.680100E-02  0.000000E+00  5.755300E-02  4.707900E-03  3.851100E-02 -7.923000E+03  1.000000E+00  6.435600E+02  1.031510E+03 -2.451951E+00  2.315499E-01 -5.451120E+01  2.301799E+02 -7.942255E-06  2.337951E-07 -4.560701E-07  1.020712E-08 -3.237951E-07  6.306214E-08 -1.874390E-08  5.650197E-08 -7.923520E-06  1.772932E-07 -2.054700E-09  6.274500E-09 -4.417800E-08  9.847150E-10
  9.942000E+01 -8.500000E+01  2.060200E+07  7.444000E+01  7.315700E-02  0.000000E+00  5.756600E-02  4.708200E-03  3.851000E-02 -7.687200E+03  1.000000E+00  6.436300E+02  1.031520E+03 -2.334282E+00  3.149512E-01 -4.948502E+01  1.144026E+02 -7.568491E-06  5.181817E-07 -4.350665E-07  2.728729E-08 -3.024538E-07  6.231868E-08 -1.148712E-08  4.427999E-08 -7.557007E-06  4.739018E-07 -1.318400E-09  5.146350E-09 -4.198450E-08  2.626300E-09
  1.094000E+02 -8.500000E+01  2.060500E+07  7.444000E+01  7.030200E-02  0.000000E+00  5.757700E-02  4.708400E-03  3.851000E-02 -7.500300E+03  1.000000E+00  6.436900E+02  1.031530E+03 -2.278245E+00  3.426368E-01 -4.494466E+01  8.341034E+01 -7.391050E-06  6.178881E-07 -4.251578E-07  3.354044E-08 -2.918590E-07  5.775331E-08 -7.557118E-09  3.549616E-08 -7.383488E-06  5.823925E-07 -9.004000E-10  4.281450E-09 -4.090600E-08  3.219100E-09
  1.204000E+02 -8.500000E+01  2.060800E+07  7.444000E+01  6.801200E-02  0.000000E+00  5.758700E-02  4.708600E-03  3.851000E-02 -7.348800E+03  1.000000E+00  6.437600E+02  1.031540E+03 -2.240011E+00  3.378777E-01 -4.083548E+01  6.841123E+01 -7.269604E-06  6.098349E-07 -4.183707E-07  3.345432E-08 -2.849207E-07  5.125503E-08 -5.192649E-09  2.902830E-08 -7.264410E-06  5.808066E-07 -6.382050E-10  3.610300E-09 -4.015600E-08  3.204150E-09
  1.324000E+02 -8.500000E+01  2.061200E+07  7.444000E+01  6.614800E-02  0.000000E+00  5.759600E-02  4.708900E-03  3.851000E-02 -7.224400E+03  1.000000E+00  6.438300E+02  1.031540E+03 -2.193624E+00  2.953544E-01 -3.710680E+01  6.350285E+01 -7.120715E-06  4.776223E-07 -4.099444E-07  2.612483E-08 -2.777335E-07  4.147483E-08 -3.670246E-09  2.412685E-08 -7.117051E-06  4.534957E-07 -4.629600E-10  3.078300E-09 -3.927000E-08  2.497950E-09
  1.457000E+02 -8.500000E+01  2.061600E+07  7.444000E+01  6.461300E-02  0.000000E+00  5.760400E-02  4.709200E-03  3.851100E-02 -7.121200E+03  1.000000E+00  6.439100E+02  1.031550E+03 -2.109021E+00  2.270715E-01 -3.372295E+01  7.505625E+01 -6.847148E-06  2.608113E-07 -3.942980E-07  1.386207E-08 -2.662041E-07  2.938219E-08 -2.625765E-09  2.021319E-08 -6.844523E-06  2.405983E-07 -3.385000E-10  2.635065E-09 -3.771000E-08  1.323540E-09
  1.603000E+02 -8.500000E+01  2.062000E+07  7.444000E+01  6.335300E-02  0.000000E+00  5.761100E-02  4.709500E-03  3.851200E-02 -7.035900E+03  1.000000E+00  6.439800E+02  1.031560E+03 -1.973897E+00  1.655513E-01 -3.065219E+01  1.859405E+02 -6.409111E-06  6.519604E-08 -3.691486E-07  2.780520E-09 -2.486350E-07  1.871969E-08 -1.888483E-09  1.694159E-08 -6.407220E-06  4.825429E-08 -2.479000E-10  2.248980E-09 -3.525750E-08  2.651250E-10
  1.763000E+02 -8.500000E+01  2.062300E+07  7.444000E+01  6.233800E-02  0.000000E+00  5.761800E-02  4.709900E-03  3.851300E-02 -6.966900E+03  1.000000E+00  6.440600E+02  1.031560E+03 -1.806280E+00  1.351647E-01 -2.785814E+01 -2.551550E+02 -5.865273E-06 -3.052389E-08 -3.378813E-07 -2.580314E-09 -2.272046E-07  1.247416E-08 -1.374223E-09  1.426706E-08 -5.863900E-06 -4.479103E-08 -1.830800E-10  1.922500E-09 -3.223600E-08 -2.548200E-10
  1.940000E+02 -8.500000E+01  2.062700E+07  7.444000E+01  6.152900E-02  0.000000E+00  5.762400E-02  4.710200E-03  3.851400E-02 -6.911600E+03  1.000000E+00  6.441400E+02  1.031570E+03 -1.632350E+00  1.243683E-01 -2.531965E+01 -9.644358E+01 -5.300742E-06 -6.335384E-08 -3.054030E-07 -4.352603E-09 -2.051302E-07  9.224625E-09 -1.020939E-09  1.219260E-08 -5.299722E-06 -7.554642E-08 -1.376450E-10  1.662920E-09 -2.911150E-08 -4.241450E-10
  2.134000E+02 -8.500000E+01  2.063100E+07  7.444000E+01  6.088200E-02  0.000000E+00  5.762900E-02  4.710500E-03  3.851500E-02 -6.867300E+03  1.000000E+00  6.442200E+02  1.031570E+03 -1.467358E+00  1.246697E-01 -2.302352E+01 -8.416232E+01 -4.765108E-06 -6.054021E-08 -2.745755E-07 -4.100048E-09 -1.842725E-07  7.823483E-09 -7.769651E-10  1.061489E-08 -4.764331E-06 -7.115516E-08 -1.057675E-10  1.461870E-09 -2.615400E-08 -3.965400E-10
  2.347000E+02 -8.500000E+01  2.063500E+07  7.444000E+01  6.036200E-02  0.000000E+00  5.763400E-02  4.710800E-03  3.851600E-02 -6.831500E+03  1.000000E+00  6.443000E+02  1.031580E+03 -1.319235E+00  1.319815E-01 -2.093158E+01 -1.282786E+02 -4.284193E-06 -3.529201E-08 -2.468908E-07 -2.576600E-09 -1.655923E-07  7.652581E-09 -6.068982E-10  9.419663E-09 -4.283586E-06 -4.471163E-08 -8.326450E-11  1.307455E-09 -2.350300E-08 -2.480550E-10
  2.581000E+02 -8.500000E+01  2.063900E+07  7.444000E+01  5.994300E-02  0.000000E+00  5.763900E-02  4.711100E-03  3.851700E-02 -6.802600E+03  1.000000E+00  6.443700E+02  1.031590E+03 -1.197254E+00  1.494579E-01 -1.902720E+01  1.677646E+02 -3.888131E-06  2.268034E-08 -2.240886E-07  8.166319E-10 -1.502293E-07  9.020286E-09 -4.893004E-10  8.515026E-09 -3.887642E-06  1.416537E-08 -6.755600E-11  1.189345E-09 -2.132200E-08  7.757800E-11
  2.839000E+02 -8.500000E+01  2.064200E+07  7.444000E+01  5.960400E-02  0.000000E+00  5.764400E-02  4.711400E-03  3.851800E-02 -6.779200E+03  1.000000E+00  6.444500E+02  1.031590E+03 -1.160764E+00  2.180009E-01 -1.729948E+01  1.998600E+01 -3.769666E-06  2.455704E-07 -2.172814E-07  1.370544E-08 -1.456131E-07  1.695246E-08 -4.285639E-10  7.833371E-09 -3.769239E-06  2.377367E-07 -5.948150E-11  1.099680E-09 -2.066550E-08  1.302445E-09
  3.123000E+02 -8.500000E+01  2.064600E+07  7.444000E+01  5.932700E-02  0.000000E+00  5.764800E-02  4.711700E-03  3.852000E-02 -6.760000E+03  1.000000E+00  6.445300E+02  1.031600E+03 -1.219729E+00  2.414710E-01 -1.572956E+01  1.380088E+01 -3.961187E-06  3.222322E-07 -2.283403E-07  1.815782E-08 -1.529835E-07  1.938243E-08 -4.143562E-10  7.286603E-09 -3.960774E-06  3.149459E-07 -5.774900E-11  1.027110E-09 -2.170950E-08  1.725050E-09
  3.434000E+02 -8.500000E+01  2.065100E+07  7.444000E+01  5.910100E-02  0.000000E+00  5.765200E-02  4.712100E-03  3.852100E-02 -6.744400E+03  1.000000E+00  6.446300E+02  1.031600E+03 -1.295563E+00  2.272225E-01 -1.430436E+01  1.255983E+01 -4.207477E-06  2.765683E-07 -2.425563E-07  1.555126E-08 -1.624770E-07  1.720541E-08 -4.114496E-10  6.848914E-09 -4.207065E-06  2.697190E-07 -5.753000E-11  9.686200E-10 -2.305450E-08  1.477020E-09
  3.777000E+02 -8.500000E+01  2.065700E+07  7.444000E+01  5.892300E-02  0.000000E+00  5.765600E-02  4.712600E-03  3.852400E-02 -6.732000E+03  1.000000E+00  6.447500E+02  1.031610E+03 -1.306836E+00  1.757440E-01 -1.300549E+01  2.036228E+01 -4.244075E-06  1.101619E-07 -2.446828E-07  5.977004E-09 -1.638803E-07  1.046618E-08 -3.937112E-10  6.504055E-09 -4.243688E-06  1.036583E-07 -5.518400E-11  9.222150E-10 -2.325100E-08  5.675400E-10
  4.154000E+02 -8.500000E+01  2.066300E+07  7.444000E+01  5.878700E-02  0.000000E+00  5.766000E-02  4.713100E-03  3.852600E-02 -6.722600E+03  1.000000E+00  6.448700E+02  1.031610E+03 -1.230715E+00  1.448825E-01 -1.182445E+01  1.390049E+02 -3.996850E-06  1.046262E-08 -2.304438E-07  2.429767E-10 -1.543301E-07  6.381840E-09 -3.557896E-10  6.249102E-09 -3.996504E-06  4.213505E-09 -4.995950E-11  8.877200E-10 -2.189350E-08  2.305500E-11
  4.568000E+02 -8.500000E+01  2.066900E+07  7.444000E+01  5.868500E-02  0.000000E+00  5.766300E-02  4.713600E-03  3.852900E-02 -6.715500E+03  1.000000E+00  6.450000E+02  1.031620E+03 -1.126129E+00  1.440682E-01 -1.075148E+01  1.455169E+02 -3.657180E-06  8.038339E-09 -2.108713E-07  1.139033E-10 -1.412144E-07  6.110666E-09 -3.151255E-10  6.063287E-09 -3.656866E-06  1.975040E-09 -4.431050E-11  8.625250E-10 -2.003100E-08  1.079820E-11
  5.024000E+02 -8.500000E+01  2.067500E+07  7.444000E+01  5.860500E-02  0.000000E+00  5.766600E-02  4.714100E-03  3.853200E-02 -6.709900E+03  1.000000E+00  6.451200E+02  1.031620E+03 -1.094266E+00  1.857186E-01 -9.775821E+00  9.373756E+00 -3.553669E-06  1.431403E-07 -2.049138E-07  7.912887E-09 -1.372208E-07  1.118557E-08 -2.977459E-10  5.926997E-09 -3.553368E-06  1.372133E-07 -4.191400E-11  8.439700E-10 -1.946250E-08  7.510500E-10
  5.525000E+02 -8.500000E+01  2.068200E+07  7.444000E+01  5.853400E-02  0.000000E+00  5.766900E-02  4.714700E-03  3.853500E-02 -6.705000E+03  1.000000E+00  6.452600E+02  1.031630E+03 -1.200256E+00  2.234413E-01 -8.889009E+00  4.975930E+00 -3.897821E-06  2.655014E-07 -2.247692E-07  1.497700E-08 -1.505173E-07  1.578131E-08 -3.178716E-10  5.802058E-09 -3.897505E-06  2.596995E-07 -4.479200E-11  8.269150E-10 -2.134550E-08  1.421415E-09
  6.076000E+02 -8.500000E+01  2.069100E+07  7.444000E+01  5.846000E-02  0.000000E+00  5.767100E-02  4.715500E-03  3.854000E-02 -6.699900E+03  1.000000E+00  6.454400E+02  1.031630E+03 -1.321888E+00  1.922861E-01 -8.083499E+00  5.741688E+00 -4.292765E-06  1.647262E-07 -2.475519E-07  9.174138E-09 -1.657775E-07  1.175606E-08 -3.385456E-10  5.652711E-09 -4.292425E-06  1.590735E-07 -4.776450E-11  8.063400E-10 -2.350600E-08  8.705700E-10
  6.682000E+02 -8.500000E+01  2.070100E+07  7.444000E+01  5.834900E-02  0.000000E+00  5.767300E-02  4.716300E-03  3.854500E-02 -6.692100E+03  1.000000E+00  6.456500E+02  1.031640E+03 -1.312585E+00  1.706174E-01 -7.350948E+00  6.801970E+00 -4.262581E-06  9.470375E-08 -2.458216E-07  5.149006E-09 -1.645457E-07  8.840582E-09 -2.442121E-10  5.425418E-09 -4.262327E-06  8.927824E-08 -3.481300E-11  7.750700E-10 -2.331800E-08  4.884250E-10
  7.348000E+02 -8.500000E+01  2.071100E+07  7.444000E+01  5.654200E-02  0.000000E+00  5.767400E-02  4.717200E-03  3.855000E-02 -6.565800E+03  1.000000E+00  6.458600E+02  1.031650E+03 -1.269133E+00  2.784077E-01 -6.684561E+00  1.933763E+00 -4.121476E-06  4.476443E-07 -2.376912E-07  2.571153E-08 -1.590399E-07  1.901511E-08 -1.491412E-10  1.839960E-09 -4.121313E-06  4.458038E-07 -2.172000E-11  2.680200E-10 -2.252400E-08  2.426850E-09
  8.081000E+02 -8.500000E+01  2.072300E+07  7.444000E+01  5.654500E-02  0.000000E+00  5.767400E-02  4.718200E-03  3.855700E-02 -6.566000E+03  1.000000E+00  6.460900E+02  1.031650E+03 -1.187171E+00  3.675013E-01 -6.078534E+00  1.282160E+00 -3.855214E-06  7.357623E-07 -2.223354E-07  4.232854E-08 -1.487858E-07  3.013026E-08 -1.368154E-10  1.845880E-09 -3.855075E-06  7.339168E-07 -1.993650E-11  2.687700E-10 -2.106750E-08  3.936850E-09
  8.887000E+02 -8.500000E+01  2.073300E+07  7.444000E+01  5.642600E-02  0.000000E+00  5.767300E-02  4.719100E-03  3.856300E-02 -6.557600E+03  1.000000E+00  6.463100E+02  1.031660E+03 -1.089413E+00  1.738005E-01 -5.527229E+00  3.339493E+00 -3.537677E-06  1.115520E-07 -2.040237E-07  6.343207E-09 -1.365388E-07  5.801995E-09 -1.101200E-10  1.735587E-09 -3.537578E-06  1.098165E-07 -1.611350E-11  2.531550E-10 -1.932650E-08  5.850700E-10
  9.772000E+02 -8.500000E+01  2.074500E+07  7.444000E+01  5.599700E-02  0.000000E+00  5.767300E-02  4.720100E-03  3.856900E-02 -6.527400E+03  1.000000E+00  6.465400E+02  1.031660E+03 -1.364497E+00  2.141840E-01 -5.026335E+00  1.890775E+00 -4.430960E-06  2.429807E-07 -2.555474E-07  1.397382E-08 -1.709589E-07  1.003075E-08 -4.838494E-11  1.412972E-09 -4.430917E-06  2.415677E-07 -7.109000E-12  2.076000E-10 -2.375050E-08  1.301840E-09
  1.075000E+03 -8.500000E+01  2.075500E+07  7.444000E+01  2.610500E-02  0.000000E+00  5.767400E-02  4.720900E-03  3.857500E-02 -4.149500E+03  1.000000E+00  6.467500E+02  1.031670E+03 -2.234822E+00  1.704680E-01 -4.500128E+00 -3.732109E-02 -7.410435E-06  1.007429E-07 -4.324797E-07  5.810212E-09 -2.014270E-07  3.886101E-09  0.000000E+00  0.000000E+00 -7.410435E-06  1.007429E-07  0.000000E+00  0.000000E+00 -3.866050E-08  5.333300E-10
  1.182000E+03 -8.500000E+01  2.076200E+07  7.444000E+01  0.000000E+00  0.000000E+00  5.875200E-02  1.000000E+00  2.069800E-02  0.000000E+00  1.000000E+00  0.000000E+00  1.028250E+03 -2.386428E+00  5.155894E-02 -4.047400E+00 -2.896423E-01 -7.965760E-06 -2.899280E-07 -4.705758E-07 -1.682450E-08 -1.222160E-07 -9.472479E-09  0.000000E+00  0.000000E+00 -7.965760E-06 -2.899280E-07  0.000000E+00  0.000000E+00 -4.124850E-08 -1.541520E-09
  1.300000E+03 -8.500000E+01  2.077100E+07  7.444000E+01  0.000000E+00  0.000000E+00  5.954500E-02  1.000000E+00  7.544700E-03  0.000000E+00  1.000000E+00  0.000000E+00  1.025750E+03 -1.717865E+00  1.018033E-01 -3.716260E+00 -9.529186E-01 -5.675382E-06 -1.259637E-07 -3.387549E-07 -7.459389E-09 -2.931774E-08 -1.632395E-09  0.000000E+00  0.000000E+00 -5.675382E-06 -1.259637E-07  0.000000E+00  0.000000E+00 -2.944350E-08 -6.524400E-10
  1.429000E+03 -8.500000E+01  2.077800E+07  7.444000E+01  0.000000E+00  0.000000E+00  5.988000E-02  1.000000E+00  1.993800E-03  0.000000E+00  1.000000E+00  0.000000E+00  1.024700E+03 -1.289608E+00  1.122492E-01 -3.392123E+00 -1.190947E+00 -4.243978E-06 -9.011876E-08 -2.543062E-07 -5.389392E-09 -5.509790E-09 -2.942287E-10  0.000000E+00  0.000000E+00 -4.243978E-06 -9.011876E-08  0.000000E+00  0.000000E+00 -2.203300E-08 -4.676150E-10
  1.571000E+03 -8.500000E+01  2.078400E+07  7.444000E+01  0.000000E+00  0.000000E+00  5.997800E-02  1.000000E+00  3.644300E-04  0.000000E+00  1.000000E+00  0.000000E+00  1.024400E+03 -1.011967E+00  1.311035E-01 -3.088243E+00 -3.668985E+00 -3.326647E-06 -2.756402E-08 -1.995550E-07 -1.652912E-09 -7.321222E-10 -1.538345E-11  0.000000E+00  0.000000E+00 -3.326647E-06 -2.756402E-08  0.000000E+00  0.000000E+00 -1.727400E-08 -1.430960E-10
  1.728000E+03 -8.500000E+01  2.078900E+07  7.444000E+01  0.000000E+00  0.000000E+00  5.999700E-02  1.000000E+00  4.745600E-05  0.000000E+00  1.000000E+00  0.000000E+00  1.024340E+03 -7.569660E-01  1.159680E-01 -2.809305E+00 -9.653004E-01 -2.487877E-06 -7.754250E-08 -1.492683E-07 -4.652212E-09 -7.568358E-11 -5.391816E-12  0.000000E+00  0.000000E+00 -2.487877E-06 -7.754250E-08  0.000000E+00  0.000000E+00 -1.291900E-08 -4.025900E-10
  1.900000E+03 -8.500000E+01  2.079300E+07  7.444000E+01  0.000000E+00  0.000000E+00  6.000000E-02  1.000000E+00  3.895500E-06  0.000000E+00  1.000000E+00  0.000000E+00  1.024330E+03 -4.075088E-01  1.120722E-01 -2.554171E+00 -6.646663E-01 -1.339290E-06 -9.040269E-08 -8.035712E-08 -5.424143E-09 -3.868994E-12 -4.960379E-13  0.000000E+00  0.000000E+00 -1.339290E-06 -9.040269E-08  0.000000E+00  0.000000E+00 -6.954500E-09 -4.693650E-10
  2.089000E+03 -8.500000E+01  2.079400E+07  7.444000E+01  0.000000E+00  0.000000E+00  6.000000E-02  1.000000E+00  2.157200E-07  0.000000E+00  1.000000E+00  0.000000E+00  1.024330E+03 -1.576915E-01  1.307098E-01 -2.322578E+00 -1.969335E+00 -5.182541E-07 -2.884819E-08 -3.109525E-08 -1.730893E-09 -8.046205E-14 -8.454476E-15  0.000000E+00  0.000000E+00 -5.182541E-07 -2.884819E-08  0.000000E+00  0.000000E+00 -2.691200E-09 -1.497800E-10
  2.298000E+03 -8.500000E+01  2.079500E+07  7.444000E+01  0.000000E+00  0.000000E+00  6.000000E-02  1.000000E+00  9.407900E-09  0.000000E+00  1.000000E+00  0.000000E+00  1.024330E+03 -8.689133E-02  1.392643E-01 -2.112658E+00 -8.225508E+01 -2.855691E-07 -5.950508E-10 -1.713416E-08 -3.570305E-11 -1.471781E-15 -7.407274E-18  0.000000E+00  0.000000E+00 -2.855691E-07 -5.950508E-10  0.000000E+00  0.000000E+00 -1.482900E-09 -3.089450E-12
  2.527000E+03 -8.500000E+01  2.079600E+07  7.444000E+01  0.000000E+00  0.000000E+00  6.000000E-02  1.000000E+00  3.209500E-10  0.000000E+00  1.000000E+00  0.000000E+00  1.024330E+03 -7.745665E-02  1.394411E-01 -1.921044E+00 -3.713840E+03 -2.545614E-07 -1.084867E-11 -1.527368E-08 -6.509209E-13 -4.395192E-17 -4.512696E-21  0.000000E+00  0.000000E+00 -2.545614E-07 -1.084867E-11  0.000000E+00  0.000000E+00 -1.321850E-09 -5.632550E-14
  2.778000E+03 -8.500000E+01  2.079600E+07  7.444000E+01  0.000000E+00  0.000000E+00  6.000000E-02  1.000000E+00  8.636000E-12  0.000000E+00  1.000000E+00  0.000000E+00  1.024330E+03 -7.004537E-02  1.394438E-01 -1.747108E+00 -1.666635E+04 -2.302034E-07 -1.974521E-12 -1.381222E-08 -1.184715E-13 -1.064051E-18 -2.165529E-23  0.000000E+00  0.000000E+00 -2.302034E-07 -1.974521E-12  0.000000E+00  0.000000E+00 -1.195400E-09 -1.025160E-14
  3.055000E+03 -8.500000E+01  2.079700E+07  7.444000E+01  0.000000E+00  0.000000E+00  6.000000E-02  1.000000E+00  1.847800E-13  0.000000E+00  1.000000E+00  0.000000E+00  1.024330E+03 -6.331271E-02  1.394439E-01 -1.588799E+00 -1.585372E+04 -2.080764E-07 -1.714889E-12 -1.248459E-08 -1.028934E-13 -2.051516E-20 -3.961941E-25  0.000000E+00  0.000000E+00 -2.080764E-07 -1.714889E-12  0.000000E+00  0.000000E+00 -1.080500E-09 -8.903750E-15
  3.359000E+03 -8.500000E+01  2.079800E+07  7.444000E+01  0.000000E+00  0.000000E+00  6.000000E-02  1.000000E+00  3.167600E-15  0.000000E+00  1.000000E+00  0.000000E+00  1.024330E+03 -5.717849E-02  1.394440E-01 -1.444632E+00 -1.433745E+04 -1.879161E-07 -1.568455E-12 -1.127496E-08 -9.410739E-14 -3.166888E-22 -6.124569E-27  0.000000E+00  0.000000E+00 -1.879161E-07 -1.568455E-12  0.000000E+00  0.000000E+00 -9.758000E-10 -8.143500E-15
  3.694000E+03 -8.500000E+01  2.079800E+07  7.444000E+01  0.000000E+00  0.000000E+00  6.000000E-02  1.000000E+00  4.378200E-17  0.000000E+00  1.000000E+00  0.000000E+00  1.024330E+03 -5.161526E-02  1.394444E-01 -1.313929E+00 -1.306361E+04 -1.696321E-07 -1.423492E-12 -1.017793E-08 -8.540941E-14 -3.943654E-24 -7.582381E-29  0.000000E+00  0.000000E+00 -1.696321E-07 -1.423492E-12  0.000000E+00  0.000000E+00 -8.808650E-10 -7.390700E-15
  4.062000E+03 -8.500000E+01  2.079900E+07  7.444000E+01  0.000000E+00  0.000000E+00  6.000000E-02  1.000000E+00  4.911100E-19  0.000000E+00  1.000000E+00  0.000000E+00  1.024330E+03 -4.655603E-02  1.394439E-01 -1.195000E+00 -1.202624E+04 -1.530047E-07 -1.278889E-12 -9.180282E-09 -7.673325E-14 -3.984171E-26 -7.547443E-31  0.000000E+00  0.000000E+00 -1.530047E-07 -1.278889E-12  0.000000E+00  0.000000E+00 -7.945200E-10 -6.639950E-15
  4.467000E+03 -8.500000E+01  2.080000E+07  7.444000E+01  0.000000E+00  0.000000E+00  6.000000E-02  1.000000E+00  4.494900E-21  0.000000E+00  1.000000E+00  0.000000E+00  1.024330E+03 -4.195464E-02  1.394441E-01 -1.086653E+00 -1.121519E+04 -1.378824E-07 -1.134585E-12 -8.272942E-09 -6.807515E-14 -3.282758E-28 -6.057397E-33  0.000000E+00  0.000000E+00 -1.378824E-07 -1.134585E-12  0.000000E+00  0.000000E+00 -7.159950E-10 -5.890700E-15
  4.912000E+03 -8.500000E+01  2.080000E+07  7.444000E+01  0.000000E+00  0.000000E+00  6.000000E-02  1.000000E+00  3.370300E-23  0.000000E+00  1.000000E+00  0.000000E+00  1.024340E+03 -3.778583E-02  1.394444E-01 -9.882115E-01 -1.061825E+04 -1.241814E-07 -9.908658E-13 -7.450892E-09 -5.945195E-14 -2.214374E-30 -3.923338E-35  0.000000E+00  0.000000E+00 -1.241814E-07 -9.908658E-13  0.000000E+00  0.000000E+00 -6.448500E-10 -5.144500E-15
  5.401000E+03 -8.500000E+01  2.080100E+07  7.444000E+01  0.000000E+00  0.000000E+00  6.000000E-02  1.000000E+00  2.078600E-25  0.000000E+00  1.000000E+00  0.000000E+00  1.024340E+03 -3.401753E-02  1.394442E-01 -8.988112E-01 -1.026495E+04 -1.117968E-07 -8.475618E-13 -6.707806E-09 -5.085388E-14 -1.228697E-32 -2.048312E-37  0.000000E+00  0.000000E+00 -1.117968E-07 -8.475618E-13  0.000000E+00  0.000000E+00 -5.805400E-10 -4.400500E-15
  5.939000E+03 -8.500000E+01  2.080200E+07  7.444000E+01  0.000000E+00  0.000000E+00  6.000000E-02  1.000000E+00  1.057300E-27  0.000000E+00  1.000000E+00  0.000000E+00  1.024340E+03 -3.061104E-02  1.394441E-01 -8.173863E-01 -1.020661E+04 -1.006013E-07 -7.048740E-13 -6.036078E-09 -4.229246E-14 -5.619963E-35 -8.580124E-40  0.000000E+00  0.000000E+00 -1.006013E-07 -7.048740E-13  0.000000E+00  0.000000E+00 -5.224000E-10 -3.659650E-15
  6.530000E+03 -8.500000E+01  2.080200E+07  7.444000E+01  0.000000E+00  0.000000E+00  6.000000E-02  1.000000E+00  4.443600E-30  0.000000E+00  1.000000E+00  0.000000E+00  1.024340E+03 -2.754463E-02  1.394441E-01 -7.432850E-01 -1.057496E+04 -9.052348E-08 -5.628265E-13 -5.431421E-09 -3.376969E-14 -2.123882E-37 -2.852683E-42  0.000000E+00  0.000000E+00 -9.052348E-08 -5.628265E-13  0.000000E+00  0.000000E+00 -4.700650E-10 -2.922150E-15
  7.181000E+03 -8.500000E+01  2.080300E+07  7.444000E+01  0.000000E+00  0.000000E+00  6.000000E-02  1.000000E+00  1.541500E-32  0.000000E+00  1.000000E+00  0.000000E+00  1.024340E+03 -2.479927E-02  1.394444E-01 -6.759032E-01 -1.168064E+04 -8.150096E-08 -4.213682E-13 -4.890069E-09 -2.528212E-14 -6.626490E-40 -7.343640E-45  0.000000E+00  0.000000E+00 -8.150096E-08 -4.213682E-13  0.000000E+00  0.000000E+00 -4.232150E-10 -2.187700E-15
  7.896000E+03 -8.500000E+01  2.080300E+07  7.444000E+01  0.000000E+00  0.000000E+00  6.000000E-02  1.000000E+00  4.400700E-35  0.000000E+00  1.000000E+00  0.000000E+00  1.024340E+03 -2.236054E-02  1.394444E-01 -6.147275E-01 -1.450903E+04 -7.348597E-08 -2.805361E-13 -4.409165E-09 -1.683219E-14 -1.703348E-42 -1.384068E-47  0.000000E+00  0.000000E+00 -7.348597E-08 -2.805361E-13  0.000000E+00  0.000000E+00 -3.815950E-10 -1.456550E-15
  8.682000E+03 -8.500000E+01  2.080400E+07  7.444000E+01  0.000000E+00  0.000000E+00  6.000000E-02  1.000000E+00  1.027200E-37  0.000000E+00  1.000000E+00  0.000000E+00  1.024340E+03 -2.020866E-02  1.394444E-01 -5.590650E-01 -2.402815E+04 -6.641400E-08 -1.401140E-13 -3.984842E-09 -8.406842E-15 -3.581005E-45 -1.600702E-50  0.000000E+00  0.000000E+00 -6.641400E-08 -1.401140E-13  0.000000E+00  0.000000E+00 -3.448700E-10 -7.274600E-16
  9.547000E+03 -8.500000E+01  2.080500E+07  7.444000E+01  0.000000E+00  0.000000E+00  6.000000E-02  1.000000E+00  1.942200E-70  0.000000E+00  1.000000E+00  0.000000E+00  1.024340E+03 -9.600980E-03  1.394444E-01 -2.662609E-01  8.818795E+05 -3.155277E-08 -3.054846E-14 -1.893166E-09 -1.832906E-15 -6.128246E-78 -5.933197E-84  0.000000E+00  0.000000E+00 -3.155277E-08 -3.054846E-14  0.000000E+00  0.000000E+00 -1.638450E-10 -1.586334E-16
  3.750000E-02 -9.500000E+01  2.064800E+07  7.500000E+01  9.771700E-01  2.283100E-02  0.000000E+00  1.887400E-15  1.432700E-02 -1.000000E+07  1.000000E+00  6.410700E+02  0.000000E+00 -3.238349E-02  8.705716E+00 -7.033712E+04  1.890798E+07 -4.885441E-08  1.302847E-05  0.000000E+00  0.000000E+00 -4.885441E-08  1.302847E-05 -4.885441E-08  1.302847E-05  0.000000E+00  0.000000E+00 -4.124000E-10  1.106400E-07  0.000000E+00  0.000000E+00
  1.162000E-01 -9.500000E+01  2.064800E+07  7.500000E+01  9.830500E-01  1.695000E-02  0.000000E+00  2.209300E-14  1.432700E-02 -1.000000E+07  1.000000E+00  6.410700E+02  0.000000E+00 -1.003777E-01  8.706127E+00 -1.038350E+05  5.547136E+06 -1.514317E-07  1.302897E-05  0.000000E+00  0.000000E+00 -1.514317E-07  1.302897E-05 -1.514317E-07  1.302897E-05  0.000000E+00  0.000000E+00 -1.277350E-09  1.099850E-07  0.000000E+00  0.000000E+00
  2.028000E-01 -9.500000E+01  2.064800E+07  7.500000E+01  9.841500E-01  1.585400E-02  0.000000E+00  1.996200E-13  1.432700E-02 -1.000000E+07  1.000000E+00  6.410700E+02  0.000000E+00 -1.751880E-01  8.706964E+00 -5.475697E+04  2.890173E+06 -2.642922E-07  1.303028E-05  0.000000E+00  0.000000E+00 -2.642922E-07  1.303028E-05 -2.642922E-07  1.303028E-05  0.000000E+00  0.000000E+00 -2.228050E-09  1.098700E-07  0.000000E+00  0.000000E+00
  2.980000E-01 -9.500000E+01  2.064800E+07  7.500000E+01  9.845000E-01  1.549700E-02  0.000000E+00  1.413400E-12  1.432700E-02 -1.000000E+07  1.000000E+00  6.410700E+02  0.000000E+00 -2.574188E-01  8.708409E+00 -3.642046E+04  1.789521E+06 -3.883475E-07  1.303251E-05  0.000000E+00  0.000000E+00 -3.883475E-07  1.303251E-05 -3.883475E-07  1.303251E-05  0.000000E+00  0.000000E+00 -3.272650E-09  1.098500E-07  0.000000E+00  0.000000E+00
  4.027000E-01 -9.500000E+01  2.064800E+07  7.500000E+01  9.848900E-01  1.511300E-02  0.000000E+00  8.309800E-12  1.432700E-02 -1.000000E+07  1.000000E+00  6.410700E+02  0.000000E+00 -3.478181E-01  8.710689E+00 -2.668936E+04  1.204407E+06 -5.247266E-07  1.303596E-05  0.000000E+00  0.000000E+00 -5.247266E-07  1.303596E-05 -5.247266E-07  1.303596E-05  0.000000E+00  0.000000E+00 -4.420750E-09  1.098350E-07  0.000000E+00  0.000000E+00
  5.178000E-01 -9.500000E+01  2.064800E+07  7.500000E+01  9.850600E-01  1.493900E-02  0.000000E+00  4.226200E-11  1.432700E-02 -1.000000E+07  1.000000E+00  6.410700E+02  0.000000E+00 -4.473439E-01  8.713985E+00 -2.065318E+04  8.518651E+05 -6.748725E-07  1.304092E-05  0.000000E+00  0.000000E+00 -6.748725E-07  1.304092E-05 -6.748725E-07  1.304092E-05  0.000000E+00  0.000000E+00 -5.685000E-09  1.098600E-07  0.000000E+00  0.000000E+00
  6.444000E-01 -9.500000E+01  2.064800E+07  7.500000E+01  9.851300E-01  1.486900E-02  0.000000E+00  1.910900E-10  1.432700E-02 -1.000000E+07  1.000000E+00  6.410700E+02  0.000000E+00 -5.568628E-01  8.718558E+00 -1.654804E+04  6.225079E+05 -8.400944E-07  1.304779E-05  0.000000E+00  0.000000E+00 -8.400944E-07  1.304779E-05 -8.400944E-07  1.304779E-05  0.000000E+00  0.000000E+00 -7.076300E-09  1.099100E-07  0.000000E+00  0.000000E+00
  7.835000E-01 -9.500000E+01  2.064800E+07  7.500000E+01  9.851900E-01  1.480700E-02  0.000000E+00  7.831800E-10  1.432700E-02 -1.000000E+07  1.000000E+00  6.410700E+02  0.000000E+00 -6.773768E-01  8.724746E+00 -1.358205E+04  4.655127E+05 -1.021905E-06  1.305713E-05  0.000000E+00  0.000000E+00 -1.021905E-06  1.305713E-05 -1.021905E-06  1.305713E-05  0.000000E+00  0.000000E+00 -8.606800E-09  1.099800E-07  0.000000E+00  0.000000E+00
  9.366000E-01 -9.500000E+01  2.064800E+07  7.500000E+01  9.853500E-01  1.465500E-02  0.000000E+00  2.950500E-09  1.432700E-02 -1.000000E+07  1.000000E+00  6.410700E+02  0.000000E+00 -8.100832E-01  8.732959E+00 -1.134753E+04  3.541774E+05 -1.222109E-06  1.306954E-05  0.000000E+00  0.000000E+00 -1.222109E-06  1.306954E-05 -1.222109E-06  1.306954E-05  0.000000E+00  0.000000E+00 -1.029230E-08  1.100700E-07  0.000000E+00  0.000000E+00
  1.105000E+00 -9.500000E+01  2.064800E+07  7.500000E+01  9.853400E-01  1.465900E-02  0.000000E+00  1.032400E-08  1.432700E-02 -1.000000E+07  1.000000E+00  6.410700E+02  0.000000E+00 -9.562538E-01  8.743668E+00 -9.609703E+03  2.729514E+05 -1.442621E-06  1.308570E-05  0.000000E+00  0.000000E+00 -1.442621E-06  1.308570E-05 -1.442621E-06  1.308570E-05  0.000000E+00  0.000000E+00 -1.214900E-08  1.102050E-07  0.000000E+00  0.000000E+00
  1.290000E+00 -9.500000E+01  2.064800E+07  7.500000E+01  9.854000E-01  1.460000E-02  0.000000E+00  3.381500E-08  1.432700E-02 -1.000000E+07  1.000000E+00  6.410700E+02  0.000000E+00 -1.117377E+00  8.757511E+00 -8.225244E+03  2.126595E+05 -1.685690E-06  1.310659E-05  0.000000E+00  0.000000E+00 -1.685690E-06  1.310656E-05 -1.685690E-06  1.310659E-05  0.000000E+00  0.000000E+00 -1.419500E-08  1.103750E-07  0.000000E+00  0.000000E+00
  1.493000E+00 -9.500000E+01  2.064800E+07  7.500000E+01  9.854700E-01  1.452600E-02  0.000000E+00  1.042600E-07  1.432700E-02 -1.000000E+07  1.000000E+00  6.410700E+02  0.000000E+00 -1.295170E+00  8.775225E+00 -7.101635E+03  1.670415E+05 -1.953916E-06  1.313330E-05  0.000000E+00  0.000000E+00 -1.953916E-06  1.313330E-05 -1.953916E-06  1.313330E-05  0.000000E+00  0.000000E+00 -1.644350E-08  1.105900E-07  0.000000E+00  0.000000E+00
  1.717000E+00 -9.500000E+01  2.064800E+07  7.500000E+01  9.865700E-01  1.342700E-02  0.000000E+00  3.039300E-07  1.432700E-02 -1.000000E+07  1.000000E+00  6.410700E+02  0.000000E+00 -1.491395E+00  8.797745E+00 -6.174780E+03  1.321503E+05 -2.249950E-06  1.316729E-05  0.000000E+00  0.000000E+00 -2.249950E-06  1.316729E-05 -2.249950E-06  1.316729E-05  0.000000E+00  0.000000E+00 -1.893950E-08  1.107550E-07  0.000000E+00  0.000000E+00
  1.963000E+00 -9.500000E+01  2.064800E+07  7.500000E+01  9.851800E-01  1.481500E-02  0.000000E+00  8.409500E-07  1.432700E-02 -1.000000E+07  1.000000E+00  6.410700E+02  0.000000E+00 -1.707820E+00  8.826196E+00 -5.399270E+03  1.051188E+05 -2.576457E-06  1.321021E-05  0.000000E+00  0.000000E+00 -2.576453E-06  1.321020E-05 -2.576457E-06  1.321021E-05  0.000000E+00  0.000000E+00 -2.170350E-08  1.112700E-07  0.000000E+00  0.000000E+00
  2.234000E+00 -9.500000E+01  2.064800E+07  7.500000E+01  9.850400E-01  1.496400E-02  0.000000E+00  2.210100E-06  1.432700E-02 -1.000000E+07  1.000000E+00  6.410700E+02  0.000000E+00 -1.946958E+00  8.861959E+00 -4.743658E+03  8.401823E+04 -2.937227E-06  1.326421E-05  0.000000E+00  0.000000E+00 -2.937213E-06  1.326408E-05 -2.937227E-06  1.326421E-05  0.000000E+00  0.000000E+00 -2.473850E-08  1.117400E-07  0.000000E+00  0.000000E+00
  2.531000E+00 -9.500000E+01  2.064800E+07  7.500000E+01  9.854600E-01  1.454400E-02  0.000000E+00  5.529600E-06  1.432700E-02 -1.000000E+07  1.000000E+00  6.410700E+02  0.000000E+00 -2.211671E+00  8.906781E+00 -4.184810E+03  6.741534E+04 -3.336576E-06  1.333179E-05  0.000000E+00  0.000000E+00 -3.336545E-06  1.333169E-05 -3.336576E-06  1.333179E-05  0.000000E+00  0.000000E+00 -2.809450E-08  1.122650E-07  0.000000E+00  0.000000E+00
  2.858000E+00 -9.500000E+01  2.064800E+07  7.500000E+01  9.856100E-01  1.439000E-02  0.000000E+00  1.318600E-05  1.432700E-02 -1.000000E+07  1.000000E+00  6.410700E+02  0.000000E+00 -2.505422E+00  8.962776E+00 -3.705050E+03  5.429568E+04 -3.779734E-06  1.341621E-05  0.000000E+00  0.000000E+00 -3.779653E-06  1.341604E-05 -3.779734E-06  1.341621E-05  0.000000E+00  0.000000E+00 -3.182400E-08  1.129550E-07  0.000000E+00  0.000000E+00
  3.218000E+00 -9.500000E+01  2.064800E+07  7.500000E+01  9.855700E-01  1.442700E-02  0.000000E+00  2.995900E-05  1.432700E-02 -1.000000E+07  1.000000E+00  6.410700E+02  0.000000E+00 -2.831770E+00  9.032497E+00 -3.290342E+03  4.385590E+04 -4.272069E-06  1.352140E-05  0.000000E+00  0.000000E+00 -4.271861E-06  1.352101E-05 -4.272069E-06  1.352140E-05  0.000000E+00  0.000000E+00 -3.597100E-08  1.138450E-07  0.000000E+00  0.000000E+00
  3.613000E+00 -9.500000E+01  2.064800E+07  7.500000E+01  9.854900E-01  1.450700E-02  0.000000E+00  6.482400E-05  1.432700E-02 -1.000000E+07  1.000000E+00  6.410700E+02  0.000000E+00 -3.195319E+00  9.119258E+00 -2.929683E+03  3.551489E+04 -4.820519E-06  1.365233E-05  0.000000E+00  0.000000E+00 -4.820038E-06  1.365142E-05 -4.820519E-06  1.365233E-05  0.000000E+00  0.000000E+00 -4.057900E-08  1.149600E-07  0.000000E+00  0.000000E+00
[truncated: 57,511 more chars]
