# Supplementary material for: CO2 geological storage site selection and long-term potential assessment framework based on TOUGH2/ECO2N
Source: PLoS One. 2025 Apr 24;20(4):e0321715. doi: 10.1371/journal.pone.0321715 (PMC12021137; doi:10.1371/journal.pone.0321715)
Supplement: S1 File — (ZIP) [file pone.0321715.s001.zip › moni/flow.out.4]

Variables = X Z P T SG SS XNACL YH2OG XCO2a PCAP k-red DG DL FLOHx FLOHz FLOHx FLOHz FLOFx FLOFz FNaCx FNaCz FCO2x FCO2z FGASx FGASz Faq.x Faq.z VGASx VGASz VLIQx VLIQz
Zone F=FEPOINT I= 1000 J=  891
  3.750000E-02 -5.000000E+00  2.006000E+07  7.000000E+01  9.773700E-01  2.262900E-02  0.000000E+00  8.821200E-06  1.435800E-02 -1.000000E+07  1.000000E+00  6.612100E+02  0.000000E+00  3.335611E-04  1.593925E-01 -6.921010E+04  3.286644E+07  5.114124E-10  1.372298E-07  0.000000E+00  0.000000E+00  5.114081E-10  1.372156E-07  5.114124E-10  1.372298E-07  0.000000E+00  0.000000E+00  4.209300E-12  1.133550E-09  0.000000E+00  0.000000E+00
  1.162000E-01 -5.000000E+00  2.006000E+07  7.000000E+01  9.833700E-01  1.663400E-02  0.000000E+00  8.592200E-06  1.435800E-02 -1.000000E+07  1.000000E+00  6.612100E+02  0.000000E+00  1.033905E-03  1.593923E-01 -1.021713E+05  9.642205E+06  1.585174E-09  1.372298E-07  0.000000E+00  0.000000E+00  1.585160E-09  1.372157E-07  1.585174E-09  1.372298E-07  0.000000E+00  0.000000E+00  1.299330E-11  1.126650E-09  0.000000E+00  0.000000E+00
  2.028000E-01 -5.000000E+00  2.006000E+07  7.000000E+01  9.842800E-01  1.572500E-02  0.000000E+00  8.547800E-06  1.435800E-02 -1.000000E+07  1.000000E+00  6.612100E+02  0.000000E+00  1.804356E-03  1.593927E-01 -5.387960E+04  5.023789E+06  2.766417E-09  1.372301E-07  0.000000E+00  0.000000E+00  2.766394E-09  1.372163E-07  2.766417E-09  1.372301E-07  0.000000E+00  0.000000E+00  2.261800E-11  1.125600E-09  0.000000E+00  0.000000E+00
  2.980000E-01 -5.000000E+00  2.006000E+07  7.000000E+01  9.846500E-01  1.535000E-02  0.000000E+00  8.532100E-06  1.435800E-02 -1.000000E+07  1.000000E+00  6.612100E+02  0.000000E+00  2.651046E-03  1.593931E-01 -3.583689E+04  3.110605E+06  4.064545E-09  1.372306E-07  0.000000E+00  0.000000E+00  4.064509E-09  1.372167E-07  4.064545E-09  1.372306E-07  0.000000E+00  0.000000E+00  3.321200E-11  1.125100E-09  0.000000E+00  0.000000E+00
  4.027000E-01 -5.000000E+00  2.006000E+07  7.000000E+01  9.848100E-01  1.518600E-02  0.000000E+00  8.528900E-06  1.435800E-02 -1.000000E+07  1.000000E+00  6.612100E+02  0.000000E+00  3.581573E-03  1.593935E-01 -2.626172E+04  2.093547E+06  5.491211E-09  1.372311E-07  0.000000E+00  0.000000E+00  5.491153E-09  1.372172E-07  5.491211E-09  1.372311E-07  0.000000E+00  0.000000E+00  4.485800E-11  1.125000E-09  0.000000E+00  0.000000E+00
  5.178000E-01 -5.000000E+00  2.006000E+07  7.000000E+01  9.851800E-01  1.481700E-02  0.000000E+00  8.525400E-06  1.435800E-02 -1.000000E+07  1.000000E+00  6.612100E+02  0.000000E+00  4.605533E-03  1.593944E-01 -2.032225E+04  1.480737E+06  7.061131E-09  1.372323E-07  0.000000E+00  0.000000E+00  7.061068E-09  1.372183E-07  7.061131E-09  1.372323E-07  0.000000E+00  0.000000E+00  5.766650E-11  1.124550E-09  0.000000E+00  0.000000E+00
  6.444000E-01 -5.000000E+00  2.006000E+07  7.000000E+01  9.852500E-01  1.475300E-02  0.000000E+00  8.530200E-06  1.435800E-02 -1.000000E+07  1.000000E+00  6.612100E+02  0.000000E+00  5.731531E-03  1.593954E-01 -1.628289E+04  1.082066E+06  8.787498E-09  1.372331E-07  0.000000E+00  0.000000E+00  8.787425E-09  1.372191E-07  8.787498E-09  1.372331E-07  0.000000E+00  0.000000E+00  7.175100E-11  1.124550E-09  0.000000E+00  0.000000E+00
  7.835000E-01 -5.000000E+00  2.006000E+07  7.000000E+01  9.854300E-01  1.457200E-02  0.000000E+00  8.535300E-06  1.435800E-02 -1.000000E+07  1.000000E+00  6.612100E+02  0.000000E+00  6.969458E-03  1.593960E-01 -1.336442E+04  8.091682E+05  1.068548E-08  1.372349E-07  0.000000E+00  0.000000E+00  1.068539E-08  1.372210E-07  1.068548E-08  1.372349E-07  0.000000E+00  0.000000E+00  8.723700E-11  1.124350E-09  0.000000E+00  0.000000E+00
  9.366000E-01 -5.000000E+00  2.006000E+07  7.000000E+01  9.852500E-01  1.475400E-02  0.000000E+00  8.547700E-06  1.435800E-02 -1.000000E+07  1.000000E+00  6.612100E+02  0.000000E+00  8.330946E-03  1.593979E-01 -1.116571E+04  6.156419E+05  1.277290E-08  1.372374E-07  0.000000E+00  0.000000E+00  1.277280E-08  1.372236E-07  1.277290E-08  1.372374E-07  0.000000E+00  0.000000E+00  1.042825E-10  1.124500E-09  0.000000E+00  0.000000E+00
  1.105000E+00 -5.000000E+00  2.006000E+07  7.000000E+01  9.855400E-01  1.446400E-02  0.000000E+00  8.559700E-06  1.435800E-02 -1.000000E+07  1.000000E+00  6.612100E+02  0.000000E+00  9.828149E-03  1.593995E-01 -9.455726E+03  4.744526E+05  1.506839E-08  1.372406E-07  0.000000E+00  0.000000E+00  1.506826E-08  1.372267E-07  1.506839E-08  1.372406E-07  0.000000E+00  0.000000E+00  1.230150E-10  1.124300E-09  0.000000E+00  0.000000E+00
  1.290000E+00 -5.000000E+00  2.006000E+07  7.000000E+01  9.855200E-01  1.447900E-02  0.000000E+00  8.578800E-06  1.435800E-02 -1.000000E+07  1.000000E+00  6.612100E+02  0.000000E+00  1.147507E-02  1.594023E-01 -8.093450E+03  3.696531E+05  1.759338E-08  1.372444E-07  0.000000E+00  0.000000E+00  1.759326E-08  1.372304E-07  1.759338E-08  1.372444E-07  0.000000E+00  0.000000E+00  1.436100E-10  1.124300E-09  0.000000E+00  0.000000E+00
  1.493000E+00 -5.000000E+00  2.006000E+07  7.000000E+01  9.855500E-01  1.444700E-02  0.000000E+00  8.606800E-06  1.435800E-02 -1.000000E+07  1.000000E+00  6.612100E+02  0.000000E+00  1.328755E-02  1.594055E-01 -6.987845E+03  2.903575E+05  2.037224E-08  1.372492E-07  0.000000E+00  0.000000E+00  2.037208E-08  1.372353E-07  2.037224E-08  1.372492E-07  0.000000E+00  0.000000E+00  1.662900E-10  1.124300E-09  0.000000E+00  0.000000E+00
  1.717000E+00 -5.000000E+00  2.006000E+07  7.000000E+01  9.857600E-01  1.424400E-02  0.000000E+00  8.631600E-06  1.435800E-02 -1.000000E+07  1.000000E+00  6.612100E+02  0.000000E+00  1.528111E-02  1.594096E-01 -6.075841E+03  2.297093E+05  2.342876E-08  1.372557E-07  0.000000E+00  0.000000E+00  2.342857E-08  1.372417E-07  2.342876E-08  1.372557E-07  0.000000E+00  0.000000E+00  1.912150E-10  1.124400E-09  0.000000E+00  0.000000E+00
  1.963000E+00 -5.000000E+00  2.006000E+07  7.000000E+01  9.853800E-01  1.462300E-02  0.000000E+00  8.676100E-06  1.435800E-02 -1.000000E+07  1.000000E+00  6.612100E+02  0.000000E+00  1.747045E-02  1.594147E-01 -5.312758E+03  1.827218E+05  2.678548E-08  1.372637E-07  0.000000E+00  0.000000E+00  2.678528E-08  1.372495E-07  2.678548E-08  1.372637E-07  0.000000E+00  0.000000E+00  2.186350E-10  1.124400E-09  0.000000E+00  0.000000E+00
  2.234000E+00 -5.000000E+00  2.006000E+07  7.000000E+01  9.855200E-01  1.448000E-02  0.000000E+00  8.720500E-06  1.435800E-02 -1.000000E+07  1.000000E+00  6.612100E+02  0.000000E+00  1.987655E-02  1.594215E-01 -4.667650E+03  1.460438E+05  3.047451E-08  1.372736E-07  0.000000E+00  0.000000E+00  3.047422E-08  1.372598E-07  3.047451E-08  1.372736E-07  0.000000E+00  0.000000E+00  2.487700E-10  1.124550E-09  0.000000E+00  0.000000E+00
  2.531000E+00 -5.000000E+00  2.006000E+07  7.000000E+01  9.856100E-01  1.439100E-02  0.000000E+00  8.766700E-06  1.435800E-02 -1.000000E+07  1.000000E+00  6.612100E+02  0.000000E+00  2.252209E-02  1.594299E-01 -4.117756E+03  1.171837E+05  3.453061E-08  1.372866E-07  0.000000E+00  0.000000E+00  3.453029E-08  1.372725E-07  3.453061E-08  1.372866E-07  0.000000E+00  0.000000E+00  2.818450E-10  1.124500E-09  0.000000E+00  0.000000E+00
  2.858000E+00 -5.000000E+00  2.006000E+07  7.000000E+01  9.856400E-01  1.436100E-02  0.000000E+00  8.823700E-06  1.435800E-02 -1.000000E+07  1.000000E+00  6.612100E+02  0.000000E+00  2.543350E-02  1.594400E-01 -3.645683E+03  9.437906E+04  3.899432E-08  1.373017E-07  0.000000E+00  0.000000E+00  3.899399E-08  1.372871E-07  3.899432E-08  1.373017E-07  0.000000E+00  0.000000E+00  3.182600E-10  1.124600E-09  0.000000E+00  0.000000E+00
  3.218000E+00 -5.000000E+00  2.006000E+07  7.000000E+01  9.857000E-01  1.429700E-02  0.000000E+00  8.893100E-06  1.435800E-02 -1.000000E+07  1.000000E+00  6.612100E+02  0.000000E+00  2.863477E-02  1.594525E-01 -3.237621E+03  7.623162E+04  4.390246E-08  1.373208E-07  0.000000E+00  0.000000E+00  4.390207E-08  1.373063E-07  4.390246E-08  1.373208E-07  0.000000E+00  0.000000E+00  3.583050E-10  1.124700E-09  0.000000E+00  0.000000E+00
  3.613000E+00 -5.000000E+00  2.006000E+07  7.000000E+01  9.856000E-01  1.440100E-02  0.000000E+00  8.972100E-06  1.435800E-02 -1.000000E+07  1.000000E+00  6.612100E+02  0.000000E+00  3.215595E-02  1.594678E-01 -2.882741E+03  6.173330E+04  4.930114E-08  1.373447E-07  0.000000E+00  0.000000E+00  4.930072E-08  1.373304E-07  4.930114E-08  1.373447E-07  0.000000E+00  0.000000E+00  4.023750E-10  1.125000E-09  0.000000E+00  0.000000E+00
  4.048000E+00 -5.000000E+00  2.006000E+07  7.000000E+01  9.856300E-01  1.437000E-02  0.000000E+00  9.053000E-06  1.435800E-02 -1.000000E+07  1.000000E+00  6.612100E+02  0.000000E+00  3.602724E-02  1.594871E-01 -2.572513E+03  5.008499E+04  5.523649E-08  1.373740E-07  0.000000E+00  0.000000E+00  5.523591E-08  1.373594E-07  5.523649E-08  1.373740E-07  0.000000E+00  0.000000E+00  4.508300E-10  1.124850E-09  0.000000E+00  0.000000E+00
  4.526000E+00 -5.000000E+00  2.006000E+07  7.000000E+01  9.858600E-01  1.414500E-02  0.000000E+00  9.139300E-06  1.435800E-02 -1.000000E+07  1.000000E+00  6.612100E+02  0.000000E+00  4.028746E-02  1.595105E-01 -2.300386E+03  4.075983E+04  6.176825E-08  1.374101E-07  0.000000E+00  0.000000E+00  6.176755E-08  1.373954E-07  6.176825E-08  1.374101E-07  0.000000E+00  0.000000E+00  5.040750E-10  1.125600E-09  0.000000E+00  0.000000E+00
  5.052000E+00 -5.000000E+00  2.006000E+07  7.000000E+01  9.856300E-01  1.436800E-02  0.000000E+00  9.223000E-06  1.435800E-02 -1.000000E+07  1.000000E+00  6.612100E+02  0.000000E+00  4.497788E-02  1.595392E-01 -2.061057E+03  3.319994E+04  6.895962E-08  1.374542E-07  0.000000E+00  0.000000E+00  6.895899E-08  1.374394E-07  6.895962E-08  1.374542E-07  0.000000E+00  0.000000E+00  5.627700E-10  1.125800E-09  0.000000E+00  0.000000E+00
  5.630000E+00 -5.000000E+00  2.006000E+07  7.000000E+01  9.856500E-01  1.434600E-02  0.000000E+00  9.304600E-06  1.435800E-02 -1.000000E+07  1.000000E+00  6.612100E+02  0.000000E+00  5.013022E-02  1.595747E-01 -1.849139E+03  2.708847E+04  7.685913E-08  1.375082E-07  0.000000E+00  0.000000E+00  7.685843E-08  1.374932E-07  7.685913E-08  1.375082E-07  0.000000E+00  0.000000E+00  6.272950E-10  1.126300E-09  0.000000E+00  0.000000E+00
  6.266000E+00 -5.000000E+00  2.006000E+07  7.000000E+01  9.856800E-01  1.432500E-02  0.000000E+00  9.394700E-06  1.435800E-02 -1.000000E+07  1.000000E+00  6.612100E+02  0.000000E+00  5.580390E-02  1.596178E-01 -1.661365E+03  2.212490E+04  8.555786E-08  1.375744E-07  0.000000E+00  0.000000E+00  8.555709E-08  1.375593E-07  8.555786E-08  1.375744E-07  0.000000E+00  0.000000E+00  6.982750E-10  1.126800E-09  0.000000E+00  0.000000E+00
  6.965000E+00 -5.000000E+00  2.006000E+07  7.000000E+01  9.856600E-01  1.434000E-02  0.000000E+00  9.498300E-06  1.435800E-02 -1.000000E+07  1.000000E+00  6.612100E+02  0.000000E+00  6.205166E-02  1.596707E-01 -1.494613E+03  1.810128E+04  9.513685E-08  1.376548E-07  0.000000E+00  0.000000E+00  9.513595E-08  1.376397E-07  9.513685E-08  1.376548E-07  0.000000E+00  0.000000E+00  7.764500E-10  1.127400E-09  0.000000E+00  0.000000E+00
  7.734000E+00 -5.000000E+00  2.006000E+07  7.000000E+01  9.856900E-01  1.430900E-02  0.000000E+00  9.627800E-06  1.435800E-02 -1.000000E+07  1.000000E+00  6.612100E+02  0.000000E+00  6.892307E-02  1.597342E-01 -1.345975E+03  1.482068E+04  1.056720E-07  1.377531E-07  0.000000E+00  0.000000E+00  1.056709E-07  1.377377E-07  1.056720E-07  1.377531E-07  0.000000E+00  0.000000E+00  8.624200E-10  1.128250E-09  0.000000E+00  0.000000E+00
  8.579000E+00 -5.000000E+00  2.006000E+07  7.000000E+01  9.856400E-01  1.436200E-02  0.000000E+00  9.791500E-06  1.435800E-02 -1.000000E+07  1.000000E+00  6.612100E+02  0.000000E+00  7.648993E-02  1.598124E-01 -1.213313E+03  1.214512E+04  1.172733E-07  1.378720E-07  0.000000E+00  0.000000E+00  1.172722E-07  1.378562E-07  1.172733E-07  1.378720E-07  0.000000E+00  0.000000E+00  9.571250E-10  1.129300E-09  0.000000E+00  0.000000E+00
  9.508000E+00 -5.000000E+00  2.006000E+07  7.000000E+01  9.858000E-01  1.420100E-02  0.000000E+00  9.982800E-06  1.435800E-02 -1.000000E+07  1.000000E+00  6.612100E+02  0.000000E+00  8.482154E-02  1.599072E-01 -1.094663E+03  9.960454E+03  1.300473E-07  1.380167E-07  0.000000E+00  0.000000E+00  1.300460E-07  1.380012E-07  1.300473E-07  1.380167E-07  0.000000E+00  0.000000E+00  1.061300E-09  1.130350E-09  0.000000E+00  0.000000E+00
  1.053000E+01 -5.000000E+00  2.006000E+07  7.000000E+01  9.857800E-01  1.422500E-02  0.000000E+00  1.015600E-05  1.435800E-02 -1.000000E+07  1.000000E+00  6.612100E+02  0.000000E+00  9.399370E-02  1.600219E-01 -9.883283E+02  8.175374E+03  1.441096E-07  1.381919E-07  0.000000E+00  0.000000E+00  1.441082E-07  1.381757E-07  1.441096E-07  1.381919E-07  0.000000E+00  0.000000E+00  1.176000E-09  1.131750E-09  0.000000E+00  0.000000E+00
  1.165000E+01 -5.000000E+00  2.006000E+07  7.000000E+01  9.856200E-01  1.437800E-02  0.000000E+00  1.031400E-05  1.435800E-02 -1.000000E+07  1.000000E+00  6.612100E+02  0.000000E+00  1.041075E-01  1.601601E-01 -8.930024E+02  6.713018E+03  1.596161E-07  1.384041E-07  0.000000E+00  0.000000E+00  1.596141E-07  1.383873E-07  1.596161E-07  1.384041E-07  0.000000E+00  0.000000E+00  1.302700E-09  1.133550E-09  0.000000E+00  0.000000E+00
  1.289000E+01 -5.000000E+00  2.006000E+07  7.000000E+01  9.857600E-01  1.424100E-02  0.000000E+00  1.047200E-05  1.435800E-02 -1.000000E+07  1.000000E+00  6.612100E+02  0.000000E+00  1.152596E-01  1.603268E-01 -8.074130E+02  5.516508E+03  1.767144E-07  1.386594E-07  0.000000E+00  0.000000E+00  1.767125E-07  1.386427E-07  1.767144E-07  1.386594E-07  0.000000E+00  0.000000E+00  1.442200E-09  1.135700E-09  0.000000E+00  0.000000E+00
  1.425000E+01 -5.000000E+00  2.006000E+07  7.000000E+01  9.858200E-01  1.418500E-02  0.000000E+00  1.066000E-05  1.435800E-02 -1.000000E+07  1.000000E+00  6.612100E+02  0.000000E+00  1.275484E-01  1.605275E-01 -7.303767E+02  4.533556E+03  1.955559E-07  1.389666E-07  0.000000E+00  0.000000E+00  1.955537E-07  1.389494E-07  1.955559E-07  1.389666E-07  0.000000E+00  0.000000E+00  1.595800E-09  1.138050E-09  0.000000E+00  0.000000E+00
  1.574000E+01 -5.000000E+00  2.006000E+07  7.000000E+01  9.855000E-01  1.449800E-02  0.000000E+00  1.088300E-05  1.435800E-02 -1.000000E+07  1.000000E+00  6.612100E+02  0.000000E+00  1.411364E-01  1.607681E-01 -6.611132E+02  3.726841E+03  2.163886E-07  1.393346E-07  0.000000E+00  0.000000E+00  2.163860E-07  1.393175E-07  2.163886E-07  1.393346E-07  0.000000E+00  0.000000E+00  1.766050E-09  1.141400E-09  0.000000E+00  0.000000E+00
  1.739000E+01 -5.000000E+00  2.006000E+07  7.000000E+01  9.858900E-01  1.410900E-02  0.000000E+00  1.110800E-05  1.435800E-02 -1.000000E+07  1.000000E+00  6.612100E+02  0.000000E+00  1.561581E-01  1.610559E-01 -5.987499E+02  3.064495E+03  2.394193E-07  1.397753E-07  0.000000E+00  0.000000E+00  2.394165E-07  1.397577E-07  2.394193E-07  1.397753E-07  0.000000E+00  0.000000E+00  1.953900E-09  1.144700E-09  0.000000E+00  0.000000E+00
  1.919000E+01 -5.000000E+00  2.006000E+07  7.000000E+01  9.857200E-01  1.428400E-02  0.000000E+00  1.134800E-05  1.435800E-02 -1.000000E+07  1.000000E+00  6.612100E+02  0.000000E+00  1.727261E-01  1.613986E-01 -5.423715E+02  2.520574E+03  2.648218E-07  1.402997E-07  0.000000E+00  0.000000E+00  2.648184E-07  1.402818E-07  2.648218E-07  1.402997E-07  0.000000E+00  0.000000E+00  2.161050E-09  1.149100E-09  0.000000E+00  0.000000E+00
  2.118000E+01 -5.000000E+00  2.006000E+07  7.000000E+01  9.856700E-01  1.433400E-02  0.000000E+00  1.162300E-05  1.435800E-02 -1.000000E+07  1.000000E+00  6.612100E+02  0.000000E+00  1.910196E-01  1.618047E-01 -4.914097E+02  2.074043E+03  2.928686E-07  1.409212E-07  0.000000E+00  0.000000E+00  2.928653E-07  1.409030E-07  2.928686E-07  1.409212E-07  0.000000E+00  0.000000E+00  2.390200E-09  1.154250E-09  0.000000E+00  0.000000E+00
  2.336000E+01 -5.000000E+00  2.006000E+07  7.000000E+01  9.858000E-01  1.420200E-02  0.000000E+00  1.194300E-05  1.435800E-02 -1.000000E+07  1.000000E+00  6.612100E+02  0.000000E+00  2.112664E-01  1.622841E-01 -4.453738E+02  1.705822E+03  3.239107E-07  1.416546E-07  0.000000E+00  0.000000E+00  3.239070E-07  1.416358E-07  3.239107E-07  1.416546E-07  0.000000E+00  0.000000E+00  2.643400E-09  1.160050E-09  0.000000E+00  0.000000E+00
  2.576000E+01 -5.000000E+00  2.006000E+07  7.000000E+01  9.856700E-01  1.432600E-02  0.000000E+00  1.231600E-05  1.435800E-02 -1.000000E+07  1.000000E+00  6.612100E+02  0.000000E+00  2.337438E-01  1.628463E-01 -4.038250E+02  1.403070E+03  3.583732E-07  1.425147E-07  0.000000E+00  0.000000E+00  3.583689E-07  1.424963E-07  3.583732E-07  1.425147E-07  0.000000E+00  0.000000E+00  2.924650E-09  1.167300E-09  0.000000E+00  0.000000E+00
  2.840000E+01 -5.000000E+00  2.006000E+07  7.000000E+01  9.857500E-01  1.425400E-02  0.000000E+00  1.275000E-05  1.435800E-02 -1.000000E+07  1.000000E+00  6.612100E+02  0.000000E+00  2.587036E-01  1.635021E-01 -3.662684E+02  1.153778E+03  3.966412E-07  1.435193E-07  0.000000E+00  0.000000E+00  3.966362E-07  1.435001E-07  3.966412E-07  1.435193E-07  0.000000E+00  0.000000E+00  3.237000E-09  1.175450E-09  0.000000E+00  0.000000E+00
  3.131000E+01 -5.000000E+00  2.006000E+07  7.000000E+01  9.859200E-01  1.408500E-02  0.000000E+00  1.329300E-05  1.435800E-02 -1.000000E+07  1.000000E+00  6.612100E+02  0.000000E+00  2.864536E-01  1.642654E-01 -3.322878E+02  9.487882E+02  4.391870E-07  1.446866E-07  0.000000E+00  0.000000E+00  4.391814E-07  1.446657E-07  4.391870E-07  1.446866E-07  0.000000E+00  0.000000E+00  3.583750E-09  1.184900E-09  0.000000E+00  0.000000E+00
  3.450000E+01 -5.000000E+00  2.006000E+07  7.000000E+01  9.857500E-01  1.425300E-02  0.000000E+00  1.395100E-05  1.435800E-02 -1.000000E+07  1.000000E+00  6.612000E+02  0.000000E+00  3.173722E-01  1.651490E-01 -3.015542E+02  7.798966E+02  4.865909E-07  1.460393E-07  0.000000E+00  0.000000E+00  4.865836E-07  1.460179E-07  4.865909E-07  1.460393E-07  0.000000E+00  0.000000E+00  3.970600E-09  1.196050E-09  0.000000E+00  0.000000E+00
  3.801000E+01 -5.000000E+00  2.006000E+07  7.000000E+01  9.858200E-01  1.418300E-02  0.000000E+00  1.460900E-05  1.435800E-02 -1.000000E+07  1.000000E+00  6.612000E+02  0.000000E+00  3.518555E-01  1.661771E-01 -2.737135E+02  6.408071E+02  5.394596E-07  1.476127E-07  0.000000E+00  0.000000E+00  5.394512E-07  1.475899E-07  5.394596E-07  1.476127E-07  0.000000E+00  0.000000E+00  4.402200E-09  1.208700E-09  0.000000E+00  0.000000E+00
  4.187000E+01 -5.000000E+00  2.006000E+07  7.000000E+01  9.858700E-01  1.412900E-02  0.000000E+00  1.527800E-05  1.435800E-02 -1.000000E+07  1.000000E+00  6.612000E+02  0.000000E+00  3.903968E-01  1.673882E-01 -2.484832E+02  5.262735E+02  5.985507E-07  1.494662E-07  0.000000E+00  0.000000E+00  5.985430E-07  1.494422E-07  5.985507E-07  1.494662E-07  0.000000E+00  0.000000E+00  4.884100E-09  1.224300E-09  0.000000E+00  0.000000E+00
  4.612000E+01 -5.000000E+00  2.006000E+07  7.000000E+01  9.857400E-01  1.425700E-02  0.000000E+00  1.608500E-05  1.435800E-02 -1.000000E+07  1.000000E+00  6.612000E+02  0.000000E+00  4.336466E-01  1.688600E-01 -2.256260E+02  4.317223E+02  6.648621E-07  1.517184E-07  0.000000E+00  0.000000E+00  6.648519E-07  1.516932E-07  6.648621E-07  1.517184E-07  0.000000E+00  0.000000E+00  5.425450E-09  1.242600E-09  0.000000E+00  0.000000E+00
  5.079000E+01 -5.000000E+00  2.006000E+07  7.000000E+01  9.859800E-01  1.402500E-02  0.000000E+00  1.723600E-05  1.435800E-02 -1.000000E+07  1.000000E+00  6.612000E+02  0.000000E+00  4.822967E-01  1.707567E-01 -2.048758E+02  3.539615E+02  7.394514E-07  1.546212E-07  0.000000E+00  0.000000E+00  7.394388E-07  1.545946E-07  7.394514E-07  1.546212E-07  0.000000E+00  0.000000E+00  6.033750E-09  1.266250E-09  0.000000E+00  0.000000E+00
  5.592000E+01 -5.000000E+00  2.006000E+07  7.000000E+01  9.859200E-01  1.408400E-02  0.000000E+00  1.886100E-05  1.435800E-02 -1.000000E+07  1.000000E+00  6.612000E+02  0.000000E+00  5.376226E-01  1.734296E-01 -1.860651E+02  2.892350E+02  8.242750E-07  1.587115E-07  0.000000E+00  0.000000E+00  8.242609E-07  1.586826E-07  8.242750E-07  1.587115E-07  0.000000E+00  0.000000E+00  6.725350E-09  1.299850E-09  0.000000E+00  0.000000E+00
  6.156000E+01 -5.000000E+00  2.006000E+07  7.000000E+01  8.992000E-01  2.344600E-03  2.685000E-01  3.634700E-03  1.435800E-02 -3.057800E+05  1.000000E+00  6.612000E+02  1.191990E+03  6.026044E-01  1.776423E-01 -1.694732E+02  2.351530E+02  9.211306E-07  1.651585E-07 -3.075567E-10  0.000000E+00  9.241182E-07  1.645420E-07  9.261010E-07  1.651585E-07 -4.970918E-09  0.000000E+00  7.943000E-09  1.531850E-09 -6.877000E-11  0.000000E+00
  6.777000E+01 -5.000000E+00  2.006000E+07  7.000000E+01  6.291100E-01  0.000000E+00  6.187100E-02  4.253600E-03  3.802700E-02 -5.957800E+04  1.000000E+00  6.612000E+02  1.036660E+03  6.614892E-01  1.554440E-01 -1.541962E+02  2.144292E+02  1.009935E-06  1.309464E-07 -4.604108E-10 -2.662626E-11  1.013247E-06  1.307943E-07  1.017563E-06  1.313766E-07 -7.628313E-09 -4.303504E-10  1.112475E-08  1.719350E-09 -1.011075E-10 -5.953500E-12
  7.460000E+01 -5.000000E+00  2.006000E+07  7.000000E+01  5.771800E-01  0.000000E+00  5.752000E-02  4.265100E-03  3.881500E-02 -4.978900E+04  1.000000E+00  6.612000E+02  1.033780E+03  6.985091E-01  1.371857E-01 -1.397304E+02  2.053358E+02  1.069103E-06  9.971716E-08 -1.905621E-10 -3.647433E-10  1.067720E-06  1.053542E-07  1.072418E-06  1.060584E-07 -3.313272E-09 -6.341149E-09  1.434150E-08  1.524500E-09 -4.011650E-11 -7.716500E-11
  8.210000E+01 -5.000000E+00  2.006000E+07  7.000000E+01  5.661900E-01  0.000000E+00  5.749200E-02  4.265200E-03  3.882000E-02 -4.802000E+04  1.000000E+00  6.612000E+02  1.033760E+03  7.251520E-01  1.322059E-01 -1.267807E+02  1.804858E+02  1.111355E-06  9.032072E-08 -4.529778E-11 -5.481578E-10  1.107369E-06  9.905388E-08  1.112144E-06  9.985512E-08 -7.878551E-10 -9.534427E-09  1.565350E-08  1.474200E-09 -9.335500E-12 -1.130850E-10
  9.035000E+01 -5.000000E+00  2.006000E+07  7.000000E+01  5.637200E-01  0.000000E+00  5.750800E-02  4.265200E-03  3.881700E-02 -4.763500E+04  1.000000E+00  6.612000E+02  1.033770E+03  7.527555E-01  1.299307E-01 -1.151739E+02  1.532851E+02  1.154025E-06  8.637069E-08 -9.205425E-12 -5.966884E-10  1.149256E-06  9.592592E-08  1.154185E-06  9.674648E-08 -1.600652E-10 -1.037579E-08  1.643500E-08  1.438600E-09 -1.887160E-12 -1.223650E-10
  9.942000E+01 -5.000000E+00  2.006000E+07  7.000000E+01  5.629600E-01  0.000000E+00  5.752300E-02  4.265100E-03  3.881400E-02 -4.751800E+04  1.000000E+00  6.612000E+02  1.033780E+03  7.841340E-01  1.287654E-01 -1.046495E+02  1.284327E+02  1.202204E-06  8.443574E-08 -2.011884E-12 -6.124600E-10  1.197109E-06  9.425973E-08  1.202238E-06  9.508338E-08 -3.497394E-11 -1.064730E-08  1.716800E-08  1.417000E-09 -4.116650E-13 -1.253500E-10
  1.094000E+02 -5.000000E+00  2.006000E+07  7.000000E+01  5.625400E-01  0.000000E+00  5.753600E-02  4.265100E-03  3.881200E-02 -4.745300E+04  1.000000E+00  6.612000E+02  1.033790E+03  8.208102E-01  1.279702E-01 -9.510147E+01  1.071530E+02  1.258451E-06  8.313170E-08 -3.768147E-13 -6.215377E-10  1.253090E-06  9.310943E-08  1.258458E-06  9.393429E-08 -6.549242E-12 -1.080266E-08  1.798950E-08  1.401400E-09 -7.702725E-14 -1.270550E-10
  1.204000E+02 -5.000000E+00  2.006000E+07  7.000000E+01  5.622300E-01  0.000000E+00  5.754700E-02  4.265100E-03  3.881000E-02 -4.740400E+04  1.000000E+00  6.612000E+02  1.033800E+03  8.629728E-01  1.268519E-01 -8.643732E+01  8.970544E+01  1.323101E-06  8.135370E-08  2.922426E-13 -6.285870E-10  1.317455E-06  9.145438E-08  1.323094E-06  9.227707E-08  5.078389E-12 -1.092302E-08  1.892600E-08  1.377700E-09  5.968775E-14 -1.283750E-10
  1.324000E+02 -5.000000E+00  2.006000E+07  7.000000E+01  5.619600E-01  0.000000E+00  5.755700E-02  4.265000E-03  3.880800E-02 -4.736400E+04  1.000000E+00  6.612000E+02  1.033800E+03  9.092793E-01  1.248649E-01 -7.856293E+01  7.590818E+01  1.394102E-06  7.825595E-08  7.439333E-13 -6.345100E-10  1.388143E-06  8.846670E-08  1.394084E-06  8.928021E-08  1.292595E-11 -1.102402E-08  1.995200E-08  1.333750E-09  1.518600E-13 -1.294850E-10
  1.457000E+02 -5.000000E+00  2.006000E+07  7.000000E+01  5.617400E-01  0.000000E+00  5.756600E-02  4.265000E-03  3.880600E-02 -4.732900E+04  1.000000E+00  6.612000E+02  1.033810E+03  9.571539E-01  1.216289E-01 -7.140955E+01  6.526454E+01  1.467506E-06  7.325590E-08  1.107783E-12 -6.395873E-10  1.461227E-06  8.357115E-08  1.467484E-06  8.436675E-08  1.924504E-11 -1.111057E-08  2.101150E-08  1.261000E-09  2.259850E-13 -1.304350E-10
  1.603000E+02 -5.000000E+00  2.005900E+07  7.000000E+01  5.615500E-01  0.000000E+00  5.757400E-02  4.265000E-03  3.880500E-02 -4.730000E+04  1.000000E+00  6.612000E+02  1.033820E+03  1.002725E+00  1.169669E-01 -6.491376E+01  5.750780E+01  1.537375E-06  6.607960E-08  1.411169E-12 -6.439636E-10  1.530794E-06  7.649708E-08  1.537351E-06  7.726446E-08  2.451221E-11 -1.118502E-08  2.202000E-08  1.155350E-09  2.877000E-13 -1.312500E-10
  1.763000E+02 -5.000000E+00  2.005900E+07  7.000000E+01  5.613900E-01  0.000000E+00  5.758100E-02  4.264900E-03  3.880300E-02 -4.727500E+04  1.000000E+00  6.611900E+02  1.033820E+03  1.040820E+00  1.109984E-01 -5.900066E+01  5.240247E+01  1.595783E-06  5.690999E-08  1.658433E-12 -6.477190E-10  1.588947E-06  6.742800E-08  1.595756E-06  6.815879E-08  2.880350E-11 -1.124890E-08  2.286350E-08  1.019600E-09  3.379300E-13 -1.319500E-10
  1.940000E+02 -5.000000E+00  2.005900E+07  7.000000E+01  5.612500E-01  0.000000E+00  5.758700E-02  4.264900E-03  3.880200E-02 -4.725400E+04  1.000000E+00  6.611900E+02  1.033820E+03  1.066849E+00  1.042303E-01 -5.362682E+01  4.976566E+01  1.635692E-06  4.652199E-08  1.848357E-12 -6.509240E-10  1.628685E-06  5.713705E-08  1.635663E-06  5.782541E-08  3.209841E-11 -1.130331E-08  2.344150E-08  8.653000E-10  3.764600E-13 -1.325500E-10
  2.134000E+02 -5.000000E+00  2.005900E+07  7.000000E+01  5.611400E-01  0.000000E+00  5.759300E-02  4.264900E-03  3.880100E-02 -4.723700E+04  1.000000E+00  6.611900E+02  1.033830E+03  1.078093E+00  9.751157E-02 -4.876523E+01  4.944234E+01  1.652934E-06  3.621429E-08  1.980952E-12 -6.536302E-10  1.645847E-06  4.691774E-08  1.652900E-06  4.756353E-08  3.439753E-11 -1.134919E-08  2.369400E-08  7.119000E-10  4.033100E-13 -1.330500E-10
  2.347000E+02 -5.000000E+00  2.005900E+07  7.000000E+01  5.610400E-01  0.000000E+00  5.759800E-02  4.264900E-03  3.880000E-02 -4.722200E+04  1.000000E+00  6.611900E+02  1.033830E+03  1.074031E+00  9.197464E-02 -4.433540E+01  5.038066E+01  1.646707E-06  2.771925E-08  2.059385E-12 -6.558882E-10  1.639645E-06  3.849605E-08  1.646670E-06  3.910674E-08  3.575612E-11 -1.138737E-08  2.360900E-08  5.854500E-10  4.191350E-13 -1.334700E-10
  2.581000E+02 -5.000000E+00  2.005900E+07  7.000000E+01  5.609600E-01  0.000000E+00  5.760300E-02  4.264800E-03  3.879900E-02 -4.721000E+04  1.000000E+00  6.611800E+02  1.033830E+03  1.061492E+00  8.929387E-02 -4.030238E+01  4.749874E+01  1.627478E-06  2.359930E-08  2.101572E-12 -6.577404E-10  1.620500E-06  3.442355E-08  1.627441E-06  3.501783E-08  3.648540E-11 -1.141857E-08  2.333700E-08  5.243500E-10  4.275950E-13 -1.338100E-10
  2.839000E+02 -5.000000E+00  2.005900E+07  7.000000E+01  5.609000E-01  0.000000E+00  5.760700E-02  4.264800E-03  3.879800E-02 -4.720000E+04  1.000000E+00  6.611800E+02  1.033840E+03  1.060221E+00  9.231866E-02 -3.664327E+01  3.396336E+01  1.625529E-06  2.821455E-08  2.152753E-12 -6.592257E-10  1.618560E-06  3.904277E-08  1.625492E-06  3.965798E-08  3.737093E-11 -1.144343E-08  2.331200E-08  5.939000E-10  4.379050E-13 -1.340800E-10
  3.123000E+02 -5.000000E+00  2.005900E+07  7.000000E+01  5.608500E-01  0.000000E+00  5.761100E-02  4.264800E-03  3.879700E-02 -4.719300E+04  1.000000E+00  6.611800E+02  1.033840E+03  1.098784E+00  1.002369E-01 -3.331808E+01  2.133505E+01  1.684649E-06  4.032115E-08  2.276943E-12 -6.603939E-10  1.677427E-06  5.111577E-08  1.684611E-06  5.178407E-08  3.952382E-11 -1.146292E-08  2.416250E-08  7.756000E-10  4.630750E-13 -1.342950E-10
  3.434000E+02 -5.000000E+00  2.005800E+07  7.000000E+01  5.608100E-01  0.000000E+00  5.761500E-02  4.264800E-03  3.879600E-02 -4.718700E+04  1.000000E+00  6.611700E+02  1.033840E+03  1.187670E+00  1.059743E-01 -3.029933E+01  1.531827E+01  1.820930E-06  4.909275E-08  2.498950E-12 -6.613142E-10  1.813121E-06  5.986404E-08  1.820886E-06  6.057082E-08  4.337433E-11 -1.147807E-08  2.611950E-08  9.073000E-10  5.081350E-13 -1.344600E-10
  3.777000E+02 -5.000000E+00  2.005800E+07  7.000000E+01  5.607800E-01  0.000000E+00  5.761900E-02  4.264700E-03  3.879600E-02 -4.718200E+04  1.000000E+00  6.611700E+02  1.033840E+03  1.322592E+00  1.111577E-01 -2.754808E+01  1.143927E+01  2.027791E-06  5.701931E-08  2.811347E-12 -6.620467E-10  2.019095E-06  6.776787E-08  2.027741E-06  6.850898E-08  4.879320E-11 -1.148997E-08  2.908850E-08  1.026300E-09  5.715700E-13 -1.345900E-10
  4.154000E+02 -5.000000E+00  2.005800E+07  7.000000E+01  5.607600E-01  0.000000E+00  5.762300E-02  4.264700E-03  3.879500E-02 -4.717900E+04  1.000000E+00  6.611600E+02  1.033850E+03  1.510757E+00  1.174510E-01 -2.504636E+01  8.555097E+00  2.316279E-06  6.664417E-08  3.231295E-12 -6.626505E-10  2.306345E-06  7.736068E-08  2.316221E-06  7.814417E-08  5.607819E-11 -1.149976E-08  3.322900E-08  1.170700E-09  6.568650E-13 -1.346950E-10
  4.568000E+02 -5.000000E+00  2.005700E+07  7.000000E+01  5.607300E-01  0.000000E+00  5.762600E-02  4.264700E-03  3.879400E-02 -4.717500E+04  1.000000E+00  6.611600E+02  1.033850E+03  1.752224E+00  1.213130E-01 -2.277351E+01  6.710032E+00  2.686490E-06  7.254936E-08  3.760556E-12 -6.632143E-10  2.674969E-06  8.324880E-08  2.686424E-06  8.405859E-08  6.525933E-11 -1.150887E-08  3.854200E-08  1.259400E-09  7.643650E-13 -1.347950E-10
  5.024000E+02 -5.000000E+00  2.005700E+07  7.000000E+01  5.607100E-01  0.000000E+00  5.763000E-02  4.264600E-03  3.879300E-02 -4.717100E+04  1.000000E+00  6.611500E+02  1.033850E+03  1.981277E+00  1.115859E-01 -2.070677E+01  6.421102E+00  3.037665E-06  5.765760E-08  4.257925E-12 -6.638587E-10  3.024635E-06  6.843132E-08  3.037600E-06  6.917684E-08  7.388602E-11 -1.151931E-08  4.358250E-08  1.036550E-09  8.653550E-13 -1.349100E-10
  5.525000E+02 -5.000000E+00  2.005600E+07  7.000000E+01  5.606700E-01  0.000000E+00  5.763400E-02  4.264600E-03  3.879200E-02 -4.716600E+04  1.000000E+00  6.611400E+02  1.033850E+03  2.087086E+00  9.221570E-02 -1.882821E+01  9.035812E+00  3.199883E-06  2.800659E-08  4.482560E-12 -6.646789E-10  3.186162E-06  3.892124E-08  3.199812E-06  3.953952E-08  7.777932E-11 -1.153288E-08  4.591300E-08  5.925500E-10  9.108900E-13 -1.350600E-10
  6.076000E+02 -5.000000E+00  2.005600E+07  7.000000E+01  5.606300E-01  0.000000E+00  5.763700E-02  4.264500E-03  3.879100E-02 -4.715800E+04  1.000000E+00  6.611200E+02  1.033860E+03  2.122234E+00  9.352677E-02 -1.712179E+01  7.071960E+00  3.253765E-06  3.000227E-08  4.547336E-12 -6.657827E-10  3.239814E-06  4.092604E-08  3.253674E-06  4.155354E-08  7.889838E-11 -1.155129E-08  4.669050E-08  6.228500E-10  9.239100E-13 -1.352600E-10
  6.682000E+02 -5.000000E+00  2.005500E+07  7.000000E+01  5.605500E-01  0.000000E+00  5.764000E-02  4.264500E-03  3.879000E-02 -4.714600E+04  1.000000E+00  6.611100E+02  1.033860E+03  2.313663E+00  1.150094E-01 -1.557030E+01  3.432495E+00  3.547246E-06  6.286304E-08  4.948504E-12 -6.673696E-10  3.532030E-06  7.367073E-08  3.547150E-06  7.444128E-08  8.585366E-11 -1.157820E-08  5.090900E-08  1.116200E-09  1.005195E-12 -1.355500E-10
  7.348000E+02 -5.000000E+00  2.005400E+07  7.000000E+01  5.604300E-01  0.000000E+00  5.764300E-02  4.264400E-03  3.878900E-02 -4.712800E+04  1.000000E+00  6.610900E+02  1.033860E+03  2.747873E+00  1.288622E-01 -1.415891E+01  2.379469E+00  4.212940E-06  8.404066E-08  5.886496E-12 -6.695981E-10  4.194874E-06  9.479330E-08  4.212833E-06  9.565689E-08  1.021223E-10 -1.161633E-08  6.047500E-08  1.435300E-09  1.195400E-12 -1.359600E-10
  8.081000E+02 -5.000000E+00  2.005300E+07  7.000000E+01  5.602500E-01  0.000000E+00  5.764500E-02  4.264300E-03  3.878800E-02 -4.710100E+04  1.000000E+00  6.610700E+02  1.033860E+03  3.147157E+00  1.081481E-01 -1.287501E+01  2.653119E+00  4.825080E-06  5.231353E-08  6.766877E-12 -6.724410E-10  4.804392E-06  6.325013E-08  4.824962E-06  6.397882E-08  1.173912E-10 -1.166525E-08  6.928250E-08  9.612500E-10  1.373700E-12 -1.364750E-10
  8.887000E+02 -5.000000E+00  2.005200E+07  7.000000E+01  5.600200E-01  0.000000E+00  5.764700E-02  4.264200E-03  3.878700E-02 -4.706600E+04  1.000000E+00  6.610400E+02  1.033860E+03  3.243986E+00  8.586871E-02 -1.170714E+01  5.010529E+00  4.973500E-06  1.818892E-08  6.991841E-12 -6.755392E-10  4.952178E-06  2.932392E-08  4.973384E-06  2.990756E-08  1.212900E-10 -1.171864E-08  7.144200E-08  4.503600E-10  1.418650E-12 -1.370300E-10
  9.772000E+02 -5.000000E+00  2.005000E+07  7.000000E+01  5.596800E-01  0.000000E+00  5.764800E-02  4.264000E-03  3.878600E-02 -4.701400E+04  1.000000E+00  6.610100E+02  1.033860E+03  3.433965E+00  1.133439E-01 -1.064624E+01  1.651685E+00  5.264713E-06  6.022722E-08  7.405549E-12 -6.761901E-10  5.242146E-06  7.119124E-08  5.264591E-06  7.195691E-08  1.284633E-10 -1.172968E-08  7.566900E-08  1.089700E-09  1.501500E-12 -1.370550E-10
  1.075000E+03 -5.000000E+00  2.004800E+07  7.000000E+01  5.591000E-01  0.000000E+00  5.764900E-02  4.263900E-03  3.878500E-02 -4.692500E+04  1.000000E+00  6.609700E+02  1.033860E+03  4.045371E+00  1.285252E-01 -9.681423E+00  1.117020E+00  6.202009E-06  8.351067E-08  8.729291E-12 -6.708223E-10  6.175422E-06  9.428509E-08  6.201869E-06  9.514734E-08  1.514221E-10 -1.163630E-08  8.922200E-08  1.461750E-09  1.767950E-12 -1.357800E-10
  1.182000E+03 -5.000000E+00  2.004500E+07  7.000000E+01  5.579500E-01  0.000000E+00  5.765100E-02  4.263700E-03  3.878300E-02 -4.675200E+04  1.000000E+00  6.609200E+02  1.033860E+03  4.642574E+00  1.099622E-01 -8.804081E+00  1.195684E+00  7.117519E-06  5.520168E-08  1.000206E-11 -6.605942E-10  7.087001E-06  6.592797E-08  7.117345E-06  6.666026E-08  1.734963E-10 -1.145858E-08  1.025565E-07  1.054000E-09  2.021750E-12 -1.333600E-10
  1.300000E+03 -5.000000E+00  2.004200E+07  7.000000E+01  5.556100E-01  0.000000E+00  5.765200E-02  4.263400E-03  3.878100E-02 -4.640000E+04  1.000000E+00  6.608600E+02  1.033860E+03  4.808073E+00  8.652234E-02 -8.006332E+00  2.203868E+00  7.371143E-06  1.949325E-08  9.846611E-12 -6.439374E-10  7.339545E-06  3.009697E-08  7.370965E-06  3.066251E-08  1.707956E-10 -1.116927E-08  1.065450E-07  5.140000E-10  1.982900E-12 -1.293100E-10
  1.429000E+03 -5.000000E+00  2.003900E+07  7.000000E+01  5.493600E-01  0.000000E+00  5.765500E-02  4.263100E-03  3.877900E-02 -4.548000E+04  1.000000E+00  6.607900E+02  1.033860E+03  5.006042E+00  1.069007E-01 -7.281092E+00  8.604146E-01  7.674476E-06  5.100287E-08  8.324851E-12 -6.100328E-10  7.641617E-06  6.090764E-08  7.674330E-06  6.158374E-08  1.443939E-10 -1.058071E-08  1.118400E-07  1.217300E-09  1.661400E-12 -1.208000E-10
  1.571000E+03 -5.000000E+00  2.003400E+07  7.000000E+01  5.314800E-01  0.000000E+00  5.765900E-02  4.262800E-03  3.877600E-02 -4.297800E+04  1.000000E+00  6.607000E+02  1.033860E+03  5.611268E+00  1.139620E-01 -6.622215E+00  6.358927E-01  8.602107E-06  6.083367E-08  7.741806E-12 -7.109233E-10  8.565309E-06  7.236931E-08  8.601975E-06  7.316327E-08  1.342726E-10 -1.232970E-08  1.283050E-07  2.084100E-09  1.502400E-12 -1.353950E-10
  1.728000E+03 -5.000000E+00  2.002900E+07  7.000000E+01  4.944600E-01  0.000000E+00  5.766300E-02  4.262300E-03  3.877200E-02 -3.834600E+04  1.000000E+00  6.605900E+02  1.033860E+03  5.818617E+00  8.004969E-02 -6.023037E+00  4.904295E+00  8.919753E-06  4.582341E-09  9.110367E-12 -1.162617E-09  8.881580E-06  2.385595E-08  8.919597E-06  2.474447E-08  1.579967E-10 -2.016213E-08  1.400400E-07  1.647850E-09  1.664400E-12 -2.051900E-10
  1.900000E+03 -5.000000E+00  2.002100E+07  7.000000E+01  4.288700E-01  0.000000E+00  5.766400E-02  4.261700E-03  3.876800E-02 -3.153500E+04  1.000000E+00  6.604400E+02  1.033860E+03  5.113197E+00  5.821366E-02 -5.476311E+00 -3.405016E-01  7.837777E-06 -3.970390E-08 -2.529509E-11 -2.289484E-09  7.804792E-06 -1.539259E-09  7.838216E-06  0.000000E+00 -4.386596E-10 -3.970390E-08  1.363650E-07  0.000000E+00 -2.980200E-12 -3.576650E-10
  2.089000E+03 -5.000000E+00  2.001100E+07  7.000000E+01  3.007800E-01  0.000000E+00  5.766400E-02  4.261000E-03  3.876300E-02 -2.148200E+04  1.000000E+00  6.602500E+02  1.033850E+03  3.608806E+00  4.185133E-02 -5.060517E+00 -8.360488E-02  5.464664E-06 -9.615559E-08 -6.956068E-09 -5.544737E-09  5.556820E-06 -3.727315E-09  5.585297E-06  0.000000E+00 -1.206290E-07 -9.615559E-08  1.215950E-07  0.000000E+00 -6.237240E-10 -7.075500E-10
  2.298000E+03 -5.000000E+00  1.999200E+07  7.000000E+01  3.072300E-03  0.000000E+00  5.766500E-02  4.259400E-03  3.875300E-02 -1.049400E+03  1.000000E+00  6.598500E+02  1.033840E+03  1.284575E+00  3.605511E-02 -3.399832E+00 -4.930051E-02  1.819251E-06 -1.161584E-07 -1.579892E-08 -6.698269E-09  2.073695E-06 -4.501445E-09  2.087244E-06  0.000000E+00 -2.679895E-07 -1.161584E-07  5.590500E-08  0.000000E+00 -1.386250E-09 -5.995000E-10
  2.527000E+03 -5.000000E+00  1.999100E+07  7.000000E+01  0.000000E+00  0.000000E+00  6.000000E-02  1.000000E+00  1.096000E-08  0.000000E+00  1.000000E+00  0.000000E+00  1.026410E+03 -6.922954E-02  7.025053E-02 -1.807900E+00  5.041658E+00 -2.417609E-07  1.830531E-09 -1.450566E-08  1.098321E-10 -1.643460E-15  9.756424E-18  0.000000E+00  0.000000E+00 -2.417609E-07  1.830531E-09  0.000000E+00  0.000000E+00 -1.252885E-09  9.489000E-12
  2.778000E+03 -5.000000E+00  1.999200E+07  7.000000E+01  0.000000E+00  0.000000E+00  6.000000E-02  1.000000E+00  2.415600E-10  0.000000E+00  1.000000E+00  0.000000E+00  1.026410E+03 -5.166500E-02  6.972392E-02 -1.644209E+00  1.304574E+03 -1.804227E-07  5.806812E-12 -1.082536E-08  3.484083E-13 -2.305332E-17  7.059268E-22  0.000000E+00  0.000000E+00 -1.804227E-07  5.806812E-12  0.000000E+00  0.000000E+00 -9.350050E-10  3.010000E-14
  3.055000E+03 -5.000000E+00  1.999200E+07  7.000000E+01  0.000000E+00  0.000000E+00  6.000000E-02  1.000000E+00  4.361000E-12  0.000000E+00  1.000000E+00  0.000000E+00  1.026410E+03 -4.766482E-02  6.972255E-02 -1.495224E+00  4.887987E+03 -1.664532E-07  1.281590E-12 -9.987197E-09  7.689524E-14 -3.825649E-19  2.883136E-24  0.000000E+00  0.000000E+00 -1.664532E-07  1.281590E-12  0.000000E+00  0.000000E+00 -8.626100E-10  6.643000E-15
  3.359000E+03 -5.000000E+00  1.999300E+07  7.000000E+01  0.000000E+00  0.000000E+00  6.000000E-02  1.000000E+00  6.420900E-14  0.000000E+00  1.000000E+00  0.000000E+00  1.026410E+03 -4.403531E-02  6.972258E-02 -1.359545E+00  4.666290E+03 -1.537781E-07  1.110419E-12 -9.226688E-09  6.662493E-14 -5.187606E-21  3.755098E-26  0.000000E+00  0.000000E+00 -1.537781E-07  1.110419E-12  0.000000E+00  0.000000E+00 -7.969250E-10  5.756000E-15
  3.694000E+03 -5.000000E+00  1.999400E+07  7.000000E+01  0.000000E+00  0.000000E+00  6.000000E-02  1.000000E+00  7.719100E-16  0.000000E+00  1.000000E+00  0.000000E+00  1.026410E+03 -4.072335E-02  6.972222E-02 -1.236541E+00  4.416316E+03 -1.422119E-07  9.702249E-13 -8.532715E-09  5.821343E-14 -5.754374E-23  4.019346E-28  0.000000E+00  0.000000E+00 -1.422119E-07  9.702249E-13  0.000000E+00  0.000000E+00 -7.369850E-10  5.029000E-15
  4.062000E+03 -5.000000E+00  1.999400E+07  7.000000E+01  0.000000E+00  0.000000E+00  6.000000E-02  1.000000E+00  7.605800E-18  0.000000E+00  1.000000E+00  0.000000E+00  1.026410E+03 -3.767948E-02  6.972248E-02 -1.124617E+00  4.230111E+03 -1.315821E-07  8.377757E-13 -7.894921E-09  5.026660E-14 -5.236688E-25  3.481148E-30  0.000000E+00  0.000000E+00 -1.315821E-07  8.377757E-13  0.000000E+00  0.000000E+00 -6.818950E-10  4.342700E-15
  4.467000E+03 -5.000000E+00  1.999500E+07  7.000000E+01  0.000000E+00  0.000000E+00  6.000000E-02  1.000000E+00  6.165200E-20  0.000000E+00  1.000000E+00  0.000000E+00  1.026410E+03 -3.486855E-02  6.972246E-02 -1.022651E+00  4.110320E+03 -1.217658E-07  7.133221E-13 -7.305939E-09  4.279941E-14 -3.923253E-27  2.444108E-32  0.000000E+00  0.000000E+00 -1.217658E-07  7.133221E-13  0.000000E+00  0.000000E+00 -6.310250E-10  3.697550E-15
  4.912000E+03 -5.000000E+00  1.999500E+07  7.000000E+01  0.000000E+00  0.000000E+00  6.000000E-02  1.000000E+00  4.123700E-22  0.000000E+00  1.000000E+00  0.000000E+00  1.026410E+03 -3.227203E-02  6.972253E-02 -9.300077E-01  4.059631E+03 -1.126982E-07  5.971662E-13 -6.761899E-09  3.582997E-14 -2.425634E-29  1.391353E-34  0.000000E+00  0.000000E+00 -1.126982E-07  5.971662E-13  0.000000E+00  0.000000E+00 -5.840350E-10  3.095450E-15
  5.401000E+03 -5.000000E+00  1.999600E+07  7.000000E+01  0.000000E+00  0.000000E+00  6.000000E-02  1.000000E+00  2.283000E-24  0.000000E+00  1.000000E+00  0.000000E+00  1.026410E+03 -2.986492E-02  6.972225E-02 -8.458729E-01  4.095888E+03 -1.042921E-07  4.894365E-13 -6.257536E-09  2.936601E-14 -1.242109E-31  6.414376E-37  0.000000E+00  0.000000E+00 -1.042921E-07  4.894365E-13  0.000000E+00  0.000000E+00 -5.404700E-10  2.537000E-15
  5.939000E+03 -5.000000E+00  1.999700E+07  7.000000E+01  0.000000E+00  0.000000E+00  6.000000E-02  1.000000E+00  1.048400E-26  0.000000E+00  1.000000E+00  0.000000E+00  1.026410E+03 -2.761536E-02  6.972230E-02 -7.692453E-01  4.248597E+03 -9.643631E-08  3.901736E-13 -5.786173E-09  2.341037E-14 -5.272755E-34  2.384165E-39  0.000000E+00  0.000000E+00 -9.643631E-08  3.901736E-13  0.000000E+00  0.000000E+00 -4.997600E-10  2.022500E-15
  6.530000E+03 -5.000000E+00  1.999700E+07  7.000000E+01  0.000000E+00  0.000000E+00  6.000000E-02  1.000000E+00  3.998300E-29  0.000000E+00  1.000000E+00  0.000000E+00  1.026410E+03 -2.550431E-02  6.972227E-02 -6.995084E-01  4.584402E+03 -8.906407E-08  2.991463E-13 -5.343844E-09  1.794880E-14 -1.857439E-36  7.073190E-42  0.000000E+00  0.000000E+00 -8.906407E-08  2.991463E-13  0.000000E+00  0.000000E+00 -4.615550E-10  1.550650E-15
  7.181000E+03 -5.000000E+00  1.999800E+07  7.000000E+01  0.000000E+00  0.000000E+00  6.000000E-02  1.000000E+00  1.264400E-31  0.000000E+00  1.000000E+00  0.000000E+00  1.026410E+03 -2.351423E-02  6.972235E-02 -6.360951E-01  5.254489E+03 -8.211402E-08  2.158279E-13 -4.926844E-09  1.294967E-14 -5.417416E-39  1.636239E-44  0.000000E+00  0.000000E+00 -8.211402E-08  2.158279E-13  0.000000E+00  0.000000E+00 -4.255350E-10  1.118750E-15
  7.896000E+03 -5.000000E+00  1.999900E+07  7.000000E+01  0.000000E+00  0.000000E+00  6.000000E-02  1.000000E+00  3.303700E-34  0.000000E+00  1.000000E+00  0.000000E+00  1.026410E+03 -2.162949E-02  6.972222E-02 -5.785225E-01  6.734154E+03 -7.553214E-08  1.392723E-13 -4.531926E-09  8.356363E-15 -1.303249E-41  2.795521E-47  0.000000E+00  0.000000E+00 -7.553214E-08  1.392723E-13  0.000000E+00  0.000000E+00 -3.914250E-10  7.219500E-16
  8.682000E+03 -5.000000E+00  1.999900E+07  7.000000E+01  0.000000E+00  0.000000E+00  6.000000E-02  1.000000E+00  7.084000E-37  0.000000E+00  1.000000E+00  0.000000E+00  1.026410E+03 -1.982632E-02  6.972230E-02 -5.261384E-01  1.139976E+04 -6.923528E-08  6.804751E-14 -4.154115E-09  4.082855E-15 -2.561711E-44  2.965821E-50  0.000000E+00  0.000000E+00 -6.923528E-08  6.804751E-14  0.000000E+00  0.000000E+00 -3.587950E-10  3.527300E-16
  9.547000E+03 -5.000000E+00  2.000000E+07  7.000000E+01  0.000000E+00  0.000000E+00  6.000000E-02  1.000000E+00  1.234600E-69  0.000000E+00  1.000000E+00  0.000000E+00  1.026410E+03 -9.470949E-03  6.972221E-02 -2.505793E-01  3.054269E+04 -3.307333E-08  2.100460E-14 -1.984398E-09  1.260278E-15 -4.083357E-77  1.614851E-83  0.000000E+00  0.000000E+00 -3.307333E-08  2.100460E-14  0.000000E+00  0.000000E+00 -1.713950E-10  1.088800E-16
  3.750000E-02 -1.500000E+01  2.012500E+07  7.056000E+01  9.773200E-01  2.267500E-02  0.000000E+00  1.036100E-04  1.435200E-02 -1.000000E+07  1.000000E+00  6.588700E+02  0.000000E+00  3.266469E-04  4.067767E-01 -6.933712E+04  5.865951E+07  4.998939E-10  4.086254E-07  0.000000E+00  0.000000E+00  4.998419E-10  4.084590E-07  4.998939E-10  4.086254E-07  0.000000E+00  0.000000E+00  4.129350E-12  3.383350E-09  0.000000E+00  0.000000E+00
  1.162000E-01 -1.500000E+01  2.012500E+07  7.056000E+01  9.833100E-01  1.669000E-02  0.000000E+00  1.016000E-04  1.435200E-02 -1.000000E+07  1.000000E+00  6.588700E+02  0.000000E+00  1.012441E-03  4.067765E-01 -1.023588E+05  1.720925E+07  1.549424E-09  4.086253E-07  0.000000E+00  0.000000E+00  1.549261E-09  4.084617E-07  1.549424E-09  4.086253E-07  0.000000E+00  0.000000E+00  1.274585E-11  3.362800E-09  0.000000E+00  0.000000E+00
  2.028000E-01 -1.500000E+01  2.012500E+07  7.056000E+01  9.842300E-01  1.576600E-02  0.000000E+00  1.012100E-04  1.435200E-02 -1.000000E+07  1.000000E+00  6.588700E+02  0.000000E+00  1.766891E-03  4.067777E-01 -5.397848E+04  8.966375E+06  2.704020E-09  4.086263E-07  0.000000E+00  0.000000E+00  2.703742E-09  4.084628E-07  2.704020E-09  4.086263E-07  0.000000E+00  0.000000E+00  2.218700E-11  3.359600E-09  0.000000E+00  0.000000E+00
  2.980000E-01 -1.500000E+01  2.012500E+07  7.056000E+01  9.847000E-01  1.529800E-02  0.000000E+00  1.010700E-04  1.435200E-02 -1.000000E+07  1.000000E+00  6.588700E+02  0.000000E+00  2.596019E-03  4.067785E-01 -3.590266E+04  5.551754E+06  3.972903E-09  4.086285E-07  0.000000E+00  0.000000E+00  3.972484E-09  4.084646E-07  3.972903E-09  4.086285E-07  0.000000E+00  0.000000E+00  3.257800E-11  3.358050E-09  0.000000E+00  0.000000E+00
  4.027000E-01 -1.500000E+01  2.012500E+07  7.056000E+01  9.847800E-01  1.521600E-02  0.000000E+00  1.010400E-04  1.435200E-02 -1.000000E+07  1.000000E+00  6.588700E+02  0.000000E+00  3.507218E-03  4.067799E-01 -2.630991E+04  3.736525E+06  5.367387E-09  4.086298E-07  0.000000E+00  0.000000E+00  5.366822E-09  4.084663E-07  5.367387E-09  4.086298E-07  0.000000E+00  0.000000E+00  4.400200E-11  3.357650E-09  0.000000E+00  0.000000E+00
  5.178000E-01 -1.500000E+01  2.012500E+07  7.056000E+01  9.851700E-01  1.483000E-02  0.000000E+00  1.010100E-04  1.435200E-02 -1.000000E+07  1.000000E+00  6.588700E+02  0.000000E+00  4.509931E-03  4.067823E-01 -2.035955E+04  2.642800E+06  6.901906E-09  4.086334E-07  0.000000E+00  0.000000E+00  6.901194E-09  4.084689E-07  6.901906E-09  4.086334E-07  0.000000E+00  0.000000E+00  5.656750E-11  3.356450E-09  0.000000E+00  0.000000E+00
  6.444000E-01 -1.500000E+01  2.012500E+07  7.056000E+01  9.852000E-01  1.480400E-02  0.000000E+00  1.010600E-04  1.435200E-02 -1.000000E+07  1.000000E+00  6.588700E+02  0.000000E+00  5.612573E-03  4.067850E-01 -1.631278E+04  1.931255E+06  8.589360E-09  4.086370E-07  0.000000E+00  0.000000E+00  8.588479E-09  4.084731E-07  8.589360E-09  4.086370E-07  0.000000E+00  0.000000E+00  7.038500E-11  3.356450E-09  0.000000E+00  0.000000E+00
  7.835000E-01 -1.500000E+01  2.012500E+07  7.056000E+01  9.853900E-01  1.461400E-02  0.000000E+00  1.011000E-04  1.435200E-02 -1.000000E+07  1.000000E+00  6.588700E+02  0.000000E+00  6.824812E-03  4.067884E-01 -1.338895E+04  1.444193E+06  1.044455E-08  4.086429E-07  0.000000E+00  0.000000E+00  1.044349E-08  4.084792E-07  1.044455E-08  4.086429E-07  0.000000E+00  0.000000E+00  8.557700E-11  3.355950E-09  0.000000E+00  0.000000E+00
  9.366000E-01 -1.500000E+01  2.012500E+07  7.056000E+01  9.852700E-01  1.472600E-02  0.000000E+00  1.012100E-04  1.435200E-02 -1.000000E+07  1.000000E+00  6.588700E+02  0.000000E+00  8.158067E-03  4.067937E-01 -1.118620E+04  1.098791E+06  1.248494E-08  4.086505E-07  0.000000E+00  0.000000E+00  1.248367E-08  4.084867E-07  1.248494E-08  4.086505E-07  0.000000E+00  0.000000E+00  1.022900E-10  3.356050E-09  0.000000E+00  0.000000E+00
  1.105000E+00 -1.500000E+01  2.012500E+07  7.056000E+01  9.854700E-01  1.453100E-02  0.000000E+00  1.013200E-04  1.435200E-02 -1.000000E+07  1.000000E+00  6.588700E+02  0.000000E+00  9.624238E-03  4.067998E-01 -9.473080E+03  8.467990E+05  1.472872E-08  4.086605E-07  0.000000E+00  0.000000E+00  1.472723E-08  4.084967E-07  1.472872E-08  4.086605E-07  0.000000E+00  0.000000E+00  1.206700E-10  3.355850E-09  0.000000E+00  0.000000E+00
  1.290000E+00 -1.500000E+01  2.012500E+07  7.056000E+01  9.854900E-01  1.450700E-02  0.000000E+00  1.015400E-04  1.435200E-02 -1.000000E+07  1.000000E+00  6.588700E+02  0.000000E+00  1.123702E-02  4.068081E-01 -8.108304E+03  6.597533E+05  1.719689E-08  4.086731E-07  0.000000E+00  0.000000E+00  1.719511E-08  4.085089E-07  1.719689E-08  4.086731E-07  0.000000E+00  0.000000E+00  1.408800E-10  3.355600E-09  0.000000E+00  0.000000E+00
  1.493000E+00 -1.500000E+01  2.012500E+07  7.056000E+01  9.855300E-01  1.447000E-02  0.000000E+00  1.018800E-04  1.435200E-02 -1.000000E+07  1.000000E+00  6.588700E+02  0.000000E+00  1.301197E-02  4.068188E-01 -7.000669E+03  5.182288E+05  1.991324E-08  4.086892E-07  0.000000E+00  0.000000E+00  1.991117E-08  4.085252E-07  1.991324E-08  4.086892E-07  0.000000E+00  0.000000E+00  1.631250E-10  3.355850E-09  0.000000E+00  0.000000E+00
  1.717000E+00 -1.500000E+01  2.012500E+07  7.056000E+01  9.855000E-01  1.450300E-02  0.000000E+00  1.021800E-04  1.435200E-02 -1.000000E+07  1.000000E+00  6.588700E+02  0.000000E+00  1.496431E-02  4.068325E-01 -6.086991E+03  4.099844E+05  2.290103E-08  4.087095E-07  0.000000E+00  0.000000E+00  2.289872E-08  4.085451E-07  2.290103E-08  4.087095E-07  0.000000E+00  0.000000E+00  1.876000E-10  3.354300E-09  0.000000E+00  0.000000E+00
  1.963000E+00 -1.500000E+01  2.012500E+07  7.056000E+01  9.855400E-01  1.446300E-02  0.000000E+00  1.026900E-04  1.435200E-02 -1.000000E+07  1.000000E+00  6.588700E+02  0.000000E+00  1.710842E-02  4.068486E-01 -5.322508E+03  3.261224E+05  2.618231E-08  4.087363E-07  0.000000E+00  0.000000E+00  2.617969E-08  4.085695E-07  2.618231E-08  4.087363E-07  0.000000E+00  0.000000E+00  2.144800E-10  3.357200E-09  0.000000E+00  0.000000E+00
  2.234000E+00 -1.500000E+01  2.012500E+07  7.056000E+01  9.854800E-01  1.452500E-02  0.000000E+00  1.031800E-04  1.435200E-02 -1.000000E+07  1.000000E+00  6.588700E+02  0.000000E+00  1.946484E-02  4.068712E-01 -4.676216E+03  2.606606E+05  2.978855E-08  4.087689E-07  0.000000E+00  0.000000E+00  2.978553E-08  4.086016E-07  2.978855E-08  4.087689E-07  0.000000E+00  0.000000E+00  2.440250E-10  3.356600E-09  0.000000E+00  0.000000E+00
  2.531000E+00 -1.500000E+01  2.012500E+07  7.056000E+01  9.856000E-01  1.439800E-02  0.000000E+00  1.036400E-04  1.435200E-02 -1.000000E+07  1.000000E+00  6.588700E+02  0.000000E+00  2.205586E-02  4.068971E-01 -4.125313E+03  2.091520E+05  3.375382E-08  4.088093E-07  0.000000E+00  0.000000E+00  3.375037E-08  4.086418E-07  3.375382E-08  4.088093E-07  0.000000E+00  0.000000E+00  2.764950E-10  3.356350E-09  0.000000E+00  0.000000E+00
  2.858000E+00 -1.500000E+01  2.012500E+07  7.056000E+01  9.856300E-01  1.436700E-02  0.000000E+00  1.041600E-04  1.435200E-02 -1.000000E+07  1.000000E+00  6.588700E+02  0.000000E+00  2.490739E-02  4.069303E-01 -3.652374E+03  1.684503E+05  3.811775E-08  4.088597E-07  0.000000E+00  0.000000E+00  3.811381E-08  4.086915E-07  3.811775E-08  4.088597E-07  0.000000E+00  0.000000E+00  3.122150E-10  3.356750E-09  0.000000E+00  0.000000E+00
  3.218000E+00 -1.500000E+01  2.012500E+07  7.056000E+01  9.856700E-01  1.432700E-02  0.000000E+00  1.047900E-04  1.435200E-02 -1.000000E+07  1.000000E+00  6.588700E+02  0.000000E+00  2.804299E-02  4.069715E-01 -3.243562E+03  1.360617E+05  4.291645E-08  4.089220E-07  0.000000E+00  0.000000E+00  4.291196E-08  4.087533E-07  4.291645E-08  4.089220E-07  0.000000E+00  0.000000E+00  3.515050E-10  3.357200E-09  0.000000E+00  0.000000E+00
  3.613000E+00 -1.500000E+01  2.012500E+07  7.056000E+01  9.855900E-01  1.441000E-02  0.000000E+00  1.054900E-04  1.435200E-02 -1.000000E+07  1.000000E+00  6.588700E+02  0.000000E+00  3.149221E-02  4.070220E-01 -2.888031E+03  1.101851E+05  4.819496E-08  4.089999E-07  0.000000E+00  0.000000E+00  4.819008E-08  4.088303E-07  4.819496E-08  4.089999E-07  0.000000E+00  0.000000E+00  3.947500E-10  3.358150E-09  0.000000E+00  0.000000E+00
  4.048000E+00 -1.500000E+01  2.012500E+07  7.056000E+01  9.859200E-01  1.408100E-02  0.000000E+00  1.061900E-04  1.435200E-02 -1.000000E+07  1.000000E+00  6.588700E+02  0.000000E+00  3.528464E-02  4.070846E-01 -2.577234E+03  8.939556E+04  5.399876E-08  4.090953E-07  0.000000E+00  0.000000E+00  5.399310E-08  4.089245E-07  5.399876E-08  4.090953E-07  0.000000E+00  0.000000E+00  4.422300E-10  3.357950E-09  0.000000E+00  0.000000E+00
  4.526000E+00 -1.500000E+01  2.012500E+07  7.056000E+01  9.855200E-01  1.448400E-02  0.000000E+00  1.070000E-04  1.435200E-02 -1.000000E+07  1.000000E+00  6.588700E+02  0.000000E+00  3.945856E-02  4.071612E-01 -2.304608E+03  7.275218E+04  6.038652E-08  4.092124E-07  0.000000E+00  0.000000E+00  6.038002E-08  4.090411E-07  6.038652E-08  4.092124E-07  0.000000E+00  0.000000E+00  4.945700E-10  3.359800E-09  0.000000E+00  0.000000E+00
  5.052000E+00 -1.500000E+01  2.012500E+07  7.056000E+01  9.856700E-01  1.432900E-02  0.000000E+00  1.077600E-04  1.435200E-02 -1.000000E+07  1.000000E+00  6.588700E+02  0.000000E+00  4.405460E-02  4.072551E-01 -2.064839E+03  5.925967E+04  6.742030E-08  4.093564E-07  0.000000E+00  0.000000E+00  6.741308E-08  4.091836E-07  6.742030E-08  4.093564E-07  0.000000E+00  0.000000E+00  5.522350E-10  3.360650E-09  0.000000E+00  0.000000E+00
  5.630000E+00 -1.500000E+01  2.012500E+07  7.056000E+01  9.856100E-01  1.439300E-02  0.000000E+00  1.085800E-04  1.435200E-02 -1.000000E+07  1.000000E+00  6.588700E+02  0.000000E+00  4.910400E-02  4.073711E-01 -1.852533E+03  4.835208E+04  7.514779E-08  4.095320E-07  0.000000E+00  0.000000E+00  7.513962E-08  4.093583E-07  7.514779E-08  4.095320E-07  0.000000E+00  0.000000E+00  6.155100E-10  3.362250E-09  0.000000E+00  0.000000E+00
  6.266000E+00 -1.500000E+01  2.012500E+07  7.056000E+01  9.856500E-01  1.434800E-02  0.000000E+00  1.095500E-04  1.435200E-02 -1.000000E+07  1.000000E+00  6.588700E+02  0.000000E+00  5.466528E-02  4.075107E-01 -1.664414E+03  3.949319E+04  8.365869E-08  4.097483E-07  0.000000E+00  0.000000E+00  8.364957E-08  4.095730E-07  8.365869E-08  4.097483E-07  0.000000E+00  0.000000E+00  6.852250E-10  3.364100E-09  0.000000E+00  0.000000E+00
  6.965000E+00 -1.500000E+01  2.012500E+07  7.056000E+01  9.857200E-01  1.428200E-02  0.000000E+00  1.107200E-04  1.435200E-02 -1.000000E+07  1.000000E+00  6.588700E+02  0.000000E+00  6.079073E-02  4.076826E-01 -1.497356E+03  3.231197E+04  9.303300E-08  4.100097E-07  0.000000E+00  0.000000E+00  9.302275E-08  4.098338E-07  9.303300E-08  4.100097E-07  0.000000E+00  0.000000E+00  7.619600E-10  3.365900E-09  0.000000E+00  0.000000E+00
  7.734000E+00 -1.500000E+01  2.012500E+07  7.056000E+01  9.856900E-01  1.431400E-02  0.000000E+00  1.122300E-04  1.435200E-02 -1.000000E+07  1.000000E+00  6.588700E+02  0.000000E+00  6.752946E-02  4.078924E-01 -1.348445E+03  2.645684E+04  1.033458E-07  4.103298E-07  0.000000E+00  0.000000E+00  1.033342E-07  4.101508E-07  1.033458E-07  4.103298E-07  0.000000E+00  0.000000E+00  8.464150E-10  3.368600E-09  0.000000E+00  0.000000E+00
  8.579000E+00 -1.500000E+01  2.012500E+07  7.056000E+01  9.855900E-01  1.441100E-02  0.000000E+00  1.141100E-04  1.435200E-02 -1.000000E+07  1.000000E+00  6.588700E+02  0.000000E+00  7.495286E-02  4.081465E-01 -1.215540E+03  2.168158E+04  1.147063E-07  4.107188E-07  0.000000E+00  0.000000E+00  1.146933E-07  4.105354E-07  1.147063E-07  4.107188E-07  0.000000E+00  0.000000E+00  9.395250E-10  3.371950E-09  0.000000E+00  0.000000E+00
  9.508000E+00 -1.500000E+01  2.012500E+07  7.056000E+01  9.857200E-01  1.428400E-02  0.000000E+00  1.163200E-04  1.435200E-02 -1.000000E+07  1.000000E+00  6.588700E+02  0.000000E+00  8.312988E-02  4.084551E-01 -1.096672E+03  1.778244E+04  1.272202E-07  4.111907E-07  0.000000E+00  0.000000E+00  1.272056E-07  4.110041E-07  1.272202E-07  4.111907E-07  0.000000E+00  0.000000E+00  1.041980E-09  3.375700E-09  0.000000E+00  0.000000E+00
  1.053000E+01 -1.500000E+01  2.012500E+07  7.056000E+01  9.857500E-01  1.425500E-02  0.000000E+00  1.180400E-04  1.435200E-02 -1.000000E+07  1.000000E+00  6.588700E+02  0.000000E+00  9.213634E-02  4.088294E-01 -9.901421E+02  1.459648E+04  1.410035E-07  4.117615E-07  0.000000E+00  0.000000E+00  1.409871E-07  4.115730E-07  1.410035E-07  4.117615E-07  0.000000E+00  0.000000E+00  1.154800E-09  3.380050E-09  0.000000E+00  0.000000E+00
  1.165000E+01 -1.500000E+01  2.012500E+07  7.056000E+01  9.857000E-01  1.429800E-02  0.000000E+00  1.193700E-04  1.435200E-02 -1.000000E+07  1.000000E+00  6.588700E+02  0.000000E+00  1.020734E-01  4.092812E-01 -8.946413E+02  1.198648E+04  1.562111E-07  4.124527E-07  0.000000E+00  0.000000E+00  1.561927E-07  4.122613E-07  1.562111E-07  4.124527E-07  0.000000E+00  0.000000E+00  1.279400E-09  3.386200E-09  0.000000E+00  0.000000E+00
  1.289000E+01 -1.500000E+01  2.012500E+07  7.056000E+01  9.856600E-01  1.433800E-02  0.000000E+00  1.206300E-04  1.435200E-02 -1.000000E+07  1.000000E+00  6.588700E+02  0.000000E+00  1.130382E-01  4.098254E-01 -8.088948E+02  9.850978E+03  1.729917E-07  4.132848E-07  0.000000E+00  0.000000E+00  1.729714E-07  4.130926E-07  1.729917E-07  4.132848E-07  0.000000E+00  0.000000E+00  1.416900E-09  3.392950E-09  0.000000E+00  0.000000E+00
  1.425000E+01 -1.500000E+01  2.012500E+07  7.056000E+01  9.857800E-01  1.421600E-02  0.000000E+00  1.221100E-04  1.435200E-02 -1.000000E+07  1.000000E+00  6.588700E+02  0.000000E+00  1.251317E-01  4.104804E-01 -7.317171E+02  8.096609E+03  1.914991E-07  4.142857E-07  0.000000E+00  0.000000E+00  1.914757E-07  4.140911E-07  1.914991E-07  4.142857E-07  0.000000E+00  0.000000E+00  1.568400E-09  3.400700E-09  0.000000E+00  0.000000E+00
  1.574000E+01 -1.500000E+01  2.012500E+07  7.056000E+01  9.855100E-01  1.449400E-02  0.000000E+00  1.238900E-04  1.435200E-02 -1.000000E+07  1.000000E+00  6.588700E+02  0.000000E+00  1.385167E-01  4.112645E-01 -6.623265E+02  6.656764E+03  2.119833E-07  4.154845E-07  0.000000E+00  0.000000E+00  2.119566E-07  4.152881E-07  2.119833E-07  4.154845E-07  0.000000E+00  0.000000E+00  1.736300E-09  3.411450E-09  0.000000E+00  0.000000E+00
  1.739000E+01 -1.500000E+01  2.012500E+07  7.056000E+01  9.857900E-01  1.421200E-02  0.000000E+00  1.256500E-04  1.435200E-02 -1.000000E+07  1.000000E+00  6.588700E+02  0.000000E+00  1.533308E-01  4.122013E-01 -5.998487E+02  5.474604E+03  2.346549E-07  4.169162E-07  0.000000E+00  0.000000E+00  2.346252E-07  4.167178E-07  2.346549E-07  4.169162E-07  0.000000E+00  0.000000E+00  1.921950E-09  3.422350E-09  0.000000E+00  0.000000E+00
  1.919000E+01 -1.500000E+01  2.012500E+07  7.056000E+01  9.856800E-01  1.431700E-02  0.000000E+00  1.275000E-04  1.435200E-02 -1.000000E+07  1.000000E+00  6.588700E+02  0.000000E+00  1.696930E-01  4.133135E-01 -5.433668E+02  4.503784E+03  2.596951E-07  4.186170E-07  0.000000E+00  0.000000E+00  2.596620E-07  4.184150E-07  2.596951E-07  4.186170E-07  0.000000E+00  0.000000E+00  2.126850E-09  3.436600E-09  0.000000E+00  0.000000E+00
  2.118000E+01 -1.500000E+01  2.012500E+07  7.056000E+01  9.856400E-01  1.435900E-02  0.000000E+00  1.296600E-04  1.435200E-02 -1.000000E+07  1.000000E+00  6.588700E+02  0.000000E+00  1.877862E-01  4.146299E-01 -4.923115E+02  3.706799E+03  2.873839E-07  4.206268E-07  0.000000E+00  0.000000E+00  2.873472E-07  4.204225E-07  2.873839E-07  4.206268E-07  0.000000E+00  0.000000E+00  2.353800E-09  3.453400E-09  0.000000E+00  0.000000E+00
  2.336000E+01 -1.500000E+01  2.012500E+07  7.056000E+01  9.857800E-01  1.421800E-02  0.000000E+00  1.322100E-04  1.435200E-02 -1.000000E+07  1.000000E+00  6.588700E+02  0.000000E+00  2.078438E-01  4.161718E-01 -4.461912E+02  3.049559E+03  3.180798E-07  4.229857E-07  0.000000E+00  0.000000E+00  3.180383E-07  4.227764E-07  3.180798E-07  4.229857E-07  0.000000E+00  0.000000E+00  2.605100E-09  3.472050E-09  0.000000E+00  0.000000E+00
  2.576000E+01 -1.500000E+01  2.012500E+07  7.056000E+01  9.856500E-01  1.435500E-02  0.000000E+00  1.352100E-04  1.435200E-02 -1.000000E+07  1.000000E+00  6.588700E+02  0.000000E+00  2.301483E-01  4.179691E-01 -4.045661E+02  2.509165E+03  3.522145E-07  4.257318E-07  0.000000E+00  0.000000E+00  3.521674E-07  4.255182E-07  3.522145E-07  4.257318E-07  0.000000E+00  0.000000E+00  2.884650E-09  3.495250E-09  0.000000E+00  0.000000E+00
  2.840000E+01 -1.500000E+01  2.012500E+07  7.056000E+01  9.856800E-01  1.431900E-02  0.000000E+00  1.388000E-04  1.435200E-02 -1.000000E+07  1.000000E+00  6.588700E+02  0.000000E+00  2.549547E-01  4.200425E-01 -3.669406E+02  2.064184E+03  3.901775E-07  4.289022E-07  0.000000E+00  0.000000E+00  3.901241E-07  4.286834E-07  3.901775E-07  4.289022E-07  0.000000E+00  0.000000E+00  3.195700E-09  3.521150E-09  0.000000E+00  0.000000E+00
  3.131000E+01 -1.500000E+01  2.012500E+07  7.056000E+01  9.857700E-01  1.423200E-02  0.000000E+00  1.435300E-04  1.435200E-02 -1.000000E+07  1.000000E+00  6.588700E+02  0.000000E+00  2.825676E-01  4.224160E-01 -3.328977E+02  1.698285E+03  4.324358E-07  4.325288E-07  0.000000E+00  0.000000E+00  4.323747E-07  4.323024E-07  4.324358E-07  4.325288E-07  0.000000E+00  0.000000E+00  3.541600E-09  3.550650E-09  0.000000E+00  0.000000E+00
  3.450000E+01 -1.500000E+01  2.012500E+07  7.056000E+01  9.857300E-01  1.427400E-02  0.000000E+00  1.494000E-04  1.435200E-02 -1.000000E+07  1.000000E+00  6.588700E+02  0.000000E+00  3.133478E-01  4.251048E-01 -3.021076E+02  1.396828E+03  4.795416E-07  4.366386E-07  0.000000E+00  0.000000E+00  4.794715E-07  4.364028E-07  4.795416E-07  4.366386E-07  0.000000E+00  0.000000E+00  3.927300E-09  3.584350E-09  0.000000E+00  0.000000E+00
  3.801000E+01 -1.500000E+01  2.012500E+07  7.056000E+01  9.859100E-01  1.409100E-02  0.000000E+00  1.546100E-04  1.435200E-02 -1.000000E+07  1.000000E+00  6.588700E+02  0.000000E+00  3.476451E-01  4.281307E-01 -2.742158E+02  1.148580E+03  5.320286E-07  4.412637E-07  0.000000E+00  0.000000E+00  5.319493E-07  4.410189E-07  5.320286E-07  4.412637E-07  0.000000E+00  0.000000E+00  4.356850E-09  3.622000E-09  0.000000E+00  0.000000E+00
  4.187000E+01 -1.500000E+01  2.012500E+07  7.056000E+01  9.855600E-01  1.444200E-02  0.000000E+00  1.592200E-04  1.435200E-02 -1.000000E+07  1.000000E+00  6.588700E+02  0.000000E+00  3.858511E-01  4.315315E-01 -2.489392E+02  9.442162E+02  5.904969E-07  4.464629E-07  0.000000E+00  0.000000E+00  5.904060E-07  4.462101E-07  5.904969E-07  4.464629E-07  0.000000E+00  0.000000E+00  4.836150E-09  3.665650E-09  0.000000E+00  0.000000E+00
  4.612000E+01 -1.500000E+01  2.012500E+07  7.056000E+01  9.857100E-01  1.428600E-02  0.000000E+00  1.643900E-04  1.435200E-02 -1.000000E+07  1.000000E+00  6.588700E+02  0.000000E+00  4.284012E-01  4.354050E-01 -2.260401E+02  7.756001E+02  6.556164E-07  4.523836E-07  0.000000E+00  0.000000E+00  6.555115E-07  4.521230E-07  6.556164E-07  4.523836E-07  0.000000E+00  0.000000E+00  5.369900E-09  3.713650E-09  0.000000E+00  0.000000E+00
  5.079000E+01 -1.500000E+01  2.012500E+07  7.056000E+01  9.857800E-01  1.421900E-02  0.000000E+00  1.719900E-04  1.435200E-02 -1.000000E+07  1.000000E+00  6.588700E+02  0.000000E+00  4.755654E-01  4.400067E-01 -2.052518E+02  6.370942E+02  7.277964E-07  4.594186E-07  0.000000E+00  0.000000E+00  7.276746E-07  4.591468E-07  7.277964E-07  4.594186E-07  0.000000E+00  0.000000E+00  5.960450E-09  3.771350E-09  0.000000E+00  0.000000E+00
  5.592000E+01 -1.500000E+01  2.012500E+07  7.056000E+01  9.857200E-01  1.428300E-02  0.000000E+00  1.824700E-04  1.435200E-02 -1.000000E+07  1.000000E+00  6.588700E+02  0.000000E+00  5.277804E-01  4.459653E-01 -1.864065E+02  5.220746E+02  8.077036E-07  4.685289E-07  0.000000E+00  0.000000E+00  8.075604E-07  4.682406E-07  8.077036E-07  4.685289E-07  0.000000E+00  0.000000E+00  6.614900E-09  3.846300E-09  0.000000E+00  0.000000E+00
  6.156000E+01 -1.500000E+01  2.012500E+07  7.056000E+01  8.704100E-01  0.000000E+00  2.523500E-01  3.734100E-03  1.543200E-02 -2.206000E+05  1.000000E+00  6.588700E+02  1.178060E+03  5.866395E-01  4.547761E-01 -1.700162E+02  4.263817E+02  8.937560E-07  4.819972E-07 -4.421633E-10  0.000000E+00  8.988772E-07  4.801913E-07  9.010094E-07  4.819972E-07 -7.252553E-09  0.000000E+00  7.895900E-09  4.474900E-09 -9.721000E-11  0.000000E+00
  6.777000E+01 -1.500000E+01  2.012500E+07  7.056000E+01  6.168700E-01  0.000000E+00  6.096700E-02  4.308900E-03  3.814500E-02 -5.702700E+04  1.000000E+00  6.588700E+02  1.035770E+03  6.341042E-01  3.833486E-01 -1.548948E+02  3.851918E+02  9.637595E-07  3.720284E-07 -7.163554E-10 -8.774386E-11  9.713875E-07  3.717859E-07  9.757798E-07  3.734612E-07 -1.201973E-08 -1.432827E-09  1.095520E-08  4.916650E-09 -1.531800E-10 -1.939050E-11
  7.460000E+01 -1.500000E+01  2.012500E+07  7.056000E+01  5.616300E-01  0.000000E+00  5.751700E-02  4.318200E-03  3.877000E-02 -4.731200E+04  1.000000E+00  6.588700E+02  1.033490E+03  6.576823E-01  3.307842E-01 -1.402417E+02  3.635537E+02  1.002982E-06  2.823485E-07 -3.662476E-10 -1.050649E-09  1.004750E-06  2.985975E-07  1.009350E-06  3.006151E-07 -6.368329E-09 -1.826651E-08  1.386550E-08  4.374550E-09 -7.415450E-11 -2.171750E-10
  8.210000E+01 -1.500000E+01  2.012500E+07  7.056000E+01  5.468200E-01  0.000000E+00  5.749300E-02  4.318200E-03  3.877400E-02 -4.511200E+04  1.000000E+00  6.588700E+02  1.033480E+03  6.725445E-01  3.165882E-01 -1.271025E+02  3.187830E+02  1.028143E-06  2.547141E-07 -1.149943E-10 -1.665609E-09  1.025617E-06  2.813264E-07  1.030143E-06  2.836850E-07 -2.000024E-09 -2.897068E-08  1.501000E-08  4.259100E-09 -2.267570E-11 -3.338250E-10
  9.035000E+01 -1.500000E+01  2.012500E+07  7.056000E+01  5.429100E-01  0.000000E+00  5.750900E-02  4.318200E-03  3.877100E-02 -4.455400E+04  1.000000E+00  6.588700E+02  1.033490E+03  6.904033E-01  3.121969E-01 -1.154068E+02  2.695068E+02  1.056307E-06  2.461700E-07 -2.833026E-11 -1.855890E-09  1.052217E-06  2.759769E-07  1.056799E-06  2.784410E-07 -4.925997E-10 -3.227155E-08  1.565950E-08  4.219550E-09 -5.543750E-12 -3.689050E-10
  9.942000E+01 -1.500000E+01  2.012400E+07  7.056000E+01  5.417100E-01  0.000000E+00  5.752400E-02  4.318200E-03  3.876800E-02 -4.438600E+04  1.000000E+00  6.588700E+02  1.033500E+03  7.152291E-01  3.106468E-01 -1.048462E+02  2.249090E+02  1.094506E-06  2.432062E-07 -6.821718E-12 -1.917639E-09  1.089893E-06  2.740467E-07  1.094624E-06  2.765437E-07 -1.185838E-10 -3.333670E-08  1.629550E-08  4.203400E-09 -1.331350E-12 -3.801600E-10
  1.094000E+02 -1.500000E+01  2.012400E+07  7.056000E+01  5.411400E-01  0.000000E+00  5.753700E-02  4.318100E-03  3.876600E-02 -4.430500E+04  1.000000E+00  6.588700E+02  1.033510E+03  7.475284E-01  3.093178E-01 -9.527698E+01  1.871815E+02  1.143985E-06  2.408680E-07 -1.670520E-12 -1.949827E-09  1.139073E-06  2.722456E-07  1.144013E-06  2.747564E-07 -2.903294E-11 -3.388849E-08  1.705800E-08  4.182000E-09 -3.255925E-13 -3.859850E-10
  1.204000E+02 -1.500000E+01  2.012400E+07  7.056000E+01  5.407300E-01  0.000000E+00  5.754900E-02  4.318100E-03  3.876400E-02 -4.424800E+04  1.000000E+00  6.588700E+02  1.033520E+03  7.862722E-01  3.064975E-01 -8.659597E+01  1.563940E+02  1.203294E-06  2.363307E-07  1.475393E-13 -1.973662E-09  1.198096E-06  2.681182E-07  1.203292E-06  2.706265E-07  2.563711E-12 -3.429571E-08  1.795850E-08  4.122900E-09  2.872750E-14 -3.902900E-10
  1.324000E+02 -1.500000E+01  2.012400E+07  7.056000E+01  5.404000E-01  0.000000E+00  5.755900E-02  4.318100E-03  3.876200E-02 -4.420200E+04  1.000000E+00  6.588700E+02  1.033520E+03  8.294386E-01  3.008592E-01 -7.870675E+01  1.319995E+02  1.269367E-06  2.275247E-07  1.239958E-12 -1.993406E-09  1.263861E-06  2.596732E-07  1.269344E-06  2.621575E-07  2.154348E-11 -3.463264E-08  1.895750E-08  3.996750E-09  2.412950E-13 -3.938500E-10
  1.457000E+02 -1.500000E+01  2.012400E+07  7.056000E+01  5.401200E-01  0.000000E+00  5.756800E-02  4.318000E-03  3.876000E-02 -4.416300E+04  1.000000E+00  6.588700E+02  1.033530E+03  8.741858E-01  2.914127E-01 -7.154007E+01  1.130476E+02  1.337858E-06  2.129261E-07  2.083526E-12 -2.010236E-09  1.332037E-06  2.454131E-07  1.337814E-06  2.478463E-07  3.619451E-11 -3.491958E-08  1.999100E-08  3.780800E-09  4.051550E-13 -3.968850E-10
  1.603000E+02 -1.500000E+01  2.012400E+07  7.056000E+01  5.398900E-01  0.000000E+00  5.757700E-02  4.318000E-03  3.875800E-02 -4.413000E+04  1.000000E+00  6.588600E+02  1.033530E+03  9.165905E-01  2.776780E-01 -6.503220E+01  9.904029E+01  1.402754E-06  1.917953E-07  2.774689E-12 -2.024685E-09  1.396649E-06  2.246095E-07  1.402704E-06  2.269607E-07  4.819430E-11 -3.516556E-08  2.097050E-08  3.463950E-09  5.391900E-13 -3.994800E-10
  1.763000E+02 -1.500000E+01  2.012400E+07  7.056000E+01  5.396900E-01  0.000000E+00  5.758400E-02  4.318000E-03  3.875700E-02 -4.410200E+04  1.000000E+00  6.588600E+02  1.033540E+03  9.515862E-01  2.600481E-01 -5.910822E+01  8.954352E+01  1.456316E-06  1.647308E-07  3.331419E-12 -2.037058E-09  1.449976E-06  1.978641E-07  1.456262E-06  2.001067E-07  5.785669E-11 -3.537606E-08  2.178000E-08  3.055400E-09  6.469900E-13 -4.017000E-10
  1.940000E+02 -1.500000E+01  2.012400E+07  7.056000E+01  5.395200E-01  0.000000E+00  5.759100E-02  4.317900E-03  3.875600E-02 -4.407900E+04  1.000000E+00  6.588600E+02  1.033540E+03  9.747562E-01  2.400697E-01 -5.372454E+01  8.422101E+01  1.491780E-06  1.340937E-07  3.754851E-12 -2.047594E-09  1.485281E-06  1.675318E-07  1.491719E-06  1.696488E-07  6.520264E-11 -3.555498E-08  2.231800E-08  2.591250E-09  7.288500E-13 -4.035950E-10
  2.134000E+02 -1.500000E+01  2.012400E+07  7.056000E+01  5.393800E-01  0.000000E+00  5.759700E-02  4.317900E-03  3.875500E-02 -4.405900E+04  1.000000E+00  6.588600E+02  1.033550E+03  9.835537E-01  2.202626E-01 -4.885401E+01  8.282464E+01  1.505244E-06  1.037341E-07  4.047316E-12 -2.056480E-09  1.498683E-06  1.374484E-07  1.505177E-06  1.394398E-07  7.027346E-11 -3.570560E-08  2.252600E-08  2.130450E-09  7.852750E-13 -4.051800E-10
  2.347000E+02 -1.500000E+01  2.012400E+07  7.056000E+01  5.392600E-01  0.000000E+00  5.760200E-02  4.317900E-03  3.875400E-02 -4.404300E+04  1.000000E+00  6.588600E+02  1.033550E+03  9.774180E-01  2.038805E-01 -4.441609E+01  8.375964E+01  1.495852E-06  7.862390E-08  4.216748E-12 -2.063872E-09  1.489326E-06  1.125673E-07  1.495781E-06  1.144546E-07  7.320804E-11 -3.583058E-08  2.239100E-08  1.749150E-09  8.178350E-13 -4.065000E-10
  2.581000E+02 -1.500000E+01  2.012400E+07  7.056000E+01  5.391600E-01  0.000000E+00  5.760700E-02  4.317900E-03  3.875300E-02 -4.402900E+04  1.000000E+00  6.588500E+02  1.033550E+03  9.621659E-01  1.957154E-01 -4.037570E+01  7.894188E+01  1.472510E-06  6.608712E-08  4.299521E-12 -2.069905E-09  1.466080E-06  1.001821E-07  1.472437E-06  1.020193E-07  7.463832E-11 -3.593225E-08  2.204600E-08  1.559350E-09  8.336150E-13 -4.075700E-10
  2.839000E+02 -1.500000E+01  2.012300E+07  7.056000E+01  5.390900E-01  0.000000E+00  5.761200E-02  4.317800E-03  3.875200E-02 -4.401900E+04  1.000000E+00  6.588500E+02  1.033560E+03  9.569811E-01  2.047922E-01 -3.670991E+01  5.654411E+01  1.464578E-06  7.991623E-08  4.396139E-12 -2.074702E-09  1.458181E-06  1.140279E-07  1.464500E-06  1.159287E-07  7.630907E-11 -3.601246E-08  2.193050E-08  1.772350E-09  8.521150E-13 -4.084100E-10
  3.123000E+02 -1.500000E+01  2.012300E+07  7.056000E+01  5.390300E-01  0.000000E+00  5.761600E-02  4.317800E-03  3.875100E-02 -4.401000E+04  1.000000E+00  6.588500E+02  1.033560E+03  9.911882E-01  2.287410E-01 -3.337867E+01  3.581445E+01  1.516929E-06  1.164882E-07  4.656505E-12 -2.078391E-09  1.510300E-06  1.504996E-07  1.516845E-06  1.525625E-07  8.082213E-11 -3.607398E-08  2.271750E-08  2.333000E-09  9.023700E-13 -4.090550E-10
  3.434000E+02 -1.500000E+01  2.012300E+07  7.056000E+01  5.389800E-01  0.000000E+00  5.762100E-02  4.317800E-03  3.875000E-02 -4.400300E+04  1.000000E+00  6.588400E+02  1.033560E+03  1.072960E+00  2.452306E-01 -3.035442E+01  2.599290E+01  1.642073E-06  1.416665E-07  5.125868E-12 -2.081248E-09  1.634895E-06  1.756134E-07  1.641982E-06  1.777877E-07  8.896182E-11 -3.612085E-08  2.459450E-08  2.719100E-09  9.931400E-13 -4.095450E-10
  3.777000E+02 -1.500000E+01  2.012300E+07  7.056000E+01  5.389400E-01  0.000000E+00  5.762500E-02  4.317800E-03  3.874900E-02 -4.399800E+04  1.000000E+00  6.588400E+02  1.033570E+03  1.195337E+00  2.601666E-01 -2.759815E+01  1.957599E+01  1.829359E-06  1.644779E-07  5.773886E-12 -2.083388E-09  1.821364E-06  1.983588E-07  1.829260E-06  2.006331E-07  1.002014E-10 -3.615544E-08  2.740200E-08  3.068950E-09  1.118500E-12 -4.099050E-10
  4.154000E+02 -1.500000E+01  2.012300E+07  7.056000E+01  5.389100E-01  0.000000E+00  5.762800E-02  4.317700E-03  3.874800E-02 -4.399300E+04  1.000000E+00  6.588300E+02  1.033570E+03  1.366361E+00  2.787068E-01 -2.509187E+01  1.476000E+01  2.091094E-06  1.928019E-07  6.643049E-12 -2.084961E-09  2.081955E-06  2.265835E-07  2.090979E-06  2.289825E-07  1.152776E-10 -3.618053E-08  3.132450E-08  3.503300E-09  1.286650E-12 -4.101600E-10
  4.568000E+02 -1.500000E+01  2.012200E+07  7.056000E+01  5.388700E-01  0.000000E+00  5.763200E-02  4.317700E-03  3.874700E-02 -4.398900E+04  1.000000E+00  6.588300E+02  1.033570E+03  1.588886E+00  2.904972E-01 -2.281491E+01  1.162030E+01  2.431643E-06  2.108130E-07  7.750020E-12 -2.086168E-09  2.421015E-06  2.445337E-07  2.431509E-06  2.470124E-07  1.344783E-10 -3.619920E-08  3.642850E-08  3.780400E-09  1.500850E-12 -4.103450E-10
  5.024000E+02 -1.500000E+01  2.012200E+07  7.056000E+01  5.388300E-01  0.000000E+00  5.763500E-02  4.317600E-03  3.874600E-02 -4.398300E+04  1.000000E+00  6.588200E+02  1.033570E+03  1.801104E+00  2.619041E-01 -2.074441E+01  1.097820E+01  2.756414E-06  1.670982E-07  8.790919E-12 -2.087256E-09  2.744368E-06  2.010252E-07  2.756262E-06  2.033142E-07  1.525306E-10 -3.621593E-08  4.129750E-08  3.113100E-09  1.702200E-12 -4.105050E-10
  5.525000E+02 -1.500000E+01  2.012100E+07  7.056000E+01  5.387700E-01  0.000000E+00  5.763900E-02  4.317600E-03  3.874600E-02 -4.397500E+04  1.000000E+00  6.588000E+02  1.033570E+03  1.894388E+00  2.043897E-01 -1.886241E+01  1.505156E+01  2.899164E-06  7.917755E-08  9.222511E-12 -2.088290E-09  2.886505E-06  1.135025E-07  2.899015E-06  1.154094E-07  1.600100E-10 -3.623172E-08  4.344100E-08  1.768350E-09  1.785500E-12 -4.106450E-10
  6.076000E+02 -1.500000E+01  2.012100E+07  7.056000E+01  5.386800E-01  0.000000E+00  5.764200E-02  4.317500E-03  3.874500E-02 -4.396100E+04  1.000000E+00  6.587900E+02  1.033580E+03  1.918441E+00  2.083219E-01 -1.715291E+01  1.179147E+01  2.935962E-06  8.518262E-08  9.263225E-12 -2.088868E-09  2.923147E-06  1.194891E-07  2.935818E-06  1.214222E-07  1.607067E-10 -3.623959E-08  4.399950E-08  1.863050E-09  1.793000E-12 -4.106700E-10
  6.682000E+02 -1.500000E+01  2.012000E+07  7.056000E+01  5.384900E-01  0.000000E+00  5.764500E-02  4.317500E-03  3.874400E-02 -4.393600E+04  1.000000E+00  6.587800E+02  1.033580E+03  2.089125E+00  2.714957E-01 -1.559862E+01  5.901220E+00  3.197167E-06  1.817886E-07  9.942169E-12 -2.084278E-09  3.183198E-06  2.155964E-07  3.197001E-06  2.179465E-07  1.724755E-10 -3.615794E-08  4.792800E-08  3.356700E-09  1.923700E-12 -4.096400E-10
  7.348000E+02 -1.500000E+01  2.011900E+07  7.056000E+01  5.381200E-01  0.000000E+00  5.764700E-02  4.317400E-03  3.874300E-02 -4.388400E+04  1.000000E+00  6.587600E+02  1.033580E+03  2.486265E+00  3.120652E-01 -1.418466E+01  4.157806E+00  3.804936E-06  2.439088E-07  1.168128E-11 -2.072747E-09  3.788304E-06  2.772529E-07  3.804731E-06  2.798655E-07  2.026362E-10 -3.595649E-08  5.707100E-08  4.345400E-09  2.258650E-12 -4.071600E-10
  8.081000E+02 -1.500000E+01  2.011800E+07  7.056000E+01  5.374300E-01  0.000000E+00  5.764900E-02  4.317300E-03  3.874200E-02 -4.378900E+04  1.000000E+00  6.587400E+02  1.033580E+03  2.846825E+00  2.508060E-01 -1.289843E+01  4.518878E+00  4.356701E-06  1.504405E-07  1.322985E-11 -2.055347E-09  4.337662E-06  1.839025E-07  4.356465E-06  1.860943E-07  2.294934E-10 -3.565382E-08  6.541300E-08  2.930400E-09  2.555050E-12 -4.033600E-10
  8.887000E+02 -1.500000E+01  2.011600E+07  7.056000E+01  5.362500E-01  0.000000E+00  5.765000E-02  4.317200E-03  3.874100E-02 -4.362600E+04  1.000000E+00  6.587100E+02  1.033580E+03  2.917762E+00  1.848828E-01 -1.172847E+01  8.317459E+00  4.465213E-06  4.996710E-08  1.258270E-11 -2.025338E-09  4.445723E-06  8.336754E-08  4.464988E-06  8.509955E-08  2.182629E-10 -3.513246E-08  6.715950E-08  1.372910E-09  2.425450E-12 -3.968550E-10
  9.772000E+02 -1.500000E+01  2.011500E+07  7.056000E+01  5.332500E-01  0.000000E+00  5.765100E-02  4.317000E-03  3.874000E-02 -4.321700E+04  1.000000E+00  6.586800E+02  1.033580E+03  3.054929E+00  2.632543E-01 -1.066571E+01  2.831833E+00  4.675064E-06  1.717131E-07  1.044998E-11 -1.821644E-09  4.654714E-06  2.012027E-07  4.674884E-06  2.033120E-07  1.812650E-10 -3.159847E-08  7.060800E-08  3.672750E-09  2.005700E-12 -3.561250E-10
  1.075000E+03 -1.500000E+01  2.011300E+07  7.056000E+01  5.256700E-01  0.000000E+00  5.765200E-02  4.316900E-03  3.873900E-02 -4.220500E+04  1.000000E+00  6.586400E+02  1.033580E+03  3.513437E+00  3.017557E-01 -9.699181E+00  1.959747E+00  5.376655E-06  2.327043E-07  8.778564E-12 -1.598903E-09  5.353299E-06  2.582305E-07  5.376506E-06  2.604391E-07  1.522706E-10 -2.773436E-08  8.205700E-08  6.071850E-09  1.666450E-12 -3.104400E-10
  1.182000E+03 -1.500000E+01  2.011000E+07  7.056000E+01  5.108000E-01  0.000000E+00  5.765300E-02  4.316700E-03  3.873700E-02 -4.030700E+04  1.000000E+00  6.585800E+02  1.033580E+03  3.826646E+00  2.397245E-01 -8.820347E+00  2.109736E+00  5.855809E-06  1.404142E-07  6.007619E-13 -1.336981E-09  5.830516E-06  1.619946E-07  5.855796E-06  1.636050E-07  1.042408E-11 -2.319064E-08  9.128850E-08  6.665000E-09  1.684000E-13 -2.567800E-10
  1.300000E+03 -1.500000E+01  2.010700E+07  7.056000E+01  4.818400E-01  0.000000E+00  5.765500E-02  4.316400E-03  3.873500E-02 -3.691100E+04  1.000000E+00  6.585200E+02  1.033580E+03  3.556727E+00  1.615199E-01 -8.024506E+00  9.099846E+00  5.440470E-06  2.489325E-08 -2.293835E-10 -9.206822E-10  5.420788E-06  4.006648E-08  5.444444E-06  4.086251E-08 -3.978214E-09 -1.596927E-08  8.845600E-08  1.670950E-09 -3.469720E-11 -1.769830E-10
  1.429000E+03 -1.500000E+01  2.010400E+07  7.056000E+01  4.086900E-01  0.000000E+00  5.766000E-02  4.316100E-03  3.873200E-02 -2.971500E+04  1.000000E+00  6.584500E+02  1.033580E+03  2.758258E+00  1.832303E-01 -7.332601E+00  2.308149E+00  4.201423E-06  7.264639E-08 -2.014305E-09  6.002463E-10  4.216708E-06  6.237272E-08  4.236350E-06  6.223957E-08 -3.493138E-08  1.040698E-08  7.626100E-08  1.311345E-09 -2.568990E-10 -6.290000E-12
  1.571000E+03 -1.500000E+01  2.009900E+07  7.056000E+01  2.836300E-01  0.000000E+00  5.766500E-02  4.315800E-03  3.872900E-02 -2.034500E+04  1.000000E+00  6.583700E+02  1.033580E+03  1.504884E+00  1.806320E-01 -7.239063E+00 -1.529956E+00  2.198522E-06  5.038479E-08 -1.086968E-08 -1.313459E-09  2.369409E-06  7.196464E-08  2.387013E-06  7.316327E-08 -1.884936E-07 -2.277858E-08  5.276600E-08  2.084100E-09 -1.145150E-09 -2.104600E-10
  1.728000E+03 -1.500000E+01  2.009400E+07  7.056000E+01  1.213400E-01  0.000000E+00  5.766600E-02  4.315300E-03  3.872600E-02 -1.063800E+04  1.000000E+00  6.582600E+02  1.033580E+03  1.432748E-01  1.258049E-01 -4.932741E+00  4.747738E+00 -3.553190E-07 -7.746679E-08 -6.010767E-08 -5.894088E-09  6.436871E-07  2.067850E-08  6.651965E-07  2.474447E-08 -1.020514E-06 -1.022113E-07  1.989245E-08  1.647850E-09 -5.383950E-09 -6.857600E-10
  1.900000E+03 -1.500000E+01  2.008700E+07  7.056000E+01  0.000000E+00  0.000000E+00  5.912500E-02  1.000000E+00  1.452900E-02  0.000000E+00  1.000000E+00  0.000000E+00  1.028930E+03 -4.190867E-01  1.183746E-01 -2.343901E+00 -7.560799E-01 -1.503091E-06 -7.332327E-08 -9.049185E-08 -4.277211E-09  5.085994E-09 -2.027703E-09  2.477577E-08  0.000000E+00 -1.527866E-06 -7.332327E-08  1.649950E-09  0.000000E+00 -7.901050E-09 -5.314650E-10
  2.089000E+03 -1.500000E+01  2.008900E+07  7.056000E+01  0.000000E+00  0.000000E+00  5.936200E-02  1.000000E+00  1.059500E-02  0.000000E+00  1.000000E+00  0.000000E+00  1.028170E+03 -3.094824E-01  8.713158E-02 -2.189747E+00 -1.852136E-01 -1.079788E-06 -1.817559E-07 -6.434103E-08 -1.062610E-08 -7.404371E-09 -4.634274E-09  0.000000E+00  0.000000E+00 -1.079788E-06 -1.817559E-07  0.000000E+00  0.000000E+00 -5.590050E-09 -1.150395E-09
  2.298000E+03 -1.500000E+01  2.009200E+07  7.056000E+01  0.000000E+00  0.000000E+00  5.994800E-02  1.000000E+00  8.682500E-04  0.000000E+00  1.000000E+00  0.000000E+00  1.026320E+03 -1.445510E-01  7.656846E-02 -2.002865E+00 -1.128231E-01 -5.012421E-07 -2.174574E-07 -3.005271E-08 -1.277092E-08 -3.602866E-10 -4.589399E-09  0.000000E+00  0.000000E+00 -5.012421E-07 -2.174574E-07  0.000000E+00  0.000000E+00 -2.597870E-09 -1.124500E-09
  2.527000E+03 -1.500000E+01  2.009200E+07  7.056000E+01  0.000000E+00  0.000000E+00  6.000000E-02  1.000000E+00  5.329800E-09  0.000000E+00  1.000000E+00  0.000000E+00  1.026160E+03 -5.216226E-02  1.403183E-01 -1.822039E+00  1.278791E+01 -1.807457E-07  3.018837E-09 -1.084474E-08  1.811305E-10 -4.713710E-16  1.346689E-17  0.000000E+00  0.000000E+00 -1.807457E-07  3.018837E-09  0.000000E+00  0.000000E+00 -9.369150E-10  1.565000E-11
  2.778000E+03 -1.500000E+01  2.009300E+07  7.056000E+01  0.000000E+00  0.000000E+00  6.000000E-02  1.000000E+00  1.215700E-10  0.000000E+00  1.000000E+00  0.000000E+00  1.026160E+03 -5.241330E-02  1.394487E-01 -1.657068E+00  2.173581E+03 -1.816154E-07  1.452422E-11 -1.089691E-08  8.714526E-13 -1.167947E-17  1.346516E-21  0.000000E+00  0.000000E+00 -1.816154E-07  1.452422E-11  0.000000E+00  0.000000E+00 -9.414250E-10  7.529900E-14
  3.055000E+03 -1.500000E+01  2.009300E+07  7.056000E+01  0.000000E+00  0.000000E+00  6.000000E-02  1.000000E+00  2.249700E-12  0.000000E+00  1.000000E+00  0.000000E+00  1.026160E+03 -4.837448E-02  1.394455E-01 -1.506917E+00  7.636244E+03 -1.676203E-07  3.561006E-12 -1.005722E-08  2.136598E-13 -1.987911E-19  6.055624E-24  0.000000E+00  0.000000E+00 -1.676203E-07  3.561006E-12  0.000000E+00  0.000000E+00 -8.688800E-10  1.846150E-14
  3.359000E+03 -1.500000E+01  2.009400E+07  7.056000E+01  0.000000E+00  0.000000E+00  6.000000E-02  1.000000E+00  3.381700E-14  0.000000E+00  1.000000E+00  0.000000E+00  1.026160E+03 -4.469099E-02  1.394454E-01 -1.370180E+00  7.290331E+03 -1.548566E-07  3.085062E-12 -9.291397E-09  1.851037E-13 -2.751902E-21  7.970660E-26  0.000000E+00  0.000000E+00 -1.548566E-07  3.085062E-12  0.000000E+00  0.000000E+00 -8.027150E-10  1.599450E-14
  3.694000E+03 -1.500000E+01  2.009400E+07  7.056000E+01  0.000000E+00  0.000000E+00  6.000000E-02  1.000000E+00  4.142700E-16  0.000000E+00  1.000000E+00  0.000000E+00  1.026160E+03 -4.132970E-02  1.394451E-01 -1.246211E+00  6.899828E+03 -1.432094E-07  2.695538E-12 -8.592563E-09  1.617324E-13 -3.110413E-23  8.616685E-28  0.000000E+00  0.000000E+00 -1.432094E-07  2.695538E-12  0.000000E+00  0.000000E+00 -7.423350E-10  1.397450E-14
  4.062000E+03 -1.500000E+01  2.009500E+07  7.056000E+01  0.000000E+00  0.000000E+00  6.000000E-02  1.000000E+00  4.155200E-18  0.000000E+00  1.000000E+00  0.000000E+00  1.026160E+03 -3.824052E-02  1.394450E-01 -1.133412E+00  6.608910E+03 -1.325050E-07  2.327559E-12 -7.950293E-09  1.396536E-13 -2.881345E-25  7.533328E-30  0.000000E+00  0.000000E+00 -1.325050E-07  2.327559E-12  0.000000E+00  0.000000E+00 -6.868500E-10  1.206720E-14
  4.467000E+03 -1.500000E+01  2.009500E+07  7.056000E+01  0.000000E+00  0.000000E+00  6.000000E-02  1.000000E+00  3.426400E-20  0.000000E+00  1.000000E+00  0.000000E+00  1.026160E+03 -3.538777E-02  1.394449E-01 -1.030648E+00  6.421745E+03 -1.226197E-07  1.981796E-12 -7.357183E-09  1.189079E-13 -2.195904E-27  5.336278E-32  0.000000E+00  0.000000E+00 -1.226197E-07  1.981796E-12  0.000000E+00  0.000000E+00 -6.356100E-10  1.027455E-14
  4.912000E+03 -1.500000E+01  2.009600E+07  7.056000E+01  0.000000E+00  0.000000E+00  6.000000E-02  1.000000E+00  2.329900E-22  0.000000E+00  1.000000E+00  0.000000E+00  1.026160E+03 -3.275256E-02  1.394451E-01 -9.372809E-01  6.342517E+03 -1.134885E-07  1.659106E-12 -6.809313E-09  9.954624E-14 -1.380232E-29  3.063307E-34  0.000000E+00  0.000000E+00 -1.134885E-07  1.659106E-12  0.000000E+00  0.000000E+00 -5.882750E-10  8.601450E-15
  5.401000E+03 -1.500000E+01  2.009700E+07  7.056000E+01  0.000000E+00  0.000000E+00  6.000000E-02  1.000000E+00  1.310600E-24  0.000000E+00  1.000000E+00  0.000000E+00  1.026160E+03 -3.030960E-02  1.394448E-01 -8.524882E-01  6.399135E+03 -1.050235E-07  1.359804E-12 -6.301413E-09  8.158798E-14 -7.180761E-32  1.423422E-36  0.000000E+00  0.000000E+00 -1.050235E-07  1.359804E-12  0.000000E+00  0.000000E+00 -5.443950E-10  7.049750E-15
  5.939000E+03 -1.500000E+01  2.009700E+07  7.056000E+01  0.000000E+00  0.000000E+00  6.000000E-02  1.000000E+00  6.110600E-27  0.000000E+00  1.000000E+00  0.000000E+00  1.026160E+03 -2.802660E-02  1.394448E-01 -7.752599E-01  6.637684E+03 -9.711259E-08  1.084030E-12 -5.826761E-09  6.504184E-14 -3.094878E-34  5.330314E-39  0.000000E+00  0.000000E+00 -9.711259E-08  1.084030E-12  0.000000E+00  0.000000E+00 -5.033900E-10  5.620050E-15
  6.530000E+03 -1.500000E+01  2.009800E+07  7.056000E+01  0.000000E+00  0.000000E+00  6.000000E-02  1.000000E+00  2.364500E-29  0.000000E+00  1.000000E+00  0.000000E+00  1.026160E+03 -2.588415E-02  1.394447E-01 -7.049789E-01  7.162431E+03 -8.968883E-08  8.311074E-13 -5.381328E-09  4.986638E-14 -1.106166E-36  1.592516E-41  0.000000E+00  0.000000E+00 -8.968883E-08  8.311074E-13  0.000000E+00  0.000000E+00 -4.649100E-10  4.308800E-15
  7.181000E+03 -1.500000E+01  2.009900E+07  7.056000E+01  0.000000E+00  0.000000E+00  6.000000E-02  1.000000E+00  7.581200E-32  0.000000E+00  1.000000E+00  0.000000E+00  1.026160E+03 -2.386432E-02  1.394447E-01 -6.410698E-01  8.209401E+03 -8.269006E-08  5.996178E-13 -4.961397E-09  3.597716E-14 -3.271185E-39  3.708669E-44  0.000000E+00  0.000000E+00 -8.269006E-08  5.996178E-13  0.000000E+00  0.000000E+00 -4.286300E-10  3.108650E-15
  7.896000E+03 -1.500000E+01  2.009900E+07  7.056000E+01  0.000000E+00  0.000000E+00  6.000000E-02  1.000000E+00  2.007200E-34  0.000000E+00  1.000000E+00  0.000000E+00  1.026160E+03 -2.195144E-02  1.394446E-01 -5.830468E-01  1.052073E+04 -7.606193E-08  3.869586E-13 -4.563717E-09  2.321754E-14 -7.973796E-42  6.377294E-47  0.000000E+00  0.000000E+00 -7.606193E-08  3.869586E-13  0.000000E+00  0.000000E+00 -3.942700E-10  2.006150E-15
  8.682000E+03 -1.500000E+01  2.010000E+07  7.056000E+01  0.000000E+00  0.000000E+00  6.000000E-02  1.000000E+00  4.358500E-37  0.000000E+00  1.000000E+00  0.000000E+00  1.026160E+03 -2.012144E-02  1.394446E-01 -5.302531E-01  1.780985E+04 -6.972091E-08  1.890633E-13 -4.183260E-09  1.134384E-14 -1.587154E-44  6.807221E-50  0.000000E+00  0.000000E+00 -6.972091E-08  1.890633E-13  0.000000E+00  0.000000E+00 -3.614000E-10  9.801800E-16
  9.547000E+03 -1.500000E+01  2.010100E+07  7.056000E+01  0.000000E+00  0.000000E+00  6.000000E-02  1.000000E+00  7.688100E-70  0.000000E+00  1.000000E+00  0.000000E+00  1.026160E+03 -9.611918E-03  1.394444E-01 -2.525385E-01 -7.517869E+04 -3.330530E-08  1.493643E-14 -1.998320E-09  8.961870E-16 -2.560553E-77  1.148324E-83  0.000000E+00  0.000000E+00 -3.330530E-08  1.493643E-14  0.000000E+00  0.000000E+00 -1.726400E-10  7.742550E-17
  3.750000E-02 -2.500000E+01  2.018900E+07  7.111000E+01  9.773100E-01  2.269100E-02  0.000000E+00  5.602700E-04  1.434700E-02 -1.000000E+07  1.000000E+00  6.565700E+02  0.000000E+00  3.087404E-04  5.781454E-01 -6.946350E+04  4.930705E+07  4.716299E-10  6.694318E-07  0.000000E+00  0.000000E+00  4.713657E-10  6.685467E-07  4.716299E-10  6.694318E-07  0.000000E+00  0.000000E+00  3.909650E-12  5.561050E-09  0.000000E+00  0.000000E+00
  1.162000E-01 -2.500000E+01  2.018900E+07  7.111000E+01  9.832700E-01  1.672700E-02  0.000000E+00  5.531400E-04  1.434700E-02 -1.000000E+07  1.000000E+00  6.565700E+02  0.000000E+00  9.569363E-04  5.781454E-01 -1.025454E+05  1.446547E+07  1.461811E-09  6.694313E-07  0.000000E+00  0.000000E+00  1.460996E-09  6.685547E-07  1.461811E-09  6.694313E-07  0.000000E+00  0.000000E+00  1.206815E-11  5.527350E-09  0.000000E+00  0.000000E+00
  2.028000E-01 -2.500000E+01  2.018900E+07  7.111000E+01  9.842200E-01  1.578300E-02  0.000000E+00  5.517600E-04  1.434700E-02 -1.000000E+07  1.000000E+00  6.565700E+02  0.000000E+00  1.670018E-03  5.781466E-01 -5.407686E+04  7.536808E+06  2.551111E-09  6.694325E-07  0.000000E+00  0.000000E+00  2.549697E-09  6.685567E-07  2.551111E-09  6.694325E-07  0.000000E+00  0.000000E+00  2.100700E-11  5.522050E-09  0.000000E+00  0.000000E+00
  2.980000E-01 -2.500000E+01  2.018900E+07  7.111000E+01  9.846700E-01  1.532800E-02  0.000000E+00  5.512500E-04  1.434700E-02 -1.000000E+07  1.000000E+00  6.565700E+02  0.000000E+00  2.453681E-03  5.781486E-01 -3.596810E+04  4.666599E+06  3.748231E-09  6.694349E-07  0.000000E+00  0.000000E+00  3.746163E-09  6.685592E-07  3.748231E-09  6.694349E-07  0.000000E+00  0.000000E+00  3.084500E-11  5.519400E-09  0.000000E+00  0.000000E+00
  4.027000E-01 -2.500000E+01  2.018900E+07  7.111000E+01  9.848200E-01  1.518500E-02  0.000000E+00  5.511300E-04  1.434700E-02 -1.000000E+07  1.000000E+00  6.565700E+02  0.000000E+00  3.314920E-03  5.781507E-01 -2.635787E+04  3.140782E+06  5.063858E-09  6.694394E-07  0.000000E+00  0.000000E+00  5.061070E-09  6.685634E-07  5.063858E-09  6.694394E-07  0.000000E+00  0.000000E+00  4.166050E-11  5.518500E-09  0.000000E+00  0.000000E+00
  5.178000E-01 -2.500000E+01  2.018900E+07  7.111000E+01  9.851500E-01  1.485100E-02  0.000000E+00  5.510500E-04  1.434700E-02 -1.000000E+07  1.000000E+00  6.565700E+02  0.000000E+00  4.262659E-03  5.781553E-01 -2.039666E+04  2.221446E+06  6.511620E-09  6.694454E-07  0.000000E+00  0.000000E+00  6.508027E-09  6.685696E-07  6.511620E-09  6.694454E-07  0.000000E+00  0.000000E+00  5.355750E-11  5.516900E-09  0.000000E+00  0.000000E+00
  6.444000E-01 -2.500000E+01  2.018900E+07  7.111000E+01  9.851500E-01  1.484600E-02  0.000000E+00  5.512200E-04  1.434700E-02 -1.000000E+07  1.000000E+00  6.565700E+02  0.000000E+00  5.304861E-03  5.781601E-01 -1.634251E+04  1.623344E+06  8.103675E-09  6.694531E-07  0.000000E+00  0.000000E+00  8.099201E-09  6.685774E-07  8.103675E-09  6.694531E-07  0.000000E+00  0.000000E+00  6.664150E-11  5.516850E-09  0.000000E+00  0.000000E+00
  7.835000E-01 -2.500000E+01  2.018900E+07  7.111000E+01  9.853000E-01  1.469500E-02  0.000000E+00  5.514000E-04  1.434700E-02 -1.000000E+07  1.000000E+00  6.565700E+02  0.000000E+00  6.450677E-03  5.781678E-01 -1.341335E+04  1.213940E+06  9.854014E-09  6.694650E-07  0.000000E+00  0.000000E+00  9.848577E-09  6.685885E-07  9.854014E-09  6.694650E-07  0.000000E+00  0.000000E+00  8.102850E-11  5.515900E-09  0.000000E+00  0.000000E+00
  9.366000E-01 -2.500000E+01  2.018900E+07  7.111000E+01  9.853400E-01  1.466100E-02  0.000000E+00  5.517600E-04  1.434700E-02 -1.000000E+07  1.000000E+00  6.565700E+02  0.000000E+00  7.710886E-03  5.781771E-01 -1.120659E+04  9.236091E+05  1.177910E-08  6.694790E-07  0.000000E+00  0.000000E+00  1.177260E-08  6.686028E-07  1.177910E-08  6.694790E-07  0.000000E+00  0.000000E+00  9.685050E-11  5.516050E-09  0.000000E+00  0.000000E+00
  1.105000E+00 -2.500000E+01  2.018900E+07  7.111000E+01  9.853800E-01  1.462200E-02  0.000000E+00  5.522400E-04  1.434700E-02 -1.000000E+07  1.000000E+00  6.565700E+02  0.000000E+00  9.096745E-03  5.781895E-01 -9.490346E+03  7.117929E+05  1.389610E-08  6.694980E-07  0.000000E+00  0.000000E+00  1.388843E-08  6.686213E-07  1.389610E-08  6.694980E-07  0.000000E+00  0.000000E+00  1.142550E-10  5.516050E-09  0.000000E+00  0.000000E+00
  1.290000E+00 -2.500000E+01  2.018900E+07  7.111000E+01  9.855200E-01  1.448100E-02  0.000000E+00  5.535000E-04  1.434700E-02 -1.000000E+07  1.000000E+00  6.565700E+02  0.000000E+00  1.062122E-02  5.782046E-01 -8.123082E+03  5.545684E+05  1.622488E-08  6.695223E-07  0.000000E+00  0.000000E+00  1.621593E-08  6.686432E-07  1.622488E-08  6.695223E-07  0.000000E+00  0.000000E+00  1.333900E-10  5.515250E-09  0.000000E+00  0.000000E+00
  1.493000E+00 -2.500000E+01  2.018900E+07  7.111000E+01  9.854500E-01  1.455000E-02  0.000000E+00  5.555300E-04  1.434700E-02 -1.000000E+07  1.000000E+00  6.565700E+02  0.000000E+00  1.229900E-02  5.782257E-01 -7.013429E+03  4.356088E+05  1.878791E-08  6.695525E-07  0.000000E+00  0.000000E+00  1.877751E-08  6.686725E-07  1.878791E-08  6.695525E-07  0.000000E+00  0.000000E+00  1.544550E-10  5.516350E-09  0.000000E+00  0.000000E+00
  1.717000E+00 -2.500000E+01  2.018900E+07  7.111000E+01  9.862300E-01  1.377300E-02  0.000000E+00  5.572600E-04  1.434700E-02 -1.000000E+07  1.000000E+00  6.565700E+02  0.000000E+00  1.414457E-02  5.782516E-01 -6.098086E+03  3.446222E+05  2.160718E-08  6.695926E-07  0.000000E+00  0.000000E+00  2.159518E-08  6.687104E-07  2.160718E-08  6.695926E-07  0.000000E+00  0.000000E+00  1.775600E-10  5.511050E-09  0.000000E+00  0.000000E+00
  1.963000E+00 -2.500000E+01  2.018900E+07  7.111000E+01  9.850100E-01  1.498600E-02  0.000000E+00  5.603200E-04  1.434700E-02 -1.000000E+07  1.000000E+00  6.565700E+02  0.000000E+00  1.617157E-02  5.782835E-01 -5.332209E+03  2.741312E+05  2.470359E-08  6.696444E-07  0.000000E+00  0.000000E+00  2.468978E-08  6.687555E-07  2.470359E-08  6.696444E-07  0.000000E+00  0.000000E+00  2.030650E-10  5.519800E-09  0.000000E+00  0.000000E+00
  2.234000E+00 -2.500000E+01  2.018900E+07  7.111000E+01  9.854300E-01  1.457200E-02  0.000000E+00  5.628600E-04  1.434700E-02 -1.000000E+07  1.000000E+00  6.565700E+02  0.000000E+00  1.839940E-02  5.783262E-01 -4.684739E+03  2.191071E+05  2.810681E-08  6.697070E-07  0.000000E+00  0.000000E+00  2.809101E-08  6.688141E-07  2.810681E-08  6.697070E-07  0.000000E+00  0.000000E+00  2.311200E-10  5.517500E-09  0.000000E+00  0.000000E+00
  2.531000E+00 -2.500000E+01  2.018900E+07  7.111000E+01  9.856100E-01  1.438700E-02  0.000000E+00  5.648600E-04  1.434700E-02 -1.000000E+07  1.000000E+00  6.565700E+02  0.000000E+00  2.084919E-02  5.783764E-01 -4.132832E+03  1.758114E+05  3.184909E-08  6.697841E-07  0.000000E+00  0.000000E+00  3.183114E-08  6.688900E-07  3.184909E-08  6.697841E-07  0.000000E+00  0.000000E+00  2.618150E-10  5.516800E-09  0.000000E+00  0.000000E+00
  2.858000E+00 -2.500000E+01  2.018900E+07  7.111000E+01  9.856100E-01  1.439200E-02  0.000000E+00  5.668200E-04  1.434700E-02 -1.000000E+07  1.000000E+00  6.565700E+02  0.000000E+00  2.354554E-02  5.784403E-01 -3.659031E+03  1.415987E+05  3.596804E-08  6.698822E-07  0.000000E+00  0.000000E+00  3.594768E-08  6.689865E-07  3.596804E-08  6.698822E-07  0.000000E+00  0.000000E+00  2.956500E-10  5.517900E-09  0.000000E+00  0.000000E+00
  3.218000E+00 -2.500000E+01  2.018900E+07  7.111000E+01  9.856200E-01  1.438200E-02  0.000000E+00  5.691000E-04  1.434700E-02 -1.000000E+07  1.000000E+00  6.565700E+02  0.000000E+00  2.651088E-02  5.785202E-01 -3.249474E+03  1.143747E+05  4.049787E-08  6.700026E-07  0.000000E+00  0.000000E+00  4.047485E-08  6.691045E-07  4.049787E-08  6.700026E-07  0.000000E+00  0.000000E+00  3.328800E-10  5.519000E-09  0.000000E+00  0.000000E+00
  3.613000E+00 -2.500000E+01  2.018900E+07  7.111000E+01  9.855100E-01  1.448600E-02  0.000000E+00  5.715600E-04  1.434700E-02 -1.000000E+07  1.000000E+00  6.565700E+02  0.000000E+00  2.977330E-02  5.786181E-01 -2.893295E+03  9.262346E+04  4.548145E-08  6.701521E-07  0.000000E+00  0.000000E+00  4.545550E-08  6.692514E-07  4.548145E-08  6.701521E-07  0.000000E+00  0.000000E+00  3.738650E-10  5.520250E-09  0.000000E+00  0.000000E+00
  4.048000E+00 -2.500000E+01  2.018900E+07  7.111000E+01  9.857900E-01  1.421300E-02  0.000000E+00  5.740400E-04  1.434700E-02 -1.000000E+07  1.000000E+00  6.565700E+02  0.000000E+00  3.336094E-02  5.787390E-01 -2.581932E+03  7.514875E+04  5.096190E-08  6.703365E-07  0.000000E+00  0.000000E+00  5.093271E-08  6.694331E-07  5.096190E-08  6.703365E-07  0.000000E+00  0.000000E+00  4.188750E-10  5.519900E-09  0.000000E+00  0.000000E+00
  4.526000E+00 -2.500000E+01  2.018900E+07  7.111000E+01  9.856000E-01  1.439900E-02  0.000000E+00  5.770300E-04  1.434700E-02 -1.000000E+07  1.000000E+00  6.565700E+02  0.000000E+00  3.731043E-02  5.788873E-01 -2.308808E+03  6.115899E+04  5.699521E-08  6.705629E-07  0.000000E+00  0.000000E+00  5.696244E-08  6.696584E-07  5.699521E-08  6.705629E-07  0.000000E+00  0.000000E+00  4.684500E-10  5.524400E-09  0.000000E+00  0.000000E+00
  5.052000E+00 -2.500000E+01  2.018900E+07  7.111000E+01  9.856600E-01  1.433600E-02  0.000000E+00  5.800500E-04  1.434700E-02 -1.000000E+07  1.000000E+00  6.565700E+02  0.000000E+00  4.166068E-02  5.790689E-01 -2.068603E+03  4.981793E+04  6.364056E-08  6.708410E-07  0.000000E+00  0.000000E+00  6.360381E-08  6.699308E-07  6.364056E-08  6.708410E-07  0.000000E+00  0.000000E+00  5.231000E-10  5.525550E-09  0.000000E+00  0.000000E+00
  5.630000E+00 -2.500000E+01  2.018900E+07  7.111000E+01  9.856400E-01  1.436500E-02  0.000000E+00  5.836900E-04  1.434700E-02 -1.000000E+07  1.000000E+00  6.565700E+02  0.000000E+00  4.644172E-02  5.792951E-01 -1.855909E+03  4.064951E+04  7.094388E-08  6.711811E-07  0.000000E+00  0.000000E+00  7.090273E-08  6.702684E-07  7.094388E-08  6.711811E-07  0.000000E+00  0.000000E+00  5.831200E-10  5.528150E-09  0.000000E+00  0.000000E+00
  6.266000E+00 -2.500000E+01  2.018900E+07  7.111000E+01  9.855700E-01  1.442600E-02  0.000000E+00  5.884400E-04  1.434700E-02 -1.000000E+07  1.000000E+00  6.565700E+02  0.000000E+00  5.170961E-02  5.795671E-01 -1.667447E+03  3.320303E+04  7.899121E-08  6.715999E-07  0.000000E+00  0.000000E+00  7.894500E-08  6.706808E-07  7.899121E-08  6.715999E-07  0.000000E+00  0.000000E+00  6.492950E-10  5.532050E-09  0.000000E+00  0.000000E+00
  6.965000E+00 -2.500000E+01  2.018900E+07  7.111000E+01  9.857000E-01  1.429800E-02  0.000000E+00  5.945700E-04  1.434700E-02 -1.000000E+07  1.000000E+00  6.565700E+02  0.000000E+00  5.751509E-02  5.799001E-01 -1.500085E+03  2.716685E+04  8.785970E-08  6.721099E-07  0.000000E+00  0.000000E+00  8.780775E-08  6.711813E-07  8.785970E-08  6.721099E-07  0.000000E+00  0.000000E+00  7.221650E-10  5.535650E-09  0.000000E+00  0.000000E+00
  7.734000E+00 -2.500000E+01  2.018900E+07  7.111000E+01  9.856900E-01  1.430900E-02  0.000000E+00  6.027500E-04  1.434700E-02 -1.000000E+07  1.000000E+00  6.565700E+02  0.000000E+00  6.390625E-02  5.803093E-01 -1.350903E+03  2.224526E+04  9.762271E-08  6.727326E-07  0.000000E+00  0.000000E+00  9.756425E-08  6.717932E-07  9.762271E-08  6.727326E-07  0.000000E+00  0.000000E+00  8.023650E-10  5.540850E-09  0.000000E+00  0.000000E+00
  8.579000E+00 -2.500000E+01  2.018900E+07  7.111000E+01  9.856600E-01  1.434000E-02  0.000000E+00  6.124200E-04  1.434700E-02 -1.000000E+07  1.000000E+00  6.565700E+02  0.000000E+00  7.095249E-02  5.808068E-01 -1.217755E+03  1.823138E+04  1.083865E-07  6.734922E-07  0.000000E+00  0.000000E+00  1.083207E-07  6.725388E-07  1.083865E-07  6.734922E-07  0.000000E+00  0.000000E+00  8.908550E-10  5.547250E-09  0.000000E+00  0.000000E+00
  9.508000E+00 -2.500000E+01  2.018900E+07  7.111000E+01  9.856400E-01  1.436100E-02  0.000000E+00  6.239800E-04  1.434700E-02 -1.000000E+07  1.000000E+00  6.565700E+02  0.000000E+00  7.872214E-02  5.814116E-01 -1.098671E+03  1.495391E+04  1.202554E-07  6.744145E-07  0.000000E+00  0.000000E+00  1.201811E-07  6.734465E-07  1.202554E-07  6.744145E-07  0.000000E+00  0.000000E+00  9.884400E-10  5.554950E-09  0.000000E+00  0.000000E+00
  1.053000E+01 -2.500000E+01  2.018900E+07  7.111000E+01  9.857900E-01  1.421500E-02  0.000000E+00  6.312300E-04  1.434700E-02 -1.000000E+07  1.000000E+00  6.565700E+02  0.000000E+00  8.729084E-02  5.821463E-01 -9.919468E+02  1.227589E+04  1.333451E-07  6.755352E-07  0.000000E+00  0.000000E+00  1.332613E-07  6.745587E-07  1.333451E-07  6.755352E-07  0.000000E+00  0.000000E+00  1.095950E-09  5.563750E-09  0.000000E+00  0.000000E+00
  1.165000E+01 -2.500000E+01  2.018900E+07  7.111000E+01  9.856000E-01  1.440000E-02  0.000000E+00  6.357800E-04  1.434700E-02 -1.000000E+07  1.000000E+00  6.565700E+02  0.000000E+00  9.675988E-02  5.830363E-01 -8.962719E+02  1.008199E+04  1.478102E-07  6.768935E-07  0.000000E+00  0.000000E+00  1.477165E-07  6.759108E-07  1.478102E-07  6.768935E-07  0.000000E+00  0.000000E+00  1.214850E-09  5.575350E-09  0.000000E+00  0.000000E+00
  1.289000E+01 -2.500000E+01  2.018900E+07  7.111000E+01  9.856600E-01  1.433500E-02  0.000000E+00  6.395200E-04  1.434700E-02 -1.000000E+07  1.000000E+00  6.565700E+02  0.000000E+00  1.072288E-01  5.841126E-01 -8.103692E+02  8.286937E+03  1.638023E-07  6.785358E-07  0.000000E+00  0.000000E+00  1.636982E-07  6.775477E-07  1.638023E-07  6.785358E-07  0.000000E+00  0.000000E+00  1.346350E-09  5.588900E-09  0.000000E+00  0.000000E+00
  1.425000E+01 -2.500000E+01  2.018900E+07  7.111000E+01  9.857800E-01  1.421800E-02  0.000000E+00  6.439400E-04  1.434700E-02 -1.000000E+07  1.000000E+00  6.565700E+02  0.000000E+00  1.188024E-01  5.854097E-01 -7.330508E+02  6.812225E+03  1.814817E-07  6.805153E-07  0.000000E+00  0.000000E+00  1.813658E-07  6.795216E-07  1.814817E-07  6.805153E-07  0.000000E+00  0.000000E+00  1.491550E-09  5.604350E-09  0.000000E+00  0.000000E+00
  1.574000E+01 -2.500000E+01  2.018900E+07  7.111000E+01  9.855400E-01  1.446400E-02  0.000000E+00  6.493700E-04  1.434700E-02 -1.000000E+07  1.000000E+00  6.565700E+02  0.000000E+00  1.316490E-01  5.869661E-01 -6.635337E+02  5.601870E+03  2.011061E-07  6.828908E-07  0.000000E+00  0.000000E+00  2.009760E-07  6.818879E-07  2.011061E-07  6.828908E-07  0.000000E+00  0.000000E+00  1.653000E-09  5.625450E-09  0.000000E+00  0.000000E+00
  1.739000E+01 -2.500000E+01  2.018900E+07  7.111000E+01  9.857900E-01  1.421100E-02  0.000000E+00  6.546400E-04  1.434700E-02 -1.000000E+07  1.000000E+00  6.565700E+02  0.000000E+00  1.459167E-01  5.888290E-01 -6.009420E+02  4.608138E+03  2.229014E-07  6.857340E-07  0.000000E+00  0.000000E+00  2.227562E-07  6.847234E-07  2.229014E-07  6.857340E-07  0.000000E+00  0.000000E+00  1.832100E-09  5.647400E-09  0.000000E+00  0.000000E+00
  1.919000E+01 -2.500000E+01  2.018900E+07  7.111000E+01  9.857000E-01  1.429900E-02  0.000000E+00  6.602000E-04  1.434700E-02 -1.000000E+07  1.000000E+00  6.565700E+02  0.000000E+00  1.617405E-01  5.910429E-01 -5.443572E+02  3.792029E+03  2.470737E-07  6.891082E-07  0.000000E+00  0.000000E+00  2.469116E-07  6.880894E-07  2.470737E-07  6.891082E-07  0.000000E+00  0.000000E+00  2.030600E-09  5.675450E-09  0.000000E+00  0.000000E+00
  2.118000E+01 -2.500000E+01  2.018900E+07  7.111000E+01  9.856100E-01  1.439000E-02  0.000000E+00  6.669300E-04  1.434700E-02 -1.000000E+07  1.000000E+00  6.565700E+02  0.000000E+00  1.793225E-01  5.936525E-01 -4.932088E+02  3.122063E+03  2.739321E-07  6.930907E-07  0.000000E+00  0.000000E+00  2.737500E-07  6.920592E-07  2.739321E-07  6.930907E-07  0.000000E+00  0.000000E+00  2.251550E-09  5.708800E-09  0.000000E+00  0.000000E+00
  2.336000E+01 -2.500000E+01  2.018900E+07  7.111000E+01  9.858100E-01  1.418900E-02  0.000000E+00  6.751800E-04  1.434700E-02 -1.000000E+07  1.000000E+00  6.565700E+02  0.000000E+00  1.989197E-01  5.967004E-01 -4.470044E+02  2.569547E+03  3.038684E-07  6.977427E-07  0.000000E+00  0.000000E+00  3.036643E-07  6.966959E-07  3.038684E-07  6.977427E-07  0.000000E+00  0.000000E+00  2.497450E-09  5.746900E-09  0.000000E+00  0.000000E+00
  2.576000E+01 -2.500000E+01  2.018900E+07  7.111000E+01  9.856200E-01  1.437800E-02  0.000000E+00  6.851500E-04  1.434700E-02 -1.000000E+07  1.000000E+00  6.565700E+02  0.000000E+00  2.208416E-01  6.002198E-01 -4.053035E+02  2.115262E+03  3.373559E-07  7.031115E-07  0.000000E+00  0.000000E+00  3.371265E-07  7.020469E-07  3.373559E-07  7.031115E-07  0.000000E+00  0.000000E+00  2.772700E-09  5.791100E-09  0.000000E+00  0.000000E+00
  2.840000E+01 -2.500000E+01  2.018900E+07  7.111000E+01  9.856400E-01  1.435900E-02  0.000000E+00  6.977400E-04  1.434700E-02 -1.000000E+07  1.000000E+00  6.565700E+02  0.000000E+00  2.453739E-01  6.042242E-01 -3.676094E+02  1.741194E+03  3.748319E-07  7.092232E-07  0.000000E+00  0.000000E+00  3.745725E-07  7.081375E-07  3.748319E-07  7.092232E-07  0.000000E+00  0.000000E+00  3.080950E-09  5.841450E-09  0.000000E+00  0.000000E+00
  3.131000E+01 -2.500000E+01  2.018900E+07  7.111000E+01  9.857200E-01  1.428400E-02  0.000000E+00  7.156100E-04  1.434700E-02 -1.000000E+07  1.000000E+00  6.565700E+02  0.000000E+00  2.728499E-01  6.087097E-01 -3.335044E+02  1.433632E+03  4.168040E-07  7.160655E-07  0.000000E+00  0.000000E+00  4.165091E-07  7.149515E-07  4.168040E-07  7.160655E-07  0.000000E+00  0.000000E+00  3.425800E-09  5.898000E-09  0.000000E+00  0.000000E+00
  3.450000E+01 -2.500000E+01  2.018900E+07  7.111000E+01  9.857700E-01  1.423000E-02  0.000000E+00  7.387800E-04  1.434700E-02 -1.000000E+07  1.000000E+00  6.565700E+02  0.000000E+00  3.036463E-01  6.136345E-01 -3.026583E+02  1.180274E+03  4.638479E-07  7.235800E-07  0.000000E+00  0.000000E+00  4.635105E-07  7.224290E-07  4.638479E-07  7.235800E-07  0.000000E+00  0.000000E+00  3.812250E-09  5.959350E-09  0.000000E+00  0.000000E+00
  3.801000E+01 -2.500000E+01  2.018900E+07  7.111000E+01  9.857900E-01  1.421200E-02  0.000000E+00  7.565500E-04  1.434700E-02 -1.000000E+07  1.000000E+00  6.565700E+02  0.000000E+00  3.381042E-01  6.189185E-01 -2.747157E+02  9.716877E+02  5.164857E-07  7.316416E-07  0.000000E+00  0.000000E+00  5.160996E-07  7.304611E-07  5.164857E-07  7.316416E-07  0.000000E+00  0.000000E+00  4.244700E-09  6.025800E-09  0.000000E+00  0.000000E+00
  4.187000E+01 -2.500000E+01  2.018900E+07  7.111000E+01  9.855800E-01  1.442300E-02  0.000000E+00  7.695500E-04  1.434700E-02 -1.000000E+07  1.000000E+00  6.565700E+02  0.000000E+00  3.765434E-01  6.244145E-01 -2.493930E+02  8.000822E+02  5.752057E-07  7.400291E-07  0.000000E+00  0.000000E+00  5.747679E-07  7.388219E-07  5.752057E-07  7.400291E-07  0.000000E+00  0.000000E+00  4.727750E-09  6.095650E-09  0.000000E+00  0.000000E+00
  4.612000E+01 -2.500000E+01  2.018900E+07  7.111000E+01  9.857600E-01  1.424200E-02  0.000000E+00  7.829800E-04  1.434700E-02 -1.000000E+07  1.000000E+00  6.565700E+02  0.000000E+00  4.191959E-01  6.299205E-01 -2.264521E+02  6.586683E+02  6.403612E-07  7.484310E-07  0.000000E+00  0.000000E+00  6.398657E-07  7.471986E-07  6.403612E-07  7.484310E-07  0.000000E+00  0.000000E+00  5.263300E-09  6.163850E-09  0.000000E+00  0.000000E+00
  5.079000E+01 -2.500000E+01  2.018900E+07  7.111000E+01  9.857300E-01  1.427300E-02  0.000000E+00  8.041900E-04  1.434700E-02 -1.000000E+07  1.000000E+00  6.565700E+02  0.000000E+00  4.658657E-01  6.352468E-01 -2.056259E+02  5.427971E+02  7.116533E-07  7.565603E-07  0.000000E+00  0.000000E+00  7.110880E-07  7.552958E-07  7.116533E-07  7.565603E-07  0.000000E+00  0.000000E+00  5.848850E-09  6.231100E-09  0.000000E+00  0.000000E+00
  5.592000E+01 -2.500000E+01  2.018900E+07  7.111000E+01  9.856800E-01  1.431800E-02  0.000000E+00  8.339200E-04  1.434700E-02 -1.000000E+07  1.000000E+00  6.565700E+02  0.000000E+00  5.160029E-01  6.403335E-01 -1.867463E+02  4.470323E+02  7.882429E-07  7.643250E-07  0.000000E+00  0.000000E+00  7.875960E-07  7.630201E-07  7.882429E-07  7.643250E-07  0.000000E+00  0.000000E+00  6.478550E-09  6.295700E-09  0.000000E+00  0.000000E+00
  6.156000E+01 -2.500000E+01  2.018900E+07  7.111000E+01  8.721800E-01  0.000000E+00  2.595800E-01  3.755900E-03  1.494000E-02 -2.242800E+05  1.000000E+00  6.565700E+02  1.183840E+03  5.692114E-01  6.453935E-01 -1.705381E+02  3.680942E+02  8.644742E-07  7.720507E-07 -5.736717E-10  0.000000E+00  8.711840E-07  7.691452E-07  8.735997E-07  7.720507E-07 -9.125863E-09  0.000000E+00  7.672000E-09  7.129900E-09 -1.211150E-10  0.000000E+00
  6.777000E+01 -2.500000E+01  2.018900E+07  7.111000E+01  6.134100E-01  0.000000E+00  6.286200E-02  4.357300E-03  3.776400E-02 -5.633500E+04  1.000000E+00  6.565700E+02  1.036750E+03  6.098715E-01  5.222507E-01 -1.555842E+02  3.263165E+02  9.228143E-07  5.828884E-07 -9.679444E-10 -1.407370E-10  9.343704E-07  5.825072E-07  9.387933E-07  5.851590E-07 -1.597981E-08 -2.269048E-09  1.059775E-08  7.741750E-09 -2.000600E-10 -3.024650E-11
  7.460000E+01 -2.500000E+01  2.018900E+07  7.111000E+01  5.530400E-01  0.000000E+00  5.752500E-02  4.371800E-03  3.872500E-02 -4.601900E+04  1.000000E+00  6.565700E+02  1.033220E+03  6.270324E-01  4.364851E-01 -1.407877E+02  3.003976E+02  9.525568E-07  4.376030E-07 -5.533434E-10 -1.632943E-09  9.576058E-07  4.628388E-07  9.621769E-07  4.659910E-07 -9.620669E-09 -2.838834E-08  1.340450E-08  6.879150E-09 -1.095620E-10 -3.296350E-10
  8.210000E+01 -2.500000E+01  2.018900E+07  7.111000E+01  5.347700E-01  0.000000E+00  5.749400E-02  4.371900E-03  3.873000E-02 -4.342400E+04  1.000000E+00  6.565600E+02  1.033190E+03  6.352554E-01  4.149827E-01 -1.274590E+02  2.622824E+02  9.684442E-07  3.937287E-07 -2.056074E-10 -2.784134E-09  9.676320E-07  4.383305E-07  9.720204E-07  4.421541E-07 -3.575923E-09 -4.842491E-08  1.448400E-08  6.777250E-09 -3.946800E-11 -5.415350E-10
  9.035000E+01 -2.500000E+01  2.018900E+07  7.111000E+01  5.293200E-01  0.000000E+00  5.751000E-02  4.371800E-03  3.872800E-02 -4.268800E+04  1.000000E+00  6.565600E+02  1.033210E+03  6.482240E-01  4.124445E-01 -1.156542E+02  2.199929E+02  9.896625E-07  3.858162E-07 -5.860305E-11 -3.205319E-09  9.863103E-07  4.374475E-07  9.906812E-07  4.415519E-07 -1.018958E-09 -5.573568E-08  1.508700E-08  6.852250E-09 -1.113695E-11 -6.166750E-10
  9.942000E+01 -2.500000E+01  2.018900E+07  7.111000E+01  5.276000E-01  0.000000E+00  5.752500E-02  4.371800E-03  3.872500E-02 -4.245900E+04  1.000000E+00  6.565600E+02  1.033220E+03  6.702507E-01  4.138159E-01 -1.050466E+02  1.822259E+02  1.023724E-06  3.865622E-07 -1.542509E-11 -3.346126E-09  1.019505E-06  4.405188E-07  1.023992E-06  4.447313E-07 -2.681342E-10 -5.816886E-08  1.569900E-08  6.930250E-09 -2.921100E-12 -6.414650E-10
  1.094000E+02 -2.500000E+01  2.018900E+07  7.111000E+01  5.268400E-01  0.000000E+00  5.753800E-02  4.371700E-03  3.872200E-02 -4.235900E+04  1.000000E+00  6.565600E+02  1.033220E+03  7.014108E-01  4.138675E-01 -9.545310E+01  1.509328E+02  1.071430E-06  3.860079E-07 -4.204721E-12 -3.412829E-09  1.066816E-06  4.410629E-07  1.071504E-06  4.453223E-07 -7.307418E-11 -5.931470E-08  1.646550E-08  6.952100E-09 -7.949150E-13 -6.531150E-10
  1.204000E+02 -2.500000E+01  2.018900E+07  7.111000E+01  5.263400E-01  0.000000E+00  5.755000E-02  4.371700E-03  3.872000E-02 -4.229300E+04  1.000000E+00  6.565600E+02  1.033230E+03  7.399478E-01  4.103469E-01 -8.675442E+01  1.256196E+02  1.130334E-06  3.801973E-07 -5.140362E-13 -3.459044E-09  1.125401E-06  4.360350E-07  1.130343E-06  4.403020E-07 -8.932037E-12 -6.010540E-08  1.739050E-08  6.881700E-09 -9.708000E-14 -6.611550E-10
  1.324000E+02 -2.500000E+01  2.018900E+07  7.111000E+01  5.259500E-01  0.000000E+00  5.756100E-02  4.371700E-03  3.871800E-02 -4.224100E+04  1.000000E+00  6.565600E+02  1.033240E+03  7.832867E-01  4.016218E-01 -7.885010E+01  1.054971E+02  1.196558E-06  3.665304E-07  1.479469E-12 -3.496432E-09  1.191299E-06  4.230395E-07  1.196529E-06  4.272740E-07  2.570384E-11 -6.074396E-08  1.842450E-08  6.684250E-09  2.791850E-13 -6.676400E-10
  1.457000E+02 -2.500000E+01  2.018900E+07  7.111000E+01  5.256200E-01  0.000000E+00  5.757000E-02  4.371600E-03  3.871600E-02 -4.219700E+04  1.000000E+00  6.565600E+02  1.033240E+03  8.281713E-01  3.862948E-01 -7.166998E+01  8.967138E+01  1.265136E-06  3.428443E-07  2.946320E-12 -3.527952E-09  1.259556E-06  3.999729E-07  1.265082E-06  4.041262E-07  5.118125E-11 -6.128168E-08  1.949350E-08  6.326950E-09  5.555700E-13 -6.731050E-10
  1.603000E+02 -2.500000E+01  2.018900E+07  7.111000E+01  5.253400E-01  0.000000E+00  5.757800E-02  4.371600E-03  3.871500E-02 -4.216000E+04  1.000000E+00  6.565600E+02  1.033250E+03  8.702570E-01  3.636436E-01 -6.515005E+01  7.769558E+01  1.329437E-06  3.080279E-07  4.125168E-12 -3.554766E-09  1.323556E-06  3.657469E-07  1.329364E-06  3.697664E-07  7.164886E-11 -6.173850E-08  2.049600E-08  5.792950E-09  7.772750E-13 -6.777400E-10
  1.763000E+02 -2.500000E+01  2.018900E+07  7.111000E+01  5.251000E-01  0.000000E+00  5.758600E-02  4.371600E-03  3.871300E-02 -4.212900E+04  1.000000E+00  6.565600E+02  1.033260E+03  9.040943E-01  3.344315E-01 -5.921519E+01  6.918834E+01  1.381139E-06  2.632386E-07  5.058831E-12 -3.577544E-09  1.375011E-06  3.215255E-07  1.381049E-06  3.253646E-07  8.785350E-11 -6.212609E-08  2.130350E-08  5.100300E-09  9.525550E-13 -6.816650E-10
  1.940000E+02 -2.500000E+01  2.018900E+07  7.111000E+01  5.249000E-01  0.000000E+00  5.759300E-02  4.371600E-03  3.871200E-02 -4.210300E+04  1.000000E+00  6.565500E+02  1.033260E+03  9.250831E-01  3.013905E-01 -5.382168E+01  6.385740E+01  1.413208E-06  2.126402E-07  5.752778E-12 -3.596728E-09  1.406931E-06  2.714618E-07  1.413106E-06  2.750920E-07  9.989245E-11 -6.245180E-08  2.180700E-08  4.314550E-09  1.082600E-12 -6.849650E-10
  2.134000E+02 -2.500000E+01  2.018800E+07  7.111000E+01  5.247300E-01  0.000000E+00  5.759900E-02  4.371500E-03  3.871100E-02 -4.208100E+04  1.000000E+00  6.565500E+02  1.033260E+03  9.307581E-01  2.687415E-01 -4.894231E+01  6.155527E+01  1.421877E-06  1.626708E-07  6.214311E-12 -3.612655E-09  1.415558E-06  2.219708E-07  1.421769E-06  2.253924E-07  1.078944E-10 -6.272181E-08  2.194850E-08  3.536800E-09  1.168900E-12 -6.876900E-10
  2.347000E+02 -2.500000E+01  2.018800E+07  7.111000E+01  5.245800E-01  0.000000E+00  5.760500E-02  4.371500E-03  3.871000E-02 -4.206200E+04  1.000000E+00  6.565500E+02  1.033270E+03  9.204782E-01  2.415533E-01 -4.449633E+01  6.143744E+01  1.406170E-06  1.210630E-07  6.457207E-12 -3.625597E-09  1.399918E-06  1.807554E-07  1.406062E-06  1.840030E-07  1.121004E-10 -6.294018E-08  2.171250E-08  2.888750E-09  1.214050E-12 -6.898850E-10
  2.581000E+02 -2.500000E+01  2.018800E+07  7.111000E+01  5.244600E-01  0.000000E+00  5.761000E-02  4.371500E-03  3.870900E-02 -4.204600E+04  1.000000E+00  6.565500E+02  1.033270E+03  8.986596E-01  2.271194E-01 -4.044862E+01  5.828069E+01  1.372841E-06  9.894464E-08  6.530011E-12 -3.635727E-09  1.366730E-06  1.588973E-07  1.372727E-06  1.620550E-07  1.133537E-10 -6.311034E-08  2.120300E-08  2.545250E-09  1.227250E-12 -6.915850E-10
  2.839000E+02 -2.500000E+01  2.018800E+07  7.111000E+01  5.243600E-01  0.000000E+00  5.761500E-02  4.371500E-03  3.870800E-02 -4.203200E+04  1.000000E+00  6.565400E+02  1.033270E+03  8.856786E-01  2.425971E-01 -3.677620E+01  4.166006E+01  1.353011E-06  1.224940E-07  6.603318E-12 -3.643014E-09  1.346988E-06  1.824587E-07  1.352896E-06  1.857258E-07  1.146157E-10 -6.323137E-08  2.090150E-08  2.919050E-09  1.240600E-12 -6.927750E-10
  3.123000E+02 -2.500000E+01  2.018800E+07  7.111000E+01  5.242600E-01  0.000000E+00  5.762000E-02  4.371400E-03  3.870700E-02 -4.202000E+04  1.000000E+00  6.565400E+02  1.033280E+03  9.163604E-01  2.842079E-01 -3.343894E+01  2.665070E+01  1.399881E-06  1.859567E-07  6.964986E-12 -3.646490E-09  1.393650E-06  2.456952E-07  1.399764E-06  2.492439E-07  1.208832E-10 -6.328682E-08  2.163000E-08  3.921800E-09  1.308150E-12 -6.932650E-10
  3.434000E+02 -2.500000E+01  2.018800E+07  7.111000E+01  5.241700E-01  0.000000E+00  5.762400E-02  4.371400E-03  3.870600E-02 -4.200700E+04  1.000000E+00  6.565400E+02  1.033280E+03  9.953061E-01  3.098730E-01 -3.040922E+01  1.980883E+01  1.520485E-06  2.251228E-07  7.653509E-12 -3.646416E-09  1.513712E-06  2.846835E-07  1.520355E-06  2.884041E-07  1.328227E-10 -6.328073E-08  2.349750E-08  4.544050E-09  1.437100E-12 -6.930950E-10
  3.777000E+02 -2.500000E+01  2.018700E+07  7.111000E+01  5.240600E-01  0.000000E+00  5.762800E-02  4.371400E-03  3.870500E-02 -4.199300E+04  1.000000E+00  6.565300E+02  1.033280E+03  1.109403E+00  3.333183E-01 -2.764796E+01  1.518314E+01  1.694783E-06  2.609412E-07  8.561872E-12 -3.642213E-09  1.687231E-06  3.202699E-07  1.694636E-06  3.241451E-07  1.485761E-10 -6.320344E-08  2.619600E-08  5.117700E-09  1.607200E-12 -6.921500E-10
  4.154000E+02 -2.500000E+01  2.018700E+07  7.111000E+01  5.239200E-01  0.000000E+00  5.763200E-02  4.371300E-03  3.870400E-02 -4.197500E+04  1.000000E+00  6.565300E+02  1.033280E+03  1.269340E+00  3.637757E-01 -2.513718E+01  1.162612E+01  1.939107E-06  3.075029E-07  9.759045E-12 -3.633408E-09  1.930469E-06  3.664762E-07  1.938939E-06  3.705490E-07  1.693392E-10 -6.304660E-08  2.998000E-08  5.868800E-09  1.831300E-12 -6.903150E-10
  4.568000E+02 -2.500000E+01  2.018700E+07  7.111000E+01  5.237100E-01  0.000000E+00  5.763600E-02  4.371300E-03  3.870300E-02 -4.194800E+04  1.000000E+00  6.565200E+02  1.033290E+03  1.483192E+00  3.844482E-01 -2.285611E+01  9.209510E+00  2.265793E-06  3.391870E-07  1.128158E-11 -3.618776E-09  2.255701E-06  3.977745E-07  2.265599E-06  4.019759E-07  1.957456E-10 -6.278872E-08  3.504350E-08  6.398000E-09  2.116100E-12 -6.873250E-10
  5.024000E+02 -2.500000E+01  2.018600E+07  7.111000E+01  5.233700E-01  0.000000E+00  5.763900E-02  4.371300E-03  3.870300E-02 -4.190300E+04  1.000000E+00  6.565100E+02  1.033290E+03  1.688475E+00  3.373991E-01 -2.078190E+01  8.481486E+00  2.579384E-06  2.676068E-07  1.259131E-11 -3.596702E-09  2.567899E-06  3.261393E-07  2.579166E-06  3.300090E-07  2.184575E-10 -6.240199E-08  3.991550E-08  5.293050E-09  2.360250E-12 -6.828300E-10
  5.525000E+02 -2.500000E+01  2.018600E+07  7.111000E+01  5.228100E-01  0.000000E+00  5.764200E-02  4.371200E-03  3.870200E-02 -4.183000E+04  1.000000E+00  6.565000E+02  1.033290E+03  1.767091E+00  2.409898E-01 -1.889656E+01  1.109114E+01  2.699470E-06  1.208214E-07  1.254746E-11 -3.562912E-09  2.687461E-06  1.794361E-07  2.699252E-06  1.826336E-07  2.176843E-10 -6.181218E-08  4.181000E-08  2.964550E-09  2.349750E-12 -6.759500E-10
  6.076000E+02 -2.500000E+01  2.018500E+07  7.111000E+01  5.218100E-01  0.000000E+00  5.764600E-02  4.371100E-03  3.870100E-02 -4.170000E+04  1.000000E+00  6.564800E+02  1.033290E+03  1.768210E+00  2.472219E-01 -1.718412E+01  8.677949E+00  2.701146E-06  1.310749E-07  9.839512E-12 -3.485247E-09  2.689179E-06  1.883519E-07  2.700979E-06  1.915361E-07  1.706951E-10 -6.046121E-08  4.190000E-08  3.191250E-09  1.839900E-12 -6.605100E-10
  6.682000E+02 -2.500000E+01  2.018400E+07  7.111000E+01  5.189800E-01  0.000000E+00  5.764900E-02  4.371100E-03  3.870000E-02 -4.133600E+04  1.000000E+00  6.564700E+02  1.033290E+03  1.903536E+00  3.484732E-01 -1.562725E+01  4.587842E+00  2.907810E-06  2.889023E-07  5.298973E-12 -3.137311E-09  2.895011E-06  3.397062E-07  2.907725E-06  3.433251E-07  9.192137E-11 -5.442251E-08  4.528200E-08  6.443400E-09  9.879050E-13 -5.934600E-10
  7.348000E+02 -2.500000E+01  2.018300E+07  7.111000E+01  5.129100E-01  0.000000E+00  5.765100E-02  4.371000E-03  3.869900E-02 -4.056900E+04  1.000000E+00  6.564500E+02  1.033300E+03  2.228376E+00  4.103383E-01 -1.421091E+01  3.331735E+00  3.403964E-06  3.867737E-07  7.062945E-13 -2.774663E-09  3.389068E-06  4.311251E-07  3.403951E-06  4.349038E-07  1.225222E-11 -4.813020E-08  5.348800E-08  1.040260E-08  1.358400E-13 -5.226250E-10
  8.081000E+02 -2.500000E+01  2.018200E+07  7.111000E+01  5.025200E-01  0.000000E+00  5.765200E-02  4.370900E-03  3.869800E-02 -3.929700E+04  1.000000E+00  6.564300E+02  1.033300E+03  2.459711E+00  3.045213E-01 -1.292275E+01  3.445906E+00  3.757180E-06  2.295887E-07 -1.345037E-11 -2.327544E-09  3.740982E-06  2.672116E-07  3.757406E-06  2.699633E-07 -2.332990E-10 -4.037384E-08  5.998300E-08  1.046015E-08 -2.335915E-12 -4.364350E-10
  8.887000E+02 -2.500000E+01  2.018100E+07  7.111000E+01  4.848200E-01  0.000000E+00  5.765300E-02  4.370800E-03  3.869700E-02 -3.724300E+04  1.000000E+00  6.564000E+02  1.033300E+03  2.331457E+00  1.897762E-01 -1.176594E+01  6.548588E+00  3.556709E-06  6.149448E-08 -4.880245E-10 -1.597211E-09  3.549272E-06  8.773477E-08  3.565175E-06  8.919975E-08 -8.464726E-09 -2.770525E-08  5.846850E-08  4.327600E-09 -7.439295E-11 -3.027060E-10
  9.772000E+02 -2.500000E+01  2.017900E+07  7.111000E+01  4.121100E-01  0.000000E+00  5.765400E-02  4.370600E-03  3.869600E-02 -3.001600E+04  1.000000E+00  6.563700E+02  1.033300E+03  1.827838E+00  2.572793E-01 -1.085319E+01  2.009808E+00  2.754506E-06  2.250658E-07 -3.934306E-09  4.768290E-09  2.807770E-06  1.449440E-07  2.822744E-06  1.423712E-07 -6.823769E-08  8.269572E-08  5.061000E-08  3.930500E-09 -5.075250E-10  3.466300E-10
  1.075000E+03 -2.500000E+01  2.017700E+07  7.111000E+01  2.905800E-01  0.000000E+00  5.765600E-02  4.370500E-03  3.869500E-02 -2.080100E+04  1.000000E+00  6.563300E+02  1.033300E+03  8.764476E-01  2.744825E-01 -4.091068E+01  1.582305E+00  1.128706E-06  2.485586E-07 -2.200859E-08  4.471317E-09  1.489041E-06  1.732651E-07  1.510410E-06  1.710161E-07 -3.817079E-07  7.754253E-08  3.256500E-08  5.369500E-09 -2.361130E-09  3.389900E-10
  1.182000E+03 -2.500000E+01  2.017500E+07  7.111000E+01  1.400300E-01  0.000000E+00  5.765900E-02  4.370300E-03  3.869300E-02 -1.172800E+04  1.000000E+00  6.562900E+02  1.033300E+03 -3.184834E-02  2.207233E-01 -3.756267E+01  1.718151E+00 -5.339256E-07  1.531128E-07 -5.084186E-08  3.062635E-09  3.121815E-07  1.016176E-07  3.478191E-07  1.000020E-07 -8.817445E-07  5.311068E-08  9.675719E-09  6.037805E-09 -5.030550E-09  2.311000E-10
  1.300000E+03 -2.500000E+01  2.017700E+07  7.111000E+01  7.145200E-02  0.000000E+00  5.766200E-02  4.370500E-03  3.869400E-02 -7.575800E+03  1.000000E+00  6.563300E+02  1.033300E+03 -3.190044E-01  1.479533E-01 -3.614394E+00  1.058241E+01 -1.083326E-06  1.522637E-08 -6.245089E-08  2.387269E-10 -4.221447E-08  1.119864E-08 -3.091042E-10  1.108738E-08 -1.083017E-06  4.139022E-09 -3.553015E-11  1.287490E-09 -5.958200E-09  1.045500E-12
  1.429000E+03 -2.500000E+01  2.018200E+07  7.111000E+01  5.650800E-02  0.000000E+00  5.766600E-02  4.370800E-03  3.869500E-02 -6.563400E+03  1.000000E+00  6.564200E+02  1.033300E+03 -5.661774E-01  1.307397E-01 -3.231643E+00  1.018337E+00 -1.973593E-06 -3.037332E-08 -1.151948E-07 -1.789327E-09 -5.342598E-08 -5.477176E-10 -9.775119E-12  6.558251E-10 -1.973583E-06 -3.102915E-08 -1.401750E-12  9.404500E-11 -1.034295E-08 -1.692950E-10
  1.571000E+03 -2.500000E+01  2.018000E+07  7.111000E+01  0.000000E+00  0.000000E+00  5.862100E-02  1.000000E+00  2.287300E-02  0.000000E+00  1.000000E+00  0.000000E+00  1.030260E+03 -7.335521E-01  1.374019E-01 -2.897911E+00  4.735339E+00 -2.570745E-06 -6.969857E-09 -1.513258E-07 -3.958466E-10 -4.843694E-08 -3.706263E-10  5.909144E-12  0.000000E+00 -2.570750E-06 -6.969857E-09  8.474000E-13  0.000000E+00 -1.328300E-08 -5.705450E-11
  1.728000E+03 -2.500000E+01  2.018400E+07  7.111000E+01  0.000000E+00  0.000000E+00  5.917900E-02  1.000000E+00  1.362600E-02  0.000000E+00  1.000000E+00  0.000000E+00  1.028490E+03 -5.584454E-01  9.572038E-02 -2.662707E+00 -3.602291E-01 -1.937613E-06 -1.509211E-07 -1.152065E-07 -8.807243E-09 -1.743060E-08 -4.115932E-09  0.000000E+00  0.000000E+00 -1.937613E-06 -1.509211E-07  0.000000E+00  0.000000E+00 -1.002985E-08 -8.367650E-10
  1.900000E+03 -2.500000E+01  2.018700E+07  7.111000E+01  0.000000E+00  0.000000E+00  5.984000E-02  1.000000E+00  2.650800E-03  0.000000E+00  1.000000E+00  0.000000E+00  1.026400E+03 -4.272539E-01  1.216537E-01 -2.436217E+00 -9.189294E-01 -1.472218E-06 -6.199071E-08 -8.814394E-08 -3.685474E-09 -3.140586E-09 -5.636505E-10  0.000000E+00  0.000000E+00 -1.472218E-06 -6.199071E-08  0.000000E+00  0.000000E+00 -7.630300E-09 -3.208300E-10
  2.089000E+03 -2.500000E+01  2.019000E+07  7.111000E+01  0.000000E+00  0.000000E+00  5.991000E-02  1.000000E+00  1.487100E-03  0.000000E+00  1.000000E+00  0.000000E+00  1.026180E+03 -3.051518E-01  9.327391E-02 -2.218235E+00 -2.248181E-01 -1.050211E-06 -1.604234E-07 -6.295386E-08 -9.564041E-09 -9.783970E-10 -1.018226E-09  0.000000E+00  0.000000E+00 -1.050211E-06 -1.604234E-07  0.000000E+00  0.000000E+00 -5.444300E-09 -8.306900E-10
  2.298000E+03 -2.500000E+01  2.019200E+07  7.111000E+01  0.000000E+00  0.000000E+00  5.999900E-02  1.000000E+00  1.194600E-05  0.000000E+00  1.000000E+00  0.000000E+00  1.025900E+03 -1.411425E-01  8.456623E-02 -2.019316E+00 -1.427969E-01 -4.853077E-07 -1.895616E-07 -2.911820E-08 -1.136834E-08 -4.724244E-12 -8.900766E-11  0.000000E+00  0.000000E+00 -4.853077E-07 -1.895616E-07  0.000000E+00  0.000000E+00 -2.516250E-09 -9.826300E-10
  2.527000E+03 -2.500000E+01  2.019300E+07  7.111000E+01  0.000000E+00  0.000000E+00  6.000000E-02  1.000000E+00  3.122500E-09  0.000000E+00  1.000000E+00  0.000000E+00  1.025900E+03 -5.378355E-02  1.399838E-01 -1.836178E+00  2.163656E+01 -1.849287E-07  1.849557E-09 -1.109570E-08  1.109733E-10 -2.875633E-16  5.028192E-18  0.000000E+00  0.000000E+00 -1.849287E-07  1.849557E-09  0.000000E+00  0.000000E+00 -9.588350E-10  9.590350E-12
  2.778000E+03 -2.500000E+01  2.019300E+07  7.111000E+01  0.000000E+00  0.000000E+00  6.000000E-02  1.000000E+00  7.348400E-11  0.000000E+00  1.000000E+00  0.000000E+00  1.025900E+03 -5.317466E-02  1.394498E-01 -1.669926E+00  1.654625E+03 -1.828347E-07  1.836015E-11 -1.097008E-08  1.101609E-12 -7.108378E-18  1.102622E-21  0.000000E+00  0.000000E+00 -1.828347E-07  1.836015E-11  0.000000E+00  0.000000E+00 -9.479750E-10  9.520900E-14
  3.055000E+03 -2.500000E+01  2.019400E+07  7.111000E+01  0.000000E+00  0.000000E+00  6.000000E-02  1.000000E+00  1.391800E-12  0.000000E+00  1.000000E+00  0.000000E+00  1.025900E+03 -4.908975E-02  1.394460E-01 -1.518611E+00  4.842624E+03 -1.687890E-07  5.270503E-12 -1.012734E-08  3.162300E-13 -1.238783E-19  5.947430E-24  0.000000E+00  0.000000E+00 -1.687890E-07  5.270503E-12  0.000000E+00  0.000000E+00 -8.751500E-10  2.733100E-14
  3.359000E+03 -2.500000E+01  2.019400E+07  7.111000E+01  0.000000E+00  0.000000E+00  6.000000E-02  1.000000E+00  2.134900E-14  0.000000E+00  1.000000E+00  0.000000E+00  1.025900E+03 -4.535185E-02  1.394457E-01 -1.380813E+00  4.622763E+03 -1.559366E-07  4.567070E-12 -9.356179E-09  2.740242E-13 -1.749747E-21  7.981384E-26  0.000000E+00  0.000000E+00 -1.559366E-07  4.567070E-12  0.000000E+00  0.000000E+00 -8.085100E-10  2.368350E-14
  3.694000E+03 -2.500000E+01  2.019500E+07  7.111000E+01  0.000000E+00  0.000000E+00  6.000000E-02  1.000000E+00  2.664600E-16  0.000000E+00  1.000000E+00  0.000000E+00  1.025900E+03 -4.194087E-02  1.394457E-01 -1.255884E+00  4.375184E+03 -1.442081E-07  3.990425E-12 -8.652475E-09  2.394254E-13 -2.014941E-23  8.781557E-28  0.000000E+00  0.000000E+00 -1.442081E-07  3.990425E-12  0.000000E+00  0.000000E+00 -7.477000E-10  2.069300E-14
  4.062000E+03 -2.500000E+01  2.019600E+07  7.111000E+01  0.000000E+00  0.000000E+00  6.000000E-02  1.000000E+00  2.720000E-18  0.000000E+00  1.000000E+00  0.000000E+00  1.025900E+03 -3.880600E-02  1.394455E-01 -1.142209E+00  4.190734E+03 -1.334289E-07  3.445649E-12 -8.005743E-09  2.067388E-13 -1.899499E-25  7.803019E-30  0.000000E+00  0.000000E+00 -1.334289E-07  3.445649E-12  0.000000E+00  0.000000E+00 -6.918150E-10  1.786800E-14
  4.467000E+03 -2.500000E+01  2.019600E+07  7.111000E+01  0.000000E+00  0.000000E+00  6.000000E-02  1.000000E+00  2.280000E-20  0.000000E+00  1.000000E+00  0.000000E+00  1.025900E+03 -3.591109E-02  1.394453E-01 -1.038648E+00  4.071993E+03 -1.234749E-07  2.933839E-12 -7.408499E-09  1.760307E-13 -1.471562E-27  5.611039E-32  0.000000E+00  0.000000E+00 -1.234749E-07  2.933839E-12  0.000000E+00  0.000000E+00 -6.402050E-10  1.521400E-14
  4.912000E+03 -2.500000E+01  2.019700E+07  7.111000E+01  0.000000E+00  0.000000E+00  6.000000E-02  1.000000E+00  1.574400E-22  0.000000E+00  1.000000E+00  0.000000E+00  1.025900E+03 -3.323692E-02  1.394451E-01 -9.445558E-01  4.021784E+03 -1.142800E-07  2.456092E-12 -6.856807E-09  1.473654E-13 -9.392606E-30  3.266287E-34  0.000000E+00  0.000000E+00 -1.142800E-07  2.456092E-12  0.000000E+00  0.000000E+00 -5.925300E-10  1.273650E-14
  5.401000E+03 -2.500000E+01  2.019700E+07  7.111000E+01  0.000000E+00  0.000000E+00  6.000000E-02  1.000000E+00  8.984500E-25  0.000000E+00  1.000000E+00  0.000000E+00  1.025900E+03 -3.075782E-02  1.394451E-01 -8.591050E-01  4.057622E+03 -1.057559E-07  2.013039E-12 -6.345364E-09  1.207821E-13 -4.957346E-32  1.537688E-36  0.000000E+00  0.000000E+00 -1.057559E-07  2.013039E-12  0.000000E+00  0.000000E+00 -5.483300E-10  1.043875E-14
  5.939000E+03 -2.500000E+01  2.019800E+07  7.111000E+01  0.000000E+00  0.000000E+00  6.000000E-02  1.000000E+00  4.246100E-27  0.000000E+00  1.000000E+00  0.000000E+00  1.025900E+03 -2.844107E-02  1.394451E-01 -7.812772E-01  4.208856E+03 -9.778982E-08  1.604791E-12 -5.867389E-09  9.628768E-14 -2.165638E-34  5.829220E-39  0.000000E+00  0.000000E+00 -9.778982E-08  1.604791E-12  0.000000E+00  0.000000E+00 -5.070250E-10  8.321800E-15
  6.530000E+03 -2.500000E+01  2.019900E+07  7.111000E+01  0.000000E+00  0.000000E+00  6.000000E-02  1.000000E+00  1.664000E-29  0.000000E+00  1.000000E+00  0.000000E+00  1.025900E+03 -2.626692E-02  1.394449E-01 -7.104495E-01  4.541713E+03 -9.031408E-08  1.230346E-12 -5.418847E-09  7.382081E-14 -7.839385E-37  1.761768E-41  0.000000E+00  0.000000E+00 -9.031408E-08  1.230346E-12  0.000000E+00  0.000000E+00 -4.682650E-10  6.380100E-15
  7.181000E+03 -2.500000E+01  2.019900E+07  7.111000E+01  0.000000E+00  0.000000E+00  6.000000E-02  1.000000E+00  5.399900E-32  0.000000E+00  1.000000E+00  0.000000E+00  1.025900E+03 -2.421718E-02  1.394447E-01 -6.460443E-01  5.205612E+03 -8.326653E-08  8.876610E-13 -4.995994E-09  5.325976E-14 -2.346292E-39  4.147967E-44  0.000000E+00  0.000000E+00 -8.326653E-08  8.876610E-13  0.000000E+00  0.000000E+00 -4.317250E-10  4.603050E-15
  7.896000E+03 -2.500000E+01  2.020000E+07  7.111000E+01  0.000000E+00  0.000000E+00  6.000000E-02  1.000000E+00  1.446100E-34  0.000000E+00  1.000000E+00  0.000000E+00  1.025900E+03 -2.227602E-02  1.394447E-01 -5.875712E-01  6.671106E+03 -7.659232E-08  5.728289E-13 -4.595539E-09  3.436979E-14 -5.784831E-42  7.207277E-47  0.000000E+00  0.000000E+00 -7.659232E-08  5.728289E-13  0.000000E+00  0.000000E+00 -3.971200E-10  2.970450E-15
  8.682000E+03 -2.500000E+01  2.020100E+07  7.111000E+01  0.000000E+00  0.000000E+00  6.000000E-02  1.000000E+00  3.174300E-37  0.000000E+00  1.000000E+00  0.000000E+00  1.025900E+03 -2.041905E-02  1.394446E-01 -5.343677E-01  1.129318E+04 -7.020709E-08  2.798754E-13 -4.212424E-09  1.679257E-14 -1.163992E-44  7.770004E-50  0.000000E+00  0.000000E+00 -7.020709E-08  2.798754E-13  0.000000E+00  0.000000E+00 -3.640100E-10  1.451300E-15
  9.547000E+03 -2.500000E+01  2.020100E+07  7.111000E+01  0.000000E+00  0.000000E+00  6.000000E-02  1.000000E+00  5.657900E-70  0.000000E+00  1.000000E+00  0.000000E+00  1.025900E+03 -9.754113E-03  1.394444E-01 -2.544986E-01  3.024291E+04 -3.353754E-08 -1.349752E-15 -2.012251E-09 -8.098546E-17 -1.897515E-77 -2.564639E-84  0.000000E+00  0.000000E+00 -3.353754E-08 -1.349752E-15  0.000000E+00  0.000000E+00 -1.738850E-10 -6.984000E-18
  3.750000E-02 -3.500000E+01  2.025400E+07  7.167000E+01  9.772900E-01  2.271100E-02  0.000000E+00  1.838100E-03  1.434300E-02 -1.000000E+07  1.000000E+00  6.542800E+02  0.000000E+00  2.753618E-04  7.361404E-01 -6.959020E+04  4.596669E+07  4.198748E-10  9.089219E-07  0.000000E+00  0.000000E+00  4.191034E-10  9.062394E-07  4.198748E-10  9.089219E-07  0.000000E+00  0.000000E+00  3.492950E-12  7.919400E-09  0.000000E+00  0.000000E+00
  1.162000E-01 -3.500000E+01  2.025400E+07  7.167000E+01  9.832300E-01  1.676900E-02  0.000000E+00  1.827000E-03  1.434300E-02 -1.000000E+07  1.000000E+00  6.542800E+02  0.000000E+00  8.534951E-04  7.361398E-01 -1.027324E+05  1.348550E+07  1.301419E-09  9.089233E-07  0.000000E+00  0.000000E+00  1.299036E-09  9.062461E-07  1.301419E-09  9.089233E-07  0.000000E+00  0.000000E+00  1.078195E-11  7.871250E-09  0.000000E+00  0.000000E+00
  2.028000E-01 -3.500000E+01  2.025400E+07  7.167000E+01  9.841800E-01  1.581900E-02  0.000000E+00  1.824900E-03  1.434300E-02 -1.000000E+07  1.000000E+00  6.542800E+02  0.000000E+00  1.489480E-03  7.361401E-01 -5.417550E+04  7.026224E+06  2.271176E-09  9.089230E-07  0.000000E+00  0.000000E+00  2.267030E-09  9.062461E-07  2.271176E-09  9.089230E-07  0.000000E+00  0.000000E+00  1.876850E-11  7.864900E-09  0.000000E+00  0.000000E+00
  2.980000E-01 -3.500000E+01  2.025400E+07  7.167000E+01  9.846600E-01  1.534400E-02  0.000000E+00  1.824100E-03  1.434300E-02 -1.000000E+07  1.000000E+00  6.542800E+02  0.000000E+00  2.188403E-03  7.361435E-01 -3.603370E+04  4.350458E+06  3.336902E-09  9.089261E-07  0.000000E+00  0.000000E+00  3.330817E-09  9.062507E-07  3.336902E-09  9.089261E-07  0.000000E+00  0.000000E+00  2.755750E-11  7.863950E-09  0.000000E+00  0.000000E+00
  4.027000E-01 -3.500000E+01  2.025400E+07  7.167000E+01  9.848500E-01  1.515300E-02  0.000000E+00  1.823900E-03  1.434300E-02 -1.000000E+07  1.000000E+00  6.542800E+02  0.000000E+00  2.956507E-03  7.361446E-01 -2.640594E+04  2.928010E+06  4.508123E-09  9.089311E-07  0.000000E+00  0.000000E+00  4.499893E-09  9.062545E-07  4.508123E-09  9.089311E-07  0.000000E+00  0.000000E+00  3.721800E-11  7.866400E-09  0.000000E+00  0.000000E+00
  5.178000E-01 -3.500000E+01  2.025400E+07  7.167000E+01  9.851100E-01  1.488800E-02  0.000000E+00  1.823800E-03  1.434300E-02 -1.000000E+07  1.000000E+00  6.542800E+02  0.000000E+00  3.801711E-03  7.361486E-01 -2.043386E+04  2.070956E+06  5.796907E-09  9.089368E-07  0.000000E+00  0.000000E+00  5.786323E-09  9.062608E-07  5.796907E-09  9.089368E-07  0.000000E+00  0.000000E+00  4.784650E-11  7.871150E-09  0.000000E+00  0.000000E+00
  6.444000E-01 -3.500000E+01  2.025400E+07  7.167000E+01  9.851400E-01  1.485600E-02  0.000000E+00  1.824100E-03  1.434300E-02 -1.000000E+07  1.000000E+00  6.542800E+02  0.000000E+00  4.731129E-03  7.361543E-01 -1.637232E+04  1.513373E+06  7.214084E-09  9.089445E-07  0.000000E+00  0.000000E+00  7.200921E-09  9.062689E-07  7.214084E-09  9.089445E-07  0.000000E+00  0.000000E+00  5.953550E-11  7.879450E-09  0.000000E+00  0.000000E+00
  7.835000E-01 -3.500000E+01  2.025400E+07  7.167000E+01  9.853500E-01  1.465100E-02  0.000000E+00  1.824400E-03  1.434300E-02 -1.000000E+07  1.000000E+00  6.542800E+02  0.000000E+00  5.752876E-03  7.361620E-01 -1.343782E+04  1.131706E+06  8.772054E-09  9.089564E-07  0.000000E+00  0.000000E+00  8.756054E-09  9.062805E-07  8.772054E-09  9.089564E-07  0.000000E+00  0.000000E+00  7.238400E-11  7.888950E-09  0.000000E+00  0.000000E+00
  9.366000E-01 -3.500000E+01  2.025400E+07  7.167000E+01  9.853100E-01  1.468900E-02  0.000000E+00  1.825000E-03  1.434300E-02 -1.000000E+07  1.000000E+00  6.542800E+02  0.000000E+00  6.876536E-03  7.361719E-01 -1.122703E+04  8.610437E+05  1.048543E-08  9.089722E-07  0.000000E+00  0.000000E+00  1.046630E-08  9.062965E-07  1.048543E-08  9.089722E-07  0.000000E+00  0.000000E+00  8.651600E-11  7.900950E-09  0.000000E+00  0.000000E+00
  1.105000E+00 -3.500000E+01  2.025400E+07  7.167000E+01  9.853500E-01  1.464800E-02  0.000000E+00  1.825900E-03  1.434300E-02 -1.000000E+07  1.000000E+00  6.542800E+02  0.000000E+00  8.112152E-03  7.361871E-01 -9.507656E+03  6.635768E+05  1.236950E-08  9.089931E-07  0.000000E+00  0.000000E+00  1.234692E-08  9.063178E-07  1.236950E-08  9.089931E-07  0.000000E+00  0.000000E+00  1.020610E-10  7.913000E-09  0.000000E+00  0.000000E+00
  1.290000E+00 -3.500000E+01  2.025400E+07  7.167000E+01  9.855500E-01  1.444500E-02  0.000000E+00  1.829700E-03  1.434300E-02 -1.000000E+07  1.000000E+00  6.542800E+02  0.000000E+00  9.471256E-03  7.362062E-01 -8.137898E+03  5.170038E+05  1.444190E-08  9.090261E-07  0.000000E+00  0.000000E+00  1.441547E-08  9.063463E-07  1.444190E-08  9.090261E-07  0.000000E+00  0.000000E+00  1.191450E-10  7.922550E-09  0.000000E+00  0.000000E+00
  1.493000E+00 -3.500000E+01  2.025400E+07  7.167000E+01  9.853400E-01  1.466100E-02  0.000000E+00  1.835700E-03  1.434300E-02 -1.000000E+07  1.000000E+00  6.542800E+02  0.000000E+00  1.096696E-02  7.362350E-01 -7.026222E+03  4.061028E+05  1.672261E-08  9.090675E-07  0.000000E+00  0.000000E+00  1.669191E-08  9.063875E-07  1.672261E-08  9.090675E-07  0.000000E+00  0.000000E+00  1.379650E-10  7.935800E-09  0.000000E+00  0.000000E+00
  1.717000E+00 -3.500000E+01  2.025400E+07  7.167000E+01  9.865100E-01  1.349500E-02  0.000000E+00  1.841300E-03  1.434300E-02 -1.000000E+07  1.000000E+00  6.542800E+02  0.000000E+00  1.261217E-02  7.362737E-01 -6.109208E+03  3.212799E+05  1.923120E-08  9.091278E-07  0.000000E+00  0.000000E+00  1.919585E-08  9.064458E-07  1.923120E-08  9.091278E-07  0.000000E+00  0.000000E+00  1.585750E-10  7.937500E-09  0.000000E+00  0.000000E+00
  1.963000E+00 -3.500000E+01  2.025400E+07  7.167000E+01  9.848300E-01  1.516700E-02  0.000000E+00  1.849400E-03  1.434300E-02 -1.000000E+07  1.000000E+00  6.542800E+02  0.000000E+00  1.441912E-02  7.363232E-01 -5.341935E+03  2.555639E+05  2.198644E-08  9.092039E-07  0.000000E+00  0.000000E+00  2.194587E-08  9.065183E-07  2.198644E-08  9.092039E-07  0.000000E+00  0.000000E+00  1.813550E-10  7.963350E-09  0.000000E+00  0.000000E+00
  2.234000E+00 -3.500000E+01  2.025400E+07  7.167000E+01  9.853900E-01  1.460700E-02  0.000000E+00  1.856100E-03  1.434300E-02 -1.000000E+07  1.000000E+00  6.542800E+02  0.000000E+00  1.640522E-02  7.363896E-01 -4.693284E+03  2.042670E+05  2.501491E-08  9.093033E-07  0.000000E+00  0.000000E+00  2.496852E-08  9.066134E-07  2.501491E-08  9.093033E-07  0.000000E+00  0.000000E+00  2.064400E-10  7.977100E-09  0.000000E+00  0.000000E+00
  2.531000E+00 -3.500000E+01  2.025400E+07  7.167000E+01  9.856600E-01  1.434200E-02  0.000000E+00  1.860300E-03  1.434300E-02 -1.000000E+07  1.000000E+00  6.542800E+02  0.000000E+00  1.858940E-02  7.364702E-01 -4.140370E+03  1.639041E+05  2.834533E-08  9.094268E-07  0.000000E+00  0.000000E+00  2.829264E-08  9.067356E-07  2.834533E-08  9.094268E-07  0.000000E+00  0.000000E+00  2.338300E-10  7.997050E-09  0.000000E+00  0.000000E+00
  2.858000E+00 -3.500000E+01  2.025400E+07  7.167000E+01  9.855800E-01  1.442300E-02  0.000000E+00  1.863500E-03  1.434300E-02 -1.000000E+07  1.000000E+00  6.542800E+02  0.000000E+00  2.099353E-02  7.365694E-01 -3.665705E+03  1.320089E+05  3.201117E-08  9.095790E-07  0.000000E+00  0.000000E+00  3.195157E-08  9.068856E-07  3.201117E-08  9.095790E-07  0.000000E+00  0.000000E+00  2.640500E-10  8.020400E-09  0.000000E+00  0.000000E+00
  3.218000E+00 -3.500000E+01  2.025400E+07  7.167000E+01  9.855500E-01  1.445500E-02  0.000000E+00  1.867000E-03  1.434300E-02 -1.000000E+07  1.000000E+00  6.542800E+02  0.000000E+00  2.363756E-02  7.366918E-01 -3.255401E+03  1.066291E+05  3.604281E-08  9.097643E-07  0.000000E+00  0.000000E+00  3.597559E-08  9.070693E-07  3.604281E-08  9.097643E-07  0.000000E+00  0.000000E+00  2.973250E-10  8.043750E-09  0.000000E+00  0.000000E+00
  3.613000E+00 -3.500000E+01  2.025400E+07  7.167000E+01  9.856100E-01  1.439300E-02  0.000000E+00  1.870700E-03  1.434300E-02 -1.000000E+07  1.000000E+00  6.542800E+02  0.000000E+00  2.654643E-02  7.368418E-01 -2.898573E+03  8.635145E+04  4.047839E-08  9.099926E-07  0.000000E+00  0.000000E+00  4.040257E-08  9.072948E-07  4.047839E-08  9.099926E-07  0.000000E+00  0.000000E+00  3.339050E-10  8.067950E-09  0.000000E+00  0.000000E+00
  4.048000E+00 -3.500000E+01  2.025400E+07  7.167000E+01  9.859900E-01  1.401000E-02  0.000000E+00  1.874400E-03  1.434300E-02 -1.000000E+07  1.000000E+00  6.542800E+02  0.000000E+00  2.974523E-02  7.370263E-01 -2.586641E+03  7.006048E+04  4.535596E-08  9.102718E-07  0.000000E+00  0.000000E+00  4.527090E-08  9.075746E-07  4.535596E-08  9.102718E-07  0.000000E+00  0.000000E+00  3.740500E-10  8.092900E-09  0.000000E+00  0.000000E+00
  4.526000E+00 -3.500000E+01  2.025400E+07  7.167000E+01  9.853300E-01  1.467500E-02  0.000000E+00  1.879700E-03  1.434300E-02 -1.000000E+07  1.000000E+00  6.542800E+02  0.000000E+00  3.326658E-02  7.372549E-01 -2.313019E+03  5.701847E+04  5.072541E-08  9.106215E-07  0.000000E+00  0.000000E+00  5.063025E-08  9.079178E-07  5.072541E-08  9.106215E-07  0.000000E+00  0.000000E+00  4.184050E-10  8.116700E-09  0.000000E+00  0.000000E+00
  5.052000E+00 -3.500000E+01  2.025400E+07  7.167000E+01  9.856200E-01  1.438100E-02  0.000000E+00  1.885200E-03  1.434300E-02 -1.000000E+07  1.000000E+00  6.542800E+02  0.000000E+00  3.714530E-02  7.375343E-01 -2.072376E+03  4.644565E+04  5.663968E-08  9.110498E-07  0.000000E+00  0.000000E+00  5.653320E-08  9.083438E-07  5.663968E-08  9.110498E-07  0.000000E+00  0.000000E+00  4.672650E-10  8.142750E-09  0.000000E+00  0.000000E+00
  5.630000E+00 -3.500000E+01  2.025400E+07  7.167000E+01  9.857000E-01  1.429900E-02  0.000000E+00  1.892700E-03  1.434300E-02 -1.000000E+07  1.000000E+00  6.542800E+02  0.000000E+00  4.140840E-02  7.378852E-01 -1.859294E+03  3.789827E+04  6.314007E-08  9.115803E-07  0.000000E+00  0.000000E+00  6.302087E-08  9.088702E-07  6.314007E-08  9.115803E-07  0.000000E+00  0.000000E+00  5.207950E-10  8.170700E-09  0.000000E+00  0.000000E+00
  6.266000E+00 -3.500000E+01  2.025400E+07  7.167000E+01  9.856000E-01  1.439700E-02  0.000000E+00  1.903400E-03  1.434300E-02 -1.000000E+07  1.000000E+00  6.542800E+02  0.000000E+00  4.610659E-02  7.383162E-01 -1.670489E+03  3.095616E+04  7.030397E-08  9.122387E-07  0.000000E+00  0.000000E+00  7.017050E-08  9.095214E-07  7.030397E-08  9.122387E-07  0.000000E+00  0.000000E+00  5.798900E-10  8.198600E-09  0.000000E+00  0.000000E+00
  6.965000E+00 -3.500000E+01  2.025400E+07  7.167000E+01  9.857000E-01  1.429900E-02  0.000000E+00  1.918100E-03  1.434300E-02 -1.000000E+07  1.000000E+00  6.542800E+02  0.000000E+00  5.128596E-02  7.388499E-01 -1.502822E+03  2.532879E+04  7.820151E-08  9.130524E-07  0.000000E+00  0.000000E+00  7.805205E-08  9.103262E-07  7.820151E-08  9.130524E-07  0.000000E+00  0.000000E+00  6.450300E-10  8.229850E-09  0.000000E+00  0.000000E+00
  7.734000E+00 -3.500000E+01  2.025400E+07  7.167000E+01  9.856800E-01  1.432100E-02  0.000000E+00  1.938200E-03  1.434300E-02 -1.000000E+07  1.000000E+00  6.542800E+02  0.000000E+00  5.699108E-02  7.395118E-01 -1.353367E+03  2.074045E+04  8.690070E-08  9.140606E-07  0.000000E+00  0.000000E+00  8.673305E-08  9.113241E-07  8.690070E-08  9.140606E-07  0.000000E+00  0.000000E+00  7.167600E-10  8.263050E-09  0.000000E+00  0.000000E+00
  8.579000E+00 -3.500000E+01  2.025400E+07  7.167000E+01  9.856600E-01  1.433600E-02  0.000000E+00  1.960600E-03  1.434300E-02 -1.000000E+07  1.000000E+00  6.542800E+02  0.000000E+00  6.328673E-02  7.403311E-01 -1.219976E+03  1.699833E+04  9.650034E-08  9.153080E-07  0.000000E+00  0.000000E+00  9.631222E-08  9.125587E-07  9.650034E-08  9.153080E-07  0.000000E+00  0.000000E+00  7.959500E-10  8.298150E-09  0.000000E+00  0.000000E+00
  9.508000E+00 -3.500000E+01  2.025400E+07  7.167000E+01  9.856400E-01  1.436500E-02  0.000000E+00  1.987100E-03  1.434300E-02 -1.000000E+07  1.000000E+00  6.542800E+02  0.000000E+00  7.023819E-02  7.413428E-01 -1.100675E+03  1.394270E+04  1.071001E-07  9.168475E-07  0.000000E+00  0.000000E+00  1.068886E-07  9.140836E-07  1.071001E-07  9.168475E-07  0.000000E+00  0.000000E+00  8.833950E-10  8.336100E-09  0.000000E+00  0.000000E+00
  1.053000E+01 -3.500000E+01  2.025400E+07  7.167000E+01  9.856800E-01  1.432400E-02  0.000000E+00  2.000500E-03  1.434300E-02 -1.000000E+07  1.000000E+00  6.542800E+02  0.000000E+00  7.791967E-02  7.425897E-01 -9.937560E+02  1.144588E+04  1.188128E-07  9.187468E-07  0.000000E+00  0.000000E+00  1.185759E-07  9.159708E-07  1.188128E-07  9.187468E-07  0.000000E+00  0.000000E+00  9.799900E-10  8.378950E-09  0.000000E+00  0.000000E+00
  1.165000E+01 -3.500000E+01  2.025400E+07  7.167000E+01  9.856900E-01  1.431300E-02  0.000000E+00  2.006700E-03  1.434300E-02 -1.000000E+07  1.000000E+00  6.542800E+02  0.000000E+00  8.643141E-02  7.441252E-01 -8.979067E+02  9.400365E+03  1.317918E-07  9.210866E-07  0.000000E+00  0.000000E+00  1.315277E-07  9.183008E-07  1.317918E-07  9.210866E-07  0.000000E+00  0.000000E+00  1.087000E-09  8.426700E-09  0.000000E+00  0.000000E+00
  1.289000E+01 -3.500000E+01  2.025400E+07  7.167000E+01  9.856300E-01  1.437000E-02  0.000000E+00  2.011100E-03  1.434300E-02 -1.000000E+07  1.000000E+00  6.542800E+02  0.000000E+00  9.587766E-02  7.460157E-01 -8.118473E+02  7.726670E+03  1.461956E-07  9.239676E-07  0.000000E+00  0.000000E+00  1.459019E-07  9.211703E-07  1.461956E-07  9.239676E-07  0.000000E+00  0.000000E+00  1.205850E-09  8.470650E-09  0.000000E+00  0.000000E+00
  1.425000E+01 -3.500000E+01  2.025400E+07  7.167000E+01  9.858000E-01  1.420000E-02  0.000000E+00  2.016200E-03  1.434300E-02 -1.000000E+07  1.000000E+00  6.542800E+02  0.000000E+00  1.063732E-01  7.483218E-01 -7.343879E+02  6.351609E+03  1.621992E-07  9.274804E-07  0.000000E+00  0.000000E+00  1.618728E-07  9.246703E-07  1.621992E-07  9.274804E-07  0.000000E+00  0.000000E+00  1.337800E-09  8.529700E-09  0.000000E+00  0.000000E+00
  1.574000E+01 -3.500000E+01  2.025400E+07  7.167000E+01  9.855200E-01  1.447900E-02  0.000000E+00  2.022800E-03  1.434300E-02 -1.000000E+07  1.000000E+00  6.542800E+02  0.000000E+00  1.180993E-01  7.511370E-01 -6.647440E+02  5.222991E+03  1.800797E-07  9.317700E-07  0.000000E+00  0.000000E+00  1.797162E-07  9.289406E-07  1.800797E-07  9.317700E-07  0.000000E+00  0.000000E+00  1.485350E-09  8.590900E-09  0.000000E+00  0.000000E+00
  1.739000E+01 -3.500000E+01  2.025400E+07  7.167000E+01  9.857800E-01  1.421900E-02  0.000000E+00  2.029100E-03  1.434300E-02 -1.000000E+07  1.000000E+00  6.542800E+02  0.000000E+00  1.312335E-01  7.545559E-01 -6.020381E+02  4.296327E+03  2.001067E-07  9.369761E-07  0.000000E+00  0.000000E+00  1.997012E-07  9.341277E-07  2.001067E-07  9.369761E-07  0.000000E+00  0.000000E+00  1.650500E-09  8.658250E-09  0.000000E+00  0.000000E+00
  1.919000E+01 -3.500000E+01  2.025400E+07  7.167000E+01  9.857600E-01  1.423700E-02  0.000000E+00  2.035900E-03  1.434300E-02 -1.000000E+07  1.000000E+00  6.542800E+02  0.000000E+00  1.459554E-01  7.586635E-01 -5.453501E+02  3.535278E+03  2.225541E-07  9.432274E-07  0.000000E+00  0.000000E+00  2.221016E-07  9.403593E-07  2.225541E-07  9.432274E-07  0.000000E+00  0.000000E+00  1.835450E-09  8.738950E-09  0.000000E+00  0.000000E+00
  2.118000E+01 -3.500000E+01  2.025400E+07  7.167000E+01  9.856800E-01  1.432200E-02  0.000000E+00  2.044800E-03  1.434300E-02 -1.000000E+07  1.000000E+00  6.542800E+02  0.000000E+00  1.625234E-01  7.635459E-01 -4.941084E+02  2.910504E+03  2.478173E-07  9.506647E-07  0.000000E+00  0.000000E+00  2.473118E-07  9.477691E-07  2.478173E-07  9.506647E-07  0.000000E+00  0.000000E+00  2.043950E-09  8.834150E-09  0.000000E+00  0.000000E+00
  2.336000E+01 -3.500000E+01  2.025400E+07  7.167000E+01  9.855900E-01  1.440500E-02  0.000000E+00  2.056500E-03  1.434300E-02 -1.000000E+07  1.000000E+00  6.542800E+02  0.000000E+00  1.812678E-01  7.692778E-01 -4.478198E+02  2.395274E+03  2.763996E-07  9.593940E-07  0.000000E+00  0.000000E+00  2.758328E-07  9.564652E-07  2.763996E-07  9.593940E-07  0.000000E+00  0.000000E+00  2.279900E-09  8.945900E-09  0.000000E+00  0.000000E+00
  2.576000E+01 -3.500000E+01  2.025400E+07  7.167000E+01  9.857300E-01  1.426800E-02  0.000000E+00  2.071000E-03  1.434300E-02 -1.000000E+07  1.000000E+00  6.542800E+02  0.000000E+00  2.025826E-01  7.758657E-01 -4.060428E+02  1.971693E+03  3.089006E-07  9.694278E-07  0.000000E+00  0.000000E+00  3.082629E-07  9.664612E-07  3.089006E-07  9.694278E-07  0.000000E+00  0.000000E+00  2.547900E-09  9.078150E-09  0.000000E+00  0.000000E+00
  2.840000E+01 -3.500000E+01  2.025400E+07  7.167000E+01  9.857200E-01  1.428500E-02  0.000000E+00  2.090700E-03  1.434300E-02 -1.000000E+07  1.000000E+00  6.542800E+02  0.000000E+00  2.268452E-01  7.832702E-01 -3.682799E+02  1.622981E+03  3.458962E-07  9.807069E-07  0.000000E+00  0.000000E+00  3.451762E-07  9.776950E-07  3.458962E-07  9.807069E-07  0.000000E+00  0.000000E+00  2.852900E-09  9.235250E-09  0.000000E+00  0.000000E+00
  3.131000E+01 -3.500000E+01  2.025400E+07  7.167000E+01  9.856200E-01  1.438400E-02  0.000000E+00  2.120900E-03  1.434300E-02 -1.000000E+07  1.000000E+00  6.542800E+02  0.000000E+00  2.544807E-01  7.914148E-01 -3.341127E+02  1.336344E+03  3.880352E-07  9.931088E-07  0.000000E+00  0.000000E+00  3.872177E-07  9.900451E-07  3.880352E-07  9.931088E-07  0.000000E+00  0.000000E+00  3.200650E-09  9.417250E-09  0.000000E+00  0.000000E+00
  3.450000E+01 -3.500000E+01  2.025400E+07  7.167000E+01  9.857400E-01  1.425700E-02  0.000000E+00  2.161700E-03  1.434300E-02 -1.000000E+07  1.000000E+00  6.542800E+02  0.000000E+00  2.859664E-01  8.001614E-01 -3.032103E+02  1.100301E+03  4.360443E-07  1.006431E-06  0.000000E+00  0.000000E+00  4.351119E-07  1.003306E-06  4.360443E-07  1.006431E-06  0.000000E+00  0.000000E+00  3.596550E-09  9.620050E-09  0.000000E+00  0.000000E+00
  3.801000E+01 -3.500000E+01  2.025400E+07  7.167000E+01  9.857100E-01  1.429200E-02  0.000000E+00  2.189200E-03  1.434300E-02 -1.000000E+07  1.000000E+00  6.542800E+02  0.000000E+00  3.218001E-01  8.093801E-01 -2.752167E+02  9.060280E+02  4.906849E-07  1.020470E-06  0.000000E+00  0.000000E+00  4.896187E-07  1.017280E-06  4.906849E-07  1.020470E-06  0.000000E+00  0.000000E+00  4.047050E-09  9.847000E-09  0.000000E+00  0.000000E+00
  4.187000E+01 -3.500000E+01  2.025400E+07  7.167000E+01  9.856400E-01  1.436000E-02  0.000000E+00  2.207500E-03  1.434300E-02 -1.000000E+07  1.000000E+00  6.542800E+02  0.000000E+00  3.624740E-01  8.185070E-01 -2.498478E+02  7.462899E+02  5.527051E-07  1.034372E-06  0.000000E+00  0.000000E+00  5.514888E-07  1.031109E-06  5.527051E-07  1.034372E-06  0.000000E+00  0.000000E+00  4.558800E-09  1.009430E-08  0.000000E+00  0.000000E+00
  4.612000E+01 -3.500000E+01  2.025300E+07  7.167000E+01  9.857900E-01  1.420700E-02  0.000000E+00  2.225700E-03  1.434300E-02 -1.000000E+07  1.000000E+00  6.542800E+02  0.000000E+00  4.082857E-01  8.266571E-01 -2.268651E+02  6.147905E+02  6.225591E-07  1.046784E-06  0.000000E+00  0.000000E+00  6.211776E-07  1.043456E-06  6.225591E-07  1.046784E-06  0.000000E+00  0.000000E+00  5.134700E-09  1.033880E-08  0.000000E+00  0.000000E+00
  5.079000E+01 -3.500000E+01  2.025300E+07  7.167000E+01  9.857300E-01  1.427400E-02  0.000000E+00  2.256200E-03  1.434300E-02 -1.000000E+07  1.000000E+00  6.542800E+02  0.000000E+00  4.589893E-01  8.327949E-01 -2.060009E+02  5.072186E+02  6.998728E-07  1.056135E-06  0.000000E+00  0.000000E+00  6.983029E-07  1.052740E-06  6.998728E-07  1.056135E-06  0.000000E+00  0.000000E+00  5.772150E-09  1.057800E-08  0.000000E+00  0.000000E+00
  5.592000E+01 -3.500000E+01  2.025300E+07  7.167000E+01  9.855700E-01  1.442700E-02  0.000000E+00  2.300300E-03  1.434300E-02 -1.000000E+07  1.000000E+00  6.542800E+02  0.000000E+00  5.141673E-01  8.361170E-01 -1.870870E+02  4.185148E+02  7.840088E-07  1.061194E-06  0.000000E+00  0.000000E+00  7.822213E-07  1.057742E-06  7.840088E-07  1.061194E-06  0.000000E+00  0.000000E+00  6.466800E-09  1.079825E-08  0.000000E+00  0.000000E+00
  6.156000E+01 -3.500000E+01  2.025300E+07  7.167000E+01  8.839300E-01  9.573900E-04  2.688700E-01  3.770100E-03  1.434300E-02 -2.540300E+05  1.000000E+00  6.542800E+02  1.191450E+03  5.611866E-01  8.120092E-01 -1.710243E+02  3.472801E+02  8.498770E-07  1.024504E-06 -6.992292E-10  6.123787E-13  8.573945E-07  1.020470E-06  8.604209E-07  1.024502E-06 -1.054446E-08  3.138478E-12  7.521200E-09  1.102285E-08 -1.398000E-10  4.603800E-14
  6.777000E+01 -3.500000E+01  2.025300E+07  7.167000E+01  6.137600E-01  0.000000E+00  6.631200E-02  4.401800E-03  3.711600E-02 -5.640400E+04  1.000000E+00  6.542800E+02  1.038750E+03  5.844716E-01  6.402999E-01 -1.562622E+02  3.044283E+02  8.805063E-07  7.615661E-07 -1.211492E-09 -1.608914E-10  8.955378E-07  7.605853E-07  8.999532E-07  7.640607E-07 -1.944680E-08 -2.492164E-09  1.011315E-08  1.018395E-08 -2.411600E-10 -3.305850E-11
  7.460000E+01 -3.500000E+01  2.025300E+07  7.167000E+01  5.477000E-01  0.000000E+00  5.754200E-02  4.426000E-03  3.868000E-02 -4.523900E+04  1.000000E+00  6.542800E+02  1.032940E+03  5.893078E-01  5.269493E-01 -1.413908E+02  2.765637E+02  8.914417E-07  5.704657E-07 -7.502490E-10 -2.074194E-09  8.999867E-07  6.024179E-07  9.044845E-07  6.065164E-07 -1.304160E-08 -3.605119E-08  1.270150E-08  9.103600E-09 -1.463355E-10 -4.126500E-10
  8.210000E+01 -3.500000E+01  2.025300E+07  7.167000E+01  5.260500E-01  0.000000E+00  5.749500E-02  4.426100E-03  3.868900E-02 -4.225400E+04  1.000000E+00  6.542800E+02  1.032910E+03  5.930437E-01  5.041344E-01 -1.278647E+02  2.403381E+02  9.012526E-07  5.192121E-07 -3.178180E-10 -3.798570E-09  9.025528E-07  5.801134E-07  9.067810E-07  5.852799E-07 -5.527383E-09 -6.606819E-08  1.373850E-08  9.208350E-09 -5.983450E-11 -7.236850E-10
  9.035000E+01 -3.500000E+01  2.025300E+07  7.167000E+01  5.189100E-01  0.000000E+00  5.751000E-02  4.426000E-03  3.868600E-02 -4.132700E+04  1.000000E+00  6.542800E+02  1.032920E+03  6.064083E-01  5.069859E-01 -1.159244E+02  2.008242E+02  9.236782E-07  5.166354E-07 -1.028630E-10 -4.523303E-09  9.213016E-07  5.895904E-07  9.254677E-07  5.952884E-07 -1.788494E-09 -7.865244E-08  1.440300E-08  9.531800E-09 -1.912355E-11 -8.498200E-10
  9.942000E+01 -3.500000E+01  2.025300E+07  7.167000E+01  5.165300E-01  0.000000E+00  5.752500E-02  4.426000E-03  3.868300E-02 -4.102400E+04  1.000000E+00  6.542800E+02  1.032930E+03  6.306570E-01  5.132491E-01 -1.052550E+02  1.657980E+02  9.613473E-07  5.237578E-07 -3.002394E-11 -4.777278E-09  9.575919E-07  6.008860E-07  9.618697E-07  6.068048E-07 -5.218961E-10 -8.304682E-08  1.510550E-08  9.781350E-09 -5.556200E-12 -8.933050E-10
  1.094000E+02 -3.500000E+01  2.025300E+07  7.167000E+01  5.155000E-01  0.000000E+00  5.753900E-02  4.426000E-03  3.868100E-02 -4.089400E+04  1.000000E+00  6.542700E+02  1.032940E+03  6.644395E-01  5.157525E-01 -9.563219E+01  1.370091E+02  1.013057E-06  5.265168E-07 -9.329224E-12 -4.888640E-09  1.008728E-06  6.054664E-07  1.013219E-06  6.114792E-07 -1.621287E-10 -8.496276E-08  1.596400E-08  9.890000E-09 -1.722640E-12 -9.121850E-10
  1.204000E+02 -3.500000E+01  2.025300E+07  7.167000E+01  5.148500E-01  0.000000E+00  5.755100E-02  4.425900E-03  3.867900E-02 -4.081200E+04  1.000000E+00  6.542700E+02  1.032950E+03  7.056555E-01  5.121603E-01 -8.691435E+01  1.137912E+02  1.075967E-06  5.203809E-07 -2.691186E-12 -4.959067E-09  1.071249E-06  6.005120E-07  1.076013E-06  6.065493E-07 -4.676061E-11 -8.616880E-08  1.698100E-08  9.834000E-09 -4.962700E-13 -9.239900E-10
  1.324000E+02 -3.500000E+01  2.025300E+07  7.167000E+01  5.143300E-01  0.000000E+00  5.756200E-02  4.425900E-03  3.867700E-02 -4.074800E+04  1.000000E+00  6.542700E+02  1.032950E+03  7.516765E-01  5.006893E-01 -7.899448E+01  9.529800E+01  1.146170E-06  5.024015E-07  5.532450E-13 -5.012854E-09  1.141087E-06  5.834914E-07  1.146159E-06  5.894886E-07  9.611369E-12 -8.708730E-08  1.810850E-08  9.579750E-09  1.019100E-13 -9.329250E-10
  1.457000E+02 -3.500000E+01  2.025300E+07  7.167000E+01  5.138900E-01  0.000000E+00  5.757100E-02  4.425900E-03  3.867500E-02 -4.069200E+04  1.000000E+00  6.542700E+02  1.032960E+03  7.989562E-01  4.794371E-01 -7.180076E+01  8.067642E+01  1.218281E-06  4.696258E-07  2.768257E-12 -5.055865E-09  1.212844E-06  5.515629E-07  1.218233E-06  5.574454E-07  4.808657E-11 -8.781977E-08  1.926500E-08  9.079650E-09  5.095550E-13 -9.400050E-10
  1.603000E+02 -3.500000E+01  2.025300E+07  7.167000E+01  5.135000E-01  0.000000E+00  5.758000E-02  4.425800E-03  3.867300E-02 -4.064200E+04  1.000000E+00  6.542700E+02  1.032960E+03  8.424576E-01  4.473535E-01 -6.526869E+01  6.951072E+01  1.284630E-06  4.204366E-07  4.479298E-12 -5.089955E-09  1.278868E-06  5.031478E-07  1.284551E-06  5.088356E-07  7.779746E-11 -8.839896E-08  2.033050E-08  8.308950E-09  8.237450E-13 -9.455100E-10
  1.763000E+02 -3.500000E+01  2.025300E+07  7.167000E+01  5.131300E-01  0.000000E+00  5.758800E-02  4.425800E-03  3.867200E-02 -4.059700E+04  1.000000E+00  6.542700E+02  1.032970E+03  8.759218E-01  4.057346E-01 -5.932288E+01  6.144546E+01  1.335670E-06  3.567998E-07  5.765524E-12 -5.115959E-09  1.329660E-06  4.402152E-07  1.335567E-06  4.456386E-07  1.001234E-10 -8.883880E-08  2.115350E-08  7.297100E-09  1.059330E-12 -9.496150E-10
  1.940000E+02 -3.500000E+01  2.025300E+07  7.167000E+01  5.127900E-01  0.000000E+00  5.759500E-02  4.425800E-03  3.867000E-02 -4.055400E+04  1.000000E+00  6.542700E+02  1.032970E+03  8.943305E-01  3.588576E-01 -5.391949E+01  5.621168E+01  1.363746E-06  2.852270E-07  6.611774E-12 -5.134198E-09  1.357599E-06  3.692541E-07  1.363631E-06  3.743716E-07  1.148048E-10 -8.914460E-08  2.161250E-08  6.149800E-09  1.213800E-12 -9.523700E-10
  2.134000E+02 -3.500000E+01  2.025300E+07  7.167000E+01  5.124500E-01  0.000000E+00  5.760100E-02  4.425700E-03  3.866900E-02 -4.051200E+04  1.000000E+00  6.542600E+02  1.032980E+03  8.954122E-01  3.128492E-01 -4.903125E+01  5.372677E+01  1.365398E-06  2.150505E-07  7.034679E-12 -5.144675E-09  1.359239E-06  2.995556E-07  1.365279E-06  3.043674E-07  1.221338E-10 -8.931711E-08  2.165300E-08  5.018950E-09  1.290400E-12 -9.537100E-10
  2.347000E+02 -3.500000E+01  2.025300E+07  7.167000E+01  5.121000E-01  0.000000E+00  5.760700E-02  4.425700E-03  3.866800E-02 -4.046800E+04  1.000000E+00  6.542600E+02  1.032980E+03  8.785948E-01  2.741959E-01 -4.457725E+01  5.358078E+01  1.339752E-06  1.561532E-07  7.044975E-12 -5.147221E-09  1.333705E-06  2.409544E-07  1.339630E-06  2.455050E-07  1.222999E-10 -8.935211E-08  2.126050E-08  4.067100E-09  1.291250E-12 -9.536050E-10
  2.581000E+02 -3.500000E+01  2.025200E+07  7.167000E+01  5.117200E-01  0.000000E+00  5.761200E-02  4.425700E-03  3.866700E-02 -4.042000E+04  1.000000E+00  6.542600E+02  1.032990E+03  8.456416E-01  2.513682E-01 -4.052227E+01  5.207846E+01  1.289499E-06  1.214446E-07  6.587129E-12 -5.141188E-09  1.283681E-06  2.062925E-07  1.289384E-06  2.106835E-07  1.143409E-10 -8.923902E-08  2.047800E-08  3.509300E-09  1.206350E-12 -9.518750E-10
  2.839000E+02 -3.500000E+01  2.025200E+07  7.167000E+01  5.112600E-01  0.000000E+00  5.761800E-02  4.425700E-03  3.866600E-02 -4.036300E+04  1.000000E+00  6.542500E+02  1.032990E+03  8.191109E-01  2.740357E-01 -3.684349E+01  3.653976E+01  1.249032E-06  1.563458E-07  5.284961E-12 -5.102325E-09  1.243415E-06  2.403851E-07  1.248941E-06  2.449024E-07  9.172954E-11 -8.855667E-08  1.985250E-08  4.126450E-09  9.670150E-13 -9.441450E-10
  3.123000E+02 -3.500000E+01  2.025200E+07  7.167000E+01  5.105200E-01  0.000000E+00  5.762200E-02  4.425600E-03  3.866500E-02 -4.027200E+04  1.000000E+00  6.542500E+02  1.032990E+03  8.443196E-01  3.370374E-01 -3.350059E+01  2.298429E+01  1.287452E-06  2.537127E-07  3.702227E-12 -4.954995E-09  1.281692E-06  3.348653E-07  1.287388E-06  3.397056E-07  6.425278E-11 -8.599245E-08  2.048800E-08  5.908800E-09  6.765500E-13 -9.162800E-10
  3.434000E+02 -3.500000E+01  2.025200E+07  7.167000E+01  5.094000E-01  0.000000E+00  5.762700E-02  4.425600E-03  3.866400E-02 -4.013400E+04  1.000000E+00  6.542500E+02  1.033000E+03  9.188998E-01  3.689029E-01 -3.046569E+01  1.734395E+01  1.401156E-06  3.039398E-07  2.120692E-12 -4.778179E-09  1.394921E-06  3.819266E-07  1.401118E-06  3.868578E-07  3.680238E-11 -8.291761E-08  2.233900E-08  7.028950E-09  3.869200E-13 -8.827750E-10
  3.777000E+02 -3.500000E+01  2.025200E+07  7.167000E+01  5.077000E-01  0.000000E+00  5.763100E-02  4.425600E-03  3.866300E-02 -3.992500E+04  1.000000E+00  6.542400E+02  1.033000E+03  1.017582E+00  3.984397E-01 -2.769974E+01  1.341239E+01  1.551609E-06  3.508579E-07 -5.733890E-14 -4.576388E-09  1.544742E-06  4.252793E-07  1.551608E-06  4.302687E-07 -9.934594E-13 -7.941034E-08  2.480850E-08  8.336550E-09 -9.415000E-15 -8.443500E-10
  4.154000E+02 -3.500000E+01  2.025100E+07  7.167000E+01  5.051700E-01  0.000000E+00  5.763500E-02  4.425500E-03  3.866200E-02 -3.961700E+04  1.000000E+00  6.542400E+02  1.033000E+03  1.153307E+00  4.395641E-01 -2.518472E+01  1.032937E+01  1.758525E-06  4.157927E-07 -3.593780E-12 -4.335956E-09  1.750802E-06  4.859277E-07  1.758586E-06  4.910257E-07 -6.235115E-11 -7.523345E-08  2.823800E-08  1.053770E-08 -6.446500E-13 -7.985050E-10
  4.568000E+02 -3.500000E+01  2.025100E+07  7.167000E+01  5.012600E-01  0.000000E+00  5.763800E-02  4.425500E-03  3.866200E-02 -3.914700E+04  1.000000E+00  6.542300E+02  1.033000E+03  1.337020E+00  4.689165E-01 -2.289996E+01  8.176998E+00  2.038582E-06  4.634117E-07 -1.021803E-11 -4.030522E-09  2.029732E-06  5.282596E-07  2.038760E-06  5.333415E-07 -1.772707E-10 -6.992957E-08  3.295100E-08  1.370150E-08 -1.814400E-12 -7.404250E-10
  5.024000E+02 -3.500000E+01  2.025100E+07  7.167000E+01  4.951300E-01  0.000000E+00  5.764200E-02  4.425500E-03  3.866100E-02 -3.842300E+04  1.000000E+00  6.542200E+02  1.033000E+03  1.497456E+00  3.999008E-01 -2.082294E+01  7.381951E+00  2.283059E-06  3.623869E-07 -2.566015E-11 -3.600275E-09  2.273384E-06  4.205392E-07  2.283505E-06  4.248480E-07 -4.451463E-10 -6.246121E-08  3.727750E-08  1.500300E-08 -4.478000E-12 -6.597250E-10
  5.525000E+02 -3.500000E+01  2.025000E+07  7.167000E+01  4.853000E-01  0.000000E+00  5.764500E-02  4.425400E-03  3.866000E-02 -3.729800E+04  1.000000E+00  6.542100E+02  1.033010E+03  1.495945E+00  2.576858E-01 -1.893914E+01  9.374835E+00  2.280114E-06  1.519048E-07 -9.244576E-11 -2.956103E-09  2.271560E-06  2.002988E-07  2.281717E-06  2.031874E-07 -1.603620E-09 -5.128282E-08  3.783400E-08  9.644250E-09 -1.556460E-11 -5.421250E-10
  6.076000E+02 -3.500000E+01  2.024900E+07  7.167000E+01  4.653800E-01  0.000000E+00  5.764900E-02  4.425300E-03  3.865900E-02 -3.513500E+04  1.000000E+00  6.541900E+02  1.033010E+03  1.337523E+00  2.455436E-01 -1.732685E+01  6.382396E+00  2.026801E-06  1.817613E-07 -1.329160E-09  2.149113E-09  2.039893E-06  1.452865E-07  2.049854E-06  1.444912E-07 -2.305459E-08  3.727019E-08  3.502800E-08  5.441600E-09 -1.951235E-10  2.238500E-11
  6.682000E+02 -3.500000E+01  2.024900E+07  7.167000E+01  3.865800E-01  0.000000E+00  5.765300E-02  4.425300E-03  3.865800E-02 -2.784100E+04  1.000000E+00  6.541800E+02  1.033010E+03  9.648952E-01  3.230233E-01 -1.676406E+01  3.431593E+00  1.396722E-06  3.572921E-07 -7.844756E-09  8.221398E-09  1.520742E-06  2.192629E-07  1.532784E-06  2.147087E-07 -1.360628E-07  1.425839E-07  2.884550E-08  6.008250E-09 -9.912500E-10  6.327800E-10
  7.348000E+02 -3.500000E+01  2.024800E+07  7.167000E+01  2.720800E-01  0.000000E+00  5.765600E-02  4.425200E-03  3.865700E-02 -1.959800E+04  1.000000E+00  6.541600E+02  1.033010E+03  2.277446E-01  3.579489E-01 -1.118270E+01  2.596754E+00  1.548664E-08  4.214711E-07 -3.492381E-08  9.373535E-09  5.950401E-07  2.640421E-07  6.212033E-07  2.589100E-07 -6.057166E-07  1.625601E-07  1.343410E-08  8.565250E-09 -3.756350E-09  7.723250E-10
  8.081000E+02 -3.500000E+01  2.024800E+07  7.167000E+01  1.415900E-01  0.000000E+00  5.765700E-02  4.425200E-03  3.865600E-02 -1.181800E+04  1.000000E+00  6.541600E+02  1.033010E+03 -3.849536E-01  2.768311E-01 -5.521385E+00  2.601218E+00 -1.345099E-06  2.759625E-07 -7.980605E-08  7.056068E-09 -1.464506E-08  1.576411E-07  3.903493E-08  1.535947E-07 -1.384133E-06  1.223686E-07  9.892500E-10  9.270550E-09 -7.950850E-09  5.908000E-10
  8.887000E+02 -3.500000E+01  2.025200E+07  7.167000E+01  8.120200E-02  0.000000E+00  5.765800E-02  4.425500E-03  3.865800E-02 -8.204000E+03  1.000000E+00  6.542400E+02  1.033020E+03 -5.419272E-01  1.719477E-01 -5.335225E+00  5.848758E+00 -1.823308E-06  6.276682E-08 -1.049526E-07  1.403001E-09 -7.342283E-08  3.920530E-08 -3.065795E-09  3.843582E-08 -1.820244E-06  2.433104E-08 -3.189550E-10  4.017250E-09 -1.011900E-08  1.137740E-10
  9.772000E+02 -3.500000E+01  2.025800E+07  7.167000E+01  6.645800E-02  0.000000E+00  5.765900E-02  4.426000E-03  3.866200E-02 -7.245100E+03  1.000000E+00  6.543700E+02  1.033020E+03 -5.462251E-01  2.113893E-01 -4.843816E+00  1.657577E+00 -1.840620E-06  2.238494E-07 -1.060885E-07  1.205623E-08 -7.184982E-08  2.277644E-08 -7.163221E-10  1.476030E-08 -1.839902E-06  2.090899E-07 -8.943600E-11  1.870000E-09 -1.012050E-08  1.148400E-09
  1.075000E+03 -3.500000E+01  2.026500E+07  7.167000E+01  6.126300E-02  0.000000E+00  5.766100E-02  4.426600E-03  3.866500E-02 -6.893400E+03  1.000000E+00  6.545100E+02  1.033020E+03 -5.217437E-01  2.017492E-01 -4.403470E+00  1.472173E+00 -1.758644E-06  1.989295E-07 -1.013926E-07  1.097699E-08 -6.822835E-08  1.588322E-08 -2.377323E-10  8.562578E-09 -1.758402E-06  1.903665E-07 -3.196750E-11  1.160620E-09 -9.630100E-09  1.042300E-09
  1.182000E+03 -3.500000E+01  2.027200E+07  7.167000E+01  5.820100E-02  0.000000E+00  5.766300E-02  4.427100E-03  3.866800E-02 -6.681800E+03  1.000000E+00  6.546500E+02  1.033030E+03 -4.549355E-01  1.841206E-01 -4.003985E+00  1.533565E+00 -1.533595E-06  1.445564E-07 -8.842900E-08  8.074802E-09 -5.937483E-08  9.918764E-09 -7.432380E-11  4.525528E-09 -1.533518E-06  1.400306E-07 -1.046970E-11  6.399150E-10 -8.372450E-09  7.647950E-10
  1.300000E+03 -3.500000E+01  2.027800E+07  7.167000E+01  5.522300E-02  0.000000E+00  5.766500E-02  4.427600E-03  3.867100E-02 -6.472700E+03  1.000000E+00  6.547700E+02  1.033030E+03 -3.920872E-01  1.455924E-01 -3.640979E+00  7.385462E+00 -1.321783E-06  1.957642E-08 -7.622241E-08  1.077746E-09 -5.112805E-08  1.605992E-09 -1.246137E-11  8.873784E-10 -1.321770E-06  1.868908E-08 -1.833200E-12  1.305400E-10 -7.156250E-09  1.015285E-10
  1.429000E+03 -3.500000E+01  2.028200E+07  7.167000E+01  4.205700E-02  0.000000E+00  5.766800E-02  4.427900E-03  3.867300E-02 -5.498500E+03  1.000000E+00  6.548600E+02  1.033040E+03 -5.775304E-01  9.176351E-02 -3.276857E+00 -5.699187E-01 -1.976067E-06 -1.611379E-07 -1.162938E-07 -9.292422E-09 -3.766261E-08 -6.232833E-09  0.000000E+00  0.000000E+00 -1.976067E-06 -1.611379E-07  0.000000E+00  0.000000E+00 -1.035540E-08 -8.703550E-10
  1.571000E+03 -3.500000E+01  2.028100E+07  7.167000E+01  0.000000E+00  0.000000E+00  5.941000E-02  1.000000E+00  9.787600E-03  0.000000E+00  1.000000E+00  0.000000E+00  1.027500E+03 -7.048671E-01  1.443642E-01 -2.955580E+00  8.780961E+00 -2.421592E-06  1.677532E-08 -1.443046E-07  1.001149E-09 -1.644567E-08  8.907400E-11  0.000000E+00  0.000000E+00 -2.421592E-06  1.677532E-08  0.000000E+00  0.000000E+00 -1.254300E-08  8.693050E-11
  1.728000E+03 -3.500000E+01  2.028500E+07  7.167000E+01  0.000000E+00  0.000000E+00  5.981500E-02  1.000000E+00  3.068000E-03  0.000000E+00  1.000000E+00  0.000000E+00  1.026220E+03 -5.478185E-01  1.031378E-01 -2.701147E+00 -4.672072E-01 -1.872837E-06 -1.255163E-07 -1.121541E-07 -7.463953E-09 -3.584928E-09 -1.112257E-09  0.000000E+00  0.000000E+00 -1.872837E-06 -1.255163E-07  0.000000E+00  0.000000E+00 -9.709550E-09 -6.498000E-10
  1.900000E+03 -3.500000E+01  2.028800E+07  7.167000E+01  0.000000E+00  0.000000E+00  5.997900E-02  1.000000E+00  3.431300E-04  0.000000E+00  1.000000E+00  0.000000E+00  1.025700E+03 -4.238988E-01  1.240639E-01 -2.459537E+00 -1.098665E+00 -1.446763E-06 -5.278054E-08 -8.678411E-08 -3.161795E-09 -3.574432E-10 -8.358207E-11  0.000000E+00  0.000000E+00 -1.446763E-06 -5.278054E-08  0.000000E+00  0.000000E+00 -7.502900E-09 -2.736150E-10
  2.089000E+03 -3.500000E+01  2.029100E+07  7.167000E+01  0.000000E+00  0.000000E+00  5.999200E-02  1.000000E+00  1.305300E-04  0.000000E+00  1.000000E+00  0.000000E+00  1.025670E+03 -3.071653E-01  9.891433E-02 -2.236915E+00 -2.756537E-01 -1.048173E-06 -1.389852E-07 -6.288517E-08 -8.331886E-09 -8.540176E-11 -1.196416E-10  0.000000E+00  0.000000E+00 -1.048173E-06 -1.389852E-07  0.000000E+00  0.000000E+00 -5.435950E-09 -7.205950E-10
  2.298000E+03 -3.500000E+01  2.029300E+07  7.167000E+01  0.000000E+00  0.000000E+00  6.000000E-02  1.000000E+00  1.826100E-07  0.000000E+00  1.000000E+00  0.000000E+00  1.025640E+03 -1.432559E-01  9.164724E-02 -2.034880E+00 -1.793953E-01 -4.888061E-07 -1.637656E-07 -2.932835E-08 -9.825874E-09 -7.221678E-14 -1.068146E-12  0.000000E+00  0.000000E+00 -4.888061E-07 -1.637656E-07  0.000000E+00  0.000000E+00 -2.535020E-09 -8.492050E-10
  2.527000E+03 -3.500000E+01  2.029300E+07  7.167000E+01  0.000000E+00  0.000000E+00  6.000000E-02  1.000000E+00  1.992800E-09  0.000000E+00  1.000000E+00  0.000000E+00  1.025640E+03 -5.570596E-02  1.397227E-01 -1.850321E+00  4.597110E+01 -1.900748E-07  9.471098E-10 -1.140451E-08  5.682659E-11 -1.926426E-16  1.707943E-18  0.000000E+00  0.000000E+00 -1.900748E-07  9.471098E-10  0.000000E+00  0.000000E+00 -9.857650E-10  4.912250E-12
  2.778000E+03 -3.500000E+01  2.029400E+07  7.167000E+01  0.000000E+00  0.000000E+00  6.000000E-02  1.000000E+00  4.791500E-11  0.000000E+00  1.000000E+00  0.000000E+00  1.025640E+03 -5.394796E-02  1.394500E-01 -1.682788E+00  1.597627E+03 -1.840762E-07  1.897209E-11 -1.104457E-08  1.138326E-12 -4.667704E-18  7.758746E-22  0.000000E+00  0.000000E+00 -1.840762E-07  1.897209E-11  0.000000E+00  0.000000E+00 -9.546550E-10  9.840600E-14
  3.055000E+03 -3.500000E+01  2.029400E+07  7.167000E+01  0.000000E+00  0.000000E+00  6.000000E-02  1.000000E+00  9.277400E-13  0.000000E+00  1.000000E+00  0.000000E+00  1.025640E+03 -4.981065E-02  1.394464E-01 -1.530307E+00  3.928131E+03 -1.699589E-07  6.407251E-12 -1.019752E-08  3.844349E-13 -8.317039E-20  5.042929E-24  0.000000E+00  0.000000E+00 -1.699589E-07  6.407251E-12  0.000000E+00  0.000000E+00 -8.814400E-10  3.323400E-14
  3.359000E+03 -3.500000E+01  2.029500E+07  7.167000E+01  0.000000E+00  0.000000E+00  6.000000E-02  1.000000E+00  1.452600E-14  0.000000E+00  1.000000E+00  0.000000E+00  1.025640E+03 -4.601790E-02  1.394460E-01 -1.391448E+00  3.747124E+03 -1.570174E-07  5.556027E-12 -9.421031E-09  3.333613E-13 -1.199095E-21  6.896247E-26  0.000000E+00  0.000000E+00 -1.570174E-07  5.556027E-12  0.000000E+00  0.000000E+00 -8.143200E-10  2.881850E-14
  3.694000E+03 -3.500000E+01  2.029600E+07  7.167000E+01  0.000000E+00  0.000000E+00  6.000000E-02  1.000000E+00  1.847200E-16  0.000000E+00  1.000000E+00  0.000000E+00  1.025640E+03 -4.255680E-02  1.394457E-01 -1.265557E+00  3.546448E+03 -1.452075E-07  4.854492E-12 -8.712452E-09  2.912691E-13 -1.406753E-23  7.712641E-28  0.000000E+00  0.000000E+00 -1.452075E-07  4.854492E-12  0.000000E+00  0.000000E+00 -7.530700E-10  2.518000E-14
  4.062000E+03 -3.500000E+01  2.029600E+07  7.167000E+01  0.000000E+00  0.000000E+00  6.000000E-02  1.000000E+00  1.917700E-18  0.000000E+00  1.000000E+00  0.000000E+00  1.025640E+03 -3.937599E-02  1.394460E-01 -1.151006E+00  3.396945E+03 -1.343536E-07  4.191761E-12 -8.061214E-09  2.515055E-13 -1.348700E-25  6.956252E-30  0.000000E+00  0.000000E+00 -1.343536E-07  4.191761E-12  0.000000E+00  0.000000E+00 -6.967800E-10  2.174200E-14
  4.467000E+03 -3.500000E+01  2.029700E+07  7.167000E+01  0.000000E+00  0.000000E+00  6.000000E-02  1.000000E+00  1.632600E-20  0.000000E+00  1.000000E+00  0.000000E+00  1.025640E+03 -3.643849E-02  1.394458E-01 -1.046648E+00  3.300656E+03 -1.243305E-07  3.569146E-12 -7.459831E-09  2.141489E-13 -1.061095E-27  5.071762E-32  0.000000E+00  0.000000E+00 -1.243305E-07  3.569146E-12  0.000000E+00  0.000000E+00 -6.448000E-10  1.851300E-14
  4.912000E+03 -3.500000E+01  2.029700E+07  7.167000E+01  0.000000E+00  0.000000E+00  6.000000E-02  1.000000E+00  1.143600E-22  0.000000E+00  1.000000E+00  0.000000E+00  1.025640E+03 -3.372501E-02  1.394451E-01 -9.518306E-01  3.260003E+03 -1.150721E-07  2.987921E-12 -6.904318E-09  1.792754E-13 -6.870053E-30  2.990699E-34  0.000000E+00  0.000000E+00 -1.150721E-07  2.987921E-12  0.000000E+00  0.000000E+00 -5.967850E-10  1.549800E-14
  5.401000E+03 -3.500000E+01  2.029800E+07  7.167000E+01  0.000000E+00  0.000000E+00  6.000000E-02  1.000000E+00  6.613500E-25  0.000000E+00  1.000000E+00  0.000000E+00  1.025640E+03 -3.120958E-02  1.394451E-01 -8.657217E-01  3.289057E+03 -1.064889E-07  2.448919E-12 -6.389330E-09  1.469350E-13 -3.674596E-32  1.425170E-36  0.000000E+00  0.000000E+00 -1.064889E-07  2.448919E-12  0.000000E+00  0.000000E+00 -5.522700E-10  1.270200E-14
  5.939000E+03 -3.500000E+01  2.029900E+07  7.167000E+01  0.000000E+00  0.000000E+00  6.000000E-02  1.000000E+00  3.165000E-27  0.000000E+00  1.000000E+00  0.000000E+00  1.025640E+03 -2.885877E-02  1.394451E-01 -7.872945E-01  3.411607E+03 -9.846757E-08  1.952304E-12 -5.908057E-09  1.171384E-13 -1.625506E-34  5.465359E-39  0.000000E+00  0.000000E+00 -9.846757E-08  1.952304E-12  0.000000E+00  0.000000E+00 -5.106700E-10  1.012625E-14
  6.530000E+03 -3.500000E+01  2.029900E+07  7.167000E+01  0.000000E+00  0.000000E+00  6.000000E-02  1.000000E+00  1.255100E-29  0.000000E+00  1.000000E+00  0.000000E+00  1.025640E+03 -2.665262E-02  1.394449E-01 -7.159212E-01  3.681467E+03 -9.094018E-08  1.496745E-12 -5.456416E-09  8.980488E-14 -5.954275E-37  1.669978E-41  0.000000E+00  0.000000E+00 -9.094018E-08  1.496745E-12  0.000000E+00  0.000000E+00 -4.716300E-10  7.763400E-15
  7.181000E+03 -3.500000E+01  2.030000E+07  7.167000E+01  0.000000E+00  0.000000E+00  6.000000E-02  1.000000E+00  4.119200E-32  0.000000E+00  1.000000E+00  0.000000E+00  1.025640E+03 -2.457282E-02  1.394447E-01 -6.510201E-01  4.219551E+03 -8.384379E-08  1.079876E-12 -5.030626E-09  6.479262E-14 -1.802272E-39  3.973341E-44  0.000000E+00  0.000000E+00 -8.384379E-08  1.079876E-12  0.000000E+00  0.000000E+00 -4.348250E-10  5.601150E-15
  7.896000E+03 -3.500000E+01  2.030100E+07  7.167000E+01  0.000000E+00  0.000000E+00  6.000000E-02  1.000000E+00  1.115000E-34  0.000000E+00  1.000000E+00  0.000000E+00  1.025640E+03 -2.260323E-02  1.394447E-01 -5.920966E-01  5.407614E+03 -7.712323E-08  6.968631E-13 -4.627391E-09  4.181181E-14 -4.491569E-42  6.973514E-47  0.000000E+00  0.000000E+00 -7.712323E-08  6.968631E-13  0.000000E+00  0.000000E+00 -3.999700E-10  3.614550E-15
  8.682000E+03 -3.500000E+01  2.030100E+07  7.167000E+01  0.000000E+00  0.000000E+00  6.000000E-02  1.000000E+00  2.473000E-37  0.000000E+00  1.000000E+00  0.000000E+00  1.025650E+03 -2.071895E-02  1.394446E-01 -5.384833E-01  9.154717E+03 -7.069373E-08  3.404595E-13 -4.241624E-09  2.042757E-14 -9.131226E-45  7.590866E-50  0.000000E+00  0.000000E+00 -7.069373E-08  3.404595E-13  0.000000E+00  0.000000E+00 -3.666250E-10  1.765900E-15
  9.547000E+03 -3.500000E+01  2.030200E+07  7.167000E+01  0.000000E+00  0.000000E+00  6.000000E-02  1.000000E+00  4.452000E-70  0.000000E+00  1.000000E+00  0.000000E+00  1.025650E+03 -9.897357E-03  1.394444E-01 -2.564587E-01 -9.866158E+05 -3.377004E-08  4.146936E-15 -2.026199E-09  2.488163E-16 -1.503439E-77  1.846211E-84  0.000000E+00  0.000000E+00 -3.377004E-08  4.146936E-15  0.000000E+00  0.000000E+00 -1.751350E-10  2.150670E-17
  3.750000E-02 -4.500000E+01  2.031800E+07  7.222000E+01  9.044900E-01  2.287600E-02  2.690000E-01  3.816300E-03  1.433900E-02 -4.288900E+05  1.000000E+00  6.520100E+02  1.191270E+03  2.564750E-04  8.372128E-01 -6.971626E+04  3.853563E+07  3.903682E-10  1.270662E-06  0.000000E+00  8.556848E-08  3.888795E-10  9.536078E-07  3.903682E-10  9.527051E-07  0.000000E+00  3.179570E-07  3.521100E-12  1.182965E-08  0.000000E+00  2.982150E-09
  1.162000E-01 -4.500000E+01  2.031800E+07  7.222000E+01  9.100400E-01  1.694300E-02  2.690000E-01  3.816300E-03  1.433900E-02 -4.292700E+05  1.000000E+00  6.520100E+02  1.191270E+03  7.974998E-04  8.373684E-01 -1.029185E+05  1.129763E+07  1.213837E-09  1.272193E-06  0.000000E+00  8.609663E-08  1.209205E-09  9.532060E-07  1.213837E-09  9.522746E-07  0.000000E+00  3.199178E-07  1.090360E-11  1.175355E-08  0.000000E+00  2.981200E-09
  2.028000E-01 -4.500000E+01  2.031800E+07  7.222000E+01  9.106700E-01  1.595700E-02  2.690000E-01  3.816300E-03  1.433900E-02 -4.273400E+05  1.000000E+00  6.520100E+02  1.191270E+03  1.394684E-03  8.371280E-01 -5.427364E+04  5.882210E+06  2.122789E-09  1.273036E-06  0.000000E+00  8.659083E-08  2.114687E-09  9.522448E-07  2.122789E-09  9.512846E-07  0.000000E+00  3.217548E-07  1.902250E-11  1.173285E-08  0.000000E+00  2.992700E-09
  2.980000E-01 -4.500000E+01  2.031800E+07  7.222000E+01  9.105400E-01  1.553000E-02  2.690000E-01  3.816300E-03  1.433900E-02 -4.237100E+05  1.000000E+00  6.520100E+02  1.191270E+03  2.049304E-03  8.366443E-01 -3.609898E+04  3.638230E+06  3.119158E-09  1.274138E-06  0.000000E+00  8.733985E-08  3.107255E-09  9.506079E-07  3.119158E-09  9.495983E-07  0.000000E+00  3.245394E-07  2.794550E-11  1.171350E-08  0.000000E+00  3.012750E-09
  4.027000E-01 -4.500000E+01  2.031800E+07  7.222000E+01  9.099400E-01  1.526600E-02  2.690000E-01  3.816300E-03  1.433900E-02 -4.180200E+05  1.000000E+00  6.520100E+02  1.191270E+03  2.765163E-03  8.358508E-01 -2.645378E+04  2.444984E+06  4.208725E-09  1.275492E-06  0.000000E+00  8.838446E-08  4.192667E-09  9.481435E-07  4.208725E-09  9.470710E-07  0.000000E+00  3.284193E-07  3.772400E-11  1.168855E-08  0.000000E+00  3.041050E-09
  5.178000E-01 -4.500000E+01  2.031800E+07  7.222000E+01  9.088300E-01  1.509300E-02  2.690000E-01  3.816300E-03  1.433900E-02 -4.097200E+05  1.000000E+00  6.520100E+02  1.191270E+03  3.544890E-03  8.346252E-01 -2.047088E+04  1.726025E+06  5.395522E-09  1.276829E-06  0.000000E+00  8.969034E-08  5.374928E-09  9.447132E-07  5.395522E-09  9.435569E-07  0.000000E+00  3.332726E-07  4.840850E-11  1.165465E-08  0.000000E+00  3.074800E-09
  6.444000E-01 -4.500000E+01  2.031800E+07  7.222000E+01  9.071900E-01  1.495800E-02  2.690000E-01  3.816300E-03  1.433900E-02 -3.986400E+05  1.000000E+00  6.520100E+02  1.191270E+03  4.384196E-03  8.328396E-01 -1.640198E+04  1.258918E+06  6.672996E-09  1.277158E-06  0.000000E+00  9.093181E-08  6.647528E-09  9.405115E-07  6.672996E-09  9.392724E-07  0.000000E+00  3.378852E-07  5.996150E-11  1.161100E-08  0.000000E+00  3.101850E-09
  7.835000E-01 -4.500000E+01  2.031800E+07  7.222000E+01  9.051900E-01  1.482400E-02  2.690000E-01  3.816300E-03  1.433900E-02 -3.860500E+05  1.000000E+00  6.520100E+02  1.191270E+03  5.274621E-03  8.306416E-01 -1.346216E+04  9.399234E+05  8.028254E-09  1.276170E-06  0.000000E+00  9.189355E-08  7.997626E-09  9.360234E-07  8.028254E-09  9.347144E-07  0.000000E+00  3.414581E-07  7.228450E-11  1.156265E-08  0.000000E+00  3.116500E-09
  9.366000E-01 -4.500000E+01  2.031800E+07  7.222000E+01  9.028900E-01  1.481200E-02  2.690000E-01  3.816300E-03  1.433900E-02 -3.731500E+05  1.000000E+00  6.520100E+02  1.191270E+03  6.209315E-03  8.282333E-01 -1.124737E+04  7.142118E+05  9.450920E-09  1.274216E-06  0.000000E+00  9.258878E-08  9.414859E-09  9.315393E-07  9.450920E-09  9.301765E-07  0.000000E+00  3.440422E-07  8.529650E-11  1.151395E-08  0.000000E+00  3.121000E-09
  1.105000E+00 -4.500000E+01  2.031800E+07  7.222000E+01  9.005600E-01  1.480500E-02  2.690000E-01  3.816300E-03  1.433900E-02 -3.609100E+05  1.000000E+00  6.520100E+02  1.191270E+03  7.186669E-03  8.258513E-01 -9.524879E+03  5.497684E+05  1.093852E-08  1.272108E-06  0.000000E+00  9.320547E-08  1.089677E-08  9.271855E-07  1.093852E-08  9.257721E-07  0.000000E+00  3.463337E-07  9.897350E-11  1.146950E-08  0.000000E+00  3.123800E-09
  1.290000E+00 -4.500000E+01  2.031800E+07  7.222000E+01  8.986300E-01  1.455300E-02  2.690000E-01  3.816300E-03  1.433900E-02 -3.501900E+05  1.000000E+00  6.520100E+02  1.191270E+03  8.217665E-03  8.237842E-01 -8.152640E+03  4.276798E+05  1.250776E-08  1.271200E-06  0.000000E+00  9.411521E-08  1.246002E-08  9.229599E-07  1.250776E-08  9.214831E-07  0.000000E+00  3.497136E-07  1.134400E-10  1.141960E-08  0.000000E+00  3.134250E-09
  1.493000E+00 -4.500000E+01  2.031800E+07  7.222000E+01  8.962700E-01  1.488100E-02  2.690000E-01  3.816300E-03  1.433900E-02 -3.405100E+05  1.000000E+00  6.520100E+02  1.191270E+03  9.321868E-03  8.219700E-01 -7.038949E+03  3.352925E+05  1.418842E-08  1.271483E-06  0.000000E+00  9.535650E-08  1.413424E-08  9.187175E-07  1.418842E-08  9.171575E-07  0.000000E+00  3.543275E-07  1.289950E-10  1.137350E-08  0.000000E+00  3.155900E-09
  1.717000E+00 -4.500000E+01  2.031800E+07  7.222000E+01  8.953000E-01  1.373200E-02  2.690000E-01  3.816300E-03  1.433900E-02 -3.315200E+05  1.000000E+00  6.520100E+02  1.191270E+03  1.052179E-02  8.204153E-01 -6.120275E+03  2.645637E+05  1.601474E-08  1.273546E-06  0.000000E+00  9.716357E-08  1.595361E-08  9.141812E-07  1.601474E-08  9.125059E-07  0.000000E+00  3.610403E-07  1.458600E-10  1.131085E-08  0.000000E+00  3.191700E-09
  1.963000E+00 -4.500000E+01  2.031800E+07  7.222000E+01  8.915500E-01  1.522800E-02  2.690000E-01  3.816300E-03  1.433900E-02 -3.213900E+05  1.000000E+00  6.520100E+02  1.191270E+03  1.185929E-02  8.195249E-01 -5.351611E+03  2.096650E+05  1.805046E-08  1.278944E-06  0.000000E+00  9.926117E-08  1.798159E-08  9.089301E-07  1.805046E-08  9.070280E-07  0.000000E+00  3.719147E-07  1.648500E-10  1.126935E-08  0.000000E+00  3.273000E-09
  2.234000E+00 -4.500000E+01  2.031800E+07  7.222000E+01  8.887400E-01  1.450600E-02  2.690000E-01  3.816300E-03  1.433900E-02 -3.077000E+05  1.000000E+00  6.520100E+02  1.191270E+03  1.342688E-02  8.201383E-01 -4.701786E+03  1.667631E+05  2.043641E-08  1.289473E-06  0.000000E+00  1.005405E-07  2.035843E-08  9.028144E-07  2.043641E-08  9.004389E-07  0.000000E+00  3.890342E-07  1.873250E-10  1.121715E-08  0.000000E+00  3.422600E-09
  2.531000E+00 -4.500000E+01  2.031800E+07  7.222000E+01  8.850100E-01  1.398100E-02  2.690000E-01  3.816300E-03  1.433900E-02 -2.924500E+05  1.000000E+00  6.520100E+02  1.191270E+03  1.526125E-02  8.199051E-01 -4.147871E+03  1.332846E+05  2.322845E-08  1.296734E-06  0.000000E+00  1.009778E-07  2.313978E-08  8.963572E-07  2.322845E-08  8.935338E-07  0.000000E+00  4.031998E-07  2.137100E-10  1.116610E-08  0.000000E+00  3.543500E-09
  2.858000E+00 -4.500000E+01  2.031800E+07  7.222000E+01  8.809500E-01  1.353500E-02  2.690000E-01  3.816300E-03  1.433900E-02 -2.777000E+05  1.000000E+00  6.520100E+02  1.191270E+03  1.731922E-02  8.190783E-01 -3.672345E+03  1.070123E+05  2.636083E-08  1.301356E-06  0.000000E+00  1.009501E-07  2.626020E-08  8.900634E-07  2.636083E-08  8.868425E-07  0.000000E+00  4.145140E-07  2.436000E-10  1.111965E-08  0.000000E+00  3.636450E-09
  3.218000E+00 -4.500000E+01  2.031800E+07  7.222000E+01  8.769500E-01  1.320500E-02  2.690000E-01  3.816300E-03  1.433900E-02 -2.647500E+05  1.000000E+00  6.520100E+02  1.191270E+03  1.957061E-02  8.179031E-01 -3.261298E+03  8.620155E+04  2.978757E-08  1.304581E-06  0.000000E+00  1.011029E-07  2.967389E-08  8.841380E-07  2.978757E-08  8.805882E-07  0.000000E+00  4.239942E-07  2.765250E-10  1.107775E-08  0.000000E+00  3.709100E-09
  3.613000E+00 -4.500000E+01  2.031800E+07  7.222000E+01  8.728500E-01  1.263000E-02  2.690000E-01  3.816300E-03  1.433900E-02 -2.520200E+05  1.000000E+00  6.520100E+02  1.191270E+03  2.201365E-02  8.168370E-01 -2.903823E+03  6.964754E+04  3.350602E-08  1.307173E-06  0.000000E+00  1.006061E-07  3.337817E-08  8.784756E-07  3.350602E-08  8.745746E-07  0.000000E+00  4.326005E-07  3.124850E-10  1.103985E-08  0.000000E+00  3.775950E-09
  4.048000E+00 -4.500000E+01  2.031800E+07  7.222000E+01  8.685400E-01  1.194000E-02  2.690000E-01  3.816300E-03  1.433900E-02 -2.396300E+05  1.000000E+00  6.520100E+02  1.191270E+03  2.465804E-02  8.159137E-01 -2.591327E+03  5.641126E+04  3.753101E-08  1.308848E-06  0.000000E+00  9.927696E-08  3.738765E-08  8.732545E-07  3.753101E-08  8.689758E-07  0.000000E+00  4.398749E-07  3.517150E-10  1.100860E-08  0.000000E+00  3.834150E-09
  4.526000E+00 -4.500000E+01  2.031800E+07  7.222000E+01  8.652100E-01  1.190600E-02  2.690000E-01  3.816300E-03  1.433900E-02 -2.317900E+05  1.000000E+00  6.520100E+02  1.191270E+03  2.752093E-02  8.147963E-01 -2.317209E+03  4.580516E+04  4.188845E-08  1.311334E-06  0.000000E+00  1.003132E-07  4.172841E-08  8.689080E-07  4.188845E-08  8.644487E-07  0.000000E+00  4.468855E-07  3.942650E-10  1.098450E-08  0.000000E+00  3.877350E-09
  5.052000E+00 -4.500000E+01  2.031800E+07  7.222000E+01  8.610700E-01  1.129600E-02  2.690000E-01  3.816300E-03  1.433900E-02 -2.216400E+05  1.000000E+00  6.520100E+02  1.191270E+03  3.063874E-02  8.142220E-01 -2.076130E+03  3.724897E+04  4.663393E-08  1.313647E-06  0.000000E+00  9.931093E-08  4.645581E-08  8.644050E-07  4.663393E-08  8.595938E-07  0.000000E+00  4.540532E-07  4.408400E-10  1.096255E-08  0.000000E+00  3.931800E-09
  5.630000E+00 -4.500000E+01  2.031800E+07  7.222000E+01  8.569300E-01  1.052200E-02  2.690000E-01  3.816300E-03  1.433900E-02 -2.119800E+05  1.000000E+00  6.520100E+02  1.191270E+03  3.403168E-02  8.136531E-01 -1.862662E+03  3.035056E+04  5.179828E-08  1.315476E-06  0.000000E+00  9.812838E-08  5.160053E-08  8.601727E-07  5.179828E-08  8.550140E-07  0.000000E+00  4.604622E-07  4.920200E-10  1.094500E-08  0.000000E+00  3.978800E-09
  6.266000E+00 -4.500000E+01  2.031800E+07  7.222000E+01  8.531400E-01  1.019400E-02  2.690000E-01  3.816300E-03  1.433900E-02 -2.044100E+05  1.000000E+00  6.520100E+02  1.191270E+03  3.773124E-02  8.131903E-01 -1.673515E+03  2.475053E+04  5.742912E-08  1.317937E-06  0.000000E+00  9.803146E-08  5.720989E-08  8.566667E-07  5.742912E-08  8.512605E-07  0.000000E+00  4.666781E-07  5.480300E-10  1.093635E-08  0.000000E+00  4.018350E-09
  6.965000E+00 -4.500000E+01  2.031800E+07  7.222000E+01  8.489600E-01  9.504600E-03  2.690000E-01  3.816300E-03  1.433900E-02 -1.961300E+05  1.000000E+00  6.520100E+02  1.191270E+03  4.177180E-02  8.130181E-01 -1.505544E+03  2.022775E+04  6.357904E-08  1.319997E-06  0.000000E+00  9.685128E-08  6.333630E-08  8.533458E-07  6.357904E-08  8.476092E-07  0.000000E+00  4.723876E-07  6.095600E-10  1.093370E-08  0.000000E+00  4.057650E-09
  7.734000E+00 -4.500000E+01  2.031800E+07  7.222000E+01  8.448500E-01  8.994800E-03  2.690000E-01  3.816300E-03  1.433900E-02 -1.887900E+05  1.000000E+00  6.520100E+02  1.191270E+03  4.618131E-02  8.130560E-01 -1.355818E+03  1.654536E+04  7.029057E-08  1.322333E-06  0.000000E+00  9.598032E-08  7.002228E-08  8.506531E-07  7.029057E-08  8.446293E-07  0.000000E+00  4.777032E-07  6.772050E-10  1.094005E-08  0.000000E+00  4.091300E-09
  8.579000E+00 -4.500000E+01  2.031800E+07  7.222000E+01  8.408500E-01  8.511100E-03  2.690000E-01  3.816300E-03  1.433900E-02 -1.821300E+05  1.000000E+00  6.520100E+02  1.191270E+03  5.101720E-02  8.134713E-01 -1.222186E+03  1.354677E+04  7.765102E-08  1.325198E-06  0.000000E+00  9.521060E-08  7.735466E-08  8.486651E-07  7.765102E-08  8.423690E-07  0.000000E+00  4.828290E-07  7.517200E-10  1.095755E-08  0.000000E+00  4.122550E-09
  9.508000E+00 -4.500000E+01  2.031800E+07  7.222000E+01  8.368400E-01  8.050100E-03  2.690000E-01  3.816300E-03  1.433900E-02 -1.759100E+05  1.000000E+00  6.520100E+02  1.191270E+03  5.634132E-02  8.142512E-01 -1.102669E+03  1.110196E+04  8.575472E-08  1.328534E-06  0.000000E+00  9.448676E-08  8.542746E-08  8.473384E-07  8.575472E-08  8.407806E-07  0.000000E+00  4.877528E-07  8.341350E-10  1.098550E-08  0.000000E+00  4.151050E-09
  1.053000E+01 -4.500000E+01  2.031800E+07  7.222000E+01  8.326200E-01  7.295500E-03  2.690000E-01  3.816300E-03  1.433900E-02 -1.694800E+05  1.000000E+00  6.520100E+02  1.191270E+03  6.219818E-02  8.153763E-01 -9.955562E+02  9.109157E+03  9.466918E-08  1.331805E-06  0.000000E+00  9.319189E-08  9.430789E-08  8.465193E-07  9.466918E-08  8.396668E-07  0.000000E+00  4.921385E-07  9.253850E-10  1.102400E-08  0.000000E+00  4.176200E-09
  1.165000E+01 -4.500000E+01  2.031800E+07  7.222000E+01  8.283900E-01  6.765500E-03  2.690000E-01  3.816300E-03  1.433900E-02 -1.636800E+05  1.000000E+00  6.520100E+02  1.191270E+03  6.865590E-02  8.170901E-01 -8.995332E+02  7.479284E+03  1.044981E-07  1.335703E-06  0.000000E+00  9.193584E-08  1.040993E-07  8.468604E-07  1.044981E-07  8.397378E-07  0.000000E+00  4.959630E-07  1.026665E-09  1.108150E-08  0.000000E+00  4.196350E-09
  1.289000E+01 -4.500000E+01  2.031800E+07  7.222000E+01  8.256200E-01  6.381200E-03  2.690000E-01  3.816300E-03  1.433900E-02 -1.600300E+05  1.000000E+00  6.520100E+02  1.191270E+03  7.590815E-02  8.199470E-01 -8.133179E+02  6.143392E+03  1.155362E-07  1.342772E-06  0.000000E+00  9.249237E-08  1.150953E-07  8.493440E-07  1.155362E-07  8.421007E-07  0.000000E+00  5.006727E-07  1.139850E-09  1.116250E-08  0.000000E+00  4.218350E-09
  1.425000E+01 -4.500000E+01  2.031800E+07  7.222000E+01  8.212800E-01  5.741300E-03  2.690000E-01  3.816300E-03  1.433900E-02 -1.545800E+05  1.000000E+00  6.520100E+02  1.191270E+03  8.402772E-02  8.229984E-01 -7.357182E+02  5.052559E+03  1.278949E-07  1.347688E-06  0.000000E+00  9.071978E-08  1.274069E-07  8.521154E-07  1.278949E-07  8.446126E-07  0.000000E+00  5.030730E-07  1.267300E-09  1.126050E-08  0.000000E+00  4.227600E-09
  1.574000E+01 -4.500000E+01  2.031800E+07  7.222000E+01  8.181300E-01  5.392400E-03  2.690000E-01  3.816300E-03  1.433900E-02 -1.509200E+05  1.000000E+00  6.520100E+02  1.191270E+03  9.316979E-02  8.275517E-01 -6.659482E+02  4.155675E+03  1.418097E-07  1.356124E-06  0.000000E+00  9.049903E-08  1.412687E-07  8.574935E-07  1.418097E-07  8.498643E-07  0.000000E+00  5.062565E-07  1.411550E-09  1.139250E-08  0.000000E+00  4.239250E-09
  1.739000E+01 -4.500000E+01  2.031800E+07  7.222000E+01  8.151200E-01  5.089300E-03  2.690000E-01  3.816300E-03  1.433900E-02 -1.476000E+05  1.000000E+00  6.520100E+02  1.191270E+03  1.036905E-01  8.334601E-01 -6.031287E+02  3.419761E+03  1.578225E-07  1.366806E-06  0.000000E+00  9.045824E-08  1.572202E-07  8.649335E-07  1.578225E-07  8.571968E-07  0.000000E+00  5.096090E-07  1.576850E-09  1.155800E-08  0.000000E+00  4.251700E-09
  1.919000E+01 -4.500000E+01  2.031800E+07  7.222000E+01  8.117400E-01  4.636800E-03  2.690000E-01  3.816300E-03  1.433900E-02 -1.439400E+05  1.000000E+00  6.520100E+02  1.191270E+03  1.158696E-01  8.406507E-01 -5.463380E+02  2.815581E+03  1.763597E-07  1.379625E-06  0.000000E+00  9.022853E-08  1.756867E-07  8.739855E-07  1.763597E-07  8.661043E-07  0.000000E+00  5.135188E-07  1.769050E-09  1.175700E-08  0.000000E+00  4.267600E-09
  2.118000E+01 -4.500000E+01  2.031800E+07  7.222000E+01  8.080600E-01  4.101000E-03  2.690000E-01  3.816300E-03  1.433900E-02 -1.401100E+05  1.000000E+00  6.520100E+02  1.191270E+03  1.301056E-01  8.494599E-01 -4.950035E+02  2.319052E+03  1.980277E-07  1.395826E-06  0.000000E+00  9.023808E-08  1.972723E-07  8.849079E-07  1.980277E-07  8.768497E-07  0.000000E+00  5.189758E-07  1.995100E-09  1.199650E-08  0.000000E+00  4.292850E-09
  2.336000E+01 -4.500000E+01  2.031800E+07  7.222000E+01  8.038100E-01  4.016900E-03  2.690000E-01  3.816300E-03  1.433900E-02 -1.362700E+05  1.000000E+00  6.520100E+02  1.191270E+03  1.470494E-01  8.602233E-01 -4.486310E+02  1.908627E+03  2.238174E-07  1.416753E-06  0.000000E+00  9.104199E-08  2.229634E-07  8.979973E-07  2.238174E-07  8.897528E-07  0.000000E+00  5.269997E-07  2.266050E-09  1.228550E-08  0.000000E+00  4.332800E-09
  2.576000E+01 -4.500000E+01  2.031800E+07  7.222000E+01  7.984800E-01  3.382000E-03  2.690000E-01  3.816300E-03  1.433900E-02 -1.313700E+05  1.000000E+00  6.520100E+02  1.191270E+03  1.673781E-01  8.723023E-01 -4.067783E+02  1.571024E+03  2.547590E-07  1.440513E-06  0.000000E+00  9.157920E-08  2.537868E-07  9.121157E-07  2.547590E-07  9.035818E-07  0.000000E+00  5.369315E-07  2.594900E-09  1.261950E-08  0.000000E+00  4.381500E-09
  2.840000E+01 -4.500000E+01  2.031800E+07  7.222000E+01  7.915400E-01  2.545100E-03  2.690000E-01  3.816300E-03  1.433900E-02 -1.254500E+05  1.000000E+00  6.520100E+02  1.191270E+03  1.915322E-01  8.853423E-01 -3.689470E+02  1.293318E+03  2.915228E-07  1.465810E-06  0.000000E+00  9.159621E-08  2.904105E-07  9.271440E-07  2.915228E-07  9.182388E-07  0.000000E+00  5.475714E-07  2.992550E-09  1.300650E-08  0.000000E+00  4.427600E-09
  3.131000E+01 -4.500000E+01  2.031800E+07  7.222000E+01  7.830700E-01  1.795600E-03  2.690000E-01  3.816300E-03  1.433900E-02 -1.189800E+05  1.000000E+00  6.520100E+02  1.191270E+03  2.199244E-01  8.993273E-01 -3.347180E+02  1.065427E+03  3.347372E-07  1.492104E-06  0.000000E+00  9.117750E-08  3.334600E-07  9.435827E-07  3.347372E-07  9.342738E-07  0.000000E+00  5.578339E-07  3.470050E-09  1.346300E-08  0.000000E+00  4.461750E-09
  3.450000E+01 -4.500000E+01  2.031800E+07  7.222000E+01  7.733900E-01  4.768500E-04  2.690000E-01  3.816300E-03  1.433900E-02 -1.120700E+05  1.000000E+00  6.520100E+02  1.191270E+03  2.528119E-01  9.136772E-01 -3.037596E+02  8.784607E+02  3.847938E-07  1.516940E-06  0.000000E+00  8.965172E-08  3.833253E-07  9.613007E-07  3.847938E-07  9.515828E-07  0.000000E+00  5.653559E-07  4.035750E-09  1.399500E-08  0.000000E+00  4.466500E-09
  3.801000E+01 -4.500000E+01  2.031800E+07  7.222000E+01  7.622000E-01  0.000000E+00  2.643000E-01  3.832800E-03  1.463700E-02 -1.053600E+05  1.000000E+00  6.520100E+02  1.187270E+03  2.913708E-01  9.299789E-01 -2.757153E+02  7.243482E+02  4.434818E-07  1.545640E-06  0.000000E+00  8.811703E-08  4.417860E-07  9.811709E-07  4.434818E-07  9.709762E-07  0.000000E+00  5.746642E-07  4.715000E-09  1.462700E-08  0.000000E+00  4.478100E-09
  4.187000E+01 -4.500000E+01  2.031800E+07  7.222000E+01  7.491000E-01  0.000000E+00  2.550300E-01  3.865100E-03  1.524900E-02 -9.855200E+04  1.000000E+00  6.520100E+02  1.179450E+03  3.372582E-01  9.466288E-01 -2.503004E+02  5.979055E+02  5.133246E-07  1.573172E-06  0.000000E+00  8.541400E-08  5.113499E-07  1.001949E-06  5.133246E-07  9.912326E-07  0.000000E+00  5.819408E-07  5.546050E-09  1.536350E-08  0.000000E+00  4.467800E-09
  4.612000E+01 -4.500000E+01  2.031800E+07  7.222000E+01  7.353200E-01  0.000000E+00  2.464600E-01  3.894700E-03  1.584700E-02 -9.216500E+04  1.000000E+00  6.520100E+02  1.172310E+03  3.908429E-01  9.619860E-01 -2.272761E+02  4.942292E+02  5.948849E-07  1.594992E-06  0.000000E+00  8.193483E-08  5.925777E-07  1.023289E-06  5.948849E-07  1.012223E-06  0.000000E+00  5.827696E-07  6.544000E-09  1.621500E-08  0.000000E+00  4.399750E-09
  5.079000E+01 -4.500000E+01  2.031800E+07  7.222000E+01  7.195900E-01  0.000000E+00  2.363700E-01  3.929200E-03  1.659000E-02 -8.569100E+04  1.000000E+00  6.520100E+02  1.163990E+03  4.507287E-01  9.722436E-01 -2.063741E+02  4.098792E+02  6.860333E-07  1.602381E-06  0.000000E+00  7.604744E-08  6.833493E-07  1.040449E-06  6.860333E-07  1.029160E-06  0.000000E+00  5.732244E-07  7.700500E-09  1.714550E-08  0.000000E+00  4.247650E-09
  5.592000E+01 -4.500000E+01  2.031800E+07  7.222000E+01  7.021800E-01  0.000000E+00  2.254600E-01  3.966000E-03  1.744200E-02 -7.936600E+04  1.000000E+00  6.520100E+02  1.155130E+03  5.124579E-01  9.732451E-01 -1.874259E+02  3.408256E+02  7.799872E-07  1.585778E-06 -5.893699E-14  6.755903E-08  7.769072E-07  1.049783E-06  7.799872E-07  1.038608E-06 -3.020559E-13  5.471678E-07  8.959300E-09  1.811500E-08 -4.430800E-15  3.969600E-09
  6.156000E+01 -4.500000E+01  2.031800E+07  7.222000E+01  6.794000E-01  0.000000E+00  1.951200E-01  4.066300E-03  2.009900E-02 -7.218500E+04  1.000000E+00  6.520100E+02  1.131100E+03  5.738803E-01  9.283013E-01 -1.703633E+02  2.868185E+02  8.728394E-07  1.479364E-06 -8.179907E-11  5.469978E-08  8.704406E-07  1.002704E-06  8.739950E-07  9.923634E-07 -1.155947E-09  4.869992E-07  1.033415E-08  1.851350E-08 -1.510243E-11  3.443096E-09
  6.777000E+01 -4.500000E+01  2.031800E+07  7.222000E+01  6.090400E-01  0.000000E+00  7.073100E-02  4.443800E-03  3.631500E-02 -5.548000E+04  1.000000E+00  6.520100E+02  1.041420E+03  5.561808E-01  6.566673E-01 -1.560638E+02  3.021786E+02  8.392137E-07  7.858671E-07 -7.880030E-10 -8.580020E-11  8.485066E-07  7.835892E-07  8.526374E-07  7.871586E-07 -1.342324E-08 -1.289612E-09  1.078250E-08  1.703600E-08 -1.520830E-10 -1.708540E-11
  7.460000E+01 -4.500000E+01  2.031800E+07  7.222000E+01  5.387000E-01  0.000000E+00  5.757200E-02  4.480700E-03  3.863600E-02 -4.396500E+04  1.000000E+00  6.520100E+02  1.032670E+03  5.003761E-01  5.916493E-01 -1.425320E+02  2.629837E+02  7.508329E-07  6.724806E-07 -1.136705E-09 -1.591887E-09  7.663853E-07  6.959134E-07  7.705877E-07  7.001403E-07 -1.975412E-08 -2.766042E-08  1.098500E-08  1.723850E-08 -2.159100E-10 -3.131650E-10
  8.210000E+01 -4.500000E+01  2.031800E+07  7.222000E+01  5.113800E-01  0.000000E+00  5.749600E-02  4.480900E-03  3.865000E-02 -4.037800E+04  1.000000E+00  6.520100E+02  1.032620E+03  5.020231E-01  5.883785E-01 -1.286489E+02  2.240612E+02  7.583796E-07  6.503107E-07 -6.041624E-10 -3.394488E-09  7.650348E-07  7.038656E-07  7.688867E-07  7.093490E-07 -1.050717E-08 -5.903946E-08  1.196000E-08  1.854500E-08 -1.101160E-10 -6.344050E-10
  9.035000E+01 -4.500000E+01  2.031700E+07  7.222000E+01  5.011400E-01  0.000000E+00  5.751100E-02  4.480800E-03  3.864700E-02 -3.913200E+04  1.000000E+00  6.520100E+02  1.032630E+03  5.253017E-01  5.985215E-01 -1.163453E+02  1.864566E+02  7.972969E-07  6.572835E-07 -2.364492E-10 -4.283320E-09  7.976579E-07  7.255808E-07  8.014075E-07  7.317618E-07 -4.111081E-09 -7.447881E-08  1.291950E-08  1.989150E-08 -4.236100E-11 -7.860200E-10
  9.942000E+01 -4.500000E+01  2.031700E+07  7.222000E+01  4.971400E-01  0.000000E+00  5.752600E-02  4.480800E-03  3.864400E-02 -3.865800E+04  1.000000E+00  6.520100E+02  1.032640E+03  5.569449E-01  6.077640E-01 -1.055234E+02  1.538540E+02  8.468429E-07  6.684689E-07 -9.051599E-11 -4.585860E-09  8.445537E-07  7.417298E-07  8.484159E-07  7.481876E-07 -1.573358E-09 -7.971846E-08  1.386950E-08  2.109600E-08 -1.609640E-11 -8.360000E-10
  1.094000E+02 -4.500000E+01  2.031700E+07  7.222000E+01  4.950400E-01  0.000000E+00  5.754000E-02  4.480800E-03  3.864200E-02 -3.841300E+04  1.000000E+00  6.520100E+02  1.032650E+03  5.940048E-01  6.113838E-01 -9.584351E+01  1.270304E+02  9.036742E-07  6.731658E-07 -4.570898E-11 -4.671815E-09  9.003855E-07  7.478171E-07  9.044687E-07  7.543589E-07 -7.943208E-10 -8.119337E-08  1.487550E-08  2.216450E-08 -8.092800E-12 -8.491250E-10
  1.204000E+02 -4.500000E+01  2.031700E+07  7.222000E+01  4.934200E-01  0.000000E+00  5.755200E-02  4.480700E-03  3.863900E-02 -3.822400E+04  1.000000E+00  6.520100E+02  1.032660E+03  6.359637E-01  6.072305E-01 -8.709780E+01  1.052936E+02  9.676608E-07  6.667766E-07 -3.274601E-11 -4.680353E-09  9.638697E-07  7.415832E-07  9.682300E-07  7.481015E-07 -5.689302E-10 -8.132465E-08  1.598400E-08  2.307550E-08 -5.777000E-12 -8.490050E-10
  1.324000E+02 -4.500000E+01  2.031700E+07  7.222000E+01  4.918500E-01  0.000000E+00  5.756300E-02  4.480700E-03  3.863700E-02 -3.804300E+04  1.000000E+00  6.520100E+02  1.032670E+03  6.813358E-01  5.926979E-01 -7.915868E+01  8.788221E+01  1.036757E-06  6.450143E-07 -2.871377E-11 -4.645704E-09  1.032589E-06  7.193283E-07  1.037256E-06  7.257217E-07 -4.987821E-10 -8.070756E-08  1.717900E-08  2.370900E-08 -5.048100E-12 -8.414150E-10
  1.457000E+02 -4.500000E+01  2.031700E+07  7.222000E+01  4.901800E-01  0.000000E+00  5.757300E-02  4.480700E-03  3.863600E-02 -3.785100E+04  1.000000E+00  6.520100E+02  1.032670E+03  7.264974E-01  5.647107E-01 -7.194965E+01  7.401981E+01  1.105500E-06  6.031537E-07 -2.811624E-11 -4.573251E-09  1.101014E-06  6.764391E-07  1.105992E-06  6.825888E-07 -4.883229E-10 -7.943530E-08  1.837750E-08  2.382800E-08 -4.924700E-12 -8.272500E-10
  1.603000E+02 -4.500000E+01  2.031700E+07  7.222000E+01  4.883100E-01  0.000000E+00  5.758200E-02  4.480600E-03  3.863400E-02 -3.763800E+04  1.000000E+00  6.520000E+02  1.032680E+03  7.653576E-01  5.215923E-01 -6.540471E+01  6.331134E+01  1.164633E-06  5.386517E-07 -2.944309E-11 -4.462125E-09  1.159906E-06  6.103707E-07  1.165149E-06  6.161468E-07 -5.112929E-10 -7.749360E-08  1.943050E-08  2.314660E-08 -5.135900E-12 -8.063150E-10
  1.763000E+02 -4.500000E+01  2.031700E+07  7.222000E+01  4.861700E-01  0.000000E+00  5.758900E-02  4.480600E-03  3.863200E-02 -3.739500E+04  1.000000E+00  6.520000E+02  1.032680E+03  7.904829E-01  4.654812E-01 -5.944807E+01  5.538675E+01  1.202844E-06  4.547982E-07 -3.289876E-11 -4.308334E-09  1.198003E-06  5.243299E-07  1.203415E-06  5.296104E-07 -5.712258E-10 -7.481271E-08  2.015100E-08  2.147960E-08 -5.711200E-12 -7.780200E-10
  1.940000E+02 -4.500000E+01  2.031700E+07  7.222000E+01  4.836200E-01  0.000000E+00  5.759700E-02  4.480600E-03  3.863100E-02 -3.711000E+04  1.000000E+00  6.520000E+02  1.032690E+03  7.964681E-01  4.028501E-01 -5.403615E+01  4.993381E+01  1.211892E-06  3.614396E-07 -3.941510E-11 -4.111337E-09  1.207117E-06  4.281115E-07  1.212573E-06  4.328227E-07 -6.842873E-10 -7.138314E-08  2.040200E-08  1.890870E-08 -6.803600E-12 -7.423300E-10
  2.134000E+02 -4.500000E+01  2.031700E+07  7.222000E+01  4.805400E-01  0.000000E+00  5.760300E-02  4.480500E-03  3.863000E-02 -3.676700E+04  1.000000E+00  6.520000E+02  1.032690E+03  7.817176E-01  3.421113E-01 -4.914181E+01  4.679636E+01  1.189342E-06  2.713880E-07 -4.975967E-11 -3.868803E-09  1.184842E-06  3.344300E-07  1.190205E-06  3.385529E-07 -8.637860E-10 -6.716495E-08  2.014200E-08  1.579020E-08 -8.530050E-12 -6.989200E-10
  2.347000E+02 -4.500000E+01  2.031700E+07  7.222000E+01  4.767200E-01  0.000000E+00  5.760900E-02  4.480500E-03  3.862900E-02 -3.634700E+04  1.000000E+00  6.520000E+02  1.032700E+03  7.463629E-01  2.905872E-01 -4.468452E+01  4.571257E+01  1.135380E-06  1.958204E-07 -6.554238E-11 -3.576329E-09  1.131384E-06  2.543391E-07  1.136518E-06  2.579013E-07 -1.137642E-09 -6.208114E-08  1.937100E-08  1.260955E-08 -1.113995E-11 -6.472550E-10
  2.581000E+02 -4.500000E+01  2.031700E+07  7.222000E+01  4.719100E-01  0.000000E+00  5.761500E-02  4.480500E-03  3.862800E-02 -3.582800E+04  1.000000E+00  6.519900E+02  1.032700E+03  6.859356E-01  2.542635E-01 -4.064289E+01  4.489581E+01  1.042867E-06  1.439252E-07 -1.224375E-10 -3.225153E-09  1.040228E-06  1.968403E-07  1.044989E-06  1.999051E-07 -2.124971E-09 -5.598002E-08  1.797050E-08  9.819550E-09 -2.049250E-11 -5.861150E-10
  2.839000E+02 -4.500000E+01  2.031600E+07  7.222000E+01  4.631700E-01  0.000000E+00  5.762000E-02  4.480500E-03  3.862700E-02 -3.490600E+04  1.000000E+00  6.519900E+02  1.032700E+03  6.127667E-01  2.719203E-01 -3.707255E+01  2.801650E+01  9.286475E-07  2.114264E-07 -4.239967E-10  1.088842E-09  9.315258E-07  1.923987E-07  9.360018E-07  1.925389E-07 -7.357997E-09  1.888696E-08  1.632650E-08  8.124850E-09 -6.828650E-11 -1.399050E-10
  3.123000E+02 -4.500000E+01  2.031600E+07  7.222000E+01  4.402100E-01  0.000000E+00  5.762500E-02  4.480400E-03  3.862600E-02 -3.260800E+04  1.000000E+00  6.519900E+02  1.032710E+03  5.594074E-01  3.371636E-01 -3.393931E+01  1.638013E+01  8.419441E-07  3.841478E-07 -1.004286E-09  8.895022E-09  8.548461E-07  2.347336E-07  8.593695E-07  2.298121E-07 -1.742699E-08  1.543363E-07  1.552100E-08  7.699650E-09 -1.548350E-10  6.266250E-10
  3.434000E+02 -4.500000E+01  2.031600E+07  7.222000E+01  4.095300E-01  0.000000E+00  5.763000E-02  4.480400E-03  3.862500E-02 -2.978900E+04  1.000000E+00  6.519800E+02  1.032710E+03  5.016427E-01  3.586219E-01 -3.133078E+01  1.243410E+01  7.441606E-07  4.407288E-07 -2.047187E-09  1.143660E-08  7.748161E-07  2.488762E-07  7.796811E-07  2.423081E-07 -3.552114E-08  1.984212E-07  1.495350E-08  7.341750E-09 -2.965550E-10  8.821350E-10
  3.777000E+02 -4.500000E+01  2.031600E+07  7.222000E+01  3.694300E-01  0.000000E+00  5.763500E-02  4.480400E-03  3.862400E-02 -2.646200E+04  1.000000E+00  6.519800E+02  1.032710E+03  3.913928E-01  3.774979E-01 -3.020896E+01  9.687965E+00  5.519646E-07  4.859424E-07 -4.626103E-09  1.318750E-08  6.262940E-07  2.648342E-07  6.322257E-07  2.571599E-07 -8.026211E-08  2.287826E-07  1.317950E-08  7.533900E-09 -6.198100E-10  1.063335E-09
  4.154000E+02 -4.500000E+01  2.031600E+07  7.222000E+01  3.161600E-01  0.000000E+00  5.763900E-02  4.480300E-03  3.862300E-02 -2.253400E+04  1.000000E+00  6.519700E+02  1.032720E+03  1.964869E-01  4.041825E-01  6.468966E+00  7.549534E+00  1.832124E-07  5.416170E-07 -1.225016E-08  1.478718E-08  3.857526E-07  2.937201E-07  3.957334E-07  2.850996E-07 -2.125214E-07  2.565173E-07  9.207850E-09  8.728400E-09 -1.489045E-09  1.233545E-09
  4.568000E+02 -4.500000E+01  2.031500E+07  7.222000E+01  2.444300E-01  0.000000E+00  5.764300E-02  4.480300E-03  3.862200E-02 -1.786500E+04  1.000000E+00  6.519700E+02  1.032720E+03 -1.158166E-01  4.171685E-01  1.640755E+01  6.069984E+00 -5.182636E-07  5.618030E-07 -3.616500E-08  1.482862E-08  8.437864E-08  3.131437E-07  1.090972E-07  3.045826E-07 -6.273599E-07  2.572202E-07  2.387200E-09  1.115625E-08 -3.948850E-09  1.260800E-09
  5.024000E+02 -4.500000E+01  2.031600E+07  7.222000E+01  1.585000E-01  0.000000E+00  5.764700E-02  4.480300E-03  3.862100E-02 -1.279500E+04  1.000000E+00  6.519800E+02  1.032720E+03 -4.467330E-01  3.509808E-01 -9.758793E+00  5.559672E+00 -1.460353E-06  4.222860E-07 -8.253317E-08  1.069692E-08 -8.388746E-08  2.428467E-07 -2.872396E-08  2.367472E-07 -1.431629E-06  1.855388E-07 -1.839800E-09  1.282435E-08 -8.381750E-09  9.016600E-10
  5.525000E+02 -4.500000E+01  2.031900E+07  7.222000E+01  1.001400E-01  0.000000E+00  5.765100E-02  4.480600E-03  3.862200E-02 -9.375400E+03  1.000000E+00  6.520400E+02  1.032720E+03 -6.462266E-01  2.244665E-01 -8.706525E+00  7.623518E+00 -2.144376E-06  1.611756E-07 -1.227688E-07  3.392747E-09 -9.711616E-08  1.041449E-07 -1.493725E-08  1.023329E-07 -2.129440E-06  5.884259E-08 -1.288875E-09  8.661800E-09 -1.201900E-08  2.583900E-10
  6.076000E+02 -4.500000E+01  2.032400E+07  7.222000E+01  7.670300E-02  0.000000E+00  5.765500E-02  4.481000E-03  3.862400E-02 -7.916700E+03  1.000000E+00  6.521400E+02  1.032730E+03 -7.270052E-01  2.110551E-01 -7.860763E+00  4.945077E+00 -2.428016E-06  1.939959E-07 -1.397730E-07  9.021642E-09 -9.740017E-08  4.339798E-08 -3.779590E-09  3.752448E-08 -2.424235E-06  1.564714E-07 -4.151400E-10  4.141050E-09 -1.345300E-08  8.643050E-10
  6.682000E+02 -4.500000E+01  2.033000E+07  7.222000E+01  6.725700E-02  0.000000E+00  5.765800E-02  4.481400E-03  3.862700E-02 -7.298500E+03  1.000000E+00  6.522600E+02  1.032740E+03 -7.800784E-01  2.501413E-01 -7.138821E+00  2.715827E+00 -2.608611E-06  3.465493E-07 -1.503391E-07  1.889214E-08 -1.019549E-07  3.146949E-08 -1.241162E-09  1.890124E-08 -2.607370E-06  3.276482E-07 -1.538110E-10  2.365400E-09 -1.436000E-08  1.801600E-09
  7.348000E+02 -4.500000E+01  2.033700E+07  7.222000E+01  6.243400E-02  0.000000E+00  5.766000E-02  4.482000E-03  3.863000E-02 -6.973400E+03  1.000000E+00  6.524100E+02  1.032740E+03 -7.872995E-01  2.588693E-01 -6.489519E+00  2.088560E+00 -2.633584E-06  3.846912E-07 -1.518234E-07  2.153402E-08 -1.022528E-07  2.561196E-08 -5.344149E-10  1.123928E-08 -2.633045E-06  3.734513E-07 -7.069550E-11  1.500590E-09 -1.444750E-08  2.046800E-09
  8.081000E+02 -4.500000E+01  2.034400E+07  7.222000E+01  6.009300E-02  0.000000E+00  5.766100E-02  4.482600E-03  3.863400E-02 -6.813000E+03  1.000000E+00  6.525600E+02  1.032750E+03 -7.327366E-01  2.295787E-01 -5.900522E+00  2.030819E+00 -2.451269E-06  2.901694E-07 -1.413262E-07  1.623540E-08 -9.498801E-08  1.944718E-08 -2.926602E-10  8.610716E-09 -2.450970E-06  2.815580E-07 -3.999450E-11  1.185600E-09 -1.342300E-08  1.541050E-09
  8.887000E+02 -4.500000E+01  2.035200E+07  7.222000E+01  5.894500E-02  0.000000E+00  5.766100E-02  4.483300E-03  3.863800E-02 -6.733500E+03  1.000000E+00  6.527100E+02  1.032750E+03 -6.616823E-01  1.629607E-01 -5.365146E+00  4.965719E+00 -2.213610E-06  6.984823E-08 -1.276295E-07  3.615336E-09 -8.572286E-08  9.540246E-09 -1.967097E-10  7.150552E-09 -2.213421E-06  6.269773E-08 -2.730450E-11  9.989650E-10 -1.211100E-08  3.429200E-10
  9.772000E+02 -4.500000E+01  2.035900E+07  7.222000E+01  5.838300E-02  0.000000E+00  5.766200E-02  4.483900E-03  3.864200E-02 -6.694500E+03  1.000000E+00  6.528600E+02  1.032750E+03 -5.993297E-01  2.077049E-01 -4.878881E+00  1.657304E+00 -2.005031E-06  2.199886E-07 -1.156080E-07  1.232066E-08 -7.761684E-08  1.454999E-08 -1.401911E-10  6.324013E-09 -2.004900E-06  2.136642E-07 -1.966750E-11  8.898400E-10 -1.096250E-08  1.168250E-09
  1.075000E+03 -4.500000E+01  2.036600E+07  7.222000E+01  5.762300E-02  0.000000E+00  5.766400E-02  4.484500E-03  3.864600E-02 -6.641500E+03  1.000000E+00  6.530100E+02  1.032760E+03 -5.483763E-01  2.011446E-01 -4.436624E+00  1.459922E+00 -1.834602E-06  1.999993E-07 -1.057871E-07  1.125971E-08 -7.098247E-08  1.226237E-08 -8.300808E-11  4.739621E-09 -1.834519E-06  1.952591E-07 -1.183240E-11  6.752650E-10 -1.001890E-08  1.066750E-09
  1.182000E+03 -4.500000E+01  2.037300E+07  7.222000E+01  5.611300E-02  0.000000E+00  5.766600E-02  4.485000E-03  3.865000E-02 -6.535600E+03  1.000000E+00  6.531500E+02  1.032760E+03 -4.836147E-01  1.877761E-01 -4.034426E+00  1.422881E+00 -1.617976E-06  1.585588E-07 -9.330275E-08  9.022047E-09 -6.256087E-08  8.144706E-09 -2.600629E-11  2.109058E-09 -1.617948E-06  1.564496E-07 -3.774400E-12  3.088500E-10 -8.798500E-09  8.531100E-10
  1.300000E+03 -4.500000E+01  2.037900E+07  7.222000E+01  4.907400E-02  0.000000E+00  5.766900E-02  4.485500E-03  3.865200E-02 -6.028900E+03  1.000000E+00  6.532700E+02  1.032770E+03 -7.103675E-01  1.197927E-01 -3.602561E+00  3.388902E+00 -2.440869E-06 -6.574796E-08 -1.420393E-07 -3.791599E-09 -7.317812E-08 -2.541302E-09  0.000000E+00  0.000000E+00 -2.440869E-06 -6.574796E-08  0.000000E+00  0.000000E+00 -1.279010E-08 -3.561050E-10
  1.429000E+03 -4.500000E+01  2.037800E+07  7.222000E+01  0.000000E+00  0.000000E+00  5.842200E-02  1.000000E+00  2.617100E-02  0.000000E+00  1.000000E+00  0.000000E+00  1.030370E+03 -8.481856E-01  8.270152E-02 -3.244570E+00 -3.601601E-01 -2.921703E-06 -1.938781E-07 -1.723203E-07 -1.124450E-08 -4.945830E-08 -6.438251E-09  0.000000E+00  0.000000E+00 -2.921703E-06 -1.938781E-07  0.000000E+00  0.000000E+00 -1.510900E-08 -1.024100E-09
  1.571000E+03 -4.500000E+01  2.038200E+07  7.222000E+01  0.000000E+00  0.000000E+00  5.975100E-02  1.000000E+00  4.138200E-03  0.000000E+00  1.000000E+00  0.000000E+00  1.026160E+03 -6.720858E-01  1.485312E-01 -2.990412E+00  3.338279E+00 -2.281713E-06  3.072777E-08 -1.365525E-07  1.838327E-09 -5.816591E-09  8.855119E-11  0.000000E+00  0.000000E+00 -2.281713E-06  3.072777E-08  0.000000E+00  0.000000E+00 -1.183050E-08  1.593350E-10
  1.728000E+03 -4.500000E+01  2.038500E+07  7.222000E+01  0.000000E+00  0.000000E+00  5.995800E-02  1.000000E+00  7.047900E-04  0.000000E+00  1.000000E+00  0.000000E+00  1.025510E+03 -5.456030E-01  1.093650E-01 -2.725549E+00 -6.076086E-01 -1.848356E-06 -1.024935E-07 -1.108543E-07 -6.137184E-09 -7.837944E-10 -2.060957E-10  0.000000E+00  0.000000E+00 -1.848356E-06 -1.024935E-07  0.000000E+00  0.000000E+00 -9.587450E-09 -5.314200E-10
  1.900000E+03 -4.500000E+01  2.038900E+07  7.222000E+01  0.000000E+00  0.000000E+00  5.999700E-02  1.000000E+00  4.991800E-05  0.000000E+00  1.000000E+00  0.000000E+00  1.025390E+03 -4.275806E-01  1.262111E-01 -2.478863E+00 -1.312850E+00 -1.447947E-06 -4.500657E-08 -8.687427E-08 -2.699828E-09 -4.528314E-11 -9.403785E-12  0.000000E+00  0.000000E+00 -1.447947E-06 -4.500657E-08  0.000000E+00  0.000000E+00 -7.511200E-09 -2.334350E-10
  2.089000E+03 -4.500000E+01  2.039100E+07  7.222000E+01  0.000000E+00  0.000000E+00  5.999900E-02  1.000000E+00  8.739800E-06  0.000000E+00  1.000000E+00  0.000000E+00  1.025380E+03 -3.106384E-01  1.048350E-01 -2.254157E+00 -3.459095E-01 -1.051902E-06 -1.176921E-07 -6.311389E-08 -7.060987E-09 -5.747586E-12 -8.842680E-12  0.000000E+00  0.000000E+00 -1.051902E-06 -1.176921E-07  0.000000E+00  0.000000E+00 -5.456750E-09 -6.104350E-10
  2.298000E+03 -4.500000E+01  2.039300E+07  7.222000E+01  0.000000E+00  0.000000E+00  6.000000E-02  1.000000E+00  4.554200E-08  0.000000E+00  1.000000E+00  0.000000E+00  1.025380E+03 -1.460880E-01  9.875540E-02 -2.050433E+00 -2.294077E-01 -4.946881E-07 -1.383553E-07 -2.968126E-08 -8.301318E-09 -1.818411E-14 -1.665017E-14  0.000000E+00  0.000000E+00 -4.946881E-07 -1.383553E-07  0.000000E+00  0.000000E+00 -2.566200E-09 -7.176200E-10
  2.527000E+03 -4.500000E+01  2.039400E+07  7.222000E+01  0.000000E+00  0.000000E+00  6.000000E-02  1.000000E+00  1.365100E-09  0.000000E+00  1.000000E+00  0.000000E+00  1.025380E+03 -5.749965E-02  1.395409E-01 -1.864463E+00  2.586862E+02 -1.947068E-07  3.262868E-10 -1.168240E-08  1.957726E-11 -1.375013E-16  4.278962E-19  0.000000E+00  0.000000E+00 -1.947068E-07  3.262868E-10  0.000000E+00  0.000000E+00 -1.010035E-09  1.692670E-12
  2.778000E+03 -4.500000E+01  2.039400E+07  7.222000E+01  0.000000E+00  0.000000E+00  6.000000E-02  1.000000E+00  3.364000E-11  0.000000E+00  1.000000E+00  0.000000E+00  1.025380E+03 -5.473156E-02  1.394497E-01 -1.695650E+00  1.723816E+03 -1.853330E-07  1.763755E-11 -1.111999E-08  1.058253E-12 -3.300415E-18  5.085343E-22  0.000000E+00  0.000000E+00 -1.853330E-07  1.763755E-11  0.000000E+00  0.000000E+00 -9.614150E-10  9.150550E-14
  3.055000E+03 -4.500000E+01  2.039500E+07  7.222000E+01  0.000000E+00  0.000000E+00  6.000000E-02  1.000000E+00  6.639000E-13  0.000000E+00  1.000000E+00  0.000000E+00  1.025380E+03 -5.053714E-02  1.394465E-01 -1.542004E+00  3.595768E+03 -1.711297E-07  6.971465E-12 -1.026778E-08  4.182875E-13 -5.994132E-20  3.944438E-24  0.000000E+00  0.000000E+00 -1.711297E-07  6.971465E-12  0.000000E+00  0.000000E+00 -8.877300E-10  3.616950E-14
  3.359000E+03 -4.500000E+01  2.039600E+07  7.222000E+01  0.000000E+00  0.000000E+00  6.000000E-02  1.000000E+00  1.056300E-14  0.000000E+00  1.000000E+00  0.000000E+00  1.025380E+03 -4.668916E-02  1.394463E-01 -1.402083E+00  3.426412E+03 -1.580993E-07  6.051523E-12 -9.485956E-09  3.630916E-13 -8.780942E-22  5.490034E-26  0.000000E+00  0.000000E+00 -1.580993E-07  6.051523E-12  0.000000E+00  0.000000E+00 -8.201350E-10  3.139600E-14
  3.694000E+03 -4.500000E+01  2.039600E+07  7.222000E+01  0.000000E+00  0.000000E+00  6.000000E-02  1.000000E+00  1.362700E-16  0.000000E+00  1.000000E+00  0.000000E+00  1.025380E+03 -4.317749E-02  1.394457E-01 -1.275230E+00  3.242920E+03 -1.462081E-07  5.287396E-12 -8.772494E-09  3.172437E-13 -1.044998E-23  6.233948E-28  0.000000E+00  0.000000E+00 -1.462081E-07  5.287396E-12  0.000000E+00  0.000000E+00 -7.584500E-10  2.743200E-14
  4.062000E+03 -4.500000E+01  2.039700E+07  7.222000E+01  0.000000E+00  0.000000E+00  6.000000E-02  1.000000E+00  1.433600E-18  0.000000E+00  1.000000E+00  0.000000E+00  1.025380E+03 -3.995010E-02  1.394460E-01 -1.159804E+00  3.106211E+03 -1.352795E-07  4.565579E-12 -8.116782E-09  2.739346E-13 -1.015276E-25  5.702491E-30  0.000000E+00  0.000000E+00 -1.352795E-07  4.565579E-12  0.000000E+00  0.000000E+00 -7.017600E-10  2.368700E-14
  4.467000E+03 -4.500000E+01  2.039700E+07  7.222000E+01  0.000000E+00  0.000000E+00  6.000000E-02  1.000000E+00  1.235900E-20  0.000000E+00  1.000000E+00  0.000000E+00  1.025380E+03 -3.696984E-02  1.394458E-01 -1.054647E+00  3.018158E+03 -1.251873E-07  3.887443E-12 -7.511253E-09  2.332464E-13 -8.088666E-28  4.213003E-32  0.000000E+00  0.000000E+00 -1.251873E-07  3.887443E-12  0.000000E+00  0.000000E+00 -6.494100E-10  2.016900E-14
  4.912000E+03 -4.500000E+01  2.039800E+07  7.222000E+01  0.000000E+00  0.000000E+00  6.000000E-02  1.000000E+00  8.761400E-23  0.000000E+00  1.000000E+00  0.000000E+00  1.025380E+03 -3.421699E-02  1.394454E-01 -9.591055E-01  2.980970E+03 -1.158650E-07  3.254402E-12 -6.951909E-09  1.952643E-13 -5.299975E-30  2.515515E-34  0.000000E+00  0.000000E+00 -1.158650E-07  3.254402E-12  0.000000E+00  0.000000E+00 -6.010500E-10  1.688400E-14
  5.401000E+03 -4.500000E+01  2.039900E+07  7.222000E+01  0.000000E+00  0.000000E+00  6.000000E-02  1.000000E+00  5.125100E-25  0.000000E+00  1.000000E+00  0.000000E+00  1.025380E+03 -3.166489E-02  1.394451E-01 -8.723384E-01  3.007545E+03 -1.072228E-07  2.667320E-12 -6.433369E-09  1.600394E-13 -2.867371E-32  1.212990E-36  0.000000E+00  0.000000E+00 -1.072228E-07  2.667320E-12  0.000000E+00  0.000000E+00 -5.562150E-10  1.383850E-14
  5.939000E+03 -4.500000E+01  2.039900E+07  7.222000E+01  0.000000E+00  0.000000E+00  6.000000E-02  1.000000E+00  2.479700E-27  0.000000E+00  1.000000E+00  0.000000E+00  1.025390E+03 -2.927968E-02  1.394451E-01 -7.933118E-01  3.119627E+03 -9.914614E-08  2.126398E-12 -5.948766E-09  1.275839E-13 -1.282379E-34  4.704387E-39  0.000000E+00  0.000000E+00 -9.914614E-08  2.126398E-12  0.000000E+00  0.000000E+00 -5.143150E-10  1.103200E-14
  6.530000E+03 -4.500000E+01  2.040000E+07  7.222000E+01  0.000000E+00  0.000000E+00  6.000000E-02  1.000000E+00  9.938000E-30  0.000000E+00  1.000000E+00  0.000000E+00  1.025390E+03 -2.704137E-02  1.394449E-01 -7.213930E-01  3.366410E+03 -9.156678E-08  1.630208E-12 -5.494009E-09  9.781255E-14 -4.747117E-37  1.453029E-41  0.000000E+00  0.000000E+00 -9.156678E-08  1.630208E-12  0.000000E+00  0.000000E+00 -4.750000E-10  8.457750E-15
  7.181000E+03 -4.500000E+01  2.040100E+07  7.222000E+01  0.000000E+00  0.000000E+00  6.000000E-02  1.000000E+00  3.294800E-32  0.000000E+00  1.000000E+00  0.000000E+00  1.025390E+03 -2.493134E-02  1.394447E-01 -6.559958E-01  3.858409E+03 -8.442149E-08  1.176182E-12 -5.065290E-09  7.057108E-14 -1.451540E-39  3.493169E-44  0.000000E+00  0.000000E+00 -8.442149E-08  1.176182E-12  0.000000E+00  0.000000E+00 -4.379350E-10  6.102200E-15
  7.896000E+03 -4.500000E+01  2.040100E+07  7.222000E+01  0.000000E+00  0.000000E+00  6.000000E-02  1.000000E+00  9.006800E-35  0.000000E+00  1.000000E+00  0.000000E+00  1.025390E+03 -2.293306E-02  1.394447E-01 -5.966219E-01  4.944619E+03 -7.765463E-08  7.590301E-13 -4.659274E-09  4.554183E-14 -3.653139E-42  6.192359E-47  0.000000E+00  0.000000E+00 -7.765463E-08  7.590301E-13  0.000000E+00  0.000000E+00 -4.028300E-10  3.937950E-15
  8.682000E+03 -4.500000E+01  2.040200E+07  7.222000E+01  0.000000E+00  0.000000E+00  6.000000E-02  1.000000E+00  2.016700E-37  0.000000E+00  1.000000E+00  0.000000E+00  1.025390E+03 -2.102124E-02  1.394446E-01 -5.425989E-01  8.371351E+03 -7.118083E-08  3.708144E-13 -4.270852E-09  2.224879E-14 -7.497575E-45  6.805418E-50  0.000000E+00  0.000000E+00 -7.118083E-08  3.708144E-13  0.000000E+00  0.000000E+00 -3.692500E-10  1.923850E-15
  9.547000E+03 -4.500000E+01  2.040300E+07  7.222000E+01  0.000000E+00  0.000000E+00  6.000000E-02  1.000000E+00  3.664300E-70  0.000000E+00  1.000000E+00  0.000000E+00  1.025390E+03 -1.004174E-02  1.394444E-01 -2.584188E-01 -1.145575E+06 -3.400271E-08 -2.847009E-14 -2.040165E-09 -1.708203E-15 -1.245957E-77 -1.047728E-83  0.000000E+00  0.000000E+00 -3.400271E-08 -2.847009E-14  0.000000E+00  0.000000E+00 -1.763900E-10 -1.476888E-16
  3.750000E-02 -5.500000E+01  2.038200E+07  7.278000E+01  5.008700E-01  2.295700E-02  2.691200E-01  3.862900E-03  1.433600E-02 -4.053500E+04  1.000000E+00  6.497700E+02  1.191080E+03 -1.029380E-03  5.307368E-01 -3.184890E+04  7.970430E+07 -3.429616E-09  8.037651E-07 -7.616097E-10  8.545759E-08 -6.378725E-10  4.888928E-07 -5.996180E-10  4.862201E-07 -2.829998E-09  3.175449E-07 -9.745000E-12  1.229750E-08 -2.637200E-11  2.978285E-09
  1.162000E-01 -5.500000E+01  2.038200E+07  7.278000E+01  5.037300E-01  1.701000E-02  2.691200E-01  3.862900E-03  1.433600E-02 -4.051100E+04  1.000000E+00  6.497700E+02  1.191080E+03 -3.190245E-03  5.308758E-01 -4.698332E+04  2.339011E+07 -1.064500E-08  8.052524E-07 -2.366891E-09  8.597928E-08 -1.969018E-09  4.884715E-07 -1.850078E-09  4.857699E-07 -8.794926E-09  3.194818E-07 -3.006450E-11  1.221700E-08 -8.185200E-11  2.977137E-09
  2.028000E-01 -5.500000E+01  2.038200E+07  7.278000E+01  5.038100E-01  1.603500E-02  2.691200E-01  3.862900E-03  1.433600E-02 -4.045800E+04  1.000000E+00  6.497700E+02  1.191080E+03 -5.567215E-03  5.305956E-01 -2.473414E+04  1.220034E+07 -1.859566E-08  8.059987E-07 -4.138305E-09  8.645844E-08 -3.426514E-09  4.874693E-07 -3.218500E-09  4.847392E-07 -1.537715E-08  3.212628E-07 -5.233100E-11  1.219000E-08 -1.428550E-10  2.988124E-09
  2.980000E-01 -5.500000E+01  2.038200E+07  7.278000E+01  5.033100E-01  1.560300E-02  2.691200E-01  3.862900E-03  1.433600E-02 -4.036700E+04  1.000000E+00  6.497700E+02  1.191080E+03 -8.179703E-03  5.300415E-01 -1.644569E+04  7.569355E+06 -2.732835E-08  8.069290E-07 -6.082887E-09  8.718110E-08 -5.031279E-09  4.857574E-07 -4.725520E-09  4.829796E-07 -2.260284E-08  3.239495E-07 -7.694750E-11  1.214100E-08 -2.095150E-10  3.007274E-09
  4.027000E-01 -5.500000E+01  2.038200E+07  7.278000E+01  5.023600E-01  1.531900E-02  2.691200E-01  3.862900E-03  1.433600E-02 -4.023000E+04  1.000000E+00  6.497700E+02  1.191080E+03 -1.104996E-02  5.292379E-01 -1.205314E+04  5.074926E+06 -3.691121E-08  8.084483E-07 -8.214628E-09  8.829961E-08 -6.800102E-09  4.831864E-07 -6.387219E-09  4.803426E-07 -3.052401E-08  3.281040E-07 -1.042360E-10  1.204315E-08 -2.820600E-10  3.038130E-09
  5.178000E-01 -5.500000E+01  2.038200E+07  7.278000E+01  5.010900E-01  1.484400E-02  2.691200E-01  3.862900E-03  1.433600E-02 -4.004000E+04  1.000000E+00  6.497700E+02  1.191080E+03 -1.383022E-02  5.639916E-01 -9.404605E+03  1.586652E+06 -4.573695E-08  9.628927E-07 -1.009314E-08  1.266450E-07 -8.738586E-09  4.820920E-07 -8.232754E-09  4.766838E-07 -3.750423E-08  4.862086E-07 -1.346950E-10  1.198945E-08 -3.450900E-10  3.826700E-09
  6.444000E-01 -5.500000E+01  2.038200E+07  7.278000E+01  4.998100E-01  1.370400E-02  2.691200E-01  3.862900E-03  1.433600E-02 -3.980900E+04  1.000000E+00  6.497700E+02  1.191080E+03 -1.592161E-02  6.191737E-01 -7.762703E+03  9.334284E+05 -5.105702E-08  1.197966E-06 -1.096780E-08  1.794712E-07 -1.084719E-08  4.819085E-07 -1.030276E-08  4.722192E-07 -4.075427E-08  7.257472E-07 -1.689700E-10  1.191980E-08 -3.730350E-10  5.026650E-09
  7.835000E-01 -5.500000E+01  2.038200E+07  7.278000E+01  4.986600E-01  1.201300E-02  2.691200E-01  3.862900E-03  1.433600E-02 -3.956300E+04  1.000000E+00  6.497700E+02  1.191080E+03 -1.734571E-02  6.511056E-01 -6.696503E+03  6.648558E+05 -5.292453E-08  1.331818E-06 -1.084691E-08  2.059140E-07 -1.314855E-08  4.799605E-07 -1.261950E-08  4.674423E-07 -4.030504E-08  8.643779E-07 -2.074150E-10  1.183985E-08 -3.667700E-10  5.730000E-09
  9.366000E-01 -5.500000E+01  2.038200E+07  7.278000E+01  4.976200E-01  1.007100E-02  2.691200E-01  3.862900E-03  1.433600E-02 -3.931700E+04  1.000000E+00  6.497700E+02  1.191080E+03 -1.854259E-02  6.659313E-01 -5.937063E+03  4.978103E+05 -5.332378E-08  1.394366E-06 -1.026755E-08  2.160702E-07 -1.565994E-08  4.767826E-07 -1.517155E-08  4.626435E-07 -3.815226E-08  9.317237E-07 -2.499100E-10  1.175400E-08 -3.451450E-10  6.074250E-09
  1.105000E+00 -5.500000E+01  2.038200E+07  7.278000E+01  4.964700E-01  8.380100E-03  2.691200E-01  3.862900E-03  1.433600E-02 -3.907600E+04  1.000000E+00  6.497700E+02  1.191080E+03 -1.982616E-02  6.690690E-01 -5.338254E+03  3.822406E+05 -5.370993E-08  1.409706E-06 -9.629049E-09  2.165944E-07 -1.837393E-08  4.727962E-07 -1.793023E-08  4.579355E-07 -3.577970E-08  9.517667E-07 -2.959250E-10  1.166805E-08 -3.217250E-10  6.179400E-09
  1.290000E+00 -5.500000E+01  2.038200E+07  7.278000E+01  4.956700E-01  6.017000E-03  2.691200E-01  3.862900E-03  1.433600E-02 -3.883900E+04  1.000000E+00  6.497700E+02  1.191080E+03 -2.141025E-02  6.659777E-01 -4.810349E+03  2.982075E+05 -5.511402E-08  1.400617E-06 -9.219752E-09  2.126556E-07 -2.126573E-08  4.683657E-07 -2.085518E-08  4.532919E-07 -3.425884E-08  9.473234E-07 -3.448200E-10  1.157435E-08 -3.060950E-10  6.161500E-09
  1.493000E+00 -5.500000E+01  2.038200E+07  7.278000E+01  4.946800E-01  3.893300E-03  2.691200E-01  3.862900E-03  1.433600E-02 -3.859700E+04  1.000000E+00  6.497700E+02  1.191080E+03 -2.346653E-02  6.573887E-01 -4.299192E+03  2.356265E+05 -5.840475E-08  1.370565E-06 -9.287759E-09  2.051812E-07 -2.429564E-08  4.633898E-07 -2.389322E-08  4.485635E-07 -3.451153E-08  9.220050E-07 -3.957250E-10  1.147785E-08 -3.062150E-10  6.041000E-09
  1.717000E+00 -5.500000E+01  2.038200E+07  7.278000E+01  4.939400E-01  8.588700E-04  2.691200E-01  3.862900E-03  1.433600E-02 -3.833500E+04  1.000000E+00  6.497700E+02  1.191080E+03 -2.624673E-02  6.411926E-01 -3.774364E+03  1.890524E+05 -6.480384E-08  1.312085E-06 -1.013985E-08  1.930783E-07 -2.739956E-08  4.574023E-07 -2.695848E-08  4.434559E-07 -3.784540E-08  8.686294E-07 -4.478850E-10  1.136760E-08 -3.337550E-10  5.779150E-09
  1.963000E+00 -5.500000E+01  2.038200E+07  7.278000E+01  4.917000E-01  0.000000E+00  2.668900E-01  3.870800E-03  1.447500E-02 -3.802600E+04  1.000000E+00  6.497700E+02  1.189180E+03 -2.975268E-02  6.328241E-01 -3.256720E+03  1.512695E+05 -7.452939E-08  1.285990E-06 -1.172825E-08  1.873104E-07 -3.035513E-08  4.512056E-07 -2.981028E-08  4.374744E-07 -4.471927E-08  8.485132E-07 -4.980450E-10  1.125995E-08 -3.934800E-10  5.709250E-09
  2.234000E+00 -5.500000E+01  2.038200E+07  7.278000E+01  4.884700E-01  0.000000E+00  2.584400E-01  3.900800E-03  1.502300E-02 -3.765600E+04  1.000000E+00  6.497700E+02  1.182020E+03 -3.286762E-02  6.669794E-01 -2.836914E+03  1.160400E+05 -8.288391E-08  1.425322E-06 -1.285668E-08  2.100551E-07 -3.297643E-08  4.475122E-07 -3.232932E-08  4.303310E-07 -5.055483E-08  9.949912E-07 -5.438350E-10  1.114285E-08 -4.445250E-10  6.528300E-09
  2.531000E+00 -5.500000E+01  2.038200E+07  7.278000E+01  4.850100E-01  0.000000E+00  2.504400E-01  3.928800E-03  1.556700E-02 -3.726600E+04  1.000000E+00  6.497700E+02  1.175330E+03 -3.484309E-02  6.906135E-01 -2.539404E+03  9.104218E+04 -8.655223E-08  1.522714E-06 -1.281385E-08  2.242170E-07 -3.535980E-08  4.426739E-07 -3.467622E-08  4.228174E-07 -5.187629E-08  1.099897E-06 -5.874700E-10  1.101765E-08 -4.555050E-10  7.123200E-09
  2.858000E+00 -5.500000E+01  2.038200E+07  7.278000E+01  4.815700E-01  0.000000E+00  2.435400E-01  3.952900E-03  1.605800E-02 -3.688100E+04  1.000000E+00  6.497700E+02  1.169600E+03 -3.611179E-02  7.040710E-01 -2.308377E+03  7.243896E+04 -8.736395E-08  1.579829E-06 -1.214750E-08  2.308355E-07 -3.764327E-08  4.371684E-07 -3.697134E-08  4.154590E-07 -5.039273E-08  1.164369E-06 -6.307700E-10  1.089055E-08 -4.414700E-10  7.498450E-09
  3.218000E+00 -5.500000E+01  2.038200E+07  7.278000E+01  4.782300E-01  0.000000E+00  2.384500E-01  3.970500E-03  1.643200E-02 -3.651300E+04  1.000000E+00  6.497700E+02  1.165420E+03 -3.731207E-02  7.032826E-01 -2.103159E+03  5.834428E+04 -8.800280E-08  1.581966E-06 -1.148743E-08  2.282793E-07 -3.988683E-08  4.307898E-07 -3.923075E-08  4.084755E-07 -4.877183E-08  1.173489E-06 -6.740000E-10  1.076350E-08 -4.261800E-10  7.577950E-09
  3.613000E+00 -5.500000E+01  2.038200E+07  7.278000E+01  4.748900E-01  0.000000E+00  2.325600E-01  3.990800E-03  1.688000E-02 -3.615000E+04  1.000000E+00  6.497700E+02  1.160600E+03 -3.856980E-02  7.104626E-01 -1.916033E+03  4.692865E+04 -8.890406E-08  1.613675E-06 -1.087379E-08  2.302042E-07 -4.210777E-08  4.253057E-07 -4.146020E-08  4.016710E-07 -4.744367E-08  1.212008E-06 -7.172600E-10  1.063560E-08 -4.138300E-10  7.807900E-09
  4.048000E+00 -5.500000E+01  2.038200E+07  7.278000E+01  4.716400E-01  0.000000E+00  2.256900E-01  4.014200E-03  1.742100E-02 -3.579900E+04  1.000000E+00  6.497700E+02  1.155030E+03 -3.905415E-02  7.293063E-01 -1.773918E+03  3.764819E+04 -8.677010E-08  1.688171E-06 -9.701871E-09  2.383188E-07 -4.425319E-08  4.212377E-07 -4.367584E-08  3.952193E-07 -4.309426E-08  1.292955E-06 -7.605150E-10  1.050920E-08 -3.748350E-10  8.256400E-09
  4.526000E+00 -5.500000E+01  2.038200E+07  7.278000E+01  4.687500E-01  0.000000E+00  2.244700E-01  4.018400E-03  1.751900E-02 -3.549100E+04  1.000000E+00  6.497700E+02  1.154050E+03 -4.011408E-02  7.052159E-01 -1.623948E+03  3.093265E+04 -8.713916E-08  1.601412E-06 -9.140328E-09  2.225362E-07 -4.641881E-08  4.141724E-07 -4.587055E-08  3.897584E-07 -4.126861E-08  1.211654E-06 -8.039300E-10  1.039085E-08 -3.576950E-10  7.849600E-09
  5.052000E+00 -5.500000E+01  2.038200E+07  7.278000E+01  4.655500E-01  0.000000E+00  2.187200E-01  4.037900E-03  1.799200E-02 -3.515400E+04  1.000000E+00  6.497700E+02  1.149430E+03 -4.195164E-02  7.172225E-01 -1.461016E+03  2.499328E+04 -9.069482E-08  1.649319E-06 -9.213508E-09  2.264843E-07 -4.860886E-08  4.100678E-07 -4.802560E-08  3.839110E-07 -4.266922E-08  1.265406E-06 -8.475250E-10  1.026805E-08 -3.690950E-10  8.154050E-09
  5.630000E+00 -5.500000E+01  2.038200E+07  7.278000E+01  4.623200E-01  0.000000E+00  2.131100E-01  4.056800E-03  1.846700E-02 -3.481700E+04  1.000000E+00  6.497700E+02  1.144950E+03 -4.287376E-02  7.279669E-01 -1.340263E+03  2.026106E+04 -9.062993E-08  1.691821E-06 -8.570908E-09  2.293105E-07 -5.068526E-08  4.060721E-07 -5.013606E-08  3.782642E-07 -4.049386E-08  1.313557E-06 -8.907800E-10  1.014735E-08 -3.493200E-10  8.426350E-09
  6.266000E+00 -5.500000E+01  2.038200E+07  7.278000E+01  4.592900E-01  0.000000E+00  2.100600E-01  4.067000E-03  1.873100E-02 -3.450400E+04  1.000000E+00  6.497700E+02  1.142540E+03 -4.395236E-02  7.203585E-01 -1.226003E+03  1.658097E+04 -9.130508E-08  1.665929E-06 -8.113571E-09  2.226773E-07 -5.273343E-08  4.010261E-07 -5.220489E-08  3.733541E-07 -3.910019E-08  1.292576E-06 -9.338650E-10  1.003525E-08 -3.362600E-10  8.331550E-09
  6.965000E+00 -5.500000E+01  2.038200E+07  7.278000E+01  4.560800E-01  0.000000E+00  2.050200E-01  4.083800E-03  1.917800E-02 -3.417700E+04  1.000000E+00  6.497700E+02  1.138570E+03 -4.524195E-02  7.287656E-01 -1.115297E+03  1.350136E+04 -9.290827E-08  1.698625E-06 -7.853038E-09  2.239685E-07 -5.475520E-08  3.975318E-07 -5.422818E-08  3.684588E-07 -3.868009E-08  1.330167E-06 -9.768300E-10  9.926350E-09 -3.317750E-10  8.544650E-09
  7.734000E+00 -5.500000E+01  2.038200E+07  7.278000E+01  4.529400E-01  0.000000E+00  2.009200E-01  4.097400E-03  1.955000E-02 -3.386000E+04  1.000000E+00  6.497700E+02  1.135350E+03 -4.612845E-02  7.311120E-01 -1.023200E+03  1.103534E+04 -9.299002E-08  1.708430E-06 -7.322875E-09  2.221613E-07 -5.670529E-08  3.939788E-07 -5.621073E-08  3.641218E-07 -3.677930E-08  1.344309E-06 -1.019510E-09  9.826300E-09 -3.145250E-10  8.631500E-09
  8.579000E+00 -5.500000E+01  2.038200E+07  7.278000E+01  4.498500E-01  0.000000E+00  1.971900E-01  4.109700E-03  1.989600E-02 -3.355100E+04  1.000000E+00  6.497700E+02  1.132440E+03 -4.710853E-02  7.326320E-01 -9.366867E+02  9.033414E+03 -9.352230E-08  1.714595E-06 -6.910965E-09  2.199539E-07 -5.863836E-08  3.908905E-07 -5.816871E-08  3.603740E-07 -3.535360E-08  1.354220E-06 -1.062300E-09  9.738200E-09 -3.013750E-10  8.694400E-09
  9.508000E+00 -5.500000E+01  2.038200E+07  7.278000E+01  4.467400E-01  0.000000E+00  1.937200E-01  4.121200E-03  2.022400E-02 -3.324400E+04  1.000000E+00  6.497700E+02  1.129740E+03 -4.840330E-02  7.329711E-01 -8.520557E+02  7.406413E+03 -9.533194E-08  1.715885E-06 -6.745427E-09  2.171553E-07 -6.058234E-08  3.881662E-07 -6.011077E-08  3.571436E-07 -3.522117E-08  1.358738E-06 -1.105650E-09  9.661800E-09 -2.993100E-10  8.727000E-09
  1.053000E+01 -5.500000E+01  2.038200E+07  7.278000E+01  4.434700E-01  0.000000E+00  1.893600E-01  4.135500E-03  2.064400E-02 -3.292300E+04  1.000000E+00  6.497700E+02  1.126370E+03 -4.953589E-02  7.398772E-01 -7.775946E+02  6.064544E+03 -9.648515E-08  1.740356E-06 -6.452672E-09  2.171378E-07 -6.251860E-08  3.863726E-07 -6.205840E-08  3.542044E-07 -3.442675E-08  1.386152E-06 -1.149800E-09  9.596700E-09 -2.917250E-10  8.879100E-09
  1.165000E+01 -5.500000E+01  2.038200E+07  7.278000E+01  4.403000E-01  0.000000E+00  1.853700E-01  4.148500E-03  2.103700E-02 -3.261700E+04  1.000000E+00  6.497700E+02  1.123300E+03 -4.969912E-02  7.488438E-01 -7.254506E+02  4.967560E+03 -9.374673E-08  1.771145E-06 -5.486756E-09  2.179481E-07 -6.446157E-08  3.856639E-07 -6.410310E-08  3.522120E-07 -2.964363E-08  1.418930E-06 -1.195500E-09  9.552100E-09 -2.503500E-10  9.057550E-09
  1.289000E+01 -5.500000E+01  2.038200E+07  7.278000E+01  4.377000E-01  0.000000E+00  1.847400E-01  4.150500E-03  2.110000E-02 -3.236700E+04  1.000000E+00  6.497700E+02  1.122810E+03 -5.089366E-02  7.405205E-01 -6.660098E+02  4.098960E+03 -9.467048E-08  1.738354E-06 -5.154108E-09  2.117395E-07 -6.673418E-08  3.849928E-07 -6.640715E-08  3.521957E-07 -2.826333E-08  1.386159E-06 -1.246700E-09  9.540550E-09 -2.377950E-10  8.887100E-09
  1.425000E+01 -5.500000E+01  2.038200E+07  7.278000E+01  4.345400E-01  0.000000E+00  1.803300E-01  4.164800E-03  2.154500E-02 -3.206700E+04  1.000000E+00  6.497700E+02  1.119440E+03 -5.251268E-02  7.544188E-01 -6.089109E+02  3.358234E+03 -9.650510E-08  1.784984E-06 -4.906015E-09  2.146837E-07 -6.949640E-08  3.864050E-07 -6.919444E-08  3.519858E-07 -2.731071E-08  1.432998E-06 -1.307700E-09  9.539250E-09 -2.291450E-10  9.134300E-09
  1.574000E+01 -5.500000E+01  2.038200E+07  7.278000E+01  4.319100E-01  0.000000E+00  1.787600E-01  4.169900E-03  2.170600E-02 -3.181900E+04  1.000000E+00  6.497700E+02  1.118250E+03 -5.387390E-02  7.549935E-01 -5.679885E+02  2.766453E+03 -9.608951E-08  1.782196E-06 -4.148363E-09  2.125113E-07 -7.300774E-08  3.884829E-07 -7.280465E-08  3.540254E-07 -2.328506E-08  1.428165E-06 -1.384250E-09  9.576450E-09 -1.946350E-10  9.105950E-09
  1.739000E+01 -5.500000E+01  2.038200E+07  7.278000E+01  4.293400E-01  0.000000E+00  1.775100E-01  4.174000E-03  2.183600E-02 -3.157900E+04  1.000000E+00  6.497700E+02  1.117290E+03 -5.710335E-02  7.577606E-01 -5.185841E+02  2.279245E+03 -1.010926E-07  1.785793E-06 -4.145066E-09  2.113537E-07 -7.780737E-08  3.921428E-07 -7.761668E-08  3.575644E-07 -2.347600E-08  1.428229E-06 -1.485250E-09  9.644650E-09 -1.954600E-10  9.102650E-09
  1.919000E+01 -5.500000E+01  2.038200E+07  7.278000E+01  4.264100E-01  0.000000E+00  1.757100E-01  4.179800E-03  2.202300E-02 -3.130700E+04  1.000000E+00  6.497700E+02  1.115930E+03 -6.188062E-02  7.643405E-01 -4.686190E+02  1.877027E+03 -1.098215E-07  1.801654E-06 -4.530501E-09  2.114027E-07 -8.411749E-08  3.970272E-07 -8.389458E-08  3.619910E-07 -2.592686E-08  1.439663E-06 -1.617450E-09  9.738300E-09 -2.149350E-10  9.159950E-09
  2.118000E+01 -5.500000E+01  2.038200E+07  7.278000E+01  4.230000E-01  0.000000E+00  1.738800E-01  4.185700E-03  2.221500E-02 -3.099500E+04  1.000000E+00  6.497700E+02  1.114540E+03 -6.788471E-02  7.732153E-01 -4.232732E+02  1.546156E+03 -1.208536E-07  1.823925E-06 -5.042286E-09  2.117845E-07 -9.201941E-08  4.031320E-07 -9.175520E-08  3.674453E-07 -2.909866E-08  1.456479E-06 -1.784600E-09  9.859400E-09 -2.399250E-10  9.248250E-09
  2.336000E+01 -5.500000E+01  2.038200E+07  7.278000E+01  4.190400E-01  0.000000E+00  1.727600E-01  4.189300E-03  2.233400E-02 -3.063500E+04  1.000000E+00  6.497700E+02  1.113690E+03 -7.579263E-02  7.818448E-01 -3.788096E+02  1.273882E+03 -1.368148E-07  1.843057E-06 -6.112257E-09  2.112149E-07 -1.015535E-07  4.104110E-07 -1.011771E-07  3.741367E-07 -3.563773E-08  1.468920E-06 -1.989800E-09  1.001075E-08 -2.917600E-10  9.317350E-09
  2.576000E+01 -5.500000E+01  2.038200E+07  7.278000E+01  4.138000E-01  0.000000E+00  1.705600E-01  4.196300E-03  2.256800E-02 -3.016600E+04  1.000000E+00  6.497700E+02  1.112040E+03 -8.565720E-02  7.951302E-01 -3.355842E+02  1.048917E+03 -1.582599E-07  1.876811E-06 -7.824522E-09  2.108484E-07 -1.124664E-07  4.182980E-07 -1.118808E-07  3.808221E-07 -4.637902E-08  1.495990E-06 -2.232600E-09  1.018075E-08 -3.765200E-10  9.466500E-09
  2.840000E+01 -5.500000E+01  2.038200E+07  7.278000E+01  4.070900E-01  0.000000E+00  1.672800E-01  4.206800E-03  2.292300E-02 -2.957600E+04  1.000000E+00  6.497700E+02  1.109570E+03 -9.642537E-02  8.110826E-01 -2.980487E+02  8.638606E+02 -1.818677E-07  1.917771E-06 -9.665558E-09  2.095423E-07 -1.241810E-07  4.265748E-07 -1.233456E-07  3.874527E-07 -5.852212E-08  1.530318E-06 -2.506650E-09  1.037250E-08 -4.703750E-10  9.651600E-09
  3.131000E+01 -5.500000E+01  2.038200E+07  7.278000E+01  3.990500E-01  0.000000E+00  1.634500E-01  4.219000E-03  2.334400E-02 -2.888400E+04  1.000000E+00  6.497700E+02  1.106700E+03 -1.079351E-01  8.271244E-01 -2.652664E+02  7.126091E+02 -2.075336E-07  1.956259E-06 -1.163031E-08  2.064098E-07 -1.363253E-07  4.355649E-07 -1.351856E-07  3.946795E-07 -7.234803E-08  1.561578E-06 -2.808500E-09  1.060240E-08 -5.747450E-10  9.813750E-09
  3.450000E+01 -5.500000E+01  2.038200E+07  7.278000E+01  3.895900E-01  0.000000E+00  1.585800E-01  4.234500E-03  2.389200E-02 -2.809000E+04  1.000000E+00  6.497700E+02  1.103070E+03 -1.201414E-01  8.442538E-01 -2.364420E+02  5.886752E+02 -2.351222E-07  1.995552E-06 -1.366938E-08  2.017000E-07 -1.488437E-07  4.454458E-07 -1.473426E-07  4.025714E-07 -8.777953E-08  1.592977E-06 -3.141350E-09  1.088225E-08 -6.883350E-10  9.965000E-09
  3.801000E+01 -5.500000E+01  2.038200E+07  7.278000E+01  3.789700E-01  0.000000E+00  1.533400E-01  4.251000E-03  2.449600E-02 -2.722200E+04  1.000000E+00  6.497700E+02  1.099190E+03 -1.339490E-01  8.612386E-01 -2.107081E+02  4.867128E+02 -2.671100E-07  2.031216E-06 -1.598230E-08  1.956893E-07 -1.623341E-07  4.568813E-07 -1.603564E-07  4.120517E-07 -1.067535E-07  1.619166E-06 -3.523600E-09  1.123670E-08 -8.250900E-10  1.008710E-08
  4.187000E+01 -5.500000E+01  2.038200E+07  7.278000E+01  3.668800E-01  0.000000E+00  1.467700E-01  4.271500E-03  2.527500E-02 -2.626300E+04  1.000000E+00  6.497700E+02  1.094370E+03 -1.501363E-01  8.805385E-01 -1.875346E+02  4.028501E+02 -3.053106E-07  2.071631E-06 -1.869351E-08  1.885644E-07 -1.775428E-07  4.696828E-07 -1.749428E-07  4.225576E-07 -1.303677E-07  1.649074E-06 -3.980800E-09  1.167435E-08 -9.917750E-10  1.021980E-08
  4.612000E+01 -5.500000E+01  2.038200E+07  7.278000E+01  3.535100E-01  0.000000E+00  1.406000E-01  4.290700E-03  2.603100E-02 -2.523700E+04  1.000000E+00  6.497800E+02  1.089860E+03 -1.707635E-01  8.927618E-01 -1.659384E+02  3.347587E+02 -3.568290E-07  2.083673E-06 -2.253476E-08  1.775663E-07 -1.948186E-07  4.835811E-07 -1.912365E-07  4.349470E-07 -1.655928E-07  1.648728E-06 -4.535950E-09  1.222250E-08 -1.237050E-09  1.016925E-08
  5.079000E+01 -5.500000E+01  2.038200E+07  7.278000E+01  3.378500E-01  0.000000E+00  1.326700E-01  4.315200E-03  2.703400E-02 -2.407500E+04  1.000000E+00  6.497800E+02  1.084130E+03 -1.977924E-01  8.995962E-01 -1.450125E+02  2.794994E+02 -4.297576E-07  2.076147E-06 -2.823104E-08  1.625692E-07 -2.133715E-07  4.955038E-07 -2.081265E-07  4.455516E-07 -2.216314E-07  1.630599E-06 -5.193550E-09  1.284230E-08 -1.622550E-09  9.997650E-09
  5.592000E+01 -5.500000E+01  2.038200E+07  7.278000E+01  3.195400E-01  0.000000E+00  1.234700E-01  4.343300E-03  2.824700E-02 -2.276900E+04  1.000000E+00  6.497800E+02  1.077550E+03 -2.358842E-01  8.821652E-01 -1.244750E+02  2.352949E+02 -5.441949E-07  1.989823E-06 -3.758530E-08  1.402078E-07 -2.306424E-07  5.005887E-07 -2.222168E-07  4.515949E-07 -3.219773E-07  1.538227E-06 -5.919050E-09  1.349665E-08 -2.299950E-09  9.386100E-09
  6.156000E+01 -5.500000E+01  2.038200E+07  7.278000E+01  2.966000E-01  0.000000E+00  1.123200E-01  4.377000E-03  2.978800E-02 -2.120100E+04  1.000000E+00  6.497800E+02  1.069660E+03 -3.218548E-01  7.726760E-01 -1.029093E+02  2.057280E+02 -8.252680E-07  1.615275E-06 -4.966143E-08  9.957936E-08 -2.414249E-07  4.796017E-07 -2.215750E-07  4.414868E-07 -6.036923E-07  1.173787E-06 -6.494750E-09  1.396910E-08 -4.217050E-09  7.213900E-09
  6.777000E+01 -5.500000E+01  2.038200E+07  7.278000E+01  2.630300E-01  0.000000E+00  6.797200E-02  4.506700E-03  3.675600E-02 -1.902400E+04  1.000000E+00  6.497800E+02  1.039290E+03 -3.217597E-01  6.317558E-01 -9.037402E+01  2.249104E+02 -8.428723E-07  1.175977E-06 -4.156159E-08  4.707730E-08 -2.183329E-07  4.121241E-07 -1.949603E-07  3.835479E-07 -6.479122E-07  7.924288E-07 -6.259800E-09  1.357265E-08 -4.472550E-09  4.365014E-09
  7.460000E+01 -5.500000E+01  2.038200E+07  7.278000E+01  2.456900E-01  0.000000E+00  5.759300E-02  4.536100E-03  3.859500E-02 -1.794300E+04  1.000000E+00  6.497800E+02  1.032400E+03 -2.207094E-01  5.894866E-01 -8.606223E+01  1.904897E+02 -5.495508E-07  1.036816E-06 -2.272986E-08  3.770587E-08 -1.691930E-07  4.052213E-07 -1.546508E-07  3.816785E-07 -3.948996E-07  6.551367E-07 -5.256350E-09  1.425610E-08 -2.682450E-09  3.566510E-09
  8.210000E+01 -5.500000E+01  2.038200E+07  7.278000E+01  2.348700E-01  0.000000E+00  5.750600E-02  4.536300E-03  3.861100E-02 -1.728100E+04  1.000000E+00  6.497800E+02  1.032340E+03 -1.730771E-01  5.656658E-01 -7.854304E+01  1.612022E+02 -4.281761E-07  9.385808E-07 -1.751709E-08  3.108105E-08 -1.347974E-07  4.173937E-07 -1.235984E-07  3.983591E-07 -3.045767E-07  5.402201E-07 -4.395750E-09  1.534805E-08 -2.038250E-09  2.867135E-09
  9.035000E+01 -5.500000E+01  2.038200E+07  7.278000E+01  2.248300E-01  0.000000E+00  5.751900E-02  4.536300E-03  3.860900E-02 -1.667600E+04  1.000000E+00  6.497800E+02  1.032350E+03 -1.656261E-01  5.651875E-01 -6.972718E+01  1.341287E+02 -4.197717E-07  9.213583E-07 -1.783047E-08  2.933045E-08 -1.212908E-07  4.294469E-07 -1.098226E-07  4.116506E-07 -3.099489E-07  5.097081E-07 -4.094550E-09  1.637740E-08 -2.045900E-09  2.665665E-09
  9.942000E+01 -5.500000E+01  2.038200E+07  7.278000E+01  2.143000E-01  0.000000E+00  5.753400E-02  4.536200E-03  3.860600E-02 -1.604700E+04  1.000000E+00  6.497800E+02  1.032360E+03 -1.766865E-01  5.670827E-01 -6.201256E+01  1.109132E+02 -4.576085E-07  9.186315E-07 -2.006552E-08  2.873865E-08 -1.218599E-07  4.366602E-07 -1.088917E-07  4.193005E-07 -3.487167E-07  4.993311E-07 -4.279900E-09  1.732850E-08 -2.269150E-09  2.598150E-09
  1.094000E+02 -5.500000E+01  2.038200E+07  7.278000E+01  2.027900E-01  0.000000E+00  5.754700E-02  4.536200E-03  3.860400E-02 -1.536700E+04  1.000000E+00  6.497800E+02  1.032370E+03 -1.994817E-01  5.660198E-01 -5.524904E+01  9.171036E+01 -5.271487E-07  9.127732E-07 -2.377307E-08  2.829044E-08 -1.295159E-07  4.383645E-07 -1.140882E-07  4.213187E-07 -4.130597E-07  4.914546E-07 -4.764100E-09  1.823500E-08 -2.646800E-09  2.553625E-09
  1.204000E+02 -5.500000E+01  2.038200E+07  7.278000E+01  1.900800E-01  0.000000E+00  5.755900E-02  4.536200E-03  3.860200E-02 -1.462400E+04  1.000000E+00  6.497900E+02  1.032370E+03 -2.307625E-01  5.590277E-01 -4.903542E+01  7.606593E+01 -6.248271E-07  8.951479E-07 -2.909957E-08  2.754658E-08 -1.382911E-07  4.332630E-07 -1.193191E-07  4.166981E-07 -5.055076E-07  4.784497E-07 -5.344750E-09  1.908090E-08 -3.185950E-09  2.484645E-09
  1.324000E+02 -5.500000E+01  2.038200E+07  7.278000E+01  1.761800E-01  0.000000E+00  5.757000E-02  4.536200E-03  3.860000E-02 -1.381700E+04  1.000000E+00  6.497900E+02  1.032380E+03 -2.684044E-01  5.428996E-01 -4.322775E+01  6.350433E+01 -7.496960E-07  8.579905E-07 -3.628740E-08  2.619798E-08 -1.432219E-07  4.187565E-07 -1.194358E-07  4.030363E-07 -6.302603E-07  4.549532E-07 -5.800250E-09  1.976155E-08 -3.903250E-09  2.360435E-09
  1.457000E+02 -5.500000E+01  2.038300E+07  7.278000E+01  1.613800E-01  0.000000E+00  5.758000E-02  4.536200E-03  3.859800E-02 -1.296100E+04  1.000000E+00  6.498000E+02  1.032390E+03 -3.104825E-01  5.143903E-01 -3.789147E+01  5.350369E+01 -8.994937E-07  7.940763E-07 -4.540751E-08  2.399941E-08 -1.408867E-07  3.917251E-07 -1.109543E-07  3.773640E-07 -7.885393E-07  4.167137E-07 -5.901500E-09  2.006825E-08 -4.797200E-09  2.157650E-09
  1.603000E+02 -5.500000E+01  2.038300E+07  7.278000E+01  1.462700E-01  0.000000E+00  5.758800E-02  4.536200E-03  3.859700E-02 -1.208900E+04  1.000000E+00  6.498100E+02  1.032390E+03 -3.546887E-01  4.719964E-01 -3.316706E+01  4.579542E+01 -1.066869E-06  7.003324E-07 -5.605234E-08  2.086603E-08 -1.307499E-07  3.505122E-07 -9.361055E-08  3.380752E-07 -9.732584E-07  3.622605E-07 -5.496600E-09  1.972940E-08 -5.819500E-09  1.868485E-09
  1.763000E+02 -5.500000E+01  2.038400E+07  7.278000E+01  1.316600E-01  0.000000E+00  5.759600E-02  4.536200E-03  3.859600E-02 -1.124100E+04  1.000000E+00  6.498300E+02  1.032400E+03 -3.979904E-01  4.182061E-01 -2.914410E+01  4.011381E+01 -1.237468E-06  5.826236E-07 -6.718765E-08  1.702060E-08 -1.157118E-07  2.972536E-07 -7.101401E-08  2.871607E-07 -1.166455E-06  2.954603E-07 -4.623450E-09  1.854255E-08 -6.864450E-09  1.514630E-09
  1.940000E+02 -5.500000E+01  2.038500E+07  7.278000E+01  1.182600E-01  0.000000E+00  5.760300E-02  4.536300E-03  3.859500E-02 -1.045700E+04  1.000000E+00  6.498500E+02  1.032410E+03 -4.371018E-01  3.595891E-01 -2.581076E+01  3.622497E+01 -1.393863E-06  4.556835E-07 -7.749282E-08  1.297085E-08 -1.003580E-07  2.381835E-07 -4.866031E-08  2.305463E-07 -1.345204E-06  2.251366E-07 -3.514300E-09  1.652670E-08 -7.805750E-09  1.144570E-09
  2.134000E+02 -5.500000E+01  2.038600E+07  7.278000E+01  1.065000E-01  0.000000E+00  5.761000E-02  4.536400E-03  3.859500E-02 -9.758100E+03  1.000000E+00  6.498700E+02  1.032410E+03 -4.688519E-01  3.040681E-01 -2.306440E+01  3.399165E+01 -1.520691E-06  3.370173E-07 -8.584687E-08  9.301469E-09 -8.799742E-08  1.810170E-07 -3.062753E-08  1.755878E-07 -1.490066E-06  1.614298E-07 -2.445600E-09  1.395140E-08 -8.543000E-09  8.141800E-10
  2.347000E+02 -5.500000E+01  2.038800E+07  7.278000E+01  9.650100E-02  0.000000E+00  5.761600E-02  4.536500E-03  3.859500E-02 -9.154300E+03  1.000000E+00  6.499000E+02  1.032420E+03 -4.898615E-01  2.578125E-01 -2.074738E+01  3.320358E+01 -1.605357E-06  2.402411E-07 -9.145694E-08  6.465791E-09 -7.925271E-08  1.317824E-07 -1.807417E-08  1.280358E-07 -1.587281E-06  1.122052E-07 -1.585400E-09  1.121550E-08 -9.009700E-09  5.665450E-10
  2.581000E+02 -5.500000E+01  2.038900E+07  7.278000E+01  8.819900E-02  0.000000E+00  5.762100E-02  4.536600E-03  3.859400E-02 -8.643200E+03  1.000000E+00  6.499400E+02  1.032420E+03 -4.947837E-01  2.246804E-01 -1.874566E+01  3.285024E+01 -1.631119E-06  1.751065E-07 -9.340740E-08  4.880069E-09 -7.265169E-08  9.328171E-08 -1.013645E-08  9.042605E-08 -1.620979E-06  8.468054E-08 -9.681900E-10  8.661950E-09 -9.126050E-09  4.414600E-10
  2.839000E+02 -5.500000E+01  2.039100E+07  7.278000E+01  8.141800E-02  0.000000E+00  5.762700E-02  4.536800E-03  3.859500E-02 -8.217700E+03  1.000000E+00  6.499700E+02  1.032420E+03 -4.957535E-01  2.369753E-01 -1.698696E+01  1.975065E+01 -1.639718E-06  2.488883E-07 -9.417261E-08  1.074164E-08 -6.864472E-08  6.940756E-08 -5.601820E-09  6.250017E-08 -1.634116E-06  1.863877E-07 -5.777450E-10  6.484500E-09 -9.138550E-09  1.030245E-09
  3.123000E+02 -5.500000E+01  2.039300E+07  7.278000E+01  7.596600E-02  0.000000E+00  5.763100E-02  4.536900E-03  3.859500E-02 -7.869300E+03  1.000000E+00  6.500100E+02  1.032430E+03 -5.297821E-01  2.873026E-01 -1.541797E+01  1.126712E+01 -1.755400E-06  4.381780E-07 -1.009776E-07  2.275652E-08 -7.095503E-08  5.837324E-08 -3.349841E-09  4.333506E-08 -1.752048E-06  3.948429E-07 -3.695500E-10  4.816500E-09 -9.744950E-09  2.182550E-09
  3.434000E+02 -5.500000E+01  2.039500E+07  7.278000E+01  7.158200E-02  0.000000E+00  5.763600E-02  4.537100E-03  3.859500E-02 -7.584300E+03  1.000000E+00  6.500600E+02  1.032430E+03 -5.919245E-01  2.989228E-01 -1.400737E+01  8.653286E+00 -1.963160E-06  4.913880E-07 -1.130278E-07  2.654492E-08 -7.785451E-08  4.847942E-08 -2.179163E-09  3.084918E-08 -1.960979E-06  4.605393E-07 -2.541450E-10  3.633550E-09 -1.086100E-08  2.539600E-09
  3.777000E+02 -5.500000E+01  2.039800E+07  7.278000E+01  6.809600E-02  0.000000E+00  5.764000E-02  4.537300E-03  3.859600E-02 -7.354400E+03  1.000000E+00  6.501200E+02  1.032440E+03 -6.590111E-01  3.059629E-01 -1.272848E+01  6.870614E+00 -2.186826E-06  5.243569E-07 -1.259714E-07  2.891850E-08 -8.578039E-08  4.192847E-08 -1.438437E-09  2.267294E-08 -2.185388E-06  5.016841E-07 -1.757900E-10  2.800900E-09 -1.206300E-08  2.760750E-09
  4.154000E+02 -5.500000E+01  2.040200E+07  7.278000E+01  6.530500E-02  0.000000E+00  5.764500E-02  4.537600E-03  3.859700E-02 -7.167800E+03  1.000000E+00  6.501900E+02  1.032440E+03 -7.382297E-01  3.130767E-01 -1.156893E+01  5.506961E+00 -2.450443E-06  5.543922E-07 -1.412034E-07  3.096791E-08 -9.551433E-08  3.784218E-08 -9.742535E-10  1.719051E-08 -2.449469E-06  5.372019E-07 -1.238350E-10  2.207815E-09 -1.348450E-08  2.951200E-09
  4.568000E+02 -5.500000E+01  2.040600E+07  7.278000E+01  6.304000E-02  0.000000E+00  5.764800E-02  4.538000E-03  3.859900E-02 -7.014700E+03  1.000000E+00  6.502800E+02  1.032450E+03 -8.292899E-01  3.063467E-01 -1.051721E+01  4.607584E+00 -2.753176E-06  5.366112E-07 -1.586821E-07  3.016336E-08 -1.069228E-07  3.352853E-08 -6.801734E-10  1.339859E-08 -2.752495E-06  5.232127E-07 -8.933250E-11  1.776150E-09 -1.512000E-08  2.870300E-09
  5.024000E+02 -5.500000E+01  2.041100E+07  7.278000E+01  6.123700E-02  0.000000E+00  5.765200E-02  4.538400E-03  3.860100E-02 -6.891600E+03  1.000000E+00  6.503800E+02  1.032450E+03 -9.034689E-01  2.612999E-01 -9.561813E+00  4.468882E+00 -2.999728E-06  3.906871E-07 -1.729172E-07  2.190720E-08 -1.162622E-07  2.532386E-08 -4.879044E-10  1.070833E-08 -2.999234E-06  3.799788E-07 -6.575800E-11  1.455390E-09 -1.644850E-08  2.082150E-09
  5.525000E+02 -5.500000E+01  2.041700E+07  7.278000E+01  5.992900E-02  0.000000E+00  5.765500E-02  4.538900E-03  3.860300E-02 -6.801600E+03  1.000000E+00  6.505000E+02  1.032460E+03 -9.071647E-01  1.870327E-01 -8.693906E+00  6.998436E+00 -3.012125E-06  1.472110E-07 -1.736499E-07  7.985757E-09 -1.166203E-07  1.401257E-08 -3.538225E-10  8.706723E-09 -3.011776E-06  1.385044E-07 -4.856650E-11  1.204715E-09 -1.649900E-08  7.582750E-10
  6.076000E+02 -5.500000E+01  2.042400E+07  7.278000E+01  5.907900E-02  0.000000E+00  5.765900E-02  4.539400E-03  3.860600E-02 -6.742800E+03  1.000000E+00  6.506300E+02  1.032460E+03 -8.705593E-01  1.909285E-01 -7.905799E+00  5.390517E+00 -2.890628E-06  1.616493E-07 -1.666590E-07  8.893693E-09 -1.118570E-07  1.332570E-08 -2.689158E-10  7.406057E-09 -2.890365E-06  1.542432E-07 -3.735800E-11  1.036280E-09 -1.582200E-08  8.440100E-10
  6.682000E+02 -5.500000E+01  2.043000E+07  7.278000E+01  5.856200E-02  0.000000E+00  5.766200E-02  4.539900E-03  3.860900E-02 -6.707000E+03  1.000000E+00  6.507600E+02  1.032470E+03 -8.651117E-01  2.305739E-01 -7.189320E+00  2.957962E+00 -2.872575E-06  2.937598E-07 -1.656282E-07  1.655672E-08 -1.111138E-07  1.768497E-08 -2.111398E-10  6.631951E-09 -2.872359E-06  2.871280E-07 -2.964100E-11  9.340650E-10 -1.571200E-08  1.570600E-09
  7.348000E+02 -5.500000E+01  2.043800E+07  7.278000E+01  5.777100E-02  0.000000E+00  5.766400E-02  4.540500E-03  3.861200E-02 -6.651900E+03  1.000000E+00  6.509100E+02  1.032470E+03 -8.357372E-01  2.560827E-01 -6.537601E+00  2.091252E+00 -2.775044E-06  3.800559E-07 -1.600098E-07  2.163153E-08 -1.073177E-07  1.939235E-08 -1.693092E-10  4.933892E-09 -2.774870E-06  3.751226E-07 -2.397600E-11  7.039600E-10 -1.517150E-08  2.050150E-09
  8.081000E+02 -5.500000E+01  2.044500E+07  7.278000E+01  5.762400E-02  0.000000E+00  5.766400E-02  4.541100E-03  3.861600E-02 -6.641600E+03  1.000000E+00  6.510600E+02  1.032480E+03 -7.565547E-01  2.301919E-01 -5.944830E+00  2.005746E+00 -2.512089E-06  2.945970E-07 -1.448490E-07  1.671396E-08 -9.715075E-08  1.592256E-08 -1.454918E-10  4.754312E-09 -2.511940E-06  2.898421E-07 -2.064750E-11  6.794750E-10 -1.373200E-08  1.583900E-09
  8.887000E+02 -5.500000E+01  2.045300E+07  7.278000E+01  5.749900E-02  0.000000E+00  5.766400E-02  4.541700E-03  3.862000E-02 -6.632800E+03  1.000000E+00  6.512000E+02  1.032480E+03 -6.805128E-01  1.637592E-01 -5.405610E+00  4.628699E+00 -2.259560E-06  7.512832E-08 -1.302898E-07  4.072872E-09 -8.738674E-08  7.205795E-09 -1.239415E-10  4.499310E-09 -2.259443E-06  7.062895E-08 -1.762550E-11  6.442800E-10 -1.234950E-08  3.859150E-10
  9.772000E+02 -5.500000E+01  2.046000E+07  7.278000E+01  5.736000E-02  0.000000E+00  5.766500E-02  4.542300E-03  3.862400E-02 -6.623200E+03  1.000000E+00  6.513500E+02  1.032490E+03 -6.180810E-01  2.073837E-01 -4.915736E+00  1.656871E+00 -2.052256E-06  2.197060E-07 -1.183397E-07  1.242273E-08 -7.935960E-08  1.258103E-08 -9.492194E-11  4.282078E-09 -2.052166E-06  2.154239E-07 -1.358100E-11  6.143650E-10 -1.121150E-08  1.176900E-09
  1.075000E+03 -5.500000E+01  2.046700E+07  7.278000E+01  5.664900E-02  0.000000E+00  5.766700E-02  4.542900E-03  3.862700E-02 -6.573300E+03  1.000000E+00  6.514900E+02  1.032490E+03 -5.643415E-01  2.013202E-01 -4.470161E+00  1.453031E+00 -1.873846E-06  2.011199E-07 -1.080574E-07  1.142368E-08 -7.243066E-08  1.066332E-08 -4.906908E-11  3.027166E-09 -1.873793E-06  1.980926E-07 -7.131850E-12  4.398250E-10 -1.022260E-08  1.081350E-09
  1.182000E+03 -5.500000E+01  2.047400E+07  7.278000E+01  5.462700E-02  0.000000E+00  5.766900E-02  4.543500E-03  3.863000E-02 -6.430500E+03  1.000000E+00  6.516300E+02  1.032500E+03 -5.280246E-01  1.880684E-01 -4.064969E+00  1.410672E+00 -1.753281E-06  1.601086E-07 -1.011102E-07  9.196501E-09 -6.774209E-08  6.796681E-09 -1.121476E-11  6.407023E-10 -1.753267E-06  1.594676E-07 -1.675850E-12  9.574000E-11 -9.473700E-09  8.657550E-10
  1.300000E+03 -5.500000E+01  2.047900E+07  7.278000E+01  3.803800E-02  0.000000E+00  5.767000E-02  4.543800E-03  3.863200E-02 -5.180400E+03  1.000000E+00  6.517200E+02  1.032500E+03 -7.274837E-01  7.385079E-02 -3.649713E+00 -4.029027E-01 -2.458139E-06 -2.183689E-07 -1.440636E-07 -1.259330E-08 -5.679683E-08 -8.437627E-09  0.000000E+00  0.000000E+00 -2.458139E-06 -2.183689E-07  0.000000E+00  0.000000E+00 -1.287560E-08 -1.174065E-09
  1.429000E+03 -5.500000E+01  2.047900E+07  7.278000E+01  0.000000E+00  0.000000E+00  5.911000E-02  1.000000E+00  1.476700E-02  0.000000E+00  1.000000E+00  0.000000E+00  1.027930E+03 -8.075392E-01  9.733456E-02 -3.292519E+00 -5.723777E-01 -2.739829E-06 -1.452574E-07 -1.628338E-07 -8.527853E-09 -2.581093E-08 -3.111650E-09  0.000000E+00  0.000000E+00 -2.739829E-06 -1.452574E-07  0.000000E+00  0.000000E+00 -1.419200E-08 -7.506200E-10
  1.571000E+03 -5.500000E+01  2.048200E+07  7.278000E+01  0.000000E+00  0.000000E+00  5.988400E-02  1.000000E+00  1.923400E-03  0.000000E+00  1.000000E+00  0.000000E+00  1.025480E+03 -6.498017E-01  1.496738E-01 -3.017246E+00  2.962885E+00 -2.186331E-06  3.430343E-08 -1.310316E-07  2.055136E-09 -2.461929E-09  5.089728E-11  0.000000E+00  0.000000E+00 -2.186331E-06  3.430343E-08  0.000000E+00  0.000000E+00 -1.134200E-08  1.779650E-10
  1.728000E+03 -5.500000E+01  2.048600E+07  7.278000E+01  0.000000E+00  0.000000E+00  5.998500E-02  1.000000E+00  2.564100E-04  0.000000E+00  1.000000E+00  0.000000E+00  1.025170E+03 -5.482817E-01  1.152150E-01 -2.746913E+00 -8.047558E-01 -1.842943E-06 -8.181780E-08 -1.105596E-07 -4.906558E-09 -2.817515E-10 -4.153655E-11  0.000000E+00  0.000000E+00 -1.842943E-06 -8.181780E-08  0.000000E+00  0.000000E+00 -9.562350E-09 -4.244400E-10
  1.900000E+03 -5.500000E+01  2.048900E+07  7.278000E+01  0.000000E+00  0.000000E+00  5.999900E-02  1.000000E+00  1.706400E-05  0.000000E+00  1.000000E+00  0.000000E+00  1.025120E+03 -4.330354E-01  1.283976E-01 -2.497722E+00 -1.618832E+00 -1.455345E-06 -3.728323E-08 -8.731998E-08 -2.236914E-09 -1.433259E-11 -1.312894E-12  0.000000E+00  0.000000E+00 -1.455345E-06 -3.728323E-08  0.000000E+00  0.000000E+00 -7.551550E-09 -1.934300E-10
  2.089000E+03 -5.500000E+01  2.049200E+07  7.278000E+01  0.000000E+00  0.000000E+00  6.000000E-02  1.000000E+00  1.109100E-06  0.000000E+00  1.000000E+00  0.000000E+00  1.025120E+03 -3.144430E-01  1.108738E-01 -2.271271E+00 -4.485498E-01 -1.056764E-06 -9.642221E-08 -6.340581E-08 -5.785305E-09 -7.418692E-13 -5.154145E-13  0.000000E+00  0.000000E+00 -1.056764E-06 -9.642221E-08  0.000000E+00  0.000000E+00 -5.483350E-09 -5.002450E-10
  2.298000E+03 -5.500000E+01  2.049400E+07  7.278000E+01  0.000000E+00  0.000000E+00  6.000000E-02  1.000000E+00  2.979900E-08  0.000000E+00  1.000000E+00  0.000000E+00  1.025120E+03 -1.488879E-01  1.059257E-01 -2.065989E+00 -3.023235E-01 -5.003715E-07 -1.131210E-07 -3.002237E-08 -6.787262E-09 -1.197210E-14 -4.360375E-15  0.000000E+00  0.000000E+00 -5.003715E-07 -1.131210E-07  0.000000E+00  0.000000E+00 -2.596350E-09 -5.868800E-10
  2.527000E+03 -5.500000E+01  2.049400E+07  7.278000E+01  0.000000E+00  0.000000E+00  6.000000E-02  1.000000E+00  9.319200E-10  0.000000E+00  1.000000E+00  0.000000E+00  1.025120E+03 -5.915544E-02  1.394276E-01 -1.878605E+00  1.323031E+02 -1.988056E-07 -5.666132E-11 -1.192835E-08 -3.399685E-12 -9.713712E-17 -5.280413E-20  0.000000E+00  0.000000E+00 -1.988056E-07 -5.666132E-11  0.000000E+00  0.000000E+00 -1.031600E-09 -2.940300E-13
  2.778000E+03 -5.500000E+01  2.049500E+07  7.278000E+01  0.000000E+00  0.000000E+00  6.000000E-02  1.000000E+00  2.343400E-11  0.000000E+00  1.000000E+00  0.000000E+00  1.025120E+03 -5.552410E-02  1.394489E-01 -1.708511E+00  2.005636E+03 -1.866015E-07  1.523381E-11 -1.119610E-08  9.140287E-13 -2.315606E-18  3.100087E-22  0.000000E+00  0.000000E+00 -1.866015E-07  1.523381E-11  0.000000E+00  0.000000E+00 -9.682600E-10  7.905450E-14
  3.055000E+03 -5.500000E+01  2.049600E+07  7.278000E+01  0.000000E+00  0.000000E+00  6.000000E-02  1.000000E+00  4.715300E-13  0.000000E+00  1.000000E+00  0.000000E+00  1.025120E+03 -5.126927E-02  1.394465E-01 -1.553700E+00  3.599254E+03 -1.723017E-07  6.964987E-12 -1.033811E-08  4.178994E-13 -4.287630E-20  2.843190E-24  0.000000E+00  0.000000E+00 -1.723017E-07  6.964987E-12  0.000000E+00  0.000000E+00 -8.940400E-10  3.614450E-14
  3.359000E+03 -5.500000E+01  2.049600E+07  7.278000E+01  0.000000E+00  0.000000E+00  6.000000E-02  1.000000E+00  7.641400E-15  0.000000E+00  1.000000E+00  0.000000E+00  1.025120E+03 -4.736554E-02  1.394463E-01 -1.412718E+00  3.425490E+03 -1.591823E-07  6.053092E-12 -9.550928E-09  3.631859E-13 -6.397095E-22  4.035218E-26  0.000000E+00  0.000000E+00 -1.591823E-07  6.053092E-12  0.000000E+00  0.000000E+00 -8.259650E-10  3.141200E-14
  3.694000E+03 -5.500000E+01  2.049700E+07  7.278000E+01  0.000000E+00  0.000000E+00  6.000000E-02  1.000000E+00  1.002800E-16  0.000000E+00  1.000000E+00  0.000000E+00  1.025120E+03 -4.380311E-02  1.394457E-01 -1.284902E+00  3.242029E+03 -1.472097E-07  5.288791E-12 -8.832578E-09  3.173279E-13 -7.744073E-24  4.660263E-28  0.000000E+00  0.000000E+00 -1.472097E-07  5.288791E-12  0.000000E+00  0.000000E+00 -7.638400E-10  2.744600E-14
  4.062000E+03 -5.500000E+01  2.049700E+07  7.278000E+01  0.000000E+00  0.000000E+00  6.000000E-02  1.000000E+00  1.071900E-18  0.000000E+00  1.000000E+00  0.000000E+00  1.025120E+03 -4.052914E-02  1.394460E-01 -1.168601E+00  3.105367E+03 -1.362062E-07  4.566763E-12 -8.172370E-09  2.740058E-13 -7.643680E-26  4.330355E-30  0.000000E+00  0.000000E+00 -1.362062E-07  4.566763E-12  0.000000E+00  0.000000E+00 -7.067450E-10  2.369900E-14
  4.467000E+03 -5.500000E+01  2.049800E+07  7.278000E+01  0.000000E+00  0.000000E+00  6.000000E-02  1.000000E+00  9.377100E-21  0.000000E+00  1.000000E+00  0.000000E+00  1.025120E+03 -3.750567E-02  1.394458E-01 -1.062647E+00  3.017347E+03 -1.260449E-07  3.888448E-12 -7.562693E-09  2.333070E-13 -6.179696E-28  3.246362E-32  0.000000E+00  0.000000E+00 -1.260449E-07  3.888448E-12  0.000000E+00  0.000000E+00 -6.540200E-10  2.017900E-14
  4.912000E+03 -5.500000E+01  2.049900E+07  7.278000E+01  0.000000E+00  0.000000E+00  6.000000E-02  1.000000E+00  6.739300E-23  0.000000E+00  1.000000E+00  0.000000E+00  1.025120E+03 -3.471272E-02  1.394454E-01 -9.663804E-01  2.980174E+03 -1.166587E-07  3.255240E-12 -6.999533E-09  1.953143E-13 -4.104980E-30  1.965035E-34  0.000000E+00  0.000000E+00 -1.166587E-07  3.255240E-12  0.000000E+00  0.000000E+00 -6.053200E-10  1.689250E-14
  5.401000E+03 -5.500000E+01  2.049900E+07  7.278000E+01  0.000000E+00  0.000000E+00  6.000000E-02  1.000000E+00  3.993400E-25  0.000000E+00  1.000000E+00  0.000000E+00  1.025120E+03 -3.212359E-02  1.394451E-01 -8.789551E-01  3.006714E+03 -1.079573E-07  2.668028E-12 -6.477439E-09  1.600819E-13 -2.249626E-32  9.598275E-37  0.000000E+00  0.000000E+00 -1.079573E-07  2.668028E-12  0.000000E+00  0.000000E+00 -5.601700E-10  1.384600E-14
  5.939000E+03 -5.500000E+01  2.050000E+07  7.278000E+01  0.000000E+00  0.000000E+00  6.000000E-02  1.000000E+00  1.955800E-27  0.000000E+00  1.000000E+00  0.000000E+00  1.025120E+03 -2.970395E-02  1.394451E-01 -7.993290E-01  3.118818E+03 -9.982538E-08  2.126928E-12 -5.989514E-09  1.276158E-13 -1.018418E-34  3.767974E-39  0.000000E+00  0.000000E+00 -9.982538E-08  2.126928E-12  0.000000E+00  0.000000E+00 -5.179700E-10  1.103750E-14
  6.530000E+03 -5.500000E+01  2.050000E+07  7.278000E+01  0.000000E+00  0.000000E+00  6.000000E-02  1.000000E+00  7.929600E-30  0.000000E+00  1.000000E+00  0.000000E+00  1.025120E+03 -2.743317E-02  1.394449E-01 -7.268648E-01  3.365466E+03 -9.219410E-08  1.630647E-12 -5.531639E-09  9.783891E-14 -3.813847E-37  1.177321E-41  0.000000E+00  0.000000E+00 -9.219410E-08  1.630647E-12  0.000000E+00  0.000000E+00 -4.783750E-10  8.462150E-15
  7.181000E+03 -5.500000E+01  2.050100E+07  7.278000E+01  0.000000E+00  0.000000E+00  6.000000E-02  1.000000E+00  2.658200E-32  0.000000E+00  1.000000E+00  0.000000E+00  1.025130E+03 -2.529252E-02  1.394447E-01 -6.609715E-01  3.857303E+03 -8.499985E-08  1.176508E-12 -5.099987E-09  7.059060E-14 -1.179121E-39  2.861610E-44  0.000000E+00  0.000000E+00 -8.499985E-08  1.176508E-12  0.000000E+00  0.000000E+00 -4.410500E-10  6.105400E-15
  7.896000E+03 -5.500000E+01  2.050200E+07  7.278000E+01  0.000000E+00  0.000000E+00  6.000000E-02  1.000000E+00  7.343900E-35  0.000000E+00  1.000000E+00  0.000000E+00  1.025130E+03 -2.326531E-02  1.394447E-01 -6.011473E-01  4.943395E+03 -7.818664E-08  7.592104E-13 -4.691197E-09  4.555273E-14 -2.999119E-42  5.126069E-47  0.000000E+00  0.000000E+00 -7.818664E-08  7.592104E-13  0.000000E+00  0.000000E+00 -4.056950E-10  3.939850E-15
  8.682000E+03 -5.500000E+01  2.050200E+07  7.278000E+01  0.000000E+00  0.000000E+00  6.000000E-02  1.000000E+00  1.661200E-37  0.000000E+00  1.000000E+00  0.000000E+00  1.025130E+03 -2.132574E-02  1.394446E-01 -5.467145E-01  8.368925E+03 -7.166848E-08  3.709168E-13 -4.300107E-09  2.225496E-14 -6.218197E-45  5.690676E-50  0.000000E+00  0.000000E+00 -7.166848E-08  3.709168E-13  0.000000E+00  0.000000E+00 -3.718700E-10  1.924850E-15
  9.547000E+03 -5.500000E+01  2.050300E+07  7.278000E+01  0.000000E+00  0.000000E+00  6.000000E-02  1.000000E+00  3.048200E-70  0.000000E+00  1.000000E+00  0.000000E+00  1.025130E+03 -1.018717E-02  1.394444E-01 -2.603789E-01  4.252721E+05 -3.423565E-08 -2.646745E-14 -2.054139E-09 -1.588045E-15 -1.043577E-77 -9.851031E-84  0.000000E+00  0.000000E+00 -3.423565E-08 -2.646745E-14  0.000000E+00  0.000000E+00 -1.776400E-10 -1.372970E-16
  3.750000E-02 -6.500000E+01  2.046500E+07  7.333000E+01  7.181900E-02  2.302900E-02  2.692400E-01  3.911300E-03  1.433700E-02 -7.710300E+03  1.000000E+00  6.479100E+02  1.190910E+03 -6.090567E-03 -1.433027E+00 -2.404552E+04  6.972697E+07 -2.687744E-08 -7.055785E-06 -7.228109E-09 -1.913905E-06 -4.163285E-10 -4.947368E-08 -3.155995E-11  5.264694E-08 -2.684593E-08 -7.108448E-06 -3.586300E-12  6.224750E-09 -1.316800E-10 -3.508086E-08
  1.162000E-01 -6.500000E+01  2.046500E+07  7.333000E+01  7.225200E-02  1.709900E-02  2.692400E-01  3.911300E-03  1.433700E-02 -7.710100E+03  1.000000E+00  6.479100E+02  1.190910E+03 -1.887245E-02 -1.432145E+00 -3.549670E+04  2.047075E+07 -8.328536E-08 -7.051869E-06 -2.239811E-08 -1.912844E-06 -1.288999E-09 -4.943483E-08 -9.669084E-11  5.262901E-08 -8.318866E-08 -7.104495E-06 -1.098030E-11  6.165900E-09 -4.077550E-10 -3.484956E-08
  2.028000E-01 -6.500000E+01  2.046500E+07  7.333000E+01  7.232000E-02  1.607100E-02  2.692400E-01  3.911300E-03  1.433700E-02 -7.709600E+03  1.000000E+00  6.479100E+02  1.190910E+03 -3.262621E-02 -1.391297E+00 -1.871866E+04  1.068221E+07 -1.439820E-07 -6.871116E-06 -3.872141E-08 -1.864164E-06 -2.228244E-09 -4.688884E-08 -1.670074E-10  5.258339E-08 -1.438152E-07 -6.923675E-06 -1.891200E-11  6.155850E-09 -7.028300E-10 -3.392708E-08
  2.980000E-01 -6.500000E+01  2.046500E+07  7.333000E+01  7.261900E-02  1.182800E-02  2.692400E-01  3.911300E-03  1.433700E-02 -7.708800E+03  1.000000E+00  6.479100E+02  1.190910E+03 -4.753119E-02 -1.367176E+00 -1.252688E+04  6.632804E+06 -2.079826E-07 -6.764273E-06 -5.471358E-08 -1.835381E-06 -3.280668E-09 -4.543064E-08 -2.245542E-10  5.250836E-08 -2.077583E-07 -6.816792E-06 -2.522750E-11  6.126300E-09 -1.010855E-09 -3.325998E-08
  4.027000E-01 -6.500000E+01  2.046500E+07  7.333000E+01  7.346900E-02  0.000000E+00  2.590700E-01  3.947900E-03  1.498800E-02 -7.707500E+03  1.000000E+00  6.479100E+02  1.182280E+03 -6.383626E-02 -1.325986E+00 -9.360809E+03  4.453583E+06 -2.736937E-07 -6.483406E-06 -6.816478E-08 -1.693219E-06 -4.555981E-09 -4.577578E-08 -2.731250E-10  5.239333E-08 -2.734207E-07 -6.535806E-06 -3.052800E-11  6.055600E-09 -1.336950E-09 -3.173992E-08
  5.178000E-01 -6.500000E+01  2.046500E+07  7.333000E+01  7.344300E-02  0.000000E+00  2.416300E-01  4.009600E-03  1.620200E-02 -7.705800E+03  1.000000E+00  6.479100E+02  1.167760E+03 -8.103582E-02 -1.203294E+00 -7.411279E+03  1.156752E+06 -3.399771E-07 -5.797830E-06 -7.957722E-08 -1.413581E-06 -6.028547E-09 -4.275115E-08 -3.376252E-10  5.223956E-08 -3.396395E-07 -5.850073E-06 -3.775250E-11  6.040000E-09 -1.678400E-09 -2.876110E-08
  6.444000E-01 -6.500000E+01  2.046500E+07  7.333000E+01  7.341100E-02  0.000000E+00  2.282800E-01  4.056100E-03  1.721800E-02 -7.703800E+03  1.000000E+00  6.479100E+02  1.156850E+03 -9.888643E-02 -1.044382E+00 -6.042211E+03  6.248295E+05 -4.080055E-07 -5.023383E-06 -9.078077E-08 -1.158601E-06 -7.618152E-09 -3.555469E-08 -4.182316E-10  5.204558E-08 -4.075864E-07 -5.075423E-06 -4.678850E-11  6.020200E-09 -2.030500E-09 -2.518720E-08
  7.835000E-01 -6.500000E+01  2.046500E+07  7.333000E+01  7.337200E-02  0.000000E+00  2.180500E-01  4.091300E-03  1.804900E-02 -7.701200E+03  1.000000E+00  6.479100E+02  1.148620E+03 -1.172641E-01 -9.110798E-01 -5.025548E+03  4.371520E+05 -4.776562E-07 -4.401594E-06 -1.020092E-07 -9.710499E-07 -9.295209E-09 -2.878550E-08 -5.117646E-10  5.180807E-08 -4.771438E-07 -4.453407E-06 -5.728550E-11  5.995850E-09 -2.391750E-09 -2.225800E-08
  9.366000E-01 -6.500000E+01  2.046500E+07  7.333000E+01  7.332500E-02  0.000000E+00  2.101200E-01  4.118300E-03  1.872700E-02 -7.698200E+03  1.000000E+00  6.479100E+02  1.142310E+03 -1.358638E-01 -8.051357E-01 -4.242487E+03  3.262456E+05 -5.478604E-07 -3.920831E-06 -1.131468E-07 -8.346602E-07 -1.102435E-08 -2.307537E-08 -6.157132E-10  5.152603E-08 -5.472448E-07 -3.972358E-06 -6.896900E-11  5.966850E-09 -2.756400E-09 -1.996225E-08
  1.105000E+00 -6.500000E+01  2.046500E+07  7.333000E+01  7.327100E-02  0.000000E+00  2.038000E-01  4.139600E-03  1.928700E-02 -7.694600E+03  1.000000E+00  6.479100E+02  1.137330E+03 -1.546075E-01 -7.225527E-01 -3.623426E+03  2.510372E+05 -6.182580E-07 -3.552467E-06 -1.240773E-07 -7.344420E-07 -1.279762E-08 -1.851757E-08 -7.276731E-10  5.119886E-08 -6.175301E-07 -3.603676E-06 -8.157550E-11  5.933300E-09 -3.122750E-09 -1.818790E-08
  1.290000E+00 -6.500000E+01  2.046500E+07  7.333000E+01  7.320900E-02  0.000000E+00  1.983600E-01  4.157900E-03  1.978500E-02 -7.690600E+03  1.000000E+00  6.479100E+02  1.133070E+03 -1.734854E-01 -6.534971E-01 -3.124554E+03  1.968113E+05 -6.886730E-07 -3.248447E-06 -1.346664E-07 -6.544386E-07 -1.461770E-08 -1.466391E-08 -8.458505E-10  5.082578E-08 -6.878268E-07 -3.299271E-06 -9.491250E-11  5.894950E-09 -3.490300E-09 -1.671275E-08
  1.493000E+00 -6.500000E+01  2.046500E+07  7.333000E+01  7.313700E-02  0.000000E+00  1.934600E-01  4.174200E-03  2.024600E-02 -7.685900E+03  1.000000E+00  6.479100E+02  1.129270E+03 -1.924065E-01 -5.943787E-01 -2.715950E+03  1.566900E+05 -7.587059E-07 -2.990612E-06 -1.448100E-07 -5.883278E-07 -1.647817E-08 -1.137325E-08 -9.693041E-10  5.040590E-08 -7.577366E-07 -3.041023E-06 -1.088750E-10  5.851900E-09 -3.857100E-09 -1.545540E-08
  1.717000E+00 -6.500000E+01  2.046500E+07  7.333000E+01  7.305800E-02  0.000000E+00  1.889600E-01  4.189200E-03  2.068000E-02 -7.680700E+03  1.000000E+00  6.479100E+02  1.125790E+03 -2.110903E-01 -5.459553E-01 -2.376237E+03  1.272935E+05 -8.272527E-07 -2.779844E-06 -1.542986E-07 -5.347201E-07 -1.835598E-08 -8.789359E-09 -1.097123E-09  4.994005E-08 -8.261561E-07 -2.829792E-06 -1.233700E-10  5.804000E-09 -4.217500E-09 -1.442505E-08
  1.963000E+00 -6.500000E+01  2.046500E+07  7.333000E+01  7.297000E-02  0.000000E+00  1.847400E-01  4.203100E-03  2.109600E-02 -7.675000E+03  1.000000E+00  6.479100E+02  1.122550E+03 -2.294305E-01 -4.923112E-01 -2.090017E+03  1.028759E+05 -8.939043E-07 -2.552218E-06 -1.630588E-07 -4.806402E-07 -2.024174E-08 -5.660164E-09 -1.228350E-09  4.943143E-08 -8.926728E-07 -2.601643E-06 -1.383000E-10  5.751650E-09 -4.569400E-09 -1.329925E-08
  2.234000E+00 -6.500000E+01  2.046500E+07  7.333000E+01  7.287400E-02  0.000000E+00  1.807300E-01  4.216300E-03  2.150000E-02 -7.668800E+03  1.000000E+00  6.479100E+02  1.119470E+03 -2.485871E-01 -3.988581E-01 -1.846491E+03  7.809620E+04 -9.631800E-07 -2.172816E-06 -1.719132E-07 -4.015267E-07 -2.223229E-08  9.107143E-10 -1.362348E-09  4.888364E-08 -9.618155E-07 -2.221696E-06 -1.536000E-10  5.695250E-09 -4.935950E-09 -1.138680E-08
  2.531000E+00 -6.500000E+01  2.046500E+07  7.333000E+01  7.277000E-02  0.000000E+00  1.768900E-01  4.228900E-03  2.189400E-02 -7.662000E+03  1.000000E+00  6.479100E+02  1.116550E+03 -2.693145E-01 -3.160283E-01 -1.637613E+03  6.101766E+04 -1.037990E-06 -1.839160E-06 -1.813700E-07 -3.338729E-07 -2.439180E-08  6.761756E-09 -1.497979E-09  4.829096E-08 -1.036494E-06 -1.887450E-06 -1.691500E-10  5.634050E-09 -5.332150E-09 -9.697800E-09
  2.858000E+00 -6.500000E+01  2.046500E+07  7.333000E+01  7.265600E-02  0.000000E+00  1.732100E-01  4.240900E-03  2.227900E-02 -7.654500E+03  1.000000E+00  6.479100E+02  1.113770E+03 -2.910359E-01 -2.435931E-01 -1.457226E+03  4.846977E+04 -1.116067E-06 -1.549374E-06 -1.909983E-07 -2.766255E-07 -2.667265E-08  1.186663E-08 -1.633569E-09  4.765008E-08 -1.114436E-06 -1.597024E-06 -1.847650E-10  5.567800E-09 -5.746400E-09 -8.225000E-09
  3.218000E+00 -6.500000E+01  2.046500E+07  7.333000E+01  7.253100E-02  0.000000E+00  1.696800E-01  4.252400E-03  2.265600E-02 -7.646400E+03  1.000000E+00  6.479100E+02  1.111100E+03 -3.128721E-01 -1.857799E-01 -1.300410E+03  3.908147E+04 -1.194024E-06 -1.318796E-06 -2.002111E-07 -2.317457E-07 -2.899791E-08  1.581788E-08 -1.766705E-09  4.696061E-08 -1.192259E-06 -1.365756E-06 -2.001800E-10  5.496450E-09 -6.161250E-09 -7.050150E-09
  3.613000E+00 -6.500000E+01  2.046500E+07  7.333000E+01  7.239600E-02  0.000000E+00  1.662800E-01  4.263400E-03  2.302500E-02 -7.637600E+03  1.000000E+00  6.479100E+02  1.108550E+03 -3.345104E-01 -1.206721E-01 -1.163287E+03  3.133635E+04 -1.270679E-06 -1.062761E-06 -2.088214E-07 -1.844008E-07 -3.133793E-08  2.049654E-08 -1.895027E-09  4.622910E-08 -1.268784E-06 -1.108991E-06 -2.151300E-10  5.420600E-09 -6.570600E-09 -5.737050E-09
  4.048000E+00 -6.500000E+01  2.046500E+07  7.333000E+01  7.225300E-02  0.000000E+00  1.629900E-01  4.274000E-03  2.338800E-02 -7.628200E+03  1.000000E+00  6.479100E+02  1.106090E+03 -3.565543E-01 -4.458240E-02 -1.042764E+03  2.492403E+04 -1.348373E-06 -7.674935E-07 -2.172433E-07 -1.325022E-07 -3.374213E-08  2.625009E-08 -2.015948E-09  4.545863E-08 -1.346357E-06 -8.129508E-07 -2.293300E-10  5.340550E-09 -6.986400E-09 -4.214250E-09
  4.526000E+00 -6.500000E+01  2.046500E+07  7.333000E+01  7.209800E-02  0.000000E+00  1.598200E-01  4.284200E-03  2.374300E-02 -7.618100E+03  1.000000E+00  6.479100E+02  1.103720E+03 -3.773755E-01 -1.191362E-02 -9.364979E+02  2.049231E+04 -1.420988E-06 -6.391573E-07 -2.245259E-07 -1.092827E-07 -3.606017E-08  2.821710E-08 -2.126633E-09  4.464508E-08 -1.418862E-06 -6.838027E-07 -2.424500E-10  5.255800E-09 -7.376850E-09 -3.551750E-09
  5.052000E+00 -6.500000E+01  2.046500E+07  7.333000E+01  7.193800E-02  0.000000E+00  1.567400E-01  4.294000E-03  2.409300E-02 -7.607600E+03  1.000000E+00  6.479100E+02  1.101440E+03 -3.965314E-01  5.566076E-02 -8.425751E+02  1.633558E+04 -1.486914E-06 -3.805292E-07 -2.304603E-07 -6.651259E-08 -3.824683E-08  3.339934E-08 -2.224959E-09  4.381219E-08 -1.484689E-06 -4.243450E-07 -2.542350E-10  5.168800E-09 -7.733450E-09 -2.208250E-09
  5.630000E+00 -6.500000E+01  2.046500E+07  7.333000E+01  7.177100E-02  0.000000E+00  1.537700E-01  4.303500E-03  2.443600E-02 -7.596700E+03  1.000000E+00  6.479100E+02  1.099240E+03 -4.153421E-01  1.209788E-01 -7.589709E+02  1.298756E+04 -1.551251E-06 -1.325584E-07 -2.359313E-07 -2.698950E-08 -4.041368E-08  3.848450E-08 -2.309062E-09  4.295938E-08 -1.548942E-06 -1.755159E-07 -2.644700E-10  5.079450E-09 -8.082400E-09 -9.149500E-10
  6.266000E+00 -6.500000E+01  2.046500E+07  7.333000E+01  7.159700E-02  0.000000E+00  1.509200E-01  4.312600E-03  2.477000E-02 -7.585300E+03  1.000000E+00  6.479100E+02  1.097140E+03 -4.324892E-01  1.662605E-01 -6.845119E+02  1.037389E+04 -1.609157E-06  3.858124E-08 -2.402701E-07 -5.289855E-10 -4.243281E-08  4.181714E-08 -2.377879E-09  4.208642E-08 -1.606780E-06 -3.506865E-09 -2.730150E-10  4.987600E-09 -8.398250E-09 -1.830000E-11
  6.965000E+00 -6.500000E+01  2.046500E+07  7.333000E+01  7.142100E-02  0.000000E+00  1.481900E-01  4.321200E-03  2.509500E-02 -7.573800E+03  1.000000E+00  6.479100E+02  1.095140E+03 -4.476678E-01  2.251540E-01 -6.180510E+02  8.051763E+03 -1.659601E-06  2.590512E-07 -2.434045E-07  3.228246E-08 -4.426822E-08  4.649963E-08 -2.430930E-09  4.121213E-08 -1.657170E-06  2.178402E-07 -2.798000E-10  4.895250E-09 -8.675350E-09  1.139500E-09
  7.734000E+00 -6.500000E+01  2.046500E+07  7.333000E+01  7.124200E-02  0.000000E+00  1.456000E-01  4.329400E-03  2.540600E-02 -7.562000E+03  1.000000E+00  6.479200E+02  1.093240E+03 -4.612606E-01  2.747593E-01 -5.585013E+02  6.039660E+03 -1.704149E-06  4.435072E-07 -2.456613E-07  5.870271E-08 -4.594769E-08  5.040704E-08 -2.468493E-09  4.033967E-08 -1.701680E-06  4.031672E-07 -2.848400E-10  4.802800E-09 -8.921650E-09  2.112250E-09
  8.579000E+00 -6.500000E+01  2.046600E+07  7.333000E+01  7.106300E-02  0.000000E+00  1.431500E-01  4.337100E-03  2.570400E-02 -7.550300E+03  1.000000E+00  6.479200E+02  1.091450E+03 -4.727748E-01  3.192845E-01 -5.050885E+02  4.063745E+03 -1.741059E-06  6.079495E-07 -2.468511E-07  8.137835E-08 -4.742014E-08  5.392350E-08 -2.491798E-09  3.948365E-08 -1.738567E-06  5.684661E-07 -2.882500E-10  4.711700E-09 -9.127800E-09  2.982500E-09
  9.508000E+00 -6.500000E+01  2.046600E+07  7.333000E+01  7.088600E-02  0.000000E+00  1.408400E-01  4.344400E-03  2.599000E-02 -7.538600E+03  1.000000E+00  6.479200E+02  1.089770E+03 -4.821440E-01  3.574878E-01 -4.570944E+02  1.433967E+03 -1.770147E-06  7.480794E-07 -2.469950E-07  9.991326E-08 -4.867622E-08  5.693053E-08 -2.502895E-09  3.866187E-08 -1.767639E-06  7.094154E-07 -2.902450E-10  4.624150E-09 -9.292650E-09  3.727100E-09
  1.053000E+01 -6.500000E+01  2.046600E+07  7.333000E+01  7.071400E-02  0.000000E+00  1.386400E-01  4.351300E-03  2.626400E-02 -7.527400E+03  1.000000E+00  6.479200E+02  1.088170E+03 -4.902624E-01  3.962850E-01 -4.138986E+02 -9.791493E+03 -1.794712E-06  8.895485E-07 -2.465670E-07  1.180731E-07 -4.980394E-08  6.009742E-08 -2.505697E-09  3.789586E-08 -1.792203E-06  8.516527E-07 -2.912600E-10  4.542500E-09 -9.433600E-09  4.480065E-09
  1.165000E+01 -6.500000E+01  2.046600E+07  7.333000E+01  7.054800E-02  0.000000E+00  1.365300E-01  4.357900E-03  2.652900E-02 -7.516400E+03  1.000000E+00  6.479200E+02  1.086650E+03 -4.983876E-01  4.338641E-01 -3.749844E+02  9.804682E+03 -1.819576E-06  1.022701E-06 -2.463804E-07  1.327202E-07 -5.091440E-08  6.342383E-08 -2.503745E-09  3.719463E-08 -1.817071E-06  9.855053E-07 -2.917100E-10  4.468050E-09 -9.575450E-09  5.193205E-09
  1.289000E+01 -6.500000E+01  2.046600E+07  7.333000E+01  7.038600E-02  0.000000E+00  1.346700E-01  4.363700E-03  2.676600E-02 -7.505800E+03  1.000000E+00  6.479200E+02  1.085300E+03 -5.051540E-01  4.463177E-01 -3.397866E+02  5.434437E+03 -1.840298E-06  1.062894E-06 -2.462346E-07  1.341511E-07 -5.183763E-08  6.441574E-08 -2.498016E-09  3.655115E-08 -1.837791E-06  1.026342E-06 -2.916900E-10  4.400050E-09 -9.693400E-09  5.417200E-09
  1.425000E+01 -6.500000E+01  2.046600E+07  7.333000E+01  7.023500E-02  0.000000E+00  1.333100E-01  4.368000E-03  2.694000E-02 -7.495800E+03  1.000000E+00  6.479300E+02  1.084320E+03 -5.128190E-01  4.712892E-01 -3.078485E+02  4.015141E+03 -1.865319E-06  1.150773E-06 -2.474235E-07  1.432940E-07 -5.278552E-08  6.658336E-08 -2.496200E-09  3.597967E-08 -1.862817E-06  1.114796E-06 -2.921000E-10  4.339700E-09 -9.831400E-09  5.889800E-09
  1.574000E+01 -6.500000E+01  2.046600E+07  7.333000E+01  7.008400E-02  0.000000E+00  1.323500E-01  4.371000E-03  2.706300E-02 -7.485900E+03  1.000000E+00  6.479300E+02  1.083630E+03 -5.247055E-01  4.725378E-01 -2.789698E+02  3.237765E+03 -1.906408E-06  1.154036E-06 -2.512608E-07  1.423682E-07 -5.411510E-08  6.633375E-08 -2.507837E-09  3.543408E-08 -1.903896E-06  1.118600E-06 -2.940900E-10  4.282100E-09 -1.005215E-08  5.913350E-09
  1.739000E+01 -6.500000E+01  2.046600E+07  7.333000E+01  6.993400E-02  0.000000E+00  1.316100E-01  4.373300E-03  2.715900E-02 -7.476000E+03  1.000000E+00  6.479300E+02  1.083100E+03 -5.413735E-01  4.678439E-01 -2.529052E+02  2.733269E+03 -1.965012E-06  1.137115E-06 -2.575056E-07  1.397215E-07 -5.592420E-08  6.543298E-08 -2.536589E-09  3.491356E-08 -1.962471E-06  1.102202E-06 -2.981100E-10  4.227150E-09 -1.036500E-08  5.828450E-09
  1.919000E+01 -6.500000E+01  2.046600E+07  7.333000E+01  6.978100E-02  0.000000E+00  1.308400E-01  4.375700E-03  2.725900E-02 -7.465900E+03  1.000000E+00  6.479400E+02  1.082540E+03 -5.655003E-01  4.618254E-01 -2.293840E+02  2.395581E+03 -2.049918E-06  1.116103E-06 -2.666220E-07  1.369817E-07 -5.854411E-08  6.437114E-08 -2.585041E-09  3.440541E-08 -2.047331E-06  1.081699E-06 -3.045050E-10  4.173600E-09 -1.081850E-08  5.721050E-09
  2.118000E+01 -6.500000E+01  2.046700E+07  7.333000E+01  6.961400E-02  0.000000E+00  1.296500E-01  4.379400E-03  2.741400E-02 -7.454900E+03  1.000000E+00  6.479400E+02  1.081690E+03 -5.990730E-01  4.577005E-01 -2.082739E+02  2.125842E+03 -2.166887E-06  1.101359E-06 -2.782868E-07  1.346118E-07 -6.227105E-08  6.352225E-08 -2.650165E-09  3.387921E-08 -2.164236E-06  1.067479E-06 -3.129750E-10  4.118350E-09 -1.144650E-08  5.648300E-09
  2.336000E+01 -6.500000E+01  2.046700E+07  7.333000E+01  6.942400E-02  0.000000E+00  1.275800E-01  4.385800E-03  2.768500E-02 -7.442300E+03  1.000000E+00  6.479400E+02  1.080210E+03 -6.412311E-01  4.590070E-01 -1.894214E+02  1.760377E+03 -2.311156E-06  1.104038E-06 -2.906733E-07  1.329239E-07 -6.712703E-08  6.331063E-08 -2.718604E-09  3.329510E-08 -2.308437E-06  1.070743E-06 -3.220100E-10  4.057250E-09 -1.222800E-08  5.672000E-09
  2.576000E+01 -6.500000E+01  2.046700E+07  7.333000E+01  6.920300E-02  0.000000E+00  1.243600E-01  4.395800E-03  2.811300E-02 -7.427700E+03  1.000000E+00  6.479500E+02  1.077910E+03 -6.890137E-01  4.763686E-01 -1.726133E+02  1.300519E+03 -2.470814E-06  1.161104E-06 -3.013885E-07  1.356476E-07 -7.289398E-08  6.487979E-08 -2.771406E-09  3.262986E-08 -2.468041E-06  1.128474E-06 -3.294000E-10  3.987550E-09 -1.310300E-08  5.990400E-09
  2.840000E+01 -6.500000E+01  2.046700E+07  7.333000E+01  6.894500E-02  0.000000E+00  1.200200E-01  4.409200E-03  2.870100E-02 -7.410600E+03  1.000000E+00  6.479600E+02  1.074820E+03 -7.377165E-01  5.098835E-01 -1.575566E+02  9.347529E+02 -2.628638E-06  1.271847E-06 -3.081022E-07  1.419454E-07 -7.911647E-08  6.831061E-08 -2.788556E-09  3.186524E-08 -2.625851E-06  1.239982E-06 -3.327550E-10  3.907250E-09 -1.398050E-08  6.601700E-09
  3.131000E+01 -6.500000E+01  2.046800E+07  7.333000E+01  6.865100E-02  0.000000E+00  1.148000E-01  4.425100E-03  2.942300E-02 -7.391200E+03  1.000000E+00  6.479600E+02  1.071140E+03 -7.804364E-01  5.551529E-01 -1.439854E+02  6.981272E+02 -2.760669E-06  1.419921E-06 -3.085016E-07  1.494056E-07 -8.503803E-08  7.322021E-08 -2.752254E-09  3.100153E-08 -2.757917E-06  1.388915E-06 -3.298850E-10  3.816100E-09 -1.473150E-08  7.421000E-09
  3.450000E+01 -6.500000E+01  2.046800E+07  7.333000E+01  6.832900E-02  0.000000E+00  1.090400E-01  4.442700E-03  3.024100E-02 -7.369800E+03  1.000000E+00  6.479700E+02  1.067090E+03 -8.118860E-01  6.046814E-01 -1.316960E+02  5.447545E+02 -2.849569E-06  1.579583E-06 -3.017102E-07  1.556241E-07 -9.001058E-08  7.881352E-08 -2.657580E-09  3.006035E-08 -2.846911E-06  1.549521E-06 -3.200750E-10  3.716050E-09 -1.526050E-08  8.311400E-09
  3.801000E+01 -6.500000E+01  2.046900E+07  7.333000E+01  6.798800E-02  0.000000E+00  1.029900E-01  4.461000E-03  3.112400E-02 -7.347200E+03  1.000000E+00  6.479800E+02  1.062870E+03 -8.310346E-01  6.464447E-01 -1.205200E+02  4.373958E+02 -2.893056E-06  1.710229E-06 -2.885143E-07  1.573706E-07 -9.384538E-08  8.372268E-08 -2.515057E-09  2.906893E-08 -2.890542E-06  1.681159E-06 -3.044500E-10  3.609550E-09 -1.555150E-08  9.052000E-09
  4.187000E+01 -6.500000E+01  2.046900E+07  7.333000E+01  6.763500E-02  0.000000E+00  9.666100E-02  4.480000E-03  3.207300E-02 -7.323700E+03  1.000000E+00  6.479900E+02  1.058490E+03 -8.420073E-01  6.799413E-01 -1.103721E+02  3.564671E+02 -2.905701E-06  1.811584E-06 -2.705514E-07  1.556598E-07 -9.701324E-08  8.780733E-08 -2.343448E-09  2.805291E-08 -2.903360E-06  1.783529E-06 -2.851850E-10  3.499450E-09 -1.568200E-08  9.638350E-09
  4.612000E+01 -6.500000E+01  2.047000E+07  7.333000E+01  6.726600E-02  0.000000E+00  8.971400E-02  4.500700E-03  3.314700E-02 -7.299100E+03  1.000000E+00  6.480000E+02  1.053710E+03 -8.484370E-01  6.989015E-01 -1.012002E+02  2.932254E+02 -2.899477E-06  1.862102E-06 -2.485363E-07  1.486036E-07 -1.000050E-07  9.032886E-08 -2.153870E-09  2.699259E-08 -2.897324E-06  1.835112E-06 -2.635950E-10  3.383450E-09 -1.571800E-08  9.953700E-09
  5.079000E+01 -6.500000E+01  2.047000E+07  7.333000E+01  6.687200E-02  0.000000E+00  8.182700E-02  4.523900E-03  3.440900E-02 -7.272800E+03  1.000000E+00  6.480100E+02  1.048340E+03 -8.496825E-01  7.130772E-01 -9.288569E+01  2.422673E+02 -2.872714E-06  1.895292E-06 -2.227529E-07  1.392638E-07 -1.027329E-07  9.237692E-08 -1.946628E-09  2.586535E-08 -2.870768E-06  1.869426E-06 -2.396900E-10  3.258950E-09 -1.564950E-08  1.017845E-08
  5.592000E+01 -6.500000E+01  2.047100E+07  7.333000E+01  6.644100E-02  0.000000E+00  7.330400E-02  4.548900E-03  3.582200E-02 -7.244000E+03  1.000000E+00  6.480300E+02  1.042580E+03 -8.379964E-01  7.054711E-01 -8.527118E+01  2.016763E+02 -2.803066E-06  1.855169E-06 -1.944080E-07  1.243992E-07 -1.039376E-07  9.176998E-08 -1.711664E-09  2.462242E-08 -2.801345E-06  1.830548E-06 -2.121950E-10  3.120250E-09 -1.534450E-08  1.000395E-08
  6.156000E+01 -6.500000E+01  2.047200E+07  7.333000E+01  6.595500E-02  0.000000E+00  6.534800E-02  4.571900E-03  3.719100E-02 -7.211400E+03  1.000000E+00  6.480400E+02  1.037260E+03 -7.708293E-01  6.117840E-01 -7.816423E+01  1.748892E+02 -2.555748E-06  1.532186E-06 -1.599185E-07  9.357390E-08 -9.764829E-08  8.010166E-08 -1.413823E-09  2.320603E-08 -2.554326E-06  1.508981E-06 -1.764500E-10  2.960250E-09 -1.404600E-08  8.270400E-09
  6.777000E+01 -6.500000E+01  2.047200E+07  7.333000E+01  6.554100E-02  0.000000E+00  5.941000E-02  4.589000E-03  3.824500E-02 -7.183600E+03  1.000000E+00  6.480500E+02  1.033320E+03 -6.843227E-01  6.386488E-01 -7.137136E+01  1.427923E+02 -2.256979E-06  1.615800E-06 -1.320201E-07  9.348609E-08 -8.778340E-08  8.307894E-08 -1.154595E-09  2.202249E-08 -2.255824E-06  1.593777E-06 -1.449400E-10  2.825200E-09 -1.243200E-08  8.754350E-09
  7.460000E+01 -6.500000E+01  2.047300E+07  7.333000E+01  6.520900E-02  0.000000E+00  5.755400E-02  4.594400E-03  3.858000E-02 -7.161300E+03  1.000000E+00  6.480600E+02  1.032090E+03 -6.268714E-01  5.592925E-01 -6.492015E+01  1.232994E+02 -2.064933E-06  1.354022E-06 -1.187673E-07  7.672000E-08 -8.061903E-08  7.241821E-08 -9.932190E-10  2.110287E-08 -2.063939E-06  1.332919E-06 -1.252900E-10  2.719200E-09 -1.137800E-08  7.325000E-09
  8.210000E+01 -6.500000E+01  2.047300E+07  7.333000E+01  6.490600E-02  0.000000E+00  5.753300E-02  4.594500E-03  3.858400E-02 -7.140900E+03  1.000000E+00  6.480700E+02  1.032080E+03 -5.816044E-01  4.884599E-01 -5.898364E+01  1.073239E+02 -1.915868E-06  1.122490E-06 -1.101836E-07  6.342836E-08 -7.474891E-08  6.269679E-08 -8.656336E-10  2.027322E-08 -1.915001E-06  1.102216E-06 -1.097100E-10  2.622800E-09 -1.055350E-08  6.056350E-09
  9.035000E+01 -6.500000E+01  2.047400E+07  7.333000E+01  6.460400E-02  0.000000E+00  5.754200E-02  4.594500E-03  3.858300E-02 -7.120500E+03  1.000000E+00  6.480900E+02  1.032090E+03 -5.591012E-01  4.603903E-01 -5.359893E+01  9.108631E+01 -1.841822E-06  1.031447E-06 -1.059470E-07  5.824373E-08 -7.180557E-08  5.840147E-08 -7.781391E-10  1.945512E-08 -1.841045E-06  1.011992E-06 -9.909800E-11  2.527100E-09 -1.014250E-08  5.560150E-09
  9.942000E+01 -6.500000E+01  2.047500E+07  7.333000E+01  6.428600E-02  0.000000E+00  5.755300E-02  4.594500E-03  3.858100E-02 -7.099100E+03  1.000000E+00  6.481000E+02  1.032090E+03 -5.598396E-01  4.467745E-01 -4.870199E+01  7.641149E+01 -1.844340E-06  9.878331E-07 -1.061149E-07  5.579097E-08 -7.184891E-08  5.590778E-08 -7.249594E-10  1.860825E-08 -1.843619E-06  9.692252E-07 -9.279700E-11  2.427500E-09 -1.015300E-08  5.324350E-09
  1.094000E+02 -6.500000E+01  2.047500E+07  7.333000E+01  6.394800E-02  0.000000E+00  5.756300E-02  4.594600E-03  3.858000E-02 -7.076200E+03  1.000000E+00  6.481100E+02  1.032100E+03 -5.768080E-01  4.374064E-01 -4.425705E+01  6.383085E+01 -1.900327E-06  9.581630E-07 -1.093591E-07  5.414256E-08 -7.397355E-08  5.391626E-08 -6.908811E-10  1.772406E-08 -1.899642E-06  9.404392E-07 -8.891850E-11  2.322800E-09 -1.045750E-08  5.165100E-09
  1.204000E+02 -6.500000E+01  2.047600E+07  7.333000E+01  6.358700E-02  0.000000E+00  5.757300E-02  4.594600E-03  3.857800E-02 -7.051800E+03  1.000000E+00  6.481300E+02  1.032110E+03 -6.043346E-01  4.269808E-01 -4.022345E+01  5.339109E+01 -1.991109E-06  9.250334E-07 -1.146057E-07  5.229646E-08 -7.744827E-08  5.175331E-08 -6.648237E-10  1.680003E-08 -1.990448E-06  9.082332E-07 -8.606650E-11  2.212700E-09 -1.095300E-08  4.986900E-09
  1.324000E+02 -6.500000E+01  2.047700E+07  7.333000E+01  6.320100E-02  0.000000E+00  5.758200E-02  4.594600E-03  3.857700E-02 -7.025600E+03  1.000000E+00  6.481500E+02  1.032120E+03 -6.377789E-01  4.118135E-01 -3.655766E+01  4.497783E+01 -2.101392E-06  8.763582E-07 -1.209758E-07  4.955657E-08 -8.167602E-08  4.894981E-08 -6.391874E-10  1.583296E-08 -2.100754E-06  8.605243E-07 -8.326700E-11  2.096500E-09 -1.155500E-08  4.723600E-09
  1.457000E+02 -6.500000E+01  2.047800E+07  7.333000E+01  6.279100E-02  0.000000E+00  5.759100E-02  4.594700E-03  3.857600E-02 -6.997700E+03  1.000000E+00  6.481700E+02  1.032120E+03 -6.725352E-01  3.892319E-01 -3.322763E+01  3.833876E+01 -2.216002E-06  8.033612E-07 -1.275956E-07  4.541726E-08 -8.606617E-08  4.516415E-08 -6.085788E-10  1.481953E-08 -2.215395E-06  7.885432E-07 -7.981050E-11  1.973705E-09 -1.218000E-08  4.327100E-09
  1.603000E+02 -6.500000E+01  2.048000E+07  7.333000E+01  6.235500E-02  0.000000E+00  5.759900E-02  4.594800E-03  3.857500E-02 -6.968100E+03  1.000000E+00  6.482000E+02  1.032130E+03 -7.032960E-01  3.582235E-01 -3.020385E+01  3.335643E+01 -2.317456E-06  7.027251E-07 -1.334577E-07  3.968684E-08 -8.994073E-08  4.026842E-08 -5.692216E-10  1.375989E-08 -2.316884E-06  6.889672E-07 -7.517900E-11  1.843950E-09 -1.273200E-08  3.779400E-09
  1.763000E+02 -6.500000E+01  2.048100E+07  7.333000E+01  6.189700E-02  0.000000E+00  5.760600E-02  4.594900E-03  3.857500E-02 -6.936800E+03  1.000000E+00  6.482300E+02  1.032130E+03 -7.243996E-01  3.205373E-01 -2.745151E+01  2.991080E+01 -2.387084E-06  5.801862E-07 -1.374870E-07  3.269498E-08 -9.257826E-08  3.449245E-08 -5.194452E-10  1.266292E-08 -2.386563E-06  5.675212E-07 -6.911650E-11  1.708190E-09 -1.310850E-08  3.112100E-09
  1.940000E+02 -6.500000E+01  2.048300E+07  7.333000E+01  6.142200E-02  0.000000E+00  5.761200E-02  4.595000E-03  3.857500E-02 -6.904300E+03  1.000000E+00  6.482600E+02  1.032140E+03 -7.320490E-01  2.805653E-01 -2.495035E+01  2.791115E+01 -2.412377E-06  4.501542E-07 -1.389619E-07  2.527059E-08 -9.349759E-08  2.841217E-08 -4.609376E-10  1.154971E-08 -2.411916E-06  4.386040E-07 -6.180700E-11  1.568890E-09 -1.324050E-08  2.404200E-09
  2.134000E+02 -6.500000E+01  2.048500E+07  7.333000E+01  6.093500E-02  0.000000E+00  5.761800E-02  4.595200E-03  3.857500E-02 -6.870900E+03  1.000000E+00  6.483000E+02  1.032140E+03 -7.253754E-01  2.435747E-01 -2.268771E+01  2.734508E+01 -2.390461E-06  3.298985E-07 -1.377164E-07  1.840700E-08 -9.259226E-08  2.272461E-08 -3.981255E-10  1.045268E-08 -2.390065E-06  3.194462E-07 -5.380650E-11  1.430085E-09 -1.311350E-08  1.750400E-09
  2.347000E+02 -6.500000E+01  2.048700E+07  7.333000E+01  6.044800E-02  0.000000E+00  5.762300E-02  4.595300E-03  3.857500E-02 -6.837400E+03  1.000000E+00  6.483400E+02  1.032150E+03 -7.050994E-01  2.139555E-01 -2.062614E+01  2.802024E+01 -2.323706E-06  2.338014E-07 -1.338858E-07  1.293104E-08 -8.995761E-08  1.801939E-08 -3.357253E-10  9.408579E-09 -2.323372E-06  2.243928E-07 -4.573150E-11  1.296590E-09 -1.274100E-08  1.229100E-09
  2.581000E+02 -6.500000E+01  2.048900E+07  7.333000E+01  5.997200E-02  0.000000E+00  5.762800E-02  4.595500E-03  3.857500E-02 -6.804600E+03  1.000000E+00  6.483800E+02  1.032150E+03 -6.733794E-01  1.961955E-01 -1.874941E+01  2.804720E+01 -2.219229E-06  1.765581E-07 -1.278794E-07  9.688388E-09 -8.587198E-08  1.489396E-08 -2.776199E-10  8.449460E-09 -2.218950E-06  1.681088E-07 -3.810850E-11  1.172675E-09 -1.216250E-08  9.204500E-10
  2.839000E+02 -6.500000E+01  2.049100E+07  7.333000E+01  5.951600E-02  0.000000E+00  5.763300E-02  4.595600E-03  3.857500E-02 -6.773100E+03  1.000000E+00  6.484300E+02  1.032160E+03 -6.464496E-01  2.094361E-01 -1.704678E+01  1.983016E+01 -2.130520E-06  2.210688E-07 -1.227799E-07  1.230356E-08 -8.240606E-08  1.579655E-08 -2.307650E-10  7.598557E-09 -2.130289E-06  2.134700E-07 -3.191250E-11  1.061700E-09 -1.167100E-08  1.168450E-09
  3.123000E+02 -6.500000E+01  2.049300E+07  7.333000E+01  5.908900E-02  0.000000E+00  5.763800E-02  4.595800E-03  3.857500E-02 -6.743500E+03  1.000000E+00  6.484700E+02  1.032160E+03 -6.544379E-01  2.468409E-01 -1.549961E+01  1.243974E+01 -2.156880E-06  3.448593E-07 -1.243103E-07  1.948230E-08 -8.339779E-08  1.986493E-08 -2.031397E-10  6.860487E-09 -2.156678E-06  3.379986E-07 -2.828900E-11  9.646200E-10 -1.181000E-08  1.849650E-09
  3.434000E+02 -6.500000E+01  2.049600E+07  7.333000E+01  5.870200E-02  0.000000E+00  5.764200E-02  4.596000E-03  3.857600E-02 -6.716700E+03  1.000000E+00  6.485300E+02  1.032160E+03 -6.937590E-01  2.601795E-01 -1.409511E+01  9.584516E+00 -2.286505E-06  3.894117E-07 -1.317918E-07  2.208821E-08 -8.838685E-08  2.098056E-08 -1.895902E-10  6.230336E-09 -2.286315E-06  3.831819E-07 -2.656500E-11  8.809100E-10 -1.251500E-08  2.096350E-09
  3.777000E+02 -6.500000E+01  2.049900E+07  7.333000E+01  5.836300E-02  0.000000E+00  5.764600E-02  4.596300E-03  3.857700E-02 -6.693100E+03  1.000000E+00  6.485900E+02  1.032170E+03 -7.449733E-01  2.675302E-01 -1.281511E+01  7.658591E+00 -2.455319E-06  4.141615E-07 -1.415326E-07  2.354606E-08 -9.489417E-08  2.144338E-08 -1.817611E-10  5.716025E-09 -2.455135E-06  4.084456E-07 -2.560250E-11  8.120400E-10 -1.343500E-08  2.233950E-09
  4.154000E+02 -6.500000E+01  2.050300E+07  7.333000E+01  5.807800E-02  0.000000E+00  5.764900E-02  4.596600E-03  3.857800E-02 -6.673300E+03  1.000000E+00  6.486600E+02  1.032170E+03 -8.095349E-01  2.732107E-01 -1.165126E+01  6.185898E+00 -2.668109E-06  4.332976E-07 -1.538091E-07  2.467398E-08 -1.031049E-07  2.179553E-08 -1.793380E-10  5.312049E-09 -2.667929E-06  4.279854E-07 -2.537050E-11  7.575900E-10 -1.459550E-08  2.340350E-09
  4.568000E+02 -6.500000E+01  2.050700E+07  7.333000E+01  5.785000E-02  0.000000E+00  5.765300E-02  4.596900E-03  3.858000E-02 -6.657400E+03  1.000000E+00  6.487500E+02  1.032180E+03 -8.837816E-01  2.674302E-01 -1.059394E+01  5.234266E+00 -2.912811E-06  4.146697E-07 -1.679259E-07  2.361918E-08 -1.125530E-07  2.078283E-08 -1.812395E-10  5.003792E-09 -2.912630E-06  4.096657E-07 -2.572500E-11  7.157750E-10 -1.593050E-08  2.239800E-09
  5.024000E+02 -6.500000E+01  2.051300E+07  7.333000E+01  5.767700E-02  0.000000E+00  5.765600E-02  4.597400E-03  3.858200E-02 -6.645300E+03  1.000000E+00  6.488600E+02  1.032180E+03 -9.410455E-01  2.330747E-01 -9.632546E+00  5.184851E+00 -3.101536E-06  3.020541E-07 -1.788163E-07  1.714044E-08 -1.198424E-07  1.622133E-08 -1.821671E-10  4.775770E-09 -3.101354E-06  2.972784E-07 -2.591800E-11  6.846400E-10 -1.696000E-08  1.625150E-09
  5.525000E+02 -6.500000E+01  2.051900E+07  7.333000E+01  5.755400E-02  0.000000E+00  5.765900E-02  4.597900E-03  3.858500E-02 -6.636700E+03  1.000000E+00  6.489800E+02  1.032190E+03 -9.381354E-01  1.785818E-01 -8.758691E+00  8.030379E+00 -3.091927E-06  1.231907E-07 -1.782717E-07  6.837431E-09 -1.194720E-07  9.163749E-09 -1.742062E-10  4.610480E-09 -3.091754E-06  1.185804E-07 -2.482500E-11  6.619200E-10 -1.690550E-08  6.481800E-10
  6.076000E+02 -6.500000E+01  2.052500E+07  7.333000E+01  5.746700E-02  0.000000E+00  5.766200E-02  4.598400E-03  3.858800E-02 -6.630600E+03  1.000000E+00  6.491000E+02  1.032190E+03 -9.024567E-01  1.809635E-01 -7.964926E+00  6.332486E+00 -2.974308E-06  1.311497E-07 -1.714992E-07  7.303176E-09 -1.149306E-07  9.364270E-09 -1.617655E-10  4.498764E-09 -2.974151E-06  1.266511E-07 -2.308200E-11  6.465050E-10 -1.626100E-08  6.922500E-10
  6.682000E+02 -6.500000E+01  2.053200E+07  7.333000E+01  5.738300E-02  0.000000E+00  5.766500E-02  4.598900E-03  3.859100E-02 -6.624800E+03  1.000000E+00  6.492400E+02  1.032200E+03 -8.962682E-01  2.152030E-01 -7.243186E+00  3.336340E+00 -2.953895E-06  2.437585E-07 -1.703313E-07  1.380428E-08 -1.141279E-07  1.359356E-08 -1.352913E-10  4.377563E-09 -2.953764E-06  2.393809E-07 -1.942150E-11  6.297400E-10 -1.614250E-08  1.308300E-09
  7.348000E+02 -6.500000E+01  2.053900E+07  7.333000E+01  5.664200E-02  0.000000E+00  5.766700E-02  4.599600E-03  3.859400E-02 -6.572800E+03  1.000000E+00  6.493900E+02  1.032200E+03 -8.603426E-01  2.567796E-01 -6.586628E+00  2.087621E+00 -2.835474E-06  3.817582E-07 -1.635074E-07  2.184111E-08 -1.095424E-07  1.762228E-08 -1.084837E-10  3.022090E-09 -2.835366E-06  3.787368E-07 -1.568900E-11  4.406050E-10 -1.548900E-08  2.068000E-09
  8.081000E+02 -6.500000E+01  2.054700E+07  7.333000E+01  5.662200E-02  0.000000E+00  5.766700E-02  4.600200E-03  3.859800E-02 -6.571400E+03  1.000000E+00  6.495400E+02  1.032210E+03 -7.715867E-01  2.325566E-01 -5.989421E+00  1.975277E+00 -2.542924E-06  3.022279E-07 -1.466377E-07  1.725604E-08 -9.824719E-08  1.453493E-08 -9.440986E-11  3.001484E-09 -2.542825E-06  2.992261E-07 -1.366750E-11  4.376200E-10 -1.388950E-08  1.633800E-09
  8.887000E+02 -6.500000E+01  2.055400E+07  7.333000E+01  5.649200E-02  0.000000E+00  5.766700E-02  4.600800E-03  3.860200E-02 -6.562300E+03  1.000000E+00  6.496900E+02  1.032210E+03 -6.974386E-01  1.634548E-01 -5.446164E+00  4.586585E+00 -2.298524E-06  7.565782E-08 -1.325452E-07  4.205551E-09 -8.880907E-08  5.533390E-09 -8.079879E-11  2.731454E-09 -2.298434E-06  7.292624E-08 -1.171800E-11  3.992500E-10 -1.255300E-08  3.981050E-10
  9.772000E+02 -6.500000E+01  2.056100E+07  7.333000E+01  5.639800E-02  0.000000E+00  5.766800E-02  4.601400E-03  3.860600E-02 -6.555600E+03  1.000000E+00  6.498300E+02  1.032220E+03 -6.374336E-01  2.076751E-01 -4.952632E+00  1.649982E+00 -2.100754E-06  2.209356E-07 -1.211443E-07  1.258796E-08 -8.116221E-08  1.107050E-08 -6.012493E-11  2.657600E-09 -2.100687E-06  2.182789E-07 -8.773550E-12  3.888800E-10 -1.146750E-08  1.191500E-09
  1.075000E+03 -6.500000E+01  2.056900E+07  7.333000E+01  5.557500E-02  0.000000E+00  5.767000E-02  4.602000E-03  3.860900E-02 -6.497600E+03  1.000000E+00  6.499800E+02  1.032220E+03 -6.043704E-01  1.988663E-01 -4.503728E+00  1.495512E+00 -1.991797E-06  1.932646E-07 -1.148667E-07  1.105298E-08 -7.692647E-08  8.998897E-09 -2.229804E-11  1.607938E-09 -1.991774E-06  1.916563E-07 -3.283550E-12  2.387500E-10 -1.081950E-08  1.045150E-09
  1.182000E+03 -6.500000E+01  2.057500E+07  7.333000E+01  4.708800E-02  0.000000E+00  5.767100E-02  4.602500E-03  3.861200E-02 -5.881600E+03  1.000000E+00  6.501100E+02  1.032230E+03 -9.310491E-01  1.518049E-01 -4.020198E+00 -2.175270E-01 -3.151807E-06  4.073637E-08 -1.832915E-07  2.349322E-09 -9.645840E-08  1.572935E-09  0.000000E+00  0.000000E+00 -3.151807E-06  4.073637E-08  0.000000E+00  0.000000E+00 -1.651850E-08  2.202900E-10
  1.300000E+03 -6.500000E+01  2.057500E+07  7.333000E+01  0.000000E+00  0.000000E+00  5.837700E-02  1.000000E+00  2.692100E-02  0.000000E+00  1.000000E+00  0.000000E+00  1.029980E+03 -1.074279E+00  6.634181E-02 -3.614504E+00 -2.837135E-01 -3.652935E-06 -2.459702E-07 -2.149913E-07 -1.425799E-08 -6.939914E-08 -8.295035E-09  0.000000E+00  0.000000E+00 -3.652935E-06 -2.459702E-07  0.000000E+00  0.000000E+00 -1.889250E-08 -1.297600E-09
  1.429000E+03 -6.500000E+01  2.057900E+07  7.333000E+01  0.000000E+00  0.000000E+00  5.954500E-02  1.000000E+00  7.548200E-03  0.000000E+00  1.000000E+00  0.000000E+00  1.026290E+03 -7.732213E-01  1.097122E-01 -3.331383E+00 -9.404368E-01 -2.591670E-06 -1.008220E-07 -1.547525E-07 -5.977118E-09 -1.240684E-08 -1.197788E-09  0.000000E+00  0.000000E+00 -2.591670E-06 -1.008220E-07  0.000000E+00  0.000000E+00 -1.343900E-08 -5.220550E-10
  1.571000E+03 -6.500000E+01  2.058300E+07  7.333000E+01  0.000000E+00  0.000000E+00  5.993800E-02  1.000000E+00  1.029500E-03  0.000000E+00  1.000000E+00  0.000000E+00  1.025050E+03 -6.413069E-01  1.486626E-01 -3.041569E+00  3.321853E+00 -2.140484E-06  3.067169E-08 -1.283528E-07  1.838771E-09 -1.269192E-09  2.536521E-11  0.000000E+00  0.000000E+00 -2.140484E-06  3.067169E-08  0.000000E+00  0.000000E+00 -1.110800E-08  1.591850E-10
  1.728000E+03 -6.500000E+01  2.058700E+07  7.333000E+01  0.000000E+00  0.000000E+00  5.999200E-02  1.000000E+00  1.334500E-04  0.000000E+00  1.000000E+00  0.000000E+00  1.024880E+03 -5.532562E-01  1.207636E-01 -2.767783E+00 -1.111637E+00 -1.845634E-06 -6.259590E-08 -1.107291E-07 -3.754980E-09 -1.469434E-10 -1.277614E-11  0.000000E+00  0.000000E+00 -1.845634E-06 -6.259590E-08  0.000000E+00  0.000000E+00 -9.578950E-09 -3.248200E-10
  1.900000E+03 -6.500000E+01  2.059000E+07  7.333000E+01  0.000000E+00  0.000000E+00  5.999900E-02  1.000000E+00  9.694600E-06  0.000000E+00  1.000000E+00  0.000000E+00  1.024860E+03 -4.389134E-01  1.306874E-01 -2.516534E+00 -2.111656E+00 -1.464073E-06 -2.933595E-08 -8.784377E-08 -1.760132E-09 -8.131664E-12 -4.073611E-13  0.000000E+00  0.000000E+00 -1.464073E-06 -2.933595E-08  0.000000E+00  0.000000E+00 -7.598800E-09 -1.522350E-10
  2.089000E+03 -6.500000E+01  2.059300E+07  7.333000E+01  0.000000E+00  0.000000E+00  6.000000E-02  1.000000E+00  5.268000E-07  0.000000E+00  1.000000E+00  0.000000E+00  1.024860E+03 -3.184257E-01  1.170184E-01 -2.288369E+00 -6.129946E-01 -1.062154E-06 -7.512524E-08 -6.372918E-08 -4.507511E-09 -3.563778E-13 -6.455202E-14  0.000000E+00  0.000000E+00 -1.062154E-06 -7.512524E-08  0.000000E+00  0.000000E+00 -5.512750E-09 -3.898550E-10
  2.298000E+03 -6.500000E+01  2.059400E+07  7.333000E+01  0.000000E+00  0.000000E+00  6.000000E-02  1.000000E+00  2.007000E-08  0.000000E+00  1.000000E+00  0.000000E+00  1.024860E+03 -1.515839E-01  1.131780E-01 -2.081542E+00 -4.189930E-01 -5.056277E-07 -8.799047E-08 -3.033762E-08 -5.279416E-09 -8.114523E-15 -2.255038E-15  0.000000E+00  0.000000E+00 -5.056277E-07 -8.799047E-08  0.000000E+00  0.000000E+00 -2.624250E-09 -4.566150E-10
  2.527000E+03 -6.500000E+01  2.059500E+07  7.333000E+01  0.000000E+00  0.000000E+00  6.000000E-02  1.000000E+00  6.465200E-10  0.000000E+00  1.000000E+00  0.000000E+00  1.024860E+03 -6.066951E-02  1.393711E-01 -1.892750E+00 -1.559803E+02 -2.023702E-07 -2.454993E-10 -1.214219E-08 -1.472998E-11 -6.931323E-17 -1.864308E-19  0.000000E+00  0.000000E+00 -2.023702E-07 -2.454993E-10  0.000000E+00  0.000000E+00 -1.050300E-09 -1.274050E-12
  2.778000E+03 -6.500000E+01  2.059600E+07  7.333000E+01  0.000000E+00  0.000000E+00  6.000000E-02  1.000000E+00  1.665100E-11  0.000000E+00  1.000000E+00  0.000000E+00  1.024860E+03 -5.632435E-02  1.394481E-01 -1.721376E+00  2.503010E+03 -1.878762E-07  1.230136E-11 -1.127257E-08  7.380824E-13 -1.657254E-18  1.810111E-22  0.000000E+00  0.000000E+00 -1.878762E-07  1.230136E-11  0.000000E+00  0.000000E+00 -9.750950E-10  6.385300E-14
  3.055000E+03 -6.500000E+01  2.059600E+07  7.333000E+01  0.000000E+00  0.000000E+00  6.000000E-02  1.000000E+00  3.421800E-13  0.000000E+00  1.000000E+00  0.000000E+00  1.024860E+03 -5.200696E-02  1.394464E-01 -1.565399E+00  3.939119E+03 -1.734751E-07  6.390099E-12 -1.040852E-08  3.834061E-13 -3.133520E-20  1.930069E-24  0.000000E+00  0.000000E+00 -1.734751E-07  6.390099E-12  0.000000E+00  0.000000E+00 -9.003600E-10  3.316900E-14
  3.359000E+03 -6.500000E+01  2.059700E+07  7.333000E+01  0.000000E+00  0.000000E+00  6.000000E-02  1.000000E+00  5.651000E-15  0.000000E+00  1.000000E+00  0.000000E+00  1.024860E+03 -4.804710E-02  1.394461E-01 -1.423355E+00  3.744107E+03 -1.602665E-07  5.560323E-12 -9.615994E-09  3.336199E-13 -4.763982E-22  2.793222E-26  0.000000E+00  0.000000E+00 -1.602665E-07  5.560323E-12  0.000000E+00  0.000000E+00 -8.318050E-10  2.886200E-14
  3.694000E+03 -6.500000E+01  2.059700E+07  7.333000E+01  0.000000E+00  0.000000E+00  6.000000E-02  1.000000E+00  7.545000E-17  0.000000E+00  1.000000E+00  0.000000E+00  1.024860E+03 -4.443353E-02  1.394457E-01 -1.294577E+00  3.543572E+03 -1.482122E-07  4.858260E-12 -8.892729E-09  2.914958E-13 -5.867276E-24  3.280187E-28  0.000000E+00  0.000000E+00 -1.482122E-07  4.858260E-12  0.000000E+00  0.000000E+00 -7.692400E-10  2.521800E-14
  4.062000E+03 -6.500000E+01  2.059800E+07  7.333000E+01  0.000000E+00  0.000000E+00  6.000000E-02  1.000000E+00  8.195000E-19  0.000000E+00  1.000000E+00  0.000000E+00  1.024860E+03 -4.111231E-02  1.394460E-01 -1.177400E+00  3.394175E+03 -1.371338E-07  4.195029E-12 -8.228017E-09  2.517017E-13 -5.884559E-26  3.095253E-30  0.000000E+00  0.000000E+00 -1.371338E-07  4.195029E-12  0.000000E+00  0.000000E+00 -7.117400E-10  2.177500E-14
  4.467000E+03 -6.500000E+01  2.059800E+07  7.333000E+01  0.000000E+00  0.000000E+00  6.000000E-02  1.000000E+00  7.277700E-21  0.000000E+00  1.000000E+00  0.000000E+00  1.024860E+03 -3.804523E-02  1.394458E-01 -1.070648E+00  3.297986E+03 -1.269034E-07  3.571913E-12 -7.614187E-09  2.143150E-13 -4.829249E-28  2.353810E-32  0.000000E+00  0.000000E+00 -1.269034E-07  3.571913E-12  0.000000E+00  0.000000E+00 -6.586400E-10  1.854100E-14
  4.912000E+03 -6.500000E+01  2.059900E+07  7.333000E+01  0.000000E+00  0.000000E+00  6.000000E-02  1.000000E+00  5.304700E-23  0.000000E+00  1.000000E+00  0.000000E+00  1.024860E+03 -3.521217E-02  1.394451E-01 -9.736570E-01  3.257361E+03 -1.174533E-07  2.990243E-12 -7.047189E-09  1.794145E-13 -3.253376E-30  1.443894E-34  0.000000E+00  0.000000E+00 -1.174533E-07  2.990243E-12  0.000000E+00  0.000000E+00 -6.095950E-10  1.552150E-14
  5.401000E+03 -6.500000E+01  2.060000E+07  7.333000E+01  0.000000E+00  0.000000E+00  6.000000E-02  1.000000E+00  3.185300E-25  0.000000E+00  1.000000E+00  0.000000E+00  1.024860E+03 -3.258583E-02  1.394451E-01 -8.855733E-01  3.286374E+03 -1.086925E-07  2.450834E-12 -6.521552E-09  1.470503E-13 -1.806719E-32  7.141518E-37  0.000000E+00  0.000000E+00 -1.086925E-07  2.450834E-12  0.000000E+00  0.000000E+00 -5.641300E-10  1.272200E-14
  5.939000E+03 -6.500000E+01  2.060000E+07  7.333000E+01  0.000000E+00  0.000000E+00  6.000000E-02  1.000000E+00  1.579700E-27  0.000000E+00  1.000000E+00  0.000000E+00  1.024860E+03 -3.013131E-02  1.394451E-01 -8.053478E-01  3.408892E+03 -1.005052E-07  1.953790E-12 -6.030304E-09  1.172275E-13 -8.282074E-35  2.836786E-39  0.000000E+00  0.000000E+00 -1.005052E-07  1.953790E-12  0.000000E+00  0.000000E+00 -5.216350E-10  1.014155E-14
  6.530000E+03 -6.500000E+01  2.060100E+07  7.333000E+01  0.000000E+00  0.000000E+00  6.000000E-02  1.000000E+00  6.481000E-30  0.000000E+00  1.000000E+00  0.000000E+00  1.024860E+03 -2.782790E-02  1.394449E-01 -7.323377E-01  3.678489E+03 -9.282191E-08  1.497909E-12 -5.569305E-09  8.987470E-14 -3.138447E-37  8.963120E-42  0.000000E+00  0.000000E+00 -9.282191E-08  1.497909E-12  0.000000E+00  0.000000E+00 -4.817550E-10  7.775250E-15
  7.181000E+03 -6.500000E+01  2.060200E+07  7.333000E+01  0.000000E+00  0.000000E+00  6.000000E-02  1.000000E+00  2.197100E-32  0.000000E+00  1.000000E+00  0.000000E+00  1.024860E+03 -2.565649E-02  1.394447E-01 -6.659484E-01  4.216087E+03 -8.557866E-08  1.080730E-12 -5.134717E-09  6.484385E-14 -9.812598E-40  2.201809E-44  0.000000E+00  0.000000E+00 -8.557866E-08  1.080730E-12  0.000000E+00  0.000000E+00 -4.441600E-10  5.609750E-15
  7.896000E+03 -6.500000E+01  2.060200E+07  7.333000E+01  0.000000E+00  0.000000E+00  6.000000E-02  1.000000E+00  6.135300E-35  0.000000E+00  1.000000E+00  0.000000E+00  1.024860E+03 -2.359999E-02  1.394447E-01 -6.056737E-01  5.403161E+03 -7.871906E-08  6.974079E-13 -4.723149E-09  4.184450E-14 -2.522666E-42  3.984315E-47  0.000000E+00  0.000000E+00 -7.871906E-08  6.974079E-13  0.000000E+00  0.000000E+00 -4.085600E-10  3.620050E-15
  8.682000E+03 -6.500000E+01  2.060300E+07  7.333000E+01  0.000000E+00  0.000000E+00  6.000000E-02  1.000000E+00  1.402000E-37  0.000000E+00  1.000000E+00  0.000000E+00  1.024860E+03 -2.163262E-02  1.394446E-01 -5.508311E-01  9.147074E+03 -7.215650E-08  3.407321E-13 -4.329399E-09  2.044394E-14 -5.283920E-45  4.466511E-50  0.000000E+00  0.000000E+00 -7.215650E-08  3.407321E-13  0.000000E+00  0.000000E+00 -3.745000E-10  1.768650E-15
  9.547000E+03 -6.500000E+01  2.060400E+07  7.333000E+01  0.000000E+00  0.000000E+00  6.000000E-02  1.000000E+00  2.598100E-70  0.000000E+00  1.000000E+00  0.000000E+00  1.024860E+03 -1.033383E-02  1.394444E-01 -2.623390E-01  4.736504E+05 -3.446876E-08  2.670535E-14 -2.068131E-09  1.602321E-15 -8.955285E-78  6.075819E-84  0.000000E+00  0.000000E+00 -3.446876E-08  2.670535E-14  0.000000E+00  0.000000E+00 -1.788950E-10  1.386380E-16
  3.750000E-02 -7.500000E+01  2.057000E+07  7.389000E+01  5.906600E-02  2.294400E-02  2.693700E-01  3.961900E-03  1.434400E-02 -6.837800E+03  1.000000E+00  6.464900E+02  1.190750E+03 -2.524597E-03 -3.751016E+00 -2.420310E+04  1.235450E+07 -1.106844E-08 -1.714827E-05 -2.978937E-09 -4.621471E-06 -1.616564E-10 -2.344055E-07 -2.830497E-12  1.173891E-08 -1.106558E-08 -1.716002E-05 -3.852550E-13  1.657400E-09 -5.262000E-11 -8.399500E-08
  1.162000E-01 -7.500000E+01  2.057000E+07  7.389000E+01  6.045300E-02  0.000000E+00  2.692100E-01  3.962400E-03  1.435400E-02 -6.837800E+03  1.000000E+00  6.464900E+02  1.190610E+03 -7.860053E-03 -3.750648E+00 -3.583934E+04  3.624913E+06 -3.423996E-08 -1.714430E-05 -9.062624E-09 -4.618803E-06 -5.068970E-10 -2.344463E-07 -5.819273E-12  1.174048E-08 -3.423411E-08 -1.715603E-05 -7.920650E-13  1.628150E-09 -1.633200E-10 -8.264600E-08
  2.028000E-01 -7.500000E+01  2.057000E+07  7.389000E+01  6.045200E-02  0.000000E+00  2.625800E-01  3.986600E-03  1.477300E-02 -6.837600E+03  1.000000E+00  6.464900E+02  1.184980E+03 -1.375560E-02 -3.677578E+00 -1.906476E+04  1.896362E+06 -5.952463E-08 -1.672660E-05 -1.548289E-08 -4.441319E-06 -8.979538E-10 -2.325631E-07 -9.330052E-12  1.173927E-08 -5.951523E-08 -1.673832E-05 -1.269960E-12  1.619665E-09 -2.848550E-10 -8.081850E-08
  2.980000E-01 -7.500000E+01  2.057000E+07  7.389000E+01  6.045000E-02  0.000000E+00  2.586000E-01  4.001100E-03  1.503300E-02 -6.837500E+03  1.000000E+00  6.464900E+02  1.181620E+03 -2.006394E-02 -3.610431E+00 -1.278636E+04  1.176840E+06 -8.606080E-08 -1.637710E-05 -2.186640E-08 -4.310702E-06 -1.334145E-09 -2.299371E-07 -1.462844E-11  1.173953E-08 -8.604615E-08 -1.638886E-05 -1.991200E-12  1.619730E-09 -4.136050E-10 -7.912200E-08
  4.027000E-01 -7.500000E+01  2.057000E+07  7.389000E+01  6.044700E-02  0.000000E+00  2.508500E-01  4.029000E-03  1.555700E-02 -6.837300E+03  1.000000E+00  6.464900E+02  1.175130E+03 -2.698067E-02 -3.528845E+00 -9.508785E+03  8.017033E+05 -1.139651E-07 -1.581655E-05 -2.775024E-08 -4.024245E-06 -1.850110E-09 -2.308338E-07 -1.751612E-11  1.173919E-08 -1.139476E-07 -1.582828E-05 -2.384400E-12  1.619725E-09 -5.518450E-10 -7.650950E-08
  5.178000E-01 -7.500000E+01  2.057000E+07  7.389000E+01  6.044200E-02  0.000000E+00  2.378800E-01  4.075200E-03  1.649100E-02 -6.837000E+03  1.000000E+00  6.464900E+02  1.164400E+03 -3.507627E-02 -3.379105E+00 -7.497511E+03  5.785008E+05 -1.454577E-07 -1.484686E-05 -3.355975E-08 -3.557063E-06 -2.498180E-09 -2.316038E-07 -1.964092E-11  1.173645E-08 -1.454380E-07 -1.485861E-05 -2.673950E-12  1.619450E-09 -7.107150E-10 -7.257150E-08
  6.444000E-01 -7.500000E+01  2.057000E+07  7.389000E+01  6.043500E-02  0.000000E+00  2.251100E-01  4.120100E-03  1.747900E-02 -6.836500E+03  1.000000E+00  6.464900E+02  1.154020E+03 -4.445732E-02 -3.190460E+00 -6.112832E+03  4.295640E+05 -1.812619E-07 -1.378932E-05 -3.967469E-08 -3.124054E-06 -3.283376E-09 -2.281219E-07 -2.246751E-11  1.173044E-08 -1.812393E-07 -1.380104E-05 -3.059200E-12  1.618750E-09 -8.930150E-10 -6.801700E-08
  7.835000E-01 -7.500000E+01  2.057000E+07  7.389000E+01  6.042600E-02  0.000000E+00  2.138700E-01  4.159100E-03  1.841000E-02 -6.835900E+03  1.000000E+00  6.464900E+02  1.145030E+03 -5.481028E-02 -2.991201E+00 -5.092528E+03  3.251289E+05 -2.202614E-07 -1.276423E-05 -4.597148E-08 -2.753205E-06 -4.179920E-09 -2.217361E-07 -2.657496E-11  1.171972E-08 -2.202344E-07 -1.277596E-05 -3.619100E-12  1.617500E-09 -1.092845E-09 -6.343700E-08
  9.366000E-01 -7.500000E+01  2.057000E+07  7.389000E+01  6.041400E-02  0.000000E+00  2.044600E-01  4.191400E-03  1.923400E-02 -6.835000E+03  1.000000E+00  6.464900E+02  1.137590E+03 -6.582021E-02 -2.800180E+00 -4.307546E+03  2.495569E+05 -2.613457E-07 -1.183562E-05 -5.232984E-08 -2.448124E-06 -5.158865E-09 -2.138996E-07 -3.226425E-11  1.170410E-08 -2.613128E-07 -1.184733E-05 -4.394850E-12  1.615550E-09 -1.304300E-09 -5.918250E-08
  1.105000E+00 -7.500000E+01  2.057000E+07  7.389000E+01  6.040000E-02  0.000000E+00  1.966800E-01  4.217800E-03  1.994700E-02 -6.834100E+03  1.000000E+00  6.464900E+02  1.131500E+03 -7.732230E-02 -2.627165E+00 -3.685960E+03  1.935551E+05 -3.039000E-07 -1.102569E-05 -5.865549E-08 -2.200784E-06 -6.205538E-09 -2.057537E-07 -3.906307E-11  1.168386E-08 -3.038607E-07 -1.103738E-05 -5.322250E-12  1.613050E-09 -1.524200E-09 -5.540850E-08
  1.290000E+00 -7.500000E+01  2.057000E+07  7.389000E+01  6.038500E-02  0.000000E+00  1.898800E-01  4.240800E-03  2.059500E-02 -6.833000E+03  1.000000E+00  6.464900E+02  1.126230E+03 -8.935768E-02 -2.469379E+00 -3.184052E+03  1.515391E+05 -3.480302E-07 -1.030512E-05 -6.492841E-08 -1.991967E-06 -7.325732E-09 -1.977104E-07 -4.635898E-11  1.165863E-08 -3.479836E-07 -1.031677E-05 -6.318000E-12  1.609850E-09 -1.753200E-09 -5.201150E-08
  1.493000E+00 -7.500000E+01  2.057000E+07  7.389000E+01  6.036800E-02  0.000000E+00  1.836900E-01  4.261500E-03  2.120400E-02 -6.831900E+03  1.000000E+00  6.464900E+02  1.121480E+03 -1.020468E-01 -2.320617E+00 -2.772305E+03  1.194800E+05 -3.941546E-07 -9.639925E-06 -7.119175E-08 -1.808180E-06 -8.532271E-09 -1.896168E-07 -5.389721E-11  1.162732E-08 -3.941005E-07 -9.651550E-06 -7.347500E-12  1.605950E-09 -1.993550E-09 -4.884500E-08
  1.717000E+00 -7.500000E+01  2.057000E+07  7.389000E+01  6.034900E-02  0.000000E+00  1.779400E-01  4.280600E-03  2.178800E-02 -6.830600E+03  1.000000E+00  6.464900E+02  1.117090E+03 -1.154585E-01 -2.177490E+00 -2.429476E+03  9.478461E+04 -4.424967E-07 -9.011966E-06 -7.745632E-08 -1.642425E-06 -9.834033E-09 -1.813703E-07 -6.160955E-11  1.158879E-08 -4.424353E-07 -9.023556E-06 -8.401600E-12  1.601000E-09 -2.246500E-09 -4.582850E-08
  1.963000E+00 -7.500000E+01  2.057000E+07  7.389000E+01  6.032800E-02  0.000000E+00  1.725000E-01  4.298600E-03  2.235700E-02 -6.829200E+03  1.000000E+00  6.464900E+02  1.112970E+03 -1.296216E-01 -2.038137E+00 -2.140194E+03  7.553178E+04 -4.931215E-07 -8.410997E-06 -8.370213E-08 -1.490587E-06 -1.123700E-08 -1.729246E-07 -6.948497E-11  1.154226E-08 -4.930524E-07 -8.422530E-06 -9.479200E-12  1.595000E-09 -2.512500E-09 -4.291850E-08
  2.234000E+00 -7.500000E+01  2.057000E+07  7.389000E+01  6.030600E-02  0.000000E+00  1.673000E-01  4.315700E-03  2.291500E-02 -6.827600E+03  1.000000E+00  6.464900E+02  1.109050E+03 -1.445905E-01 -1.901032E+00 -1.893743E+03  6.041851E+04 -5.461864E-07 -7.829037E-06 -8.992405E-08 -1.349687E-06 -1.274969E-08 -1.642261E-07 -7.756064E-11  1.148724E-08 -5.461090E-07 -7.840518E-06 -1.058500E-11  1.587950E-09 -2.792450E-09 -4.007950E-08
  2.531000E+00 -7.500000E+01  2.057000E+07  7.389000E+01  6.028100E-02  0.000000E+00  1.622800E-01  4.332100E-03  2.346800E-02 -6.825900E+03  1.000000E+00  6.465000E+02  1.105290E+03 -1.604009E-01 -1.765295E+00 -1.682149E+03  4.846266E+04 -6.017807E-07 -7.261504E-06 -9.610550E-08 -1.217996E-06 -1.437916E-08 -1.552380E-07 -8.587022E-11  1.142362E-08 -6.016954E-07 -7.272926E-06 -1.172400E-11  1.579700E-09 -3.086850E-09 -3.729100E-08
  2.858000E+00 -7.500000E+01  2.057000E+07  7.389000E+01  6.025300E-02  0.000000E+00  1.574000E-01  4.347900E-03  2.401800E-02 -6.824000E+03  1.000000E+00  6.465000E+02  1.101670E+03 -1.770685E-01 -1.630296E+00 -1.499255E+03  3.896554E+04 -6.599165E-07 -6.705088E-06 -1.022172E-07 -1.094287E-06 -1.613088E-08 -1.459316E-07 -9.440668E-11  1.135178E-08 -6.598247E-07 -6.716434E-06 -1.289550E-11  1.570350E-09 -3.395900E-09 -3.453850E-08
  3.218000E+00 -7.500000E+01  2.057000E+07  7.389000E+01  6.022400E-02  0.000000E+00  1.526500E-01  4.363300E-03  2.456700E-02 -6.821900E+03  1.000000E+00  6.465000E+02  1.098150E+03 -1.945399E-01 -1.495508E+00 -1.340115E+03  3.136817E+04 -7.203561E-07 -6.157215E-06 -1.081933E-07 -9.776280E-07 -1.800404E-08 -1.362764E-07 -1.030839E-10  1.127218E-08 -7.202551E-07 -6.168481E-06 -1.408800E-11  1.560000E-09 -3.718500E-09 -3.181100E-08
  3.613000E+00 -7.500000E+01  2.057000E+07  7.389000E+01  6.019200E-02  0.000000E+00  1.479900E-01  4.378300E-03  2.511800E-02 -6.819700E+03  1.000000E+00  6.465000E+02  1.094720E+03 -2.127408E-01 -1.360314E+00 -1.200822E+03  2.526292E+04 -7.827811E-07 -5.614967E-06 -1.139601E-07 -8.671305E-07 -1.999559E-08 -1.262288E-07 -1.117716E-10  1.118550E-08 -7.826711E-07 -5.626154E-06 -1.528400E-11  1.548750E-09 -4.053100E-09 -2.909500E-08
  4.048000E+00 -7.500000E+01  2.057000E+07  7.389000E+01  6.015700E-02  0.000000E+00  1.434100E-01  4.392900E-03  2.567100E-02 -6.817400E+03  1.000000E+00  6.465000E+02  1.091380E+03 -2.315190E-01 -1.224205E+00 -1.078280E+03  2.032485E+04 -8.466074E-07 -5.076126E-06 -1.194172E-07 -7.621739E-07 -2.209421E-08 -1.157478E-07 -1.202799E-10  1.109195E-08 -8.464878E-07 -5.087217E-06 -1.645700E-11  1.536550E-09 -4.396700E-09 -2.637900E-08
  4.526000E+00 -7.500000E+01  2.057000E+07  7.389000E+01  6.012000E-02  0.000000E+00  1.389100E-01  4.407200E-03  2.622700E-02 -6.814800E+03  1.000000E+00  6.465000E+02  1.088110E+03 -2.506670E-01 -1.086814E+00 -9.701093E+02  1.633588E+04 -9.110747E-07 -4.539126E-06 -1.244568E-07 -6.623413E-07 -2.428198E-08 -1.047955E-07 -1.283793E-10  1.099129E-08 -9.109448E-07 -4.550119E-06 -1.757650E-11  1.523400E-09 -4.745350E-09 -2.365650E-08
  5.052000E+00 -7.500000E+01  2.057000E+07  7.389000E+01  6.008000E-02  0.000000E+00  1.344900E-01  4.421200E-03  2.678400E-02 -6.812000E+03  1.000000E+00  6.465000E+02  1.084910E+03 -2.698615E-01 -9.477689E-01 -8.743689E+02  1.306227E+04 -9.750365E-07 -4.002426E-06 -1.289473E-07 -5.672586E-07 -2.652697E-08 -9.333435E-08 -1.358099E-10  1.088235E-08 -9.748996E-07 -4.013309E-06 -1.860700E-11  1.509170E-09 -5.093000E-09 -2.092000E-08
  5.630000E+00 -7.500000E+01  2.057000E+07  7.389000E+01  6.003600E-02  0.000000E+00  1.301800E-01  4.434800E-03  2.734000E-02 -6.809000E+03  1.000000E+00  6.465000E+02  1.081810E+03 -2.885625E-01 -8.072355E-01 -7.890118E+02  1.036405E+04 -1.036621E-06 -3.466587E-06 -1.326995E-07 -4.769484E-07 -2.877228E-08 -8.137007E-08 -1.422750E-10  1.076293E-08 -1.036478E-06 -3.477351E-06 -1.950750E-11  1.493575E-09 -5.429700E-09 -1.817250E-08
  6.266000E+00 -7.500000E+01  2.057000E+07  7.389000E+01  5.998800E-02  0.000000E+00  1.260000E-01  4.447900E-03  2.789000E-02 -6.805700E+03  1.000000E+00  6.465000E+02  1.078820E+03 -3.062299E-01 -6.663310E-01 -7.128351E+02  8.102994E+03 -1.094023E-06 -2.935648E-06 -1.355856E-07 -3.919006E-07 -3.095538E-08 -6.900170E-08 -1.475832E-10  1.062998E-08 -1.093875E-06 -2.946281E-06 -2.025200E-11  1.476160E-09 -5.745600E-09 -1.543550E-08
  6.965000E+00 -7.500000E+01  2.057000E+07  7.389000E+01  5.993600E-02  0.000000E+00  1.220000E-01  4.460400E-03  2.842600E-02 -6.802100E+03  1.000000E+00  6.465000E+02  1.075970E+03 -3.221894E-01 -5.271993E-01 -6.446648E+02  6.163249E+03 -1.145041E-06 -2.417144E-06 -1.374829E-07 -3.129340E-07 -3.299475E-08 -5.644248E-08 -1.516425E-10  1.048001E-08 -1.144890E-06 -2.427626E-06 -2.082750E-11  1.456430E-09 -6.028550E-09 -1.274900E-08
  7.734000E+00 -7.500000E+01  2.057000E+07  7.389000E+01  5.988000E-02  0.000000E+00  1.182500E-01  4.472100E-03  2.893800E-02 -6.798300E+03  1.000000E+00  6.465000E+02  1.073300E+03 -3.358136E-01 -3.938399E-01 -5.833842E+02  4.405049E+03 -1.187702E-06 -1.925092E-06 -1.383470E-07 -2.415312E-07 -3.480751E-08 -4.410497E-08 -1.545494E-10  1.031173E-08 -1.187549E-06 -1.935396E-06 -2.124700E-11  1.434295E-09 -6.267600E-09 -1.018795E-08
  8.579000E+00 -7.500000E+01  2.057100E+07  7.389000E+01  5.982200E-02  0.000000E+00  1.148100E-01  4.482700E-03  2.941600E-02 -6.794200E+03  1.000000E+00  6.465000E+02  1.070870E+03 -3.468423E-01 -2.708800E-01 -5.281909E+02  2.611817E+03 -1.221383E-06 -1.475332E-06 -1.383259E-07 -1.791277E-07 -3.634383E-08 -3.248817E-08 -1.566406E-10  1.012923E-08 -1.221226E-06 -1.485459E-06 -2.155550E-11  1.410140E-09 -6.458700E-09 -7.837350E-09
  9.508000E+00 -7.500000E+01  2.057100E+07  7.389000E+01  5.976400E-02  0.000000E+00  1.117700E-01  4.492100E-03  2.984400E-02 -6.790200E+03  1.000000E+00  6.465000E+02  1.068730E+03 -3.553463E-01 -1.622612E-01 -4.783407E+02  1.060179E+02 -1.246651E-06 -1.081056E-06 -1.377127E-07 -1.266342E-07 -3.758669E-08 -2.203869E-08 -1.582865E-10  9.943157E-09 -1.246492E-06 -1.090997E-06 -2.180250E-11  1.385530E-09 -6.604000E-09 -5.769000E-09
  1.053000E+01 -7.500000E+01  2.057100E+07  7.389000E+01  5.971000E-02  0.000000E+00  1.092200E-01  4.499900E-03  3.020800E-02 -6.786500E+03  1.000000E+00  6.465000E+02  1.066950E+03 -3.616844E-01 -7.041012E-02 -4.331924E+02 -1.102362E+04 -1.265065E-06 -7.499036E-07 -1.369032E-07 -8.421438E-08 -3.854886E-08 -1.305897E-08 -1.598876E-10  9.766288E-09 -1.264905E-06 -7.596718E-07 -2.204150E-11  1.362015E-09 -6.711100E-09 -4.026235E-09
  1.165000E+01 -7.500000E+01  2.057100E+07  7.389000E+01  5.966400E-02  0.000000E+00  1.072600E-01  4.505900E-03  3.049000E-02 -6.783300E+03  1.000000E+00  6.465000E+02  1.065580E+03 -3.668957E-01  6.193294E-03 -3.923126E+02  8.633299E+03 -1.280369E-06 -4.781129E-07 -1.363820E-07 -5.231344E-08 -3.933027E-08 -5.304734E-09 -1.617398E-10  9.609607E-09 -1.280208E-06 -4.877225E-07 -2.231200E-11  1.341160E-09 -6.799600E-09 -2.589245E-09
  1.289000E+01 -7.500000E+01  2.057100E+07  7.389000E+01  5.962700E-02  0.000000E+00  1.058100E-01  4.510400E-03  3.070100E-02 -6.780800E+03  1.000000E+00  6.465000E+02  1.064570E+03 -3.721073E-01  6.432538E-02 -3.553560E+02  4.270759E+03 -1.296212E-06 -2.742872E-07 -1.363203E-07 -3.002495E-08 -4.007130E-08  7.201813E-10 -1.631287E-10  9.475019E-09 -1.296049E-06 -2.837624E-07 -2.251700E-11  1.323200E-09 -6.889550E-09 -1.507850E-09
  1.425000E+01 -7.500000E+01  2.057100E+07  7.389000E+01  5.959200E-02  0.000000E+00  1.045600E-01  4.514200E-03  3.088400E-02 -6.778400E+03  1.000000E+00  6.465100E+02  1.063690E+03 -3.771912E-01  1.051949E-01 -3.219519E+02  2.872378E+03 -1.311885E-06 -1.313728E-07 -1.364490E-07 -1.471354E-08 -4.077711E-08  4.956790E-09 -1.635397E-10  9.345188E-09 -1.311723E-06 -1.407182E-07 -2.258700E-11  1.305830E-09 -6.977850E-09 -7.483500E-10
  1.574000E+01 -7.500000E+01  2.057100E+07  7.389000E+01  5.955700E-02  0.000000E+00  1.034900E-01  4.517400E-03  3.104100E-02 -6.775900E+03  1.000000E+00  6.465100E+02  1.062950E+03 -3.812646E-01  1.297350E-01 -2.918139E+02  2.084954E+03 -1.324272E-06 -4.569509E-08 -1.364068E-07 -5.682461E-09 -4.135649E-08  7.465988E-09 -1.632439E-10  9.212358E-09 -1.324110E-06 -5.490762E-08 -2.256000E-11  1.288050E-09 -7.048100E-09 -2.922000E-10
  1.739000E+01 -7.500000E+01  2.057100E+07  7.389000E+01  5.952000E-02  0.000000E+00  1.025500E-01  4.520300E-03  3.118000E-02 -6.773400E+03  1.000000E+00  6.465100E+02  1.062300E+03 -3.834014E-01  1.407839E-01 -2.646175E+02  1.584798E+03 -1.330036E-06 -7.088830E-09 -1.357584E-07 -1.657527E-09 -4.171865E-08  8.529096E-09 -1.621635E-10  9.074468E-09 -1.329871E-06 -1.616330E-08 -2.242450E-11  1.269560E-09 -7.082850E-09 -8.605000E-11
  1.919000E+01 -7.500000E+01  2.057100E+07  7.389000E+01  5.948400E-02  0.000000E+00  1.016200E-01  4.523200E-03  3.131800E-02 -6.770900E+03  1.000000E+00  6.465100E+02  1.061650E+03 -3.828799E-01  1.428092E-01 -2.400240E+02  1.279244E+03 -1.326433E-06  1.327783E-10 -1.340502E-07 -8.945662E-10 -4.180361E-08  8.619259E-09 -1.601150E-10  8.935758E-09 -1.326271E-06 -8.803024E-09 -2.215400E-11  1.250885E-09 -7.068100E-09 -4.690000E-11
  2.118000E+01 -7.500000E+01  2.057100E+07  7.389000E+01  5.945000E-02  0.000000E+00  1.005200E-01  4.526500E-03  3.148200E-02 -6.768500E+03  1.000000E+00  6.465100E+02  1.060890E+03 -3.797103E-01  1.436205E-01 -2.178514E+02  1.037081E+03 -1.313142E-06  3.129516E-09 -1.309798E-07 -5.700145E-10 -4.164184E-08  8.581411E-09 -1.570148E-10  8.800145E-09 -1.312987E-06 -5.670701E-09 -2.173650E-11  1.232620E-09 -7.003050E-09 -3.025000E-11
  2.336000E+01 -7.500000E+01  2.057100E+07  7.389000E+01  5.941900E-02  0.000000E+00  9.898200E-02  4.531200E-03  3.171300E-02 -6.766400E+03  1.000000E+00  6.465200E+02  1.059820E+03 -3.749908E-01  1.533176E-01 -1.979453E+02  5.810497E+02 -1.293505E-06  3.681700E-08 -1.265397E-07  2.786286E-09 -4.139175E-08  9.520782E-09 -1.531621E-10  8.667719E-09 -1.293355E-06  2.814949E-08 -2.121350E-11  1.214770E-09 -6.906750E-09  1.502500E-10
  2.576000E+01 -7.500000E+01  2.057100E+07  7.389000E+01  5.939200E-02  0.000000E+00  9.667600E-02  4.538200E-03  3.206100E-02 -6.764500E+03  1.000000E+00  6.465200E+02  1.058230E+03 -3.708720E-01  1.811778E-01 -1.801538E+02 -8.308387E+02 -1.274465E-06  1.328604E-07 -1.210569E-07  1.201865E-08 -4.133271E-08  1.248760E-08 -1.492898E-10  8.540864E-09 -1.274316E-06  1.243186E-07 -2.068650E-11  1.197575E-09 -6.817550E-09  6.643950E-10
  2.840000E+01 -7.500000E+01  2.057200E+07  7.389000E+01  5.936700E-02  0.000000E+00  9.329700E-02  4.548400E-03  3.257900E-02 -6.762800E+03  1.000000E+00  6.465200E+02  1.055900E+03 -3.697964E-01  2.320092E-01 -1.642592E+02  2.567814E+03 -1.264054E-06  3.053676E-07 -1.150327E-07  2.689347E-08 -4.177287E-08  1.818903E-08 -1.461551E-10  8.422716E-09 -1.263908E-06  2.969449E-07 -2.026000E-11  1.181535E-09 -6.779250E-09  1.592785E-09
  3.131000E+01 -7.500000E+01  2.057200E+07  7.389000E+01  5.934300E-02  0.000000E+00  8.872300E-02  4.562100E-03  3.329300E-02 -6.761100E+03  1.000000E+00  6.465200E+02  1.052760E+03 -3.737495E-01  3.047326E-01 -1.499887E+02  1.026977E+03 -1.269258E-06  5.481564E-07 -1.092625E-07  4.517792E-08 -4.292820E-08  2.668527E-08 -1.442215E-10  8.305892E-09 -1.269113E-06  5.398512E-07 -2.000100E-11  1.165600E-09 -6.828750E-09  2.907750E-09
  3.450000E+01 -7.500000E+01  2.057200E+07  7.389000E+01  5.931300E-02  0.000000E+00  8.349500E-02  4.577800E-03  3.412700E-02 -6.759100E+03  1.000000E+00  6.465300E+02  1.049200E+03 -3.818795E-01  3.891317E-01 -1.370646E+02  6.696179E+02 -1.287880E-06  8.269166E-07 -1.040918E-07  6.394110E-08 -4.464849E-08  3.681000E-08 -1.431494E-10  8.172276E-09 -1.287735E-06  8.187441E-07 -1.986400E-11  1.147480E-09 -6.952350E-09  4.425050E-09
  3.801000E+01 -7.500000E+01  2.057200E+07  7.389000E+01  5.927500E-02  0.000000E+00  7.821800E-02  4.593500E-03  3.498800E-02 -6.756400E+03  1.000000E+00  6.465300E+02  1.045620E+03 -3.900426E-01  4.683225E-01 -1.252507E+02  4.971790E+02 -1.306615E-06  1.084932E-06 -9.895692E-08  7.863120E-08 -4.639265E-08  4.660508E-08 -1.416756E-10  8.015005E-09 -1.306473E-06  1.076915E-06 -1.967350E-11  1.126080E-09 -7.076450E-09  5.838750E-09
  4.187000E+01 -7.500000E+01  2.057200E+07  7.389000E+01  5.922700E-02  0.000000E+00  7.329700E-02  4.608000E-03  3.581100E-02 -6.753100E+03  1.000000E+00  6.465300E+02  1.042310E+03 -3.952356E-01  5.276706E-01 -1.144077E+02  3.910945E+02 -1.315926E-06  1.275103E-06 -9.352679E-08  8.696335E-08 -4.775478E-08  5.419727E-08 -1.389903E-10  7.833694E-09 -1.315787E-06  1.267270E-06 -1.931700E-11  1.101515E-09 -7.147950E-09  6.889600E-09
  4.612000E+01 -7.500000E+01  2.057200E+07  7.389000E+01  5.917200E-02  0.000000E+00  6.887100E-02  4.621000E-03  3.656500E-02 -6.749300E+03  1.000000E+00  6.465400E+02  1.039340E+03 -3.990124E-01  5.651606E-01 -1.044553E+02  3.159825E+02 -1.321249E-06  1.392801E-06 -8.838881E-08  9.011641E-08 -4.889365E-08  5.916676E-08 -1.358762E-10  7.633212E-09 -1.321113E-06  1.385167E-06 -1.890250E-11  1.074290E-09 -7.195700E-09  7.547250E-09
  5.079000E+01 -7.500000E+01  2.057300E+07  7.389000E+01  5.911100E-02  0.000000E+00  6.494900E-02  4.632500E-03  3.724700E-02 -6.745100E+03  1.000000E+00  6.465400E+02  1.036720E+03 -4.069759E-01  5.884157E-01 -9.529980E+01  2.585638E+02 -1.341237E-06  1.464298E-06 -8.486041E-08  9.068494E-08 -5.048150E-08  6.234119E-08 -1.342737E-10  7.419939E-09 -1.341102E-06  1.456875E-06 -1.869950E-11  1.045300E-09 -7.321150E-09  7.951850E-09
  5.592000E+01 -7.500000E+01  2.057300E+07  7.389000E+01  5.904600E-02  0.000000E+00  6.164500E-02  4.642100E-03  3.783000E-02 -6.740600E+03  1.000000E+00  6.465500E+02  1.034530E+03 -4.250519E-01  5.981498E-01 -8.687619E+01  2.131469E+02 -1.395567E-06  1.492393E-06 -8.428681E-08  8.923399E-08 -5.323476E-08  6.375648E-08 -1.359675E-10  7.196535E-09 -1.395430E-06  1.485196E-06 -1.895700E-11  1.014945E-09 -7.631250E-09  8.117200E-09
  6.156000E+01 -7.500000E+01  2.057300E+07  7.389000E+01  5.897600E-02  0.000000E+00  5.922400E-02  4.649200E-03  3.826300E-02 -6.735700E+03  1.000000E+00  6.465600E+02  1.032930E+03 -4.530273E-01  5.853279E-01 -7.910976E+01  1.776939E+02 -1.483828E-06  1.447934E-06 -8.686397E-08  8.440184E-08 -5.709184E-08  6.223021E-08 -1.407486E-10  6.965293E-09 -1.483687E-06  1.440969E-06 -1.964750E-11  9.835100E-10 -8.122900E-09  7.882600E-09
  6.777000E+01 -7.500000E+01  2.057400E+07  7.389000E+01  5.890100E-02  0.000000E+00  5.791200E-02  4.653000E-03  3.850000E-02 -6.730500E+03  1.000000E+00  6.465600E+02  1.032060E+03 -4.930059E-01  5.627583E-01 -7.194253E+01  1.492426E+02 -1.613054E-06  1.373251E-06 -9.311019E-08  7.896279E-08 -6.229776E-08  5.934285E-08 -1.484040E-10  6.739415E-09 -1.612906E-06  1.366514E-06 -2.074600E-11  9.527850E-10 -8.834150E-09  7.478700E-09
  7.460000E+01 -7.500000E+01  2.057400E+07  7.389000E+01  5.880700E-02  0.000000E+00  5.756100E-02  4.654000E-03  3.856300E-02 -6.724000E+03  1.000000E+00  6.465700E+02  1.031830E+03 -5.337509E-01  4.964925E-01 -6.537382E+01  1.291421E+02 -1.745990E-06  1.156996E-06 -1.004917E-07  6.623687E-08 -6.747964E-08  5.082060E-08 -1.549193E-10  6.491881E-09 -1.745835E-06  1.150504E-06 -2.169350E-11  9.192000E-10 -9.562250E-09  6.296750E-09
  8.210000E+01 -7.500000E+01  2.057500E+07  7.389000E+01  5.869800E-02  0.000000E+00  5.756000E-02  4.654100E-03  3.856400E-02 -6.716400E+03  1.000000E+00  6.465800E+02  1.031830E+03 -5.584469E-01  4.315758E-01 -5.939687E+01  1.134367E+02 -1.826785E-06  9.455265E-07 -1.051475E-07  5.407830E-08 -7.059587E-08  4.241788E-08 -1.558673E-10  6.231369E-09 -1.826632E-06  9.392959E-07 -2.186700E-11  8.838850E-10 -1.000335E-08  5.140150E-09
  9.035000E+01 -7.500000E+01  2.057500E+07  7.389000E+01  5.858300E-02  0.000000E+00  5.756700E-02  4.654100E-03  3.856300E-02 -6.708400E+03  1.000000E+00  6.465900E+02  1.031830E+03 -5.742305E-01  3.936631E-01 -5.397630E+01  9.849440E+01 -1.878436E-06  8.222071E-07 -1.081341E-07  4.699735E-08 -7.258399E-08  3.741930E-08 -1.537438E-10  5.977043E-09 -1.878286E-06  8.162289E-07 -2.161200E-11  8.493200E-10 -1.028500E-08  4.466200E-09
  9.942000E+01 -7.500000E+01  2.057600E+07  7.389000E+01  5.846200E-02  0.000000E+00  5.757400E-02  4.654100E-03  3.856200E-02 -6.700000E+03  1.000000E+00  6.466100E+02  1.031840E+03 -5.920648E-01  3.721644E-01 -4.904658E+01  8.430259E+01 -1.936801E-06  7.524263E-07 -1.115091E-07  4.299874E-08 -7.483076E-08  3.448686E-08 -1.515875E-10  5.724600E-09 -1.936649E-06  7.467020E-07 -2.135400E-11  8.150450E-10 -1.060350E-08  4.085350E-09
  1.094000E+02 -7.500000E+01  2.057700E+07  7.389000E+01  5.833500E-02  0.000000E+00  5.758200E-02  4.654200E-03  3.856100E-02 -6.691200E+03  1.000000E+00  6.466200E+02  1.031840E+03 -6.154351E-01  3.587150E-01 -4.457167E+01  7.144195E+01 -2.013280E-06  7.088863E-07 -1.159280E-07  4.051044E-08 -7.777658E-08  3.256662E-08 -1.502395E-10  5.472679E-09 -2.013127E-06  7.034136E-07 -2.121150E-11  7.807000E-10 -1.102050E-08  3.848050E-09
  1.204000E+02 -7.500000E+01  2.057700E+07  7.389000E+01  5.820100E-02  0.000000E+00  5.759000E-02  4.654200E-03  3.856000E-02 -6.681900E+03  1.000000E+00  6.466400E+02  1.031850E+03 -6.440872E-01  3.476004E-01 -4.051066E+01  6.037165E+01 -2.107034E-06  6.729450E-07 -1.213426E-07  3.845927E-08 -8.138927E-08  3.094063E-08 -1.494884E-10  5.221925E-09 -2.106882E-06  6.677235E-07 -2.115400E-11  7.465200E-10 -1.153200E-08  3.652350E-09
  1.324000E+02 -7.500000E+01  2.057800E+07  7.389000E+01  5.806200E-02  0.000000E+00  5.759700E-02  4.654300E-03  3.855900E-02 -6.672200E+03  1.000000E+00  6.466600E+02  1.031850E+03 -6.759472E-01  3.349106E-01 -3.681985E+01  5.129367E+01 -2.211283E-06  6.318549E-07 -1.273624E-07  3.611080E-08 -8.540682E-08  2.911808E-08 -1.487268E-10  4.973145E-09 -2.211133E-06  6.268815E-07 -2.109650E-11  7.124750E-10 -1.210050E-08  3.428550E-09
  1.457000E+02 -7.500000E+01  2.058000E+07  7.389000E+01  5.791800E-02  0.000000E+00  5.760400E-02  4.654400E-03  3.855900E-02 -6.662100E+03  1.000000E+00  6.466800E+02  1.031860E+03 -7.078832E-01  3.180877E-01 -3.346705E+01  4.410936E+01 -2.315781E-06  5.772689E-07 -1.333966E-07  3.298404E-08 -8.943349E-08  2.677838E-08 -1.472589E-10  4.727520E-09 -2.315634E-06  5.725413E-07 -2.094000E-11  6.788050E-10 -1.267000E-08  3.130900E-09
  1.603000E+02 -7.500000E+01  2.058100E+07  7.389000E+01  5.777000E-02  0.000000E+00  5.761000E-02  4.654500E-03  3.855800E-02 -6.651800E+03  1.000000E+00  6.467100E+02  1.031860E+03 -7.357655E-01  2.960494E-01 -3.042248E+01  3.878190E+01 -2.407017E-06  5.056585E-07 -1.386669E-07  2.887524E-08 -9.294783E-08  2.378765E-08 -1.443973E-10  4.487365E-09 -2.406873E-06  5.011715E-07 -2.058500E-11  6.457950E-10 -1.316750E-08  2.740300E-09
  1.763000E+02 -7.500000E+01  2.058200E+07  7.389000E+01  5.762100E-02  0.000000E+00  5.761600E-02  4.654600E-03  3.855800E-02 -6.641400E+03  1.000000E+00  6.467400E+02  1.031870E+03 -7.548271E-01  2.696314E-01 -2.765105E+01  3.523461E+01 -2.469397E-06  4.197493E-07 -1.422749E-07  2.394108E-08 -9.534822E-08  2.025425E-08 -1.395684E-10  4.256016E-09 -2.469257E-06  4.154933E-07 -1.994750E-11  6.139050E-10 -1.350700E-08  2.271500E-09
  1.940000E+02 -7.500000E+01  2.058400E+07  7.389000E+01  5.747200E-02  0.000000E+00  5.762100E-02  4.654700E-03  3.855800E-02 -6.630900E+03  1.000000E+00  6.467700E+02  1.031870E+03 -7.615803E-01  2.415327E-01 -2.513241E+01  3.340802E+01 -2.491506E-06  3.283412E-07 -1.435624E-07  1.868829E-08 -9.619392E-08  1.652068E-08 -1.326397E-10  4.036966E-09 -2.491375E-06  3.243041E-07 -1.900450E-11  5.836300E-10 -1.362550E-08  1.772700E-09
  2.134000E+02 -7.500000E+01  2.058600E+07  7.389000E+01  5.732700E-02  0.000000E+00  5.762600E-02  4.654800E-03  3.855800E-02 -6.620800E+03  1.000000E+00  6.468100E+02  1.031880E+03 -7.548723E-01  2.153199E-01 -2.285390E+01  3.330459E+01 -2.469569E-06  2.430676E-07 -1.423110E-07  1.378716E-08 -9.534005E-08  1.303917E-08 -1.239862E-10  3.834135E-09 -2.469450E-06  2.392336E-07 -1.780700E-11  5.555200E-10 -1.350350E-08  1.307500E-09
  2.347000E+02 -7.500000E+01  2.058800E+07  7.389000E+01  5.718900E-02  0.000000E+00  5.763100E-02  4.655000E-03  3.855800E-02 -6.611200E+03  1.000000E+00  6.468500E+02  1.031880E+03 -7.352249E-01  1.944292E-01 -2.077775E+01  3.452938E+01 -2.405309E-06  1.751319E-07 -1.386192E-07  9.883298E-09 -9.285349E-08  1.024529E-08 -1.141921E-10  3.651397E-09 -2.405197E-06  1.714806E-07 -1.643750E-11  5.301300E-10 -1.315050E-08  9.371300E-10
  2.581000E+02 -7.500000E+01  2.059000E+07  7.389000E+01  5.706200E-02  0.000000E+00  5.763500E-02  4.655200E-03  3.855800E-02 -6.602300E+03  1.000000E+00  6.468900E+02  1.031880E+03 -7.066418E-01  1.829581E-01 -1.888760E+01  3.402988E+01 -2.311811E-06  1.378928E-07 -1.332410E-07  7.746824E-09 -8.923934E-08  8.656327E-09 -1.041686E-10  3.491117E-09 -2.311706E-06  1.344018E-07 -1.502550E-11  5.078150E-10 -1.263750E-08  7.344050E-10
  2.839000E+02 -7.500000E+01  2.059200E+07  7.389000E+01  5.694700E-02  0.000000E+00  5.764000E-02  4.655300E-03  3.855900E-02 -6.594200E+03  1.000000E+00  6.469400E+02  1.031890E+03 -6.837245E-01  1.915961E-01 -1.717270E+01  2.450893E+01 -2.236841E-06  1.662341E-07 -1.289296E-07  9.388956E-09 -8.634203E-08  9.617646E-09 -9.605672E-11  3.353778E-09 -2.236746E-06  1.628804E-07 -1.388100E-11  4.886550E-10 -1.222600E-08  8.899150E-10
  3.123000E+02 -7.500000E+01  2.059400E+07  7.389000E+01  5.684500E-02  0.000000E+00  5.764400E-02  4.655500E-03  3.855900E-02 -6.587000E+03  1.000000E+00  6.469800E+02  1.031890E+03 -6.892137E-01  2.155750E-01 -1.561434E+01  1.554262E+01 -2.254804E-06  2.446009E-07 -1.299740E-07  1.391389E-08 -8.703300E-08  1.252772E-08 -9.274553E-11  3.237341E-09 -2.254710E-06  2.413637E-07 -1.342450E-11  4.723900E-10 -1.232300E-08  1.318650E-09
  3.434000E+02 -7.500000E+01  2.059700E+07  7.389000E+01  5.675600E-02  0.000000E+00  5.764700E-02  4.655700E-03  3.856000E-02 -6.580800E+03  1.000000E+00  6.470400E+02  1.031900E+03 -7.232823E-01  2.262908E-01 -1.419960E+01  1.177113E+01 -2.366255E-06  2.796672E-07 -1.364073E-07  1.594203E-08 -9.133380E-08  1.378525E-08 -9.385666E-11  3.138490E-09 -2.366160E-06  2.765292E-07 -1.360350E-11  4.585300E-10 -1.293100E-08  1.510700E-09
  3.777000E+02 -7.500000E+01  2.060000E+07  7.389000E+01  5.668300E-02  0.000000E+00  5.765100E-02  4.656000E-03  3.856100E-02 -6.575700E+03  1.000000E+00  6.471000E+02  1.031900E+03 -7.726281E-01  2.320180E-01 -1.291025E+01  9.343234E+00 -2.527691E-06  2.984392E-07 -1.457226E-07  1.702987E-08 -9.756551E-08  1.443311E-08 -9.735278E-11  3.058843E-09 -2.527596E-06  2.953802E-07 -1.412500E-11  4.473400E-10 -1.381200E-08  1.613500E-09
  4.154000E+02 -7.500000E+01  2.060400E+07  7.389000E+01  5.662600E-02  0.000000E+00  5.765400E-02  4.656300E-03  3.856200E-02 -6.571700E+03  1.000000E+00  6.471800E+02  1.031900E+03 -8.356062E-01  2.358282E-01 -1.173785E+01  7.540621E+00 -2.733722E-06  3.109403E-07 -1.576095E-07  1.775515E-08 -1.055201E-07  1.485680E-08 -1.028923E-10  2.997398E-09 -2.733621E-06  3.079427E-07 -1.494000E-11  4.386700E-10 -1.493700E-08  1.682050E-09
  4.568000E+02 -7.500000E+01  2.060800E+07  7.389000E+01  5.658200E-02  0.000000E+00  5.765700E-02  4.656700E-03  3.856400E-02 -6.568600E+03  1.000000E+00  6.472700E+02  1.031910E+03 -9.065199E-01  2.311890E-01 -1.067273E+01  6.428732E+00 -2.965700E-06  2.958624E-07 -1.709932E-07  1.688941E-08 -1.144786E-07  1.423042E-08 -1.096632E-10  2.949779E-09 -2.965590E-06  2.929125E-07 -1.593150E-11  4.319200E-10 -1.620400E-08  1.599900E-09
  5.024000E+02 -7.500000E+01  2.061400E+07  7.389000E+01  5.654800E-02  0.000000E+00  5.766100E-02  4.657100E-03  3.856700E-02 -6.566200E+03  1.000000E+00  6.473700E+02  1.031910E+03 -9.601580E-01  2.067342E-01 -9.704214E+00  6.522256E+00 -3.141149E-06  2.161350E-07 -1.811186E-07  1.229519E-08 -1.212576E-07  1.111934E-08 -1.145600E-10  2.910766E-09 -3.141032E-06  2.132243E-07 -1.664900E-11  4.263550E-10 -1.716200E-08  1.164605E-09
  5.525000E+02 -7.500000E+01  2.062000E+07  7.389000E+01  5.652200E-02  0.000000E+00  5.766300E-02  4.657600E-03  3.856900E-02 -6.564400E+03  1.000000E+00  6.475000E+02  1.031920E+03 -9.595553E-01  1.691114E-01 -8.823886E+00  1.019229E+01 -3.139152E-06  9.344155E-08 -1.810118E-07  5.222462E-09 -1.211876E-07  6.356109E-09 -1.131848E-10  2.877058E-09 -3.139036E-06  9.056449E-08 -1.645300E-11  4.215050E-10 -1.715050E-08  4.946350E-10
  6.076000E+02 -7.500000E+01  2.062600E+07  7.389000E+01  5.649900E-02  0.000000E+00  5.766600E-02  4.658100E-03  3.857200E-02 -6.562800E+03  1.000000E+00  6.476200E+02  1.031920E+03 -9.294237E-01  1.703827E-01 -8.024239E+00  8.138113E+00 -3.040546E-06  9.761956E-08 -1.753336E-07  5.465184E-09 -1.173886E-07  6.491561E-09 -1.078772E-10  2.849927E-09 -3.040441E-06  9.476974E-08 -1.568750E-11  4.175900E-10 -1.661100E-08  5.175900E-10
  6.682000E+02 -7.500000E+01  2.063300E+07  7.389000E+01  5.645400E-02  0.000000E+00  5.766900E-02  4.658700E-03  3.857500E-02 -6.559600E+03  1.000000E+00  6.477600E+02  1.031930E+03 -9.275106E-01  1.990839E-01 -7.297136E+00  3.962386E+00 -3.034270E-06  1.912687E-07 -1.749794E-07  1.086931E-08 -1.171365E-07  1.005146E-08 -8.602785E-11  2.795086E-09 -3.034186E-06  1.884734E-07 -1.259260E-11  4.097700E-10 -1.656800E-08  1.029285E-09
  7.348000E+02 -7.500000E+01  2.064100E+07  7.389000E+01  5.553900E-02  0.000000E+00  5.767000E-02  4.659300E-03  3.857900E-02 -6.495100E+03  1.000000E+00  6.479100E+02  1.031930E+03 -8.872787E-01  2.590531E-01 -6.635687E+00  2.072270E+00 -2.902638E-06  3.880106E-07 -1.673921E-07  2.228579E-08 -1.120476E-07  1.648259E-08 -6.338254E-11  1.584351E-09 -2.902572E-06  3.864261E-07 -9.368350E-12  2.361400E-10 -1.584150E-08  2.107750E-09
  8.081000E+02 -7.500000E+01  2.064800E+07  7.389000E+01  5.553800E-02  0.000000E+00  5.767000E-02  4.659900E-03  3.858300E-02 -6.495000E+03  1.000000E+00  6.480600E+02  1.031940E+03 -7.883594E-01  2.357301E-01 -6.034032E+00  1.939711E+00 -2.578994E-06  3.119841E-07 -1.487281E-07  1.790137E-08 -9.956112E-08  1.355018E-08 -5.274898E-11  1.583215E-09 -2.578944E-06  3.104004E-07 -7.811250E-12  2.359200E-10 -1.407300E-08  1.693050E-09
  8.887000E+02 -7.500000E+01  2.065500E+07  7.389000E+01  5.527000E-02  0.000000E+00  5.767000E-02  4.660500E-03  3.858700E-02 -6.476100E+03  1.000000E+00  6.482100E+02  1.031940E+03 -7.164419E-01  1.616649E-01 -5.486737E+00  4.839992E+00 -2.343690E-06  7.105583E-08 -1.351590E-07  4.028869E-09 -9.048305E-08  3.886149E-09 -4.406477E-11  1.196455E-09 -2.343654E-06  6.985927E-08 -6.541700E-12  1.790290E-10 -1.278700E-08  3.808400E-10
  9.772000E+02 -7.500000E+01  2.066300E+07  7.389000E+01  5.526900E-02  0.000000E+00  5.767100E-02  4.661200E-03  3.859100E-02 -6.476000E+03  1.000000E+00  6.483600E+02  1.031950E+03 -6.590800E-01  2.084773E-01 -4.989544E+00  1.637606E+00 -2.156027E-06  2.234694E-07 -1.243390E-07  1.281180E-08 -8.323657E-08  9.884869E-09 -3.082823E-11  1.319337E-09 -2.155994E-06  2.221503E-07 -4.603700E-12  1.974250E-10 -1.175700E-08  1.211300E-09
  1.075000E+03 -7.500000E+01  2.067000E+07  7.389000E+01  5.419600E-02  0.000000E+00  5.767200E-02  4.661800E-03  3.859500E-02 -6.399800E+03  1.000000E+00  6.485000E+02  1.031950E+03 -7.100186E-01  1.848323E-01 -4.537330E+00  1.914516E+00 -2.322660E-06  1.475123E-07 -1.339528E-07  8.479598E-09 -8.965469E-08  6.153738E-09 -9.484841E-12  4.821578E-10 -2.322645E-06  1.470297E-07 -1.435500E-12  7.297000E-11 -1.246900E-08  7.874450E-10
  1.182000E+03 -7.500000E+01  2.067500E+07  7.389000E+01  2.824100E-02  0.000000E+00  5.767300E-02  4.662200E-03  3.859700E-02 -4.345900E+03  1.000000E+00  6.486000E+02  1.031950E+03 -1.005753E+00  9.291369E-02 -4.073257E+00 -1.115138E+00 -3.345049E-06 -1.524917E-07 -1.958199E-07 -8.794586E-09 -8.098256E-08 -5.886345E-09  0.000000E+00  0.000000E+00 -3.345049E-06 -1.524917E-07  0.000000E+00  0.000000E+00 -1.748300E-08 -8.127300E-10
  1.300000E+03 -7.500000E+01  2.067600E+07  7.389000E+01  0.000000E+00  0.000000E+00  5.909200E-02  1.000000E+00  1.505700E-02  0.000000E+00  1.000000E+00  0.000000E+00  1.027450E+03 -1.032299E+00  9.006768E-02 -3.671280E+00 -5.767810E-01 -3.454002E-06 -1.679841E-07 -2.050669E-07 -9.852741E-09 -3.604292E-08 -3.752512E-09  0.000000E+00  0.000000E+00 -3.454002E-06 -1.679841E-07  0.000000E+00  0.000000E+00 -1.789700E-08 -8.683650E-10
  1.429000E+03 -7.500000E+01  2.068000E+07  7.389000E+01  0.000000E+00  0.000000E+00  5.977500E-02  1.000000E+00  3.732200E-03  0.000000E+00  1.000000E+00  0.000000E+00  1.025300E+03 -7.503827E-01  1.199967E-01 -3.363740E+00 -1.619951E+00 -2.490400E-06 -6.508563E-08 -1.490694E-07 -3.881219E-09 -5.887133E-09 -3.967808E-10  0.000000E+00  0.000000E+00 -2.490400E-06 -6.508563E-08  0.000000E+00  0.000000E+00 -1.292350E-08 -3.374600E-10
  1.571000E+03 -7.500000E+01  2.068300E+07  7.389000E+01  0.000000E+00  0.000000E+00  5.996500E-02  1.000000E+00  5.794600E-04  0.000000E+00  1.000000E+00  0.000000E+00  1.024700E+03 -6.414063E-01  1.465302E-01 -3.065104E+00  4.385675E+00 -2.124383E-06  2.340102E-08 -1.274206E-07  1.403391E-09 -7.075687E-10  1.109648E-11  0.000000E+00  0.000000E+00 -2.124383E-06  2.340102E-08  0.000000E+00  0.000000E+00 -1.102800E-08  1.214905E-10
  1.728000E+03 -7.500000E+01  2.068700E+07  7.389000E+01  0.000000E+00  0.000000E+00  5.999500E-02  1.000000E+00  7.788700E-05  0.000000E+00  1.000000E+00  0.000000E+00  1.024610E+03 -5.593913E-01  1.261446E-01 -2.788556E+00 -1.677667E+00 -1.852196E-06 -4.423773E-08 -1.111268E-07 -2.653967E-09 -8.622615E-11 -4.925076E-12  0.000000E+00  0.000000E+00 -1.852196E-06 -4.423773E-08  0.000000E+00  0.000000E+00 -9.615550E-09 -2.296200E-10
  1.900000E+03 -7.500000E+01  2.069000E+07  7.389000E+01  0.000000E+00  0.000000E+00  6.000000E-02  1.000000E+00  6.117300E-06  0.000000E+00  1.000000E+00  0.000000E+00  1.024600E+03 -4.449696E-01  1.330829E-01 -2.535350E+00 -3.043679E+00 -1.473257E-06 -2.115664E-08 -8.839533E-08 -1.269389E-09 -5.176008E-12 -1.746746E-13  0.000000E+00  0.000000E+00 -1.473257E-06 -2.115664E-08  0.000000E+00  0.000000E+00 -7.648450E-09 -1.098165E-10
  2.089000E+03 -7.500000E+01  2.069300E+07  7.389000E+01  0.000000E+00  0.000000E+00  6.000000E-02  1.000000E+00  3.450800E-07  0.000000E+00  1.000000E+00  0.000000E+00  1.024600E+03 -3.225731E-01  1.232756E-01 -2.305475E+00 -9.216673E-01 -1.068002E-06 -5.377238E-08 -6.408017E-08 -3.226345E-09 -2.350171E-13 -2.441327E-14  0.000000E+00  0.000000E+00 -1.068002E-06 -5.377238E-08  0.000000E+00  0.000000E+00 -5.544550E-09 -2.791150E-10
  2.298000E+03 -7.500000E+01  2.069500E+07  7.389000E+01  0.000000E+00  0.000000E+00  6.000000E-02  1.000000E+00  1.404900E-08  0.000000E+00  1.000000E+00  0.000000E+00  1.024600E+03 -1.541695E-01  1.205300E-01 -2.097102E+00 -6.377589E-01 -5.104364E-07 -6.290280E-08 -3.062615E-08 -3.774161E-09 -5.716751E-15 -1.110847E-15  0.000000E+00  0.000000E+00 -5.104364E-07 -6.290280E-08  0.000000E+00  0.000000E+00 -2.649900E-09 -3.265050E-10
  2.527000E+03 -7.500000E+01  2.069600E+07  7.389000E+01  0.000000E+00  0.000000E+00  6.000000E-02  1.000000E+00  4.645500E-10  0.000000E+00  1.000000E+00  0.000000E+00  1.024600E+03 -6.203774E-02  1.393592E-01 -1.906896E+00 -1.294623E+02 -2.053991E-07 -2.834590E-10 -1.232394E-08 -1.700754E-11 -5.093463E-17 -1.586885E-19  0.000000E+00  0.000000E+00 -2.053991E-07 -2.834590E-10  0.000000E+00  0.000000E+00 -1.066300E-09 -1.471350E-12
  2.778000E+03 -7.500000E+01  2.069600E+07  7.389000E+01  0.000000E+00  0.000000E+00  6.000000E-02  1.000000E+00  1.222100E-11  0.000000E+00  1.000000E+00  0.000000E+00  1.024600E+03 -5.713131E-02  1.394472E-01 -1.734241E+00  3.440222E+03 -1.891545E-07  9.105519E-12 -1.134924E-08  5.463320E-13 -1.225086E-18  9.776271E-23  0.000000E+00  0.000000E+00 -1.891545E-07  9.105519E-12  0.000000E+00  0.000000E+00 -9.819850E-10  4.727600E-14
  3.055000E+03 -7.500000E+01  2.069700E+07  7.389000E+01  0.000000E+00  0.000000E+00  6.000000E-02  1.000000E+00  2.561200E-13  0.000000E+00  1.000000E+00  0.000000E+00  1.024600E+03 -5.275051E-02  1.394460E-01 -1.577098E+00  4.863279E+03 -1.746498E-07  5.248976E-12 -1.047896E-08  3.149380E-13 -2.361883E-20  1.180977E-24  0.000000E+00  0.000000E+00 -1.746498E-07  5.248976E-12  0.000000E+00  0.000000E+00 -9.066850E-10  2.725250E-14
  3.359000E+03 -7.500000E+01  2.069700E+07  7.389000E+01  0.000000E+00  0.000000E+00  6.000000E-02  1.000000E+00  4.306500E-15  0.000000E+00  1.000000E+00  0.000000E+00  1.024600E+03 -4.873408E-02  1.394458E-01 -1.433992E+00  4.616535E+03 -1.613516E-07  4.572912E-12 -9.681084E-09  2.743750E-13 -3.655901E-22  1.742176E-26  0.000000E+00  0.000000E+00 -1.613516E-07  4.572912E-12  0.000000E+00  0.000000E+00 -8.376500E-10  2.374250E-14
  3.694000E+03 -7.500000E+01  2.069800E+07  7.389000E+01  0.000000E+00  0.000000E+00  6.000000E-02  1.000000E+00  5.845500E-17  0.000000E+00  1.000000E+00  0.000000E+00  1.024600E+03 -4.506869E-02  1.394457E-01 -1.304252E+00  4.369235E+03 -1.492158E-07  3.995551E-12 -8.952943E-09  2.397333E-13 -4.577130E-24  2.080125E-28  0.000000E+00  0.000000E+00 -1.492158E-07  3.995551E-12  0.000000E+00  0.000000E+00 -7.746500E-10  2.074500E-14
  4.062000E+03 -7.500000E+01  2.069800E+07  7.389000E+01  0.000000E+00  0.000000E+00  6.000000E-02  1.000000E+00  6.445400E-19  0.000000E+00  1.000000E+00  0.000000E+00  1.024600E+03 -4.169999E-02  1.394455E-01 -1.186199E+00  4.185021E+03 -1.380622E-07  3.450112E-12 -8.283742E-09  2.070067E-13 -4.660109E-26  1.993260E-30  0.000000E+00  0.000000E+00 -1.380622E-07  3.450112E-12  0.000000E+00  0.000000E+00 -7.167450E-10  1.791300E-14
  4.467000E+03 -7.500000E+01  2.069900E+07  7.389000E+01  0.000000E+00  0.000000E+00  6.000000E-02  1.000000E+00  5.803700E-21  0.000000E+00  1.000000E+00  0.000000E+00  1.024600E+03 -3.858908E-02  1.394453E-01 -1.078649E+00  4.066400E+03 -1.277625E-07  2.937653E-12 -7.665752E-09  1.762595E-13 -3.877564E-28  1.537649E-32  0.000000E+00  0.000000E+00 -1.277625E-07  2.937653E-12  0.000000E+00  0.000000E+00 -6.632700E-10  1.525250E-14
  4.912000E+03 -7.500000E+01  2.070000E+07  7.389000E+01  0.000000E+00  0.000000E+00  6.000000E-02  1.000000E+00  4.284800E-23  0.000000E+00  1.000000E+00  0.000000E+00  1.024600E+03 -3.571552E-02  1.394451E-01 -9.809334E-01  4.016360E+03 -1.182485E-07  2.459245E-12 -7.094895E-09  1.475546E-13 -2.645873E-30  9.559631E-35  0.000000E+00  0.000000E+00 -1.182485E-07  2.459245E-12  0.000000E+00  0.000000E+00 -6.138800E-10  1.276850E-14
  5.401000E+03 -7.500000E+01  2.070000E+07  7.389000E+01  0.000000E+00  0.000000E+00  6.000000E-02  1.000000E+00  2.603900E-25  0.000000E+00  1.000000E+00  0.000000E+00  1.024600E+03 -3.305162E-02  1.394451E-01 -8.921916E-01  4.052082E+03 -1.094283E-07  2.015644E-12 -6.565694E-09  1.209388E-13 -1.487013E-32  4.788370E-37  0.000000E+00  0.000000E+00 -1.094283E-07  2.015644E-12  0.000000E+00  0.000000E+00 -5.680950E-10  1.046540E-14
  5.939000E+03 -7.500000E+01  2.070100E+07  7.389000E+01  0.000000E+00  0.000000E+00  6.000000E-02  1.000000E+00  1.306000E-27  0.000000E+00  1.000000E+00  0.000000E+00  1.024600E+03 -3.056203E-02  1.394451E-01 -8.113663E-01  4.203122E+03 -1.011856E-07  1.606864E-12 -6.071133E-09  9.641179E-14 -6.893710E-35  1.924976E-39  0.000000E+00  0.000000E+00 -1.011856E-07  1.606864E-12  0.000000E+00  0.000000E+00 -5.253000E-10  8.342900E-15
  6.530000E+03 -7.500000E+01  2.070200E+07  7.389000E+01  0.000000E+00  0.000000E+00  6.000000E-02  1.000000E+00  5.415700E-30  0.000000E+00  1.000000E+00  0.000000E+00  1.024600E+03 -2.822569E-02  1.394449E-01 -7.378108E-01  4.535647E+03 -9.345046E-08  1.231902E-12 -5.607020E-09  7.391424E-14 -2.640407E-37  6.151731E-42  0.000000E+00  0.000000E+00 -9.345046E-08  1.231902E-12  0.000000E+00  0.000000E+00 -4.851400E-10  6.396050E-15
  7.181000E+03 -7.500000E+01  2.070200E+07  7.389000E+01  0.000000E+00  0.000000E+00  6.000000E-02  1.000000E+00  1.854800E-32  0.000000E+00  1.000000E+00  0.000000E+00  1.024600E+03 -2.602323E-02  1.394447E-01 -6.709252E-01  5.198357E+03 -8.615814E-08  8.888273E-13 -5.169482E-09  5.332970E-14 -8.340209E-40  1.527767E-44  0.000000E+00  0.000000E+00 -8.615814E-08  8.888273E-13  0.000000E+00  0.000000E+00 -4.472850E-10  4.614800E-15
  7.896000E+03 -7.500000E+01  2.070300E+07  7.389000E+01  0.000000E+00  0.000000E+00  6.000000E-02  1.000000E+00  5.230600E-35  0.000000E+00  1.000000E+00  0.000000E+00  1.024600E+03 -2.393740E-02  1.394447E-01 -6.102001E-01  6.662147E+03 -7.925208E-08  5.735687E-13 -4.755122E-09  3.441418E-14 -2.165296E-42  2.793640E-47  0.000000E+00  0.000000E+00 -7.925208E-08  5.735687E-13  0.000000E+00  0.000000E+00 -4.114350E-10  2.978000E-15
  8.682000E+03 -7.500000E+01  2.070400E+07  7.389000E+01  0.000000E+00  0.000000E+00  6.000000E-02  1.000000E+00  1.206700E-37  0.000000E+00  1.000000E+00  0.000000E+00  1.024600E+03 -2.194189E-02  1.394446E-01 -5.549476E-01  1.127826E+04 -7.264507E-08  2.802292E-13 -4.358710E-09  1.681377E-14 -4.578541E-45  3.163407E-50  0.000000E+00  0.000000E+00 -7.264507E-08  2.802292E-13  0.000000E+00  0.000000E+00 -3.771350E-10  1.454950E-15
  9.547000E+03 -7.500000E+01  2.070400E+07  7.389000E+01  0.000000E+00  0.000000E+00  6.000000E-02  1.000000E+00  2.256800E-70  0.000000E+00  1.000000E+00  0.000000E+00  1.024600E+03 -1.048154E-02  1.394444E-01 -2.643000E-01  9.277855E+05 -3.470214E-08  2.598512E-14 -2.082132E-09  1.559107E-15 -7.831738E-78  5.842070E-84  0.000000E+00  0.000000E+00 -3.470214E-08  2.598512E-14  0.000000E+00  0.000000E+00 -1.801550E-10  1.349016E-16
  3.750000E-02 -8.500000E+01  2.067400E+07  7.444000E+01  5.662400E-02  2.245700E-02  2.694900E-01  4.012900E-03  1.435200E-02 -6.662600E+03  1.000000E+00  6.451000E+02  1.190580E+03  3.495671E-04 -4.363857E+00 -2.435813E+04  1.254366E+07  1.522835E-09 -1.968981E-05  4.105826E-10 -5.306324E-06  2.114707E-11 -2.776044E-07 -7.223398E-13  5.001797E-09  1.523557E-09 -1.969479E-05 -1.045550E-13  7.366550E-10  7.392000E-12 -9.570200E-08
  1.162000E-01 -8.500000E+01  2.067400E+07  7.444000E+01  5.697000E-02  1.649600E-02  2.694900E-01  4.012900E-03  1.435200E-02 -6.662700E+03  1.000000E+00  6.451000E+02  1.190580E+03  1.084851E-03 -4.364411E+00 -3.596061E+04  3.680450E+06  4.725418E-09 -1.968994E-05  1.273980E-09 -5.304757E-06  6.590622E-11 -2.776963E-07 -1.950195E-12  5.010485E-09  4.727367E-09 -1.969492E-05 -2.793400E-13  7.334050E-10  2.284150E-11 -9.430100E-08
  2.028000E-01 -8.500000E+01  2.067400E+07  7.444000E+01  5.792800E-02  0.000000E+00  2.625800E-01  4.038400E-03  1.478700E-02 -6.662800E+03  1.000000E+00  6.451000E+02  1.184710E+03  1.538055E-03 -4.348655E+00 -1.903860E+04  1.936445E+06  6.664898E-09 -1.942716E-05  1.773019E-09 -5.102561E-06  9.418185E-11 -2.821994E-07 -3.038317E-12  5.029961E-09  6.667954E-09 -1.943222E-05 -4.324850E-13  7.252150E-10  3.196050E-11 -9.273300E-08
  2.980000E-01 -8.500000E+01  2.067400E+07  7.444000E+01  5.793200E-02  0.000000E+00  2.556200E-01  4.064000E-03  1.524600E-02 -6.663100E+03  1.000000E+00  6.451000E+02  1.178840E+03  1.804660E-03 -4.262362E+00 -1.279329E+04  1.207841E+06  7.739946E-09 -1.890292E-05  2.003640E-09 -4.861735E-06  1.123829E-10 -2.812145E-07 -4.109478E-12  5.032970E-09  7.744084E-09 -1.890798E-05 -5.849150E-13  7.245450E-10  3.701150E-11 -9.058350E-08
  4.027000E-01 -8.500000E+01  2.067400E+07  7.444000E+01  5.793600E-02  0.000000E+00  2.483200E-01  4.090600E-03  1.574600E-02 -6.663400E+03  1.000000E+00  6.451000E+02  1.172750E+03  2.253632E-03 -4.179903E+00 -9.473895E+03  8.213302E+05  9.565683E-09 -1.834735E-05  2.407843E-09 -4.580786E-06  1.434748E-10 -2.821929E-07 -5.108182E-12  5.052790E-09  9.570793E-09 -1.835238E-05 -7.269950E-13  7.273250E-10  4.597500E-11 -8.839300E-08
  5.178000E-01 -8.500000E+01  2.067400E+07  7.444000E+01  5.794300E-02  0.000000E+00  2.382400E-01  4.126900E-03  1.647500E-02 -6.663800E+03  1.000000E+00  6.451000E+02  1.164430E+03  2.595954E-03 -4.066803E+00 -7.422825E+03  5.901428E+05  1.088529E-08 -1.757118E-05  2.648108E-09 -4.184153E-06  1.694689E-10 -2.846354E-07 -6.136340E-12  5.089508E-09  1.089142E-08 -1.757626E-05 -8.732150E-13  7.324800E-10  5.263300E-11 -8.534750E-08
  6.444000E-01 -8.500000E+01  2.067400E+07  7.444000E+01  5.795100E-02  0.000000E+00  2.271800E-01  4.166400E-03  1.732400E-02 -6.664400E+03  1.000000E+00  6.451000E+02  1.155430E+03  2.517291E-03 -3.916219E+00 -6.037859E+03  4.381302E+05  1.040601E-08 -1.665456E-05  2.427550E-09 -3.767496E-06  1.688038E-10 -2.847867E-07 -6.861050E-12  5.140898E-09  1.041288E-08 -1.665970E-05 -9.761850E-13  7.397200E-10  5.067700E-11 -8.157550E-08
  7.835000E-01 -8.500000E+01  2.067400E+07  7.444000E+01  5.796000E-02  0.000000E+00  2.162500E-01  4.204900E-03  1.821600E-02 -6.665000E+03  1.000000E+00  6.451000E+02  1.146660E+03  1.912213E-03 -3.738888E+00 -5.032500E+03  3.323116E+05  7.793884E-09 -1.567647E-05  1.739555E-09 -3.372642E-06  1.308288E-10 -2.819897E-07 -7.010403E-12  5.201261E-09  7.800898E-09 -1.568169E-05 -9.972800E-13  7.482250E-10  3.823600E-11 -7.738100E-08
  9.366000E-01 -8.500000E+01  2.067400E+07  7.444000E+01  5.796900E-02  0.000000E+00  2.061900E-01  4.239900E-03  1.908600E-02 -6.665700E+03  1.000000E+00  6.451000E+02  1.138680E+03  8.685538E-04 -3.549979E+00 -4.250385E+03  2.558566E+05  3.504691E-09 -1.470842E-05  7.540965E-10 -3.021250E-06  5.771409E-11 -2.766628E-07 -6.734825E-12  5.262642E-09  3.511425E-09 -1.471366E-05 -9.579450E-13  7.568650E-10  1.731035E-11 -7.309500E-08
  1.105000E+00 -8.500000E+01  2.067400E+07  7.444000E+01  5.797800E-02  0.000000E+00  1.974500E-01  4.270100E-03  1.988200E-02 -6.666300E+03  1.000000E+00  6.451000E+02  1.131840E+03 -3.982353E-04 -3.363803E+00 -3.670757E+03  1.990748E+05 -1.525345E-09 -1.380425E-05 -2.801574E-10 -2.721385E-06 -3.816361E-11 -2.697124E-07 -6.123418E-12  5.317047E-09 -1.519225E-09 -1.380956E-05 -8.708550E-13  7.644650E-10 -7.647650E-12 -6.899550E-08
  1.290000E+00 -8.500000E+01  2.067400E+07  7.444000E+01  5.798600E-02  0.000000E+00  1.899900E-01  4.295600E-03  2.059000E-02 -6.666900E+03  1.000000E+00  6.451000E+02  1.126050E+03 -1.658742E-03 -3.186782E+00 -3.213630E+03  1.563167E+05 -6.393846E-09 -1.297623E-05 -1.184871E-09 -2.465617E-06 -1.395300E-10 -2.619850E-07 -5.167646E-12  5.359220E-09 -6.388678E-09 -1.298157E-05 -7.348400E-13  7.703750E-10 -3.213750E-11 -6.517700E-08
  1.493000E+00 -8.500000E+01  2.067400E+07  7.444000E+01  5.799300E-02  0.000000E+00  1.833400E-01  4.318100E-03  2.124400E-02 -6.667300E+03  1.000000E+00  6.451000E+02  1.120940E+03 -2.775200E-03 -3.016577E+00 -2.796988E+03  1.235995E+05 -1.061936E-08 -1.220242E-05 -1.907952E-09 -2.240310E-06 -2.333520E-10 -2.537362E-07 -3.963600E-12  5.387848E-09 -1.061541E-08 -1.220780E-05 -5.635750E-13  7.743900E-10 -5.360900E-11 -6.156150E-08
  1.717000E+00 -8.500000E+01  2.067400E+07  7.444000E+01  5.799700E-02  0.000000E+00  1.772300E-01  4.338700E-03  2.186500E-02 -6.667600E+03  1.000000E+00  6.451000E+02  1.116290E+03 -3.705182E-03 -2.851297E+00 -2.451336E+03  9.834276E+04 -1.407058E-08 -1.146841E-05 -2.448805E-09 -2.037557E-06 -3.149365E-10 -2.450593E-07 -2.691240E-12  5.403485E-09 -1.406789E-08 -1.147381E-05 -3.826400E-13  7.765600E-10 -7.131850E-11 -5.809400E-08
  1.963000E+00 -8.500000E+01  2.067400E+07  7.444000E+01  5.799800E-02  0.000000E+00  1.715300E-01  4.357800E-03  2.246300E-02 -6.667700E+03  1.000000E+00  6.451000E+02  1.111970E+03 -4.452156E-03 -2.689961E+00 -2.159764E+03  7.861517E+04 -1.678266E-08 -1.076632E-05 -2.829834E-09 -1.852854E-06 -3.836918E-10 -2.360120E-07 -1.506150E-12  5.407552E-09 -1.678117E-08 -1.077173E-05 -2.141400E-13  7.771000E-10 -8.538850E-11 -5.474550E-08
  2.234000E+00 -8.500000E+01  2.067400E+07  7.444000E+01  5.799700E-02  0.000000E+00  1.661200E-01  4.375800E-03  2.304600E-02 -6.667600E+03  1.000000E+00  6.451000E+02  1.107900E+03 -5.049356E-03 -2.531598E+00 -1.911346E+03  6.310450E+04 -1.889802E-08 -1.008954E-05 -3.087657E-09 -1.682862E-06 -4.417320E-10 -2.266132E-07 -5.172000E-13  5.401836E-09 -1.889753E-08 -1.009493E-05 -7.353500E-14  7.763250E-10 -9.649700E-11 -5.149050E-08
  2.531000E+00 -8.500000E+01  2.067400E+07  7.444000E+01  5.799300E-02  0.000000E+00  1.609200E-01  4.392900E-03  2.362100E-02 -6.667400E+03  1.000000E+00  6.451000E+02  1.104020E+03 -5.554814E-03 -2.375348E+00 -1.698062E+03  5.081917E+04 -2.064525E-08 -9.432765E-06 -3.268051E-09 -1.525148E-06 -4.936103E-10 -2.168557E-07  2.131039E-13  5.388305E-09 -2.064545E-08 -9.438153E-06  3.030150E-14  7.744400E-10 -1.057850E-10 -4.830600E-08
  2.858000E+00 -8.500000E+01  2.067400E+07  7.444000E+01  5.798700E-02  0.000000E+00  1.558700E-01  4.409500E-03  2.419400E-02 -6.667000E+03  1.000000E+00  6.451000E+02  1.100270E+03 -6.049489E-03 -2.220408E+00 -1.513754E+03  4.105177E+04 -2.233016E-08 -8.791572E-06 -3.423124E-09 -1.377865E-06 -5.463167E-10 -2.067198E-07  6.631492E-13  5.368953E-09 -2.233082E-08 -8.796936E-06  9.429650E-14  7.717250E-10 -1.148050E-10 -4.517450E-08
  3.218000E+00 -8.500000E+01  2.067400E+07  7.444000E+01  5.798000E-02  0.000000E+00  1.509100E-01  4.425700E-03  2.477100E-02 -6.666400E+03  1.000000E+00  6.451000E+02  1.096610E+03 -6.635653E-03 -2.066032E+00 -1.353471E+03  3.323451E+04 -2.432780E-08 -8.162067E-06 -3.608685E-09 -1.239569E-06 -6.092921E-10 -1.961686E-07  8.413986E-13  5.345569E-09 -2.432866E-08 -8.167404E-06  1.196550E-13  7.684550E-10 -1.254900E-10 -4.207750E-08
  3.613000E+00 -8.500000E+01  2.067400E+07  7.444000E+01  5.797000E-02  0.000000E+00  1.459800E-01  4.441800E-03  2.535800E-02 -6.665800E+03  1.000000E+00  6.451000E+02  1.092990E+03 -7.440606E-03 -1.911330E+00 -1.213306E+03  2.695358E+04 -2.709357E-08 -7.540142E-06 -3.884107E-09 -1.108986E-06 -6.949836E-10 -1.851462E-07  7.767886E-13  5.319630E-09 -2.709437E-08 -7.545459E-06  1.104840E-13  7.648700E-10 -1.402250E-10 -3.899800E-08
  4.048000E+00 -8.500000E+01  2.067400E+07  7.444000E+01  5.796000E-02  0.000000E+00  1.410300E-01  4.457800E-03  2.596300E-02 -6.665100E+03  1.000000E+00  6.451000E+02  1.089380E+03 -8.617330E-03 -1.755324E+00 -1.090166E+03  2.187899E+04 -3.116248E-08 -6.921622E-06 -4.310132E-09 -9.850345E-07 -8.191633E-10 -1.735759E-07  5.118626E-13  5.292140E-09 -3.116300E-08 -6.926915E-06  7.281450E-14  7.610450E-10 -1.618250E-10 -3.591450E-08
  4.526000E+00 -8.500000E+01  2.067400E+07  7.444000E+01  5.794900E-02  0.000000E+00  1.359800E-01  4.474000E-03  2.659300E-02 -6.664300E+03  1.000000E+00  6.451000E+02  1.085720E+03 -1.034940E-02 -1.596977E+00 -9.816755E+02  1.779210E+04 -3.716303E-08 -6.302328E-06 -4.947898E-09 -8.668083E-07 -1.001731E-09 -1.613641E-07  1.012489E-13  5.263395E-09 -3.716303E-08 -6.307595E-06  1.440100E-14  7.570600E-10 -1.936450E-10 -3.280650E-08
  5.052000E+00 -8.500000E+01  2.067400E+07  7.444000E+01  5.793600E-02  0.000000E+00  1.307900E-01  4.490600E-03  2.725800E-02 -6.663400E+03  1.000000E+00  6.451000E+02  1.081980E+03 -1.284593E-02 -1.435395E+00 -8.858853E+02  1.445661E+04 -4.579426E-08 -5.678919E-06 -5.852701E-09 -7.537328E-07 -1.266624E-09 -1.484142E-07 -3.925925E-13  5.232540E-09 -4.579379E-08 -5.684162E-06 -5.588950E-14  7.527700E-10 -2.394600E-10 -2.965800E-08
  5.630000E+00 -8.500000E+01  2.067400E+07  7.444000E+01  5.792100E-02  0.000000E+00  1.254100E-01  4.507700E-03  2.796500E-02 -6.662300E+03  1.000000E+00  6.451000E+02  1.078130E+03 -1.633264E-02 -1.269993E+00 -8.007183E+02  1.173763E+04 -5.779061E-08 -5.049393E-06 -7.067034E-09 -6.455812E-07 -1.641322E-09 -1.346489E-07 -9.100140E-13  5.197180E-09 -5.778964E-08 -5.054599E-06 -1.295800E-13  7.478650E-10 -3.032850E-10 -2.645800E-08
  6.266000E+00 -8.500000E+01  2.067400E+07  7.444000E+01  5.790200E-02  0.000000E+00  1.198400E-01  4.525300E-03  2.871700E-02 -6.661000E+03  1.000000E+00  6.451000E+02  1.074160E+03 -2.105736E-02 -1.101487E+00 -7.248932E+02  9.505435E+03 -7.394278E-08 -4.416648E-06 -8.624597E-09 -5.429386E-07 -2.157440E-09 -1.200990E-07 -1.427271E-12  5.153110E-09 -7.394126E-08 -4.421796E-06 -2.033100E-13  7.417450E-10 -3.894900E-10 -2.322000E-08
  6.965000E+00 -8.500000E+01  2.067400E+07  7.444000E+01  5.787700E-02  0.000000E+00  1.141500E-01  4.543100E-03  2.950300E-02 -6.659300E+03  1.000000E+00  6.451000E+02  1.070150E+03 -2.727658E-02 -9.328168E-01 -6.570996E+02  7.669632E+03 -9.505931E-08 -3.791542E-06 -1.055237E-08 -4.474298E-07 -2.848906E-09 -1.050145E-07 -2.034229E-12  5.094429E-09 -9.505727E-08 -3.796645E-06 -2.899200E-13  7.336000E-10 -5.025650E-10 -2.000100E-08
  7.734000E+00 -8.500000E+01  2.067400E+07  7.444000E+01  5.784400E-02  0.000000E+00  1.085700E-01  4.560500E-03  3.029600E-02 -6.657000E+03  1.000000E+00  6.451000E+02  1.066220E+03 -3.526004E-02 -7.699080E-01 -5.960760E+02  6.145450E+03 -1.219962E-07 -3.195258E-06 -1.288441E-08 -3.616884E-07 -3.751364E-09 -8.996447E-08 -3.009503E-12  5.015938E-09 -1.219932E-07 -3.200268E-06 -4.292050E-13  7.227000E-10 -6.472400E-10 -1.691200E-08
  8.579000E+00 -8.500000E+01  2.067400E+07  7.444000E+01  5.780300E-02  0.000000E+00  1.033100E-01  4.576800E-03  3.106100E-02 -6.654100E+03  1.000000E+00  6.451000E+02  1.062560E+03 -4.530548E-02 -6.201373E-01 -5.409452E+02  4.875838E+03 -1.557144E-07 -2.653185E-06 -1.567187E-08 -2.882073E-07 -4.903108E-09 -7.572328E-08 -4.743713E-12  4.917362E-09 -1.557095E-07 -2.658099E-06 -6.770600E-13  7.089950E-10 -8.287750E-10 -1.408850E-08
  9.508000E+00 -8.500000E+01  2.067400E+07  7.444000E+01  5.775700E-02  0.000000E+00  9.855400E-02  4.591400E-03  3.177000E-02 -6.650900E+03  1.000000E+00  6.451000E+02  1.059260E+03 -5.770997E-02 -4.892306E-01 -4.909963E+02  3.815010E+03 -1.971715E-07 -2.184018E-06 -1.896435E-08 -2.279978E-07 -6.342413E-09 -6.296544E-08 -7.443470E-12  4.805863E-09 -1.971637E-07 -2.188824E-06 -1.063255E-12  6.934700E-10 -1.052425E-09 -1.163215E-08
  1.053000E+01 -8.500000E+01  2.067400E+07  7.444000E+01  5.771000E-02  0.000000E+00  9.430800E-02  4.604400E-03  3.241600E-02 -6.647600E+03  1.000000E+00  6.451000E+02  1.056330E+03 -7.268931E-02 -3.794613E-01 -4.456736E+02  2.926313E+03 -2.470455E-07 -1.793829E-06 -2.278385E-08 -1.803085E-07 -8.098343E-09 -5.204681E-08 -1.094661E-11  4.692149E-09 -2.470342E-07 -1.798524E-06 -1.564850E-12  6.776050E-10 -1.321950E-09 -9.581900E-09
  1.165000E+01 -8.500000E+01  2.067400E+07  7.444000E+01  5.766600E-02  0.000000E+00  9.056200E-02  4.615900E-03  3.299600E-02 -6.644500E+03  1.000000E+00  6.451000E+02  1.053760E+03 -9.020344E-02 -2.918703E-01 -4.045723E+02  2.184546E+03 -3.051633E-07 -1.484559E-06 -2.708680E-08 -1.440486E-07 -1.016987E-08 -4.319486E-08 -1.490726E-11  4.583438E-09 -3.051484E-07 -1.489140E-06 -2.132550E-12  6.624100E-10 -1.636550E-09 -7.950750E-09
  1.289000E+01 -8.500000E+01  2.067400E+07  7.444000E+01  5.762400E-02  0.000000E+00  8.730100E-02  4.625800E-03  3.351000E-02 -6.641600E+03  1.000000E+00  6.451000E+02  1.051520E+03 -1.099156E-01 -2.244041E-01 -3.672851E+02  1.573325E+03 -3.703655E-07 -1.247567E-06 -3.175530E-08 -1.171646E-07 -1.252100E-08 -3.630153E-08 -1.900994E-11  4.482018E-09 -3.703464E-07 -1.252046E-06 -2.721400E-12  6.482150E-10 -1.990050E-09 -6.698050E-09
  1.425000E+01 -8.500000E+01  2.067400E+07  7.444000E+01  5.758300E-02  0.000000E+00  8.445100E-02  4.634400E-03  3.396400E-02 -6.638700E+03  1.000000E+00  6.451000E+02  1.049580E+03 -1.315004E-01 -1.701033E-01 -3.334127E+02  1.057103E+03 -4.415628E-07 -1.057648E-06 -3.670227E-08 -9.623756E-08 -1.511418E-08 -3.070263E-08 -2.309676E-11  4.385730E-09 -4.415394E-07 -1.062033E-06 -3.308850E-12  6.347300E-10 -2.376550E-09 -5.691950E-09
  1.574000E+01 -8.500000E+01  2.067400E+07  7.444000E+01  5.754100E-02  0.000000E+00  8.200100E-02  4.641800E-03  3.436000E-02 -6.635800E+03  1.000000E+00  6.451000E+02  1.047920E+03 -1.543045E-01 -1.252094E-01 -3.026965E+02  6.249859E+02 -5.166178E-07 -9.015497E-07 -4.179200E-08 -7.968692E-08 -1.786968E-08 -2.601789E-08 -2.708397E-11  4.291457E-09 -5.165906E-07 -9.058427E-07 -3.882950E-12  6.215200E-10 -2.784350E-09 -4.862700E-09
  1.739000E+01 -8.500000E+01  2.067400E+07  7.444000E+01  5.749500E-02  0.000000E+00  7.995000E-02  4.648000E-03  3.469400E-02 -6.632600E+03  1.000000E+00  6.451000E+02  1.046520E+03 -1.763322E-01 -8.406694E-02 -2.748201E+02  2.730745E+02 -5.889411E-07 -7.598718E-07 -4.656146E-08 -6.560114E-08 -2.054822E-08 -2.162894E-08 -3.072565E-11  4.197516E-09 -5.889105E-07 -7.640705E-07 -4.408550E-12  6.083600E-10 -3.177750E-09 -4.107000E-09
  1.919000E+01 -8.500000E+01  2.067400E+07  7.444000E+01  5.744900E-02  0.000000E+00  7.827500E-02  4.653000E-03  3.497000E-02 -6.629400E+03  1.000000E+00  6.451000E+02  1.045390E+03 -1.934992E-01 -3.828550E-02 -2.494456E+02 -1.911481E+01 -6.450050E-07 -6.041884E-07 -5.002723E-08 -5.145147E-08 -2.266351E-08 -1.658504E-08 -3.337103E-11  4.105649E-09 -6.449719E-07 -6.082932E-07 -4.791950E-12  5.954850E-10 -3.483500E-09 -3.272250E-09
  2.118000E+01 -8.500000E+01  2.067400E+07  7.444000E+01  5.740200E-02  0.000000E+00  7.690100E-02  4.657100E-03  3.519700E-02 -6.626100E+03  1.000000E+00  6.451000E+02  1.044460E+03 -1.992522E-01  2.150984E-02 -2.263947E+02 -3.676254E+02 -6.630734E-07 -4.027903E-07 -5.058609E-08 -3.448748E-08 -2.343784E-08 -9.821010E-09 -3.385409E-11  4.011971E-09 -6.630396E-07 -4.068022E-07 -4.865150E-12  5.823300E-10 -3.583850E-09 -2.188250E-09
  2.336000E+01 -8.500000E+01  2.067400E+07  7.444000E+01  5.735500E-02  0.000000E+00  7.568100E-02  4.660800E-03  3.540000E-02 -6.622800E+03  1.000000E+00  6.451000E+02  1.043640E+03 -1.860288E-01  9.799985E-02 -2.055253E+02 -2.356773E+03 -6.180756E-07 -1.462884E-07 -4.639862E-08 -1.371254E-08 -2.197280E-08 -1.058740E-09 -3.100624E-11  3.905158E-09 -6.180445E-07 -1.501936E-07 -4.459350E-12  5.672650E-10 -3.343100E-09 -8.049700E-10
  2.576000E+01 -8.500000E+01  2.067400E+07  7.444000E+01  5.731100E-02  0.000000E+00  7.437900E-02  4.664700E-03  3.561800E-02 -6.619700E+03  1.000000E+00  6.451000E+02  1.042760E+03 -1.505460E-01  1.801552E-01 -1.866932E+02 -8.086665E+02 -4.993147E-07  1.270328E-07 -3.682121E-08  7.633779E-09 -1.786156E-08  8.410431E-09 -2.457280E-11  3.790130E-09 -4.992901E-07  1.232418E-07 -3.536500E-12  5.509850E-10 -2.702950E-09  6.702450E-10
  2.840000E+01 -8.500000E+01  2.067400E+07  7.444000E+01  5.727400E-02  0.000000E+00  7.288300E-02  4.669100E-03  3.587000E-02 -6.617100E+03  1.000000E+00  6.451000E+02  1.041760E+03 -1.011823E-01  2.447973E-01 -1.696887E+02  2.546875E+03 -3.349268E-07  3.388637E-07 -2.419374E-08  2.171502E-08 -1.206600E-08  1.616452E-08 -1.606649E-11  3.693437E-09 -3.349109E-07  3.351705E-07 -2.313600E-12  5.372750E-10 -1.814800E-09  1.822135E-09
  3.131000E+01 -8.500000E+01  2.067400E+07  7.444000E+01  5.724300E-02  0.000000E+00  7.114400E-02  4.674300E-03  3.616600E-02 -6.614900E+03  1.000000E+00  6.451000E+02  1.040590E+03 -5.738292E-02  2.867149E-01 -1.543739E+02  1.070811E+03 -1.894546E-07  4.754179E-07 -1.331188E-08  2.997685E-08 -6.888482E-09  2.128914E-08 -8.614767E-12  3.619021E-09 -1.894461E-07  4.717993E-07 -1.241220E-12  5.267250E-10 -1.027830E-09  2.567800E-09
  3.450000E+01 -8.500000E+01  2.067400E+07  7.444000E+01  5.721000E-02  0.000000E+00  6.860600E-02  4.681800E-03  3.660000E-02 -6.612600E+03  1.000000E+00  6.451000E+02  1.038890E+03 -3.640311E-02  3.289807E-01 -1.406123E+02  7.394993E+02 -1.197061E-07  6.137048E-07 -8.043193E-09  3.865497E-08 -4.415403E-09  2.642662E-08 -4.988916E-12  3.549179E-09 -1.197010E-07  6.101559E-07 -7.192750E-13  5.168450E-10 -6.506800E-10  3.321950E-09
  3.801000E+01 -8.500000E+01  2.067400E+07  7.444000E+01  5.717300E-02  0.000000E+00  6.549100E-02  4.691100E-03  3.714100E-02 -6.610100E+03  1.000000E+00  6.451000E+02  1.036810E+03 -4.366062E-02  3.777971E-01 -1.281378E+02  5.617731E+02 -1.429100E-07  7.723070E-07 -9.097689E-09  4.786356E-08 -5.359418E-09  3.245219E-08 -5.928917E-12  3.474419E-09 -1.429041E-07  7.688325E-07 -8.555050E-13  5.062800E-10 -7.785350E-10  4.189300E-09
  4.187000E+01 -8.500000E+01  2.067400E+07  7.444000E+01  5.713000E-02  0.000000E+00  6.254400E-02  4.699800E-03  3.765900E-02 -6.607000E+03  1.000000E+00  6.451000E+02  1.034850E+03 -7.545518E-02  4.194549E-01 -1.167240E+02  4.426753E+02 -2.461572E-07  9.064793E-07 -1.504123E-08  5.479643E-08 -9.343092E-09  3.768374E-08 -1.058356E-11  3.391884E-09 -2.461465E-07  9.030893E-07 -1.528450E-12  4.946150E-10 -1.343135E-09  4.925950E-09
  4.612000E+01 -8.500000E+01  2.067400E+07  7.444000E+01  5.708000E-02  0.000000E+00  6.029800E-02  4.706400E-03  3.805900E-02 -6.603500E+03  1.000000E+00  6.451000E+02  1.033360E+03 -1.252262E-01  4.439050E-01 -1.062456E+02  3.578157E+02 -4.076194E-07  9.844791E-07 -2.421347E-08  5.820528E-08 -1.559563E-08  4.079717E-08 -1.768184E-11  3.301839E-09 -4.076026E-07  9.811753E-07 -2.555950E-12  4.818900E-10 -2.226450E-09  5.356450E-09
  5.079000E+01 -8.500000E+01  2.067500E+07  7.444000E+01  5.702300E-02  0.000000E+00  5.884200E-02  4.710600E-03  3.832000E-02 -6.599600E+03  1.000000E+00  6.451100E+02  1.032400E+03 -1.875966E-01  4.521811E-01 -9.661765E+01  2.946878E+02 -6.098206E-07  1.010349E-06 -3.559690E-08  5.882516E-08 -2.344451E-08  4.185888E-08 -2.619119E-11  3.205147E-09 -6.097958E-07  1.007144E-06 -3.789900E-12  4.682250E-10 -3.332850E-09  5.501200E-09
  5.592000E+01 -8.500000E+01  2.067500E+07  7.444000E+01  5.695900E-02  0.000000E+00  5.805000E-02  4.713000E-03  3.846200E-02 -6.595100E+03  1.000000E+00  6.451100E+02  1.031880E+03 -2.590208E-01  4.474936E-01 -8.781267E+01  2.458168E+02 -8.414276E-07  9.946956E-07 -4.867793E-08  5.741331E-08 -3.242700E-08  4.125034E-08 -3.539573E-11  3.102139E-09 -8.413936E-07  9.915934E-07 -5.127800E-12  4.536600E-10 -4.599850E-09  5.417750E-09
  6.156000E+01 -8.500000E+01  2.067500E+07  7.444000E+01  5.688800E-02  0.000000E+00  5.770700E-02  4.714000E-03  3.852400E-02 -6.590000E+03  1.000000E+00  6.451100E+02  1.031650E+03 -3.354390E-01  4.310372E-01 -7.978946E+01  2.077272E+02 -1.089382E-06  9.412724E-07 -6.279902E-08  5.411616E-08 -4.202200E-08  3.912763E-08 -4.455796E-11  2.992785E-09 -1.089340E-06  9.382794E-07 -6.463600E-12  4.381950E-10 -5.955700E-09  5.126900E-09
  6.777000E+01 -8.500000E+01  2.067500E+07  7.444000E+01  5.680700E-02  0.000000E+00  5.760200E-02  4.714300E-03  3.854300E-02 -6.584400E+03  1.000000E+00  6.451200E+02  1.031580E+03 -4.109502E-01  4.040589E-01 -7.248598E+01  1.781996E+02 -1.334524E-06  8.539541E-07 -7.685748E-08  4.902800E-08 -5.148992E-08  3.566476E-08 -5.278326E-11  2.878340E-09 -1.334471E-06  8.510766E-07 -7.667850E-12  4.219900E-10 -7.295500E-09  4.650250E-09
  7.460000E+01 -8.500000E+01  2.067600E+07  7.444000E+01  5.672000E-02  0.000000E+00  5.758700E-02  4.714400E-03  3.854600E-02 -6.578300E+03  1.000000E+00  6.451300E+02  1.031570E+03 -4.767638E-01  3.658879E-01 -6.585253E+01  1.562163E+02 -1.548239E-06  7.304045E-07 -8.915783E-08  4.191079E-08 -5.973519E-08  3.079224E-08 -5.894801E-11  2.761009E-09 -1.548179E-06  7.276433E-07 -8.576750E-12  4.053700E-10 -8.463050E-09  3.975500E-09
  8.210000E+01 -8.500000E+01  2.067600E+07  7.444000E+01  5.662700E-02  0.000000E+00  5.759000E-02  4.714400E-03  3.854600E-02 -6.571800E+03  1.000000E+00  6.451400E+02  1.031570E+03 -5.271288E-01  3.291344E-01 -5.983189E+01  1.388875E+02 -1.711805E-06  6.114538E-07 -9.858395E-08  3.506856E-08 -6.604278E-08  2.609440E-08 -6.257705E-11  2.642781E-09 -1.711743E-06  6.088113E-07 -9.119450E-12  3.886000E-10 -9.356250E-09  3.325950E-09
  9.035000E+01 -8.500000E+01  2.067700E+07  7.444000E+01  5.653400E-02  0.000000E+00  5.759500E-02  4.714500E-03  3.854600E-02 -6.565200E+03  1.000000E+00  6.451500E+02  1.031580E+03 -5.653208E-01  3.029244E-01 -5.437190E+01  1.230763E+02 -1.835839E-06  5.266833E-07 -1.057358E-07  3.019411E-08 -7.082473E-08  2.271978E-08 -6.436485E-11  2.530741E-09 -1.835782E-06  5.241522E-07 -9.395250E-12  3.726900E-10 -1.003310E-08  2.863150E-09
  9.942000E+01 -8.500000E+01  2.067700E+07  7.444000E+01  5.644000E-02  0.000000E+00  5.760000E-02  4.714500E-03  3.854500E-02 -6.558600E+03  1.000000E+00  6.451600E+02  1.031580E+03 -5.976723E-01  2.859811E-01 -4.940629E+01  1.076676E+02 -1.940911E-06  4.719269E-07 -1.117968E-07  2.704800E-08 -7.487447E-08  2.050808E-08 -6.519965E-11  2.424859E-09 -1.940848E-06  4.695023E-07 -9.532550E-12  3.576400E-10 -1.060600E-08  2.564450E-09
  1.094000E+02 -8.500000E+01  2.067800E+07  7.444000E+01  5.634800E-02  0.000000E+00  5.760400E-02  4.714500E-03  3.854500E-02 -6.552100E+03  1.000000E+00  6.451700E+02  1.031580E+03 -6.286809E-01  2.749680E-01 -4.489886E+01  9.292935E+01 -2.041627E-06  4.363762E-07 -1.176081E-07  2.500752E-08 -7.875597E-08  1.904195E-08 -6.568242E-11  2.324753E-09 -2.041554E-06  4.340519E-07 -9.618550E-12  3.433900E-10 -1.115550E-08  2.370550E-09
  1.204000E+02 -8.500000E+01  2.067900E+07  7.444000E+01  5.625600E-02  0.000000E+00  5.760900E-02  4.714600E-03  3.854400E-02 -6.545700E+03  1.000000E+00  6.451900E+02  1.031590E+03 -6.603787E-01  2.665274E-01 -4.080831E+01  7.967685E+01 -2.144574E-06  4.091491E-07 -1.235491E-07  2.344604E-08 -8.272372E-08  1.790220E-08 -6.607954E-11  2.230365E-09 -2.144508E-06  4.069187E-07 -9.692000E-12  3.299350E-10 -1.171700E-08  2.222250E-09
  1.324000E+02 -8.500000E+01  2.068000E+07  7.444000E+01  5.616700E-02  0.000000E+00  5.761400E-02  4.714700E-03  3.854400E-02 -6.539400E+03  1.000000E+00  6.452100E+02  1.031590E+03 -6.926418E-01  2.579814E-01 -3.709056E+01  6.858644E+01 -2.249360E-06  3.815704E-07 -1.295971E-07  2.186375E-08 -8.676226E-08  1.675414E-08 -6.640719E-11  2.141399E-09 -2.249294E-06  3.794291E-07 -9.755000E-12  3.172250E-10 -1.228800E-08  2.071900E-09
  1.457000E+02 -8.500000E+01  2.068100E+07  7.444000E+01  5.608000E-02  0.000000E+00  5.761900E-02  4.714800E-03  3.854400E-02 -6.533300E+03  1.000000E+00  6.452400E+02  1.031590E+03 -7.237680E-01  2.475047E-01 -3.371328E+01  5.983943E+01 -2.350458E-06  3.477268E-07 -1.354333E-07  1.991993E-08 -9.065852E-08  1.536969E-08 -6.654327E-11  2.057645E-09 -2.350387E-06  3.456690E-07 -9.789400E-12  3.052450E-10 -1.283900E-08  1.887400E-09
  1.603000E+02 -8.500000E+01  2.068200E+07  7.444000E+01  5.599700E-02  0.000000E+00  5.762400E-02  4.714900E-03  3.854300E-02 -6.527400E+03  1.000000E+00  6.452600E+02  1.031600E+03 -7.507115E-01  2.342498E-01 -3.064646E+01  5.357479E+01 -2.437968E-06  3.048749E-07 -1.404869E-07  1.745627E-08 -9.403085E-08  1.364331E-08 -6.627612E-11  1.979350E-09 -2.437899E-06  3.028957E-07 -9.763750E-12  2.940200E-10 -1.331600E-08  1.653750E-09
  1.763000E+02 -8.500000E+01  2.068400E+07  7.444000E+01  5.591900E-02  0.000000E+00  5.762800E-02  4.715000E-03  3.854300E-02 -6.521900E+03  1.000000E+00  6.452900E+02  1.031600E+03 -7.694618E-01  2.185312E-01 -2.785476E+01  4.981255E+01 -2.498865E-06  2.540347E-07 -1.440072E-07  1.453149E-08 -9.637729E-08  1.161459E-08 -6.534412E-11  1.906832E-09 -2.498802E-06  2.521276E-07 -9.639050E-12  2.835950E-10 -1.364750E-08  1.376445E-09
  1.940000E+02 -8.500000E+01  2.068500E+07  7.444000E+01  5.584500E-02  0.000000E+00  5.763300E-02  4.715100E-03  3.854400E-02 -6.516700E+03  1.000000E+00  6.453200E+02  1.031610E+03 -7.768360E-01  2.017903E-01 -2.531765E+01  4.856546E+01 -2.522820E-06  1.998743E-07 -1.453985E-07  1.141455E-08 -9.729960E-08  9.463527E-09 -6.359486E-11  1.840138E-09 -2.522759E-06  1.980340E-07 -9.392400E-12  2.739950E-10 -1.377700E-08  1.081050E-09
  2.134000E+02 -8.500000E+01  2.068700E+07  7.444000E+01  5.577600E-02  0.000000E+00  5.763700E-02  4.715200E-03  3.854400E-02 -6.511900E+03  1.000000E+00  6.453600E+02  1.031610E+03 -7.715497E-01  1.860911E-01 -2.302238E+01  4.987991E+01 -2.505664E-06  1.490813E-07 -1.444200E-07  8.490911E-09 -9.663655E-08  7.448458E-09 -6.106082E-11  1.779941E-09 -2.505604E-06  1.473015E-07 -9.028050E-12  2.653150E-10 -1.368250E-08  8.040300E-10
  2.347000E+02 -8.500000E+01  2.068900E+07  7.444000E+01  5.571500E-02  0.000000E+00  5.764100E-02  4.715400E-03  3.854400E-02 -6.507500E+03  1.000000E+00  6.454000E+02  1.031610E+03 -7.540095E-01  1.736128E-01 -2.093100E+01  5.293987E+01 -2.448708E-06  1.087158E-07 -1.411469E-07  6.167537E-09 -9.443911E-08  5.842423E-09 -5.788677E-11  1.727271E-09 -2.448650E-06  1.069885E-07 -8.567050E-12  2.577100E-10 -1.337100E-08  5.839650E-10
  2.581000E+02 -8.500000E+01  2.069100E+07  7.444000E+01  5.566100E-02  0.000000E+00  5.764500E-02  4.715600E-03  3.854500E-02 -6.503700E+03  1.000000E+00  6.454400E+02  1.031620E+03 -7.289735E-01  1.670793E-01 -1.902697E+01  5.222634E+01 -2.367395E-06  8.759892E-08 -1.364689E-07  4.953101E-09 -9.130303E-08  4.985752E-09 -5.448473E-11  1.682450E-09 -2.367340E-06  8.591665E-08 -8.070300E-12  2.512250E-10 -1.292650E-08  4.689250E-10
  2.839000E+02 -8.500000E+01  2.069300E+07  7.444000E+01  5.561500E-02  0.000000E+00  5.764800E-02  4.715700E-03  3.854500E-02 -6.500500E+03  1.000000E+00  6.454900E+02  1.031620E+03 -7.097810E-01  1.719183E-01 -1.729947E+01  3.773843E+01 -2.305067E-06  1.033199E-07 -1.328843E-07  5.861906E-09 -8.889932E-08  5.555979E-09 -5.182231E-11  1.645102E-09 -2.305014E-06  1.016749E-07 -7.681350E-12  2.458200E-10 -1.258550E-08  5.549100E-10
  3.123000E+02 -8.500000E+01  2.069600E+07  7.444000E+01  5.557500E-02  0.000000E+00  5.765200E-02  4.715900E-03  3.854600E-02 -6.497600E+03  1.000000E+00  6.455400E+02  1.031620E+03 -7.150505E-01  1.853332E-01 -1.572963E+01  2.367482E+01 -2.322183E-06  1.468191E-07 -1.338793E-07  8.371996E-09 -8.956030E-08  7.203012E-09 -5.116765E-11  1.614168E-09 -2.322129E-06  1.452051E-07 -7.588750E-12  2.413400E-10 -1.267800E-08  7.924400E-10
  3.434000E+02 -8.500000E+01  2.069800E+07  7.444000E+01  5.554200E-02  0.000000E+00  5.765500E-02  4.716200E-03  3.854700E-02 -6.495300E+03  1.000000E+00  6.455900E+02  1.031630E+03 -7.471544E-01  1.921771E-01 -1.430448E+01  1.756106E+01 -2.426440E-06  1.690202E-07 -1.398983E-07  9.654016E-09 -9.358288E-08  8.034083E-09 -5.259129E-11  1.588300E-09 -2.426386E-06  1.674319E-07 -7.803400E-12  2.375750E-10 -1.324650E-08  9.137550E-10
  3.777000E+02 -8.500000E+01  2.070200E+07  7.444000E+01  5.551500E-02  0.000000E+00  5.765900E-02  4.716400E-03  3.854800E-02 -6.493400E+03  1.000000E+00  6.456600E+02  1.031630E+03 -7.964978E-01  1.958115E-01 -1.300562E+01  1.380386E+01 -2.586682E-06  1.808150E-07 -1.491457E-07  1.033579E-08 -9.976567E-08  8.469352E-09 -5.534075E-11  1.567835E-09 -2.586627E-06  1.792477E-07 -8.213950E-12  2.345950E-10 -1.412100E-08  9.781650E-10
  4.154000E+02 -8.500000E+01  2.070500E+07  7.444000E+01  5.549400E-02  0.000000E+00  5.766200E-02  4.716700E-03  3.854900E-02 -6.491900E+03  1.000000E+00  6.457300E+02  1.031640E+03 -8.597999E-01  1.980010E-01 -1.182458E+01  1.110550E+01 -2.792240E-06  1.879282E-07 -1.610063E-07  1.074733E-08 -1.076981E-07  8.728762E-09 -5.913729E-11  1.552105E-09 -2.792181E-06  1.863762E-07 -8.779200E-12  2.322900E-10 -1.524300E-08  1.017050E-09
  4.568000E+02 -8.500000E+01  2.071000E+07  7.444000E+01  5.547800E-02  0.000000E+00  5.766500E-02  4.717100E-03  3.855100E-02 -6.490800E+03  1.000000E+00  6.458200E+02  1.031640E+03 -9.299392E-01  1.949872E-01 -1.075161E+01  9.552845E+00 -3.019998E-06  1.781766E-07 -1.741473E-07  1.018613E-08 -1.164891E-07  8.341148E-09 -6.344436E-11  1.539486E-09 -3.019934E-06  1.766376E-07 -9.419600E-12  2.304300E-10 -1.648600E-08  9.639050E-10
  5.024000E+02 -8.500000E+01  2.071500E+07  7.444000E+01  5.546500E-02  0.000000E+00  5.766700E-02  4.717500E-03  3.855400E-02 -6.489900E+03  1.000000E+00  6.459300E+02  1.031640E+03 -9.824086E-01  1.802545E-01 -9.775932E+00  1.003192E+01 -3.190359E-06  1.304615E-07 -1.839788E-07  7.435458E-09 -1.230687E-07  6.491367E-09 -6.655423E-11  1.528225E-09 -3.190295E-06  1.289330E-07 -9.881650E-12  2.287600E-10 -1.741550E-08  7.035700E-10
  5.525000E+02 -8.500000E+01  2.072100E+07  7.444000E+01  5.545300E-02  0.000000E+00  5.766900E-02  4.718000E-03  3.855700E-02 -6.489000E+03  1.000000E+00  6.460500E+02  1.031650E+03 -9.838598E-01  1.580483E-01 -8.889111E+00  1.628038E+01 -3.195031E-06  5.853170E-08 -1.842547E-07  3.288065E-09 -1.232581E-07  3.708043E-09 -6.619726E-11  1.517151E-09 -3.194974E-06  5.701446E-08 -9.828850E-12  2.271000E-10 -1.744050E-08  3.111100E-10
  6.076000E+02 -8.500000E+01  2.072700E+07  7.444000E+01  5.544000E-02  0.000000E+00  5.767100E-02  4.718600E-03  3.856000E-02 -6.488100E+03  1.000000E+00  6.461800E+02  1.031650E+03 -9.578416E-01  1.587169E-01 -8.083565E+00  1.303042E+01 -3.110510E-06  6.070851E-08 -1.793848E-07  3.414281E-09 -1.200067E-07  3.782223E-09 -6.359352E-11  1.506781E-09 -3.110445E-06  5.920170E-08 -9.444350E-12  2.255500E-10 -1.697850E-08  3.230400E-10
  6.682000E+02 -8.500000E+01  2.073400E+07  7.444000E+01  5.540600E-02  0.000000E+00  5.767200E-02  4.719200E-03  3.856300E-02 -6.485700E+03  1.000000E+00  6.463200E+02  1.031660E+03 -9.631280E-01  1.811319E-01 -7.351110E+00  5.319700E+00 -3.127663E-06  1.333069E-07 -1.803780E-07  7.602927E-09 -1.206624E-07  6.555385E-09 -4.535659E-11  1.479231E-09 -3.127602E-06  1.318276E-07 -6.785600E-12  2.215050E-10 -1.706050E-08  7.192650E-10
  7.348000E+02 -8.500000E+01  2.074200E+07  7.444000E+01  5.415500E-02  0.000000E+00  5.767300E-02  4.719800E-03  3.856700E-02 -6.396800E+03  1.000000E+00  6.464800E+02  1.031660E+03 -9.199521E-01  2.631910E-01 -6.684791E+00  2.043405E+00 -2.987427E-06  3.998184E-07 -1.722926E-07  2.303194E-08 -1.152482E-07  1.586889E-08 -2.689583E-11  4.716186E-10 -2.987394E-06  3.993467E-07 -4.085900E-12  7.165500E-11 -1.628500E-08  2.170400E-09
  8.081000E+02 -8.500000E+01  2.074900E+07  7.444000E+01  5.415800E-02  0.000000E+00  5.767300E-02  4.720400E-03  3.857100E-02 -6.397100E+03  1.000000E+00  6.466300E+02  1.031670E+03 -8.105265E-01  2.394571E-01 -6.078674E+00  1.902999E+00 -2.632042E-06  3.230300E-07 -1.517966E-07  1.860321E-08 -1.015438E-07  1.290929E-08 -1.832760E-11  4.722215E-10 -2.632022E-06  3.225578E-07 -2.796950E-12  7.172500E-11 -1.434200E-08  1.717400E-09
  8.887000E+02 -8.500000E+01  2.075600E+07  7.444000E+01  5.333000E-02  0.000000E+00  5.767300E-02  4.721000E-03  3.857500E-02 -6.337900E+03  1.000000E+00  6.467700E+02  1.031670E+03 -7.409390E-01  1.582361E-01 -5.527328E+00  5.488378E+00 -2.406030E-06  6.166546E-08 -1.387619E-07  3.559775E-09 -9.283156E-08  2.323533E-09 -1.385657E-11  2.418319E-10 -2.406012E-06  6.142358E-08 -2.125200E-12  3.729400E-11 -1.310750E-08  3.267400E-10
  9.772000E+02 -8.500000E+01  2.076400E+07  7.444000E+01  5.381500E-02  0.000000E+00  5.767300E-02  4.721700E-03  3.857900E-02 -6.372600E+03  1.000000E+00  6.469300E+02  1.031670E+03 -1.035685E+00  1.699048E-01 -5.026449E+00 -3.277801E+00 -3.363125E-06  9.849596E-08 -1.939629E-07  5.659552E-09 -1.297588E-07  4.148195E-09 -8.214250E-12  3.640451E-10 -3.363116E-06  9.813174E-08 -1.255050E-12  5.562000E-11 -1.777600E-08  5.347250E-10
  1.075000E+03 -8.500000E+01  2.076700E+07  7.444000E+01  8.115000E-03  0.000000E+00  5.767400E-02  4.721900E-03  3.858100E-02 -2.059500E+03  1.000000E+00  6.469900E+02  1.031680E+03 -1.518035E+00  1.479012E-01 -4.501908E+00 -4.738496E-01 -5.019036E-06  2.746153E-08 -2.926481E-07  1.583808E-09 -1.408660E-07  1.059493E-09  0.000000E+00  0.000000E+00 -5.019036E-06  2.746153E-08  0.000000E+00  0.000000E+00 -2.602050E-08  1.427450E-10
  1.182000E+03 -8.500000E+01  2.077100E+07  7.444000E+01  0.000000E+00  0.000000E+00  5.879900E-02  1.000000E+00  1.992300E-02  0.000000E+00  1.000000E+00  0.000000E+00  1.028110E+03 -1.430235E+00  8.751759E-02 -4.049908E+00 -7.457281E-01 -4.770948E-06 -1.712448E-07 -2.820206E-07 -9.939490E-09 -7.024767E-08 -5.559664E-09  0.000000E+00  0.000000E+00 -4.770948E-06 -1.712448E-07  0.000000E+00  0.000000E+00 -2.470750E-08 -9.009850E-10
  1.300000E+03 -8.500000E+01  2.077700E+07  7.444000E+01  0.000000E+00  0.000000E+00  5.956900E-02  1.000000E+00  7.154600E-03  0.000000E+00  1.000000E+00  0.000000E+00  1.025680E+03 -1.002352E+00  1.107706E-01 -3.717319E+00 -1.351665E+00 -3.310799E-06 -9.591038E-08 -1.976574E-07 -5.682319E-09 -1.642704E-08 -1.198919E-09  0.000000E+00  0.000000E+00 -3.310799E-06 -9.591038E-08  0.000000E+00  0.000000E+00 -1.717700E-08 -4.968150E-10
  1.429000E+03 -8.500000E+01  2.078000E+07  7.444000E+01  0.000000E+00  0.000000E+00  5.988900E-02  1.000000E+00  1.848200E-03  0.000000E+00  1.000000E+00  0.000000E+00  1.024680E+03 -7.430832E-01  1.284109E-01 -3.392461E+00 -3.334245E+00 -2.445105E-06 -3.655866E-08 -1.465328E-07 -2.186634E-09 -2.876562E-09 -1.142241E-10  0.000000E+00  0.000000E+00 -2.445105E-06 -3.655866E-08  0.000000E+00  0.000000E+00 -1.269450E-08 -1.897000E-10
  1.571000E+03 -8.500000E+01  2.078400E+07  7.444000E+01  0.000000E+00  0.000000E+00  5.998100E-02  1.000000E+00  3.228800E-04  0.000000E+00  1.000000E+00  0.000000E+00  1.024390E+03 -6.460247E-01  1.438744E-01 -3.088307E+00  7.475974E+00 -2.123607E-06  1.452800E-08 -1.273928E-07  8.714318E-10 -3.949427E-10  4.101565E-12  0.000000E+00  0.000000E+00 -2.123607E-06  1.452800E-08  0.000000E+00  0.000000E+00 -1.102700E-08  7.544500E-11
  1.728000E+03 -8.500000E+01  2.078800E+07  7.444000E+01  0.000000E+00  0.000000E+00  5.999700E-02  1.000000E+00  4.513700E-05  0.000000E+00  1.000000E+00  0.000000E+00  1.024340E+03 -5.662642E-01  1.314573E-01 -2.809291E+00 -3.172953E+00 -1.861105E-06 -2.638139E-08 -1.116633E-07 -1.582777E-09 -5.031096E-11 -1.767518E-12  0.000000E+00  0.000000E+00 -1.861105E-06 -2.638139E-08  0.000000E+00  0.000000E+00 -9.664250E-09 -1.369710E-10
  1.900000E+03 -8.500000E+01  2.079100E+07  7.444000E+01  0.000000E+00  0.000000E+00  6.000000E-02  1.000000E+00  3.761500E-06  0.000000E+00  1.000000E+00  0.000000E+00  1.024330E+03 -4.511510E-01  1.355729E-01 -2.554162E+00 -5.545557E+00 -1.482722E-06 -1.278683E-08 -8.896328E-08 -7.672062E-10 -3.211049E-12 -6.813737E-14  0.000000E+00  0.000000E+00 -1.482722E-06 -1.278683E-08  0.000000E+00  0.000000E+00 -7.699550E-09 -6.638850E-11
  2.089000E+03 -8.500000E+01  2.079400E+07  7.444000E+01  0.000000E+00  0.000000E+00  6.000000E-02  1.000000E+00  2.213100E-07  0.000000E+00  1.000000E+00  0.000000E+00  1.024330E+03 -3.268826E-01  1.296529E-01 -2.322578E+00 -1.745467E+00 -1.074301E-06 -3.233855E-08 -6.445828E-08 -1.940315E-09 -1.517308E-13 -9.822839E-15  0.000000E+00  0.000000E+00 -1.074301E-06 -3.233855E-08  0.000000E+00  0.000000E+00 -5.578650E-09 -1.679000E-10
  2.298000E+03 -8.500000E+01  2.079500E+07  7.444000E+01  0.000000E+00  0.000000E+00  6.000000E-02  1.000000E+00  9.393800E-09  0.000000E+00  1.000000E+00  0.000000E+00  1.024330E+03 -1.566399E-01  1.279997E-01 -2.112658E+00 -1.221167E+00 -5.147967E-07 -3.779830E-08 -3.088777E-08 -2.267900E-09 -3.847887E-15 -4.722868E-16  0.000000E+00  0.000000E+00 -5.147967E-07 -3.779830E-08  0.000000E+00  0.000000E+00 -2.673250E-09 -1.962450E-10
  2.527000E+03 -8.500000E+01  2.079600E+07  7.444000E+01  0.000000E+00  0.000000E+00  6.000000E-02  1.000000E+00  3.192600E-10  0.000000E+00  1.000000E+00  0.000000E+00  1.024330E+03 -6.325552E-02  1.393798E-01 -1.921044E+00 -1.845377E+02 -2.078887E-07 -2.134735E-10 -1.247332E-08 -1.280839E-11 -3.561121E-17 -8.777522E-20  0.000000E+00  0.000000E+00 -2.078887E-07 -2.134735E-10  0.000000E+00  0.000000E+00 -1.079550E-09 -1.108345E-12
  2.778000E+03 -8.500000E+01  2.079700E+07  7.444000E+01  0.000000E+00  0.000000E+00  6.000000E-02  1.000000E+00  8.597800E-12  0.000000E+00  1.000000E+00  0.000000E+00  1.024330E+03 -5.794417E-02  1.394462E-01 -1.747108E+00  5.884235E+03 -1.904330E-07  5.695741E-12 -1.142597E-08  3.417449E-13 -8.681176E-19  4.485159E-23  0.000000E+00  0.000000E+00 -1.904330E-07  5.695741E-12  0.000000E+00  0.000000E+00 -9.888800E-10  2.957950E-14
  3.055000E+03 -8.500000E+01  2.079700E+07  7.444000E+01  0.000000E+00  0.000000E+00  6.000000E-02  1.000000E+00  1.841000E-13  0.000000E+00  1.000000E+00  0.000000E+00  1.024330E+03 -5.349953E-02  1.394456E-01 -1.588799E+00  7.674969E+03 -1.758250E-07  3.543477E-12 -1.054950E-08  2.126083E-13 -1.709732E-20  5.969829E-25  0.000000E+00  0.000000E+00 -1.758250E-07  3.543477E-12  0.000000E+00  0.000000E+00 -9.130250E-10  1.840200E-14
  3.359000E+03 -8.500000E+01  2.079800E+07  7.444000E+01  0.000000E+00  0.000000E+00  6.000000E-02  1.000000E+00  3.157900E-15  0.000000E+00  1.000000E+00  0.000000E+00  1.024330E+03 -4.942603E-02  1.394454E-01 -1.444632E+00  7.276427E+03 -1.624375E-07  3.090502E-12 -9.746246E-09  1.854301E-13 -2.699519E-22  8.957030E-27  0.000000E+00  0.000000E+00 -1.624375E-07  3.090502E-12  0.000000E+00  0.000000E+00 -8.435050E-10  1.605000E-14
  3.694000E+03 -8.500000E+01  2.079800E+07  7.444000E+01  0.000000E+00  0.000000E+00  6.000000E-02  1.000000E+00  4.367200E-17  0.000000E+00  1.000000E+00  0.000000E+00  1.024330E+03 -4.570861E-02  1.394451E-01 -1.313929E+00  6.886578E+03 -1.502200E-07  2.700332E-12 -9.013200E-09  1.620203E-13 -3.443225E-24  1.085447E-28  0.000000E+00  0.000000E+00 -1.502200E-07  2.700332E-12  0.000000E+00  0.000000E+00 -7.800600E-10  1.402350E-14
  4.062000E+03 -8.500000E+01  2.079900E+07  7.444000E+01  0.000000E+00  0.000000E+00  6.000000E-02  1.000000E+00  4.900800E-19  0.000000E+00  1.000000E+00  0.000000E+00  1.024330E+03 -4.229218E-02  1.394450E-01 -1.195000E+00  6.596218E+03 -1.389914E-07  2.331707E-12 -8.339506E-09  1.399025E-13 -3.567738E-26  1.054811E-30  0.000000E+00  0.000000E+00 -1.389914E-07  2.331707E-12  0.000000E+00  0.000000E+00 -7.217550E-10  1.210920E-14
  4.467000E+03 -8.500000E+01  2.080000E+07  7.444000E+01  0.000000E+00  0.000000E+00  6.000000E-02  1.000000E+00  4.487100E-21  0.000000E+00  1.000000E+00  0.000000E+00  1.024330E+03 -3.913721E-02  1.394449E-01 -1.086653E+00  6.409243E+03 -1.286224E-07  1.985370E-12 -7.717353E-09  1.191224E-13 -3.018373E-28  8.246266E-33  0.000000E+00  0.000000E+00 -1.286224E-07  1.985370E-12  0.000000E+00  0.000000E+00 -6.679100E-10  1.031050E-14
  4.912000E+03 -8.500000E+01  2.080000E+07  7.444000E+01  0.000000E+00  0.000000E+00  6.000000E-02  1.000000E+00  3.365500E-23  0.000000E+00  1.000000E+00  0.000000E+00  1.024340E+03 -3.622277E-02  1.394451E-01 -9.882115E-01  6.330247E+03 -1.190443E-07  1.662062E-12 -7.142649E-09  9.972357E-14 -2.092340E-30  5.192264E-35  0.000000E+00  0.000000E+00 -1.190443E-07  1.662062E-12  0.000000E+00  0.000000E+00 -6.181700E-10  8.631450E-15
  5.401000E+03 -8.500000E+01  2.080100E+07  7.444000E+01  0.000000E+00  0.000000E+00  6.000000E-02  1.000000E+00  2.076100E-25  0.000000E+00  1.000000E+00  0.000000E+00  1.024340E+03 -3.352095E-02  1.394448E-01 -8.988112E-01  6.386705E+03 -1.101649E-07  1.362248E-12 -6.609896E-09  8.173491E-14 -1.193681E-32  2.632481E-37  0.000000E+00  0.000000E+00 -1.101649E-07  1.362248E-12  0.000000E+00  0.000000E+00 -5.720600E-10  7.074550E-15
  5.939000E+03 -8.500000E+01  2.080100E+07  7.444000E+01  0.000000E+00  0.000000E+00  6.000000E-02  1.000000E+00  1.056300E-27  0.000000E+00  1.000000E+00  0.000000E+00  1.024340E+03 -3.099610E-02  1.394448E-01 -8.173863E-01  6.624893E+03 -1.018666E-07  1.085972E-12 -6.112003E-09  6.515816E-14 -5.613325E-35  1.070604E-39  0.000000E+00  0.000000E+00 -1.018666E-07  1.085972E-12  0.000000E+00  0.000000E+00 -5.289700E-10  5.639750E-15
  6.530000E+03 -8.500000E+01  2.080200E+07  7.444000E+01  0.000000E+00  0.000000E+00  6.000000E-02  1.000000E+00  4.440000E-30  0.000000E+00  1.000000E+00  0.000000E+00  1.024340E+03 -2.862665E-02  1.394447E-01 -7.432850E-01  7.148918E+03 -9.407936E-08  8.325570E-13 -5.644760E-09  4.995352E-14 -2.179397E-37  3.459489E-42  0.000000E+00  0.000000E+00 -9.407936E-08  8.325570E-13  0.000000E+00  0.000000E+00 -4.885350E-10  4.323700E-15
  7.181000E+03 -8.500000E+01  2.080300E+07  7.444000E+01  0.000000E+00  0.000000E+00  6.000000E-02  1.000000E+00  1.540500E-32  0.000000E+00  1.000000E+00  0.000000E+00  1.024340E+03 -2.639285E-02  1.394447E-01 -6.759032E-01  8.193445E+03 -8.673806E-08  6.007108E-13 -5.204279E-09  3.604271E-14 -6.973712E-40  8.683523E-45  0.000000E+00  0.000000E+00 -8.673806E-08  6.007108E-13  0.000000E+00  0.000000E+00 -4.504150E-10  3.119650E-15
  7.896000E+03 -8.500000E+01  2.080300E+07  7.444000E+01  0.000000E+00  0.000000E+00  6.000000E-02  1.000000E+00  4.398300E-35  0.000000E+00  1.000000E+00  0.000000E+00  1.024340E+03 -2.427733E-02  1.394446E-01 -6.147275E-01  1.050059E+04 -7.978550E-08  3.876325E-13 -4.787126E-09  2.325806E-14 -1.833038E-42  1.604075E-47  0.000000E+00  0.000000E+00 -7.978550E-08  3.876325E-13  0.000000E+00  0.000000E+00 -4.143100E-10  2.013100E-15
  8.682000E+03 -8.500000E+01  2.080400E+07  7.444000E+01  0.000000E+00  0.000000E+00  6.000000E-02  1.000000E+00  1.026700E-37  0.000000E+00  1.000000E+00  0.000000E+00  1.024340E+03 -2.225346E-02  1.394446E-01 -5.590650E-01  1.777656E+04 -7.313410E-08  1.893882E-13 -4.388039E-09  1.136333E-14 -3.921978E-45  1.834332E-50  0.000000E+00  0.000000E+00 -7.313410E-08  1.893882E-13  0.000000E+00  0.000000E+00 -3.797700E-10  9.835300E-16
  9.547000E+03 -8.500000E+01  2.080500E+07  7.444000E+01  0.000000E+00  0.000000E+00  6.000000E-02  1.000000E+00  1.942200E-70  0.000000E+00  1.000000E+00  0.000000E+00  1.024340E+03 -1.063038E-02  1.394444E-01 -2.662609E-01  8.818795E+05 -3.493577E-08 -3.054846E-14 -2.096141E-09 -1.832906E-15 -6.785308E-78 -5.933197E-84  0.000000E+00  0.000000E+00 -3.493577E-08 -3.054846E-14  0.000000E+00  0.000000E+00 -1.814150E-10 -1.586334E-16
  3.750000E-02 -9.500000E+01  2.077900E+07  7.500000E+01  5.469400E-02  2.211500E-02  2.696100E-01  4.064600E-03  1.436100E-02 -6.522800E+03  1.000000E+00  6.437600E+02  1.190420E+03  8.371806E-03 -2.144771E+00 -2.457205E+04  6.294737E+06  3.615280E-08 -9.641313E-06  9.747697E-09 -2.598647E-06  5.177472E-10 -1.368936E-07 -1.487235E-12  1.509154E-09  3.615429E-08 -9.642813E-06 -2.232900E-13  2.280050E-10  1.750000E-10 -4.678400E-08
  1.162000E-01 -9.500000E+01  2.077900E+07  7.500000E+01  5.503700E-02  1.615200E-02  2.696100E-01  4.064600E-03  1.436100E-02 -6.523400E+03  1.000000E+00  6.437600E+02  1.190420E+03  2.594933E-02 -2.144795E+00 -3.627445E+04  1.846721E+06  1.120594E-07 -9.641458E-06  3.021404E-08 -2.598680E-06  1.604830E-09 -1.368878E-07 -4.594856E-12  1.516312E-09  1.120639E-07 -9.642952E-06 -6.843200E-13  2.276550E-10  5.402100E-10 -4.650050E-08
  2.028000E-01 -9.500000E+01  2.077900E+07  7.500000E+01  5.569900E-02  4.702700E-03  2.696100E-01  4.064600E-03  1.436100E-02 -6.524900E+03  1.000000E+00  6.437600E+02  1.190420E+03  4.531800E-02 -2.161220E+00 -1.913043E+04  9.721583E+05  1.956811E-07 -9.615528E-06  5.275756E-08 -2.525272E-06  2.812911E-09 -1.406856E-07  2.687729E-12  1.532816E-09  1.956784E-07 -9.617085E-06  3.987200E-13  2.274000E-10  9.348100E-10 -4.583700E-08
  2.980000E-01 -9.500000E+01  2.077900E+07  7.500000E+01  5.596000E-02  0.000000E+00  2.625800E-01  4.091000E-03  1.480300E-02 -6.524800E+03  1.000000E+00  6.437600E+02  1.184440E+03  6.636742E-02 -2.117884E+00 -1.277959E+04  6.076727E+05  2.848681E-07 -9.333771E-06  7.564162E-08 -2.386256E-06  4.172419E-09 -1.407970E-07  8.526937E-12  1.531310E-09  2.848596E-07 -9.335324E-06  1.263100E-12  2.261150E-10  1.355000E-09 -4.471600E-08
  4.027000E-01 -9.500000E+01  2.077900E+07  7.500000E+01  5.597800E-02  0.000000E+00  2.562500E-01  4.114500E-03  1.521800E-02 -6.526100E+03  1.000000E+00  6.437600E+02  1.179100E+03  8.888312E-02 -2.075811E+00 -9.458008E+03  4.130624E+05  3.779335E-07 -9.058057E-06  9.789006E-08 -2.249676E-06  5.686435E-09 -1.411179E-07  3.511900E-12  1.544895E-09  3.779308E-07 -9.059589E-06  5.185350E-13  2.280500E-10  1.802550E-09 -4.362050E-08
  5.178000E-01 -9.500000E+01  2.077900E+07  7.500000E+01  5.601400E-02  0.000000E+00  2.494100E-01  4.139800E-03  1.568500E-02 -6.528600E+03  1.000000E+00  6.437600E+02  1.173390E+03  1.128637E-01 -2.025739E+00 -7.389258E+03  2.961933E+05  4.753854E-07 -8.719097E-06  1.200207E-07 -2.077626E-06  7.358057E-09 -1.421035E-07  1.079334E-12  1.573241E-09  4.753854E-07 -8.720665E-06  1.592960E-13  2.320800E-10  2.278000E-09 -4.228900E-08
  6.444000E-01 -9.500000E+01  2.077900E+07  7.500000E+01  5.606600E-02  0.000000E+00  2.420800E-01  4.166700E-03  1.620600E-02 -6.532300E+03  1.000000E+00  6.437600E+02  1.167320E+03  1.381608E-01 -1.961860E+00 -5.981507E+03  2.196674E+05  5.760516E-07 -8.320328E-06  1.413729E-07 -1.890581E-06  9.200430E-09 -1.425620E-07  1.887173E-12  1.613956E-09  5.760505E-07 -8.321940E-06  2.781760E-13  2.378700E-10  2.774350E-09 -4.067050E-08
  7.835000E-01 -9.500000E+01  2.077900E+07  7.500000E+01  5.612600E-02  0.000000E+00  2.344900E-01  4.194200E-03  1.676900E-02 -6.536500E+03  1.000000E+00  6.437600E+02  1.161100E+03  1.645248E-01 -1.884618E+00 -4.962527E+03  1.666114E+05  6.786929E-07 -7.880382E-06  1.615232E-07 -1.704507E-06  1.121078E-08 -1.419263E-07  6.324270E-12  1.662254E-09  6.786872E-07 -7.882054E-06  9.313650E-13  2.447250E-10  3.286050E-09 -3.881550E-08
  9.366000E-01 -9.500000E+01  2.077900E+07  7.500000E+01  5.618500E-02  0.000000E+00  2.269300E-01  4.221500E-03  1.735600E-02 -6.540700E+03  1.000000E+00  6.437600E+02  1.154960E+03  1.917204E-01 -1.798023E+00 -4.191519E+03  1.283627E+05  7.823886E-07 -7.424679E-06  1.803033E-07 -1.531268E-06  1.337851E-08 -1.400387E-07  1.408325E-11  1.711195E-09  7.823745E-07 -7.426375E-06  2.071950E-12  2.516650E-10  3.808450E-09 -3.682800E-08
  1.105000E+00 -9.500000E+01  2.077900E+07  7.500000E+01  5.623600E-02  0.000000E+00  2.196400E-01  4.247600E-03  1.794400E-02 -6.544300E+03  1.000000E+00  6.437600E+02  1.149100E+03  2.195692E-01 -1.707806E+00 -3.587584E+03  9.995425E+04  8.866395E-07 -6.979534E-06  1.977770E-07 -1.378431E-06  1.568791E-08 -1.370535E-07  2.382919E-11  1.753607E-09  8.866161E-07 -6.981291E-06  3.502600E-12  2.576650E-10  4.338450E-09 -3.483050E-08
  1.290000E+00 -9.500000E+01  2.077900E+07  7.500000E+01  5.627400E-02  0.000000E+00  2.127900E-01  4.271900E-03  1.852000E-02 -6.546900E+03  1.000000E+00  6.437600E+02  1.143630E+03  2.480088E-01 -1.618501E+00 -3.101892E+03  7.852546E+04  9.915128E-07 -6.559898E-06  2.141924E-07 -1.246630E-06  1.812579E-08 -1.333259E-07  3.369737E-11  1.785127E-09  9.914798E-07 -6.561680E-06  4.949500E-12  2.621250E-10  4.875650E-09 -3.290550E-08
  1.493000E+00 -9.500000E+01  2.077900E+07  7.500000E+01  5.629800E-02  0.000000E+00  2.063700E-01  4.294500E-03  1.908000E-02 -6.548600E+03  1.000000E+00  6.437600E+02  1.138560E+03  2.770412E-01 -1.531180E+00 -2.703558E+03  6.211025E+04  1.097264E-06 -6.163150E-06  2.297845E-07 -1.130283E-06  2.068499E-08 -1.291700E-07  4.247864E-11  1.805422E-09  1.097225E-06 -6.164950E-06  6.236000E-12  2.649900E-10  5.420650E-09 -3.105700E-08
  1.717000E+00 -9.500000E+01  2.077900E+07  7.500000E+01  5.631100E-02  0.000000E+00  2.003500E-01  4.315600E-03  1.962200E-02 -6.549500E+03  1.000000E+00  6.437600E+02  1.133830E+03  3.066249E-01 -1.445985E+00 -2.371509E+03  4.943018E+04  1.203861E-06 -5.785819E-06  2.446454E-07 -1.025767E-06  2.335906E-08 -1.247383E-07  4.989819E-11  1.815866E-09  1.203815E-06 -5.787638E-06  7.322900E-12  2.664600E-10  5.972900E-09 -2.927800E-08
  1.963000E+00 -9.500000E+01  2.077900E+07  7.500000E+01  5.631400E-02  0.000000E+00  1.946800E-01  4.335300E-03  2.014900E-02 -6.549800E+03  1.000000E+00  6.437600E+02  1.129420E+03  3.366530E-01 -1.362907E+00 -2.090839E+03  3.952155E+04  1.310970E-06 -5.425614E-06  2.587691E-07 -9.309566E-07  2.613830E-08 -1.201057E-07  5.604250E-11  1.818282E-09  1.310914E-06 -5.427439E-06  8.223500E-12  2.668000E-10  6.530550E-09 -2.756250E-08
  2.234000E+00 -9.500000E+01  2.077900E+07  7.500000E+01  5.631100E-02  0.000000E+00  1.893100E-01  4.353800E-03  2.066300E-02 -6.549500E+03  1.000000E+00  6.437600E+02  1.125260E+03  3.670850E-01 -1.281778E+00 -1.851269E+03  3.172862E+04  1.418488E-06 -5.080257E-06  2.721800E-07 -8.442165E-07  2.901890E-08 -1.153153E-07  6.110885E-11  1.814588E-09  1.418424E-06 -5.082067E-06  8.966900E-12  2.662750E-10  7.092900E-09 -2.590350E-08
  2.531000E+00 -9.500000E+01  2.077900E+07  7.500000E+01  5.630300E-02  0.000000E+00  1.842000E-01  4.371400E-03  2.116500E-02 -6.549000E+03  1.000000E+00  6.437600E+02  1.121340E+03  3.978466E-01 -1.202351E+00 -1.645204E+03  2.555550E+04  1.526169E-06 -4.747568E-06  2.848661E-07 -7.642644E-07  3.199483E-08 -1.103875E-07  6.531969E-11  1.806599E-09  1.526103E-06 -4.749374E-06  9.585750E-12  2.651400E-10  7.658650E-09 -2.429250E-08
  2.858000E+00 -9.500000E+01  2.077900E+07  7.500000E+01  5.629200E-02  0.000000E+00  1.793100E-01  4.388100E-03  2.165700E-02 -6.548200E+03  1.000000E+00  6.437600E+02  1.117600E+03  4.288464E-01 -1.124317E+00 -1.466793E+03  2.064776E+04  1.633692E-06 -4.425585E-06  2.967895E-07 -6.900886E-07  3.505909E-08 -1.053300E-07  6.889016E-11  1.795912E-09  1.633625E-06 -4.427381E-06  1.011140E-11  2.636250E-10  8.226150E-09 -2.272300E-08
  3.218000E+00 -9.500000E+01  2.077900E+07  7.500000E+01  5.627900E-02  0.000000E+00  1.746100E-01  4.404100E-03  2.214300E-02 -6.547300E+03  1.000000E+00  6.437600E+02  1.114040E+03  4.598674E-01 -1.047374E+00 -1.311335E+03  1.672052E+04  1.740262E-06 -4.112395E-06  3.078266E-07 -6.208627E-07  3.819444E-08 -1.001379E-07  7.198943E-11  1.783797E-09  1.740190E-06 -4.114174E-06  1.056850E-11  2.619050E-10  8.791300E-09 -2.118550E-08
  3.613000E+00 -9.500000E+01  2.077900E+07  7.500000E+01  5.626600E-02  0.000000E+00  1.700700E-01  4.419400E-03  2.262300E-02 -6.546400E+03  1.000000E+00  6.437600E+02  1.110600E+03  4.906823E-01 -9.710921E-01 -1.175119E+03  1.356614E+04  1.845026E-06 -3.805934E-06  3.178435E-07 -5.558539E-07  4.138248E-08 -9.479424E-08  7.475088E-11  1.771204E-09  1.844951E-06 -3.807704E-06  1.097650E-11  2.601200E-10  9.349700E-09 -1.967200E-08
[truncated: 57,511 more chars]
