# Supplementary material for: CO2 geological storage site selection and long-term potential assessment framework based on TOUGH2/ECO2N
Source: PLoS One. 2025 Apr 24;20(4):e0321715. doi: 10.1371/journal.pone.0321715 (PMC12021137; doi:10.1371/journal.pone.0321715)
Supplement: S1 File — (ZIP) [file pone.0321715.s001.zip › moni/flow.out.6]

Variables = X Z P T SG SS XNACL YH2OG XCO2a PCAP k-red DG DL FLOHx FLOHz FLOHx FLOHz FLOFx FLOFz FNaCx FNaCz FCO2x FCO2z FGASx FGASz Faq.x Faq.z VGASx VGASz VLIQx VLIQz
Zone F=FEPOINT I= 1000 J=  891
  3.750000E-02 -5.000000E+00  2.004100E+07  7.000000E+01  7.125100E-01  2.287000E-02  2.685000E-01  3.633500E-03  1.435400E-02 -8.954500E+04  1.000000E+00  6.608400E+02  1.191980E+03  1.210526E-04  9.474505E-02 -6.921711E+04  3.725920E+07  1.855772E-10  7.195416E-08  0.000000E+00  1.354072E-08  1.849024E-10  2.219095E-08  1.855772E-10  2.154697E-08  0.000000E+00  5.040719E-08  2.096450E-12  4.275150E-10  0.000000E+00  3.946800E-10
  1.162000E-01 -5.000000E+00  2.004100E+07  7.000000E+01  7.170300E-01  1.687700E-02  2.685000E-01  3.633500E-03  1.435400E-02 -8.960700E+04  1.000000E+00  6.608400E+02  1.191980E+03  3.762285E-04  9.484559E-02 -1.021816E+05  1.087232E+07  5.767699E-10  7.241914E-08  0.000000E+00  1.366586E-08  5.746735E-10  2.219666E-08  5.767699E-10  2.154599E-08  0.000000E+00  5.087315E-08  6.487800E-12  4.249000E-10  0.000000E+00  3.958950E-10
  2.028000E-01 -5.000000E+00  2.004100E+07  7.000000E+01  7.176700E-01  1.596800E-02  2.685000E-01  3.633500E-03  1.435400E-02 -8.959900E+04  1.000000E+00  6.608400E+02  1.191980E+03  6.576037E-04  9.483564E-02 -5.388505E+04  5.667301E+06  1.008127E-09  7.237846E-08  0.000000E+00  1.365549E-08  1.004463E-09  2.219394E-08  1.008127E-09  2.154381E-08  0.000000E+00  5.083434E-08  1.131035E-11  4.240950E-10  0.000000E+00  3.948600E-10
  2.980000E-01 -5.000000E+00  2.004100E+07  7.000000E+01  7.178800E-01  1.559400E-02  2.685000E-01  3.633500E-03  1.435400E-02 -8.957100E+04  1.000000E+00  6.608400E+02  1.191980E+03  9.659182E-04  9.479941E-02 -3.584052E+04  3.515479E+06  1.480783E-09  7.221773E-08  0.000000E+00  1.361342E-08  1.475403E-09  2.218790E-08  1.480783E-09  2.154001E-08  0.000000E+00  5.067783E-08  1.660450E-11  4.218950E-10  0.000000E+00  3.916250E-10
  4.027000E-01 -5.000000E+00  2.004100E+07  7.000000E+01  7.179000E-01  1.543000E-02  2.685000E-01  3.633500E-03  1.435400E-02 -8.953100E+04  1.000000E+00  6.608400E+02  1.191980E+03  1.303461E-03  9.474549E-02 -2.626437E+04  2.372477E+06  1.998248E-09  7.198143E-08  0.000000E+00  1.355150E-08  1.990988E-09  2.217880E-08  1.998248E-09  2.153407E-08  0.000000E+00  5.044737E-08  2.240400E-11  4.208350E-10  0.000000E+00  3.889100E-10
  5.178000E-01 -5.000000E+00  2.004100E+07  7.000000E+01  7.180500E-01  1.506200E-02  2.685000E-01  3.633500E-03  1.435400E-02 -8.948100E+04  1.000000E+00  6.608400E+02  1.191980E+03  1.673228E-03  9.468090E-02 -2.032431E+04  1.683440E+06  2.565111E-09  7.170130E-08  0.000000E+00  1.347845E-08  2.555786E-09  2.216637E-08  2.565111E-09  2.152562E-08  0.000000E+00  5.017555E-08  2.875600E-11  4.200450E-10  0.000000E+00  3.861450E-10
  6.444000E-01 -5.000000E+00  2.004100E+07  7.000000E+01  7.179400E-01  1.499800E-02  2.685000E-01  3.633500E-03  1.435400E-02 -8.941300E+04  1.000000E+00  6.608400E+02  1.191980E+03  2.077524E-03  9.459288E-02 -1.628454E+04  1.235662E+06  3.184912E-09  7.131731E-08  0.000000E+00  1.337852E-08  3.173337E-09  2.214934E-08  3.184912E-09  2.151397E-08  0.000000E+00  4.980343E-08  3.570450E-11  4.195600E-10  0.000000E+00  3.829150E-10
  7.835000E-01 -5.000000E+00  2.004100E+07  7.000000E+01  7.178600E-01  1.481700E-02  2.685000E-01  3.633500E-03  1.435400E-02 -8.932700E+04  1.000000E+00  6.608400E+02  1.191980E+03  2.518751E-03  9.448307E-02 -1.336577E+04  9.291069E+05  3.861336E-09  7.084576E-08  0.000000E+00  1.325610E-08  3.847307E-09  2.212714E-08  3.861336E-09  2.149819E-08  0.000000E+00  4.934771E-08  4.329300E-11  4.190200E-10  0.000000E+00  3.790300E-10
  9.366000E-01 -5.000000E+00  2.004100E+07  7.000000E+01  7.174600E-01  1.500000E-02  2.685000E-01  3.633500E-03  1.435400E-02 -8.921500E+04  1.000000E+00  6.608400E+02  1.191980E+03  2.999430E-03  9.433902E-02 -1.116684E+04  7.120799E+05  4.598229E-09  7.022368E-08  0.000000E+00  1.309461E-08  4.581524E-09  2.209779E-08  4.598229E-09  2.147737E-08  0.000000E+00  4.874653E-08  5.157250E-11  4.182400E-10  0.000000E+00  3.738500E-10
  1.105000E+00 -5.000000E+00  2.004100E+07  7.000000E+01  7.168700E-01  1.462600E-02  2.685000E-01  3.633500E-03  1.435400E-02 -8.885200E+04  1.000000E+00  6.608400E+02  1.191980E+03  3.529935E-03  9.452574E-02 -9.456683E+03  5.463562E+05  5.411504E-09  7.067443E-08  0.000000E+00  1.291654E-08  5.391843E-09  2.209779E-08  5.411504E-09  2.145123E-08  0.000000E+00  4.922345E-08  6.073650E-11  4.165600E-10  0.000000E+00  3.778400E-10
  1.290000E+00 -5.000000E+00  2.004100E+07  7.000000E+01  7.144700E-01  1.391700E-02  2.685000E-01  3.633500E-03  1.435400E-02 -8.765000E+04  1.000000E+00  6.608400E+02  1.191980E+03  4.118274E-03  9.468396E-02 -8.094269E+03  4.297231E+05  6.313450E-09  7.012667E-08  0.000000E+00  1.189949E-08  6.290506E-09  2.211881E-08  6.313450E-09  2.142005E-08  0.000000E+00  4.870656E-08  7.101450E-11  4.161750E-10  0.000000E+00  3.785600E-10
  1.493000E+00 -5.000000E+00  2.004100E+07  7.000000E+01  7.116400E-01  1.223600E-02  2.685000E-01  3.633500E-03  1.435400E-02 -8.602700E+04  1.000000E+00  6.608400E+02  1.191980E+03  4.754598E-03  9.453025E-02 -6.988552E+03  3.480600E+05  7.288955E-09  6.789800E-08  0.000000E+00  1.028540E-08  7.262468E-09  2.213033E-08  7.288955E-09  2.138413E-08  0.000000E+00  4.651375E-08  8.228900E-11  4.157350E-10  0.000000E+00  3.672850E-10
  1.717000E+00 -5.000000E+00  2.004100E+07  7.000000E+01  7.087700E-01  9.593400E-03  2.685000E-01  3.633500E-03  1.435400E-02 -8.418200E+04  1.000000E+00  6.608400E+02  1.191980E+03  5.425940E-03  9.422429E-02 -6.076455E+03  2.873517E+05  8.318138E-09  6.485483E-08  0.000000E+00  8.401938E-09  8.287924E-09  2.214399E-08  8.318138E-09  2.134375E-08  0.000000E+00  4.351108E-08  9.428450E-11  4.152450E-10  0.000000E+00  3.501200E-10
  1.963000E+00 -5.000000E+00  2.004100E+07  7.000000E+01  7.055700E-01  6.630700E-03  2.685000E-01  3.633500E-03  1.435400E-02 -8.220800E+04  1.000000E+00  6.608400E+02  1.191980E+03  6.117937E-03  9.362854E-02 -5.313295E+03  2.427816E+05  9.378995E-09  6.067511E-08  0.000000E+00  6.365151E-09  9.344938E-09  2.214349E-08  9.378995E-09  2.129972E-08  0.000000E+00  3.937524E-08  1.067650E-10  4.147100E-10  0.000000E+00  3.235050E-10
  2.234000E+00 -5.000000E+00  2.004100E+07  7.000000E+01  7.038000E-01  1.915600E-03  2.685000E-01  3.633500E-03  1.435400E-02 -8.039200E+04  1.000000E+00  6.608400E+02  1.191980E+03  6.812365E-03  9.272711E-02 -4.668122E+03  2.092090E+05  1.044357E-08  5.573805E-08 -1.811005E-22  4.548592E-09  1.040563E-08  2.210312E-08  1.044357E-08  2.125189E-08 -7.297185E-22  3.448617E-08  1.192950E-10  4.141300E-10 -1.100300E-23  2.888500E-10
  2.531000E+00 -5.000000E+00  2.004100E+07  7.000000E+01  6.997400E-01  0.000000E+00  2.481800E-01  3.700800E-03  1.572200E-02 -7.854200E+04  1.000000E+00  6.608400E+02  1.174850E+03  7.551774E-03  9.284460E-02 -4.118173E+03  1.697124E+05  1.157708E-08  5.520394E-08  2.775606E-22  3.725288E-09  1.153460E-08  2.214077E-08  1.157708E-08  2.119939E-08  1.118386E-21  3.400454E-08  1.328050E-10  4.134950E-10  1.686300E-23  2.888500E-10
  2.858000E+00 -5.000000E+00  2.004100E+07  7.000000E+01  7.082000E-01  8.575600E-03  2.685000E-01  3.633500E-03  1.435400E-02 -8.369300E+04  1.000000E+00  6.608400E+02  1.191980E+03  8.389036E-03  9.232770E-02 -3.646052E+03  1.299586E+05  1.286062E-08  5.774065E-08  4.586611E-22  7.384111E-09  1.281349E-08  2.183493E-08  1.286062E-08  2.120627E-08  1.848104E-21  3.653430E-08  1.470000E-10  4.136350E-10  2.786600E-23  2.916300E-10
  3.218000E+00 -5.000000E+00  2.004100E+07  7.000000E+01  7.111100E-01  1.112300E-02  2.685000E-01  3.633500E-03  1.435400E-02 -8.550400E+04  1.000000E+00  6.608400E+02  1.191980E+03  9.362391E-03  9.275144E-02 -3.237948E+03  9.953978E+04  1.435281E-08  6.117411E-08  0.000000E+00  9.225840E-09  1.430067E-08  2.178795E-08  1.435281E-08  2.118763E-08  0.000000E+00  3.998648E-08  1.627700E-10  4.134550E-10  0.000000E+00  3.128050E-10
  3.613000E+00 -5.000000E+00  2.004100E+07  7.000000E+01  7.072700E-01  5.762300E-03  2.685000E-01  3.633500E-03  1.435400E-02 -8.260400E+04  1.000000E+00  6.608400E+02  1.191980E+03  1.042451E-02  9.222193E-02 -2.883033E+03  8.685453E+04  1.598110E-08  5.645470E-08  0.000000E+00  6.483837E-09  1.592303E-08  2.181173E-08  1.598110E-08  2.114494E-08  0.000000E+00  3.530971E-08  1.814050E-10  4.129700E-10  0.000000E+00  2.851900E-10
  4.048000E+00 -5.000000E+00  2.004100E+07  7.000000E+01  7.051900E-01  0.000000E+00  2.581200E-01  3.668000E-03  1.503200E-02 -8.040300E+04  1.000000E+00  6.608400E+02  1.183170E+03  1.145160E-02  9.085030E-02 -2.572773E+03  7.839862E+04  1.755570E-08  4.999267E-08  0.000000E+00  4.619025E-09  1.749159E-08  2.168227E-08  1.755570E-08  2.107847E-08  0.000000E+00  2.891406E-08  2.001000E-10  4.121800E-10  0.000000E+00  2.371350E-10
  4.526000E+00 -5.000000E+00  2.004100E+07  7.000000E+01  7.078700E-01  9.280000E-03  2.685000E-01  3.633500E-03  1.435400E-02 -8.375700E+04  1.000000E+00  6.608400E+02  1.191980E+03  1.263840E-02  9.232690E-02 -2.300619E+03  5.547647E+04  1.937508E-08  5.843610E-08  0.000000E+00  7.769909E-09  1.930437E-08  2.159554E-08  1.937508E-08  2.096520E-08  0.000000E+00  3.747086E-08  2.207050E-10  4.107650E-10  0.000000E+00  2.970850E-10
  5.052000E+00 -5.000000E+00  2.004100E+07  7.000000E+01  7.083300E-01  0.000000E+00  2.668800E-01  3.638900E-03  1.445700E-02 -8.151100E+04  1.000000E+00  6.608400E+02  1.190600E+03  1.393789E-02  9.053604E-02 -2.061265E+03  5.171968E+04  2.136723E-08  5.007180E-08  0.000000E+00  5.323370E-09  2.128954E-08  2.136167E-08  2.136723E-08  2.081745E-08  0.000000E+00  2.925429E-08  2.428750E-10  4.089050E-10  0.000000E+00  2.356000E-10
  5.630000E+00 -5.000000E+00  2.004100E+07  7.000000E+01  7.063200E-01  7.957500E-03  2.685000E-01  3.633500E-03  1.435400E-02 -8.282900E+04  1.000000E+00  6.608400E+02  1.191980E+03  1.539928E-02  9.235971E-02 -1.849326E+03  3.684641E+04  2.360759E-08  5.851097E-08  0.000000E+00  7.393417E-09  2.352175E-08  2.129669E-08  2.360759E-08  2.061480E-08  0.000000E+00  3.789613E-08  2.686600E-10  4.062950E-10  0.000000E+00  3.017600E-10
  6.266000E+00 -5.000000E+00  2.004100E+07  7.000000E+01  7.018900E-01  4.257400E-03  2.685000E-01  3.633500E-03  1.435400E-02 -8.030200E+04  1.000000E+00  6.608400E+02  1.191980E+03  1.712727E-02  9.195976E-02 -1.661533E+03  3.188387E+04  2.625661E-08  5.500000E-08 -1.934262E-16  5.215370E-09  2.616129E-08  2.116419E-08  2.625661E-08  2.038577E-08 -7.760637E-16  3.461442E-08  3.002000E-10  4.033300E-10 -1.151850E-17  2.833000E-10
  6.965000E+00 -5.000000E+00  2.004100E+07  7.000000E+01  6.951900E-01  0.000000E+00  2.492400E-01  3.697300E-03  1.564600E-02 -7.704200E+04  1.000000E+00  6.608400E+02  1.175730E+03  1.888153E-02  9.131039E-02 -1.494765E+03  2.805587E+04  2.894598E-08  5.078964E-08  3.727289E-17  3.161626E-09  2.883992E-08  2.101202E-08  2.894598E-08  2.013936E-08  1.495453E-16  3.065028E-08  3.336150E-10  4.001150E-10  2.219500E-18  2.581200E-10
  7.734000E+00 -5.000000E+00  2.004100E+07  7.000000E+01  7.038900E-01  5.511700E-03  2.685000E-01  3.633500E-03  1.435400E-02 -8.131800E+04  1.000000E+00  6.608400E+02  1.191980E+03  2.077212E-02  9.121536E-02 -1.346111E+03  2.172226E+04  3.184434E-08  5.367025E-08  2.306991E-16  6.010046E-09  3.172758E-08  2.088842E-08  3.184434E-08  2.024527E-08  9.256090E-16  3.342497E-08  3.663100E-10  4.015850E-10  1.373800E-17  2.677600E-10
  8.579000E+00 -5.000000E+00  2.004100E+07  7.000000E+01  7.070600E-01  4.256000E-03  2.685000E-01  3.633500E-03  1.435400E-02 -8.213800E+04  1.000000E+00  6.608400E+02  1.191980E+03  2.285745E-02  9.075346E-02 -1.213436E+03  1.805228E+04  3.504107E-08  5.267456E-08  0.000000E+00  6.471155E-09  3.491373E-08  2.082659E-08  3.504107E-08  2.026750E-08  0.000000E+00  3.240706E-08  3.997550E-10  4.019350E-10  0.000000E+00  2.561400E-10
  9.508000E+00 -5.000000E+00  2.004100E+07  7.000000E+01  7.044000E-01  4.146500E-03  2.685000E-01  3.633500E-03  1.435400E-02 -8.115500E+04  1.000000E+00  6.608400E+02  1.191980E+03  2.515897E-02  9.110471E-02 -1.094774E+03  1.468931E+04  3.856940E-08  5.331938E-08 -1.197396E-17  5.930261E-09  3.842931E-08  2.079978E-08  3.856940E-08  2.015879E-08 -4.610820E-17  3.316068E-08  4.399350E-10  4.005500E-10 -6.835500E-19  2.655100E-10
  1.053000E+01 -5.000000E+00  2.004100E+07  7.000000E+01  6.971000E-01  0.000000E+00  2.596900E-01  3.662800E-03  1.492600E-02 -7.766800E+04  1.000000E+00  6.608400E+02  1.184500E+03  2.767715E-02  9.096653E-02 -9.884283E+02  1.278269E+04  4.242994E-08  5.024280E-08 -7.554981E-19  3.450911E-09  4.227512E-08  2.076271E-08  4.242994E-08  1.994712E-08 -2.909150E-18  3.029568E-08  4.874900E-10  3.977650E-10 -4.310000E-20  2.527050E-10
  1.165000E+01 -5.000000E+00  2.004100E+07  7.000000E+01  7.049300E-01  3.802800E-03  2.685000E-01  3.633500E-03  1.435400E-02 -8.126000E+04  1.000000E+00  6.608400E+02  1.191980E+03  3.040340E-02  9.069498E-02 -8.930928E+02  1.016452E+04  4.660934E-08  5.176186E-08  1.121847E-17  5.782069E-09  4.643934E-08  2.081338E-08  4.660934E-08  2.022213E-08  4.319905E-17  3.153974E-08  5.350350E-10  4.014350E-10  6.404500E-19  2.519200E-10
  1.289000E+01 -5.000000E+00  2.004100E+07  7.000000E+01  7.052100E-01  2.369700E-03  2.685000E-01  3.633500E-03  1.435400E-02 -8.099900E+04  1.000000E+00  6.608400E+02  1.191980E+03  3.327921E-02  8.997281E-02 -8.074947E+02  8.839265E+03  5.101807E-08  4.856298E-08  0.000000E+00  5.130582E-09  5.083270E-08  2.086794E-08  5.101807E-08  2.034356E-08  0.000000E+00  2.821923E-08  5.824100E-10  4.030350E-10  0.000000E+00  2.259400E-10
  1.425000E+01 -5.000000E+00  2.004100E+07  7.000000E+01  7.008100E-01  0.000000E+00  2.641400E-01  3.648000E-03  1.463400E-02 -7.890100E+04  1.000000E+00  6.608400E+02  1.188260E+03  3.616930E-02  8.931515E-02 -7.304506E+02  7.819898E+03  5.544870E-08  4.482535E-08  0.000000E+00  3.592429E-09  5.524678E-08  2.076401E-08  5.544870E-08  2.022033E-08  0.000000E+00  2.460510E-08  6.349400E-10  4.013450E-10  0.000000E+00  2.015600E-10
  1.574000E+01 -5.000000E+00  2.004100E+07  7.000000E+01  7.032500E-01  2.710400E-03  2.685000E-01  3.633500E-03  1.435400E-02 -8.039400E+04  1.000000E+00  6.608400E+02  1.191980E+03  3.934965E-02  8.953262E-02 -6.611801E+02  6.090181E+03  6.032425E-08  4.748417E-08 -3.068719E-17  4.932429E-09  6.010464E-08  2.035682E-08  6.032425E-08  1.983304E-08 -1.177808E-16  2.765126E-08  6.915900E-10  3.959500E-10 -1.738900E-18  2.207500E-10
  1.739000E+01 -5.000000E+00  2.004100E+07  7.000000E+01  6.960300E-01  0.000000E+00  2.605400E-01  3.660000E-03  1.487000E-02 -7.731600E+04  1.000000E+00  6.608400E+02  1.185220E+03  4.298650E-02  8.954734E-02 -5.988105E+02  5.132500E+03  6.589965E-08  4.640213E-08 -8.673007E-18  3.350186E-09  6.565928E-08  1.989226E-08  6.589965E-08  1.919971E-08 -3.328781E-17  2.720239E-08  7.583350E-10  3.868900E-10 -4.914500E-19  2.239400E-10
  1.919000E+01 -5.000000E+00  2.004100E+07  7.000000E+01  7.027300E-01  7.871800E-04  2.685000E-01  3.633500E-03  1.435400E-02 -7.974400E+04  1.000000E+00  6.608400E+02  1.191980E+03  4.673278E-02  8.843690E-02 -5.424264E+02  4.459487E+03  7.164279E-08  4.345114E-08  2.201418E-17  4.142989E-09  7.138157E-08  1.993758E-08  7.164279E-08  1.947883E-08  8.449302E-17  2.397239E-08  8.243850E-10  3.896600E-10  1.247450E-18  1.918400E-10
  2.118000E+01 -5.000000E+00  2.004100E+07  7.000000E+01  7.011800E-01  0.000000E+00  2.669200E-01  3.638800E-03  1.445400E-02 -7.903000E+04  1.000000E+00  6.608400E+02  1.190630E+03  5.044250E-02  8.778107E-02 -4.914594E+02  3.906485E+03  7.732987E-08  4.058996E-08 -3.027067E-19  3.409718E-09  7.704884E-08  1.982587E-08  7.732987E-08  1.940210E-08 -1.156032E-18  2.118786E-08  8.867450E-10  3.875300E-10 -1.716150E-20  1.711050E-10
  2.336000E+01 -5.000000E+00  2.004100E+07  7.000000E+01  6.979700E-01  0.000000E+00  2.618500E-01  3.655700E-03  1.478300E-02 -7.795500E+04  1.000000E+00  6.608400E+02  1.186320E+03  5.431462E-02  8.739711E-02 -4.454189E+02  3.305852E+03  8.326593E-08  3.936435E-08 -2.905228E-19  2.996888E-09  8.296236E-08  1.940277E-08  8.326593E-08  1.896322E-08 -1.109502E-18  2.040113E-08  9.581000E-10  3.807400E-10 -1.647075E-20  1.657250E-10
  2.576000E+01 -5.000000E+00  2.004100E+07  7.000000E+01  6.981200E-01  0.000000E+00  2.616000E-01  3.656500E-03  1.480000E-02 -7.800200E+04  1.000000E+00  6.608400E+02  1.186110E+03  5.835743E-02  8.666429E-02 -4.038659E+02  2.860744E+03  8.946356E-08  3.719831E-08 -6.155201E-17  2.902505E-09  8.913645E-08  1.906680E-08  8.946356E-08  1.869548E-08 -2.402341E-16  1.850295E-08  1.031565E-09  3.769500E-10 -3.534259E-18  1.488850E-10
  2.840000E+01 -5.000000E+00  2.004100E+07  7.000000E+01  6.940100E-01  0.000000E+00  2.562200E-01  3.674300E-03  1.516100E-02 -7.666100E+04  1.000000E+00  6.608400E+02  1.181570E+03  6.257934E-02  8.624053E-02 -3.663055E+02  2.418523E+03  9.593608E-08  3.611333E-08 -1.197253E-16  2.554456E-09  9.558434E-08  1.847357E-08  9.593608E-08  1.807889E-08 -4.709823E-16  1.803443E-08  1.109500E-09  3.687450E-10 -6.922450E-18  1.454850E-10
  3.131000E+01 -5.000000E+00  2.004100E+07  7.000000E+01  6.925200E-01  0.000000E+00  2.521100E-01  3.687900E-03  1.544500E-02 -7.618600E+04  1.000000E+00  6.608400E+02  1.178120E+03  6.687724E-02  8.533512E-02 -3.323215E+02  2.159443E+03  1.025249E-07  3.302465E-08 -5.189366E-16  2.186336E-09  1.021474E-07  1.817667E-08  1.025249E-07  1.786019E-08 -2.082631E-15  1.516447E-08  1.190400E-09  3.661450E-10 -3.039850E-17  1.217200E-10
  3.450000E+01 -5.000000E+00  2.004100E+07  7.000000E+01  6.897300E-01  0.000000E+00  2.488100E-01  3.698700E-03  1.567700E-02 -7.530400E+04  1.000000E+00  6.608400E+02  1.175370E+03  7.130983E-02  8.502483E-02 -3.015847E+02  1.818262E+03  1.093201E-07  3.224945E-08 -1.636950E-15  2.028710E-09  1.089163E-07  1.781248E-08  1.093201E-07  1.749303E-08 -6.660464E-15  1.475641E-08  1.273250E-09  3.629750E-10 -9.676100E-17  1.180550E-10
  3.801000E+01 -5.000000E+00  2.004100E+07  7.000000E+01  6.870900E-01  0.000000E+00  2.446000E-01  3.712500E-03  1.598000E-02 -7.448700E+04  1.000000E+00  6.608400E+02  1.171880E+03  7.613595E-02  8.470685E-02 -2.737412E+02  1.541371E+03  1.167188E-07  3.128153E-08 -2.037423E-15  1.855618E-09  1.162862E-07  1.757115E-08  1.167188E-07  1.726133E-08 -8.375049E-15  1.402021E-08  1.364800E-09  3.621550E-10 -1.213750E-16  1.117600E-10
  4.187000E+01 -5.000000E+00  2.004100E+07  7.000000E+01  6.857500E-01  0.000000E+00  2.414800E-01  3.722600E-03  1.621000E-02 -7.407800E+04  1.000000E+00  6.608400E+02  1.169310E+03  8.125269E-02  8.426598E-02 -2.485083E+02  1.341588E+03  1.245630E-07  2.951631E-08 -7.511357E-15  1.624352E-09  1.240999E-07  1.759770E-08  1.245630E-07  1.733985E-08 -3.177953E-14  1.217646E-08  1.460700E-09  3.660250E-10 -4.568750E-16  9.663000E-11
  4.612000E+01 -5.000000E+00  2.004100E+07  7.000000E+01  6.820200E-01  0.000000E+00  2.357100E-01  3.741300E-03  1.664600E-02 -7.295600E+04  1.000000E+00  6.608400E+02  1.164570E+03  8.687143E-02  8.427773E-02 -2.256488E+02  1.105694E+03  1.331767E-07  2.956614E-08 -1.421455E-14  1.523883E-09  1.326798E-07  1.749946E-08  1.331769E-07  1.722075E-08 -6.119688E-14  1.234538E-08  1.567600E-09  3.692100E-10 -8.773900E-16  9.768500E-11
  5.079000E+01 -5.000000E+00  2.004100E+07  7.000000E+01  6.794900E-01  0.000000E+00  2.293400E-01  3.761800E-03  1.714400E-02 -7.221000E+04  1.000000E+00  6.608400E+02  1.159370E+03  9.315333E-02  8.414808E-02 -2.048967E+02  9.402821E+02  1.428070E-07  2.868343E-08 -2.060596E-14  1.350737E-09  1.422714E-07  1.771404E-08  1.428072E-07  1.746375E-08 -9.123932E-14  1.121968E-08  1.688600E-09  3.781450E-10 -1.302240E-15  8.843000E-11
  5.592000E+01 -5.000000E+00  2.004100E+07  7.000000E+01  6.767900E-01  0.000000E+00  2.238700E-01  3.779300E-03  1.758600E-02 -7.142900E+04  1.000000E+00  6.608400E+02  1.154950E+03  1.003552E-01  8.447035E-02 -1.860855E+02  7.600768E+02  1.538465E-07  2.941609E-08 -3.947145E-13  1.374407E-09  1.532685E-07  1.802803E-08  1.538487E-07  1.776268E-08 -2.194771E-12  1.165341E-08  1.826200E-09  3.906100E-10 -3.107010E-14  9.116000E-11
  6.156000E+01 -5.000000E+00  2.004100E+07  7.000000E+01  6.643200E-01  0.000000E+00  1.786400E-01  3.920100E-03  2.177800E-02 -6.799200E+04  1.000000E+00  6.608400E+02  1.119530E+03  1.085530E-01  8.423612E-02 -1.690690E+02  6.345015E+02  1.663752E-07  2.902492E-08 -4.673434E-12  1.130794E-09  1.658027E-07  1.748076E-08  1.664466E-07  1.716895E-08 -7.128464E-11  1.185588E-08  1.998850E-09  3.891600E-10 -1.009690E-12  9.252500E-11
  6.777000E+01 -5.000000E+00  2.004100E+07  7.000000E+01  6.378100E-01  0.000000E+00  6.206600E-02  4.251600E-03  3.798300E-02 -6.149900E+04  1.000000E+00  6.608400E+02  1.036780E+03  1.163935E-01  8.264053E-02 -1.537056E+02  6.030546E+02  1.782422E-07  2.475379E-08 -2.024918E-11  5.309682E-10  1.778448E-07  1.602892E-08  1.785889E-07  1.575025E-08 -3.465529E-10  9.003468E-09  2.210200E-09  3.718150E-10 -4.662450E-12  7.037500E-11
  7.460000E+01 -5.000000E+00  2.004100E+07  7.000000E+01  6.124500E-01  0.000000E+00  5.752400E-02  4.263700E-03  3.880400E-02 -5.614600E+04  1.000000E+00  6.608400E+02  1.033770E+03  1.213826E-01  7.992642E-02 -1.396539E+02  7.685552E+02  1.858768E-07  1.552179E-08 -2.139722E-11 -9.604045E-12  1.854414E-07  1.561448E-08  1.862489E-07  1.568866E-08 -3.720277E-10 -1.669582E-10  2.399650E-09  3.734700E-10 -4.916650E-12 -2.216600E-12
  8.210000E+01 -5.000000E+00  2.004100E+07  7.000000E+01  6.053500E-01  0.000000E+00  5.748900E-02  4.263800E-03  3.881100E-02 -5.477200E+04  1.000000E+00  6.608400E+02  1.033750E+03  1.249662E-01  8.014969E-02 -1.267851E+02  6.261443E+02  1.915143E-07  1.578360E-08 -6.541179E-12 -1.785376E-11  1.908060E-07  1.601270E-08  1.916275E-07  1.609420E-08 -1.137759E-10 -3.105573E-10  2.533450E-09  3.846550E-10 -1.482405E-12 -4.049000E-12
  9.035000E+01 -5.000000E+00  2.004100E+07  7.000000E+01  6.038300E-01  0.000000E+00  5.750500E-02  4.263700E-03  3.880800E-02 -5.448600E+04  1.000000E+00  6.608400E+02  1.033760E+03  1.300392E-01  8.034553E-02 -1.151840E+02  5.096688E+02  1.993418E-07  1.606307E-08 -1.324807E-12 -1.995435E-11  1.985128E-07  1.632576E-08  1.993637E-07  1.641003E-08 -2.303733E-11 -3.470043E-10  2.654250E-09  3.935700E-10 -2.991600E-13 -4.506800E-12
  9.942000E+01 -5.000000E+00  2.004100E+07  7.000000E+01  6.034700E-01  0.000000E+00  5.751900E-02  4.263700E-03  3.880500E-02 -5.441800E+04  1.000000E+00  6.608400E+02  1.033770E+03  1.365367E-01  8.044644E-02 -1.046597E+02  4.178432E+02  2.093121E-07  1.621425E-08 -2.889791E-13 -2.028516E-11  2.084241E-07  1.648172E-08  2.093170E-07  1.656687E-08 -5.023775E-12 -3.526663E-10  2.791050E-09  3.986400E-10 -6.518400E-14 -4.576150E-12
  1.094000E+02 -5.000000E+00  2.004100E+07  7.000000E+01  6.033300E-01  0.000000E+00  5.753200E-02  4.263700E-03  3.880300E-02 -5.439200E+04  1.000000E+00  6.608400E+02  1.033780E+03  1.444184E-01  8.048865E-02 -9.511109E+01  3.441751E+02  2.213970E-07  1.627864E-08 -9.724978E-14 -2.026918E-11  2.204543E-07  1.654545E-08  2.213986E-07  1.663093E-08 -1.690238E-12 -3.523089E-10  2.953350E-09  4.014400E-10 -2.192300E-14 -4.569900E-12
  1.204000E+02 -5.000000E+00  2.004100E+07  7.000000E+01  6.032400E-01  0.000000E+00  5.754400E-02  4.263600E-03  3.880100E-02 -5.437400E+04  1.000000E+00  6.608400E+02  1.033790E+03  1.536854E-01  8.050512E-02 -8.644627E+01  2.840605E+02  2.356043E-07  1.630468E-08 -4.995225E-14 -2.018853E-11  2.346002E-07  1.657001E-08  2.356043E-07  1.665551E-08 -8.680186E-13 -3.508376E-10  3.143450E-09  4.032600E-10 -1.125580E-14 -4.549700E-12
  1.324000E+02 -5.000000E+00  2.004100E+07  7.000000E+01  6.031600E-01  0.000000E+00  5.755400E-02  4.263600E-03  3.879900E-02 -5.435900E+04  1.000000E+00  6.608400E+02  1.033790E+03  1.643662E-01  8.051284E-02 -7.857123E+01  2.347336E+02  2.519780E-07  1.631760E-08 -2.759654E-14 -2.009210E-11  2.509043E-07  1.658121E-08  2.519780E-07  1.666670E-08 -4.794654E-13 -3.491009E-10  3.362400E-09  4.047200E-10 -6.216000E-15 -4.526200E-12
  1.457000E+02 -5.000000E+00  2.004100E+07  7.000000E+01  6.030800E-01  0.000000E+00  5.756300E-02  4.263600E-03  3.879700E-02 -5.434500E+04  1.000000E+00  6.608400E+02  1.033800E+03  1.765582E-01  8.051808E-02 -7.141727E+01  1.938569E+02  2.706688E-07  1.632653E-08 -1.242003E-14 -1.998990E-11  2.695151E-07  1.658836E-08  2.706688E-07  1.667382E-08 -2.157580E-13 -3.472716E-10  3.612250E-09  4.060550E-10 -2.796700E-15 -4.501600E-12
  1.603000E+02 -5.000000E+00  2.004100E+07  7.000000E+01  6.030100E-01  0.000000E+00  5.757100E-02  4.263500E-03  3.879600E-02 -5.433200E+04  1.000000E+00  6.608400E+02  1.033800E+03  1.903850E-01  8.052177E-02 -6.492078E+01  1.601650E+02  2.918660E-07  1.633337E-08 -8.220543E-16 -1.988600E-11  2.906216E-07  1.659340E-08  2.918660E-07  1.667878E-08 -1.427935E-14 -3.454191E-10  3.895600E-09  4.073300E-10 -1.850500E-16 -4.476750E-12
  1.763000E+02 -5.000000E+00  2.004100E+07  7.000000E+01  6.029400E-01  0.000000E+00  5.757700E-02  4.263500E-03  3.879400E-02 -5.431800E+04  1.000000E+00  6.608400E+02  1.033810E+03  2.059051E-01  8.052418E-02 -5.900703E+01  1.324167E+02  3.156590E-07  1.633834E-08  9.132643E-15 -1.977550E-11  3.143127E-07  1.659645E-08  3.156590E-07  1.668178E-08  1.586195E-13 -3.434578E-10  4.213700E-09  4.085800E-10  2.055500E-15 -4.450550E-12
  1.940000E+02 -5.000000E+00  2.004100E+07  7.000000E+01  6.028700E-01  0.000000E+00  5.758400E-02  4.263500E-03  3.879300E-02 -5.430500E+04  1.000000E+00  6.608300E+02  1.033810E+03  2.232922E-01  8.052599E-02 -5.363266E+01  1.094514E+02  3.423135E-07  1.634216E-08  1.771183E-14 -1.964971E-11  3.408536E-07  1.659813E-08  3.423135E-07  1.668339E-08  3.075964E-13 -3.412372E-10  4.570050E-09  4.098900E-10  3.985400E-15 -4.420900E-12
  2.134000E+02 -5.000000E+00  2.004100E+07  7.000000E+01  6.027900E-01  0.000000E+00  5.759000E-02  4.263500E-03  3.879200E-02 -5.429000E+04  1.000000E+00  6.608300E+02  1.033820E+03  2.428109E-01  8.052791E-02 -4.877054E+01  9.045667E+01  3.722364E-07  1.634660E-08  2.515486E-14 -1.949871E-11  3.706491E-07  1.660004E-08  3.722360E-07  1.668518E-08  4.368145E-13 -3.385806E-10  4.970150E-09  4.113750E-10  5.658550E-15 -4.385650E-12
  2.347000E+02 -5.000000E+00  2.004100E+07  7.000000E+01  6.027100E-01  0.000000E+00  5.759500E-02  4.263500E-03  3.879100E-02 -5.427500E+04  1.000000E+00  6.608300E+02  1.033820E+03  2.644743E-01  8.053113E-02 -4.434023E+01  7.477057E+01  4.054472E-07  1.635348E-08  3.183899E-14 -1.931218E-11  4.037183E-07  1.660386E-08  4.054469E-07  1.668889E-08  5.528336E-13 -3.353113E-10  5.414300E-09  4.131500E-10  7.160000E-15 -4.342400E-12
  2.581000E+02 -5.000000E+00  2.004100E+07  7.000000E+01  6.026100E-01  0.000000E+00  5.760000E-02  4.263500E-03  3.879000E-02 -5.425700E+04  1.000000E+00  6.608300E+02  1.033820E+03  2.885238E-01  8.053666E-02 -4.030674E+01  6.178145E+01  4.423158E-07  1.636417E-08  3.796306E-14 -1.907984E-11  4.404292E-07  1.661060E-08  4.423152E-07  1.669546E-08  6.591113E-13 -3.312503E-10  5.907500E-09  4.153300E-10  8.534550E-15 -4.288750E-12
  2.839000E+02 -5.000000E+00  2.004100E+07  7.000000E+01  6.025100E-01  0.000000E+00  5.760400E-02  4.263400E-03  3.879000E-02 -5.423700E+04  1.000000E+00  6.608300E+02  1.033830E+03  3.152539E-01  8.054515E-02 -3.664721E+01  5.104121E+01  4.832942E-07  1.637990E-08  4.405041E-14 -1.879147E-11  4.812327E-07  1.662134E-08  4.832931E-07  1.670614E-08  7.647370E-13 -3.262176E-10  6.455850E-09  4.180450E-10  9.899750E-15 -4.222450E-12
  3.123000E+02 -5.000000E+00  2.004100E+07  7.000000E+01  6.023800E-01  0.000000E+00  5.760800E-02  4.263400E-03  3.878900E-02 -5.421400E+04  1.000000E+00  6.608300E+02  1.033830E+03  3.449189E-01  8.055681E-02 -3.332168E+01  4.215242E+01  5.287708E-07  1.640130E-08  4.853542E-14 -1.843280E-11  5.265167E-07  1.663671E-08  5.287703E-07  1.672134E-08  8.425393E-13 -3.199674E-10  7.064700E-09  4.214100E-10  1.090400E-14 -4.140250E-12
  3.434000E+02 -5.000000E+00  2.004100E+07  7.000000E+01  6.022300E-01  0.000000E+00  5.761200E-02  4.263400E-03  3.878800E-02 -5.418500E+04  1.000000E+00  6.608300E+02  1.033830E+03  3.778331E-01  8.057196E-02 -3.030260E+01  3.480272E+01  5.792282E-07  1.642847E-08  5.306694E-14 -1.800248E-11  5.767608E-07  1.665661E-08  5.792282E-07  1.674099E-08  9.211379E-13 -3.124766E-10  7.740700E-09  4.255800E-10  1.191700E-14 -4.041750E-12
  3.777000E+02 -5.000000E+00  2.004100E+07  7.000000E+01  6.020500E-01  0.000000E+00  5.761600E-02  4.263400E-03  3.878700E-02 -5.415100E+04  1.000000E+00  6.608300E+02  1.033830E+03  4.141952E-01  8.059031E-02 -2.755101E+01  2.872621E+01  6.349722E-07  1.646209E-08  5.964835E-14 -1.746996E-11  6.322645E-07  1.668120E-08  6.349702E-07  1.676534E-08  1.035307E-12 -3.032127E-10  8.488050E-09  4.307350E-10  1.338800E-14 -3.920100E-12
  4.154000E+02 -5.000000E+00  2.004100E+07  7.000000E+01  6.018300E-01  0.000000E+00  5.762000E-02  4.263400E-03  3.878700E-02 -5.411000E+04  1.000000E+00  6.608300E+02  1.033840E+03  4.544263E-01  8.061214E-02 -2.504899E+01  2.371442E+01  6.966493E-07  1.650136E-08  6.523207E-14 -1.681175E-11  6.936769E-07  1.670937E-08  6.966473E-07  1.679316E-08  1.132149E-12 -2.917709E-10  9.315650E-09  4.370900E-10  1.463300E-14 -3.770100E-12
  4.568000E+02 -5.000000E+00  2.004100E+07  7.000000E+01  6.015500E-01  0.000000E+00  5.762300E-02  4.263400E-03  3.878600E-02 -5.405900E+04  1.000000E+00  6.608300E+02  1.033840E+03  4.989611E-01  8.063443E-02 -2.277589E+01  1.955911E+01  7.649229E-07  1.654330E-08  6.964352E-14 -1.601047E-11  7.616607E-07  1.673776E-08  7.649229E-07  1.682115E-08  1.208636E-12 -2.778471E-10  1.023295E-08  4.448800E-10  1.561200E-14 -3.587700E-12
  5.024000E+02 -5.000000E+00  2.004100E+07  7.000000E+01  6.012100E-01  0.000000E+00  5.762700E-02  4.263400E-03  3.878500E-02 -5.399600E+04  1.000000E+00  6.608200E+02  1.033840E+03  5.482181E-01  8.065428E-02 -2.070890E+01  1.613656E+01  8.404343E-07  1.658341E-08  7.339373E-14 -1.503125E-11  8.368488E-07  1.676141E-08  8.404328E-07  1.684426E-08  1.273641E-12 -2.608374E-10  1.124900E-08  4.543950E-10  1.643900E-14 -3.365150E-12
  5.525000E+02 -5.000000E+00  2.004000E+07  7.000000E+01  6.007700E-01  0.000000E+00  5.763000E-02  4.263300E-03  3.878400E-02 -5.391500E+04  1.000000E+00  6.608200E+02  1.033840E+03  6.025954E-01  8.066520E-02 -1.883008E+01  1.332588E+01  9.237958E-07  1.661161E-08  7.575218E-14 -1.383458E-11  9.198559E-07  1.676962E-08  9.237943E-07  1.685167E-08  1.314487E-12 -2.400565E-10  1.237250E-08  4.659250E-10  1.694950E-14 -3.093700E-12
  6.076000E+02 -5.000000E+00  2.004000E+07  7.000000E+01  6.002100E-01  0.000000E+00  5.763400E-02  4.263300E-03  3.878400E-02 -5.381100E+04  1.000000E+00  6.608200E+02  1.033850E+03  6.625080E-01  8.065336E-02 -1.712346E+01  1.101720E+01  1.015642E-06  1.660771E-08  7.595026E-14 -1.236740E-11  1.011312E-06  1.674138E-08  1.015641E-06  1.682230E-08  1.317846E-12 -2.145855E-10  1.361400E-08  4.796600E-10  1.697150E-14 -2.761550E-12
  6.682000E+02 -5.000000E+00  2.004000E+07  7.000000E+01  5.994900E-01  0.000000E+00  5.763700E-02  4.263300E-03  3.878300E-02 -5.367700E+04  1.000000E+00  6.608100E+02  1.033850E+03  7.280174E-01  8.059118E-02 -1.557179E+01  9.147317E+00  1.116068E-06  1.652979E-08  7.631074E-14 -1.057711E-11  1.111309E-06  1.663403E-08  1.116066E-06  1.671330E-08  1.324022E-12 -1.835120E-10  1.497650E-08  4.952850E-10  1.702350E-14 -2.357350E-12
  7.348000E+02 -5.000000E+00  2.004000E+07  7.000000E+01  5.985600E-01  0.000000E+00  5.764000E-02  4.263300E-03  3.878200E-02 -5.350700E+04  1.000000E+00  6.608100E+02  1.033850E+03  7.984708E-01  8.039944E-02 -1.416022E+01  7.674721E+00  1.224072E-06  1.625683E-08  8.251911E-14 -8.447238E-12  1.218853E-06  1.632682E-08  1.224072E-06  1.640332E-08  1.431664E-12 -1.465521E-10  1.644850E-08  5.094500E-10  1.836850E-14 -1.878250E-12
  8.081000E+02 -5.000000E+00  2.004000E+07  7.000000E+01  5.974300E-01  0.000000E+00  5.764200E-02  4.263200E-03  3.878200E-02 -5.330000E+04  1.000000E+00  6.608000E+02  1.033850E+03  8.729750E-01  8.014143E-02 -1.287615E+01  6.474063E+00  1.338287E-06  1.588655E-08  8.338521E-14 -5.890015E-12  1.332580E-06  1.591581E-08  1.338286E-06  1.598883E-08  1.446635E-12 -1.021829E-10  1.801450E-08  5.255000E-10  1.851550E-14 -1.305900E-12
  8.887000E+02 -5.000000E+00  2.003900E+07  7.000000E+01  5.959400E-01  0.000000E+00  5.764400E-02  4.263200E-03  3.878100E-02 -5.303000E+04  1.000000E+00  6.608000E+02  1.033850E+03  9.496768E-01  7.966101E-02 -1.170812E+01  5.569083E+00  1.455870E-06  1.518160E-08 -5.393990E-14 -2.764477E-12  1.449663E-06  1.516196E-08  1.455870E-06  1.522957E-08 -9.356935E-13 -4.795818E-11  1.964100E-08  5.370000E-10 -1.172400E-14 -6.106500E-13
  9.772000E+02 -5.000000E+00  2.003900E+07  7.000000E+01  5.928200E-01  0.000000E+00  5.764500E-02  4.263200E-03  3.878100E-02 -5.247000E+04  1.000000E+00  6.607900E+02  1.033850E+03  1.041136E+00  8.007302E-02 -1.064712E+01  3.711120E+00  1.596068E-06  1.893672E-08 -7.717414E-13  3.229656E-10  1.589280E-06  1.349403E-08  1.596085E-06  1.333465E-08 -1.338751E-11  5.602115E-09  2.161850E-08  5.140000E-10 -1.663685E-13  3.647400E-11
  1.075000E+03 -5.000000E+00  2.003800E+07  7.000000E+01  5.850400E-01  0.000000E+00  5.764600E-02  4.263100E-03  3.878000E-02 -5.111000E+04  1.000000E+00  6.607800E+02  1.033850E+03  1.157886E+00  8.054217E-02 -9.682196E+00  2.880062E+00  1.775037E-06  2.029707E-08 -1.625953E-12  3.900080E-10  1.767497E-06  1.373588E-08  1.775066E-06  1.353223E-08 -2.820511E-11  6.764813E-09  2.427200E-08  5.858500E-10 -3.452850E-13  4.280050E-11
  1.182000E+03 -5.000000E+00  2.003800E+07  7.000000E+01  5.758500E-01  0.000000E+00  5.764800E-02  4.263100E-03  3.878000E-02 -4.956900E+04  1.000000E+00  6.607700E+02  1.033850E+03  1.286492E+00  8.011825E-02 -8.804736E+00  2.449472E+00  1.972177E-06  1.963283E-08 -2.780554E-12  3.883854E-10  1.963813E-06  1.310168E-08  1.972224E-06  1.289646E-08 -4.823223E-11  6.736435E-09  2.736400E-08  6.491500E-10 -5.739400E-13  4.129550E-11
  1.300000E+03 -5.000000E+00  2.003700E+07  7.000000E+01  5.632700E-01  0.000000E+00  5.765000E-02  4.263000E-03  3.877900E-02 -4.756500E+04  1.000000E+00  6.607500E+02  1.033850E+03  1.409297E+00  7.904270E-02 -8.006914E+00  2.190273E+00  2.160399E-06  1.791857E-08 -5.662544E-12  3.812423E-10  2.151285E-06  1.151365E-08  2.160501E-06  1.130636E-08 -9.821934E-11  6.612214E-09  3.055350E-08  7.164000E-10 -1.127440E-12  3.900150E-11
  1.429000E+03 -5.000000E+00  2.003600E+07  7.000000E+01  5.460900E-01  0.000000E+00  5.765300E-02  4.262900E-03  3.877800E-02 -4.500800E+04  1.000000E+00  6.607300E+02  1.033860E+03  1.496718E+00  7.632759E-02 -7.281729E+00  2.289955E+00  2.294329E-06  1.368288E-08 -1.330195E-11  3.728050E-10  2.284768E-06  7.436741E-09  2.294564E-06  7.217488E-09 -2.307113E-10  6.465394E-09  3.331950E-08  6.340000E-10 -2.520700E-12  3.664300E-11
  1.571000E+03 -5.000000E+00  2.003500E+07  7.000000E+01  5.218800E-01  0.000000E+00  5.765800E-02  4.262800E-03  3.877600E-02 -4.171000E+04  1.000000E+00  6.607100E+02  1.033860E+03  1.512897E+00  7.286524E-02 -6.622774E+00  2.992322E+00  2.319094E-06  8.265682E-09 -1.615852E-11  3.604243E-10  2.309474E-06  2.248792E-09  2.319375E-06  2.015414E-09 -2.802400E-10  6.250272E-09  3.497800E-08  2.421700E-10 -2.965600E-12  3.448450E-11
  1.728000E+03 -5.000000E+00  2.003300E+07  7.000000E+01  5.019500E-01  0.000000E+00  5.766300E-02  4.262700E-03  3.877500E-02 -3.922900E+04  1.000000E+00  6.606800E+02  1.033860E+03  1.474960E+00  7.180741E-02 -6.023482E+00  3.257777E+00  2.260899E-06  6.188040E-09 -1.771559E-11  3.125435E-10  2.251556E-06  9.747614E-10  2.261208E-06  7.681611E-10 -3.072259E-10  5.419876E-09  3.556300E-08  1.032150E-10 -3.081650E-12  2.967700E-11
  1.900000E+03 -5.000000E+00  2.003100E+07  7.000000E+01  4.776300E-01  0.000000E+00  5.766400E-02  4.262500E-03  3.877400E-02 -3.644700E+04  1.000000E+00  6.606400E+02  1.033860E+03  1.415186E+00  7.098723E-02 -5.476885E+00  3.807083E+00  2.169030E-06  4.330260E-09 -4.014940E-11  2.497097E-10  2.160450E-06  1.677053E-10  2.169731E-06  0.000000E+00 -6.962673E-10  4.330260E-09  3.566600E-08  0.000000E+00 -6.550550E-12  2.254700E-11
  2.089000E+03 -5.000000E+00  2.002900E+07  7.000000E+01  4.432600E-01  0.000000E+00  5.766400E-02  4.262400E-03  3.877200E-02 -3.290300E+04  1.000000E+00  6.606000E+02  1.033860E+03  1.340152E+00  7.053842E-02 -4.980936E+00  4.724337E+00  2.053751E-06  2.868018E-09 -6.449242E-11  1.696833E-10  2.046068E-06  3.978237E-11  2.054870E-06  0.000000E+00 -1.118421E-09  2.868018E-09  3.594300E-08  0.000000E+00 -9.953200E-12  1.482850E-11
  2.298000E+03 -5.000000E+00  2.002600E+07  7.000000E+01  4.030100E-01  0.000000E+00  5.766400E-02  4.262100E-03  3.877100E-02 -2.922300E+04  1.000000E+00  6.605400E+02  1.033860E+03  1.244984E+00  6.984514E-02 -4.532356E+00  2.569044E+01  1.907224E-06  4.318186E-10 -1.282024E-10  2.556576E-11  1.901224E-06  5.699126E-12  1.909445E-06  0.000000E+00 -2.223273E-09  4.318186E-10  3.634250E-08  0.000000E+00 -1.790350E-11  2.232900E-12
  2.527000E+03 -5.000000E+00  2.002200E+07  7.000000E+01  3.435400E-01  0.000000E+00  5.766400E-02  4.261800E-03  3.876900E-02 -2.449300E+04  1.000000E+00  6.604700E+02  1.033860E+03  1.103500E+00  6.873108E-02 -4.127637E+00 -2.640515E+00  1.687945E-06 -3.419509E-09 -3.738890E-10 -1.971821E-10  1.686956E-06 -1.325709E-10  1.694429E-06  0.000000E+00 -6.483931E-09 -3.419509E-09  3.656250E-08  0.000000E+00 -4.578450E-11 -2.680000E-11
  2.778000E+03 -5.000000E+00  2.001700E+07  7.000000E+01  2.439300E-01  0.000000E+00  5.766400E-02  4.261400E-03  3.876600E-02 -1.783500E+04  1.000000E+00  6.603500E+02  1.033850E+03  8.401222E-01  6.593611E-02 -3.859383E+00 -5.484409E-01  1.256408E-06 -1.306226E-08 -3.255922E-09 -7.532203E-10  1.305089E-06 -5.063701E-10  1.312871E-06  0.000000E+00 -5.646298E-08 -1.306226E-08  3.586450E-08  0.000000E+00 -3.039625E-10 -8.888500E-11
  3.055000E+03 -5.000000E+00  2.000300E+07  7.000000E+01  1.983600E-02  0.000000E+00  5.766500E-02  4.260300E-03  3.875900E-02 -3.530300E+03  1.000000E+00  6.600800E+02  1.033850E+03  3.177010E-01  6.179775E-02 -2.603113E+00 -2.030818E-01  4.312232E-07 -2.734043E-08 -5.871606E-09 -1.576577E-09  5.268299E-07 -1.059686E-09  5.310914E-07  0.000000E+00 -9.986786E-08 -2.734043E-08  1.753750E-08  0.000000E+00 -5.209900E-10 -1.435150E-10
  3.359000E+03 -5.000000E+00  2.000000E+07  7.000000E+01  0.000000E+00  0.000000E+00  6.000000E-02  1.000000E+00  1.818100E-11  0.000000E+00  1.000000E+00  0.000000E+00  1.026410E+03 -1.466493E-02  7.011103E-02 -1.359574E+00  3.867212E+00 -5.121135E-08  1.347325E-09 -3.072686E-09  8.083977E-11 -8.777546E-19  4.982432E-17  0.000000E+00  0.000000E+00 -5.121135E-08  1.347325E-09  0.000000E+00  0.000000E+00 -2.653915E-10  6.984000E-12
  3.694000E+03 -5.000000E+00  2.000000E+07  7.000000E+01  0.000000E+00  0.000000E+00  6.000000E-02  1.000000E+00  7.664100E-16  0.000000E+00  1.000000E+00  0.000000E+00  1.026410E+03 -1.578383E-03  6.972345E-02 -1.236565E+00  1.335331E+03 -5.511857E-09  3.208837E-12 -3.307114E-10  1.925301E-13 -2.266918E-24  1.319782E-27  0.000000E+00  0.000000E+00 -5.511857E-09  3.208837E-12  0.000000E+00  0.000000E+00 -2.856400E-11  1.663300E-14
  4.062000E+03 -5.000000E+00  2.000000E+07  7.000000E+01  0.000000E+00  0.000000E+00  6.000000E-02  1.000000E+00  7.560800E-18  0.000000E+00  1.000000E+00  0.000000E+00  1.026410E+03 -1.415909E-03  6.972248E-02 -1.124636E+00  1.155103E+05 -4.944494E-09  3.068009E-14 -2.966689E-10  1.840805E-15 -1.964808E-26  1.267236E-31  0.000000E+00  0.000000E+00 -4.944494E-09  3.068009E-14  0.000000E+00  0.000000E+00 -2.562350E-11  1.590300E-16
  4.467000E+03 -5.000000E+00  2.000000E+07  7.000000E+01  0.000000E+00  0.000000E+00  6.000000E-02  1.000000E+00  6.135000E-20  0.000000E+00  1.000000E+00  0.000000E+00  1.026410E+03 -1.298640E-03  6.972204E-02 -1.022667E+00  2.115391E+05 -4.534970E-09  1.386018E-14 -2.720980E-10  8.316106E-16 -1.459847E-28  4.725568E-34  0.000000E+00  0.000000E+00 -4.534970E-09  1.386018E-14  0.000000E+00  0.000000E+00 -2.350150E-11  7.184500E-17
  4.912000E+03 -5.000000E+00  2.000000E+07  7.000000E+01  0.000000E+00  0.000000E+00  6.000000E-02  1.000000E+00  4.106900E-22  0.000000E+00  1.000000E+00  0.000000E+00  1.026410E+03 -1.192230E-03  6.972218E-02 -9.300207E-01  1.955838E+05 -4.163359E-09  1.239506E-14 -2.498023E-10  7.437031E-16 -8.957211E-31  2.876130E-36  0.000000E+00  0.000000E+00 -4.163359E-09  1.239506E-14  0.000000E+00  0.000000E+00 -2.157600E-11  6.425000E-17
  5.401000E+03 -5.000000E+00  2.000000E+07  7.000000E+01  0.000000E+00  0.000000E+00  6.000000E-02  1.000000E+00  2.275300E-24  0.000000E+00  1.000000E+00  0.000000E+00  1.026410E+03 -1.095362E-03  6.972225E-02 -8.458833E-01  1.841938E+05 -3.825092E-09  1.088344E-14 -2.295059E-10  6.530075E-16 -4.554855E-33  1.421507E-38  0.000000E+00  0.000000E+00 -3.825092E-09  1.088344E-14  0.000000E+00  0.000000E+00 -1.982300E-11  5.641500E-17
  5.939000E+03 -5.000000E+00  2.000000E+07  7.000000E+01  0.000000E+00  0.000000E+00  6.000000E-02  1.000000E+00  1.045500E-26  0.000000E+00  1.000000E+00  0.000000E+00  1.026410E+03 -1.006607E-03  6.972230E-02 -7.692520E-01  1.783485E+05 -3.515165E-09  9.294650E-15 -2.109095E-10  5.576795E-16 -1.921713E-35  5.663576E-41  0.000000E+00  0.000000E+00 -3.515165E-09  9.294650E-15  0.000000E+00  0.000000E+00 -1.821650E-11  4.817950E-17
  6.530000E+03 -5.000000E+00  2.000000E+07  7.000000E+01  0.000000E+00  0.000000E+00  6.000000E-02  1.000000E+00  3.989100E-29  0.000000E+00  1.000000E+00  0.000000E+00  1.026410E+03 -9.249844E-04  6.972227E-02 -6.995132E-01  1.804241E+05 -3.230132E-09  7.601003E-15 -1.938074E-10  4.560602E-16 -6.735050E-38  1.793039E-43  0.000000E+00  0.000000E+00 -3.230132E-09  7.601003E-15  0.000000E+00  0.000000E+00 -1.673900E-11  3.940000E-17
  7.181000E+03 -5.000000E+00  2.000000E+07  7.000000E+01  0.000000E+00  0.000000E+00  6.000000E-02  1.000000E+00  1.261900E-31  0.000000E+00  1.000000E+00  0.000000E+00  1.026410E+03 -8.495252E-04  6.972219E-02 -6.360985E-01  1.951708E+05 -2.966624E-09  5.810605E-15 -1.779970E-10  3.486370E-16 -1.956475E-40  4.396633E-46  0.000000E+00  0.000000E+00 -2.966624E-09  5.810605E-15  0.000000E+00  0.000000E+00 -1.537350E-11  3.011950E-17
  7.896000E+03 -5.000000E+00  2.000000E+07  7.000000E+01  0.000000E+00  0.000000E+00  6.000000E-02  1.000000E+00  3.298500E-34  0.000000E+00  1.000000E+00  0.000000E+00  1.026410E+03 -7.793252E-04  6.972222E-02 -5.785245E-01  2.389279E+05 -2.721476E-09  3.925383E-15 -1.632884E-10  2.355233E-16 -4.692968E-43  7.866532E-49  0.000000E+00  0.000000E+00 -2.721476E-09  3.925383E-15  0.000000E+00  0.000000E+00 -1.410300E-11  2.034750E-17
  8.682000E+03 -5.000000E+00  2.000000E+07  7.000000E+01  0.000000E+00  0.000000E+00  6.000000E-02  1.000000E+00  7.074700E-37  0.000000E+00  1.000000E+00  0.000000E+00  1.026410E+03 -7.132007E-04  6.972219E-02 -5.261393E-01  3.919815E+05 -2.490554E-09  1.978983E-15 -1.494335E-10  1.187394E-16 -9.207708E-46  8.613874E-52  0.000000E+00  0.000000E+00 -2.490554E-09  1.978983E-15  0.000000E+00  0.000000E+00 -1.290650E-11  1.025800E-17
  9.547000E+03 -5.000000E+00  2.000000E+07  7.000000E+01  0.000000E+00  0.000000E+00  6.000000E-02  1.000000E+00  1.234600E-69  0.000000E+00  1.000000E+00  0.000000E+00  1.026410E+03 -3.405005E-04  6.972221E-02 -2.505793E-01  3.054269E+04 -1.189053E-09  2.100460E-14 -7.134337E-11  1.260278E-15 -1.468052E-78  1.614851E-83  0.000000E+00  0.000000E+00 -1.189053E-09  2.100460E-14  0.000000E+00  0.000000E+00 -6.162000E-12  1.088800E-16
  3.750000E-02 -1.500000E+01  2.010600E+07  7.056000E+01  4.071200E-01  2.285600E-02  2.686300E-01  3.678100E-03  1.434800E-02 -3.042000E+04  1.000000E+00  6.585000E+02  1.191800E+03 -9.809476E-05  1.557572E-01 -1.978045E+04 -1.260611E+06 -5.262288E-10  2.713469E-08 -1.512893E-10  8.755518E-10  2.875180E-11  2.383328E-08  3.696848E-11  2.387550E-08 -5.631972E-10  3.259196E-09  7.335000E-13  7.457300E-10 -4.382800E-12  2.552000E-11
  1.162000E-01 -1.500000E+01  2.010600E+07  7.056000E+01  4.096100E-01  1.687100E-02  2.686300E-01  3.678100E-03  1.434800E-02 -3.041900E+04  1.000000E+00  6.585000E+02  1.191800E+03 -3.030023E-04  1.560853E-01 -2.917574E+04 -7.427362E+05 -1.628392E-09  2.864984E-08 -4.684951E-10  1.282999E-09  9.020268E-11  2.385332E-08  1.156515E-10  2.387379E-08 -1.744039E-09  4.776025E-09  2.285150E-12  7.430200E-10 -1.355530E-11  3.717000E-11
  2.028000E-01 -1.500000E+01  2.010600E+07  7.056000E+01  4.103400E-01  1.507200E-02  2.686300E-01  3.678100E-03  1.434800E-02 -3.041800E+04  1.000000E+00  6.585000E+02  1.191800E+03 -5.261455E-04  1.562548E-01 -1.534882E+04 -5.193339E+05 -2.832689E-09  2.943858E-08 -8.155606E-10  1.495804E-09  1.590407E-10  2.386096E-08  2.033495E-10  2.387007E-08 -3.036034E-09  5.568339E-09  4.005750E-12  7.420150E-10 -2.350900E-11  4.325500E-11
  2.980000E-01 -1.500000E+01  2.010600E+07  7.056000E+01  4.124100E-01  1.004800E-02  2.686300E-01  3.678100E-03  1.434800E-02 -3.041500E+04  1.000000E+00  6.585000E+02  1.191800E+03 -7.687608E-04  1.563575E-01 -1.019070E+04 -3.824049E+05 -4.146308E-09  2.992341E-08 -1.194617E-09  1.627825E-09  2.358979E-10  2.386171E-08  3.008110E-10  2.386377E-08 -4.447118E-09  6.059721E-09  5.904150E-12  7.394900E-10 -3.431800E-11  4.682500E-11
  4.027000E-01 -1.500000E+01  2.010600E+07  7.056000E+01  4.133300E-01  7.732400E-03  2.686300E-01  3.678100E-03  1.434800E-02 -3.041100E+04  1.000000E+00  6.585000E+02  1.191800E+03 -1.032838E-03  1.564162E-01 -7.453655E+03 -2.888428E+05 -5.580530E-09  3.021323E-08 -1.608972E-09  1.708219E-09  3.216385E-10  2.385658E-08  4.090819E-10  2.385418E-08 -5.989613E-09  6.359048E-09  8.002300E-12  7.379600E-10 -4.612950E-11  4.902500E-11
  5.178000E-01 -1.500000E+01  2.010600E+07  7.056000E+01  4.139500E-01  6.115500E-03  2.686300E-01  3.678100E-03  1.434800E-02 -3.040600E+04  1.000000E+00  6.585000E+02  1.191800E+03 -1.321137E-03  1.564448E-01 -5.759315E+03 -2.217491E+05 -7.148393E-09  3.037200E-08 -2.062169E-09  1.754424E-09  4.162269E-10  2.384550E-08  5.283160E-10  2.384072E-08 -7.676707E-09  6.531234E-09  1.031625E-11  7.365200E-10 -5.904750E-11  5.026500E-11
  6.444000E-01 -1.500000E+01  2.010600E+07  7.056000E+01  4.142000E-01  5.308700E-03  2.686300E-01  3.678100E-03  1.434800E-02 -3.039900E+04  1.000000E+00  6.585000E+02  1.191800E+03 -1.635786E-03  1.564335E-01 -4.609267E+03 -1.708031E+05 -8.860611E-09  3.035523E-08 -2.557219E-09  1.754891E-09  5.199659E-10  2.382713E-08  6.589754E-10  2.382235E-08 -9.519591E-09  6.532886E-09  1.285500E-11  7.351650E-10 -7.315100E-11  5.023000E-11
  7.835000E-01 -1.500000E+01  2.010600E+07  7.056000E+01  4.144300E-01  4.492100E-03  2.686300E-01  3.678100E-03  1.434800E-02 -3.038900E+04  1.000000E+00  6.585000E+02  1.191800E+03 -1.979057E-03  1.563853E-01 -3.779857E+03 -1.315173E+05 -1.072896E-08  3.018531E-08 -3.097456E-09  1.715898E-09  6.333201E-10  2.380060E-08  8.017078E-10  2.379775E-08 -1.153068E-08  6.387697E-09  1.563000E-11  7.334800E-10 -8.849200E-11  4.906500E-11
  9.366000E-01 -1.500000E+01  2.010600E+07  7.056000E+01  4.148000E-01  3.249500E-03  2.686300E-01  3.678100E-03  1.434800E-02 -3.037600E+04  1.000000E+00  6.585000E+02  1.191800E+03 -2.363595E-03  1.562875E-01 -3.174642E+03 -1.002173E+05 -1.273252E-08  2.980001E-08 -3.629950E-09  1.621117E-09  7.488540E-10  2.376338E-08  9.516473E-10  2.376546E-08 -1.368417E-08  6.034772E-09  1.853950E-11  7.312150E-10 -1.049955E-10  4.628500E-11
  1.105000E+00 -1.500000E+01  2.010600E+07  7.056000E+01  4.159700E-01  0.000000E+00  2.624100E-01  3.699100E-03  1.474800E-02 -3.035900E+04  1.000000E+00  6.585000E+02  1.186510E+03 -2.810669E-03  1.566622E-01 -2.744769E+03 -1.021609E+05 -1.481162E-08  3.153501E-08 -4.025654E-09  2.049592E-09  8.686112E-10  2.375063E-08  1.118351E-09  2.372444E-08 -1.592994E-08  7.810866E-09  2.174550E-11  7.276050E-10 -1.231000E-10  5.995500E-11
  1.290000E+00 -1.500000E+01  2.010600E+07  7.056000E+01  4.157500E-01  0.000000E+00  2.443100E-01  3.759500E-03  1.599900E-02 -3.033900E+04  1.000000E+00  6.585000E+02  1.171360E+03 -3.321565E-03  1.574007E-01 -2.431031E+03 -1.337524E+05 -1.690981E-08  3.470242E-08 -4.226372E-09  2.694176E-09  9.943770E-10  2.376096E-08  1.308223E-09  2.367461E-08 -1.821803E-08  1.102769E-08  2.541200E-11  7.248000E-10 -1.427950E-10  8.571000E-11
  1.493000E+00 -1.500000E+01  2.010600E+07  7.056000E+01  4.154900E-01  0.000000E+00  2.211300E-01  3.835100E-03  1.780600E-02 -3.031600E+04  1.000000E+00  6.585000E+02  1.152470E+03 -3.877557E-03  1.582102E-01 -2.187919E+03 -1.828625E+05 -1.893513E-08  3.791250E-08 -4.219943E-09  3.161000E-09  1.116469E-09  2.378035E-08  1.513349E-09  2.361731E-08 -2.044851E-08  1.429500E-08  2.941350E-11  7.215850E-10 -1.630850E-10  1.128800E-10
  1.717000E+00 -1.500000E+01  2.010600E+07  7.056000E+01  4.152000E-01  0.000000E+00  1.931000E-01  3.924000E-03  2.031700E-02 -3.029000E+04  1.000000E+00  6.585000E+02  1.130360E+03 -4.452194E-03  1.594337E-01 -1.992729E+03 -2.894264E+05 -2.075828E-08  4.249367E-08 -3.974591E-09  3.657140E-09  1.232288E-09  2.384616E-08  1.734524E-09  2.355453E-08 -2.249284E-08  1.893908E-08  3.373450E-11  7.181900E-10 -1.829800E-10  1.524000E-10
  1.963000E+00 -1.500000E+01  2.010600E+07  7.056000E+01  4.148700E-01  0.000000E+00  1.616500E-01  4.020500E-03  2.360200E-02 -3.026100E+04  1.000000E+00  6.585000E+02  1.106460E+03 -4.992866E-03  1.610615E-01 -1.823084E+03 -6.068298E+05 -2.226313E-08  4.818784E-08 -3.545301E-09  3.992605E-09  1.345752E-09  2.397722E-08  1.970755E-09  2.348916E-08 -2.423390E-08  2.469852E-08  3.835700E-11  7.148800E-10 -2.011050E-10  2.029200E-10
  2.234000E+00 -1.500000E+01  2.010600E+07  7.056000E+01  4.145200E-01  0.000000E+00  1.319000E-01  4.108800E-03  2.721600E-02 -3.023000E+04  1.000000E+00  6.585000E+02  1.084680E+03 -5.426997E-03  1.627801E-01 -1.658616E+03 -4.299443E+06 -2.338941E-08  5.378415E-08 -3.085015E-09  4.004545E-09  1.473618E-09  2.415253E-08  2.219825E-09  2.342281E-08 -2.560923E-08  3.036134E-08  4.323950E-11  7.118950E-10 -2.160500E-10  2.543010E-10
  2.531000E+00 -1.500000E+01  2.010600E+07  7.056000E+01  4.141300E-01  0.000000E+00  1.095500E-01  4.173100E-03  3.028400E-02 -3.019500E+04  1.000000E+00  6.585000E+02  1.068830E+03 -1.989980E-03  2.939253E-01 -2.902375E+03  2.131288E+05 -1.078763E-08  5.225561E-07 -1.468944E-09  4.892065E-08  2.070170E-09  3.922180E-08  2.480460E-09  2.335549E-08 -1.326810E-08  4.992013E-07  4.836000E-11  7.093350E-10 -1.126174E-10  2.769900E-09
  2.858000E+00 -1.500000E+01  2.010600E+07  7.056000E+01  4.141300E-01  0.000000E+00  2.021100E-01  3.895700E-03  1.946800E-02 -3.019500E+04  1.000000E+00  6.585000E+02  1.137390E+03  8.828804E-04  1.569906E-01 -2.039511E+03 -8.156860E+04 -1.264865E-09  3.289548E-08 -9.267012E-10  1.929641E-09  2.691918E-09  2.344230E-08  2.772235E-09  2.334816E-08 -4.037096E-09  9.547220E-09  5.407300E-11  7.076300E-10 -3.160785E-11  7.621000E-11
  3.218000E+00 -1.500000E+01  2.010600E+07  7.056000E+01  4.139400E-01  0.000000E+00  2.307200E-01  3.804000E-03  1.702900E-02 -3.017900E+04  1.000000E+00  6.585000E+02  1.160220E+03 -7.296952E-04  1.559707E-01 -2.360806E+02 -2.916098E+04 -8.401181E-09  2.892555E-08 -2.298506E-09  1.294971E-09  2.882627E-09  2.331885E-08  3.123211E-09  2.331297E-08 -1.152438E-08  5.612592E-09  6.093350E-11  7.053000E-10 -9.209550E-11  4.390500E-11
  3.613000E+00 -1.500000E+01  2.010600E+07  7.056000E+01  4.135900E-01  0.000000E+00  1.836300E-01  3.953400E-03  2.125200E-02 -3.014800E+04  1.000000E+00  6.585000E+02  1.123060E+03 -2.321642E-03  1.581311E-01 -6.664377E+02 -9.765578E+04 -1.492698E-08  3.746214E-08 -3.131545E-09  2.611410E-09  3.098087E-09  2.345046E-08  3.531812E-09  2.324079E-08 -1.845880E-08  1.422129E-08  6.895050E-11  7.009800E-10 -1.504300E-10  1.148650E-10
  4.048000E+00 -1.500000E+01  2.010600E+07  7.056000E+01  4.130800E-01  0.000000E+00  1.597500E-01  4.026200E-03  2.381800E-02 -3.010200E+04  1.000000E+00  6.585000E+02  1.105050E+03 -3.473345E-03  1.585634E-01 -6.597682E+02 -1.834448E+05 -2.085039E-08  3.883641E-08 -4.637538E-09  2.506277E-09  3.455254E-09  2.342754E-08  3.995224E-09  2.314758E-08 -2.484563E-08  1.568870E-08  7.807950E-11  6.967100E-10 -1.999350E-10  1.286700E-10
  4.526000E+00 -1.500000E+01  2.010600E+07  7.056000E+01  4.122800E-01  0.000000E+00  2.073600E-01  3.879100E-03  1.899200E-02 -3.003100E+04  1.000000E+00  6.585000E+02  1.141510E+03 -4.780050E-03  1.565081E-01 -6.101688E+02 -2.824473E+04 -2.734183E-08  3.151875E-08 -6.151860E-09  1.763202E-09  3.840510E-09  2.308684E-08  4.506416E-09  2.301544E-08 -3.184830E-08  8.503265E-09  8.821250E-11  6.928400E-10 -2.547350E-10  6.741500E-11
  5.052000E+00 -1.500000E+01  2.010600E+07  7.056000E+01  4.112400E-01  0.000000E+00  1.819700E-01  3.958500E-03  2.142000E-02 -2.993900E+04  1.000000E+00  6.585000E+02  1.121790E+03 -6.263300E-03  1.561951E-01 -5.795383E+02 -4.296596E+04 -3.415403E-08  3.023650E-08 -7.414878E-09  1.346167E-09  4.218525E-09  2.290623E-08  5.050384E-09  2.283884E-08 -3.920452E-08  7.397597E-09  9.908350E-11  6.872250E-10 -3.137900E-10  5.957500E-11
  5.630000E+00 -1.500000E+01  2.010600E+07  7.056000E+01  4.098500E-01  0.000000E+00  1.951000E-01  3.917700E-03  2.012500E-02 -2.981700E+04  1.000000E+00  6.585000E+02  1.131910E+03 -7.935932E-03  1.567836E-01 -5.477546E+02 -2.256536E+04 -4.077620E-08  3.319911E-08 -7.943242E-09  2.065850E-09  4.558918E-09  2.273390E-08  5.633940E-09  2.261012E-08 -4.641017E-08  1.058894E-08  1.108600E-10  6.812200E-10 -3.750950E-10  8.432000E-11
  6.266000E+00 -1.500000E+01  2.010600E+07  7.056000E+01  4.082700E-01  0.000000E+00  1.506700E-01  4.053400E-03  2.487600E-02 -2.967900E+04  1.000000E+00  6.585000E+02  1.098330E+03 -9.938599E-03  1.596486E-01 -5.438739E+02 -8.637777E+04 -4.633098E-08  4.408532E-08 -6.612232E-09  3.275667E-09  4.740085E-09  2.279468E-08  6.247913E-09  2.234491E-08 -5.257891E-08  2.174060E-08  1.233850E-10  6.735350E-10 -4.368600E-10  1.779350E-10
  6.965000E+00 -1.500000E+01  2.010600E+07  7.056000E+01  4.065800E-01  0.000000E+00  1.031500E-01  4.191300E-03  3.122300E-02 -2.953100E+04  1.000000E+00  6.585000E+02  1.064370E+03 -4.932729E-04  3.214196E-01 -6.803518E+02  3.442884E+04 -1.121269E-08  6.142572E-07 -1.862255E-09  5.171422E-08  6.248856E-09  4.190356E-08  6.840763E-09  2.207322E-08 -1.805355E-08  5.921827E-07  1.356350E-10  6.670250E-10 -1.520350E-10  3.272670E-09
  7.734000E+00 -1.500000E+01  2.010600E+07  7.056000E+01  4.072200E-01  0.000000E+00  1.798100E-01  3.965200E-03  2.164200E-02 -2.958700E+04  1.000000E+00  6.585000E+02  1.120140E+03  7.771924E-03  1.563682E-01 -9.658530E+02 -1.678131E+04  1.805551E-08  3.204282E-08  1.169939E-09  1.778323E-09  7.782943E-09  2.227831E-08  7.493756E-09  2.215270E-08  1.056170E-08  9.890210E-09  1.487600E-10  6.650500E-10  8.851550E-11  7.923000E-11
  8.579000E+00 -1.500000E+01  2.010600E+07  7.056000E+01  4.073100E-01  0.000000E+00  1.996800E-01  3.903300E-03  1.969300E-02 -2.959500E+04  1.000000E+00  6.585000E+02  1.135480E+03  3.650075E-03  1.546740E-01 -3.660141E+02 -6.398470E+03  1.159131E-09  2.528290E-08 -1.273413E-09  6.257125E-10  8.097844E-09  2.212387E-08  8.285474E-09  2.214934E-08 -7.126351E-09  3.133592E-09  1.643350E-10  6.620700E-10 -5.705450E-11  2.477000E-11
  9.508000E+00 -1.500000E+01  2.010600E+07  7.056000E+01  4.065300E-01  0.000000E+00  1.788300E-01  3.968200E-03  2.174300E-02 -2.952700E+04  1.000000E+00  6.585000E+02  1.119400E+03 -4.088003E-04  1.565571E-01  1.032065E+02 -1.307402E+04 -1.517854E-08  3.305193E-08 -3.305734E-09  1.977416E-09  8.488265E-09  2.214723E-08  9.182237E-09  2.199472E-08 -2.436080E-08  1.105726E-08  1.822850E-10  6.546750E-10 -2.004650E-10  8.853500E-11
  1.053000E+01 -1.500000E+01  2.010600E+07  7.056000E+01  4.050800E-01  0.000000E+00  1.139100E-01  4.160700E-03  2.966100E-02 -2.940100E+04  1.000000E+00  6.585000E+02  1.071890E+03  7.266859E-03  2.737920E-01 -3.420428E+02  1.605820E+04  1.252771E-08  4.443116E-07  2.739387E-10  3.533244E-08  1.015293E-08  3.612539E-08  1.012279E-08  2.173793E-08  2.404904E-09  4.225733E-07  2.015150E-10  6.459750E-10  2.006000E-11  2.365155E-09
  1.165000E+01 -1.500000E+01  2.010600E+07  7.056000E+01  4.069100E-01  0.000000E+00  1.833300E-01  3.954300E-03  2.128200E-02 -2.956000E+04  1.000000E+00  6.585000E+02  1.122830E+03  1.389684E-02  1.564016E-01 -5.433438E+02 -9.643462E+03  3.609247E-08  3.251851E-08  3.277356E-09  1.932341E-09  1.181693E-08  2.211481E-08  1.117619E-08  2.197804E-08  2.491626E-08  1.054043E-08  2.223350E-10  6.450800E-10  2.055950E-10  8.419000E-11
  1.289000E+01 -1.500000E+01  2.010600E+07  7.056000E+01  4.077300E-01  0.000000E+00  1.818100E-01  3.959000E-03  2.143600E-02 -2.963100E+04  1.000000E+00  6.585000E+02  1.121670E+03  8.157794E-03  1.563526E-01 -2.563690E+03 -1.048788E+04  1.292132E-08  3.217681E-08  3.110497E-10  1.840983E-09  1.234589E-08  2.218005E-08  1.240822E-08  2.205089E-08  5.130740E-10  1.012572E-08  2.460600E-10  6.403000E-10  2.910000E-12  8.107000E-11
  1.425000E+01 -1.500000E+01  2.010600E+07  7.056000E+01  4.069600E-01  0.000000E+00  1.460000E-01  4.067300E-03  2.543800E-02 -2.956500E+04  1.000000E+00  6.585000E+02  1.094910E+03  3.567310E-03  1.592131E-01 -2.225844E+03 -1.415400E+05 -7.846466E-09  4.298868E-08 -3.663441E-09  3.083513E-09  1.319917E-08  2.231719E-08  1.374609E-08  2.186930E-08 -2.159251E-08  2.111946E-08  2.726000E-10  6.309200E-10 -1.735950E-10  1.730060E-10
  1.574000E+01 -1.500000E+01  2.010600E+07  7.056000E+01  4.046100E-01  0.000000E+00  1.783800E-01  3.969600E-03  2.179000E-02 -2.936100E+04  1.000000E+00  6.585000E+02  1.119060E+03 -1.225288E-03  1.558708E-01 -8.377305E-01 -7.045607E+03 -2.771763E-08  3.117219E-08 -6.160571E-09  1.734826E-09  1.405318E-08  2.157307E-08  1.522917E-08  2.144687E-08 -4.294674E-08  9.725452E-09  3.032050E-10  6.209100E-10 -3.496250E-10  7.764000E-11
  1.739000E+01 -1.500000E+01  2.010600E+07  7.056000E+01  4.008600E-01  0.000000E+00  1.231600E-01  4.134100E-03  2.837800E-02 -2.903800E+04  1.000000E+00  6.585000E+02  1.078430E+03  8.912766E-03  2.550519E-01 -2.205772E+02  6.463840E+03  9.036154E-09  3.770245E-07 -9.597670E-10  2.780662E-08  1.653968E-08  3.320963E-08  1.682912E-08  2.075102E-08 -7.792967E-09  3.562742E-07  3.376250E-10  6.035800E-10 -6.415500E-11  2.003140E-09
  1.919000E+01 -1.500000E+01  2.010600E+07  7.056000E+01  4.038000E-01  0.000000E+00  1.728200E-01  3.986600E-03  2.237500E-02 -2.929100E+04  1.000000E+00  6.585000E+02  1.114840E+03  1.802822E-02  1.558427E-01 -3.876592E+02 -8.154930E+03  4.101792E-08  3.174310E-08  2.942254E-09  1.860670E-09  1.897244E-08  2.113365E-08  1.842537E-08  2.097688E-08  2.259255E-08  1.076630E-08  3.698750E-10  5.993000E-10  1.852490E-10  8.615500E-11
  2.118000E+01 -1.500000E+01  2.010600E+07  7.056000E+01  4.044200E-01  0.000000E+00  1.609300E-01  4.022700E-03  2.368400E-02 -2.934400E+04  1.000000E+00  6.585000E+02  1.105920E+03  1.093920E-02  1.570616E-01  2.362006E+03 -2.736122E+04  1.228716E-08  3.658757E-08 -1.010881E-09  2.534904E-09  1.945932E-08  2.112458E-08  1.973652E-08  2.083577E-08 -7.449392E-09  1.575181E-08  3.945050E-10  5.886150E-10 -6.090100E-11  1.272055E-10
  2.336000E+01 -1.500000E+01  2.010600E+07  7.056000E+01  4.023100E-01  0.000000E+00  1.469000E-01  4.064600E-03  2.532900E-02 -2.916300E+04  1.000000E+00  6.585000E+02  1.095560E+03  8.561477E-03  1.763368E-01  1.955202E+03  5.355569E+03  1.907076E-09  1.039729E-07 -2.790796E-09  7.419744E-09  1.983482E-08  2.308580E-08  2.037578E-08  2.034297E-08 -1.846873E-08  8.362999E-08  4.080500E-10  5.746500E-10 -1.494250E-10  5.084150E-10
  2.576000E+01 -1.500000E+01  2.010600E+07  7.056000E+01  4.006300E-01  0.000000E+00  1.568700E-01  4.034900E-03  2.414900E-02 -2.901800E+04  1.000000E+00  6.585000E+02  1.102910E+03  6.076741E-03  1.563501E-01 -5.873529E+02 -3.559223E+04 -8.290285E-09  3.497306E-08 -4.249554E-09  2.344505E-09  2.004516E-08  2.030701E-08  2.087296E-08  2.002738E-08 -2.916324E-08  1.494580E-08  4.199850E-10  5.644850E-10 -2.351000E-10  1.202625E-10
  2.840000E+01 -1.500000E+01  2.010600E+07  7.056000E+01  3.960300E-01  0.000000E+00  1.416400E-01  4.080200E-03  2.597500E-02 -2.862800E+04  1.000000E+00  6.585000E+02  1.091730E+03  6.331536E-03  1.831726E-01 -5.225867E+02  3.486054E+03 -8.369759E-09  1.280724E-07 -4.275920E-09  8.626828E-09  2.079788E-08  2.311506E-08  2.166319E-08  1.936762E-08 -3.003296E-08  1.087048E-07  4.393650E-10  5.505150E-10 -2.419300E-10  6.377350E-10
  3.131000E+01 -1.500000E+01  2.010600E+07  7.056000E+01  3.940200E-01  0.000000E+00  1.441800E-01  4.072700E-03  2.566200E-02 -2.845900E+04  1.000000E+00  6.585000E+02  1.093570E+03  6.826989E-03  1.573840E-01 -5.110393E+02  1.152490E+04 -6.837767E-09  3.945374E-08 -4.020572E-09  2.525685E-09  2.113865E-08  1.961279E-08  2.198475E-08  1.910852E-08 -2.882252E-08  2.034523E-08  4.495500E-10  5.425150E-10 -2.308150E-10  1.498700E-10
  3.450000E+01 -1.500000E+01  2.010600E+07  7.056000E+01  3.892900E-01  0.000000E+00  1.374800E-01  4.092400E-03  2.649800E-02 -2.806500E+04  1.000000E+00  6.585000E+02  1.088710E+03  4.541165E-03  1.694538E-01  1.397808E+02  3.009614E+03 -1.569228E-08  8.112414E-08 -5.120821E-09  5.081793E-09  2.111082E-08  2.080935E-08  2.221775E-08  1.870537E-08 -3.791004E-08  6.241883E-08  4.582850E-10  5.345250E-10 -3.027750E-10  3.772450E-10
  3.801000E+01 -1.500000E+01  2.010600E+07  7.056000E+01  3.850000E-01  0.000000E+00  1.323500E-01  4.107400E-03  2.715600E-02 -2.771200E+04  1.000000E+00  6.585000E+02  1.085010E+03  7.968486E-03  1.741610E-01 -2.989984E+02  2.312648E+03 -3.775991E-09  9.730043E-08 -3.556307E-09  5.922928E-09  2.220138E-08  2.119448E-08  2.302228E-08  1.843960E-08 -2.679828E-08  7.886083E-08  4.804250E-10  5.291400E-10 -2.133000E-10  4.646350E-10
  4.187000E+01 -1.500000E+01  2.010600E+07  7.056000E+01  3.826600E-01  0.000000E+00  1.334000E-01  4.104400E-03  2.702000E-02 -2.752100E+04  1.000000E+00  6.585000E+02  1.085760E+03  6.818533E-03  1.560446E-01 -3.650815E+02  7.358412E+03 -8.566777E-09  3.512237E-08 -4.049826E-09  1.898710E-09  2.251869E-08  1.890838E-08  2.351244E-08  1.848603E-08 -3.207914E-08  1.663634E-08  4.948200E-10  5.286950E-10 -2.540400E-10  1.209185E-10
  4.612000E+01 -1.500000E+01  2.010600E+07  7.056000E+01  3.767600E-01  0.000000E+00  1.234400E-01  4.133300E-03  2.834000E-02 -2.704400E+04  1.000000E+00  6.585000E+02  1.078630E+03  5.801282E-03  1.719981E-01  4.623768E+02  1.673029E+03 -1.289096E-08  8.954209E-08 -4.511317E-09  5.076757E-09  2.284844E-08  2.086511E-08  2.399850E-08  1.834245E-08 -3.688939E-08  7.119953E-08  5.106350E-10  5.285900E-10 -2.914600E-10  4.184150E-10
  5.079000E+01 -1.500000E+01  2.010600E+07  7.056000E+01  3.730500E-01  0.000000E+00  1.203900E-01  4.142100E-03  2.875600E-02 -2.674900E+04  1.000000E+00  6.585000E+02  1.076470E+03  6.648454E-03  1.613244E-01  4.782730E+02  1.969779E+03 -1.038481E-08  5.271064E-08 -4.156155E-09  2.712090E-09  2.345322E-08  1.968902E-08  2.456710E-08  1.856336E-08 -3.495190E-08  3.414728E-08  5.293400E-10  5.345600E-10 -2.742350E-10  2.134450E-10
  5.592000E+01 -1.500000E+01  2.010600E+07  7.056000E+01  3.673200E-01  0.000000E+00  1.179400E-01  4.149200E-03  2.909500E-02 -2.629800E+04  1.000000E+00  6.585000E+02  1.074730E+03 -1.295575E-03  1.535670E-01  2.433883E+01 -3.971554E+03 -3.985983E-08  2.555077E-08 -6.715938E-09  7.911461E-10  2.340606E-08  1.895950E-08  2.556199E-08  1.884276E-08 -6.542178E-08  6.708020E-09  5.579600E-10  5.443950E-10 -5.109450E-10  5.247350E-11
  6.156000E+01 -1.500000E+01  2.010600E+07  7.056000E+01  3.563700E-01  0.000000E+00  9.537800E-02  4.213100E-03  3.240100E-02 -2.545400E+04  1.000000E+00  6.585000E+02  1.058990E+03 -1.359836E-02  1.533942E-01 -3.958959E+01 -3.723588E+03 -8.304125E-08  2.555555E-08 -8.141487E-09  6.986751E-10  2.354622E-08  1.839054E-08  2.765297E-08  1.823016E-08 -1.106941E-07  7.325317E-09  6.178450E-10  5.403950E-10 -8.647150E-10  5.716850E-11
  6.777000E+01 -1.500000E+01  2.010600E+07  7.056000E+01  3.421700E-01  0.000000E+00  5.897400E-02  4.312800E-03  3.849500E-02 -2.439200E+04  1.000000E+00  6.585000E+02  1.034450E+03 -3.359090E-03  1.870925E-01 -2.468408E+02  7.647601E+02 -4.865730E-08  1.414335E-07 -4.617689E-09  7.188121E-09  2.678863E-08  2.155157E-08  2.994550E-08  1.680076E-08 -7.860262E-08  1.246326E-07  6.933600E-10  5.216150E-10 -6.141100E-10  7.014750E-10
  7.460000E+01 -1.500000E+01  2.010600E+07  7.056000E+01  3.393300E-01  0.000000E+00  5.751700E-02  4.316700E-03  3.876000E-02 -2.418300E+04  1.000000E+00  6.585000E+02  1.033490E+03  1.603018E-02  1.614173E-01 -3.064131E+02  1.082819E+03  1.487464E-08  5.422433E-08 -1.004290E-09  2.157187E-09  3.152049E-08  1.810610E-08  3.233695E-08  1.672626E-08 -1.746228E-08  3.749797E-08  7.667100E-10  5.215300E-10 -1.359540E-10  2.033584E-10
  8.210000E+01 -1.500000E+01  2.010600E+07  7.056000E+01  3.379700E-01  0.000000E+00  5.749900E-02  4.316800E-03  3.876300E-02 -2.408500E+04  1.000000E+00  6.585000E+02  1.033470E+03  1.996705E-02  1.593000E-01 -1.535765E+02  9.433921E+02  2.538275E-08  4.654686E-08 -5.378378E-10  1.692726E-09  3.422322E-08  1.818850E-08  3.473567E-08  1.712305E-08 -9.352939E-09  2.942384E-08  8.285950E-10  5.315400E-10 -7.265650E-11  1.582360E-10
  9.035000E+01 -1.500000E+01  2.010600E+07  7.056000E+01  3.368000E-01  0.000000E+00  5.751200E-02  4.316700E-03  3.876100E-02 -2.399900E+04  1.000000E+00  6.585000E+02  1.033480E+03  2.184480E-02  1.592961E-01 -1.323064E+02  7.769808E+02  2.920298E-08  4.615784E-08 -4.394661E-10  1.652789E-09  3.638829E-08  1.846822E-08  3.684343E-08  1.743112E-08 -7.640508E-09  2.872667E-08  8.821450E-10  5.394200E-10 -5.924900E-11  1.541682E-10
  9.942000E+01 -1.500000E+01  2.010600E+07  7.056000E+01  3.357000E-01  0.000000E+00  5.752500E-02  4.316700E-03  3.875800E-02 -2.391900E+04  1.000000E+00  6.585000E+02  1.033490E+03  2.345183E-02  1.593505E-01 -1.167959E+02  6.397465E+02  3.225177E-08  4.616027E-08 -3.781903E-10  1.644546E-09  3.840311E-08  1.861145E-08  3.882549E-08  1.758071E-08 -6.573734E-09  2.857945E-08  9.327400E-10  5.435150E-10 -5.089300E-11  1.533238E-10
  1.094000E+02 -1.500000E+01  2.010600E+07  7.056000E+01  3.346400E-01  0.000000E+00  5.753700E-02  4.316700E-03  3.875600E-02 -2.384300E+04  1.000000E+00  6.585000E+02  1.033500E+03  2.506816E-02  1.593693E-01 -1.039094E+02  5.279695E+02  3.520538E-08  4.615321E-08 -3.282739E-10  1.641091E-09  4.051266E-08  1.866579E-08  4.091040E-08  1.763790E-08 -5.704941E-09  2.851530E-08  9.860000E-10  5.453950E-10 -4.409800E-11  1.529701E-10
  1.204000E+02 -1.500000E+01  2.010600E+07  7.056000E+01  3.336300E-01  0.000000E+00  5.754800E-02  4.316600E-03  3.875400E-02 -2.376900E+04  1.000000E+00  6.585000E+02  1.033510E+03  2.681082E-02  1.593712E-01 -9.286309E+01  4.361385E+02  3.828743E-08  4.613963E-08 -2.851024E-10  1.639517E-09  4.286256E-08  1.868243E-08  4.324119E-08  1.765585E-08 -4.953787E-09  2.848376E-08  1.045400E-09  5.463250E-10 -3.823400E-11  1.528053E-10
  1.324000E+02 -1.500000E+01  2.010600E+07  7.056000E+01  3.326400E-01  0.000000E+00  5.755800E-02  4.316600E-03  3.875200E-02 -2.369900E+04  1.000000E+00  6.585000E+02  1.033510E+03  2.873577E-02  1.593682E-01 -8.324850E+01  3.605971E+02  4.160060E-08  4.612322E-08 -2.468762E-10  1.638543E-09  4.552520E-08  1.868617E-08  4.588945E-08  1.766048E-08 -4.288887E-09  2.846275E-08  1.112750E-09  5.469000E-10 -3.305400E-11  1.526988E-10
  1.457000E+02 -1.500000E+01  2.010600E+07  7.056000E+01  3.316900E-01  0.000000E+00  5.756700E-02  4.316600E-03  3.875100E-02 -2.363000E+04  1.000000E+00  6.585000E+02  1.033520E+03  3.086949E-02  1.593581E-01 -7.483970E+01  2.979843E+02  4.517888E-08  4.608872E-08 -2.143009E-10  1.636751E-09  4.854598E-08  1.868518E-08  4.890130E-08  1.766089E-08 -3.722420E-09  2.842785E-08  1.189250E-09  5.473300E-10 -2.864750E-11  1.525184E-10
  1.603000E+02 -1.500000E+01  2.010600E+07  7.056000E+01  3.307500E-01  0.000000E+00  5.757500E-02  4.316500E-03  3.874900E-02 -2.356300E+04  1.000000E+00  6.585000E+02  1.033520E+03  3.321719E-02  1.593389E-01 -6.748164E+01  2.464006E+02  4.900460E-08  4.602719E-08 -1.900414E-10  1.633538E-09  5.195148E-08  1.868076E-08  5.230518E-08  1.765878E-08 -3.300591E-09  2.836842E-08  1.275650E-09  5.476500E-10 -2.536450E-11  1.522083E-10
  1.763000E+02 -1.500000E+01  2.010600E+07  7.056000E+01  3.298000E-01  0.000000E+00  5.758200E-02  4.316500E-03  3.874800E-02 -2.349500E+04  1.000000E+00  6.585000E+02  1.033530E+03  3.576304E-02  1.593133E-01 -6.101357E+01  2.039130E+02  5.303153E-08  4.594608E-08 -1.763900E-10  1.629333E-09  5.573384E-08  1.867308E-08  5.609466E-08  1.765408E-08 -3.063121E-09  2.829195E-08  1.372000E-09  5.478600E-10 -2.350450E-11  1.517995E-10
  1.940000E+02 -1.500000E+01  2.010600E+07  7.056000E+01  3.287800E-01  0.000000E+00  5.758800E-02  4.316500E-03  3.874700E-02 -2.342200E+04  1.000000E+00  6.585000E+02  1.033530E+03  3.851171E-02  1.592845E-01 -5.529991E+01  1.687235E+02  5.726392E-08  4.585704E-08 -1.736715E-10  1.624784E-09  5.990249E-08  1.866297E-08  6.027952E-08  1.764715E-08 -3.015571E-09  2.820985E-08  1.478800E-09  5.480150E-10 -2.310200E-11  1.513641E-10
  2.134000E+02 -1.500000E+01  2.010600E+07  7.056000E+01  3.276300E-01  0.000000E+00  5.759400E-02  4.316500E-03  3.874600E-02 -2.334000E+04  1.000000E+00  6.585000E+02  1.033540E+03  4.148293E-02  1.592550E-01 -5.023214E+01  1.395931E+02  6.174523E-08  4.576673E-08 -1.804919E-10  1.620185E-09  6.447750E-08  1.865206E-08  6.487896E-08  1.763941E-08 -3.133685E-09  2.812727E-08  1.596900E-09  5.482050E-10 -2.396200E-11  1.509293E-10
  2.347000E+02 -1.500000E+01  2.010600E+07  7.056000E+01  3.262900E-01  0.000000E+00  5.760000E-02  4.316500E-03  3.874500E-02 -2.324500E+04  1.000000E+00  6.585000E+02  1.033540E+03  4.464480E-02  1.592253E-01 -4.567062E+01  1.155213E+02  6.644686E-08  4.567507E-08 -1.947469E-10  1.615474E-09  6.939537E-08  1.864180E-08  6.982773E-08  1.763242E-08 -3.380868E-09  2.804276E-08  1.725250E-09  5.485300E-10 -2.579500E-11  1.504876E-10
  2.581000E+02 -1.500000E+01  2.010600E+07  7.056000E+01  3.247100E-01  0.000000E+00  5.760500E-02  4.316500E-03  3.874400E-02 -2.313300E+04  1.000000E+00  6.585000E+02  1.033540E+03  4.798921E-02  1.591952E-01 -4.154669E+01  9.557996E+01  7.137045E-08  4.557934E-08 -2.149949E-10  1.610408E-09  7.463347E-08  1.863290E-08  7.510233E-08  1.762698E-08 -3.732057E-09  2.795233E-08  1.863950E-09  5.490800E-10 -2.840050E-11  1.500162E-10
  2.839000E+02 -1.500000E+01  2.010600E+07  7.056000E+01  3.228100E-01  0.000000E+00  5.761000E-02  4.316400E-03  3.874300E-02 -2.299900E+04  1.000000E+00  6.585000E+02  1.033550E+03  5.149672E-02  1.591636E-01 -3.782112E+01  7.908813E+01  7.649136E-08  4.547581E-08 -2.406801E-10  1.604750E-09  8.015865E-08  1.862604E-08  8.066883E-08  1.762413E-08 -4.177584E-09  2.785169E-08  2.012900E-09  5.499550E-10 -3.169200E-11  1.495026E-10
  3.123000E+02 -1.500000E+01  2.010600E+07  7.056000E+01  3.205200E-01  0.000000E+00  5.761400E-02  4.316400E-03  3.874200E-02 -2.283800E+04  1.000000E+00  6.585000E+02  1.033550E+03  5.511407E-02  1.591293E-01 -3.444683E+01  6.543812E+01  8.172548E-08  4.536011E-08 -2.720561E-10  1.598217E-09  8.589137E-08  1.862146E-08  8.644731E-08  1.762403E-08 -4.721830E-09  2.773616E-08  2.171150E-09  5.512400E-10 -3.568650E-11  1.489098E-10
  3.434000E+02 -1.500000E+01  2.010600E+07  7.056000E+01  3.177500E-01  0.000000E+00  5.761900E-02  4.316400E-03  3.874100E-02 -2.264400E+04  1.000000E+00  6.584900E+02  1.033550E+03  5.876711E-02  1.590910E-01 -3.139450E+01  5.415079E+01  8.695003E-08  4.522658E-08 -3.101628E-10  1.590499E-09  9.172597E-08  1.861861E-08  9.233281E-08  1.762643E-08 -5.382812E-09  2.760017E-08  2.337400E-09  5.530650E-10 -4.049900E-11  1.482132E-10
  3.777000E+02 -1.500000E+01  2.010600E+07  7.056000E+01  3.144100E-01  0.000000E+00  5.762300E-02  4.316400E-03  3.874000E-02 -2.241200E+04  1.000000E+00  6.584900E+02  1.033550E+03  6.232331E-02  1.590459E-01 -2.862562E+01  4.481880E+01  9.194582E-08  4.506953E-08 -3.566734E-10  1.581268E-09  9.747220E-08  1.861729E-08  9.813556E-08  1.763145E-08 -6.189560E-09  2.743813E-08  2.508400E-09  5.555850E-10 -4.631600E-11  1.473899E-10
  4.154000E+02 -1.500000E+01  2.010500E+07  7.056000E+01  3.103500E-01  0.000000E+00  5.762700E-02  4.316400E-03  3.874000E-02 -2.213200E+04  1.000000E+00  6.584900E+02  1.033560E+03  6.563551E-02  1.589927E-01 -2.612533E+01  3.712223E+01  9.646101E-08  4.487947E-08 -4.143273E-10  1.570062E-09  1.029249E-07  1.861590E-08  1.036509E-07  1.763767E-08 -7.189601E-09  2.724182E-08  2.680850E-09  5.590000E-10 -5.344700E-11  1.463949E-10
  4.568000E+02 -1.500000E+01  2.010500E+07  7.056000E+01  3.054300E-01  0.000000E+00  5.763000E-02  4.316400E-03  3.873900E-02 -2.179600E+04  1.000000E+00  6.584900E+02  1.033560E+03  6.849543E-02  1.589238E-01 -2.387810E+01  3.074005E+01  1.001392E-07  4.464133E-08 -4.871027E-10  1.556205E-09  1.077950E-07  1.861051E-08  1.085912E-07  1.764169E-08 -8.451918E-09  2.699964E-08  2.849650E-09  5.635150E-10 -6.233450E-11  1.451673E-10
  5.024000E+02 -1.500000E+01  2.010500E+07  7.056000E+01  2.994400E-01  0.000000E+00  5.763400E-02  4.316300E-03  3.873800E-02 -2.139200E+04  1.000000E+00  6.584900E+02  1.033560E+03  7.061507E-02  1.588318E-01 -2.186972E+01  2.548348E+01  1.024845E-07  4.433394E-08 -5.807415E-10  1.538771E-09  1.116844E-07  1.859546E-08  1.125606E-07  1.763843E-08 -1.007605E-08  2.669553E-08  3.007150E-09  5.694250E-10 -7.360500E-11  1.436199E-10
  5.525000E+02 -1.500000E+01  2.010500E+07  7.056000E+01  2.921600E-01  0.000000E+00  5.763800E-02  4.316300E-03  3.873700E-02 -2.090600E+04  1.000000E+00  6.584900E+02  1.033560E+03  7.162063E-02  1.587036E-01 -2.009660E+01  2.116674E+01  1.028485E-07  4.392442E-08 -7.032045E-10  1.516484E-09  1.140794E-07  1.855925E-08  1.150487E-07  1.761715E-08 -1.220005E-08  2.630728E-08  3.142550E-09  5.770250E-10 -8.809900E-11  1.416463E-10
  6.076000E+02 -1.500000E+01  2.010500E+07  7.056000E+01  2.833000E-01  0.000000E+00  5.764100E-02  4.316300E-03  3.873700E-02 -2.032300E+04  1.000000E+00  6.584800E+02  1.033570E+03  7.107283E-02  1.585184E-01 -1.856214E+01  1.761785E+01  1.004854E-07  4.336928E-08 -8.621773E-10  1.488039E-09  1.143649E-07  1.848025E-08  1.154427E-07  1.755703E-08 -1.495723E-08  2.581241E-08  3.241600E-09  5.865400E-10 -1.065295E-10  1.391185E-10
  6.682000E+02 -1.500000E+01  2.010500E+07  7.056000E+01  2.725900E-01  0.000000E+00  5.764400E-02  4.316300E-03  3.873600E-02 -1.963100E+04  1.000000E+00  6.584800E+02  1.033570E+03  6.860555E-02  1.582525E-01 -1.724173E+01  1.472739E+01  9.497588E-08  4.264161E-08 -1.042966E-09  1.454400E-09  1.118797E-07  1.831524E-08  1.130686E-07  1.741406E-08 -1.809273E-08  2.522756E-08  3.286250E-09  5.974850E-10 -1.268300E-10  1.361477E-10
  7.348000E+02 -1.500000E+01  2.010500E+07  7.056000E+01  2.600900E-01  0.000000E+00  5.764700E-02  4.316300E-03  3.873500E-02 -1.883800E+04  1.000000E+00  6.584700E+02  1.033570E+03  6.395619E-02  1.577534E-01 -1.614415E+01  1.243993E+01  8.602062E-08  4.144770E-08 -1.234885E-09  1.409303E-09  1.061485E-07  1.787580E-08  1.074419E-07  1.700315E-08 -2.142133E-08  2.444454E-08  3.257900E-09  5.974600E-10 -1.474700E-10  1.321067E-10
  8.081000E+02 -1.500000E+01  2.010400E+07  7.056000E+01  2.457800E-01  0.000000E+00  5.764800E-02  4.316200E-03  3.873500E-02 -1.794900E+04  1.000000E+00  6.584700E+02  1.033570E+03  5.678247E-02  1.571396E-01 -1.548514E+01  1.058584E+01  7.254996E-08  3.991928E-08 -1.494820E-09  1.347472E-09  9.705033E-08  1.738063E-08  9.847971E-08  1.654757E-08 -2.592975E-08  2.337176E-08  3.142900E-09  6.077500E-10 -1.748150E-10  1.265691E-10
  8.887000E+02 -1.500000E+01  2.010400E+07  7.056000E+01  2.291000E-01  0.000000E+00  5.764900E-02  4.316200E-03  3.873500E-02 -1.693300E+04  1.000000E+00  6.584600E+02  1.033570E+03  4.669567E-02  1.561449E-01 -1.594218E+01  9.201274E+00  5.332608E-08  3.753057E-08 -1.889823E-09  1.256533E-09  8.446566E-08  1.651195E-08  8.610708E-08  1.573639E-08 -3.278091E-08  2.179422E-08  2.924650E-09  6.119100E-10 -2.158000E-10  1.183443E-10
  9.772000E+02 -1.500000E+01  2.010400E+07  7.056000E+01  2.095600E-01  0.000000E+00  5.765100E-02  4.316200E-03  3.873400E-02 -1.576700E+04  1.000000E+00  6.584500E+02  1.033570E+03  3.378212E-02  1.572051E-01 -2.345594E+01  6.465877E+00  2.792211E-08  4.351071E-08 -2.478220E-09  1.711661E-09  6.893715E-08  1.491223E-08  7.090827E-08  1.382276E-08 -4.298606E-08  2.968804E-08  2.603450E-09  5.863100E-10 -2.753600E-10  1.676340E-10
  1.075000E+03 -1.500000E+01  2.010300E+07  7.056000E+01  1.865900E-01  0.000000E+00  5.765200E-02  4.316100E-03  3.873400E-02 -1.442100E+04  1.000000E+00  6.584400E+02  1.033570E+03  1.904314E-02  1.580411E-01 -1.053969E+01  5.051575E+00 -1.870917E-09  4.619996E-08 -3.233040E-09  1.859220E-09  5.179997E-08  1.514166E-08  5.420601E-08  1.395359E-08 -5.607692E-08  3.224638E-08  2.197850E-09  6.486100E-10 -3.485900E-10  1.815155E-10
  1.182000E+03 -1.500000E+01  2.010200E+07  7.056000E+01  1.604900E-01  0.000000E+00  5.765500E-02  4.316100E-03  3.873300E-02 -1.291000E+04  1.000000E+00  6.584300E+02  1.033570E+03 -1.817513E-03  1.567791E-01  3.480071E+00  4.429640E+00 -5.078370E-08  4.287083E-08 -5.004739E-09  1.712581E-09  3.250166E-08  1.426177E-08  3.601918E-08  1.316886E-08 -8.680288E-08  2.970204E-08  1.652400E-09  6.902155E-10 -5.193050E-10  1.662255E-10
  1.300000E+03 -1.500000E+01  2.010200E+07  7.056000E+01  1.275000E-01  0.000000E+00  5.765700E-02  4.316000E-03  3.873200E-02 -1.099900E+04  1.000000E+00  6.584200E+02  1.033580E+03 -3.368019E-02  1.544518E-01 -2.777781E+00  4.145541E+00 -1.359609E-07  3.706807E-08 -8.802518E-09  1.477533E-09  1.071633E-08  1.238641E-08  1.670118E-08  1.144386E-08 -1.526617E-07  2.562423E-08  8.862200E-10  7.374485E-10 -8.780050E-10  1.423365E-10
  1.429000E+03 -1.500000E+01  2.010100E+07  7.056000E+01  9.197200E-02  0.000000E+00  5.766200E-02  4.315900E-03  3.873100E-02 -8.876600E+03  1.000000E+00  6.584000E+02  1.033580E+03 -7.240009E-02  1.495911E-01 -3.182222E+00  4.789992E+00 -2.521452E-07  2.571285E-08 -1.473982E-08  1.066532E-09 -6.443956E-09  7.902344E-09  3.471211E-09  7.217488E-09 -2.556157E-07  1.849536E-08  2.183842E-10  6.340000E-10 -1.424950E-09  1.005030E-10
  1.571000E+03 -1.500000E+01  2.010200E+07  7.056000E+01  6.723400E-02  0.000000E+00  5.766500E-02  4.316000E-03  3.873000E-02 -7.296900E+03  1.000000E+00  6.584100E+02  1.033580E+03 -6.735889E-02  1.467807E-01 -2.965946E+00  4.705092E+00 -2.305530E-07  2.291456E-08 -1.329306E-08  1.225448E-09 -8.960493E-09  2.479573E-09 -3.245357E-11  2.015414E-09 -2.305200E-07  2.089915E-08 -3.972200E-12  2.421700E-10 -1.268815E-09  1.102145E-10
  1.728000E+03 -1.500000E+01  2.010200E+07  7.056000E+01  6.012300E-02  0.000000E+00  5.766600E-02  4.316000E-03  3.873100E-02 -6.815000E+03  1.000000E+00  6.584200E+02  1.033580E+03 -6.275488E-02  1.420323E-01 -2.696837E+00  1.451042E+01 -2.148691E-07  7.940073E-09 -1.239238E-08  4.162454E-10 -8.293837E-09  9.983273E-10  2.916645E-11  7.681611E-10 -2.148981E-07  7.171909E-09  3.919000E-12  1.032150E-10 -1.138365E-09  3.873850E-11
  1.900000E+03 -1.500000E+01  2.009900E+07  7.056000E+01  1.162200E-02  0.000000E+00  5.766600E-02  4.315700E-03  3.872900E-02 -2.567900E+03  1.000000E+00  6.583600E+02  1.033580E+03 -1.127158E-01  1.399977E-01 -2.421660E+00 -2.769415E+00 -3.923343E-07  1.893312E-09 -2.300057E-08  1.091802E-10 -8.953427E-09  7.332559E-11  3.427515E-11  0.000000E+00 -3.923686E-07  1.893312E-09  4.605450E-12  0.000000E+00 -2.033850E-09  9.858000E-12
  2.089000E+03 -1.500000E+01  2.009700E+07  7.056000E+01  0.000000E+00  0.000000E+00  5.916400E-02  1.000000E+00  1.387100E-02  0.000000E+00  1.000000E+00  0.000000E+00  1.028800E+03 -1.208800E-01  1.418917E-01 -2.173082E+00  7.162101E+00 -4.246218E-07  8.490357E-09 -2.512950E-08  5.061585E-10 -5.772268E-09  5.413734E-11  0.000000E+00  0.000000E+00 -4.246218E-07  8.490357E-09  0.000000E+00  0.000000E+00 -2.195500E-09  4.396550E-11
  2.298000E+03 -1.500000E+01  2.009800E+07  7.056000E+01  0.000000E+00  0.000000E+00  5.920500E-02  1.000000E+00  1.319800E-02  0.000000E+00  1.000000E+00  0.000000E+00  1.028680E+03 -9.596763E-02  1.396522E-01 -1.978643E+00  6.364898E+01 -3.367572E-07  7.239136E-10 -1.995058E-08  4.304892E-11 -4.229415E-09  6.404711E-12  0.000000E+00  0.000000E+00 -3.367572E-07  7.239136E-10  0.000000E+00  0.000000E+00 -1.741550E-09  3.746700E-12
  2.527000E+03 -1.500000E+01  2.009900E+07  7.056000E+01  0.000000E+00  0.000000E+00  5.928500E-02  1.000000E+00  1.186900E-02  0.000000E+00  1.000000E+00  0.000000E+00  1.028420E+03 -8.677112E-02  1.375470E-01 -1.802729E+00 -5.485339E+00 -3.038956E-07 -6.597359E-09 -1.803883E-08 -3.855807E-10 -3.234421E-09 -1.702899E-10  0.000000E+00  0.000000E+00 -3.038956E-07 -6.597359E-09  0.000000E+00  0.000000E+00 -1.572150E-09 -4.323650E-11
  2.778000E+03 -1.500000E+01  2.010000E+07  7.056000E+01  0.000000E+00  0.000000E+00  5.944300E-02  1.000000E+00  9.245300E-03  0.000000E+00  1.000000E+00  0.000000E+00  1.027920E+03 -6.983535E-02  1.322576E-01 -1.647978E+00 -1.154302E+00 -2.434332E-07 -2.495556E-08 -1.451834E-08 -1.460196E-09 -1.454536E-09 -6.163277E-10  0.000000E+00  0.000000E+00 -2.434332E-07 -2.495556E-08  0.000000E+00  0.000000E+00 -1.260450E-09 -1.504300E-10
  3.055000E+03 -1.500000E+01  2.010000E+07  7.056000E+01  0.000000E+00  0.000000E+00  5.991600E-02  1.000000E+00  1.396800E-03  0.000000E+00  1.000000E+00  0.000000E+00  1.026420E+03 -2.853933E-02  1.246844E-01 -1.504842E+00 -4.413001E-01 -9.902685E-08 -5.105894E-08 -5.933274E-09 -2.997691E-09 -1.383247E-10 -1.092816E-09  0.000000E+00  0.000000E+00 -9.902685E-08 -5.105894E-08  0.000000E+00  0.000000E+00 -5.131910E-10 -2.664300E-10
  3.359000E+03 -1.500000E+01  2.010000E+07  7.056000E+01  0.000000E+00  0.000000E+00  6.000000E-02  1.000000E+00  3.698000E-08  0.000000E+00  1.000000E+00  0.000000E+00  1.026160E+03 -1.477278E-04  1.401766E-01 -1.369202E+00  8.278456E+00 -5.085301E-10  2.527720E-09 -3.071382E-11  1.516635E-10  3.358304E-12  5.102172E-17  0.000000E+00  0.000000E+00 -5.085301E-10  2.527720E-09  0.000000E+00  0.000000E+00 -2.639500E-12  1.310400E-11
  3.694000E+03 -1.500000E+01  2.010000E+07  7.056000E+01  0.000000E+00  0.000000E+00  6.000000E-02  1.000000E+00  4.113000E-16  0.000000E+00  1.000000E+00  0.000000E+00  1.026160E+03 -1.590256E-03  1.394475E-01 -1.246233E+00  2.136781E+03 -5.510225E-09  8.555261E-12 -3.306137E-10  5.133155E-13 -1.208732E-24  2.734114E-27  0.000000E+00  0.000000E+00 -5.510225E-09  8.555261E-12  0.000000E+00  0.000000E+00 -2.856250E-11  4.435350E-14
  4.062000E+03 -1.500000E+01  2.010000E+07  7.056000E+01  0.000000E+00  0.000000E+00  6.000000E-02  1.000000E+00  4.130500E-18  0.000000E+00  1.000000E+00  0.000000E+00  1.026160E+03 -1.436966E-03  1.394450E-01 -1.133430E+00  1.788198E+05 -4.979064E-09  8.665701E-14 -2.987446E-10  5.199426E-15 -1.081004E-26  2.780670E-31  0.000000E+00  0.000000E+00 -4.979064E-09  8.665701E-14  0.000000E+00  0.000000E+00 -2.580900E-11  4.492600E-16
  4.467000E+03 -1.500000E+01  2.010000E+07  7.056000E+01  0.000000E+00  0.000000E+00  6.000000E-02  1.000000E+00  3.409500E-20  0.000000E+00  1.000000E+00  0.000000E+00  1.026160E+03 -1.317977E-03  1.394441E-01 -1.030663E+00  3.305240E+05 -4.566764E-09  3.850172E-14 -2.740065E-10  2.310105E-15 -8.170663E-29  1.031598E-33  0.000000E+00  0.000000E+00 -4.566764E-09  3.850172E-14  0.000000E+00  0.000000E+00 -2.367200E-11  1.996100E-16
  4.912000E+03 -1.500000E+01  2.010100E+07  7.056000E+01  0.000000E+00  0.000000E+00  6.000000E-02  1.000000E+00  2.320400E-22  0.000000E+00  1.000000E+00  0.000000E+00  1.026160E+03 -1.209982E-03  1.394444E-01 -9.372923E-01  3.057535E+05 -4.192565E-09  3.440000E-14 -2.515545E-10  2.063999E-15 -5.096661E-31  6.326384E-36  0.000000E+00  0.000000E+00 -4.192565E-09  3.440000E-14  0.000000E+00  0.000000E+00 -2.173250E-11  1.783400E-16
  5.401000E+03 -1.500000E+01  2.010100E+07  7.056000E+01  0.000000E+00  0.000000E+00  6.000000E-02  1.000000E+00  1.306100E-24  0.000000E+00  1.000000E+00  0.000000E+00  1.026160E+03 -1.111670E-03  1.394445E-01 -8.524971E-01  2.877113E+05 -3.851922E-09  3.024891E-14 -2.311156E-10  1.814937E-15 -2.633145E-33  3.155454E-38  0.000000E+00  0.000000E+00 -3.851922E-09  3.024891E-14  0.000000E+00  0.000000E+00 -1.996650E-11  1.568200E-16
  5.939000E+03 -1.500000E+01  2.010100E+07  7.056000E+01  0.000000E+00  0.000000E+00  6.000000E-02  1.000000E+00  6.093400E-27  0.000000E+00  1.000000E+00  0.000000E+00  1.026160E+03 -1.021594E-03  1.394446E-01 -7.752666E-01  2.786674E+05 -3.539819E-09  2.581883E-14 -2.123889E-10  1.549130E-15 -1.127941E-35  1.265996E-40  0.000000E+00  0.000000E+00 -3.539819E-09  2.581883E-14  0.000000E+00  0.000000E+00 -1.834850E-11  1.338545E-16
  6.530000E+03 -1.500000E+01  2.010100E+07  7.056000E+01  0.000000E+00  0.000000E+00  6.000000E-02  1.000000E+00  2.358900E-29  0.000000E+00  1.000000E+00  0.000000E+00  1.026160E+03 -9.387569E-04  1.394445E-01 -7.049826E-01  2.819345E+05 -3.252784E-09  2.111098E-14 -1.951670E-10  1.266658E-15 -4.010877E-38  4.035860E-43  0.000000E+00  0.000000E+00 -3.252784E-09  2.111098E-14  0.000000E+00  0.000000E+00 -1.686100E-11  1.094450E-16
  7.181000E+03 -1.500000E+01  2.010100E+07  7.056000E+01  0.000000E+00  0.000000E+00  6.000000E-02  1.000000E+00  7.566600E-32  0.000000E+00  1.000000E+00  0.000000E+00  1.026160E+03 -8.621750E-04  1.394444E-01 -6.410720E-01  3.046142E+05 -2.987422E-09  1.617271E-14 -1.792456E-10  9.703627E-16 -1.181356E-40  9.981181E-46  0.000000E+00  0.000000E+00 -2.987422E-09  1.617271E-14  0.000000E+00  0.000000E+00 -1.548550E-11  8.384450E-17
  7.896000E+03 -1.500000E+01  2.010100E+07  7.056000E+01  0.000000E+00  0.000000E+00  6.000000E-02  1.000000E+00  2.004000E-34  0.000000E+00  1.000000E+00  0.000000E+00  1.026160E+03 -7.909295E-04  1.394444E-01 -5.830479E-01  3.726299E+05 -2.740563E-09  1.094011E-14 -1.644337E-10  6.564070E-16 -2.871310E-43  1.799414E-48  0.000000E+00  0.000000E+00 -2.740563E-09  1.094011E-14  0.000000E+00  0.000000E+00 -1.420550E-11  5.671800E-17
  8.682000E+03 -1.500000E+01  2.010100E+07  7.056000E+01  0.000000E+00  0.000000E+00  6.000000E-02  1.000000E+00  4.352700E-37  0.000000E+00  1.000000E+00  0.000000E+00  1.026160E+03 -7.238193E-04  1.394444E-01 -5.302531E-01  6.116989E+05 -2.508026E-09  5.509535E-15 -1.504817E-10  3.305730E-16 -5.704754E-46  1.980591E-51  0.000000E+00  0.000000E+00 -2.508026E-09  5.509535E-15  0.000000E+00  0.000000E+00 -1.300050E-11  2.856350E-17
  9.547000E+03 -1.500000E+01  2.010100E+07  7.056000E+01  0.000000E+00  0.000000E+00  6.000000E-02  1.000000E+00  7.688100E-70  0.000000E+00  1.000000E+00  0.000000E+00  1.026160E+03 -3.455697E-04  1.394444E-01 -2.525385E-01 -7.517869E+04 -1.197392E-09  1.493643E-14 -7.184380E-11  8.961870E-16 -9.205723E-79  1.148324E-83  0.000000E+00  0.000000E+00 -1.197392E-09  1.493643E-14  0.000000E+00  0.000000E+00 -6.207000E-12  7.742550E-17
  3.750000E-02 -2.500000E+01  2.018700E+07  7.111000E+01  5.928700E-02  0.000000E+00  1.269800E-01  4.175500E-03  2.784400E-02 -6.757200E+03  1.000000E+00  6.565300E+02  1.080890E+03 -3.985240E-03 -9.391293E-01 -2.862914E+04 -3.142603E+07 -1.477101E-08 -4.034321E-06 -1.814145E-09 -5.193686E-07 -4.201899E-10 -1.086333E-07 -6.603820E-13  3.164615E-09 -1.477037E-08 -4.037471E-06 -9.025000E-14  4.415900E-10 -7.748000E-11 -2.124366E-08
  1.162000E-01 -2.500000E+01  2.018700E+07  7.111000E+01  5.928600E-02  0.000000E+00  1.228200E-01  4.187700E-03  2.840400E-02 -6.757200E+03  1.000000E+00  6.565300E+02  1.077930E+03 -1.191585E-02 -8.669688E-01 -4.232643E+04 -9.532592E+06 -4.403066E-08 -3.743969E-06 -5.309465E-09 -4.669562E-07 -1.266006E-09 -1.026336E-07 -1.995418E-12  3.163797E-09 -4.402871E-08 -3.747135E-06 -2.727050E-13  4.414800E-10 -2.313000E-10 -1.977323E-08
  2.028000E-01 -2.500000E+01  2.018700E+07  7.111000E+01  5.928400E-02  0.000000E+00  1.194600E-01  4.197500E-03  2.886300E-02 -6.757000E+03  1.000000E+00  6.565300E+02  1.075540E+03 -1.987365E-02 -8.075428E-01 -2.242224E+04 -5.101825E+06 -7.316087E-08 -3.507603E-06 -8.620850E-09 -4.261627E-07 -2.131396E-09 -9.752589E-08 -3.365610E-12  3.162067E-09 -7.315763E-08 -3.510763E-06 -4.599800E-13  4.412550E-10 -3.850200E-10 -1.857060E-08
  2.980000E-01 -2.500000E+01  2.018700E+07  7.111000E+01  5.928000E-02  0.000000E+00  1.167600E-01  4.205400E-03  2.923900E-02 -6.756800E+03  1.000000E+00  6.565300E+02  1.073630E+03 -2.800656E-02 -7.589159E-01 -1.496706E+04 -3.226674E+06 -1.027624E-07 -3.315942E-06 -1.186103E-08 -3.943021E-07 -3.028435E-09 -9.323593E-08 -4.765661E-12  3.159282E-09 -1.027579E-07 -3.319096E-06 -6.513700E-13  4.408900E-10 -5.416550E-10 -1.759030E-08
  4.027000E-01 -2.500000E+01  2.018700E+07  7.111000E+01  5.927500E-02  0.000000E+00  1.144400E-01  4.212100E-03  2.956500E-02 -6.756400E+03  1.000000E+00  6.565300E+02  1.071990E+03 -3.639760E-02 -7.167413E-01 -1.100173E+04 -2.210058E+06 -1.331608E-07 -3.150943E-06 -1.508296E-08 -3.677391E-07 -3.964750E-09 -8.943704E-08 -6.170183E-12  3.155252E-09 -1.331548E-07 -3.154110E-06 -8.434200E-13  4.403600E-10 -7.028750E-10 -1.674389E-08
  5.178000E-01 -2.500000E+01  2.018700E+07  7.111000E+01  5.926900E-02  0.000000E+00  1.123500E-01  4.218100E-03  2.986000E-02 -6.756000E+03  1.000000E+00  6.565300E+02  1.070530E+03 -4.510832E-02 -6.786007E-01 -8.537068E+03 -1.586464E+06 -1.645867E-07 -3.002688E-06 -1.831716E-08 -3.445376E-07 -4.946703E-09 -8.594032E-08 -7.541001E-12  3.149736E-09 -1.645792E-07 -3.005845E-06 -1.030925E-12  4.396400E-10 -8.698750E-10 -1.598138E-08
  6.444000E-01 -2.500000E+01  2.018700E+07  7.111000E+01  5.926000E-02  0.000000E+00  1.104300E-01  4.223700E-03  3.013600E-02 -6.755400E+03  1.000000E+00  6.565300E+02  1.069170E+03 -5.416169E-02 -6.430839E-01 -6.857775E+03 -1.173953E+06 -1.971223E-07 -2.865426E-06 -2.157160E-08 -3.236136E-07 -5.977058E-09 -8.263346E-08 -8.813397E-12  3.142403E-09 -1.971135E-07 -2.868564E-06 -1.205100E-12  4.386850E-10 -1.043105E-09 -1.527418E-08
  7.835000E-01 -2.500000E+01  2.018700E+07  7.111000E+01  5.924800E-02  0.000000E+00  1.086000E-01  4.229000E-03  3.039900E-02 -6.754500E+03  1.000000E+00  6.565300E+02  1.067900E+03 -6.357144E-02 -6.093099E-01 -5.642395E+03 -8.871067E+05 -2.308113E-07 -2.735568E-06 -2.484637E-08 -3.042997E-07 -7.057872E-09 -7.944540E-08 -9.888592E-12  3.132841E-09 -2.308009E-07 -2.738696E-06 -1.352450E-12  4.374300E-10 -1.222800E-09 -1.460297E-08
  9.366000E-01 -2.500000E+01  2.018700E+07  7.111000E+01  5.923200E-02  0.000000E+00  1.068400E-01  4.234000E-03  3.065600E-02 -6.753500E+03  1.000000E+00  6.565300E+02  1.066660E+03 -7.334890E-02 -5.767190E-01 -4.725314E+03 -6.805963E+05 -2.656847E-07 -2.610868E-06 -2.813787E-08 -2.861772E-07 -8.191149E-09 -7.633081E-08 -1.061714E-11  3.120487E-09 -2.656736E-07 -2.613988E-06 -1.452500E-12  4.358200E-10 -1.409100E-09 -1.395706E-08
  1.105000E+00 -2.500000E+01  2.018700E+07  7.111000E+01  5.921200E-02  0.000000E+00  1.051000E-01  4.239000E-03  3.091000E-02 -6.752000E+03  1.000000E+00  6.565300E+02  1.065450E+03 -8.349409E-02 -5.448693E-01 -4.010922E+03 -5.473027E+05 -3.017400E-07 -2.488984E-06 -3.144342E-08 -2.684388E-07 -9.377583E-09 -7.327078E-08 -1.128958E-11  3.104534E-09 -3.017285E-07 -2.492087E-06 -1.545100E-12  4.337350E-10 -1.602050E-09 -1.332288E-08
  1.290000E+00 -2.500000E+01  2.018700E+07  7.111000E+01  5.918600E-02  0.000000E+00  1.034200E-01  4.243800E-03  3.115900E-02 -6.750300E+03  1.000000E+00  6.565300E+02  1.064290E+03 -9.402406E-02 -5.138714E-01 -3.440626E+03 -4.848666E+05 -3.390558E-07 -2.369902E-06 -3.478594E-08 -2.507260E-07 -1.061879E-08 -7.029706E-08 -1.314827E-11  3.084602E-09 -3.390429E-07 -2.372984E-06 -1.800350E-12  4.311350E-10 -1.802050E-09 -1.269885E-08
  1.493000E+00 -2.500000E+01  2.018700E+07  7.111000E+01  5.915700E-02  0.000000E+00  1.018700E-01  4.248300E-03  3.139100E-02 -6.748200E+03  1.000000E+00  6.565300E+02  1.063210E+03 -1.049924E-01 -4.846825E-01 -2.976609E+03 -4.693885E+05 -3.778533E-07 -2.257876E-06 -3.820964E-08 -2.341564E-07 -1.191952E-08 -6.748598E-08 -1.719851E-11  3.061680E-09 -3.778365E-07 -2.260936E-06 -2.356150E-12  4.281350E-10 -2.010100E-09 -1.210591E-08
  1.717000E+00 -2.500000E+01  2.018700E+07  7.111000E+01  5.912600E-02  0.000000E+00  1.004600E-01  4.252300E-03  3.160100E-02 -6.746100E+03  1.000000E+00  6.565300E+02  1.062230E+03 -1.164737E-01 -4.573261E-01 -2.592802E+03 -5.282753E+05 -4.184248E-07 -2.153156E-06 -4.176114E-08 -2.188923E-07 -1.328649E-08 -6.483699E-08 -2.350869E-11  3.037389E-09 -4.184014E-07 -2.156198E-06 -3.222300E-12  4.249600E-10 -2.227750E-09 -1.154272E-08
  1.963000E+00 -2.500000E+01  2.018700E+07  7.111000E+01  5.909600E-02  0.000000E+00  9.922200E-02  4.255800E-03  3.178800E-02 -6.744000E+03  1.000000E+00  6.565300E+02  1.061370E+03 -1.285529E-01 -4.316750E-01 -2.270777E+03 -8.111776E+05 -4.610910E-07 -2.055628E-06 -4.548494E-08 -2.051793E-07 -1.472757E-08 -6.231967E-08 -3.161031E-11  3.013773E-09 -4.610596E-07 -2.058635E-06 -4.334850E-12  4.218600E-10 -2.456650E-09 -1.100759E-08
  2.234000E+00 -2.500000E+01  2.018700E+07  7.111000E+01  5.906900E-02  0.000000E+00  9.813600E-02  4.258900E-03  3.195300E-02 -6.742200E+03  1.000000E+00  6.565300E+02  1.060620E+03 -1.413549E-01 -4.076181E-01 -1.997866E+03 -4.478056E+06 -5.062977E-07 -1.965259E-06 -4.942176E-08 -1.932956E-07 -1.625655E-08 -5.989249E-08 -4.059850E-11  2.992536E-09 -5.062573E-07 -1.968247E-06 -5.569650E-12  4.190650E-10 -2.699200E-09 -1.050355E-08
  2.531000E+00 -2.500000E+01  2.018700E+07  7.111000E+01  5.904800E-02  0.000000E+00  9.715300E-02  4.261700E-03  3.210300E-02 -6.740700E+03  1.000000E+00  6.565300E+02  1.059940E+03 -1.587407E-01 -2.562735E-01 -1.764752E+03  6.786095E+04 -5.678388E-07 -1.420620E-06 -5.489117E-08 -1.383072E-07 -1.831884E-08 -4.273976E-08 -4.983590E-11  2.974531E-09 -5.677896E-07 -1.423592E-06 -6.839350E-12  4.166850E-10 -3.029100E-09 -7.592450E-09
  2.858000E+00 -2.500000E+01  2.018700E+07  7.111000E+01  5.902700E-02  0.000000E+00  9.625700E-02  4.264200E-03  3.224000E-02 -6.739200E+03  1.000000E+00  6.565300E+02  1.059330E+03 -1.762370E-01 -3.730688E-01 -1.564589E+03 -1.919316E+05 -6.295600E-07 -1.840377E-06 -6.021450E-08 -1.802911E-07 -2.040976E-08 -5.614035E-08 -5.634501E-11  2.956705E-09 -6.295045E-07 -1.843331E-06 -7.735600E-12  4.143250E-10 -3.360500E-09 -9.907920E-09
  3.218000E+00 -2.500000E+01  2.018700E+07  7.111000E+01  5.900200E-02  0.000000E+00  9.509300E-02  4.267500E-03  3.241900E-02 -6.737500E+03  1.000000E+00  6.565300E+02  1.058520E+03 -1.898792E-01 -3.514873E-01 -1.391814E+03 -1.129676E+05 -6.771431E-07 -1.762737E-06 -6.390457E-08 -1.725658E-07 -2.208141E-08 -5.378875E-08 -5.671389E-11  2.936167E-09 -6.770861E-07 -1.765676E-06 -7.790650E-12  4.116000E-10 -3.617350E-09 -9.514400E-09
  3.613000E+00 -2.500000E+01  2.018700E+07  7.111000E+01  5.895800E-02  0.000000E+00  9.371900E-02  4.271400E-03  3.263100E-02 -6.734500E+03  1.000000E+00  6.565300E+02  1.057580E+03 -2.040509E-01 -3.235777E-01 -1.241346E+03 -1.718633E+05 -7.264692E-07 -1.656423E-06 -6.765368E-08 -1.574060E-07 -2.382843E-08 -5.101631E-08 -5.885293E-11  2.902313E-09 -7.264099E-07 -1.659322E-06 -8.090500E-12  4.071400E-10 -3.883800E-09 -8.926325E-09
  4.048000E+00 -2.500000E+01  2.018700E+07  7.111000E+01  5.891800E-02  0.000000E+00  9.258900E-02  4.274600E-03  3.280700E-02 -6.731700E+03  1.000000E+00  6.565300E+02  1.056800E+03 -2.188256E-01 -2.993598E-01 -1.109381E+03 -2.516609E+05 -7.779360E-07 -1.566346E-06 -7.160444E-08 -1.461809E-07 -2.565195E-08 -4.850452E-08 -6.734173E-11  2.870699E-09 -7.778694E-07 -1.569218E-06 -9.262900E-12  4.029600E-10 -4.161700E-09 -8.430465E-09
  4.526000E+00 -2.500000E+01  2.018700E+07  7.111000E+01  5.888800E-02  0.000000E+00  9.155000E-02  4.277500E-03  3.297000E-02 -6.729600E+03  1.000000E+00  6.565300E+02  1.056090E+03 -2.340143E-01 -2.811152E-01 -9.935931E+02 -7.550502E+04 -8.306081E-07 -1.502563E-06 -7.546606E-08 -1.411756E-07 -2.754391E-08 -4.639353E-08 -7.231841E-11  2.846559E-09 -8.305361E-07 -1.505411E-06 -9.953550E-12  3.997500E-10 -4.446750E-09 -8.131170E-09
  5.052000E+00 -2.500000E+01  2.018700E+07  7.111000E+01  5.884300E-02  0.000000E+00  9.022000E-02  4.281300E-03  3.317800E-02 -6.726500E+03  1.000000E+00  6.565300E+02  1.055180E+03 -2.493987E-01 -2.544182E-01 -8.917431E+02 -8.806831E+04 -8.837089E-07 -1.403405E-06 -7.916560E-08 -1.288751E-07 -2.948070E-08 -4.359903E-08 -7.553672E-11  2.812305E-09 -8.836319E-07 -1.406219E-06 -1.040425E-11  3.952200E-10 -4.734750E-09 -7.591025E-09
  5.630000E+00 -2.500000E+01  2.018700E+07  7.111000E+01  5.880200E-02  0.000000E+00  8.899800E-02  4.284700E-03  3.337200E-02 -6.723600E+03  1.000000E+00  6.565300E+02  1.054340E+03 -2.647816E-01 -2.316242E-01 -8.014395E+02 -5.408042E+04 -9.365910E-07 -1.321521E-06 -8.268610E-08 -1.207582E-07 -3.143654E-08 -4.106348E-08 -7.881544E-11  2.780707E-09 -9.365104E-07 -1.324303E-06 -1.086500E-11  3.910300E-10 -5.022050E-09 -7.169440E-09
  6.266000E+00 -2.500000E+01  2.018700E+07  7.111000E+01  5.874400E-02  0.000000E+00  8.762400E-02  4.288600E-03  3.359000E-02 -6.719600E+03  1.000000E+00  6.565300E+02  1.053400E+03 -2.801734E-01 -2.026964E-01 -7.212816E+02 -1.139760E+05 -9.893613E-07 -1.214034E-06 -8.609521E-08 -1.074296E-07 -3.340693E-08 -3.803217E-08 -8.317489E-11  2.738980E-09 -9.892777E-07 -1.216774E-06 -1.147600E-11  3.855150E-10 -5.309050E-09 -6.563865E-09
  6.965000E+00 -2.500000E+01  2.018700E+07  7.111000E+01  5.870200E-02  0.000000E+00  8.646400E-02  4.291900E-03  3.377500E-02 -6.716700E+03  1.000000E+00  6.565300E+02  1.052610E+03 -3.068366E-01 -1.715044E-02 -6.498234E+02  9.819273E+03 -1.081940E-06 -5.561735E-07 -9.297461E-08 -4.832335E-08 -3.672336E-08 -1.618009E-08 -9.285779E-11  2.708093E-09 -1.081848E-06 -5.588826E-07 -1.282150E-11  3.814150E-10 -5.809650E-09 -3.000450E-09
  7.734000E+00 -2.500000E+01  2.018700E+07  7.111000E+01  5.865600E-02  0.000000E+00  8.547700E-02  4.294600E-03  3.393400E-02 -6.713500E+03  1.000000E+00  6.565300E+02  1.051940E+03 -3.320780E-01 -1.616327E-01 -5.860793E+02 -3.573246E+04 -1.169204E-06 -1.067624E-06 -9.916832E-08 -9.370616E-08 -3.989507E-08 -3.336599E-08 -9.982323E-11  2.675858E-09 -1.169105E-06 -1.070300E-06 -1.379350E-11  3.771350E-10 -6.282500E-09 -5.811530E-09
  8.579000E+00 -2.500000E+01  2.018700E+07  7.111000E+01  5.861100E-02  0.000000E+00  8.419500E-02  4.298200E-03  3.414100E-02 -6.710300E+03  1.000000E+00  6.565300E+02  1.051070E+03 -3.443434E-01 -1.387188E-01 -5.292882E+02 -2.223734E+04 -1.210146E-06 -9.866394E-07 -1.009573E-07 -8.667298E-08 -4.156093E-08 -3.071970E-08 -9.927565E-11  2.643884E-09 -1.210048E-06 -9.892829E-07 -1.373200E-11  3.728850E-10 -6.507950E-09 -5.392370E-09
  9.508000E+00 -2.500000E+01  2.018800E+07  7.111000E+01  5.853300E-02  0.000000E+00  8.269500E-02  4.302400E-03  3.438500E-02 -6.704900E+03  1.000000E+00  6.565300E+02  1.050050E+03 -3.557197E-01 -1.107443E-01 -4.784585E+02 -2.601109E+04 -1.247707E-06 -8.847448E-07 -1.022712E-07 -7.550288E-08 -4.314311E-08 -2.765186E-08 -9.779009E-11  2.590503E-09 -1.247609E-06 -8.873287E-07 -1.354500E-11  3.658000E-10 -6.715700E-09 -4.832425E-09
  1.053000E+01 -2.500000E+01  2.018800E+07  7.111000E+01  5.845400E-02  0.000000E+00  8.127300E-02  4.306400E-03  3.461700E-02 -6.699500E+03  1.000000E+00  6.565300E+02  1.049090E+03 -3.777924E-01  3.188224E-02 -4.327091E+02  4.651786E+03 -1.322894E-06 -3.802535E-07 -1.067548E-07 -3.111042E-08 -4.601783E-08 -1.072564E-08 -1.032259E-10  2.536409E-09 -1.322791E-06 -3.827930E-07 -1.431600E-11  3.585950E-10 -7.125700E-09 -2.061350E-09
  1.165000E+01 -2.500000E+01  2.018800E+07  7.111000E+01  5.838900E-02  0.000000E+00  8.018300E-02  4.309400E-03  3.479600E-02 -6.694900E+03  1.000000E+00  6.565400E+02  1.048350E+03 -3.976547E-01 -6.525699E-02 -3.916290E+02 -1.872768E+04 -1.390132E-06 -7.225094E-07 -1.104408E-07 -6.029833E-08 -4.864156E-08 -2.246356E-08 -1.060951E-10  2.490770E-09 -1.390026E-06 -7.249963E-07 -1.473250E-11  3.524850E-10 -7.493350E-09 -3.961230E-09
  1.289000E+01 -2.500000E+01  2.018800E+07  7.111000E+01  5.830000E-02  0.000000E+00  7.873200E-02  4.313500E-03  3.503600E-02 -6.688800E+03  1.000000E+00  6.565400E+02  1.047370E+03 -4.031857E-01 -4.042271E-02 -3.547821E+02 -1.850196E+04 -1.406733E-06 -6.338862E-07 -1.096992E-07 -5.196374E-08 -4.955913E-08 -1.962973E-08 -1.019123E-10  2.428903E-09 -1.406628E-06 -6.363187E-07 -1.417500E-11  3.441900E-10 -7.589200E-09 -3.478970E-09
  1.425000E+01 -2.500000E+01  2.018800E+07  7.111000E+01  5.819300E-02  0.000000E+00  7.724900E-02  4.317600E-03  3.528300E-02 -6.681300E+03  1.000000E+00  6.565400E+02  1.046370E+03 -4.070071E-01 -1.267622E-02 -3.215209E+02 -1.487505E+05 -1.417480E-06 -5.336420E-07 -1.085866E-07 -4.164510E-08 -5.026131E-08 -1.653332E-08 -1.006197E-10  2.354239E-09 -1.417374E-06 -5.359974E-07 -1.401700E-11  3.341550E-10 -7.653250E-09 -2.902804E-09
  1.574000E+01 -2.500000E+01  2.018800E+07  7.111000E+01  5.812200E-02  0.000000E+00  7.597600E-02  4.321100E-03  3.549600E-02 -6.676300E+03  1.000000E+00  6.565400E+02  1.045510E+03 -4.083648E-01  5.349160E-03 -2.915913E+02 -1.270356E+04 -1.419461E-06 -4.720743E-07 -1.066635E-07 -3.787654E-08 -5.067700E-08 -1.430351E-08 -9.735198E-11  2.299348E-09 -1.419359E-06 -4.743728E-07 -1.358350E-11  3.266900E-10 -7.670400E-09 -2.608660E-09
  1.739000E+01 -2.500000E+01  2.018800E+07  7.111000E+01  5.800200E-02  0.000000E+00  7.431900E-02  4.325700E-03  3.577600E-02 -6.668000E+03  1.000000E+00  6.565400E+02  1.044400E+03 -4.220368E-01  1.304832E-01 -2.645986E+02  1.586831E+03 -1.464113E-06 -3.393617E-08 -1.078507E-07 -2.686649E-09 -5.263277E-08  9.101064E-10 -9.518793E-11  2.212997E-09 -1.464017E-06 -3.614894E-08 -1.330850E-11  3.149800E-10 -7.918300E-09 -1.954500E-10
  1.919000E+01 -2.500000E+01  2.018800E+07  7.111000E+01  5.789400E-02  0.000000E+00  7.305600E-02  4.329200E-03  3.599000E-02 -6.660400E+03  1.000000E+00  6.565400E+02  1.043550E+03 -4.307107E-01  5.054001E-02 -2.401350E+02 -1.249164E+04 -1.491439E-06 -3.126853E-07 -1.077755E-07 -2.431716E-08 -5.396704E-08 -9.026757E-09 -9.294973E-11  2.133030E-09 -1.491347E-06 -3.148187E-07 -1.302150E-11  3.040700E-10 -8.072400E-09 -1.737535E-09
  2.118000E+01 -2.500000E+01  2.018800E+07  7.111000E+01  5.776300E-02  0.000000E+00  7.145700E-02  4.333600E-03  3.626300E-02 -6.651300E+03  1.000000E+00  6.565500E+02  1.042470E+03 -4.184505E-01  7.453138E-02 -2.180187E+02 -3.131008E+04 -1.446023E-06 -2.277975E-07 -1.022528E-07 -1.690993E-08 -5.270349E-08 -6.235016E-09 -8.571215E-11  2.040117E-09 -1.445940E-06 -2.298382E-07 -1.203350E-11  2.913850E-10 -7.833400E-09 -1.259099E-09
  2.336000E+01 -2.500000E+01  2.018800E+07  7.111000E+01  5.764700E-02  0.000000E+00  6.995000E-02  4.337800E-03  3.652200E-02 -6.643200E+03  1.000000E+00  6.565500E+02  1.041470E+03 -4.060356E-01  1.147302E-01 -1.979770E+02  1.797744E+03 -1.400409E-06 -8.779467E-08 -9.697261E-08 -6.278291E-09 -5.139247E-08 -1.327293E-09 -8.005874E-11  1.959251E-09 -1.400331E-06 -8.975357E-08 -1.126150E-11  2.803000E-10 -7.592550E-09 -4.864600E-10
  2.576000E+01 -2.500000E+01  2.018800E+07  7.111000E+01  5.754000E-02  0.000000E+00  6.853000E-02  4.341700E-03  3.676800E-02 -6.635700E+03  1.000000E+00  6.565500E+02  1.040520E+03 -3.885232E-01  1.131555E-01 -1.798597E+02 -3.903846E+04 -1.337408E-06 -9.339064E-08 -9.063934E-08 -6.843646E-09 -4.941995E-08 -1.578684E-09 -7.363996E-11  1.887854E-09 -1.337337E-06 -9.527854E-08 -1.037710E-11  2.705050E-10 -7.257050E-09 -5.261325E-10
  2.840000E+01 -2.500000E+01  2.018900E+07  7.111000E+01  5.743900E-02  0.000000E+00  6.697200E-02  4.346000E-03  3.703900E-02 -6.628700E+03  1.000000E+00  6.565500E+02  1.039480E+03 -3.683476E-01  1.582882E-01 -1.634582E+02 -1.042971E+03 -1.265418E-06  6.251620E-08 -8.383396E-08  4.064614E-09 -4.709386E-08  4.064958E-09 -6.701367E-11  1.824962E-09 -1.265354E-06  6.069131E-08 -9.459800E-12  2.618750E-10 -6.872450E-09  3.294950E-10
  3.131000E+01 -2.500000E+01  2.018900E+07  7.111000E+01  5.734200E-02  0.000000E+00  6.550200E-02  4.350000E-03  3.729700E-02 -6.621900E+03  1.000000E+00  6.565600E+02  1.038500E+03 -3.432661E-01  1.460418E-01 -1.485780E+02  1.383375E+04 -1.177027E-06  2.026796E-08 -7.628624E-08  1.162502E-09 -4.409967E-08  2.459694E-09 -6.005234E-11  1.769024E-09 -1.176969E-06  1.849891E-08 -8.490750E-12  2.542100E-10 -6.397650E-09  1.004750E-10
  3.450000E+01 -2.500000E+01  2.018900E+07  7.111000E+01  5.725300E-02  0.000000E+00  6.405600E-02  4.354000E-03  3.755200E-02 -6.615600E+03  1.000000E+00  6.565600E+02  1.037540E+03 -3.112905E-01  1.686324E-01 -1.350824E+02  2.391490E+03 -1.065437E-06  9.726214E-08 -6.757149E-08  5.954628E-09 -4.017910E-08  5.328917E-09 -5.237665E-11  1.720125E-09 -1.065386E-06  9.554207E-08 -7.416850E-12  2.475100E-10 -5.795700E-09  5.193900E-10
  3.801000E+01 -2.500000E+01  2.018900E+07  7.111000E+01  5.716600E-02  0.000000E+00  6.272800E-02  4.357600E-03  3.778800E-02 -6.609600E+03  1.000000E+00  6.565600E+02  1.036660E+03 -2.828008E-01  1.791598E-01 -1.228161E+02  1.534062E+03 -9.663126E-07  1.329605E-07 -6.005536E-08  8.032963E-09 -3.665812E-08  6.663155E-09 -4.577471E-11  1.674578E-09 -9.662664E-07  1.312859E-07 -6.491550E-12  2.412650E-10 -5.260300E-09  7.141700E-10
  4.187000E+01 -2.500000E+01  2.018900E+07  7.111000E+01  5.708400E-02  0.000000E+00  6.151700E-02  4.360900E-03  3.800400E-02 -6.603800E+03  1.000000E+00  6.565600E+02  1.035850E+03 -2.495592E-01  1.625630E-01 -1.116681E+02  6.621631E+03 -8.514266E-07  7.614366E-08 -5.192395E-08  4.408564E-09 -3.247601E-08  4.487284E-09 -3.911253E-11  1.632655E-09 -8.513865E-07  7.451111E-08 -5.554000E-12  2.355150E-10 -4.638000E-09  4.053385E-10
  4.612000E+01 -2.500000E+01  2.018900E+07  7.111000E+01  5.701700E-02  0.000000E+00  6.036700E-02  4.364100E-03  3.821000E-02 -6.599100E+03  1.000000E+00  6.565700E+02  1.035090E+03 -2.175425E-01  1.800209E-01 -1.015390E+02  1.040822E+03 -7.411364E-07  1.355919E-07 -4.439213E-08  7.949189E-09 -2.841330E-08  6.738057E-09 -3.316632E-11  1.601645E-09 -7.411034E-07  1.339903E-07 -4.715000E-12  2.312700E-10 -4.039750E-09  7.295650E-10
  5.079000E+01 -2.500000E+01  2.018900E+07  7.111000E+01  5.695500E-02  0.000000E+00  5.937600E-02  4.366800E-03  3.838900E-02 -6.594800E+03  1.000000E+00  6.565700E+02  1.034440E+03 -1.890413E-01  1.687686E-01 -9.230397E+01  1.430587E+03 -6.433236E-07  9.721920E-08 -3.798946E-08  5.586128E-09 -2.476097E-08  5.255426E-09 -2.806161E-11  1.575349E-09 -6.432954E-07  9.564394E-08 -3.993350E-12  2.276900E-10 -3.508300E-09  5.207850E-10
  5.592000E+01 -2.500000E+01  2.018900E+07  7.111000E+01  5.689900E-02  0.000000E+00  5.867300E-02  4.368700E-03  3.851600E-02 -6.590900E+03  1.000000E+00  6.565700E+02  1.033970E+03 -1.547414E-01  1.582819E-01 -8.390271E+01 -4.368748E+03 -5.261423E-07  6.118708E-08 -3.072171E-08  3.149508E-09 -2.031327E-08  3.896983E-09 -2.236813E-11  1.551347E-09 -5.261193E-07  5.963587E-08 -3.186100E-12  2.244050E-10 -2.870350E-09  3.128685E-10
  6.156000E+01 -2.500000E+01  2.019000E+07  7.111000E+01  5.684700E-02  0.000000E+00  5.803800E-02  4.370400E-03  3.863200E-02 -6.587200E+03  1.000000E+00  6.565700E+02  1.033550E+03 -1.188516E-01  1.585892E-01 -7.626922E+01 -4.061275E+03 -4.038196E-07  6.240383E-08 -2.335616E-08  3.337711E-09 -1.563087E-08  3.904856E-09 -1.685105E-11  1.528229E-09 -4.038027E-07  6.087543E-08 -2.402100E-12  2.212350E-10 -2.203700E-09  3.207185E-10
  6.777000E+01 -2.500000E+01  2.019000E+07  7.111000E+01  5.681400E-02  0.000000E+00  5.757300E-02  4.371700E-03  3.871600E-02 -6.584900E+03  1.000000E+00  6.565800E+02  1.033250E+03 -1.035942E-01  1.976035E-01 -6.930647E+01  3.762955E+02 -3.518470E-07  1.950923E-07 -2.024798E-08  1.114482E-08 -1.363752E-08  9.000199E-09 -1.448107E-11  1.513840E-09 -3.518317E-07  1.935784E-07 -2.065650E-12  2.192600E-10 -1.920350E-09  1.055475E-09
  7.460000E+01 -2.500000E+01  2.019000E+07  7.111000E+01  5.677400E-02  0.000000E+00  5.752800E-02  4.371800E-03  3.872500E-02 -6.582100E+03  1.000000E+00  6.565800E+02  1.033220E+03 -9.727995E-02  1.687033E-01 -6.296536E+01  5.371672E+02 -3.303917E-07  9.709896E-08 -1.900605E-08  5.501313E-09 -1.280708E-08  5.191000E-09 -1.342231E-11  1.496919E-09 -3.303778E-07  9.560209E-08 -1.915700E-12  2.169300E-10 -1.803200E-09  5.210000E-10
  8.210000E+01 -2.500000E+01  2.019000E+07  7.111000E+01  5.674500E-02  0.000000E+00  5.752800E-02  4.371800E-03  3.872500E-02 -6.580000E+03  1.000000E+00  6.565800E+02  1.033220E+03 -8.121100E-02  1.626795E-01 -5.720867E+01  5.412182E+02 -2.758172E-07  7.674945E-08 -1.586750E-08  4.330900E-09 -1.069137E-08  4.391652E-09 -1.109628E-11  1.484736E-09 -2.758065E-07  7.526473E-08 -1.584500E-12  2.152550E-10 -1.505300E-09  4.101600E-10
  9.035000E+01 -2.500000E+01  2.019000E+07  7.111000E+01  5.671800E-02  0.000000E+00  5.753500E-02  4.371800E-03  3.872300E-02 -6.578200E+03  1.000000E+00  6.565800E+02  1.033220E+03 -6.824381E-02  1.606336E-01 -5.198796E+01  4.766110E+02 -2.317795E-07  6.986142E-08 -1.333567E-08  3.935358E-09 -8.983962E-09  4.114979E-09 -9.215674E-12  1.474230E-09 -2.317706E-07  6.838720E-08 -1.316550E-12  2.138150E-10 -1.264900E-09  3.727050E-10
  9.942000E+01 -2.500000E+01  2.019000E+07  7.111000E+01  5.669300E-02  0.000000E+00  5.754300E-02  4.371800E-03  3.872200E-02 -6.576400E+03  1.000000E+00  6.565800E+02  1.033230E+03 -5.805679E-02  1.596443E-01 -4.723982E+01  4.077287E+02 -1.971829E-07  6.653823E-08 -1.134675E-08  3.745056E-09 -7.642609E-09  3.977135E-09 -7.750695E-12  1.464650E-09 -1.971756E-07  6.507352E-08 -1.107750E-12  2.125000E-10 -1.076050E-09  3.546600E-10
  1.094000E+02 -2.500000E+01  2.019000E+07  7.111000E+01  5.666900E-02  0.000000E+00  5.755100E-02  4.371800E-03  3.872100E-02 -6.574700E+03  1.000000E+00  6.565800E+02  1.033230E+03 -4.969453E-02  1.591174E-01 -4.292980E+01  3.438354E+02 -1.687832E-07  6.477314E-08 -9.713955E-09  3.644431E-09 -6.541542E-09  3.900237E-09 -6.560801E-12  1.455761E-09 -1.687767E-07  6.331742E-08 -9.380900E-13  2.112850E-10 -9.210600E-10  3.450850E-10
  1.204000E+02 -2.500000E+01  2.019000E+07  7.111000E+01  5.664600E-02  0.000000E+00  5.756000E-02  4.371800E-03  3.871900E-02 -6.573100E+03  1.000000E+00  6.565800E+02  1.033240E+03 -4.255920E-02  1.588258E-01 -3.901850E+01  2.875129E+02 -1.445510E-07  6.380054E-08 -8.320491E-09  3.589403E-09 -5.602070E-09  3.854418E-09 -5.555993E-12  1.447294E-09 -1.445444E-07  6.235324E-08 -7.947350E-13  2.101250E-10 -7.888000E-10  3.398300E-10
  1.324000E+02 -2.500000E+01  2.019000E+07  7.111000E+01  5.662400E-02  0.000000E+00  5.756800E-02  4.371800E-03  3.871800E-02 -6.571500E+03  1.000000E+00  6.565900E+02  1.033240E+03 -3.634633E-02  1.586004E-01 -3.546368E+01  2.399757E+02 -1.234505E-07  6.305157E-08 -7.106925E-09  3.547231E-09 -4.784094E-09  3.817317E-09 -4.689289E-12  1.438898E-09 -1.234452E-07  6.161265E-08 -6.710250E-13  2.089750E-10 -6.736400E-10  3.357900E-10
  1.457000E+02 -2.500000E+01  2.019000E+07  7.111000E+01  5.660200E-02  0.000000E+00  5.757600E-02  4.371700E-03  3.871600E-02 -6.570000E+03  1.000000E+00  6.565900E+02  1.033250E+03 -3.111746E-02  1.582630E-01 -3.223436E+01  2.011950E+02 -1.056913E-07  6.192512E-08 -6.085363E-09  3.483310E-09 -4.095690E-09  3.765362E-09 -3.963839E-12  1.430240E-09 -1.056874E-07  6.049489E-08 -5.674450E-13  2.077850E-10 -5.767150E-10  3.297000E-10
  1.603000E+02 -2.500000E+01  2.019000E+07  7.111000E+01  5.657800E-02  0.000000E+00  5.758300E-02  4.371700E-03  3.871500E-02 -6.568300E+03  1.000000E+00  6.565900E+02  1.033250E+03 -2.720826E-02  1.577843E-01 -2.930188E+01  1.699968E+02 -9.241456E-08  6.032307E-08 -5.321588E-09  3.391995E-09 -3.581035E-09  3.694490E-09 -3.418268E-12  1.421033E-09 -9.241112E-08  5.890201E-08 -4.895500E-13  2.065200E-10 -5.042550E-10  3.210250E-10
  1.763000E+02 -2.500000E+01  2.019000E+07  7.111000E+01  5.655400E-02  0.000000E+00  5.759000E-02  4.371700E-03  3.871400E-02 -6.566600E+03  1.000000E+00  6.565900E+02  1.033260E+03 -2.488055E-02  1.572834E-01 -2.663247E+01  1.441217E+02 -8.450926E-08  5.864616E-08 -4.866939E-09  3.296376E-09 -3.274562E-09  3.619989E-09 -3.080405E-12  1.411045E-09 -8.450614E-08  5.723509E-08 -4.413650E-13  2.051400E-10 -4.611050E-10  3.119400E-10
  1.940000E+02 -2.500000E+01  2.019000E+07  7.111000E+01  5.652700E-02  0.000000E+00  5.759600E-02  4.371700E-03  3.871300E-02 -6.564700E+03  1.000000E+00  6.565900E+02  1.033260E+03 -2.409969E-02  1.568745E-01 -2.420657E+01  1.217645E+02 -8.185778E-08  5.728054E-08 -4.714736E-09  3.218689E-09 -3.171682E-09  3.556604E-09 -2.939048E-12  1.400091E-09 -8.185470E-08  5.588028E-08 -4.213250E-13  2.036300E-10 -4.466200E-10  3.045550E-10
  2.134000E+02 -2.500000E+01  2.019000E+07  7.111000E+01  5.649600E-02  0.000000E+00  5.760200E-02  4.371700E-03  3.871100E-02 -6.562600E+03  1.000000E+00  6.565900E+02  1.033270E+03 -2.458640E-02  1.565909E-01 -2.201195E+01  1.022494E+02 -8.351149E-08  5.633915E-08 -4.810466E-09  3.165465E-09 -3.235628E-09  3.508603E-09 -2.951823E-12  1.388050E-09 -8.350850E-08  5.495097E-08 -4.234000E-13  2.019700E-10 -4.556250E-10  2.994900E-10
  2.347000E+02 -2.500000E+01  2.019000E+07  7.111000E+01  5.646200E-02  0.000000E+00  5.760700E-02  4.371700E-03  3.871100E-02 -6.560200E+03  1.000000E+00  6.565900E+02  1.033270E+03 -2.596775E-02  1.564075E-01 -2.001222E+01  8.542180E+01 -8.820397E-08  5.573641E-08 -5.081252E-09  3.131801E-09 -3.417311E-09  3.472595E-09 -3.065289E-12  1.374848E-09 -8.820092E-08  5.436152E-08 -4.399650E-13  2.001550E-10 -4.812100E-10  2.962700E-10
  2.581000E+02 -2.500000E+01  2.019100E+07  7.111000E+01  5.642300E-02  0.000000E+00  5.761200E-02  4.371700E-03  3.871000E-02 -6.557400E+03  1.000000E+00  6.565900E+02  1.033270E+03 -2.796010E-02  1.562830E-01 -1.819162E+01  7.110708E+01 -9.497211E-08  5.533379E-08 -5.471628E-09  3.109704E-09 -3.679390E-09  3.443121E-09 -3.237768E-12  1.360373E-09 -9.496872E-08  5.397326E-08 -4.650700E-13  1.981600E-10 -5.181100E-10  2.941450E-10
  2.839000E+02 -2.500000E+01  2.019100E+07  7.111000E+01  5.637800E-02  0.000000E+00  5.761700E-02  4.371700E-03  3.870900E-02 -6.554200E+03  1.000000E+00  6.566000E+02  1.033280E+03 -3.038915E-02  1.561839E-01 -1.653985E+01  5.910536E+01 -1.032236E-07  5.501879E-08 -5.947505E-09  3.092744E-09 -3.998912E-09  3.415611E-09 -3.441677E-12  1.344422E-09 -1.032200E-07  5.367428E-08 -4.947850E-13  1.959700E-10 -5.630900E-10  2.925150E-10
  3.123000E+02 -2.500000E+01  2.019100E+07  7.111000E+01  5.632600E-02  0.000000E+00  5.762200E-02  4.371700E-03  3.870800E-02 -6.550600E+03  1.000000E+00  6.566000E+02  1.033280E+03 -3.316276E-02  1.560892E-01 -1.503886E+01  4.910994E+01 -1.126454E-07  5.472013E-08 -6.490866E-09  3.076785E-09 -4.363743E-09  3.387152E-09 -3.659513E-12  1.326792E-09 -1.126418E-07  5.339332E-08 -5.266200E-13  1.935450E-10 -6.144500E-10  2.909700E-10
  3.434000E+02 -2.500000E+01  2.019100E+07  7.111000E+01  5.626600E-02  0.000000E+00  5.762600E-02  4.371700E-03  3.870700E-02 -6.546400E+03  1.000000E+00  6.566000E+02  1.033280E+03 -3.624907E-02  1.559864E-01 -1.367620E+01  4.082337E+01 -1.231296E-07  5.439618E-08 -7.095518E-09  3.059466E-09 -4.769686E-09  3.355940E-09 -3.880724E-12  1.307314E-09 -1.231259E-07  5.308884E-08 -5.590850E-13  1.908750E-10 -6.715950E-10  2.892950E-10
  3.777000E+02 -2.500000E+01  2.019100E+07  7.111000E+01  5.619800E-02  0.000000E+00  5.763000E-02  4.371700E-03  3.870700E-02 -6.541600E+03  1.000000E+00  6.566000E+02  1.033290E+03 -3.963228E-02  1.558679E-01 -1.243427E+01  3.396632E+01 -1.346228E-07  5.402148E-08 -7.758383E-09  3.039315E-09 -5.214664E-09  3.320931E-09 -4.095939E-12  1.285920E-09 -1.346186E-07  5.273554E-08 -5.908600E-13  1.879400E-10 -7.342250E-10  2.873600E-10
  4.154000E+02 -2.500000E+01  2.019100E+07  7.111000E+01  5.611900E-02  0.000000E+00  5.763400E-02  4.371700E-03  3.870600E-02 -6.536000E+03  1.000000E+00  6.566100E+02  1.033290E+03 -4.332898E-02  1.557272E-01 -1.130498E+01  2.830961E+01 -1.471803E-07  5.357442E-08 -8.482646E-09  3.015097E-09 -5.700832E-09  3.281199E-09 -4.298275E-12  1.262506E-09 -1.471758E-07  5.231189E-08 -6.209750E-13  1.847300E-10 -8.026400E-10  2.850400E-10
  4.568000E+02 -2.500000E+01  2.019200E+07  7.111000E+01  5.603000E-02  0.000000E+00  5.763800E-02  4.371700E-03  3.870600E-02 -6.529700E+03  1.000000E+00  6.566100E+02  1.033290E+03 -4.735647E-02  1.555574E-01 -1.027904E+01  2.361677E+01 -1.608612E-07  5.303122E-08 -9.271734E-09  2.985449E-09 -6.230467E-09  3.235718E-09 -4.480340E-12  1.236974E-09 -1.608567E-07  5.179422E-08 -6.483750E-13  1.812250E-10 -8.771600E-10  2.822050E-10
  5.024000E+02 -2.500000E+01  2.019200E+07  7.111000E+01  5.592800E-02  0.000000E+00  5.764100E-02  4.371700E-03  3.870500E-02 -6.522600E+03  1.000000E+00  6.566200E+02  1.033290E+03 -5.171834E-02  1.553507E-01 -9.346124E+00  1.974937E+01 -1.756791E-07  5.236476E-08 -1.012644E-08  2.948812E-09 -6.804063E-09  3.183434E-09 -4.633378E-12  1.209310E-09 -1.756744E-07  5.115547E-08 -6.718050E-13  1.774300E-10 -9.578500E-10  2.787050E-10
  5.525000E+02 -2.500000E+01  2.019200E+07  7.111000E+01  5.581400E-02  0.000000E+00  5.764500E-02  4.371700E-03  3.870500E-02 -6.514500E+03  1.000000E+00  6.566300E+02  1.033300E+03 -5.636327E-02  1.551018E-01 -8.498140E+00  1.656304E+01 -1.914584E-07  5.155908E-08 -1.103666E-08  2.904254E-09 -7.414822E-09  3.123812E-09 -4.744997E-12  1.179608E-09 -1.914535E-07  5.037947E-08 -6.894650E-13  1.733550E-10 -1.043770E-09  2.744600E-10
  6.076000E+02 -2.500000E+01  2.019300E+07  7.111000E+01  5.568700E-02  0.000000E+00  5.764800E-02  4.371700E-03  3.870400E-02 -6.505500E+03  1.000000E+00  6.566300E+02  1.033300E+03 -6.095501E-02  1.548405E-01 -7.727884E+00  1.389181E+01 -2.070569E-07  5.071211E-08 -1.193649E-08  2.857405E-09 -8.018511E-09  3.060853E-09 -4.777022E-12  1.148078E-09 -2.070520E-07  4.956420E-08 -6.957900E-13  1.690200E-10 -1.128650E-09  2.699950E-10
  6.682000E+02 -2.500000E+01  2.019300E+07  7.111000E+01  5.554400E-02  0.000000E+00  5.765100E-02  4.371800E-03  3.870400E-02 -6.495400E+03  1.000000E+00  6.566400E+02  1.033300E+03 -6.388386E-02  1.547325E-01 -7.027563E+00  1.153655E+01 -2.170073E-07  5.038762E-08 -1.251065E-08  2.840936E-09 -8.403194E-09  3.013400E-09 -4.348871E-12  1.111630E-09 -2.170030E-07  4.927598E-08 -6.359850E-13  1.639750E-10 -1.182550E-09  2.684000E-10
  7.348000E+02 -2.500000E+01  2.019400E+07  7.111000E+01  5.520800E-02  0.000000E+00  5.765300E-02  4.371800E-03  3.870400E-02 -6.471600E+03  1.000000E+00  6.566600E+02  1.033300E+03 -6.424652E-02  1.543279E-01 -6.390478E+00  9.734823E+00 -2.182397E-07  4.922703E-08 -1.258205E-08  2.784100E-09 -8.450346E-09  2.802539E-09 -3.749719E-12  9.382107E-10 -2.182357E-07  4.828880E-08 -5.510400E-13  1.391250E-10 -1.188950E-09  2.629400E-10
  8.081000E+02 -2.500000E+01  2.019400E+07  7.111000E+01  5.502700E-02  0.000000E+00  5.765400E-02  4.371900E-03  3.870400E-02 -6.458800E+03  1.000000E+00  6.566700E+02  1.033300E+03 -6.438247E-02  1.535408E-01 -5.810960E+00  8.458239E+00 -2.187016E-07  4.663334E-08 -1.260891E-08  2.637821E-09 -8.467881E-09  2.648391E-09 -3.356007E-12  8.819982E-10 -2.186977E-07  4.575128E-08 -4.949650E-13  1.311305E-10 -1.191250E-09  2.490900E-10
  8.887000E+02 -2.500000E+01  2.019500E+07  7.111000E+01  5.480300E-02  0.000000E+00  5.765500E-02  4.371900E-03  3.870400E-02 -6.443000E+03  1.000000E+00  6.566800E+02  1.033300E+03 -6.571335E-02  1.525074E-01 -5.283811E+00  7.496689E+00 -2.232232E-07  4.322808E-08 -1.286984E-08  2.445871E-09 -8.642646E-09  2.444439E-09 -3.075671E-12  8.065358E-10 -2.232196E-07  4.242157E-08 -4.551050E-13  1.203065E-10 -1.215650E-09  2.309200E-10
  9.772000E+02 -2.500000E+01  2.019600E+07  7.111000E+01  5.467600E-02  0.000000E+00  5.765600E-02  4.372000E-03  3.870400E-02 -6.433900E+03  1.000000E+00  6.567000E+02  1.033310E+03 -6.734357E-02  1.538537E-01 -4.804941E+00  5.654301E+00 -2.287619E-07  4.779665E-08 -1.318954E-08  2.709970E-09 -8.856736E-09  2.610936E-09 -2.750004E-12  7.957908E-10 -2.287587E-07  4.700088E-08 -4.083850E-13  1.188855E-10 -1.245500E-09  2.558350E-10
  1.075000E+03 -2.500000E+01  2.019600E+07  7.111000E+01  5.438300E-02  0.000000E+00  5.765800E-02  4.372000E-03  3.870500E-02 -6.413100E+03  1.000000E+00  6.567100E+02  1.033310E+03 -6.672378E-02  1.548556E-01 -4.369437E+00  4.381013E+00 -2.266575E-07  5.131354E-08 -1.306871E-08  2.918972E-09 -8.774545E-09  2.645232E-09 -1.954875E-12  6.894259E-10 -2.266552E-07  5.062418E-08 -2.924400E-13  1.034605E-10 -1.233450E-09  2.754900E-10
  1.182000E+03 -2.500000E+01  2.019700E+07  7.111000E+01  5.372700E-02  0.000000E+00  5.766000E-02  4.372100E-03  3.870500E-02 -6.366300E+03  1.000000E+00  6.567300E+02  1.033310E+03 -7.248787E-02  1.523980E-01 -3.973402E+00  4.241735E+00 -2.462392E-07  4.333938E-08 -1.419852E-08  2.474946E-09 -9.531656E-09  2.076459E-09 -1.115968E-12  4.174484E-10 -2.462379E-07  4.292191E-08 -1.691850E-13  6.335550E-11 -1.338900E-09  2.334150E-10
  1.300000E+03 -2.500000E+01  2.019800E+07  7.111000E+01  5.290900E-02  0.000000E+00  5.766300E-02  4.372200E-03  3.870500E-02 -6.307700E+03  1.000000E+00  6.567500E+02  1.033310E+03 -1.039885E-01  1.484528E-01 -3.613276E+00  5.208083E+00 -3.532493E-07  3.029926E-08 -2.037017E-08  1.736976E-09 -1.367253E-08  1.341830E-09 -3.227244E-13  1.769727E-10 -3.532486E-07  3.012229E-08 -4.940350E-14  2.723050E-11 -1.892400E-09  1.636700E-10
  1.429000E+03 -2.500000E+01  2.019800E+07  7.111000E+01  3.031300E-02  0.000000E+00  5.766700E-02  4.372100E-03  3.870400E-02 -4.530700E+03  1.000000E+00  6.567500E+02  1.033310E+03 -2.200720E-01  1.388227E-01 -3.242722E+00  5.969992E-01 -7.626123E-07 -2.111987E-09 -4.473100E-08 -1.217898E-10 -1.701604E-08 -8.174466E-11  8.506489E-14  0.000000E+00 -7.626123E-07 -2.111987E-09  1.302150E-14  0.000000E+00 -3.972800E-09 -1.121500E-11
  1.571000E+03 -2.500000E+01  2.019500E+07  7.111000E+01  0.000000E+00  0.000000E+00  5.905000E-02  1.000000E+00  1.575400E-02  0.000000E+00  1.000000E+00  0.000000E+00  1.028900E+03 -2.271465E-01  1.529433E-01 -2.909285E+00  2.552845E+00 -7.929264E-07  4.658113E-08 -4.685719E-08  2.770071E-09 -1.192004E-08  4.114158E-10  0.000000E+00  0.000000E+00 -7.929264E-07  4.658113E-08  0.000000E+00  0.000000E+00 -4.099800E-09  2.411650E-10
  1.728000E+03 -2.500000E+01  2.019600E+07  7.111000E+01  0.000000E+00  0.000000E+00  5.918900E-02  1.000000E+00  1.345100E-02  0.000000E+00  1.000000E+00  0.000000E+00  1.028460E+03 -1.354032E-01  1.405171E-01 -2.656458E+00  2.136693E+01 -4.706343E-07  3.703127E-09 -2.793233E-08  2.203950E-10 -5.073088E-09  2.974899E-11  0.000000E+00  0.000000E+00 -4.706343E-07  3.703127E-09  0.000000E+00  0.000000E+00 -2.435300E-09  1.917450E-11
  1.900000E+03 -2.500000E+01  2.019700E+07  7.111000E+01  0.000000E+00  0.000000E+00  5.953000E-02  1.000000E+00  7.796900E-03  0.000000E+00  1.000000E+00  0.000000E+00  1.027390E+03 -1.185112E-01  1.382787E-01 -2.428458E+00 -1.680318E+01 -4.096929E-07 -4.009937E-09 -2.444827E-08 -2.341698E-10 -2.212114E-09 -1.066442E-10  0.000000E+00  0.000000E+00 -4.096929E-07 -4.009937E-09  0.000000E+00  0.000000E+00 -2.122050E-09 -2.083300E-11
  2.089000E+03 -2.500000E+01  2.019800E+07  7.111000E+01  0.000000E+00  0.000000E+00  5.984600E-02  1.000000E+00  2.553200E-03  0.000000E+00  1.000000E+00  0.000000E+00  1.026390E+03 -1.047972E-01  1.426685E-01 -2.214500E+00  4.957415E+00 -3.612261E-07  1.105905E-08 -2.161943E-08  6.625778E-10 -8.983559E-10  1.599879E-11  0.000000E+00  0.000000E+00 -3.612261E-07  1.105905E-08  0.000000E+00  0.000000E+00 -1.872050E-09  5.733100E-11
  2.298000E+03 -2.500000E+01  2.019900E+07  7.111000E+01  0.000000E+00  0.000000E+00  5.985400E-02  1.000000E+00  2.415600E-03  0.000000E+00  1.000000E+00  0.000000E+00  1.026360E+03 -9.672197E-02  1.395975E-01 -2.014961E+00  8.552081E+01 -3.332897E-07  5.251557E-10 -1.995355E-08  3.146293E-11 -7.271898E-10  7.702540E-13  0.000000E+00  0.000000E+00 -3.332897E-07  5.251557E-10  0.000000E+00  0.000000E+00 -1.727350E-09  2.722450E-12
  2.527000E+03 -2.500000E+01  2.020000E+07  7.111000E+01  0.000000E+00  0.000000E+00  5.988400E-02  1.000000E+00  1.926800E-03  0.000000E+00  1.000000E+00  0.000000E+00  1.026270E+03 -8.606073E-02  1.377178E-01 -1.833369E+00 -6.047911E+00 -2.963674E-07 -6.003797E-09 -1.775415E-08 -3.576274E-10 -4.628607E-10 -4.316404E-11  0.000000E+00  0.000000E+00 -2.963674E-07 -6.003797E-09  0.000000E+00  0.000000E+00 -1.536150E-09 -3.108350E-11
  2.778000E+03 -2.500000E+01  2.020100E+07  7.111000E+01  0.000000E+00  0.000000E+00  5.993100E-02  1.000000E+00  1.137100E-03  0.000000E+00  1.000000E+00  0.000000E+00  1.026120E+03 -6.559591E-02  1.330081E-01 -1.668947E+00 -1.299264E+00 -2.256974E-07 -2.234236E-08 -1.353231E-08 -1.333203E-09 -1.581485E-10 -1.218391E-10  0.000000E+00  0.000000E+00 -2.256974E-07 -2.234236E-08  0.000000E+00  0.000000E+00 -1.170050E-09 -1.157100E-10
  3.055000E+03 -2.500000E+01  2.020100E+07  7.111000E+01  0.000000E+00  0.000000E+00  5.999800E-02  1.000000E+00  2.686300E-05  0.000000E+00  1.000000E+00  0.000000E+00  1.025910E+03 -2.479131E-02  1.265966E-01 -1.518600E+00 -5.151159E-01 -8.524241E-08 -4.439102E-08 -5.114408E-09 -2.661429E-09 -2.289831E-12 -3.368622E-11  0.000000E+00  0.000000E+00 -8.524241E-08 -4.439102E-08  0.000000E+00  0.000000E+00 -4.419665E-10 -2.301000E-10
  3.359000E+03 -2.500000E+01  2.020100E+07  7.111000E+01  0.000000E+00  0.000000E+00  6.000000E-02  1.000000E+00  1.014400E-09  0.000000E+00  1.000000E+00  0.000000E+00  1.025900E+03  1.659179E-04  1.400756E-01 -1.380819E+00  9.708829E+00  5.705765E-10  2.162522E-09  3.422869E-11  1.297512E-10  9.317230E-14  1.206942E-18  0.000000E+00  0.000000E+00  5.705765E-10  2.162522E-09  0.000000E+00  0.000000E+00  2.958500E-12  1.121350E-11
  3.694000E+03 -2.500000E+01  2.020100E+07  7.111000E+01  0.000000E+00  0.000000E+00  6.000000E-02  1.000000E+00  2.645400E-16  0.000000E+00  1.000000E+00  0.000000E+00  1.025900E+03 -1.603506E-03  1.394481E-01 -1.255906E+00  1.456213E+03 -5.513343E-09  1.189067E-11 -3.308011E-10  7.134390E-13 -7.736769E-25  2.614411E-27  0.000000E+00  0.000000E+00 -5.513343E-09  1.189067E-11  0.000000E+00  0.000000E+00 -2.858550E-11  6.166000E-14
  4.062000E+03 -2.500000E+01  2.020100E+07  7.111000E+01  0.000000E+00  0.000000E+00  6.000000E-02  1.000000E+00  2.703700E-18  0.000000E+00  1.000000E+00  0.000000E+00  1.025900E+03 -1.458172E-03  1.394450E-01 -1.142227E+00  1.108737E+05 -5.013651E-09  1.304839E-13 -3.008188E-10  7.829043E-15 -7.125716E-27  2.933659E-31  0.000000E+00  0.000000E+00 -5.013651E-09  1.304839E-13  0.000000E+00  0.000000E+00 -2.599500E-11  6.766350E-16
  4.467000E+03 -2.500000E+01  2.020100E+07  7.111000E+01  0.000000E+00  0.000000E+00  6.000000E-02  1.000000E+00  2.268700E-20  0.000000E+00  1.000000E+00  0.000000E+00  1.025900E+03 -1.337465E-03  1.394441E-01 -1.038662E+00  2.095442E+05 -4.598612E-09  5.701775E-14 -2.759169E-10  3.421068E-15 -5.475298E-29  1.084966E-33  0.000000E+00  0.000000E+00 -4.598612E-09  5.701775E-14  0.000000E+00  0.000000E+00 -2.384350E-11  2.956750E-16
  4.912000E+03 -2.500000E+01  2.020100E+07  7.111000E+01  0.000000E+00  0.000000E+00  6.000000E-02  1.000000E+00  1.567900E-22  0.000000E+00  1.000000E+00  0.000000E+00  1.025900E+03 -1.227873E-03  1.394444E-01 -9.445672E-01  1.940695E+05 -4.221804E-09  5.089990E-14 -2.533084E-10  3.053992E-15 -3.468218E-31  6.740918E-36  0.000000E+00  0.000000E+00 -4.221804E-09  5.089990E-14  0.000000E+00  0.000000E+00 -2.188950E-11  2.639450E-16
  5.401000E+03 -2.500000E+01  2.020100E+07  7.111000E+01  0.000000E+00  0.000000E+00  6.000000E-02  1.000000E+00  8.953800E-25  0.000000E+00  1.000000E+00  0.000000E+00  1.025900E+03 -1.128108E-03  1.394445E-01 -8.591138E-01  1.823859E+05 -3.878781E-09  4.478332E-14 -2.327270E-10  2.687001E-15 -1.817781E-33  3.409172E-38  0.000000E+00  0.000000E+00 -3.878781E-09  4.478332E-14  0.000000E+00  0.000000E+00 -2.011100E-11  2.322250E-16
  5.939000E+03 -2.500000E+01  2.020100E+07  7.111000E+01  0.000000E+00  0.000000E+00  6.000000E-02  1.000000E+00  4.234000E-27  0.000000E+00  1.000000E+00  0.000000E+00  1.025900E+03 -1.036701E-03  1.394446E-01 -7.812839E-01  1.766859E+05 -3.564487E-09  3.823096E-14 -2.138697E-10  2.293856E-15 -7.892578E-36  1.384691E-40  0.000000E+00  0.000000E+00 -3.564487E-09  3.823096E-14  0.000000E+00  0.000000E+00 -1.848150E-11  1.982500E-16
  6.530000E+03 -2.500000E+01  2.020100E+07  7.111000E+01  0.000000E+00  0.000000E+00  6.000000E-02  1.000000E+00  1.660100E-29  0.000000E+00  1.000000E+00  0.000000E+00  1.025900E+03 -9.526382E-04  1.394445E-01 -7.104544E-01  1.787500E+05 -3.275458E-09  3.126517E-14 -1.965278E-10  1.875911E-15 -2.842460E-38  4.466090E-43  0.000000E+00  0.000000E+00 -3.275458E-09  3.126517E-14  0.000000E+00  0.000000E+00 -1.698250E-11  1.621250E-16
  7.181000E+03 -2.500000E+01  2.020100E+07  7.111000E+01  0.000000E+00  0.000000E+00  6.000000E-02  1.000000E+00  5.389400E-32  0.000000E+00  1.000000E+00  0.000000E+00  1.025900E+03 -8.749235E-04  1.394444E-01 -6.460477E-01  1.930299E+05 -3.008254E-09  2.392964E-14 -1.804954E-10  1.435777E-15 -8.473290E-41  1.116233E-45  0.000000E+00  0.000000E+00 -3.008254E-09  2.392964E-14  0.000000E+00  0.000000E+00 -1.559700E-11  1.240900E-16
  7.896000E+03 -2.500000E+01  2.020100E+07  7.111000E+01  0.000000E+00  0.000000E+00  6.000000E-02  1.000000E+00  1.443800E-34  0.000000E+00  1.000000E+00  0.000000E+00  1.025900E+03 -8.026256E-04  1.394444E-01 -5.875732E-01  2.360156E+05 -2.759662E-09  1.618149E-14 -1.655803E-10  9.708892E-16 -2.083056E-43  2.033241E-48  0.000000E+00  0.000000E+00 -2.759662E-09  1.618149E-14  0.000000E+00  0.000000E+00 -1.430850E-11  8.391050E-17
  8.682000E+03 -2.500000E+01  2.020100E+07  7.111000E+01  0.000000E+00  0.000000E+00  6.000000E-02  1.000000E+00  3.170000E-37  0.000000E+00  1.000000E+00  0.000000E+00  1.025900E+03 -7.345233E-04  1.394444E-01 -5.343687E-01  3.871907E+05 -2.525514E-09  8.162472E-15 -1.515309E-10  4.897486E-16 -4.183737E-46  2.263140E-51  0.000000E+00  0.000000E+00 -2.525514E-09  8.162472E-15  0.000000E+00  0.000000E+00 -1.309450E-11  4.232750E-17
  9.547000E+03 -2.500000E+01  2.020100E+07  7.111000E+01  0.000000E+00  0.000000E+00  6.000000E-02  1.000000E+00  5.657900E-70  0.000000E+00  1.000000E+00  0.000000E+00  1.025900E+03 -3.506799E-04  1.394444E-01 -2.544986E-01  3.024291E+04 -1.205749E-09 -1.349752E-15 -7.234468E-11 -8.098546E-17 -6.821955E-79 -2.564639E-84  0.000000E+00  0.000000E+00 -1.205749E-09 -1.349752E-15  0.000000E+00  0.000000E+00 -6.251500E-12 -6.984000E-18
  3.750000E-02 -3.500000E+01  2.028900E+07  7.167000E+01  5.503400E-02  0.000000E+00  1.287700E-01  4.224900E-03  2.759900E-02 -6.459300E+03  1.000000E+00  6.550100E+02  1.081910E+03 -9.807354E-04 -2.268152E+00 -2.878120E+04  1.432632E+07 -3.615832E-09 -8.950481E-06 -4.506590E-10 -1.145597E-06 -1.018124E-10 -2.465668E-07 -3.069164E-14  1.484451E-09 -3.615800E-09 -8.951952E-06 -4.528900E-15  2.199800E-10 -1.886400E-11 -4.668900E-08
  1.162000E-01 -3.500000E+01  2.028900E+07  7.167000E+01  5.503400E-02  0.000000E+00  1.246400E-01  4.237200E-03  2.814900E-02 -6.459300E+03  1.000000E+00  6.550100E+02  1.078960E+03 -3.034192E-03 -2.122821E+00 -4.255045E+04  4.209505E+06 -1.115242E-08 -8.362610E-06 -1.364961E-09 -1.035759E-06 -3.174198E-10 -2.349062E-07 -1.032594E-13  1.484339E-09 -1.115229E-08 -8.364096E-06 -1.523690E-14  2.199600E-10 -5.826850E-11 -4.374200E-08
  2.028000E-01 -3.500000E+01  2.028900E+07  7.167000E+01  5.503300E-02  0.000000E+00  1.213200E-01  4.247000E-03  2.859900E-02 -6.459300E+03  1.000000E+00  6.550100E+02  1.076600E+03 -5.285176E-03 -2.003369E+00 -2.253952E+04  2.194810E+06 -1.935461E-08 -7.885035E-06 -2.316502E-09 -9.503439E-07 -5.580385E-10 -2.249831E-07 -1.984584E-13  1.484113E-09 -1.935438E-08 -7.886518E-06 -2.928500E-14  2.199300E-10 -1.013045E-10 -4.133400E-08
  2.980000E-01 -3.500000E+01  2.028900E+07  7.167000E+01  5.503300E-02  0.000000E+00  1.186500E-01  4.254900E-03  2.896500E-02 -6.459200E+03  1.000000E+00  6.550100E+02  1.074710E+03 -7.755347E-03 -1.905728E+00 -1.504442E+04  1.359186E+06 -2.830926E-08 -7.498232E-06 -3.321308E-09 -8.836449E-07 -8.255052E-10 -2.166489E-07 -3.153753E-13  1.483763E-09 -2.830895E-08 -7.499705E-06 -4.653850E-14  2.198800E-10 -1.484050E-10 -3.937600E-08
  4.027000E-01 -3.500000E+01  2.028900E+07  7.167000E+01  5.503200E-02  0.000000E+00  1.163700E-01  4.261600E-03  2.928200E-02 -6.459200E+03  1.000000E+00  6.550100E+02  1.073100E+03 -1.046841E-02 -1.821119E+00 -1.105789E+04  9.145854E+05 -3.810359E-08 -7.165573E-06 -4.390186E-09 -8.280263E-07 -1.122345E-09 -2.092669E-07 -4.527995E-13  1.483271E-09 -3.810306E-08 -7.167069E-06 -6.681850E-14  2.198050E-10 -2.000250E-10 -3.768550E-08
  5.178000E-01 -3.500000E+01  2.028900E+07  7.167000E+01  5.503100E-02  0.000000E+00  1.143400E-01  4.267600E-03  2.956700E-02 -6.459100E+03  1.000000E+00  6.550100E+02  1.071660E+03 -1.345370E-02 -1.744660E+00 -8.580063E+03  6.465490E+05 -4.884184E-08 -6.866917E-06 -5.533386E-09 -7.794416E-07 -1.451932E-09 -2.024703E-07 -6.108520E-13  1.482631E-09 -4.884107E-08 -6.868409E-06 -9.014200E-14  2.197150E-10 -2.567200E-10 -3.616300E-08
  6.444000E-01 -3.500000E+01  2.028900E+07  7.167000E+01  5.503000E-02  0.000000E+00  1.124600E-01  4.273100E-03  2.983300E-02 -6.459000E+03  1.000000E+00  6.550100E+02  1.070340E+03 -1.673779E-02 -1.673529E+00 -6.891778E+03  4.721083E+05 -6.061616E-08 -6.590693E-06 -6.758276E-09 -7.356307E-07 -1.817500E-09 -1.960422E-07 -7.897578E-13  1.481822E-09 -6.061530E-08 -6.592165E-06 -1.165450E-13  2.196000E-10 -3.189800E-10 -3.475150E-08
  7.835000E-01 -3.500000E+01  2.028900E+07  7.167000E+01  5.502800E-02  0.000000E+00  1.107000E-01  4.278200E-03  3.008400E-02 -6.458900E+03  1.000000E+00  6.550100E+02  1.069110E+03 -2.035199E-02 -1.605997E+00 -5.669808E+03  3.526794E+05 -7.353488E-08 -6.329811E-06 -8.073092E-09 -6.952271E-07 -2.222884E-09 -1.898467E-07 -9.897174E-13  1.480819E-09 -7.353388E-08 -6.331287E-06 -1.460600E-13  2.194550E-10 -3.873950E-10 -3.341450E-08
  9.366000E-01 -3.500000E+01  2.028900E+07  7.167000E+01  5.502600E-02  0.000000E+00  1.090300E-01  4.283100E-03  3.032600E-02 -6.458800E+03  1.000000E+00  6.550100E+02  1.067930E+03 -2.433531E-02 -1.541037E+00 -4.747593E+03  2.679837E+05 -8.773352E-08 -6.080107E-06 -9.488840E-09 -6.574176E-07 -2.672804E-09 -1.838042E-07 -1.210765E-12  1.479598E-09 -8.773234E-08 -6.081586E-06 -1.786900E-13  2.192800E-10 -4.626900E-10 -3.213200E-08
  1.105000E+00 -3.500000E+01  2.028900E+07  7.167000E+01  5.502400E-02  0.000000E+00  1.074200E-01  4.287800E-03  3.055800E-02 -6.458600E+03  1.000000E+00  6.550100E+02  1.066810E+03 -2.873334E-02 -1.478243E+00 -4.029029E+03  2.062010E+05 -1.033727E-07 -5.839771E-06 -1.102015E-08 -6.217998E-07 -3.172602E-09 -1.778889E-07 -1.452443E-12  1.478100E-09 -1.033713E-07 -5.841250E-06 -2.143650E-13  2.190650E-10 -5.457150E-10 -3.089500E-08
  1.290000E+00 -3.500000E+01  2.028900E+07  7.167000E+01  5.502200E-02  0.000000E+00  1.059100E-01  4.292200E-03  3.077900E-02 -6.458500E+03  1.000000E+00  6.550100E+02  1.065760E+03 -3.359907E-02 -1.418199E+00 -3.455388E+03  1.603596E+05 -1.206417E-07 -5.610990E-06 -1.268629E-08 -5.886085E-07 -3.728247E-09 -1.721639E-07 -1.714980E-12  1.476257E-09 -1.206403E-07 -5.612486E-06 -2.531250E-13  2.188000E-10 -6.374800E-10 -2.971450E-08
  1.493000E+00 -3.500000E+01  2.028900E+07  7.167000E+01  5.501800E-02  0.000000E+00  1.045100E-01  4.296300E-03  3.098500E-02 -6.458200E+03  1.000000E+00  6.550100E+02  1.064780E+03 -3.897818E-02 -1.362175E+00 -2.988817E+03  1.257025E+05 -1.397030E-07 -5.398490E-06 -1.450338E-08 -5.584620E-07 -4.344966E-09 -1.667545E-07 -2.000722E-12  1.473963E-09 -1.397014E-07 -5.399968E-06 -2.953200E-13  2.184700E-10 -7.388500E-10 -2.861600E-08
  1.717000E+00 -3.500000E+01  2.028900E+07  7.167000E+01  5.501500E-02  0.000000E+00  1.032200E-01  4.300000E-03  3.117700E-02 -6.458000E+03  1.000000E+00  6.550100E+02  1.063880E+03 -4.489526E-02 -1.310233E+00 -2.603143E+03  9.922449E+04 -1.606409E-07 -5.202354E-06 -1.647700E-08 -5.312480E-07 -5.025869E-09 -1.616780E-07 -2.313084E-12  1.471104E-09 -1.606386E-07 -5.203817E-06 -3.414550E-13  2.180550E-10 -8.502750E-10 -2.759950E-08
  1.963000E+00 -3.500000E+01  2.028900E+07  7.167000E+01  5.501000E-02  0.000000E+00  1.020100E-01  4.303500E-03  3.135600E-02 -6.457600E+03  1.000000E+00  6.550100E+02  1.063040E+03 -5.135209E-02 -1.262004E+00 -2.279837E+03  7.874009E+04 -1.834534E-07 -5.021035E-06 -1.860110E-08 -5.066441E-07 -5.771805E-09 -1.569083E-07 -2.655581E-12  1.467569E-09 -1.834506E-07 -5.022483E-06 -3.920500E-13  2.175500E-10 -9.717650E-10 -2.665850E-08
  2.234000E+00 -3.500000E+01  2.028900E+07  7.167000E+01  5.500500E-02  0.000000E+00  1.008600E-01  4.306900E-03  3.152900E-02 -6.457300E+03  1.000000E+00  6.550100E+02  1.062240E+03 -5.834605E-02 -1.216449E+00 -2.006104E+03  6.277465E+04 -2.081181E-07 -4.850465E-06 -2.086346E-08 -4.840040E-07 -6.583615E-09 -1.523517E-07 -3.032436E-12  1.463265E-09 -2.081149E-07 -4.851924E-06 -4.477300E-13  2.169300E-10 -1.103250E-09 -2.577150E-08
  2.531000E+00 -3.500000E+01  2.028900E+07  7.167000E+01  5.499800E-02  0.000000E+00  9.971300E-02  4.310200E-03  3.170100E-02 -6.456800E+03  1.000000E+00  6.550100E+02  1.061450E+03 -6.586427E-02 -1.171915E+00 -1.772528E+03  5.022947E+04 -2.345690E-07 -4.684379E-06 -2.324328E-08 -4.624046E-07 -7.461381E-09 -1.478519E-07 -3.446119E-12  1.458112E-09 -2.345656E-07 -4.685832E-06 -5.088700E-13  2.161900E-10 -1.244400E-09 -2.490600E-08
  2.858000E+00 -3.500000E+01  2.028900E+07  7.167000E+01  5.499100E-02  0.000000E+00  9.853700E-02  4.313500E-03  3.187800E-02 -6.456300E+03  1.000000E+00  6.550100E+02  1.060640E+03 -7.388055E-02 -1.127229E+00 -1.571896E+03  4.032916E+04 -2.626866E-07 -4.518319E-06 -2.570811E-08 -4.412232E-07 -8.404533E-09 -1.432939E-07 -3.898172E-12  1.452065E-09 -2.626827E-07 -4.519766E-06 -5.757050E-13  2.153200E-10 -1.394650E-09 -2.403950E-08
  3.218000E+00 -3.500000E+01  2.028900E+07  7.167000E+01  5.498300E-02  0.000000E+00  9.726800E-02  4.317200E-03  3.207100E-02 -6.455700E+03  1.000000E+00  6.550100E+02  1.059760E+03 -8.245011E-02 -1.077515E+00 -1.398365E+03  3.244774E+04 -2.926510E-07 -4.333843E-06 -2.826402E-08 -4.179202E-07 -9.420708E-09 -1.382017E-07 -4.382566E-12  1.445142E-09 -2.926466E-07 -4.335294E-06 -6.473400E-13  2.143200E-10 -1.555000E-09 -2.307600E-08
  3.613000E+00 -3.500000E+01  2.028900E+07  7.167000E+01  5.497400E-02  0.000000E+00  9.596300E-02  4.321000E-03  3.227100E-02 -6.455100E+03  1.000000E+00  6.550100E+02  1.058860E+03 -9.174528E-02 -1.024818E+00 -1.247250E+03  2.615164E+04 -3.250802E-07 -4.138776E-06 -3.097648E-08 -3.936298E-07 -1.052900E-08 -1.327683E-07 -4.894553E-12  1.437245E-09 -3.250753E-07 -4.140212E-06 -7.230850E-13  2.131850E-10 -1.728750E-09 -2.205600E-08
  4.048000E+00 -3.500000E+01  2.028900E+07  7.167000E+01  5.496500E-02  0.000000E+00  9.468400E-02  4.324600E-03  3.246800E-02 -6.454400E+03  1.000000E+00  6.550100E+02  1.057980E+03 -1.017550E-01 -9.749159E-01 -1.114964E+03  2.110988E+04 -3.599205E-07 -3.954931E-06 -3.382961E-08 -3.713456E-07 -1.172953E-08 -1.275604E-07 -5.444600E-12  1.428214E-09 -3.599162E-07 -3.956359E-06 -8.044950E-13  2.118800E-10 -1.915650E-09 -2.109200E-08
  4.526000E+00 -3.500000E+01  2.028900E+07  7.167000E+01  5.495400E-02  0.000000E+00  9.336700E-02  4.328400E-03  3.267100E-02 -6.453700E+03  1.000000E+00  6.550100E+02  1.057080E+03 -1.123463E-01 -9.245976E-01 -9.988312E+02  1.708065E+04 -3.966611E-07 -3.770270E-06 -3.674461E-08 -3.494702E-07 -1.301054E-08 -1.222546E-07 -6.039496E-12  1.418269E-09 -3.966576E-07 -3.771692E-06 -8.925700E-13  2.104500E-10 -2.113050E-09 -2.012300E-08
  5.052000E+00 -3.500000E+01  2.028900E+07  7.167000E+01  5.494300E-02  0.000000E+00  9.197000E-02  4.332400E-03  3.288900E-02 -6.452900E+03  1.000000E+00  6.550100E+02  1.056120E+03 -1.235874E-01 -8.692506E-01 -8.965953E+02  1.380975E+04 -4.355332E-07 -3.567626E-06 -3.973446E-08 -3.258232E-07 -1.438102E-08 -1.163810E-07 -6.672510E-12  1.407777E-09 -4.355285E-07 -3.569036E-06 -9.863200E-13  2.089350E-10 -2.322200E-09 -1.905800E-08
  5.630000E+00 -3.500000E+01  2.028900E+07  7.167000E+01  5.493200E-02  0.000000E+00  9.056000E-02  4.336400E-03  3.311000E-02 -6.452100E+03  1.000000E+00  6.550100E+02  1.055150E+03 -1.354819E-01 -8.144281E-01 -8.059462E+02  1.117269E+04 -4.765391E-07 -3.367712E-06 -4.279396E-08 -3.030817E-07 -1.584214E-08 -1.104993E-07 -7.332309E-12  1.396923E-09 -4.765334E-07 -3.369111E-06 -1.084050E-12  2.073700E-10 -2.543150E-09 -1.800500E-08
  6.266000E+00 -3.500000E+01  2.028900E+07  7.167000E+01  5.492100E-02  0.000000E+00  8.910900E-02  4.340600E-03  3.333900E-02 -6.451300E+03  1.000000E+00  6.550100E+02  1.054160E+03 -1.480355E-01 -7.569279E-01 -7.255076E+02  9.029958E+03 -5.196883E-07 -3.158726E-06 -4.591624E-08 -2.798068E-07 -1.739569E-08 -1.042769E-07 -8.013208E-12  1.385994E-09 -5.196820E-07 -3.160116E-06 -1.184950E-12  2.057900E-10 -2.776000E-09 -1.690300E-08
  6.965000E+00 -3.500000E+01  2.028900E+07  7.167000E+01  5.490900E-02  0.000000E+00  8.766200E-02  4.344700E-03  3.356800E-02 -6.450500E+03  1.000000E+00  6.550100E+02  1.053170E+03 -1.611104E-01 -7.014841E-01 -6.539675E+02  7.301888E+03 -5.644836E-07 -2.958109E-06 -4.904598E-08 -2.580932E-07 -1.902700E-08 -9.820833E-08 -8.698784E-12  1.375037E-09 -5.644757E-07 -2.959491E-06 -1.286600E-12  2.042100E-10 -3.018100E-09 -1.584300E-08
  7.734000E+00 -3.500000E+01  2.029000E+07  7.167000E+01  5.489800E-02  0.000000E+00  8.617300E-02  4.348900E-03  3.380600E-02 -6.449700E+03  1.000000E+00  6.550100E+02  1.052150E+03 -1.741924E-01 -6.475038E-01 -5.901363E+02  5.901930E+03 -6.090716E-07 -2.763533E-06 -5.198503E-08 -2.375317E-07 -2.067988E-08 -9.224642E-08 -9.339355E-12  1.363942E-09 -6.090624E-07 -2.764889E-06 -1.381650E-12  2.026050E-10 -3.259700E-09 -1.481350E-08
  8.579000E+00 -3.500000E+01  2.029000E+07  7.167000E+01  5.488500E-02  0.000000E+00  8.458900E-02  4.353400E-03  3.406100E-02 -6.448800E+03  1.000000E+00  6.550100E+02  1.051070E+03 -1.871141E-01 -5.879411E-01 -5.331119E+02  4.752169E+03 -6.528524E-07 -2.549440E-06 -5.467183E-08 -2.153896E-07 -2.233584E-08 -8.561337E-08 -9.906710E-12  1.352025E-09 -6.528422E-07 -2.550789E-06 -1.466000E-12  2.008800E-10 -3.497600E-09 -1.367900E-08
  9.508000E+00 -3.500000E+01  2.029000E+07  7.167000E+01  5.487000E-02  0.000000E+00  8.295400E-02  4.358100E-03  3.432600E-02 -6.447700E+03  1.000000E+00  6.550100E+02  1.049960E+03 -2.000527E-01 -5.249304E-01 -4.820279E+02  3.806723E+03 -6.964775E-07 -2.323745E-06 -5.718537E-08 -1.926513E-07 -2.401360E-08 -7.852897E-08 -1.041522E-11  1.338372E-09 -6.964674E-07 -2.325077E-06 -1.541750E-12  1.989100E-10 -3.735200E-09 -1.248045E-08
  1.053000E+01 -3.500000E+01  2.029000E+07  7.167000E+01  5.485100E-02  0.000000E+00  8.131300E-02  4.362700E-03  3.459400E-02 -6.446400E+03  1.000000E+00  6.550100E+02  1.048850E+03 -2.128629E-01 -4.626363E-01 -4.361571E+02  3.034284E+03 -7.394605E-07 -2.101574E-06 -5.949831E-08 -1.709615E-07 -2.569468E-08 -7.144917E-08 -1.086780E-11  1.322239E-09 -7.394500E-07 -2.102902E-06 -1.609300E-12  1.965750E-10 -3.969850E-09 -1.129880E-08
  1.165000E+01 -3.500000E+01  2.029000E+07  7.167000E+01  5.482900E-02  0.000000E+00  7.966000E-02  4.367400E-03  3.486600E-02 -6.444800E+03  1.000000E+00  6.550100E+02  1.047730E+03 -2.246554E-01 -4.051508E-01 -3.949747E+02  2.412258E+03 -7.786803E-07 -1.897447E-06 -6.133894E-08 -1.516226E-07 -2.727430E-08 -6.485491E-08 -1.119450E-11  1.303124E-09 -7.786687E-07 -1.898747E-06 -1.658400E-12  1.938100E-10 -4.184850E-09 -1.021100E-08
  1.289000E+01 -3.500000E+01  2.029000E+07  7.167000E+01  5.480100E-02  0.000000E+00  7.792800E-02  4.372300E-03  3.515300E-02 -6.442800E+03  1.000000E+00  6.550100E+02  1.046560E+03 -2.349313E-01 -3.422104E-01 -3.579458E+02  1.887591E+03 -8.124181E-07 -1.674661E-06 -6.258073E-08 -1.310997E-07 -2.869118E-08 -5.756760E-08 -1.135434E-11  1.279871E-09 -8.124063E-07 -1.675945E-06 -1.683050E-12  1.904450E-10 -4.370950E-09 -9.021600E-09
  1.425000E+01 -3.500000E+01  2.029000E+07  7.167000E+01  5.476600E-02  0.000000E+00  7.616900E-02  4.377200E-03  3.544600E-02 -6.440300E+03  1.000000E+00  6.550100E+02  1.045380E+03 -2.437194E-01 -2.789549E-01 -3.245539E+02  1.447249E+03 -8.408385E-07 -1.451676E-06 -6.328341E-08 -1.112433E-07 -2.994376E-08 -5.016805E-08 -1.136246E-11  1.251668E-09 -8.408273E-07 -1.452932E-06 -1.685500E-12  1.863650E-10 -4.528800E-09 -7.828950E-09
  1.574000E+01 -3.500000E+01  2.029000E+07  7.167000E+01  5.472200E-02  0.000000E+00  7.438500E-02  4.382200E-03  3.574700E-02 -6.437200E+03  1.000000E+00  6.550200E+02  1.044180E+03 -2.503737E-01 -2.184296E-01 -2.944811E+02  1.081279E+03 -8.617298E-07 -1.239257E-06 -6.329524E-08 -9.299871E-08 -3.095102E-08 -4.301618E-08 -1.117722E-11  1.217694E-09 -8.617187E-07 -1.240472E-06 -1.659500E-12  1.814400E-10 -4.646500E-09 -6.690700E-09
  1.739000E+01 -3.500000E+01  2.029000E+07  7.167000E+01  5.466800E-02  0.000000E+00  7.253700E-02  4.387400E-03  3.606000E-02 -6.433400E+03  1.000000E+00  6.550200E+02  1.042930E+03 -2.548054E-01 -1.534402E-01 -2.673538E+02  7.419532E+02 -8.748511E-07 -1.011973E-06 -6.264622E-08 -7.414202E-08 -3.169650E-08 -3.525864E-08 -1.083848E-11  1.177061E-09 -8.748409E-07 -1.013152E-06 -1.610900E-12  1.755500E-10 -4.722600E-09 -5.470350E-09
  1.919000E+01 -3.500000E+01  2.029000E+07  7.167000E+01  5.460700E-02  0.000000E+00  7.069100E-02  4.392500E-03  3.637600E-02 -6.429000E+03  1.000000E+00  6.550200E+02  1.041700E+03 -2.560388E-01 -9.764075E-02 -2.427793E+02  4.652908E+02 -8.769246E-07 -8.176994E-07 -6.115739E-08 -5.859750E-08 -3.205231E-08 -2.854279E-08 -1.035726E-11  1.131483E-09 -8.769123E-07 -8.188322E-07 -1.541200E-12  1.689300E-10 -4.739150E-09 -4.425450E-09
  2.118000E+01 -3.500000E+01  2.029000E+07  7.167000E+01  5.453800E-02  0.000000E+00  6.878600E-02  4.397900E-03  3.670400E-02 -6.424100E+03  1.000000E+00  6.550200E+02  1.040420E+03 -2.533231E-01 -3.874753E-02 -2.205194E+02  1.616154E+02 -8.654574E-07 -6.133923E-07 -5.871741E-08 -4.286676E-08 -3.191690E-08 -2.137655E-08 -9.770435E-12  1.083181E-09 -8.654459E-07 -6.144762E-07 -1.455650E-12  1.619100E-10 -4.682550E-09 -3.324500E-09
  2.336000E+01 -3.500000E+01  2.029000E+07  7.167000E+01  5.447200E-02  0.000000E+00  6.688800E-02  4.403100E-03  3.703500E-02 -6.419400E+03  1.000000E+00  6.550200E+02  1.039160E+03 -2.471393E-01  1.629083E-02 -2.003552E+02 -1.997558E+02 -8.422540E-07 -4.232892E-07 -5.556976E-08 -2.885064E-08 -3.133572E-08 -1.460354E-08 -9.165676E-12  1.037385E-09 -8.422472E-07 -4.243255E-07 -1.367150E-12  1.552400E-10 -4.562150E-09 -2.298100E-09
  2.576000E+01 -3.500000E+01  2.029000E+07  7.167000E+01  5.441300E-02  0.000000E+00  6.503600E-02  4.408300E-03  3.735900E-02 -6.415200E+03  1.000000E+00  6.550200E+02  1.037920E+03 -2.370960E-01  6.526768E-02 -1.820939E+02 -7.490214E+02 -8.061318E-07 -2.548368E-07 -5.174511E-08 -1.695890E-08 -3.024510E-08 -8.511051E-09 -8.511429E-12  9.968861E-10 -8.061226E-07 -2.558336E-07 -1.270850E-12  1.493300E-10 -4.371200E-09 -1.386960E-09
  2.840000E+01 -3.500000E+01  2.029000E+07  7.167000E+01  5.436200E-02  0.000000E+00  6.329800E-02  4.413100E-03  3.766600E-02 -6.411600E+03  1.000000E+00  6.550200E+02  1.036770E+03 -2.237252E-01  1.100621E-01 -1.655105E+02 -2.796581E+03 -7.590621E-07 -1.013405E-07 -4.749963E-08 -6.585690E-09 -2.869594E-08 -2.876484E-09 -7.825447E-12  9.623607E-10 -7.590535E-07 -1.023028E-07 -1.169400E-12  1.442900E-10 -4.120050E-09 -5.551450E-10
  3.131000E+01 -3.500000E+01  2.029000E+07  7.167000E+01  5.432200E-02  0.000000E+00  6.180700E-02  4.417200E-03  3.793200E-02 -6.408700E+03  1.000000E+00  6.550300E+02  1.035780E+03 -2.079465E-01  1.428657E-01 -1.504226E+02 -1.253154E+04 -7.042788E-07  1.045314E-08 -4.312184E-08  5.883495E-10 -2.679430E-08  1.290869E-09 -7.118737E-12  9.339428E-10 -7.042737E-07  9.519163E-09 -1.064500E-12  1.401300E-10 -3.825850E-09  5.169500E-11
  3.450000E+01 -3.500000E+01  2.029000E+07  7.167000E+01  5.428800E-02  0.000000E+00  6.060100E-02  4.420600E-03  3.814800E-02 -6.406300E+03  1.000000E+00  6.550300E+02  1.034980E+03 -1.911189E-01  1.660131E-01 -1.367014E+02  2.608331E+03 -6.463829E-07  8.845338E-08 -3.888751E-08  5.271959E-09 -2.471523E-08  4.251007E-09 -6.405140E-12  9.102055E-10 -6.463783E-07  8.754317E-08 -9.583400E-13  1.366550E-10 -3.513600E-09  4.758450E-10
  3.801000E+01 -3.500000E+01  2.029000E+07  7.167000E+01  5.425700E-02  0.000000E+00  5.968300E-02  4.423100E-03  3.831300E-02 -6.404100E+03  1.000000E+00  6.550300E+02  1.034370E+03 -1.746272E-01  1.787750E-01 -1.242104E+02  1.550330E+03 -5.899911E-07  1.313189E-07 -3.502476E-08  7.747666E-09 -2.264356E-08  5.887876E-09 -5.740930E-12  8.891985E-10 -5.899849E-07  1.304298E-07 -8.594250E-13  1.335750E-10 -3.208600E-09  7.093050E-10
  4.187000E+01 -3.500000E+01  2.029000E+07  7.167000E+01  5.423100E-02  0.000000E+00  5.901700E-02  4.424900E-03  3.843300E-02 -6.402300E+03  1.000000E+00  6.550300E+02  1.033930E+03 -1.584897E-01  1.826941E-01 -1.128480E+02  1.189549E+03 -5.350568E-07  1.444004E-07 -3.144880E-08  8.443609E-09 -2.059205E-08  6.387646E-09 -5.149331E-12  8.716819E-10 -5.350510E-07  1.435291E-07 -7.711700E-13  1.310050E-10 -2.910850E-09  7.808000E-10
  4.612000E+01 -3.500000E+01  2.029100E+07  7.167000E+01  5.421400E-02  0.000000E+00  5.851200E-02  4.426300E-03  3.852500E-02 -6.401000E+03  1.000000E+00  6.550300E+02  1.033600E+03 -1.434337E-01  1.851082E-01 -1.025293E+02  9.419705E+02 -4.839350E-07  1.524593E-07 -2.822078E-08  8.854577E-09 -1.866503E-08  6.696711E-09 -4.638522E-12  8.587005E-10 -4.839299E-07  1.516005E-07 -6.948500E-13  1.291000E-10 -2.633500E-09  8.249150E-10
  5.079000E+01 -3.500000E+01  2.029100E+07  7.167000E+01  5.420300E-02  0.000000E+00  5.810000E-02  4.427500E-03  3.859900E-02 -6.400300E+03  1.000000E+00  6.550300E+02  1.033330E+03 -1.295440E-01  1.845929E-01 -9.314367E+01  7.858654E+02 -4.368679E-07  1.506603E-07 -2.531946E-08  8.699006E-09 -1.687804E-08  6.628205E-09 -4.161467E-12  8.498846E-10 -4.368631E-07  1.498106E-07 -6.235150E-13  1.278050E-10 -2.377900E-09  8.153450E-10
  5.592000E+01 -3.500000E+01  2.029100E+07  7.167000E+01  5.419100E-02  0.000000E+00  5.779900E-02  4.428300E-03  3.865400E-02 -6.399400E+03  1.000000E+00  6.550300E+02  1.033130E+03 -1.154895E-01  1.816347E-01 -8.461755E+01  6.865246E+02 -3.893524E-07  1.406617E-07 -2.247446E-08  8.084674E-09 -1.505885E-08  6.239624E-09 -3.673114E-12  8.406432E-10 -3.893482E-07  1.398213E-07 -5.504650E-13  1.264450E-10 -2.119550E-09  7.610800E-10
  6.156000E+01 -3.500000E+01  2.029100E+07  7.167000E+01  5.417900E-02  0.000000E+00  5.763700E-02  4.428700E-03  3.868300E-02 -6.398600E+03  1.000000E+00  6.550400E+02  1.033020E+03 -1.023107E-01  1.807936E-01 -7.687512E+01  5.743660E+02 -3.448690E-07  1.378393E-07 -1.986643E-08  7.902186E-09 -1.334573E-08  6.125557E-09 -3.226580E-12  8.316113E-10 -3.448651E-07  1.370074E-07 -4.836450E-13  1.251150E-10 -1.877500E-09  7.458200E-10
  6.777000E+01 -3.500000E+01  2.029100E+07  7.167000E+01  5.416900E-02  0.000000E+00  5.757200E-02  4.428900E-03  3.869500E-02 -6.397800E+03  1.000000E+00  6.550400E+02  1.032980E+03 -9.393303E-02  1.832137E-01 -6.983675E+01  4.551969E+02 -3.166107E-07  1.460269E-07 -1.822498E-08  8.364162E-09 -1.225471E-08  6.436525E-09 -2.938325E-12  8.235459E-10 -3.166084E-07  1.452034E-07 -4.405250E-13  1.239300E-10 -1.723700E-09  7.904700E-10
  7.460000E+01 -3.500000E+01  2.029100E+07  7.167000E+01  5.415700E-02  0.000000E+00  5.755400E-02  4.429000E-03  3.869900E-02 -6.397000E+03  1.000000E+00  6.550400E+02  1.032970E+03 -8.727323E-02  1.746331E-01 -6.344608E+01  4.448821E+02 -2.941599E-07  1.171760E-07 -1.692952E-08  6.699746E-09 -1.138627E-08  5.313179E-09 -2.709974E-12  8.153597E-10 -2.941568E-07  1.163607E-07 -4.063700E-13  1.227250E-10 -1.601500E-09  6.334550E-10
  8.210000E+01 -3.500000E+01  2.029100E+07  7.167000E+01  5.414700E-02  0.000000E+00  5.755100E-02  4.429000E-03  3.869900E-02 -6.396300E+03  1.000000E+00  6.550400E+02  1.032970E+03 -7.816498E-02  1.685768E-01 -5.764574E+01  4.302244E+02 -2.634606E-07  9.683021E-08 -1.516249E-08  5.527694E-09 -1.019796E-08  4.519383E-09 -2.414115E-12  8.081961E-10 -2.634567E-07  9.602207E-08 -3.620650E-13  1.216700E-10 -1.434350E-09  5.227250E-10
  9.035000E+01 -3.500000E+01  2.029100E+07  7.167000E+01  5.413900E-02  0.000000E+00  5.755300E-02  4.429000E-03  3.869900E-02 -6.395700E+03  1.000000E+00  6.550400E+02  1.032970E+03 -6.863592E-02  1.650635E-01 -5.238533E+01  3.969727E+02 -2.313424E-07  8.503699E-08 -1.331486E-08  4.848869E-09 -8.954608E-09  4.057683E-09 -2.110295E-12  8.024557E-10 -2.313397E-07  8.423456E-08 -3.165450E-13  1.208250E-10 -1.259450E-09  4.585550E-10
  9.942000E+01 -3.500000E+01  2.029100E+07  7.167000E+01  5.413200E-02  0.000000E+00  5.755800E-02  4.429000E-03  3.869800E-02 -6.395200E+03  1.000000E+00  6.550400E+02  1.032970E+03 -5.972628E-02  1.630024E-01 -4.760113E+01  3.526326E+02 -2.013127E-07  7.812464E-08 -1.158765E-08  4.451398E-09 -7.792073E-09  3.785683E-09 -1.828675E-12  7.976983E-10 -2.013111E-07  7.732693E-08 -2.743350E-13  1.201250E-10 -1.095950E-09  4.209500E-10
  1.094000E+02 -3.500000E+01  2.029100E+07  7.167000E+01  5.412600E-02  0.000000E+00  5.756400E-02  4.429000E-03  3.869700E-02 -6.394800E+03  1.000000E+00  6.550500E+02  1.032970E+03 -5.172694E-02  1.617869E-01 -4.325831E+01  3.050223E+02 -1.743518E-07  7.405290E-08 -1.003687E-08  4.217569E-09 -6.748306E-09  3.624321E-09 -1.577472E-12  7.937380E-10 -1.743503E-07  7.325915E-08 -2.366750E-13  1.195450E-10 -9.491750E-10  3.988000E-10
  1.204000E+02 -3.500000E+01  2.029100E+07  7.167000E+01  5.412000E-02  0.000000E+00  5.757100E-02  4.429000E-03  3.869600E-02 -6.394400E+03  1.000000E+00  6.550500E+02  1.032980E+03 -4.453296E-02  1.611201E-01 -3.931714E+01  2.587942E+02 -1.501051E-07  7.181613E-08 -8.642080E-09  4.089409E-09 -5.809637E-09  3.534478E-09 -1.352343E-12  7.903550E-10 -1.501038E-07  7.102577E-08 -2.029200E-13  1.190450E-10 -8.171600E-10  3.866400E-10
  1.324000E+02 -3.500000E+01  2.029100E+07  7.167000E+01  5.411400E-02  0.000000E+00  5.757800E-02  4.429000E-03  3.869500E-02 -6.393900E+03  1.000000E+00  6.550500E+02  1.032980E+03 -3.798353E-02  1.605932E-01 -3.573518E+01  2.186061E+02 -1.280306E-07  7.005438E-08 -7.372044E-09  3.988592E-09 -4.955104E-09  3.463173E-09 -1.147761E-12  7.871418E-10 -1.280294E-07  6.926722E-08 -1.722400E-13  1.185750E-10 -6.969800E-10  3.770600E-10
  1.457000E+02 -3.500000E+01  2.029100E+07  7.167000E+01  5.410800E-02  0.000000E+00  5.758500E-02  4.428900E-03  3.869300E-02 -6.393500E+03  1.000000E+00  6.550500E+02  1.032990E+03 -3.232197E-02  1.596254E-01 -3.248119E+01  1.880491E+02 -1.089481E-07  6.681411E-08 -6.273996E-09  3.802622E-09 -4.216431E-09  3.334532E-09 -9.711142E-13  7.837649E-10 -1.089471E-07  6.603039E-08 -1.457500E-13  1.180800E-10 -5.930900E-10  3.594400E-10
  1.603000E+02 -3.500000E+01  2.029100E+07  7.167000E+01  5.410200E-02  0.000000E+00  5.759100E-02  4.428900E-03  3.869200E-02 -6.393000E+03  1.000000E+00  6.550500E+02  1.032990E+03 -2.813045E-02  1.581927E-01 -2.952631E+01  1.657729E+02 -9.482051E-08  6.201413E-08 -5.461047E-09  3.526777E-09 -3.669565E-09  3.145286E-09 -8.399647E-13  7.800877E-10 -9.481967E-08  6.123402E-08 -1.260800E-13  1.175400E-10 -5.161750E-10  3.333250E-10
  1.763000E+02 -3.500000E+01  2.029100E+07  7.167000E+01  5.409400E-02  0.000000E+00  5.759700E-02  4.428900E-03  3.869100E-02 -6.392500E+03  1.000000E+00  6.550500E+02  1.033000E+03 -2.575048E-02  1.567351E-01 -2.683650E+01  1.474527E+02 -8.679907E-08  5.713138E-08 -4.999604E-09  3.246120E-09 -3.359034E-09  2.952582E-09 -7.641834E-13  7.761311E-10 -8.679826E-08  5.635519E-08 -1.147200E-13  1.169550E-10 -4.725050E-10  3.067650E-10
  1.940000E+02 -3.500000E+01  2.029200E+07  7.167000E+01  5.408700E-02  0.000000E+00  5.760300E-02  4.428900E-03  3.869000E-02 -6.392000E+03  1.000000E+00  6.550500E+02  1.033000E+03 -2.506175E-02  1.556057E-01 -2.439206E+01  1.297734E+02 -8.447792E-08  5.334829E-08 -4.866410E-09  3.028743E-09 -3.269123E-09  2.802217E-09 -7.395260E-13  7.719658E-10 -8.447754E-08  5.257619E-08 -1.110350E-13  1.163400E-10 -4.598650E-10  2.861900E-10
  2.134000E+02 -3.500000E+01  2.029200E+07  7.167000E+01  5.407900E-02  0.000000E+00  5.760900E-02  4.428900E-03  3.868900E-02 -6.391400E+03  1.000000E+00  6.550500E+02  1.033000E+03 -2.568266E-02  1.548795E-01 -2.218062E+01  1.120380E+02 -8.657139E-08  5.091847E-08 -4.987486E-09  2.889286E-09 -3.350051E-09  2.704137E-09 -7.539938E-13  7.677286E-10 -8.657104E-08  5.015075E-08 -1.132250E-13  1.157200E-10 -4.712550E-10  2.729850E-10
  2.347000E+02 -3.500000E+01  2.029200E+07  7.167000E+01  5.407100E-02  0.000000E+00  5.761400E-02  4.428900E-03  3.868800E-02 -6.390900E+03  1.000000E+00  6.550600E+02  1.033010E+03 -2.719006E-02  1.544655E-01 -2.016560E+01  9.507789E+01 -9.165344E-08  4.953447E-08 -5.280728E-09  2.810030E-09 -3.546616E-09  2.646588E-09 -7.944940E-13  7.635788E-10 -9.165276E-08  4.877073E-08 -1.193250E-13  1.151100E-10 -4.989150E-10  2.654700E-10
  2.581000E+02 -3.500000E+01  2.029200E+07  7.167000E+01  5.406300E-02  0.000000E+00  5.761900E-02  4.428900E-03  3.868700E-02 -6.390300E+03  1.000000E+00  6.550600E+02  1.033010E+03 -2.929244E-02  1.542380E-01 -1.833108E+01  7.975521E+01 -9.874079E-08  4.877668E-08 -5.689557E-09  2.766834E-09 -3.820782E-09  2.613457E-09 -8.519886E-13  7.596209E-10 -9.874017E-08  4.801695E-08 -1.279750E-13  1.145250E-10 -5.374900E-10  2.613650E-10
  2.839000E+02 -3.500000E+01  2.029200E+07  7.167000E+01  5.405500E-02  0.000000E+00  5.762400E-02  4.428900E-03  3.868600E-02 -6.389800E+03  1.000000E+00  6.550600E+02  1.033010E+03 -3.182251E-02  1.541024E-01 -1.666665E+01  6.651951E+01 -1.072700E-07  4.832624E-08 -6.181493E-09  2.741312E-09 -4.150730E-09  2.592423E-09 -9.213011E-13  7.558906E-10 -1.072692E-07  4.757027E-08 -1.384050E-13  1.139810E-10 -5.839100E-10  2.589350E-10
  3.123000E+02 -3.500000E+01  2.029200E+07  7.167000E+01  5.404800E-02  0.000000E+00  5.762800E-02  4.428900E-03  3.868600E-02 -6.389200E+03  1.000000E+00  6.550600E+02  1.033020E+03 -3.469523E-02  1.540019E-01 -1.515416E+01  5.535015E+01 -1.169545E-07  4.799313E-08 -6.740049E-09  2.722511E-09 -4.525368E-09  2.576193E-09 -9.998692E-13  7.524228E-10 -1.169532E-07  4.724065E-08 -1.502300E-13  1.134685E-10 -6.366150E-10  2.571350E-10
  3.434000E+02 -3.500000E+01  2.029200E+07  7.167000E+01  5.404100E-02  0.000000E+00  5.763200E-02  4.428900E-03  3.868500E-02 -6.388700E+03  1.000000E+00  6.550600E+02  1.033020E+03 -3.788248E-02  1.539072E-01 -1.378105E+01  4.604173E+01 -1.276988E-07  4.767833E-08 -7.359773E-09  2.704747E-09 -4.941027E-09  2.560999E-09 -1.086953E-12  7.493010E-10 -1.276976E-07  4.692897E-08 -1.633350E-13  1.130110E-10 -6.950950E-10  2.554350E-10
  3.777000E+02 -3.500000E+01  2.029200E+07  7.167000E+01  5.403400E-02  0.000000E+00  5.763600E-02  4.428900E-03  3.868400E-02 -6.388200E+03  1.000000E+00  6.550700E+02  1.033020E+03 -4.136850E-02  1.538030E-01 -1.252961E+01  3.832467E+01 -1.394506E-07  4.733236E-08 -8.037611E-09  2.685143E-09 -5.395662E-09  2.545053E-09 -1.182208E-12  7.466530E-10 -1.394496E-07  4.658567E-08 -1.776700E-13  1.126225E-10 -7.590600E-10  2.535650E-10
  4.154000E+02 -3.500000E+01  2.029200E+07  7.167000E+01  5.402800E-02  0.000000E+00  5.764000E-02  4.428900E-03  3.868400E-02 -6.387800E+03  1.000000E+00  6.550700E+02  1.033030E+03 -4.516867E-02  1.536811E-01 -1.139171E+01  3.195466E+01 -1.522613E-07  4.692612E-08 -8.776555E-09  2.662010E-09 -5.891245E-09  2.527320E-09 -1.286156E-12  7.445612E-10 -1.522602E-07  4.618150E-08 -1.933100E-13  1.123120E-10 -8.287800E-10  2.513650E-10
  4.568000E+02 -3.500000E+01  2.029300E+07  7.167000E+01  5.402300E-02  0.000000E+00  5.764400E-02  4.428900E-03  3.868300E-02 -6.387400E+03  1.000000E+00  6.550800E+02  1.033030E+03 -4.929799E-02  1.535349E-01 -1.035791E+01  2.666822E+01 -1.661815E-07  4.643672E-08 -9.579534E-09  2.634049E-09 -6.429742E-09  2.506922E-09 -1.399370E-12  7.430534E-10 -1.661801E-07  4.569362E-08 -2.103400E-13  1.120905E-10 -9.045400E-10  2.487100E-10
  5.024000E+02 -3.500000E+01  2.029300E+07  7.167000E+01  5.401800E-02  0.000000E+00  5.764700E-02  4.428900E-03  3.868300E-02 -6.387100E+03  1.000000E+00  6.550800E+02  1.033030E+03 -5.375757E-02  1.533600E-01 -9.417857E+00  2.230620E+01 -1.812155E-07  4.584920E-08 -1.044678E-08  2.600388E-09 -7.011345E-09  2.483315E-09 -1.522056E-12  7.421443E-10 -1.812139E-07  4.510707E-08 -2.287950E-13  1.119565E-10 -9.863700E-10  2.455150E-10
  5.525000E+02 -3.500000E+01  2.029300E+07  7.167000E+01  5.401500E-02  0.000000E+00  5.765100E-02  4.428900E-03  3.868200E-02 -6.386900E+03  1.000000E+00  6.550900E+02  1.033030E+03 -5.849630E-02  1.531674E-01 -8.563393E+00  1.868716E+01 -1.971903E-07  4.520445E-08 -1.136833E-08  2.563381E-09 -7.629346E-09  2.458024E-09 -1.652757E-12  7.417920E-10 -1.971886E-07  4.446265E-08 -2.484550E-13  1.119075E-10 -1.073300E-09  2.420050E-10
  6.076000E+02 -3.500000E+01  2.029400E+07  7.167000E+01  5.401200E-02  0.000000E+00  5.765400E-02  4.429000E-03  3.868200E-02 -6.386700E+03  1.000000E+00  6.551000E+02  1.033030E+03 -6.318718E-02  1.530728E-01 -7.787237E+00  1.553770E+01 -2.130037E-07  4.488466E-08 -1.228058E-08  2.545068E-09 -8.241107E-09  2.445656E-09 -1.777131E-12  7.418081E-10 -2.130019E-07  4.414288E-08 -2.671750E-13  1.119105E-10 -1.159350E-09  2.402650E-10
  6.682000E+02 -3.500000E+01  2.029400E+07  7.167000E+01  5.400400E-02  0.000000E+00  5.765600E-02  4.429000E-03  3.868200E-02 -6.386100E+03  1.000000E+00  6.551100E+02  1.033040E+03 -6.612678E-02  1.535771E-01 -7.081549E+00  1.239240E+01 -2.229135E-07  4.657842E-08 -1.285236E-08  2.643028E-09 -8.624322E-09  2.508034E-09 -1.661898E-12  7.385535E-10 -2.229120E-07  4.583996E-08 -2.503900E-13  1.114300E-10 -1.213150E-09  2.495000E-10
  7.348000E+02 -3.500000E+01  2.029500E+07  7.167000E+01  5.375200E-02  0.000000E+00  5.765700E-02  4.429000E-03  3.868200E-02 -6.368100E+03  1.000000E+00  6.551200E+02  1.033040E+03 -6.633046E-02  1.536029E-01 -6.439602E+00  1.018624E+01 -2.236008E-07  4.683163E-08 -1.289218E-08  2.665784E-09 -8.650739E-09  2.383304E-09 -1.463660E-12  5.979780E-10 -2.235991E-07  4.623355E-08 -2.212050E-13  9.065600E-11 -1.216700E-09  2.515750E-10
  8.081000E+02 -3.500000E+01  2.029500E+07  7.167000E+01  5.369500E-02  0.000000E+00  5.765800E-02  4.429100E-03  3.868200E-02 -6.364100E+03  1.000000E+00  6.551300E+02  1.033040E+03 -6.630371E-02  1.526502E-01 -5.855650E+00  8.981609E+00 -2.235102E-07  4.367300E-08 -1.288711E-08  2.485578E-09 -8.647228E-09  2.229597E-09 -1.391646E-12  5.649859E-10 -2.235092E-07  4.310806E-08 -2.106050E-13  8.575300E-11 -1.216100E-09  2.345450E-10
  8.887000E+02 -3.500000E+01  2.029600E+07  7.167000E+01  5.360300E-02  0.000000E+00  5.765900E-02  4.429100E-03  3.868200E-02 -6.357500E+03  1.000000E+00  6.551500E+02  1.033040E+03 -6.768659E-02  1.515854E-01 -5.324456E+00  8.025992E+00 -2.281710E-07  4.015039E-08 -1.315611E-08  2.285014E-09 -8.827582E-09  2.051443E-09 -1.391727E-12  5.211579E-10 -2.281702E-07  3.962927E-08 -2.107350E-13  7.923650E-11 -1.241400E-09  2.155950E-10
  9.772000E+02 -3.500000E+01  2.029700E+07  7.167000E+01  5.363400E-02  0.000000E+00  5.766000E-02  4.429200E-03  3.868300E-02 -6.359700E+03  1.000000E+00  6.551600E+02  1.033040E+03 -6.936709E-02  1.530441E-01 -4.841911E+00  5.971309E+00 -2.338369E-07  4.502931E-08 -1.348311E-08  2.565491E-09 -9.046722E-09  2.255240E-09 -1.347041E-12  5.369501E-10 -2.338352E-07  4.449228E-08 -2.041950E-13  8.158500E-11 -1.272150E-09  2.420600E-10
  1.075000E+03 -3.500000E+01  2.029800E+07  7.167000E+01  5.347100E-02  0.000000E+00  5.766200E-02  4.429300E-03  3.868300E-02 -6.348000E+03  1.000000E+00  6.551800E+02  1.033040E+03 -6.844204E-02  1.546023E-01 -4.403056E+00  4.457969E+00 -2.307192E-07  5.034519E-08 -1.330380E-08  2.876281E-09 -8.925757E-09  2.391356E-09 -9.364133E-13  4.643526E-10 -2.307184E-07  4.988090E-08 -1.427460E-13  7.076800E-11 -1.254700E-09  2.713350E-10
  1.182000E+03 -3.500000E+01  2.029900E+07  7.167000E+01  5.282800E-02  0.000000E+00  5.766400E-02  4.429300E-03  3.868300E-02 -6.301900E+03  1.000000E+00  6.552000E+02  1.033040E+03 -7.416033E-02  1.505306E-01 -4.003980E+00  4.923860E+00 -2.499964E-07  3.696429E-08 -1.441599E-08  2.118235E-09 -9.670987E-09  1.650384E-09 -4.087449E-13  2.307653E-10 -2.499964E-07  3.673349E-08 -6.311000E-14  3.560900E-11 -1.358250E-09  1.996700E-10
  1.300000E+03 -3.500000E+01  2.030000E+07  7.167000E+01  5.183200E-02  0.000000E+00  5.766600E-02  4.429400E-03  3.868300E-02 -6.230200E+03  1.000000E+00  6.552200E+02  1.033050E+03 -1.403749E-01  1.407711E-01 -3.641089E+00 -1.747532E+00 -4.732119E-07  4.424528E-09 -2.728892E-08  2.528689E-10 -1.830451E-08  2.089225E-10  1.248087E-13  3.947026E-11 -4.732119E-07  4.385055E-09  1.954800E-14  6.182000E-12 -2.488750E-09  2.381400E-11
  1.429000E+03 -3.500000E+01  2.029700E+07  7.167000E+01  7.741100E-03  0.000000E+00  5.766800E-02  4.429200E-03  3.868100E-02 -1.999300E+03  1.000000E+00  6.551600E+02  1.033050E+03 -2.138943E-01  1.292763E-01 -3.283417E+00 -3.195123E+00 -7.279587E-07 -3.438551E-08 -4.276084E-08 -1.982927E-09 -1.520611E-08 -1.330394E-09  2.250748E-13  0.000000E+00 -7.279587E-07 -3.438551E-08  3.525200E-14  0.000000E+00 -3.774200E-09 -1.801200E-10
  1.571000E+03 -3.500000E+01  2.029600E+07  7.167000E+01  0.000000E+00  0.000000E+00  5.965900E-02  1.000000E+00  5.656800E-03  0.000000E+00  1.000000E+00  0.000000E+00  1.026720E+03 -1.830139E-01  1.606626E-01 -2.961985E+00  1.525475E+00 -6.274218E-07  7.236164E-08 -3.746669E-08  4.325289E-09 -2.963999E-09  2.722128E-10  0.000000E+00  0.000000E+00 -6.274218E-07  7.236164E-08  0.000000E+00  0.000000E+00 -3.251050E-09  3.750750E-10
  1.728000E+03 -3.500000E+01  2.029700E+07  7.167000E+01  0.000000E+00  0.000000E+00  5.980900E-02  1.000000E+00  3.169000E-03  0.000000E+00  1.000000E+00  0.000000E+00  1.026250E+03 -1.287531E-01  1.407560E-01 -2.700267E+00  1.798619E+01 -4.402599E-07  4.464093E-09 -2.635860E-08  2.673714E-10 -9.457404E-10  7.870300E-12  0.000000E+00  0.000000E+00 -4.402599E-07  4.464093E-09  0.000000E+00  0.000000E+00 -2.282350E-09  2.314750E-11
  1.900000E+03 -3.500000E+01  2.029800E+07  7.167000E+01  0.000000E+00  0.000000E+00  5.994100E-02  1.000000E+00  9.769200E-04  0.000000E+00  1.000000E+00  0.000000E+00  1.025830E+03 -1.116871E-01  1.387013E-01 -2.458579E+00 -2.655146E+01 -3.813367E-07 -2.560734E-09 -2.286490E-08 -1.528467E-10 -2.536069E-10 -1.322947E-11  0.000000E+00  0.000000E+00 -3.813367E-07 -2.560734E-09  0.000000E+00  0.000000E+00 -1.977450E-09 -1.326550E-11
  2.089000E+03 -3.500000E+01  2.029900E+07  7.167000E+01  0.000000E+00  0.000000E+00  5.998200E-02  1.000000E+00  3.023500E-04  0.000000E+00  1.000000E+00  0.000000E+00  1.025700E+03 -1.027777E-01  1.424235E-01 -2.236463E+00  5.429620E+00 -3.507846E-07  1.013056E-08 -2.104095E-08  6.077257E-10 -1.017211E-10  1.761699E-12  0.000000E+00  0.000000E+00 -3.507846E-07  1.013056E-08  0.000000E+00  0.000000E+00 -1.819150E-09  5.254300E-11
  2.298000E+03 -3.500000E+01  2.030000E+07  7.167000E+01  0.000000E+00  0.000000E+00  5.998300E-02  1.000000E+00  2.774800E-04  0.000000E+00  1.000000E+00  0.000000E+00  1.025700E+03 -9.779910E-02  1.395729E-01 -2.034432E+00  1.019551E+02 -3.337750E-07  4.368297E-10 -2.002171E-08  2.620567E-11 -7.953505E-11  6.904538E-14  0.000000E+00  0.000000E+00 -3.337750E-07  4.368297E-10  0.000000E+00  0.000000E+00 -1.730950E-09  2.265700E-12
  2.527000E+03 -3.500000E+01  2.030000E+07  7.167000E+01  0.000000E+00  0.000000E+00  5.998800E-02  1.000000E+00  1.953600E-04  0.000000E+00  1.000000E+00  0.000000E+00  1.025680E+03 -8.658161E-02  1.379074E-01 -1.850092E+00 -6.909472E+00 -2.954627E-07 -5.271821E-09 -1.772518E-08 -3.159524E-10 -4.298917E-11 -5.922884E-12  0.000000E+00  0.000000E+00 -2.954627E-07 -5.271821E-09  0.000000E+00  0.000000E+00 -1.532300E-09 -2.733100E-11
  2.778000E+03 -3.500000E+01  2.030100E+07  7.167000E+01  0.000000E+00  0.000000E+00  5.999500E-02  1.000000E+00  8.716200E-05  0.000000E+00  1.000000E+00  0.000000E+00  1.025660E+03 -6.546481E-02  1.337743E-01 -1.682745E+00 -1.504192E+00 -2.233797E-07 -1.943903E-08 -1.340208E-08 -1.165579E-09 -1.189943E-11 -1.266505E-11  0.000000E+00  0.000000E+00 -2.233797E-07 -1.943903E-08  0.000000E+00  0.000000E+00 -1.158495E-09 -1.007875E-10
  3.055000E+03 -3.500000E+01  2.030200E+07  7.167000E+01  0.000000E+00  0.000000E+00  6.000000E-02  1.000000E+00  3.527000E-07  0.000000E+00  1.000000E+00  0.000000E+00  1.025650E+03 -2.473592E-02  1.282431E-01 -1.530333E+00 -6.043765E-01 -8.439980E-08 -3.837781E-08 -5.063982E-09 -2.302633E-09 -2.976798E-14 -5.615601E-13  0.000000E+00  0.000000E+00 -8.439980E-08 -3.837781E-08  0.000000E+00  0.000000E+00 -4.377105E-10 -1.990050E-10
  3.359000E+03 -3.500000E+01  2.030200E+07  7.167000E+01  0.000000E+00  0.000000E+00  6.000000E-02  1.000000E+00  9.708800E-12  0.000000E+00  1.000000E+00  0.000000E+00  1.025650E+03 -2.246749E-05  1.399696E-01 -1.391471E+00  1.176603E+01 -7.666821E-11  1.785895E-09 -4.599640E-12  1.071536E-10  9.918647E-16  9.596211E-21  0.000000E+00  0.000000E+00 -7.666821E-11  1.785895E-09  0.000000E+00  0.000000E+00 -3.975000E-13  9.263000E-12
  3.694000E+03 -3.500000E+01  2.030200E+07  7.167000E+01  0.000000E+00  0.000000E+00  6.000000E-02  1.000000E+00  1.833800E-16  0.000000E+00  1.000000E+00  0.000000E+00  1.025650E+03 -1.618462E-03  1.394481E-01 -1.265579E+00  1.270434E+03 -5.522253E-09  1.350399E-11 -3.313345E-10  8.102378E-13 -5.347777E-25  2.141501E-27  0.000000E+00  0.000000E+00 -5.522253E-09  1.350399E-11  0.000000E+00  0.000000E+00 -2.863900E-11  7.004300E-14
  4.062000E+03 -3.500000E+01  2.030200E+07  7.167000E+01  0.000000E+00  0.000000E+00  6.000000E-02  1.000000E+00  1.906200E-18  0.000000E+00  1.000000E+00  0.000000E+00  1.025650E+03 -1.479536E-03  1.394450E-01 -1.151024E+00  8.903355E+04 -5.048235E-09  1.599649E-13 -3.028935E-10  9.597901E-15 -5.058910E-27  2.637918E-31  0.000000E+00  0.000000E+00 -5.048235E-09  1.599649E-13  0.000000E+00  0.000000E+00 -2.618050E-11  8.297150E-16
  4.467000E+03 -3.500000E+01  2.030200E+07  7.167000E+01  0.000000E+00  0.000000E+00  6.000000E-02  1.000000E+00  1.624400E-20  0.000000E+00  1.000000E+00  0.000000E+00  1.025650E+03 -1.357108E-03  1.394441E-01 -1.046662E+00  1.696964E+05 -4.630497E-09  6.942536E-14 -2.778294E-10  4.165526E-15 -3.947923E-29  9.815097E-34  0.000000E+00  0.000000E+00 -4.630497E-09  6.942536E-14  0.000000E+00  0.000000E+00 -2.401450E-11  3.601000E-16
  4.912000E+03 -3.500000E+01  2.030200E+07  7.167000E+01  0.000000E+00  0.000000E+00  6.000000E-02  1.000000E+00  1.138800E-22  0.000000E+00  1.000000E+00  0.000000E+00  1.025650E+03 -1.245907E-03  1.394444E-01 -9.518421E-01  1.573008E+05 -4.251075E-09  6.192281E-14 -2.550642E-10  3.715369E-15 -2.536697E-31  6.172267E-36  0.000000E+00  0.000000E+00 -4.251075E-09  6.192281E-14  0.000000E+00  0.000000E+00 -2.204700E-11  3.211850E-16
  5.401000E+03 -3.500000E+01  2.030200E+07  7.167000E+01  0.000000E+00  0.000000E+00  6.000000E-02  1.000000E+00  6.590700E-25  0.000000E+00  1.000000E+00  0.000000E+00  1.025650E+03 -1.144675E-03  1.394445E-01 -8.657306E-01  1.478617E+05 -3.905670E-09  5.447363E-14 -2.343402E-10  3.268422E-15 -1.347386E-33  3.159206E-38  0.000000E+00  0.000000E+00 -3.905670E-09  5.447363E-14  0.000000E+00  0.000000E+00 -2.025550E-11  2.825450E-16
  5.939000E+03 -3.500000E+01  2.030200E+07  7.167000E+01  0.000000E+00  0.000000E+00  6.000000E-02  1.000000E+00  3.155900E-27  0.000000E+00  1.000000E+00  0.000000E+00  1.025650E+03 -1.051926E-03  1.394446E-01 -7.873012E-01  1.431386E+05 -3.589194E-09  4.653298E-14 -2.153522E-10  2.791978E-15 -5.923958E-36  1.298899E-40  0.000000E+00  0.000000E+00 -3.589194E-09  4.653298E-14  0.000000E+00  0.000000E+00 -1.861400E-11  2.413600E-16
  6.530000E+03 -3.500000E+01  2.030200E+07  7.167000E+01  0.000000E+00  0.000000E+00  6.000000E-02  1.000000E+00  1.252200E-29  0.000000E+00  1.000000E+00  0.000000E+00  1.025650E+03 -9.666292E-04  1.394445E-01 -7.159261E-01  1.448511E+05 -3.298158E-09  3.803883E-14 -1.978899E-10  2.282331E-15 -2.158911E-38  4.234245E-43  0.000000E+00  0.000000E+00 -3.298158E-09  3.803883E-14  0.000000E+00  0.000000E+00 -1.710450E-11  1.973000E-16
  7.181000E+03 -3.500000E+01  2.030200E+07  7.167000E+01  0.000000E+00  0.000000E+00  6.000000E-02  1.000000E+00  4.111100E-32  0.000000E+00  1.000000E+00  0.000000E+00  1.025650E+03 -8.877731E-04  1.394444E-01 -6.510234E-01  1.566949E+05 -3.029107E-09  2.907962E-14 -1.817464E-10  1.744777E-15 -6.508532E-41  1.067859E-45  0.000000E+00  0.000000E+00 -3.029107E-09  2.907962E-14  0.000000E+00  0.000000E+00 -1.570950E-11  1.508350E-16
  7.896000E+03 -3.500000E+01  2.030200E+07  7.167000E+01  0.000000E+00  0.000000E+00  6.000000E-02  1.000000E+00  1.113200E-34  0.000000E+00  1.000000E+00  0.000000E+00  1.025650E+03 -8.144127E-04  1.394444E-01 -5.920986E-01  1.916351E+05 -2.778800E-09  1.966684E-14 -1.667280E-10  1.180011E-15 -1.617343E-43  1.964657E-48  0.000000E+00  0.000000E+00 -2.778800E-09  1.966684E-14  0.000000E+00  0.000000E+00 -1.441150E-11  1.020100E-16
  8.682000E+03 -3.500000E+01  2.030200E+07  7.167000E+01  0.000000E+00  0.000000E+00  6.000000E-02  1.000000E+00  2.469700E-37  0.000000E+00  1.000000E+00  0.000000E+00  1.025650E+03 -7.453108E-04  1.394444E-01 -5.384843E-01  3.136627E+05 -2.543022E-09  9.938229E-15 -1.525813E-10  5.962939E-16 -3.281996E-46  2.212591E-51  0.000000E+00  0.000000E+00 -2.543022E-09  9.938229E-15  0.000000E+00  0.000000E+00 -1.318850E-11  5.154850E-17
  9.547000E+03 -3.500000E+01  2.030200E+07  7.167000E+01  0.000000E+00  0.000000E+00  6.000000E-02  1.000000E+00  4.452000E-70  0.000000E+00  1.000000E+00  0.000000E+00  1.025650E+03 -3.558304E-04  1.394444E-01 -2.564587E-01 -9.866158E+05 -1.214106E-09  4.146936E-15 -7.284617E-11  2.488163E-16 -5.405163E-79  1.846211E-84  0.000000E+00  0.000000E+00 -1.214106E-09  4.146936E-15  0.000000E+00  0.000000E+00 -6.296500E-12  2.150670E-17
  3.750000E-02 -4.500000E+01  2.039100E+07  7.222000E+01  5.462700E-02  0.000000E+00  1.308400E-01  4.273900E-03  2.732100E-02 -6.430500E+03  1.000000E+00  6.535300E+02  1.083140E+03 -4.415025E-04 -2.661930E+00 -2.892180E+04  1.453565E+07 -1.619843E-09 -1.036183E-05 -2.053268E-10 -1.345623E-06 -4.514315E-11 -2.833432E-07 -1.781558E-14  1.167524E-09 -1.619822E-09 -1.036302E-05 -2.654450E-15  1.746100E-10 -8.437500E-12 -5.387300E-08
  1.162000E-01 -4.500000E+01  2.039100E+07  7.222000E+01  5.462700E-02  0.000000E+00  1.267600E-01  4.286200E-03  2.785800E-02 -6.430500E+03  1.000000E+00  6.535300E+02  1.080210E+03 -1.379349E-03 -2.516387E+00 -4.275720E+04  4.275975E+06 -5.045449E-09 -9.768529E-06 -6.283691E-10 -1.228497E-06 -1.421075E-10 -2.723609E-07 -5.421284E-14  1.167501E-09 -5.045393E-09 -9.769691E-06 -8.077450E-15  1.746050E-10 -2.631900E-11 -5.092650E-08
  2.028000E-01 -4.500000E+01  2.039100E+07  7.222000E+01  5.462700E-02  0.000000E+00  1.235000E-01  4.296100E-03  2.829500E-02 -6.430500E+03  1.000000E+00  6.535300E+02  1.077880E+03 -2.432586E-03 -2.397323E+00 -2.264711E+04  2.232007E+06 -8.865985E-09 -9.288798E-06 -1.080698E-09 -1.137634E-06 -2.528867E-10 -2.630424E-07 -9.380778E-14  1.167435E-09 -8.865917E-09 -9.289965E-06 -1.397700E-14  1.745950E-10 -4.632900E-11 -4.853100E-08
  2.980000E-01 -4.500000E+01  2.039100E+07  7.222000E+01  5.462700E-02  0.000000E+00  1.208900E-01  4.303900E-03  2.865000E-02 -6.430500E+03  1.000000E+00  6.535300E+02  1.076030E+03 -3.611133E-03 -2.300311E+00 -1.511500E+04  1.383731E+06 -1.312016E-08 -8.901580E-06 -1.568950E-09 -1.066770E-06 -3.783705E-10 -2.552325E-07 -1.386356E-13  1.167309E-09 -1.312004E-08 -8.902732E-06 -2.065600E-14  1.745750E-10 -6.866350E-11 -4.658900E-08
  4.027000E-01 -4.500000E+01  2.039100E+07  7.222000E+01  5.462700E-02  0.000000E+00  1.186600E-01  4.310500E-03  2.895500E-02 -6.430400E+03  1.000000E+00  6.535300E+02  1.074450E+03 -4.927645E-03 -2.216482E+00 -1.110886E+04  9.321107E+05 -1.785364E-08 -8.569484E-06 -2.098422E-09 -1.007727E-06 -5.199298E-10 -2.483275E-07 -1.895705E-13  1.167112E-09 -1.785345E-08 -8.570638E-06 -2.824500E-14  1.745450E-10 -9.356100E-11 -4.491750E-08
  5.178000E-01 -4.500000E+01  2.039100E+07  7.222000E+01  5.462700E-02  0.000000E+00  1.166900E-01  4.316500E-03  2.923000E-02 -6.430400E+03  1.000000E+00  6.535300E+02  1.073060E+03 -6.398793E-03 -2.140924E+00 -8.618905E+03  6.596749E+05 -2.312524E-08 -8.272106E-06 -2.674861E-09 -9.562009E-07 -6.794655E-10 -2.419816E-07 -2.474685E-13  1.166832E-09 -2.312500E-08 -8.273279E-06 -3.687200E-14  1.745050E-10 -1.213350E-10 -4.341600E-08
  6.444000E-01 -4.500000E+01  2.039100E+07  7.222000E+01  5.462600E-02  0.000000E+00  1.148700E-01  4.321900E-03  2.948300E-02 -6.430400E+03  1.000000E+00  6.535300E+02  1.071780E+03 -8.041013E-03 -2.070831E+00 -6.922388E+03  4.822573E+05 -2.899191E-08 -7.997867E-06 -3.303087E-09 -9.097950E-07 -8.589233E-10 -2.359922E-07 -3.127871E-13  1.166452E-09 -2.899166E-08 -7.999031E-06 -4.660500E-14  1.744500E-10 -1.522900E-10 -4.202750E-08
  7.835000E-01 -4.500000E+01  2.039100E+07  7.222000E+01  5.462500E-02  0.000000E+00  1.131700E-01  4.326900E-03  2.972300E-02 -6.430300E+03  1.000000E+00  6.535300E+02  1.070580E+03 -9.873635E-03 -2.004521E+00 -5.694469E+03  3.607148E+05 -3.552047E-08 -7.739787E-06 -3.988611E-09 -8.670907E-07 -1.060599E-09 -2.302362E-07 -3.855150E-13  1.165955E-09 -3.552017E-08 -7.740957E-06 -5.744200E-14  1.743800E-10 -1.867850E-10 -4.071800E-08
  9.366000E-01 -4.500000E+01  2.039100E+07  7.222000E+01  5.462500E-02  0.000000E+00  1.115600E-01  4.331700E-03  2.995200E-02 -6.430300E+03  1.000000E+00  6.535300E+02  1.069450E+03 -1.191944E-02 -1.941058E+00 -4.767778E+03  2.744625E+05 -4.278996E-08 -7.494026E-06 -4.738184E-09 -8.272867E-07 -1.287177E-09 -2.246454E-07 -4.651133E-13  1.165315E-09 -4.278954E-08 -7.495192E-06 -6.930300E-14  1.742850E-10 -2.252450E-10 -3.946750E-08
  1.105000E+00 -4.500000E+01  2.039100E+07  7.222000E+01  5.462400E-02  0.000000E+00  1.100400E-01  4.336200E-03  3.017000E-02 -6.430200E+03  1.000000E+00  6.535300E+02  1.068380E+03 -1.420211E-02 -1.880151E+00 -4.045765E+03  2.114996E+05 -5.088301E-08 -7.259281E-06 -5.559117E-09 -7.900531E-07 -1.541432E-09 -2.192055E-07 -5.506570E-13  1.164498E-09 -5.088244E-08 -7.260449E-06 -8.205100E-14  1.741700E-10 -2.681050E-10 -3.827050E-08
  1.290000E+00 -4.500000E+01  2.039100E+07  7.222000E+01  5.462200E-02  0.000000E+00  1.085900E-01  4.340500E-03  3.037900E-02 -6.430100E+03  1.000000E+00  6.535300E+02  1.067370E+03 -1.674513E-02 -1.822094E+00 -3.469467E+03  1.647435E+05 -5.988159E-08 -7.036569E-06 -6.458921E-09 -7.554583E-07 -1.826075E-09 -2.139504E-07 -6.419097E-13  1.163440E-09 -5.988091E-08 -7.037747E-06 -9.564900E-14  1.740100E-10 -3.158050E-10 -3.713200E-08
  1.493000E+00 -4.500000E+01  2.039100E+07  7.222000E+01  5.462100E-02  0.000000E+00  1.072400E-01  4.344500E-03  3.057500E-02 -6.430000E+03  1.000000E+00  6.535300E+02  1.066420E+03 -1.956742E-02 -1.767308E+00 -3.000856E+03  1.293555E+05 -6.985086E-08 -6.827375E-06 -7.442835E-09 -7.236350E-07 -2.143380E-09 -2.089250E-07 -7.401634E-13  1.162065E-09 -6.985012E-08 -6.828525E-06 -1.102950E-13  1.738150E-10 -3.687000E-10 -3.606050E-08
  1.717000E+00 -4.500000E+01  2.039100E+07  7.222000E+01  5.461800E-02  0.000000E+00  1.059600E-01  4.348200E-03  3.076100E-02 -6.429800E+03  1.000000E+00  6.535300E+02  1.065530E+03 -2.267981E-02 -1.715415E+00 -2.613611E+03  1.022846E+05 -8.082592E-08 -6.630103E-06 -8.511785E-09 -6.942346E-07 -2.494859E-09 -2.041054E-07 -8.471804E-13  1.160291E-09 -8.082509E-08 -6.631250E-06 -1.262500E-13  1.735500E-10 -4.269750E-10 -3.504800E-08
  1.963000E+00 -4.500000E+01  2.039100E+07  7.222000E+01  5.461500E-02  0.000000E+00  1.047400E-01  4.351800E-03  3.094000E-02 -6.429600E+03  1.000000E+00  6.535300E+02  1.064680E+03 -2.608665E-02 -1.665648E+00 -2.289085E+03  8.131104E+04 -9.281641E-08 -6.441677E-06 -9.662676E-09 -6.667039E-07 -2.881436E-09 -1.994283E-07 -9.642452E-13  1.158025E-09 -9.281559E-08 -6.442826E-06 -1.437050E-13  1.732250E-10 -4.907000E-10 -3.407900E-08
  2.234000E+00 -4.500000E+01  2.039100E+07  7.222000E+01  5.461200E-02  0.000000E+00  1.035500E-01  4.355300E-03  3.111700E-02 -6.429300E+03  1.000000E+00  6.535300E+02  1.063850E+03 -2.979865E-02 -1.616801E+00 -2.014385E+03  6.493989E+04 -1.058528E-07 -6.257445E-06 -1.089277E-08 -6.402930E-07 -3.304943E-09 -1.947870E-07 -1.092525E-12  1.155175E-09 -1.058517E-07 -6.258602E-06 -1.628350E-13  1.728100E-10 -5.600600E-10 -3.313000E-08
  2.531000E+00 -4.500000E+01  2.039100E+07  7.222000E+01  5.460700E-02  0.000000E+00  1.023400E-01  4.358900E-03  3.129600E-02 -6.429000E+03  1.000000E+00  6.535300E+02  1.063010E+03 -3.383043E-02 -1.567459E+00 -1.780007E+03  5.205893E+04 -1.199767E-07 -6.072048E-06 -1.219890E-08 -6.141857E-07 -3.767845E-09 -1.900513E-07 -1.232854E-12  1.151630E-09 -1.199755E-07 -6.073189E-06 -1.837650E-13  1.722950E-10 -6.352950E-10 -3.217300E-08
  2.858000E+00 -4.500000E+01  2.039100E+07  7.222000E+01  5.460100E-02  0.000000E+00  1.010900E-01  4.362500E-03  3.148200E-02 -6.428600E+03  1.000000E+00  6.535300E+02  1.062140E+03 -3.820836E-02 -1.516318E+00 -1.578648E+03  4.188053E+04 -1.352699E-07 -5.880510E-06 -1.358085E-08 -5.876804E-07 -4.274038E-09 -1.850967E-07 -1.386479E-12  1.147282E-09 -1.352688E-07 -5.881648E-06 -2.066900E-13  1.716600E-10 -7.168700E-10 -3.118250E-08
  3.218000E+00 -4.500000E+01  2.039100E+07  7.222000E+01  5.459400E-02  0.000000E+00  9.978300E-02  4.366400E-03  3.167900E-02 -6.428100E+03  1.000000E+00  6.535300E+02  1.061240E+03 -4.297419E-02 -1.462257E+00 -1.404445E+03  3.378105E+04 -1.518724E-07 -5.678683E-06 -1.504642E-08 -5.602015E-07 -4.828920E-09 -1.798155E-07 -1.554046E-12  1.142025E-09 -1.518709E-07 -5.679825E-06 -2.317050E-13  1.708950E-10 -8.055450E-10 -3.013750E-08
  3.613000E+00 -4.500000E+01  2.039100E+07  7.222000E+01  5.458600E-02  0.000000E+00  9.844100E-02  4.370300E-03  3.188200E-02 -6.427500E+03  1.000000E+00  6.535300E+02  1.060310E+03 -4.817833E-02 -1.406550E+00 -1.252775E+03  2.731051E+04 -1.699554E-07 -5.471454E-06 -1.660808E-08 -5.325266E-07 -5.438725E-09 -1.743184E-07 -1.739597E-12  1.135735E-09 -1.699536E-07 -5.472591E-06 -2.594150E-13  1.699800E-10 -9.022400E-10 -2.906300E-08
  4.048000E+00 -4.500000E+01  2.039100E+07  7.222000E+01  5.457600E-02  0.000000E+00  9.707700E-02  4.374300E-03  3.208900E-02 -6.426800E+03  1.000000E+00  6.535300E+02  1.059370E+03 -5.382519E-02 -1.350073E+00 -1.120043E+03  2.211346E+04 -1.895211E-07 -5.262239E-06 -1.825605E-08 -5.052092E-07 -6.105123E-09 -1.686816E-07 -1.953016E-12  1.128395E-09 -1.895192E-07 -5.263369E-06 -2.912950E-13  1.689050E-10 -1.007015E-09 -2.797500E-08
  4.526000E+00 -4.500000E+01  2.039100E+07  7.222000E+01  5.456400E-02  0.000000E+00  9.565500E-02  4.378400E-03  3.230600E-02 -6.426000E+03  1.000000E+00  6.535300E+02  1.058390E+03 -5.991376E-02 -1.291120E+00 -1.003515E+03  1.795284E+04 -2.105488E-07 -5.044688E-06 -1.997490E-08 -4.774070E-07 -6.829592E-09 -1.627346E-07 -2.200775E-12  1.120172E-09 -2.105465E-07 -5.045808E-06 -3.283200E-13  1.677150E-10 -1.119800E-09 -2.684300E-08
  5.052000E+00 -4.500000E+01  2.039100E+07  7.222000E+01  5.455200E-02  0.000000E+00  9.416500E-02  4.382700E-03  3.253600E-02 -6.425100E+03  1.000000E+00  6.535300E+02  1.057360E+03 -6.647069E-02 -1.228956E+00 -9.009327E+02  1.457989E+04 -2.331189E-07 -4.816158E-06 -2.176308E-08 -4.488244E-07 -7.616313E-09 -1.563990E-07 -2.481010E-12  1.111319E-09 -2.331164E-07 -4.817271E-06 -3.702150E-13  1.664200E-10 -1.241050E-09 -2.565100E-08
  5.630000E+00 -4.500000E+01  2.039100E+07  7.222000E+01  5.453900E-02  0.000000E+00  9.262600E-02  4.387200E-03  3.277400E-02 -6.424200E+03  1.000000E+00  6.535300E+02  1.056300E+03 -7.347964E-02 -1.164762E+00 -8.099944E+02  1.185341E+04 -2.571603E-07 -4.581167E-06 -2.360398E-08 -4.201566E-07 -8.464602E-09 -1.497789E-07 -2.789129E-12  1.102108E-09 -2.571576E-07 -4.582269E-06 -4.162900E-13  1.650800E-10 -1.370400E-09 -2.442250E-08
  6.266000E+00 -4.500000E+01  2.039100E+07  7.222000E+01  5.452600E-02  0.000000E+00  9.102700E-02  4.391800E-03  3.302400E-02 -6.423300E+03  1.000000E+00  6.535300E+02  1.055210E+03 -8.092326E-02 -1.097929E+00 -7.293216E+02  9.638997E+03 -2.825969E-07 -4.337567E-06 -2.547914E-08 -3.911838E-07 -9.373926E-09 -1.428074E-07 -3.118583E-12  1.092853E-09 -2.825932E-07 -4.338654E-06 -4.655750E-13  1.637300E-10 -1.507500E-09 -2.314650E-08
  6.965000E+00 -4.500000E+01  2.039100E+07  7.222000E+01  5.451300E-02  0.000000E+00  8.937300E-02  4.396600E-03  3.328400E-02 -6.422300E+03  1.000000E+00  6.535300E+02  1.054070E+03 -8.872512E-02 -1.029036E+00 -6.576006E+02  7.843945E+03 -3.091430E-07 -4.087562E-06 -2.734922E-08 -3.622706E-07 -1.033720E-08 -1.355315E-07 -3.454952E-12  1.083761E-09 -3.091395E-07 -4.088655E-06 -5.159150E-13  1.624050E-10 -1.650900E-09 -2.183450E-08
  7.734000E+00 -4.500000E+01  2.039100E+07  7.222000E+01  5.450000E-02  0.000000E+00  8.764000E-02  4.401600E-03  3.355900E-02 -6.421400E+03  1.000000E+00  6.535300E+02  1.052890E+03 -9.675443E-02 -9.569031E-01 -5.936062E+02  6.379537E+03 -3.363211E-07 -3.827007E-06 -2.915540E-08 -3.329729E-07 -1.134124E-08 -1.278207E-07 -3.776474E-12  1.074787E-09 -3.363181E-07 -3.828067E-06 -5.640600E-13  1.610950E-10 -1.798100E-09 -2.046450E-08
  8.579000E+00 -4.500000E+01  2.039100E+07  7.222000E+01  5.448600E-02  0.000000E+00  8.581400E-02  4.406900E-03  3.385000E-02 -6.420400E+03  1.000000E+00  6.535300E+02  1.051640E+03 -1.049294E-01 -8.805375E-01 -5.364256E+02  5.183267E+03 -3.638365E-07 -3.552358E-06 -3.086355E-08 -3.029851E-07 -1.237770E-08 -1.195595E-07 -4.066209E-12  1.065388E-09 -3.638319E-07 -3.553426E-06 -6.074950E-13  1.597200E-10 -1.947550E-09 -1.901700E-08
  9.508000E+00 -4.500000E+01  2.039100E+07  7.222000E+01  5.447100E-02  0.000000E+00  8.391600E-02  4.412300E-03  3.415600E-02 -6.419400E+03  1.000000E+00  6.535300E+02  1.050350E+03 -1.131245E-01 -8.010024E-01 -4.852105E+02  4.204522E+03 -3.912503E-07 -3.267675E-06 -3.243501E-08 -2.728946E-07 -1.343226E-08 -1.108454E-07 -4.319641E-12  1.054698E-09 -3.912453E-07 -3.268724E-06 -6.455550E-13  1.581650E-10 -2.096850E-09 -1.751300E-08
  1.053000E+01 -4.500000E+01  2.039100E+07  7.222000E+01  5.445300E-02  0.000000E+00  8.195600E-02  4.418000E-03  3.447500E-02 -6.418100E+03  1.000000E+00  6.535300E+02  1.049020E+03 -1.210835E-01 -7.191196E-01 -4.392366E+02  3.402605E+03 -4.176731E-07 -2.976052E-06 -3.379481E-08 -2.431368E-07 -1.447495E-08 -1.017555E-07 -4.533153E-12  1.042079E-09 -4.176678E-07 -2.977097E-06 -6.777050E-13  1.563150E-10 -2.241250E-09 -1.596950E-08
  1.165000E+01 -4.500000E+01  2.039100E+07  7.222000E+01  5.443200E-02  0.000000E+00  7.993200E-02  4.423800E-03  3.480700E-02 -6.416600E+03  1.000000E+00  6.535300E+02  1.047650E+03 -1.284499E-01 -6.348254E-01 -3.979545E+02  2.742511E+03 -4.418785E-07 -2.677364E-06 -3.484550E-08 -2.137649E-07 -1.546325E-08 -9.227358E-08 -4.691485E-12  1.027103E-09 -4.418737E-07 -2.678391E-06 -7.016750E-13  1.541300E-10 -2.374250E-09 -1.438400E-08
  1.289000E+01 -4.500000E+01  2.039100E+07  7.222000E+01  5.440700E-02  0.000000E+00  7.783900E-02  4.429700E-03  3.515300E-02 -6.414800E+03  1.000000E+00  6.535300E+02  1.046240E+03 -1.348538E-01 -5.472510E-01 -3.608200E+02  2.196894E+03 -4.626160E-07 -2.368593E-06 -3.550583E-08 -1.845406E-07 -1.635094E-08 -8.229327E-08 -4.777155E-12  1.009233E-09 -4.626117E-07 -2.369599E-06 -7.148550E-13  1.515150E-10 -2.489000E-09 -1.274100E-08
  1.425000E+01 -4.500000E+01  2.039100E+07  7.222000E+01  5.437600E-02  0.000000E+00  7.570600E-02  4.435800E-03  3.550900E-02 -6.412600E+03  1.000000E+00  6.535300E+02  1.044800E+03 -1.398732E-01 -4.580436E-01 -3.273196E+02  1.741998E+03 -4.784807E-07 -2.055687E-06 -3.570113E-08 -1.561287E-07 -1.708313E-08 -7.198932E-08 -4.775020E-12  9.879003E-10 -4.784762E-07 -2.056676E-06 -7.149800E-13  1.483950E-10 -2.577800E-09 -1.107220E-08
  1.574000E+01 -4.500000E+01  2.039100E+07  7.222000E+01  5.433800E-02  0.000000E+00  7.355200E-02  4.441900E-03  3.587200E-02 -6.409900E+03  1.000000E+00  6.535300E+02  1.043350E+03 -1.430282E-01 -3.680775E-01 -2.971230E+02  1.359037E+03 -4.878876E-07 -1.741757E-06 -3.535539E-08 -1.288333E-07 -1.759625E-08 -6.145862E-08 -4.672333E-12  9.625097E-10 -4.878836E-07 -1.742720E-06 -7.001350E-13  1.446750E-10 -2.632000E-09 -9.393650E-09
  1.739000E+01 -4.500000E+01  2.039200E+07  7.222000E+01  5.429300E-02  0.000000E+00  7.139500E-02  4.448000E-03  3.623900E-02 -6.406700E+03  1.000000E+00  6.535300E+02  1.041900E+03 -1.438948E-01 -2.780684E-01 -2.698547E+02  1.029540E+03 -4.894695E-07 -1.429258E-06 -3.442869E-08 -1.028481E-07 -1.783117E-08 -5.078463E-08 -4.477034E-12  9.326383E-10 -4.894654E-07 -1.430189E-06 -6.714700E-13  1.403000E-10 -2.644000E-09 -7.718600E-09
  1.919000E+01 -4.500000E+01  2.039200E+07  7.222000E+01  5.424100E-02  0.000000E+00  6.927800E-02  4.454000E-03  3.660300E-02 -6.403000E+03  1.000000E+00  6.535400E+02  1.040490E+03 -1.421487E-01 -1.911584E-01 -2.451179E+02  7.375110E+02 -4.822118E-07 -1.129016E-06 -3.291689E-08 -7.900898E-08 -1.773944E-08 -4.034603E-08 -4.213287E-12  8.989965E-10 -4.822077E-07 -1.129917E-06 -6.325400E-13  1.353600E-10 -2.608150E-09 -6.105450E-09
  2.118000E+01 -4.500000E+01  2.039200E+07  7.222000E+01  5.418500E-02  0.000000E+00  6.722200E-02  4.459800E-03  3.696000E-02 -6.399000E+03  1.000000E+00  6.535400E+02  1.039110E+03 -1.379657E-01 -1.085945E-01 -2.226719E+02  4.601608E+02 -4.667975E-07 -8.451030E-07 -3.093448E-08 -5.747796E-08 -1.733424E-08 -3.030741E-08 -3.920374E-12  8.635712E-10 -4.667938E-07 -8.459664E-07 -5.891650E-13  1.301600E-10 -2.527900E-09 -4.576700E-09
  2.336000E+01 -4.500000E+01  2.039200E+07  7.222000E+01  5.413000E-02  0.000000E+00  6.527800E-02  4.465300E-03  3.730000E-02 -6.395100E+03  1.000000E+00  6.535400E+02  1.037820E+03 -1.321767E-01 -3.385896E-02 -2.023078E+02  1.661459E+02 -4.461170E-07 -5.892481E-07 -2.873290E-08 -3.895593E-08 -1.671214E-08 -2.111202E-08 -3.633392E-12  8.294595E-10 -4.461133E-07 -5.900759E-07 -5.465650E-13  1.251400E-10 -2.418650E-09 -3.196050E-09
  2.576000E+01 -4.500000E+01  2.039200E+07  7.222000E+01  5.408000E-02  0.000000E+00  6.349100E-02  4.470300E-03  3.761500E-02 -6.391500E+03  1.000000E+00  6.535400E+02  1.036630E+03 -1.259364E-01  3.122611E-02 -1.838402E+02 -2.203662E+02 -4.241193E-07 -3.673674E-07 -2.660321E-08 -2.362881E-08 -1.601416E-08 -1.301171E-08 -3.371069E-12  7.984725E-10 -4.241159E-07 -3.681655E-07 -5.075500E-13  1.205750E-10 -2.301750E-09 -1.996350E-09
  2.840000E+01 -4.500000E+01  2.039200E+07  7.222000E+01  5.403500E-02  0.000000E+00  6.192200E-02  4.474700E-03  3.789400E-02 -6.388300E+03  1.000000E+00  6.535400E+02  1.035590E+03 -1.203555E-01  8.525582E-02 -1.670543E+02 -1.016531E+03 -4.045691E-07 -1.839150E-07 -2.480123E-08 -1.153557E-08 -1.537851E-08 -6.214361E-09 -3.150590E-12  7.711252E-10 -4.045663E-07 -1.846855E-07 -4.747300E-13  1.165400E-10 -2.197550E-09 -1.002490E-09
  3.131000E+01 -4.500000E+01  2.039200E+07  7.222000E+01  5.399500E-02  0.000000E+00  6.065700E-02  4.478200E-03  3.812000E-02 -6.385500E+03  1.000000E+00  6.535400E+02  1.034750E+03 -1.159489E-01  1.255845E-01 -1.517721E+02 -1.807449E+04 -3.892036E-07 -4.748719E-08 -2.343686E-08 -2.930132E-09 -1.487008E-08 -1.094347E-09 -2.981345E-12  7.469948E-10 -3.892008E-07 -4.823422E-08 -4.495400E-13  1.129750E-10 -2.115450E-09 -2.620900E-10
  3.450000E+01 -4.500000E+01  2.039200E+07  7.222000E+01  5.396100E-02  0.000000E+00  5.976300E-02  4.480700E-03  3.828100E-02 -6.383000E+03  1.000000E+00  6.535400E+02  1.034160E+03 -1.126232E-01  1.516338E-01 -1.378752E+02 -9.737435E+05 -3.776560E-07  4.001655E-08 -2.244774E-08  2.348132E-09 -1.448169E-08  2.226679E-09 -2.851211E-12  7.258731E-10 -3.776532E-07  3.929067E-08 -4.301750E-13  1.098550E-10 -2.053650E-09  2.136179E-10
  3.801000E+01 -4.500000E+01  2.039200E+07  7.222000E+01  5.393100E-02  0.000000E+00  5.910800E-02  4.482600E-03  3.839900E-02 -6.380900E+03  1.000000E+00  6.535400E+02  1.033730E+03 -1.098538E-01  1.674476E-01 -1.252379E+02  2.356597E+03 -3.681005E-07  9.281113E-08 -2.167421E-08  5.453615E-09 -1.415233E-08  4.238826E-09 -2.745471E-12  7.076133E-10 -3.680978E-07  9.210365E-08 -4.144300E-13  1.071555E-10 -2.002350E-09  5.009100E-10
  4.187000E+01 -4.500000E+01  2.039200E+07  7.222000E+01  5.390600E-02  0.000000E+00  5.864900E-02  4.483900E-03  3.848200E-02 -6.379100E+03  1.000000E+00  6.535400E+02  1.033420E+03 -1.069495E-01  1.750273E-01 -1.137539E+02  1.468618E+03 -3.581800E-07  1.180532E-07 -2.094606E-08  6.899779E-09 -1.379695E-08  5.201706E-09 -2.646376E-12  6.924178E-10 -3.581774E-07  1.173611E-07 -3.996400E-13  1.049030E-10 -1.948850E-09  6.384250E-10
  4.612000E+01 -4.500000E+01  2.039200E+07  7.222000E+01  5.388500E-02  0.000000E+00  5.830500E-02  4.484800E-03  3.854400E-02 -6.377600E+03  1.000000E+00  6.535400E+02  1.033200E+03 -1.035500E-01  1.786699E-01 -1.033318E+02  1.093301E+03 -3.466550E-07  1.301482E-07 -2.016577E-08  7.568588E-09 -1.337228E-08  5.661978E-09 -2.544243E-12  6.794228E-10 -3.466537E-07  1.294682E-07 -3.843450E-13  1.029795E-10 -1.886500E-09  7.044200E-10
  5.079000E+01 -4.500000E+01  2.039200E+07  7.222000E+01  5.387000E-02  0.000000E+00  5.803600E-02  4.485600E-03  3.859300E-02 -6.376500E+03  1.000000E+00  6.535400E+02  1.033020E+03 -9.966573E-02  1.804747E-01 -9.385733E+01  8.628333E+02 -3.335507E-07  1.361151E-07 -1.932581E-08  7.881538E-09 -1.288083E-08  5.889468E-09 -2.428652E-12  6.701817E-10 -3.335492E-07  1.354449E-07 -3.669850E-13  1.016100E-10 -1.815400E-09  7.370500E-10
  5.592000E+01 -4.500000E+01  2.039200E+07  7.222000E+01  5.385400E-02  0.000000E+00  5.784000E-02  4.486100E-03  3.862800E-02 -6.375400E+03  1.000000E+00  6.535500E+02  1.032890E+03 -9.534578E-02  1.807570E-01 -8.525794E+01  7.043039E+02 -3.190259E-07  1.370132E-07 -1.843260E-08  7.906114E-09 -1.232927E-08  5.919841E-09 -2.293429E-12  6.604367E-10 -3.190230E-07  1.363528E-07 -3.466550E-13  1.001635E-10 -1.736450E-09  7.420700E-10
  6.156000E+01 -4.500000E+01  2.039200E+07  7.222000E+01  5.383800E-02  0.000000E+00  5.771300E-02  4.486500E-03  3.865200E-02 -6.374200E+03  1.000000E+00  6.535500E+02  1.032800E+03 -9.058981E-02  1.796801E-01 -7.745542E+01  5.918758E+02 -3.030717E-07  1.333951E-07 -1.748028E-08  7.676869E-09 -1.171826E-08  5.774552E-09 -2.153907E-12  6.507455E-10 -3.030691E-07  1.327442E-07 -3.256600E-13  9.872250E-11 -1.649700E-09  7.224900E-10
  6.777000E+01 -4.500000E+01  2.039200E+07  7.222000E+01  5.382200E-02  0.000000E+00  5.764000E-02  4.486700E-03  3.866500E-02 -6.373100E+03  1.000000E+00  6.535500E+02  1.032760E+03 -8.573606E-02  1.775764E-01 -7.036516E+01  5.096604E+02 -2.868121E-07  1.263692E-07 -1.652618E-08  7.258147E-09 -1.109253E-08  5.497128E-09 -2.017430E-12  6.419617E-10 -2.868098E-07  1.257272E-07 -3.051100E-13  9.741950E-11 -1.561250E-09  6.843300E-10
  7.460000E+01 -4.500000E+01  2.039200E+07  7.222000E+01  5.380800E-02  0.000000E+00  5.760100E-02  4.486800E-03  3.867200E-02 -6.372100E+03  1.000000E+00  6.535500E+02  1.032730E+03 -8.043061E-02  1.736522E-01 -6.392763E+01  4.581642E+02 -2.690543E-07  1.132724E-07 -1.549503E-08  6.495284E-09 -1.040715E-08  4.984239E-09 -1.874390E-12  6.334821E-10 -2.690522E-07  1.126390E-07 -2.835500E-13  9.616200E-11 -1.464600E-09  6.131050E-10
  8.210000E+01 -4.500000E+01  2.039200E+07  7.222000E+01  5.379500E-02  0.000000E+00  5.758100E-02  4.486900E-03  3.867600E-02 -6.371200E+03  1.000000E+00  6.535500E+02  1.032720E+03 -7.400275E-02  1.701454E-01 -5.808434E+01  4.131011E+02 -2.475473E-07  1.015721E-07 -1.425304E-08  5.816905E-09 -9.575869E-09  4.525240E-09 -1.711760E-12  6.256510E-10 -2.475463E-07  1.009465E-07 -2.590050E-13  9.499600E-11 -1.347500E-09  5.494650E-10
  9.035000E+01 -4.500000E+01  2.039200E+07  7.222000E+01  5.378400E-02  0.000000E+00  5.757300E-02  4.486900E-03  3.867700E-02 -6.370400E+03  1.000000E+00  6.535500E+02  1.032710E+03 -6.668051E-02  1.675935E-01 -5.278454E+01  3.672203E+02 -2.230521E-07  9.306236E-08 -1.284174E-08  5.324608E-09 -8.628501E-09  4.190595E-09 -1.533692E-12  6.193081E-10 -2.230512E-07  9.244304E-08 -2.321050E-13  9.405500E-11 -1.214150E-09  5.031800E-10
  9.942000E+01 -4.500000E+01  2.039200E+07  7.222000E+01  5.377500E-02  0.000000E+00  5.757300E-02  4.486900E-03  3.867700E-02 -6.369800E+03  1.000000E+00  6.535500E+02  1.032710E+03 -5.912119E-02  1.655628E-01 -4.796406E+01  3.235237E+02 -1.977666E-07  8.629729E-08 -1.138620E-08  4.934277E-09 -7.650293E-09  3.924221E-09 -1.353389E-12  6.141022E-10 -1.977650E-07  8.568317E-08 -2.048450E-13  9.328100E-11 -1.076500E-09  4.663850E-10
  1.094000E+02 -4.500000E+01  2.039300E+07  7.222000E+01  5.376800E-02  0.000000E+00  5.757600E-02  4.486900E-03  3.867700E-02 -6.369300E+03  1.000000E+00  6.535600E+02  1.032710E+03 -5.192362E-02  1.641285E-01 -4.358826E+01  2.806508E+02 -1.736909E-07  8.152332E-08 -1.000079E-08  4.659397E-09 -6.718829E-09  3.735779E-09 -1.184192E-12  6.100251E-10 -1.736895E-07  8.091327E-08 -1.792550E-13  9.267650E-11 -9.454300E-10  4.404200E-10
  1.204000E+02 -4.500000E+01  2.039300E+07  7.222000E+01  5.376300E-02  0.000000E+00  5.758100E-02  4.486900E-03  3.867600E-02 -6.368900E+03  1.000000E+00  6.535600E+02  1.032720E+03 -4.505807E-02  1.634892E-01 -3.961711E+01  2.373731E+02 -1.507254E-07  7.939334E-08 -8.679321E-09  4.537113E-09 -5.830328E-09  3.650489E-09 -1.024028E-12  6.070021E-10 -1.507241E-07  7.878633E-08 -1.550250E-13  9.222550E-11 -8.204350E-10  4.288400E-10
  1.324000E+02 -4.500000E+01  2.039300E+07  7.222000E+01  5.375800E-02  0.000000E+00  5.758700E-02  4.486900E-03  3.867500E-02 -6.368500E+03  1.000000E+00  6.535600E+02  1.032720E+03 -3.823486E-02  1.630419E-01 -3.600782E+01  1.996456E+02 -1.279017E-07  7.790347E-08 -7.365803E-09  4.451822E-09 -4.947342E-09  3.590471E-09 -8.652779E-13  6.045490E-10 -1.279005E-07  7.729895E-08 -1.310050E-13  9.186000E-11 -6.961950E-10  4.207400E-10
  1.457000E+02 -4.500000E+01  2.039300E+07  7.222000E+01  5.375300E-02  0.000000E+00  5.759300E-02  4.486900E-03  3.867400E-02 -6.368100E+03  1.000000E+00  6.535600E+02  1.032730E+03 -3.202691E-02  1.613833E-01 -3.272907E+01  1.755491E+02 -1.071359E-07  7.238522E-08 -6.170540E-09  4.134536E-09 -4.143988E-09  3.374709E-09 -7.209712E-13  6.020947E-10 -1.071350E-07  7.178318E-08 -1.091695E-13  9.149600E-11 -5.831600E-10  3.907150E-10
  1.603000E+02 -4.500000E+01  2.039300E+07  7.222000E+01  5.374700E-02  0.000000E+00  5.759900E-02  4.486900E-03  3.867300E-02 -6.367700E+03  1.000000E+00  6.535600E+02  1.032730E+03 -2.759974E-02  1.587255E-01 -2.975168E+01  1.623366E+02 -9.232697E-08  6.353986E-08 -5.318147E-09  3.625556E-09 -3.571081E-09  3.030101E-09 -6.177024E-13  5.993928E-10 -9.232632E-08  6.294048E-08 -9.354200E-14  9.109400E-11 -5.025450E-10  3.425800E-10
  1.763000E+02 -4.500000E+01  2.039300E+07  7.222000E+01  5.374100E-02  0.000000E+00  5.760500E-02  4.486800E-03  3.867200E-02 -6.367300E+03  1.000000E+00  6.535600E+02  1.032730E+03 -2.539102E-02  1.561443E-01 -2.704135E+01  1.527638E+02 -8.493895E-08  5.494884E-08 -4.893075E-09  3.131147E-09 -3.285234E-09  2.695126E-09 -5.651090E-13  5.964739E-10 -8.493841E-08  5.435231E-08 -8.558750E-14  9.066200E-11 -4.623250E-10  2.958300E-10
  1.940000E+02 -4.500000E+01  2.039300E+07  7.222000E+01  5.373400E-02  0.000000E+00  5.761000E-02  4.486800E-03  3.867100E-02 -6.366900E+03  1.000000E+00  6.535600E+02  1.032740E+03 -2.503339E-02  1.542610E-01 -2.457820E+01  1.411086E+02 -8.374328E-08  4.868059E-08 -4.824656E-09  2.770471E-09 -3.238905E-09  2.449853E-09 -5.544614E-13  5.934407E-10 -8.374263E-08  4.808707E-08 -8.398500E-14  9.020850E-11 -4.558100E-10  2.617300E-10
  2.134000E+02 -4.500000E+01  2.039300E+07  7.222000E+01  5.372800E-02  0.000000E+00  5.761500E-02  4.486800E-03  3.867000E-02 -6.366400E+03  1.000000E+00  6.535600E+02  1.032740E+03 -2.594574E-02  1.531153E-01 -2.234989E+01  1.258805E+02 -8.679572E-08  4.486926E-08 -5.000974E-09  2.551282E-09 -3.356887E-09  2.299609E-09 -5.723659E-13  5.904444E-10 -8.679533E-08  4.427892E-08 -8.670700E-14  8.976400E-11 -4.724200E-10  2.410000E-10
  2.347000E+02 -4.500000E+01  2.039300E+07  7.222000E+01  5.372200E-02  0.000000E+00  5.762000E-02  4.486800E-03  3.866900E-02 -6.366000E+03  1.000000E+00  6.535600E+02  1.032740E+03 -2.764737E-02  1.524976E-01 -2.031953E+01  1.088011E+02 -9.248860E-08  4.281491E-08 -5.329439E-09  2.433272E-09 -3.576984E-09  2.217475E-09 -6.078379E-13  5.876450E-10 -9.248828E-08  4.222715E-08 -9.209050E-14  8.934600E-11 -5.034050E-10  2.298300E-10
  2.581000E+02 -4.500000E+01  2.039300E+07  7.222000E+01  5.371600E-02  0.000000E+00  5.762500E-02  4.486800E-03  3.866800E-02 -6.365600E+03  1.000000E+00  6.535700E+02  1.032750E+03 -2.986636E-02  1.521839E-01 -1.847104E+01  9.207482E+01 -9.991253E-08  4.177341E-08 -5.757674E-09  2.373594E-09 -3.864020E-09  2.174792E-09 -6.546630E-13  5.851469E-10 -9.991191E-08  4.118830E-08 -9.919350E-14  8.897550E-11 -5.438100E-10  2.241750E-10
  2.839000E+02 -4.500000E+01  2.039300E+07  7.222000E+01  5.371100E-02  0.000000E+00  5.763000E-02  4.486800E-03  3.866700E-02 -6.365200E+03  1.000000E+00  6.535700E+02  1.032750E+03 -3.247013E-02  1.520190E-01 -1.679390E+01  7.708408E+01 -1.086236E-07  4.122701E-08 -6.260123E-09  2.342402E-09 -4.200829E-09  2.151575E-09 -7.098644E-13  5.829925E-10 -1.086231E-07  4.064397E-08 -1.075650E-13  8.865650E-11 -5.912150E-10  2.212100E-10
  3.123000E+02 -4.500000E+01  2.039300E+07  7.222000E+01  5.370700E-02  0.000000E+00  5.763400E-02  4.486800E-03  3.866700E-02 -6.364900E+03  1.000000E+00  6.535700E+02  1.032750E+03 -3.539897E-02  1.519150E-01 -1.526986E+01  6.423472E+01 -1.184224E-07  4.088285E-08 -6.825313E-09  2.322829E-09 -4.579691E-09  2.136552E-09 -7.722211E-13  5.812144E-10 -1.184216E-07  4.030158E-08 -1.170250E-13  8.839200E-11 -6.445400E-10  2.193450E-10
  3.434000E+02 -4.500000E+01  2.039300E+07  7.222000E+01  5.370400E-02  0.000000E+00  5.763800E-02  4.486800E-03  3.866600E-02 -6.364700E+03  1.000000E+00  6.535700E+02  1.032760E+03 -3.863856E-02  1.518287E-01 -1.388629E+01  5.346083E+01 -1.292605E-07  4.059509E-08 -7.450493E-09  2.306472E-09 -4.998761E-09  2.124127E-09 -8.416430E-13  5.798872E-10 -1.292596E-07  4.001511E-08 -1.275500E-13  8.819400E-11 -7.035300E-10  2.177850E-10
  3.777000E+02 -4.500000E+01  2.039400E+07  7.222000E+01  5.370200E-02  0.000000E+00  5.764100E-02  4.486800E-03  3.866500E-02 -6.364500E+03  1.000000E+00  6.535800E+02  1.032760E+03 -4.217924E-02  1.517375E-01 -1.262530E+01  4.450980E+01 -1.411062E-07  4.029515E-08 -8.133769E-09  2.289373E-09 -5.456788E-09  2.111765E-09 -9.181691E-13  5.791098E-10 -1.411053E-07  3.971600E-08 -1.391500E-13  8.807850E-11 -7.680000E-10  2.161550E-10
  4.154000E+02 -4.500000E+01  2.039400E+07  7.222000E+01  5.370100E-02  0.000000E+00  5.764500E-02  4.486800E-03  3.866500E-02 -6.364400E+03  1.000000E+00  6.535800E+02  1.032760E+03 -4.603902E-02  1.516340E-01 -1.147869E+01  3.711631E+01 -1.540193E-07  3.994854E-08 -8.878648E-09  2.269534E-09 -5.956076E-09  2.098180E-09 -1.002397E-12  5.789330E-10 -1.540183E-07  3.936956E-08 -1.519150E-13  8.805200E-11 -8.382800E-10  2.142700E-10
  4.568000E+02 -4.500000E+01  2.039400E+07  7.222000E+01  5.370100E-02  0.000000E+00  5.764800E-02  4.486800E-03  3.866400E-02 -6.364400E+03  1.000000E+00  6.535900E+02  1.032760E+03 -5.023417E-02  1.515096E-01 -1.043700E+01  3.097837E+01 -1.680542E-07  3.953399E-08 -9.688285E-09  2.245742E-09 -6.498737E-09  2.082532E-09 -1.094903E-12  5.793471E-10 -1.680532E-07  3.895461E-08 -1.659300E-13  8.811300E-11 -9.146650E-10  2.120100E-10
  5.024000E+02 -4.500000E+01  2.039400E+07  7.222000E+01  5.370200E-02  0.000000E+00  5.765200E-02  4.486800E-03  3.866400E-02 -6.364500E+03  1.000000E+00  6.535900E+02  1.032770E+03 -5.476819E-02  1.513640E-01 -9.489764E+00  2.590693E+01 -1.832229E-07  3.904711E-08 -1.056332E-08  2.217741E-09 -7.085242E-09  2.064628E-09 -1.195934E-12  5.803202E-10 -1.832218E-07  3.846679E-08 -1.812350E-13  8.825750E-11 -9.972450E-10  2.093550E-10
  5.525000E+02 -4.500000E+01  2.039500E+07  7.222000E+01  5.370500E-02  0.000000E+00  5.765500E-02  4.486900E-03  3.866400E-02 -6.364700E+03  1.000000E+00  6.536000E+02  1.032770E+03 -5.960183E-02  1.512234E-01 -8.628777E+00  2.166479E+01 -1.993941E-07  3.857774E-08 -1.149621E-08  2.190711E-09 -7.710522E-09  2.047843E-09 -1.304557E-12  5.817527E-10 -1.993928E-07  3.799599E-08 -1.976800E-13  8.846950E-11 -1.085250E-09  2.067950E-10
  6.076000E+02 -4.500000E+01  2.039500E+07  7.222000E+01  5.370800E-02  0.000000E+00  5.765700E-02  4.486900E-03  3.866300E-02 -6.364900E+03  1.000000E+00  6.536100E+02  1.032770E+03 -6.445263E-02  1.512833E-01 -7.846708E+00  1.780789E+01 -2.156227E-07  3.877334E-08 -1.243241E-08  2.201992E-09 -8.338037E-09  2.056990E-09 -1.409989E-12  5.834256E-10 -2.156212E-07  3.818993E-08 -2.136550E-13  8.871700E-11 -1.173550E-09  2.078500E-10
  6.682000E+02 -4.500000E+01  2.039600E+07  7.222000E+01  5.370500E-02  0.000000E+00  5.766000E-02  4.486900E-03  3.866300E-02 -6.364700E+03  1.000000E+00  6.536200E+02  1.032770E+03 -6.747089E-02  1.524388E-01 -7.135643E+00  1.344705E+01 -2.257207E-07  4.262214E-08 -1.301500E-08  2.424077E-09 -8.728339E-09  2.204576E-09 -1.296429E-12  5.822008E-10 -2.257188E-07  4.204015E-08 -1.968950E-13  8.853400E-11 -1.228350E-09  2.288050E-10
  7.348000E+02 -4.500000E+01  2.039600E+07  7.222000E+01  5.342800E-02  0.000000E+00  5.766100E-02  4.487000E-03  3.866300E-02 -6.344900E+03  1.000000E+00  6.536300E+02  1.032770E+03 -6.755371E-02  1.529178E-01 -6.488792E+00  1.070352E+01 -2.259974E-07  4.437182E-08 -1.303114E-08  2.532585E-09 -8.738908E-09  2.146507E-09 -1.098992E-12  4.508411E-10 -2.259963E-07  4.392101E-08 -1.675150E-13  6.892400E-11 -1.229650E-09  2.389650E-10
  8.081000E+02 -4.500000E+01  2.039700E+07  7.222000E+01  5.334700E-02  0.000000E+00  5.766100E-02  4.487000E-03  3.866400E-02 -6.339200E+03  1.000000E+00  6.536400E+02  1.032770E+03 -6.744727E-02  1.517694E-01 -5.900379E+00  9.609304E+00 -2.256403E-07  4.059369E-08 -1.301069E-08  2.317061E-09 -8.725129E-09  1.961939E-09 -1.025692E-12  4.105518E-10 -2.256403E-07  4.018326E-08 -1.566000E-13  6.287300E-11 -1.227600E-09  2.186050E-10
  8.887000E+02 -4.500000E+01  2.039700E+07  7.222000E+01  5.325100E-02  0.000000E+00  5.766200E-02  4.487100E-03  3.866400E-02 -6.332300E+03  1.000000E+00  6.536600E+02  1.032770E+03 -6.901459E-02  1.506328E-01 -5.365128E+00  8.693982E+00 -2.308843E-07  3.685024E-08 -1.331326E-08  2.103349E-09 -8.927913E-09  1.781835E-09 -1.028488E-12  3.735406E-10 -2.308834E-07  3.647665E-08 -1.571100E-13  5.730800E-11 -1.256050E-09  1.984200E-10
  9.772000E+02 -4.500000E+01  2.039800E+07  7.222000E+01  5.328900E-02  0.000000E+00  5.766300E-02  4.487100E-03  3.866400E-02 -6.335000E+03  1.000000E+00  6.536700E+02  1.032770E+03 -7.089072E-02  1.522339E-01 -4.878897E+00  6.343734E+00 -2.371616E-07  4.216869E-08 -1.367554E-08  2.409277E-09 -9.170595E-09  2.001027E-09 -9.941277E-13  3.877681E-10 -2.371599E-07  4.178085E-08 -1.520250E-13  5.944700E-11 -1.290100E-09  2.272800E-10
  1.075000E+03 -4.500000E+01  2.039900E+07  7.222000E+01  5.312300E-02  0.000000E+00  5.766500E-02  4.487200E-03  3.866400E-02 -6.323100E+03  1.000000E+00  6.536900E+02  1.032780E+03 -6.968589E-02  1.544056E-01 -4.436689E+00  4.530556E+00 -2.331315E-07  4.947445E-08 -1.344360E-08  2.834127E-09 -9.014466E-09  2.225425E-09 -6.376122E-13  3.271454E-10 -2.331300E-07  4.914734E-08 -9.806150E-14  5.031050E-11 -1.267600E-09  2.673050E-10
  1.182000E+03 -4.500000E+01  2.040000E+07  7.222000E+01  5.236900E-02  0.000000E+00  5.766700E-02  4.487300E-03  3.866400E-02 -6.268900E+03  1.000000E+00  6.537100E+02  1.032780E+03 -9.150619E-02  1.470900E-01 -4.034559E+00  7.764856E+00 -3.061323E-07  2.536753E-08 -1.765400E-08  1.455822E-09 -1.183629E-08  1.097778E-09 -2.194552E-14  1.224151E-10 -3.061316E-07  2.524514E-08 -3.409500E-15  1.909850E-11 -1.637400E-09  1.371915E-10
  1.300000E+03 -4.500000E+01  2.039900E+07  7.222000E+01  2.785300E-02  0.000000E+00  5.766900E-02  4.487200E-03  3.866400E-02 -4.310700E+03  1.000000E+00  6.536900E+02  1.032780E+03 -1.889495E-01  1.284563E-01 -3.608859E+00 -6.002577E+00 -6.477613E-07 -3.681162E-08 -3.779567E-08 -2.122861E-09 -1.774728E-08 -1.423399E-09  1.566322E-13  0.000000E+00 -6.477613E-07 -3.681162E-08  2.433700E-14  0.000000E+00 -3.371650E-09 -1.959160E-10
  1.429000E+03 -4.500000E+01  2.039600E+07  7.222000E+01  0.000000E+00  0.000000E+00  5.863600E-02  1.000000E+00  2.262200E-02  0.000000E+00  1.000000E+00  0.000000E+00  1.029700E+03 -2.040008E-01  1.313140E-01 -3.253793E+00 -5.060772E+00 -7.016342E-07 -2.760665E-08 -4.144398E-08 -1.599154E-09 -1.084938E-08 -9.496112E-10  0.000000E+00  0.000000E+00 -7.016342E-07 -2.760665E-08  0.000000E+00  0.000000E+00 -3.629250E-09 -1.430810E-10
  1.571000E+03 -4.500000E+01  2.039700E+07  7.222000E+01  0.000000E+00  0.000000E+00  5.986300E-02  1.000000E+00  2.265100E-03  0.000000E+00  1.000000E+00  0.000000E+00  1.025810E+03 -1.387341E-01  1.633842E-01 -2.993518E+00  1.371168E+00 -4.704910E-07  8.089409E-08 -2.818671E-08  4.845451E-09 -7.091282E-10  1.358255E-10  0.000000E+00  0.000000E+00 -4.704910E-07  8.089409E-08  0.000000E+00  0.000000E+00 -2.439950E-09  4.195600E-10
  1.728000E+03 -4.500000E+01  2.039800E+07  7.222000E+01  0.000000E+00  0.000000E+00  5.996000E-02  1.000000E+00  6.714100E-04  0.000000E+00  1.000000E+00  0.000000E+00  1.025510E+03 -1.250069E-01  1.410051E-01 -2.725606E+00  1.506603E+01 -4.234686E-07  5.265769E-09 -2.539780E-08  3.158099E-10 -1.713169E-10  2.259458E-12  0.000000E+00  0.000000E+00 -4.234686E-07  5.265769E-09  0.000000E+00  0.000000E+00 -2.196550E-09  2.731750E-11
  1.900000E+03 -4.500000E+01  2.039900E+07  7.222000E+01  0.000000E+00  0.000000E+00  5.999400E-02  1.000000E+00  1.055900E-04  0.000000E+00  1.000000E+00  0.000000E+00  1.025400E+03 -1.110064E-01  1.389552E-01 -2.478831E+00 -4.015502E+01 -3.759131E-07 -1.665260E-09 -2.255326E-08 -9.985300E-11 -2.551343E-11 -1.036490E-12  0.000000E+00  0.000000E+00 -3.759131E-07 -1.665260E-09  0.000000E+00  0.000000E+00 -1.950000E-09 -8.636000E-12
  2.089000E+03 -4.500000E+01  2.039900E+07  7.222000E+01  0.000000E+00  0.000000E+00  5.999800E-02  1.000000E+00  2.511500E-05  0.000000E+00  1.000000E+00  0.000000E+00  1.025390E+03 -1.038309E-01  1.419902E-01 -2.254162E+00  6.403554E+00 -3.515984E-07  8.591106E-09 -2.109539E-08  5.154591E-10 -8.191947E-12  1.257563E-13  0.000000E+00  0.000000E+00 -3.515984E-07  8.591106E-09  0.000000E+00  0.000000E+00 -1.823900E-09  4.457100E-11
  2.298000E+03 -4.500000E+01  2.040000E+07  7.222000E+01  0.000000E+00  0.000000E+00  5.999900E-02  1.000000E+00  2.147500E-05  0.000000E+00  1.000000E+00  0.000000E+00  1.025390E+03 -9.908194E-02  1.395569E-01 -2.050436E+00  1.174678E+02 -3.355140E-07  3.794695E-10 -2.013047E-08  2.276796E-11 -5.900424E-12  4.582249E-15  0.000000E+00  0.000000E+00 -3.355140E-07  3.794695E-10  0.000000E+00  0.000000E+00 -1.740450E-09  1.968750E-12
  2.527000E+03 -4.500000E+01  2.040100E+07  7.222000E+01  0.000000E+00  0.000000E+00  5.999900E-02  1.000000E+00  1.332600E-05  0.000000E+00  1.000000E+00  0.000000E+00  1.025390E+03 -8.763998E-02  1.381207E-01 -1.864484E+00 -8.124041E+00 -2.967650E-07 -4.501209E-09 -1.780577E-08 -2.700422E-10 -2.752720E-12 -5.052265E-13  0.000000E+00  0.000000E+00 -2.967650E-07 -4.501209E-09  0.000000E+00  0.000000E+00 -1.539450E-09 -2.334600E-11
  2.778000E+03 -4.500000E+01  2.040200E+07  7.222000E+01  0.000000E+00  0.000000E+00  6.000000E-02  1.000000E+00  4.529900E-06  0.000000E+00  1.000000E+00  0.000000E+00  1.025390E+03 -6.615639E-02  1.345888E-01 -1.695681E+00 -1.785893E+00 -2.240161E-07 -1.651110E-08 -1.344093E-08 -9.906171E-10 -6.193214E-13 -8.176550E-13  0.000000E+00  0.000000E+00 -2.240161E-07 -1.651110E-08  0.000000E+00  0.000000E+00 -1.162085E-09 -8.563800E-11
  3.055000E+03 -4.500000E+01  2.040200E+07  7.222000E+01  0.000000E+00  0.000000E+00  6.000000E-02  1.000000E+00  3.417900E-09  0.000000E+00  1.000000E+00  0.000000E+00  1.025390E+03 -2.514426E-02  1.298980E-01 -1.542035E+00 -7.255103E-01 -8.514236E-08 -3.246002E-08 -5.108525E-09 -1.947603E-09 -2.910044E-16 -6.295138E-15  0.000000E+00  0.000000E+00 -8.514236E-08 -3.246002E-08  0.000000E+00  0.000000E+00 -4.416700E-10 -1.683600E-10
  3.359000E+03 -4.500000E+01  2.040200E+07  7.222000E+01  0.000000E+00  0.000000E+00  6.000000E-02  1.000000E+00  7.587400E-14  0.000000E+00  1.000000E+00  0.000000E+00  1.025390E+03 -1.964338E-04  1.398732E-01 -1.402109E+00  1.454573E+01 -6.651528E-10  1.447017E-09 -3.990934E-11  8.682112E-11  7.586946E-18  6.606279E-23  0.000000E+00  0.000000E+00 -6.651528E-10  1.447017E-09  0.000000E+00  0.000000E+00 -3.450500E-12  7.507200E-12
  3.694000E+03 -4.500000E+01  2.040200E+07  7.222000E+01  0.000000E+00  0.000000E+00  6.000000E-02  1.000000E+00  1.352700E-16  0.000000E+00  1.000000E+00  0.000000E+00  1.025390E+03 -1.634984E-03  1.394481E-01 -1.275251E+00  1.252071E+03 -5.536296E-09  1.369285E-11 -3.321780E-10  8.215690E-13 -3.940131E-25  1.611621E-27  0.000000E+00  0.000000E+00 -5.536296E-09  1.369285E-11  0.000000E+00  0.000000E+00 -2.871950E-11  7.104000E-14
  4.062000E+03 -4.500000E+01  2.040200E+07  7.222000E+01  0.000000E+00  0.000000E+00  6.000000E-02  1.000000E+00  1.424900E-18  0.000000E+00  1.000000E+00  0.000000E+00  1.025390E+03 -1.501063E-03  1.394450E-01 -1.159821E+00  8.151398E+04 -5.082820E-09  1.739560E-13 -3.049694E-10  1.043738E-14 -3.807830E-27  2.160455E-31  0.000000E+00  0.000000E+00 -5.082820E-09  1.739560E-13  0.000000E+00  0.000000E+00 -2.636700E-11  9.025050E-16
  4.467000E+03 -4.500000E+01  2.040200E+07  7.222000E+01  0.000000E+00  0.000000E+00  6.000000E-02  1.000000E+00  1.229700E-20  0.000000E+00  1.000000E+00  0.000000E+00  1.025390E+03 -1.376902E-03  1.394441E-01 -1.054661E+00  1.551362E+05 -4.662398E-09  7.562822E-14 -2.797439E-10  4.537696E-15 -3.009363E-29  8.155088E-34  0.000000E+00  0.000000E+00 -4.662398E-09  7.562822E-14  0.000000E+00  0.000000E+00 -2.418600E-11  3.923700E-16
  4.912000E+03 -4.500000E+01  2.040200E+07  7.222000E+01  0.000000E+00  0.000000E+00  6.000000E-02  1.000000E+00  8.724800E-23  0.000000E+00  1.000000E+00  0.000000E+00  1.025390E+03 -1.264080E-03  1.394444E-01 -9.591170E-01  1.438547E+05 -4.280363E-09  6.743734E-14 -2.568219E-10  4.046241E-15 -1.956896E-31  5.190800E-36  0.000000E+00  0.000000E+00 -4.280363E-09  6.743734E-14  0.000000E+00  0.000000E+00 -2.220450E-11  3.498750E-16
  5.401000E+03 -4.500000E+01  2.040200E+07  7.222000E+01  0.000000E+00  0.000000E+00  6.000000E-02  1.000000E+00  5.107300E-25  0.000000E+00  1.000000E+00  0.000000E+00  1.025390E+03 -1.161374E-03  1.394445E-01 -8.723473E-01  1.352154E+05 -3.932573E-09  5.932749E-14 -2.359550E-10  3.559661E-15 -1.051372E-33  2.688629E-38  0.000000E+00  0.000000E+00 -3.932573E-09  5.932749E-14  0.000000E+00  0.000000E+00 -2.040050E-11  3.078000E-16
  5.939000E+03 -4.500000E+01  2.040200E+07  7.222000E+01  0.000000E+00  0.000000E+00  6.000000E-02  1.000000E+00  2.472600E-27  0.000000E+00  1.000000E+00  0.000000E+00  1.025390E+03 -1.067270E-03  1.394446E-01 -7.933185E-01  1.309344E+05 -3.613929E-09  5.066167E-14 -2.168361E-10  3.039705E-15 -4.673392E-36  1.117677E-40  0.000000E+00  0.000000E+00 -3.613929E-09  5.066167E-14  0.000000E+00  0.000000E+00 -1.874750E-11  2.628400E-16
  6.530000E+03 -4.500000E+01  2.040200E+07  7.222000E+01  0.000000E+00  0.000000E+00  6.000000E-02  1.000000E+00  9.914300E-30  0.000000E+00  1.000000E+00  0.000000E+00  1.025390E+03 -9.807278E-04  1.394445E-01 -7.213979E-01  1.325474E+05 -3.320895E-09  4.140303E-14 -1.992536E-10  2.484182E-15 -1.721183E-38  3.681642E-43  0.000000E+00  0.000000E+00 -3.320895E-09  4.140303E-14  0.000000E+00  0.000000E+00 -1.722700E-11  2.148050E-16
  7.181000E+03 -4.500000E+01  2.040200E+07  7.222000E+01  0.000000E+00  0.000000E+00  6.000000E-02  1.000000E+00  3.288300E-32  0.000000E+00  1.000000E+00  0.000000E+00  1.025390E+03 -9.007226E-04  1.394444E-01 -6.559992E-01  1.432259E+05 -3.049983E-09  3.168582E-14 -1.829988E-10  1.901150E-15 -5.241850E-41  9.391509E-46  0.000000E+00  0.000000E+00 -3.049983E-09  3.168582E-14  0.000000E+00  0.000000E+00 -1.582150E-11  1.643900E-16
  7.896000E+03 -4.500000E+01  2.040300E+07  7.222000E+01  0.000000E+00  0.000000E+00  6.000000E-02  1.000000E+00  8.992100E-35  0.000000E+00  1.000000E+00  0.000000E+00  1.025390E+03 -8.262926E-04  1.394444E-01 -5.966240E-01  1.749929E+05 -2.797948E-09  2.144754E-14 -1.678768E-10  1.286852E-15 -1.315422E-43  1.746821E-48  0.000000E+00  0.000000E+00 -2.797948E-09  2.144754E-14  0.000000E+00  0.000000E+00 -1.451400E-11  1.112750E-16
  8.682000E+03 -4.500000E+01  2.040300E+07  7.222000E+01  0.000000E+00  0.000000E+00  6.000000E-02  1.000000E+00  2.013900E-37  0.000000E+00  1.000000E+00  0.000000E+00  1.025390E+03 -7.561820E-04  1.394444E-01 -5.425999E-01  2.864875E+05 -2.560548E-09  1.083541E-14 -1.536326E-10  6.501257E-16 -2.694794E-46  1.985876E-51  0.000000E+00  0.000000E+00 -2.560548E-09  1.083541E-14  0.000000E+00  0.000000E+00 -1.328250E-11  5.621600E-17
  9.547000E+03 -4.500000E+01  2.040300E+07  7.222000E+01  0.000000E+00  0.000000E+00  6.000000E-02  1.000000E+00  3.664300E-70  0.000000E+00  1.000000E+00  0.000000E+00  1.025390E+03 -3.610203E-04  1.394444E-01 -2.584188E-01 -1.145575E+06 -1.222471E-09 -2.847009E-14 -7.334818E-11 -1.708203E-15 -4.479471E-79 -1.047728E-83  0.000000E+00  0.000000E+00 -1.222471E-09 -2.847009E-14  0.000000E+00  0.000000E+00 -6.341500E-12 -1.476888E-16
  3.750000E-02 -5.500000E+01  2.049300E+07  7.278000E+01  5.429800E-02  0.000000E+00  1.331100E-01  4.322500E-03  2.701900E-02 -6.407100E+03  1.000000E+00  6.520000E+02  1.084510E+03 -1.444228E-04 -2.835277E+00 -2.905359E+04  1.465184E+07 -5.274745E-10 -1.095085E-05 -6.808563E-11 -1.445557E-06 -1.453152E-11 -2.966211E-07 -3.114994E-15  9.168251E-10 -5.274713E-10 -1.095178E-05 -4.680300E-16  1.383050E-10 -2.742950E-12 -5.684500E-08
  1.162000E-01 -5.500000E+01  2.049300E+07  7.278000E+01  5.429800E-02  0.000000E+00  1.290800E-01  4.334900E-03  2.754400E-02 -6.407000E+03  1.000000E+00  6.520000E+02  1.081610E+03 -4.553198E-04 -2.691740E+00 -4.295080E+04  4.311572E+06 -1.658018E-09 -1.036488E-05 -2.103911E-10 -1.326160E-06 -4.615422E-11 -2.862045E-07 -7.275652E-15  9.168280E-10 -1.658010E-09 -1.036579E-05 -1.093180E-15  1.383050E-10 -8.634450E-12 -5.394750E-08
  2.028000E-01 -5.500000E+01  2.049300E+07  7.278000E+01  5.429800E-02  0.000000E+00  1.258700E-01  4.344700E-03  2.796800E-02 -6.407000E+03  1.000000E+00  6.520000E+02  1.079320E+03 -8.136808E-04 -2.575013E+00 -2.274756E+04  2.251298E+06 -2.952526E-09 -9.893858E-06 -3.669950E-10 -1.233914E-06 -8.320769E-11 -2.774170E-07 -8.888464E-15  9.167946E-10 -2.952518E-09 -9.894766E-06 -1.335500E-15  1.383000E-10 -1.540250E-11 -5.160700E-08
  2.980000E-01 -5.500000E+01  2.049300E+07  7.278000E+01  5.429800E-02  0.000000E+00  1.233200E-01  4.352500E-03  2.831000E-02 -6.407000E+03  1.000000E+00  6.520000E+02  1.077500E+03 -1.224177E-03 -2.480228E+00 -1.518077E+04  1.396103E+06 -4.428478E-09 -9.514944E-06 -5.404832E-10 -1.162116E-06 -1.261465E-10 -2.700715E-07 -1.043835E-14  9.166899E-10 -4.428475E-09 -9.515854E-06 -1.568350E-15  1.382850E-10 -2.313650E-11 -4.971500E-08
  4.027000E-01 -5.500000E+01  2.049300E+07  7.278000E+01  5.429800E-02  0.000000E+00  1.211600E-01  4.359100E-03  2.860400E-02 -6.407000E+03  1.000000E+00  6.520000E+02  1.075960E+03 -1.691749E-03 -2.398592E+00 -1.115630E+04  9.407210E+05 -6.103418E-09 -9.191024E-06 -7.327519E-10 -1.102408E-06 -1.755140E-10 -2.635977E-07 -1.350740E-14  9.165050E-10 -6.103418E-09 -9.191925E-06 -2.029500E-15  1.382550E-10 -3.192900E-11 -4.809200E-08
  5.178000E-01 -5.500000E+01  2.049300E+07  7.278000E+01  5.429700E-02  0.000000E+00  1.192400E-01  4.364900E-03  2.886700E-02 -6.407000E+03  1.000000E+00  6.520000E+02  1.074600E+03 -2.223899E-03 -2.325255E+00 -8.655036E+03  6.659676E+05 -8.003640E-09 -8.901887E-06 -9.464035E-10 -1.050395E-06 -2.321512E-10 -2.576675E-07 -1.925756E-14  9.162162E-10 -8.003626E-09 -8.902805E-06 -2.893500E-15  1.382150E-10 -4.191950E-11 -4.663900E-08
  6.444000E-01 -5.500000E+01  2.049300E+07  7.278000E+01  5.429700E-02  0.000000E+00  1.174800E-01  4.370200E-03  2.910900E-02 -6.407000E+03  1.000000E+00  6.520000E+02  1.073350E+03 -2.828514E-03 -2.257434E+00 -6.950860E+03  4.870104E+05 -1.015646E-08 -8.636044E-06 -1.183905E-09 -1.003628E-06 -2.969646E-10 -2.520868E-07 -2.834671E-14  9.158114E-10 -1.015642E-08 -8.636957E-06 -4.259200E-15  1.381550E-10 -5.325350E-11 -4.529950E-08
  7.835000E-01 -5.500000E+01  2.049300E+07  7.278000E+01  5.429600E-02  0.000000E+00  1.158400E-01  4.375200E-03  2.933800E-02 -6.406900E+03  1.000000E+00  6.520000E+02  1.072200E+03 -3.514658E-03 -2.193451E+00 -5.717446E+03  3.643925E+05 -1.259323E-08 -8.386561E-06 -1.448014E-09 -9.606556E-07 -3.710057E-10 -2.467389E-07 -4.077450E-14  9.152780E-10 -1.259319E-08 -8.387481E-06 -6.126650E-15  1.380800E-10 -6.609900E-11 -4.403950E-08
  9.366000E-01 -5.500000E+01  2.049300E+07  7.278000E+01  5.429500E-02  0.000000E+00  1.142900E-01  4.379900E-03  2.955500E-02 -6.406800E+03  1.000000E+00  6.520000E+02  1.071100E+03 -4.292386E-03 -2.132349E+00 -4.786657E+03  2.773598E+05 -1.534862E-08 -8.149475E-06 -1.741762E-09 -9.206398E-07 -4.554385E-10 -2.415552E-07 -5.580459E-14  9.146003E-10 -1.534860E-08 -8.150392E-06 -8.385200E-15  1.379800E-10 -8.064150E-11 -4.283900E-08
  1.105000E+00 -5.500000E+01  2.049300E+07  7.278000E+01  5.429400E-02  0.000000E+00  1.128100E-01  4.384300E-03  2.976400E-02 -6.406800E+03  1.000000E+00  6.520000E+02  1.070060E+03 -5.171037E-03 -2.073717E+00 -4.061517E+03  2.138141E+05 -1.845476E-08 -7.923084E-06 -2.067858E-09 -8.831822E-07 -5.513521E-10 -2.365110E-07 -7.221999E-14  9.137537E-10 -1.845476E-08 -7.923999E-06 -1.085225E-14  1.378550E-10 -9.705000E-11 -4.169000E-08
  1.290000E+00 -5.500000E+01  2.049300E+07  7.278000E+01  5.429300E-02  0.000000E+00  1.114100E-01  4.388500E-03  2.996300E-02 -6.406700E+03  1.000000E+00  6.520000E+02  1.069080E+03 -6.157944E-03 -2.017591E+00 -3.482810E+03  1.666139E+05 -2.193675E-08 -7.707352E-06 -2.428253E-09 -8.481922E-07 -6.596263E-10 -2.316155E-07 -8.914792E-14  9.126957E-10 -2.193675E-08 -7.708275E-06 -1.339650E-14  1.376950E-10 -1.154650E-10 -4.059300E-08
  1.493000E+00 -5.500000E+01  2.049300E+07  7.278000E+01  5.429100E-02  0.000000E+00  1.100900E-01  4.392500E-03  3.015200E-02 -6.406500E+03  1.000000E+00  6.520000E+02  1.068150E+03 -7.257125E-03 -1.964058E+00 -3.012315E+03  1.308802E+05 -2.580752E-08 -7.502550E-06 -2.823423E-09 -8.156125E-07 -7.807983E-10 -2.268842E-07 -1.066719E-13  9.113700E-10 -2.580747E-08 -7.503425E-06 -1.603000E-14  1.375050E-10 -1.359550E-10 -3.954850E-08
  1.717000E+00 -5.500000E+01  2.049300E+07  7.278000E+01  5.428900E-02  0.000000E+00  1.088200E-01  4.396300E-03  3.033500E-02 -6.406400E+03  1.000000E+00  6.520000E+02  1.067260E+03 -8.469514E-03 -1.912672E+00 -2.623577E+03  1.035368E+05 -3.006871E-08 -7.306764E-06 -3.252282E-09 -7.850593E-07 -9.151075E-10 -2.222866E-07 -1.252814E-13  9.097251E-10 -3.006857E-08 -7.307674E-06 -1.882700E-14  1.372600E-10 -1.585300E-10 -3.854900E-08
  1.963000E+00 -5.500000E+01  2.049300E+07  7.278000E+01  5.428600E-02  0.000000E+00  1.075900E-01  4.400000E-03  3.051200E-02 -6.406200E+03  1.000000E+00  6.520000E+02  1.066410E+03 -9.795185E-03 -1.862683E+00 -2.297851E+03  8.234519E+04 -3.471821E-08 -7.117039E-06 -3.712937E-09 -7.559786E-07 -1.062744E-09 -2.177624E-07 -1.454486E-13  9.076967E-10 -3.471805E-08 -7.117952E-06 -2.185900E-14  1.369650E-10 -1.831900E-10 -3.757800E-08
  2.234000E+00 -5.500000E+01  2.049300E+07  7.278000E+01  5.428300E-02  0.000000E+00  1.063800E-01  4.403600E-03  3.068900E-02 -6.405900E+03  1.000000E+00  6.520000E+02  1.065560E+03 -1.123950E-02 -1.813037E+00 -2.022155E+03  6.579892E+04 -3.977211E-08 -6.929326E-06 -4.204903E-09 -7.276962E-07 -1.224533E-09 -2.132215E-07 -1.678848E-13  9.052326E-10 -3.977197E-08 -6.930244E-06 -2.523300E-14  1.366000E-10 -2.100250E-10 -3.661600E-08
  2.531000E+00 -5.500000E+01  2.049300E+07  7.278000E+01  5.427800E-02  0.000000E+00  1.051500E-01  4.407300E-03  3.086900E-02 -6.405600E+03  1.000000E+00  6.520000E+02  1.064700E+03 -1.281305E-02 -1.762578E+00 -1.786924E+03  5.277669E+04 -4.526427E-08 -6.739223E-06 -4.728997E-09 -6.995247E-07 -1.401935E-09 -2.085600E-07 -1.935826E-13  9.022815E-10 -4.526411E-08 -6.740121E-06 -2.909800E-14  1.361650E-10 -2.392200E-10 -3.563950E-08
  2.858000E+00 -5.500000E+01  2.049300E+07  7.278000E+01  5.427300E-02  0.000000E+00  1.038800E-01  4.411100E-03  3.105600E-02 -6.405300E+03  1.000000E+00  6.520000E+02  1.063820E+03 -1.453397E-02 -1.710281E+00 -1.584823E+03  4.248423E+04 -5.125438E-08 -6.542832E-06 -5.288299E-09 -6.709038E-07 -1.597288E-09 -2.036817E-07 -2.240488E-13  8.987988E-10 -5.125403E-08 -6.543726E-06 -3.368100E-14  1.356550E-10 -2.711050E-10 -3.462900E-08
  3.218000E+00 -5.500000E+01  2.049300E+07  7.278000E+01  5.426600E-02  0.000000E+00  1.025600E-01  4.415000E-03  3.125200E-02 -6.404800E+03  1.000000E+00  6.520000E+02  1.062900E+03 -1.642371E-02 -1.655508E+00 -1.409974E+03  3.429241E+04 -5.781429E-08 -6.337933E-06 -5.887467E-09 -6.415586E-07 -1.813265E-09 -1.985222E-07 -2.613401E-13  8.947459E-10 -5.781379E-08 -6.338826E-06 -3.929200E-14  1.350550E-10 -3.060700E-10 -3.357350E-08
  3.613000E+00 -5.500000E+01  2.049300E+07  7.278000E+01  5.425900E-02  0.000000E+00  1.011900E-01  4.419000E-03  3.145500E-02 -6.404300E+03  1.000000E+00  6.520000E+02  1.061950E+03 -1.850114E-02 -1.598921E+00 -1.257754E+03  2.774612E+04 -6.500655E-08 -6.127004E-06 -6.530030E-09 -6.119290E-07 -2.052293E-09 -1.931332E-07 -3.097872E-13  8.900946E-10 -6.500610E-08 -6.127898E-06 -4.658300E-14  1.343700E-10 -3.444550E-10 -3.248450E-08
  4.048000E+00 -5.500000E+01  2.049300E+07  7.278000E+01  5.425000E-02  0.000000E+00  9.979200E-02  4.423200E-03  3.166500E-02 -6.403600E+03  1.000000E+00  6.520000E+02  1.060980E+03 -2.077057E-02 -1.540574E+00 -1.124557E+03  2.248602E+04 -7.284030E-08 -5.910401E-06 -7.212386E-09 -5.821273E-07 -2.315372E-09 -1.875138E-07 -3.757030E-13  8.849064E-10 -7.283990E-08 -5.911290E-06 -5.650500E-14  1.336050E-10 -3.863200E-10 -3.136400E-08
  4.526000E+00 -5.500000E+01  2.049300E+07  7.278000E+01  5.424000E-02  0.000000E+00  9.832400E-02  4.427500E-03  3.188700E-02 -6.402900E+03  1.000000E+00  6.520000E+02  1.059960E+03 -2.324111E-02 -1.479315E+00 -1.007627E+03  1.827384E+04 -8.134008E-08 -5.683897E-06 -7.931511E-09 -5.516099E-07 -2.604151E-09 -1.815478E-07 -4.620648E-13  8.793539E-10 -8.133957E-08 -5.684775E-06 -6.950700E-14  1.327900E-10 -4.318150E-10 -3.019050E-08
  5.052000E+00 -5.500000E+01  2.049300E+07  7.278000E+01  5.422900E-02  0.000000E+00  9.678200E-02  4.432100E-03  3.212100E-02 -6.402100E+03  1.000000E+00  6.520000E+02  1.058900E+03 -2.592794E-02 -1.414731E+00 -9.046985E+02  1.485821E+04 -9.055228E-08 -5.446081E-06 -8.687031E-09 -5.202786E-07 -2.920919E-09 -1.751839E-07 -5.672250E-13  8.736442E-10 -9.055165E-08 -5.446957E-06 -8.534300E-14  1.319500E-10 -4.812100E-10 -2.895600E-08
  5.630000E+00 -5.500000E+01  2.049300E+07  7.278000E+01  5.421800E-02  0.000000E+00  9.517200E-02  4.436900E-03  3.236700E-02 -6.401400E+03  1.000000E+00  6.520000E+02  1.057790E+03 -2.882595E-02 -1.347129E+00 -8.134660E+02  1.209601E+04 -1.004516E-07 -5.198273E-06 -9.470963E-09 -4.884206E-07 -3.265774E-09 -1.684402E-07 -6.884576E-13  8.679785E-10 -1.004510E-07 -5.199136E-06 -1.036060E-13  1.311150E-10 -5.343850E-10 -2.766650E-08
  6.266000E+00 -5.500000E+01  2.049300E+07  7.278000E+01  5.420700E-02  0.000000E+00  9.348300E-02  4.441800E-03  3.262800E-02 -6.400600E+03  1.000000E+00  6.520000E+02  1.056630E+03 -3.192963E-02 -1.276064E+00 -7.325494E+02  9.851659E+03 -1.110106E-07 -4.938940E-06 -1.027444E-08 -4.559382E-07 -3.638855E-09 -1.612603E-07 -8.210104E-13  8.625744E-10 -1.110099E-07 -4.939798E-06 -1.235800E-13  1.303250E-10 -5.912150E-10 -2.631400E-08
  6.965000E+00 -5.500000E+01  2.049300E+07  7.278000E+01  5.419700E-02  0.000000E+00  9.171200E-02  4.447000E-03  3.290300E-02 -6.399800E+03  1.000000E+00  6.520000E+02  1.055410E+03 -3.521462E-02 -1.201451E+00 -6.606243E+02  8.031195E+03 -1.221348E-07 -4.667946E-06 -1.108152E-08 -4.229260E-07 -4.038273E-09 -1.536220E-07 -9.552989E-13  8.575453E-10 -1.221338E-07 -4.668805E-06 -1.438200E-13  1.295850E-10 -6.512250E-10 -2.489800E-08
  7.734000E+00 -5.500000E+01  2.049300E+07  7.278000E+01  5.418600E-02  0.000000E+00  8.984000E-02  4.452500E-03  3.319600E-02 -6.399100E+03  1.000000E+00  6.520000E+02  1.054130E+03 -3.864354E-02 -1.122448E+00 -5.964527E+02  6.545373E+03 -1.336835E-07 -4.382413E-06 -1.187155E-08 -3.891513E-07 -4.460746E-09 -1.454246E-07 -1.077456E-12  8.527722E-10 -1.336824E-07 -4.383269E-06 -1.622400E-13  1.288800E-10 -7.136900E-10 -2.340250E-08
  8.579000E+00 -5.500000E+01  2.049300E+07  7.278000E+01  5.417500E-02  0.000000E+00  8.785500E-02  4.458300E-03  3.351000E-02 -6.398300E+03  1.000000E+00  6.520000E+02  1.052770E+03 -4.218756E-02 -1.038524E+00 -5.391229E+02  5.331570E+03 -1.455488E-07 -4.080637E-06 -1.262872E-08 -3.545746E-07 -4.903774E-09 -1.365953E-07 -1.176238E-12  8.476907E-10 -1.455477E-07 -4.081486E-06 -1.771500E-13  1.281300E-10 -7.780500E-10 -2.181800E-08
  9.508000E+00 -5.500000E+01  2.049300E+07  7.278000E+01  5.416200E-02  0.000000E+00  8.576500E-02  4.464400E-03  3.384400E-02 -6.397400E+03  1.000000E+00  6.520000E+02  1.051340E+03 -4.578244E-02 -9.500593E-01 -4.877877E+02  4.338110E+03 -1.575025E-07 -3.764237E-06 -1.332852E-08 -3.195659E-07 -5.360589E-09 -1.271520E-07 -1.252470E-12  8.413953E-10 -1.575011E-07 -3.765070E-06 -1.886800E-13  1.272050E-10 -8.431050E-10 -2.015200E-08
  1.053000E+01 -5.500000E+01  2.049300E+07  7.278000E+01  5.414600E-02  0.000000E+00  8.356800E-02  4.470800E-03  3.419800E-02 -6.396200E+03  1.000000E+00  6.520000E+02  1.049850E+03 -4.930926E-02 -8.571816E-01 -4.417196E+02  3.523397E+03 -1.691304E-07 -3.433903E-06 -1.393218E-08 -2.843759E-07 -5.817907E-09 -1.170873E-07 -1.312365E-12  8.332187E-10 -1.691289E-07 -3.434736E-06 -1.977700E-13  1.260000E-10 -9.066550E-10 -1.840850E-08
  1.165000E+01 -5.500000E+01  2.049300E+07  7.278000E+01  5.412700E-02  0.000000E+00  8.126100E-02  4.477500E-03  3.457300E-02 -6.394900E+03  1.000000E+00  6.520000E+02  1.048280E+03 -5.261370E-02 -7.597360E-01 -4.003645E+02  2.852025E+03 -1.799018E-07 -3.089332E-06 -1.439530E-08 -2.491380E-07 -6.257802E-09 -1.063632E-07 -1.355531E-12  8.227242E-10 -1.799004E-07 -3.090155E-06 -2.043550E-13  1.244550E-10 -9.658500E-10 -1.658450E-08
  1.289000E+01 -5.500000E+01  2.049300E+07  7.278000E+01  5.410400E-02  0.000000E+00  7.884300E-02  4.484500E-03  3.497000E-02 -6.393200E+03  1.000000E+00  6.520000E+02  1.046650E+03 -5.550693E-02 -6.576765E-01 -3.631717E+02  2.297123E+03 -1.891797E-07 -2.730596E-06 -1.467322E-08 -2.140353E-07 -6.657287E-09 -9.495186E-08 -1.376020E-12  8.095129E-10 -1.891778E-07 -2.731403E-06 -2.075400E-13  1.225000E-10 -1.017235E-09 -1.468050E-08
  1.425000E+01 -5.500000E+01  2.049300E+07  7.278000E+01  5.407500E-02  0.000000E+00  7.633700E-02  4.491800E-03  3.538700E-02 -6.391200E+03  1.000000E+00  6.520000E+02  1.044960E+03 -5.774489E-02 -5.521040E-01 -3.296224E+02  1.833909E+03 -1.961519E-07 -2.361794E-06 -1.471833E-08 -1.796366E-07 -6.985457E-09 -8.295369E-08 -1.366630E-12  7.931248E-10 -1.961502E-07 -2.362586E-06 -2.062450E-13  1.200850E-10 -1.056400E-09 -1.271700E-08
  1.574000E+01 -5.500000E+01  2.049300E+07  7.278000E+01  5.404100E-02  0.000000E+00  7.377100E-02  4.499200E-03  3.581900E-02 -6.388700E+03  1.000000E+00  6.520000E+02  1.043230E+03 -5.906377E-02 -4.442829E-01 -2.993761E+02  1.443233E+03 -1.999560E-07 -1.987477E-06 -1.449209E-08 -1.464648E-07 -7.207389E-09 -7.049806E-08 -1.322143E-12  7.731460E-10 -1.999550E-07 -1.988253E-06 -1.996700E-13  1.171300E-10 -1.078650E-09 -1.071800E-08
  1.739000E+01 -5.500000E+01  2.049300E+07  7.278000E+01  5.400000E-02  0.000000E+00  7.119600E-02  4.506500E-03  3.625600E-02 -6.385800E+03  1.000000E+00  6.520000E+02  1.041500E+03 -5.924177E-02 -3.365285E-01 -2.720412E+02  1.107229E+03 -1.998950E-07 -1.615702E-06 -1.398449E-08 -1.152404E-07 -7.291167E-09 -5.784734E-08 -1.245933E-12  7.493059E-10 -1.998941E-07 -1.616447E-06 -1.883100E-13  1.136000E-10 -1.080050E-09 -8.726500E-09
  1.919000E+01 -5.500000E+01  2.049300E+07  7.278000E+01  5.395300E-02  0.000000E+00  6.871000E-02  4.513700E-03  3.668400E-02 -6.382500E+03  1.000000E+00  6.520000E+02  1.039840E+03 -5.824471E-02 -2.330646E-01 -2.471999E+02  8.094720E+02 -1.959194E-07 -1.260837E-06 -1.324185E-08 -8.702936E-08 -7.226368E-09 -4.551074E-08 -1.154429E-12  7.220771E-10 -1.959182E-07 -1.261560E-06 -1.746400E-13  1.095655E-10 -1.060100E-09 -6.820350E-09
  2.118000E+01 -5.500000E+01  2.049300E+07  7.278000E+01  5.390200E-02  0.000000E+00  6.643400E-02  4.520200E-03  3.707900E-02 -6.378800E+03  1.000000E+00  6.520000E+02  1.038320E+03 -5.653150E-02 -1.389931E-01 -2.245968E+02  5.335838E+02 -1.896307E-07 -9.399241E-07 -1.241661E-08 -6.284845E-08 -7.064212E-09 -3.413313E-08 -1.074886E-12  6.930275E-10 -1.896296E-07 -9.406178E-07 -1.627650E-13  1.052590E-10 -1.027400E-09 -5.092050E-09
  2.336000E+01 -5.500000E+01  2.049300E+07  7.278000E+01  5.385100E-02  0.000000E+00  6.448800E-02  4.525700E-03  3.742100E-02 -6.375200E+03  1.000000E+00  6.520000E+02  1.037020E+03 -5.516044E-02 -5.929467E-02 -2.040295E+02  2.621425E+02 -1.846018E-07 -6.693285E-07 -1.175998E-08 -4.345846E-08 -6.934497E-09 -2.437152E-08 -1.031778E-12  6.645831E-10 -1.846011E-07 -6.699926E-07 -1.563800E-13  1.010315E-10 -1.001250E-09 -3.631350E-09
  2.576000E+01 -5.500000E+01  2.049300E+07  7.278000E+01  5.380200E-02  0.000000E+00  6.290800E-02  4.530200E-03  3.770000E-02 -6.371700E+03  1.000000E+00  6.520000E+02  1.035970E+03 -5.545136E-02  4.816085E-03 -1.853401E+02 -3.407650E+01 -1.852289E-07 -4.525454E-07 -1.153556E-08 -2.862770E-08 -7.004907E-09 -1.643220E-08 -1.039970E-12  6.384283E-10 -1.852282E-07 -4.531839E-07 -1.577600E-13  9.714500E-11 -1.005500E-09 -2.458800E-09
  2.840000E+01 -5.500000E+01  2.049300E+07  7.278000E+01  5.375800E-02  0.000000E+00  6.166300E-02  4.533700E-03  3.792100E-02 -6.368500E+03  1.000000E+00  6.520000E+02  1.035150E+03 -5.830145E-02  5.494602E-02 -1.683472E+02 -4.390014E+02 -1.944664E-07 -2.836540E-07 -1.189489E-08 -1.755790E-08 -7.392726E-09 -1.016449E-08 -1.103776E-12  6.150932E-10 -1.944653E-07 -2.842678E-07 -1.675750E-13  9.367000E-11 -1.056350E-09 -1.543650E-09
  3.131000E+01 -5.500000E+01  2.049300E+07  7.278000E+01  5.371700E-02  0.000000E+00  6.070600E-02  4.536400E-03  3.809300E-02 -6.365600E+03  1.000000E+00  6.520000E+02  1.034510E+03 -6.352991E-02  9.301997E-02 -1.528973E+02 -1.346311E+03 -2.116746E-07 -1.558004E-07 -1.277037E-08 -9.491877E-09 -8.078614E-09 -5.367190E-09 -1.208961E-12  5.942019E-10 -2.116731E-07 -1.563941E-07 -1.836750E-13  9.055550E-11 -1.150400E-09 -8.498100E-10
  3.450000E+01 -5.500000E+01  2.049300E+07  7.278000E+01  5.367900E-02  0.000000E+00  5.999000E-02  4.538500E-03  3.822100E-02 -6.362900E+03  1.000000E+00  6.520000E+02  1.034040E+03 -6.911792E-02  1.222382E-01 -1.388706E+02 -9.757756E+05 -2.301059E-07 -5.799331E-08 -1.373928E-08 -3.513434E-09 -8.807753E-09 -1.666217E-09 -1.317067E-12  5.749572E-10 -2.301046E-07 -5.856829E-08 -2.002300E-13  8.768750E-11 -1.251000E-09 -3.183721E-10
  3.801000E+01 -5.500000E+01  2.049300E+07  7.278000E+01  5.364700E-02  0.000000E+00  5.944700E-02  4.540000E-03  3.831900E-02 -6.360600E+03  1.000000E+00  6.520000E+02  1.033680E+03 -7.313381E-02  1.429946E-01 -1.261292E+02 -5.590961E+02 -2.433243E-07  1.115090E-08 -1.441288E-08  6.297131E-10 -9.334543E-09  9.614697E-10 -1.390372E-12  5.581142E-10 -2.433230E-07  1.059278E-08 -2.114950E-13  8.517200E-11 -1.323250E-09  5.760000E-11
  4.187000E+01 -5.500000E+01  2.049300E+07  7.278000E+01  5.361800E-02  0.000000E+00  5.902900E-02  4.541200E-03  3.839400E-02 -6.358500E+03  1.000000E+00  6.520000E+02  1.033400E+03 -7.575834E-02  1.545127E-01 -1.145604E+02  7.272270E+03 -2.519313E-07  4.944220E-08 -1.482667E-08  2.891766E-09 -9.682054E-09  2.417519E-09 -1.429613E-12  5.436349E-10 -2.519299E-07  4.889854E-08 -2.175750E-13  8.300800E-11 -1.370350E-09  2.659325E-10
  4.612000E+01 -5.500000E+01  2.049300E+07  7.278000E+01  5.359200E-02  0.000000E+00  5.868100E-02  4.542200E-03  3.845700E-02 -6.356700E+03  1.000000E+00  6.520000E+02  1.033170E+03 -7.777025E-02  1.612878E-01 -1.040658E+02  2.200097E+03 -2.585146E-07  7.187777E-08 -1.513221E-08  4.203867E-09 -9.949861E-09  3.268798E-09 -1.461874E-12  5.308526E-10 -2.585131E-07  7.134659E-08 -2.225750E-13  8.109600E-11 -1.406400E-09  3.880550E-10
  5.079000E+01 -5.500000E+01  2.049300E+07  7.278000E+01  5.357400E-02  0.000000E+00  5.839400E-02  4.543000E-03  3.850900E-02 -6.355400E+03  1.000000E+00  6.520000E+02  1.032980E+03 -7.945714E-02  1.655929E-01 -9.452752E+01  1.389647E+03 -2.640320E-07  8.611317E-08 -1.538629E-08  5.023878E-09 -1.017467E-08  3.810212E-09 -1.481800E-12  5.216936E-10 -2.640305E-07  8.559138E-08 -2.256850E-13  7.972500E-11 -1.436650E-09  4.655850E-10
  5.592000E+01 -5.500000E+01  2.049300E+07  7.278000E+01  5.355500E-02  0.000000E+00  5.815800E-02  4.543600E-03  3.855100E-02 -6.354000E+03  1.000000E+00  6.520100E+02  1.032830E+03 -8.008417E-02  1.698134E-01 -8.587225E+01  9.389598E+02 -2.660429E-07  1.000461E-07 -1.544763E-08  5.821498E-09 -1.026226E-08  4.340045E-09 -1.470037E-12  5.117591E-10 -2.660415E-07  9.953415E-08 -2.239750E-13  7.823700E-11 -1.447750E-09  5.414850E-10
  6.156000E+01 -5.500000E+01  2.049300E+07  7.278000E+01  5.353500E-02  0.000000E+00  5.797100E-02  4.544200E-03  3.858500E-02 -6.352600E+03  1.000000E+00  6.520100E+02  1.032700E+03 -7.896311E-02  1.719641E-01 -7.801978E+01  7.145453E+02 -2.622630E-07  1.071222E-07 -1.518564E-08  6.211740E-09 -1.012414E-08  4.607427E-09 -1.430115E-12  5.020872E-10 -2.622611E-07  1.066200E-07 -2.179700E-13  7.678850E-11 -1.427300E-09  5.801100E-10
  6.777000E+01 -5.500000E+01  2.049300E+07  7.278000E+01  5.351700E-02  0.000000E+00  5.783200E-02  4.544600E-03  3.861100E-02 -6.351300E+03  1.000000E+00  6.520100E+02  1.032610E+03 -7.686442E-02  1.711765E-01 -7.088360E+01  5.994996E+02 -2.552527E-07  1.044881E-07 -1.474941E-08  6.038891E-09 -9.859003E-09  4.501409E-09 -1.374177E-12  4.936001E-10 -2.552504E-07  1.039946E-07 -2.095150E-13  7.551650E-11 -1.389200E-09  5.658750E-10
  7.460000E+01 -5.500000E+01  2.049400E+07  7.278000E+01  5.349900E-02  0.000000E+00  5.773400E-02  4.544900E-03  3.862800E-02 -6.350000E+03  1.000000E+00  6.520100E+02  1.032550E+03 -7.427358E-02  1.696239E-01 -6.440335E+01  5.137896E+02 -2.466220E-07  9.932866E-08 -1.423020E-08  5.725701E-09 -9.529369E-09  4.297030E-09 -1.309856E-12  4.852896E-10 -2.466209E-07  9.884328E-08 -1.997750E-13  7.427050E-11 -1.342250E-09  5.378850E-10
  8.210000E+01 -5.500000E+01  2.049400E+07  7.278000E+01  5.348200E-02  0.000000E+00  5.766600E-02  4.545000E-03  3.864100E-02 -6.348800E+03  1.000000E+00  6.520100E+02  1.032500E+03 -7.041129E-02  1.690491E-01 -5.851980E+01  4.286375E+02 -2.337807E-07  9.740086E-08 -1.347628E-08  5.603773E-09 -9.035541E-09  4.216646E-09 -1.228024E-12  4.770296E-10 -2.337798E-07  9.692380E-08 -1.873500E-13  7.303150E-11 -1.272400E-09  5.274650E-10
  9.035000E+01 -5.500000E+01  2.049400E+07  7.278000E+01  5.346800E-02  0.000000E+00  5.762300E-02  4.545200E-03  3.864900E-02 -6.347800E+03  1.000000E+00  6.520100E+02  1.032480E+03 -6.468994E-02  1.687992E-01 -5.318214E+01  3.563114E+02 -2.147756E-07  9.655125E-08 -1.237369E-08  5.545710E-09 -8.302272E-09  4.178857E-09 -1.118770E-12  4.700856E-10 -2.147747E-07  9.608111E-08 -1.707200E-13  7.198850E-11 -1.169000E-09  5.229000E-10
  9.942000E+01 -5.500000E+01  2.049400E+07  7.278000E+01  5.345600E-02  0.000000E+00  5.760100E-02  4.545200E-03  3.865300E-02 -6.346900E+03  1.000000E+00  6.520100E+02  1.032460E+03 -5.810980E-02  1.671870E-01 -4.832640E+01  3.088092E+02 -1.929254E-07  9.121484E-08 -1.111192E-08  5.232146E-09 -7.458163E-09  3.968124E-09 -9.981514E-13  4.641410E-10 -1.929247E-07  9.075063E-08 -1.523400E-13  7.109600E-11 -1.050075E-09  4.939050E-10
  1.094000E+02 -5.500000E+01  2.049400E+07  7.278000E+01  5.344700E-02  0.000000E+00  5.759300E-02  4.545300E-03  3.865400E-02 -6.346300E+03  1.000000E+00  6.520100E+02  1.032460E+03 -5.194854E-02  1.656599E-01 -4.391800E+01  2.677154E+02 -1.724690E-07  8.616581E-08 -9.932981E-09  4.938501E-09 -6.667487E-09  3.769108E-09 -8.885837E-13  4.594793E-10 -1.724682E-07  8.570639E-08 -1.356400E-13  7.039500E-11 -9.387200E-10  4.664550E-10
  1.204000E+02 -5.500000E+01  2.049400E+07  7.278000E+01  5.344000E-02  0.000000E+00  5.759300E-02  4.545300E-03  3.865400E-02 -6.345800E+03  1.000000E+00  6.520200E+02  1.032460E+03 -4.573000E-02  1.657260E-01 -3.991701E+01  2.210212E+02 -1.518236E-07  8.637999E-08 -8.744216E-09  4.949770E-09 -5.869317E-09  3.774629E-09 -7.801653E-13  4.563756E-10 -1.518230E-07  8.592360E-08 -1.191050E-13  6.992900E-11 -8.263450E-10  4.676400E-10
  1.324000E+02 -5.500000E+01  2.049400E+07  7.278000E+01  5.343600E-02  0.000000E+00  5.759700E-02  4.545300E-03  3.865400E-02 -6.345500E+03  1.000000E+00  6.520200E+02  1.032460E+03 -3.828978E-02  1.663102E-01 -3.628052E+01  1.799191E+02 -1.271229E-07  8.830357E-08 -7.322104E-09  5.060376E-09 -4.914315E-09  3.847160E-09 -6.511121E-13  4.544500E-10 -1.271220E-07  8.784914E-08 -9.940900E-14  6.963950E-11 -6.918950E-10  4.781200E-10
  1.457000E+02 -5.500000E+01  2.049400E+07  7.278000E+01  5.343100E-02  0.000000E+00  5.760200E-02  4.545300E-03  3.865300E-02 -6.345200E+03  1.000000E+00  6.520200E+02  1.032460E+03 -3.092107E-02  1.637131E-01 -3.297694E+01  1.618318E+02 -1.026591E-07  7.972225E-08 -5.913545E-09  4.566431E-09 -3.968504E-09  3.513888E-09 -5.232015E-13  4.527516E-10 -1.026586E-07  7.926934E-08 -7.988650E-14  6.938450E-11 -5.587400E-10  4.314200E-10
  1.603000E+02 -5.500000E+01  2.049400E+07  7.278000E+01  5.342600E-02  0.000000E+00  5.760700E-02  4.545300E-03  3.865200E-02 -6.344800E+03  1.000000E+00  6.520200E+02  1.032460E+03 -2.616092E-02  1.592469E-01 -2.997701E+01  1.592882E+02 -8.685587E-08  6.496589E-08 -5.003679E-09  3.716780E-09 -3.357514E-09  2.941771E-09 -4.400744E-13  4.508025E-10 -8.685542E-08  6.451517E-08 -6.720050E-14  6.909150E-11 -4.727250E-10  3.511200E-10
  1.763000E+02 -5.500000E+01  2.049400E+07  7.278000E+01  5.342100E-02  0.000000E+00  5.761200E-02  4.545200E-03  3.865100E-02 -6.344400E+03  1.000000E+00  6.520200E+02  1.032470E+03 -2.440032E-02  1.552982E-01 -2.724619E+01  1.609097E+02 -8.101118E-08  5.191677E-08 -4.667397E-09  2.965365E-09 -3.131507E-09  2.435441E-09 -4.082702E-13  4.486561E-10 -8.101078E-08  5.146811E-08 -6.235050E-14  6.876950E-11 -4.409100E-10  2.801050E-10
  1.940000E+02 -5.500000E+01  2.049400E+07  7.278000E+01  5.341500E-02  0.000000E+00  5.761700E-02  4.545200E-03  3.865000E-02 -6.344000E+03  1.000000E+00  6.520200E+02  1.032470E+03 -2.466393E-02  1.526717E-01 -2.476443E+01  1.575431E+02 -8.188693E-08  4.323678E-08 -4.718261E-09  2.465591E-09 -3.165279E-09  2.097885E-09 -4.108843E-13  4.464425E-10 -8.188632E-08  4.279025E-08 -6.275650E-14  6.843700E-11 -4.456700E-10  2.328800E-10
  2.134000E+02 -5.500000E+01  2.049400E+07  7.278000E+01  5.341000E-02  0.000000E+00  5.762200E-02  4.545200E-03  3.864900E-02 -6.343600E+03  1.000000E+00  6.520200E+02  1.032470E+03 -2.604923E-02  1.511840E-01 -2.251928E+01  1.459614E+02 -8.648679E-08  3.832049E-08 -4.983711E-09  2.182609E-09 -3.343007E-09  1.905839E-09 -4.324512E-13  4.443004E-10 -8.648605E-08  3.787620E-08 -6.605700E-14  6.811500E-11 -4.707050E-10  2.061350E-10
  2.347000E+02 -5.500000E+01  2.049400E+07  7.278000E+01  5.340500E-02  0.000000E+00  5.762700E-02  4.545200E-03  3.864800E-02 -6.343300E+03  1.000000E+00  6.520200E+02  1.032480E+03 -2.803604E-02  1.504238E-01 -2.047353E+01  1.287630E+02 -9.308374E-08  3.580899E-08 -5.364273E-09  2.038152E-09 -3.597930E-09  1.806916E-09 -4.641144E-13  4.423641E-10 -9.308306E-08  3.536654E-08 -7.090000E-14  6.782400E-11 -5.066050E-10  1.924700E-10
  2.581000E+02 -5.500000E+01  2.049400E+07  7.278000E+01  5.340000E-02  0.000000E+00  5.763100E-02  4.545200E-03  3.864800E-02 -6.342900E+03  1.000000E+00  6.520200E+02  1.032480E+03 -3.041220E-02  1.500576E-01 -1.861100E+01  1.100154E+02 -1.009733E-07  3.459980E-08 -5.819393E-09  1.968707E-09 -3.902819E-09  1.758592E-09 -5.022637E-13  4.407118E-10 -1.009730E-07  3.415918E-08 -7.673350E-14  6.757600E-11 -5.495400E-10  1.859000E-10
  2.839000E+02 -5.500000E+01  2.049400E+07  7.278000E+01  5.339600E-02  0.000000E+00  5.763500E-02  4.545200E-03  3.864700E-02 -6.342700E+03  1.000000E+00  6.520300E+02  1.032480E+03 -3.310661E-02  1.498786E-01 -1.692118E+01  9.247395E+01 -1.099197E-07  3.400976E-08 -6.335432E-09  1.934915E-09 -4.248543E-09  1.734489E-09 -5.457308E-13  4.393751E-10 -1.099194E-07  3.357038E-08 -8.337850E-14  6.737500E-11 -5.982300E-10  1.826950E-10
  3.123000E+02 -5.500000E+01  2.049500E+07  7.278000E+01  5.339400E-02  0.000000E+00  5.763900E-02  4.545200E-03  3.864600E-02 -6.342500E+03  1.000000E+00  6.520300E+02  1.032490E+03 -3.609860E-02  1.497771E-01 -1.538561E+01  7.717765E+01 -1.198543E-07  3.367533E-08 -6.908470E-09  1.915820E-09 -4.632450E-09  1.720593E-09 -5.942825E-13  4.383728E-10 -1.198538E-07  3.323696E-08 -9.080050E-14  6.722450E-11 -6.522950E-10  1.808800E-10
  3.434000E+02 -5.500000E+01  2.049500E+07  7.278000E+01  5.339200E-02  0.000000E+00  5.764300E-02  4.545200E-03  3.864600E-02 -6.342300E+03  1.000000E+00  6.520300E+02  1.032490E+03 -3.939403E-02  1.497005E-01 -1.399154E+01  6.426838E+01 -1.307965E-07  3.342223E-08 -7.539652E-09  1.901377E-09 -5.055302E-09  1.710197E-09 -6.482124E-13  4.377555E-10 -1.307958E-07  3.298439E-08 -9.904350E-14  6.713100E-11 -7.118400E-10  1.795050E-10
  3.777000E+02 -5.500000E+01  2.049500E+07  7.278000E+01  5.339100E-02  0.000000E+00  5.764600E-02  4.545200E-03  3.864500E-02 -6.342300E+03  1.000000E+00  6.520400E+02  1.032490E+03 -4.299215E-02  1.496245E-01 -1.272099E+01  5.351895E+01 -1.427436E-07  3.317140E-08 -8.228799E-09  1.887038E-09 -5.516981E-09  1.700334E-09 -7.077160E-13  4.375877E-10 -1.427427E-07  3.273378E-08 -1.081350E-13  6.710550E-11 -7.768550E-10  1.781400E-10
  4.154000E+02 -5.500000E+01  2.049500E+07  7.278000E+01  5.339100E-02  0.000000E+00  5.764900E-02  4.545200E-03  3.864500E-02 -6.342300E+03  1.000000E+00  6.520400E+02  1.032490E+03 -4.691466E-02  1.495383E-01 -1.156570E+01  4.463379E+01 -1.557674E-07  3.288617E-08 -8.980096E-09  1.870680E-09 -6.020266E-09  1.689587E-09 -7.733156E-13  4.378917E-10 -1.557667E-07  3.244825E-08 -1.181550E-13  6.715150E-11 -8.477350E-10  1.765900E-10
  4.568000E+02 -5.500000E+01  2.049500E+07  7.278000E+01  5.339300E-02  0.000000E+00  5.765200E-02  4.545200E-03  3.864400E-02 -6.342400E+03  1.000000E+00  6.520400E+02  1.032500E+03 -5.117963E-02  1.494362E-01 -1.051612E+01  3.725470E+01 -1.699285E-07  3.254755E-08 -9.797017E-09  1.851208E-09 -6.567510E-09  1.677211E-09 -8.454619E-13  4.386445E-10 -1.699277E-07  3.210891E-08 -1.291700E-13  6.726400E-11 -9.248050E-10  1.747400E-10
  5.024000E+02 -5.500000E+01  2.049600E+07  7.278000E+01  5.339600E-02  0.000000E+00  5.765500E-02  4.545200E-03  3.864400E-02 -6.342600E+03  1.000000E+00  6.520500E+02  1.032500E+03 -5.579400E-02  1.493192E-01 -9.561704E+00  3.114887E+01 -1.852503E-07  3.215932E-08 -1.068090E-08  1.828855E-09 -7.159610E-09  1.663308E-09 -9.243757E-13  4.398036E-10 -1.852492E-07  3.171951E-08 -1.412150E-13  6.743800E-11 -1.008200E-09  1.726200E-10
  5.525000E+02 -5.500000E+01  2.049600E+07  7.278000E+01  5.339900E-02  0.000000E+00  5.765800E-02  4.545300E-03  3.864300E-02 -6.342900E+03  1.000000E+00  6.520600E+02  1.032500E+03 -6.073750E-02  1.492250E-01 -8.694203E+00  2.599454E+01 -2.016646E-07  3.184605E-08 -1.162784E-08  1.810793E-09 -7.793939E-09  1.652607E-09 -1.009630E-12  4.412796E-10 -2.016635E-07  3.140477E-08 -1.542300E-13  6.765850E-11 -1.097550E-09  1.709100E-10
  6.076000E+02 -5.500000E+01  2.049600E+07  7.278000E+01  5.340300E-02  0.000000E+00  5.766100E-02  4.545300E-03  3.864300E-02 -6.343100E+03  1.000000E+00  6.520700E+02  1.032500E+03 -6.580599E-02  1.494176E-01 -7.906206E+00  2.106402E+01 -2.184936E-07  3.247945E-08 -1.259869E-08  1.847300E-09 -8.444318E-09  1.678623E-09 -1.094113E-12  4.429038E-10 -2.184924E-07  3.203655E-08 -1.671300E-13  6.790150E-11 -1.189150E-09  1.743450E-10
  6.682000E+02 -5.500000E+01  2.049700E+07  7.278000E+01  5.340100E-02  0.000000E+00  5.766300E-02  4.545300E-03  3.864300E-02 -6.343000E+03  1.000000E+00  6.520800E+02  1.032500E+03 -6.893091E-02  1.512854E-01 -7.189736E+00  1.472174E+01 -2.288692E-07  3.865454E-08 -1.319736E-08  2.203493E-09 -8.845173E-09  1.916499E-09 -9.823455E-13  4.421914E-10 -2.288686E-07  3.821246E-08 -1.504250E-13  6.779400E-11 -1.245400E-09  2.079550E-10
  7.348000E+02 -5.500000E+01  2.049700E+07  7.278000E+01  5.309200E-02  0.000000E+00  5.766400E-02  4.545400E-03  3.864300E-02 -6.320800E+03  1.000000E+00  6.520900E+02  1.032500E+03 -6.883296E-02  1.522471E-01 -6.537982E+00  1.126549E+01 -2.285446E-07  4.197486E-08 -1.317876E-08  2.401980E-09 -8.832464E-09  1.929055E-09 -7.827541E-13  3.212492E-10 -2.285436E-07  4.165363E-08 -1.203950E-13  4.954700E-11 -1.243350E-09  2.266000E-10
  8.081000E+02 -5.500000E+01  2.049800E+07  7.278000E+01  5.296600E-02  0.000000E+00  5.766400E-02  4.545400E-03  3.864300E-02 -6.311800E+03  1.000000E+00  6.521000E+02  1.032500E+03 -6.861582E-02  1.508654E-01 -5.945108E+00  1.035299E+01 -2.278240E-07  3.746458E-08 -1.313722E-08  2.144746E-09 -8.804583E-09  1.707299E-09 -7.045859E-13  2.715835E-10 -2.278229E-07  3.719302E-08 -1.086050E-13  4.199950E-11 -1.239250E-09  2.023050E-10
  8.887000E+02 -5.500000E+01  2.049900E+07  7.278000E+01  5.286400E-02  0.000000E+00  5.766400E-02  4.545500E-03  3.864400E-02 -6.304500E+03  1.000000E+00  6.521100E+02  1.032510E+03 -7.039951E-02  1.496179E-01 -5.405799E+00  9.542008E+00 -2.337459E-07  3.337296E-08 -1.347895E-08  1.910473E-09 -9.033485E-09  1.521692E-09 -7.067734E-13  2.428030E-10 -2.337451E-07  3.313001E-08 -1.090100E-13  3.761850E-11 -1.271400E-09  1.801850E-10
  9.772000E+02 -5.500000E+01  2.049900E+07  7.278000E+01  5.290400E-02  0.000000E+00  5.766600E-02  4.545500E-03  3.864400E-02 -6.307400E+03  1.000000E+00  6.521300E+02  1.032510E+03 -7.252246E-02  1.513955E-01 -4.915891E+00  6.781534E+00 -2.407951E-07  3.923872E-08 -1.388579E-08  2.248166E-09 -9.305899E-09  1.758754E-09 -6.756498E-13  2.537090E-10 -2.407934E-07  3.898499E-08 -1.043315E-13  3.927850E-11 -1.309650E-09  2.120350E-10
  1.075000E+03 -5.500000E+01  2.050000E+07  7.278000E+01  5.272400E-02  0.000000E+00  5.766700E-02  4.545600E-03  3.864400E-02 -6.294500E+03  1.000000E+00  6.521400E+02  1.032510E+03 -7.083574E-02  1.542815E-01 -4.470338E+00  4.585223E+00 -2.351947E-07  4.884352E-08 -1.356323E-08  2.805197E-09 -9.089252E-09  2.078589E-09 -3.796983E-13  2.001430E-10 -2.351939E-07  4.864334E-08 -5.894650E-14  3.109500E-11 -1.278450E-09  2.645050E-10
  1.182000E+03 -5.500000E+01  2.050100E+07  7.278000E+01  5.178300E-02  0.000000E+00  5.766900E-02  4.545700E-03  3.864400E-02 -6.226600E+03  1.000000E+00  6.521600E+02  1.032510E+03 -1.211847E-01  1.393631E-01 -4.065151E+00  5.372449E-01 -4.023698E-07 -3.131453E-10 -2.320466E-08 -2.017587E-11 -1.554851E-08  2.300660E-11  1.946618E-13  3.669298E-11 -4.023698E-07 -3.498199E-10  3.066050E-14  5.779500E-12 -2.115300E-09 -1.900500E-12
  1.300000E+03 -5.500000E+01  2.049800E+07  7.278000E+01  7.029100E-03  0.000000E+00  5.767000E-02  4.545400E-03  3.864200E-02 -1.880500E+03  1.000000E+00  6.521000E+02  1.032510E+03 -1.834271E-01  1.198496E-01 -3.653421E+00 -1.836182E+00 -6.171056E-07 -6.528615E-08 -3.610132E-08 -3.765020E-09 -1.534301E-08 -2.523446E-09  2.685633E-13  0.000000E+00 -6.171056E-07 -6.528615E-08  4.230050E-14  0.000000E+00 -3.197800E-09 -3.420150E-10
  1.429000E+03 -5.500000E+01  2.049700E+07  7.278000E+01  0.000000E+00  0.000000E+00  5.923200E-02  1.000000E+00  1.273100E-02  0.000000E+00  1.000000E+00  0.000000E+00  1.027540E+03 -1.439167E-01  1.383091E-01 -3.297520E+00  4.968916E+00 -4.880129E-07 -4.040907E-09 -2.901836E-08 -2.336474E-10 -4.352716E-09 -1.460935E-10  0.000000E+00  0.000000E+00 -4.880129E-07 -4.040907E-09  0.000000E+00  0.000000E+00 -2.528000E-09 -2.081300E-11
  1.571000E+03 -5.500000E+01  2.049800E+07  7.278000E+01  0.000000E+00  0.000000E+00  5.993400E-02  1.000000E+00  1.093500E-03  0.000000E+00  1.000000E+00  0.000000E+00  1.025330E+03 -1.118910E-01  1.621005E-01 -3.018739E+00  1.454599E+00 -3.762518E-07  7.594026E-08 -2.256186E-08  4.552424E-09 -2.197724E-10  6.604528E-11  0.000000E+00  0.000000E+00 -3.762518E-07  7.594026E-08  0.000000E+00  0.000000E+00 -1.952100E-09  3.940200E-10
  1.728000E+03 -5.500000E+01  2.049800E+07  7.278000E+01  0.000000E+00  0.000000E+00  5.998700E-02  1.000000E+00  2.078600E-04  0.000000E+00  1.000000E+00  0.000000E+00  1.025160E+03 -1.236205E-01  1.410449E-01 -2.747060E+00  1.478745E+01 -4.155000E-07  5.359444E-09 -2.492704E-08  3.215163E-10 -4.872407E-11  8.345999E-13  0.000000E+00  0.000000E+00 -4.155000E-07  5.359444E-09  0.000000E+00  0.000000E+00 -2.155900E-09  2.781150E-11
  1.900000E+03 -5.500000E+01  2.049900E+07  7.278000E+01  0.000000E+00  0.000000E+00  5.999900E-02  1.000000E+00  1.879300E-05  0.000000E+00  1.000000E+00  0.000000E+00  1.025130E+03 -1.120384E-01  1.391038E-01 -2.497777E+00 -5.805992E+01 -3.765312E-07 -1.149598E-09 -2.259160E-08 -6.897097E-11 -4.099951E-12 -8.041110E-14  0.000000E+00  0.000000E+00 -3.765312E-07 -1.149598E-09  0.000000E+00  0.000000E+00 -1.953700E-09 -5.964050E-12
  2.089000E+03 -5.500000E+01  2.050000E+07  7.278000E+01  0.000000E+00  0.000000E+00  6.000000E-02  1.000000E+00  2.019000E-06  0.000000E+00  1.000000E+00  0.000000E+00  1.025130E+03 -1.052911E-01  1.415355E-01 -2.271313E+00  7.862063E+00 -3.538505E-07  7.003957E-09 -2.123099E-08  4.202384E-10 -5.654198E-13  9.389514E-15  0.000000E+00  0.000000E+00 -3.538505E-07  7.003957E-09  0.000000E+00  0.000000E+00 -1.836050E-09  3.634600E-11
  2.298000E+03 -5.500000E+01  2.050100E+07  7.278000E+01  0.000000E+00  0.000000E+00  6.000000E-02  1.000000E+00  1.174400E-06  0.000000E+00  1.000000E+00  0.000000E+00  1.025130E+03 -1.004294E-01  1.395400E-01 -2.066027E+00  1.396550E+02 -3.375099E-07  3.203979E-10 -2.025059E-08  1.922390E-11 -3.087349E-13  2.152592E-16  0.000000E+00  0.000000E+00 -3.375099E-07  3.203979E-10  0.000000E+00  0.000000E+00 -1.751300E-09  1.662700E-12
  2.527000E+03 -5.500000E+01  2.050200E+07  7.278000E+01  0.000000E+00  0.000000E+00  6.000000E-02  1.000000E+00  6.303800E-07  0.000000E+00  1.000000E+00  0.000000E+00  1.025130E+03 -8.880710E-02  1.383446E-01 -1.878643E+00 -9.907974E+00 -2.984505E-07 -3.711850E-09 -1.790701E-08 -2.227091E-10 -1.241855E-13 -2.843441E-14  0.000000E+00  0.000000E+00 -2.984505E-07 -3.711850E-09  0.000000E+00  0.000000E+00 -1.548600E-09 -1.925750E-11
  2.778000E+03 -5.500000E+01  2.050200E+07  7.278000E+01  0.000000E+00  0.000000E+00  6.000000E-02  1.000000E+00  1.647900E-07  0.000000E+00  1.000000E+00  0.000000E+00  1.025130E+03 -6.696513E-02  1.354260E-01 -1.708546E+00 -2.196932E+00 -2.250470E-07 -1.356120E-08 -1.350280E-08 -8.136701E-10 -2.263681E-14 -3.506497E-14  0.000000E+00  0.000000E+00 -2.250470E-07 -1.356120E-08  0.000000E+00  0.000000E+00 -1.167705E-09 -7.035600E-11
  3.055000E+03 -5.500000E+01  2.050300E+07  7.278000E+01  0.000000E+00  0.000000E+00  6.000000E-02  1.000000E+00  2.545000E-11  0.000000E+00  1.000000E+00  0.000000E+00  1.025130E+03 -2.557973E-02  1.315725E-01 -1.553731E+00 -9.016685E-01 -8.596470E-08 -2.656595E-08 -5.157893E-09 -1.593960E-09 -2.187770E-18 -5.073042E-17  0.000000E+00  0.000000E+00 -8.596470E-08 -2.656595E-08  0.000000E+00  0.000000E+00 -4.460510E-10 -1.378250E-10
  3.359000E+03 -5.500000E+01  2.050300E+07  7.278000E+01  0.000000E+00  0.000000E+00  6.000000E-02  1.000000E+00  7.893800E-15  0.000000E+00  1.000000E+00  0.000000E+00  1.025130E+03 -3.451772E-04  1.397850E-01 -1.412744E+00  1.851516E+01 -1.160014E-09  1.140723E-09 -6.960106E-11  6.844345E-11  4.391742E-20  7.865012E-24  0.000000E+00  0.000000E+00 -1.160014E-09  1.140723E-09  0.000000E+00  0.000000E+00 -6.019000E-12  5.919650E-12
  3.694000E+03 -5.500000E+01  2.050300E+07  7.278000E+01  0.000000E+00  0.000000E+00  6.000000E-02  1.000000E+00  9.953800E-17  0.000000E+00  1.000000E+00  0.000000E+00  1.025130E+03 -1.652958E-03  1.394481E-01 -1.284924E+00  1.351770E+03 -5.555019E-09  1.272286E-11 -3.333018E-10  7.633702E-13 -2.900802E-25  1.118769E-27  0.000000E+00  0.000000E+00 -5.555019E-09  1.272286E-11  0.000000E+00  0.000000E+00 -2.882350E-11  6.602400E-14
  4.062000E+03 -5.500000E+01  2.050300E+07  7.278000E+01  0.000000E+00  0.000000E+00  6.000000E-02  1.000000E+00  1.065300E-18  0.000000E+00  1.000000E+00  0.000000E+00  1.025130E+03 -1.522755E-03  1.394450E-01 -1.168619E+00  8.235011E+04 -5.117463E-09  1.722670E-13 -3.070476E-10  1.033604E-14 -2.866464E-27  1.625013E-31  0.000000E+00  0.000000E+00 -5.117463E-09  1.722670E-13  0.000000E+00  0.000000E+00 -2.655350E-11  8.939650E-16
  4.467000E+03 -5.500000E+01  2.050300E+07  7.278000E+01  0.000000E+00  0.000000E+00  6.000000E-02  1.000000E+00  9.329500E-21  0.000000E+00  1.000000E+00  0.000000E+00  1.025130E+03 -1.396850E-03  1.394441E-01 -1.062661E+00  1.551531E+05 -4.694337E-09  7.562040E-14 -2.816600E-10  4.537225E-15 -2.299043E-29  6.281224E-34  0.000000E+00  0.000000E+00 -4.694337E-09  7.562040E-14  0.000000E+00  0.000000E+00 -2.435800E-11  3.924300E-16
  4.912000E+03 -5.500000E+01  2.050300E+07  7.278000E+01  0.000000E+00  0.000000E+00  6.000000E-02  1.000000E+00  6.710900E-23  0.000000E+00  1.000000E+00  0.000000E+00  1.025130E+03 -1.282394E-03  1.394444E-01 -9.663918E-01  1.437886E+05 -4.309682E-09  6.746718E-14 -2.585811E-10  4.048029E-15 -1.515628E-31  4.055365E-36  0.000000E+00  0.000000E+00 -4.309682E-09  6.746718E-14  0.000000E+00  0.000000E+00 -2.236200E-11  3.501200E-16
  5.401000E+03 -5.500000E+01  2.050300E+07  7.278000E+01  0.000000E+00  0.000000E+00  6.000000E-02  1.000000E+00  3.979400E-25  0.000000E+00  1.000000E+00  0.000000E+00  1.025130E+03 -1.178199E-03  1.394445E-01 -8.789640E-01  1.351898E+05 -3.959521E-09  5.933841E-14 -2.375714E-10  3.560308E-15 -8.248408E-34  2.127246E-38  0.000000E+00  0.000000E+00 -3.959521E-09  5.933841E-14  0.000000E+00  0.000000E+00 -2.054500E-11  3.079350E-16
  5.939000E+03 -5.500000E+01  2.050300E+07  7.278000E+01  0.000000E+00  0.000000E+00  6.000000E-02  1.000000E+00  1.950100E-27  0.000000E+00  1.000000E+00  0.000000E+00  1.025130E+03 -1.082733E-03  1.394446E-01 -7.993358E-01  1.308806E+05 -3.638690E-09  5.068165E-14 -2.183216E-10  3.040908E-15 -3.711366E-36  8.951807E-41  0.000000E+00  0.000000E+00 -3.638690E-09  5.068165E-14  0.000000E+00  0.000000E+00 -1.888000E-11  2.630100E-16
  6.530000E+03 -5.500000E+01  2.050300E+07  7.278000E+01  0.000000E+00  0.000000E+00  6.000000E-02  1.000000E+00  7.910600E-30  0.000000E+00  1.000000E+00  0.000000E+00  1.025130E+03 -9.949363E-04  1.394445E-01 -7.268697E-01  1.325622E+05 -3.343644E-09  4.139851E-14 -2.006185E-10  2.483914E-15 -1.382778E-38  2.981780E-43  0.000000E+00  0.000000E+00 -3.343644E-09  4.139851E-14  0.000000E+00  0.000000E+00 -1.734900E-11  2.148350E-16
  7.181000E+03 -5.500000E+01  2.050300E+07  7.278000E+01  0.000000E+00  0.000000E+00  6.000000E-02  1.000000E+00  2.652900E-32  0.000000E+00  1.000000E+00  0.000000E+00  1.025130E+03 -9.137711E-04  1.394444E-01 -6.609749E-01  1.431228E+05 -3.070869E-09  3.170774E-14 -1.842524E-10  1.902466E-15 -4.258031E-41  7.696828E-46  0.000000E+00  0.000000E+00 -3.070869E-09  3.170774E-14  0.000000E+00  0.000000E+00 -1.593400E-11  1.645450E-16
  7.896000E+03 -5.500000E+01  2.050300E+07  7.278000E+01  0.000000E+00  0.000000E+00  6.000000E-02  1.000000E+00  7.331800E-35  0.000000E+00  1.000000E+00  0.000000E+00  1.025130E+03 -8.382625E-04  1.394444E-01 -6.011493E-01  1.750467E+05 -2.817107E-09  2.144122E-14 -1.690268E-10  1.286473E-15 -1.079912E-43  1.445398E-48  0.000000E+00  0.000000E+00 -2.817107E-09  2.144122E-14  0.000000E+00  0.000000E+00 -1.461750E-11  1.112700E-16
  8.682000E+03 -5.500000E+01  2.050300E+07  7.278000E+01  0.000000E+00  0.000000E+00  6.000000E-02  1.000000E+00  1.658900E-37  0.000000E+00  1.000000E+00  0.000000E+00  1.025130E+03 -7.671376E-04  1.394444E-01 -5.467155E-01  2.864241E+05 -2.578084E-09  1.083771E-14 -1.546850E-10  6.502626E-16 -2.234931E-46  1.660478E-51  0.000000E+00  0.000000E+00 -2.578084E-09  1.083771E-14  0.000000E+00  0.000000E+00 -1.337700E-11  5.624150E-17
  9.547000E+03 -5.500000E+01  2.050300E+07  7.278000E+01  0.000000E+00  0.000000E+00  6.000000E-02  1.000000E+00  3.048200E-70  0.000000E+00  1.000000E+00  0.000000E+00  1.025130E+03 -3.662513E-04  1.394444E-01 -2.603789E-01  4.252721E+05 -1.230845E-09 -2.646745E-14 -7.385054E-11 -1.588045E-15 -3.751873E-79 -9.851031E-84  0.000000E+00  0.000000E+00 -1.230845E-09 -2.646745E-14  0.000000E+00  0.000000E+00 -6.386500E-12 -1.372970E-16
  3.750000E-02 -6.500000E+01  2.059500E+07  7.333000E+01  5.392500E-02  0.000000E+00  1.355500E-01  4.371100E-03  2.670100E-02 -6.380400E+03  1.000000E+00  6.505000E+02  1.086000E+03  1.883510E-04 -2.841556E+00 -2.901974E+04  1.471964E+07  6.887160E-10 -1.092530E-05  9.335590E-11 -1.467496E-06  1.839251E-11 -2.928093E-07  3.028618E-15  6.932852E-10  6.887129E-10 -1.092598E-05  4.592600E-16  1.055520E-10  3.565600E-12 -5.661700E-08
  1.162000E-01 -6.500000E+01  2.059500E+07  7.333000E+01  5.392500E-02  0.000000E+00  1.316000E-01  4.383500E-03  2.720800E-02 -6.380400E+03  1.000000E+00  6.505000E+02  1.083160E+03  5.764676E-04 -2.699494E+00 -4.291508E+04  4.331288E+06  2.100248E-09 -1.034815E-05  2.791160E-10 -1.348666E-06  5.681165E-11 -2.826474E-07  1.719281E-14  6.933281E-10  2.100230E-09 -1.034885E-05  2.607110E-15  1.055565E-10  1.089260E-11 -5.376750E-08
  2.028000E-01 -6.500000E+01  2.059500E+07  7.333000E+01  5.392500E-02  0.000000E+00  1.284900E-01  4.393100E-03  2.761500E-02 -6.380400E+03  1.000000E+00  6.505000E+02  1.080920E+03  9.868337E-04 -2.584849E+00 -2.275140E+04  2.261484E+06  3.579768E-09 -9.887673E-06  4.643476E-10 -1.257396E-06  9.832453E-11 -2.741497E-07  4.426150E-14  6.933339E-10  3.579724E-09 -9.888322E-06  6.711750E-15  1.055585E-10  1.860500E-11 -5.148300E-08
  2.980000E-01 -6.500000E+01  2.059500E+07  7.333000E+01  5.392500E-02  0.000000E+00  1.260100E-01  4.400800E-03  2.794300E-02 -6.380400E+03  1.000000E+00  6.505000E+02  1.079150E+03  1.422084E-03 -2.491776E+00 -1.519330E+04  1.402367E+06  5.139988E-09 -9.517247E-06  6.530500E-10 -1.186347E-06  1.429916E-10 -2.670466E-07  7.774872E-14  6.932405E-10  5.139913E-09 -9.517943E-06  1.178990E-14  1.055460E-10  2.676050E-11 -4.963700E-08
  4.027000E-01 -6.500000E+01  2.059500E+07  7.333000E+01  5.392400E-02  0.000000E+00  1.239100E-01  4.407300E-03  2.822400E-02 -6.380400E+03  1.000000E+00  6.505000E+02  1.077650E+03  1.887442E-03 -2.411792E+00 -1.116948E+04  9.449135E+05  6.801369E-09 -9.201316E-06  8.489912E-10 -1.127350E-06  1.912353E-10 -2.608025E-07  1.132979E-13  6.930155E-10  6.801254E-09 -9.202001E-06  1.718050E-14  1.055110E-10  3.546200E-11 -4.805700E-08
  5.178000E-01 -6.500000E+01  2.059500E+07  7.333000E+01  5.392400E-02  0.000000E+00  1.220600E-01  4.413000E-03  2.847400E-02 -6.380400E+03  1.000000E+00  6.505000E+02  1.076330E+03  2.385793E-03 -2.340144E+00 -8.666963E+03  6.689215E+05  8.574538E-09 -8.920066E-06  1.053672E-09 -1.076047E-06  2.433368E-10 -2.551020E-07  1.489854E-13  6.926313E-10  8.574385E-09 -8.920755E-06  2.259200E-14  1.054565E-10  4.476450E-11 -4.664600E-08
  6.444000E-01 -6.500000E+01  2.059500E+07  7.333000E+01  5.392300E-02  0.000000E+00  1.203700E-01  4.418200E-03  2.870400E-02 -6.380300E+03  1.000000E+00  6.505000E+02  1.075130E+03  2.918325E-03 -2.274073E+00 -6.961181E+03  4.891643E+05  1.046357E-08 -8.662148E-06  1.267461E-09 -1.029995E-06  2.994353E-10 -2.497559E-07  1.836984E-13  6.920673E-10  1.046338E-08 -8.662828E-06  2.785650E-14  1.053700E-10  5.469000E-11 -4.534900E-08
  7.835000E-01 -6.500000E+01  2.059500E+07  7.333000E+01  5.392200E-02  0.000000E+00  1.187900E-01  4.423100E-03  2.892100E-02 -6.380300E+03  1.000000E+00  6.505000E+02  1.074020E+03  3.486339E-03 -2.211892E+00 -5.726248E+03  3.660018E+05  1.247277E-08 -8.420649E-06  1.490618E-09 -9.877302E-07  3.596944E-10 -2.446482E-07  2.172504E-13  6.913076E-10  1.247256E-08 -8.421339E-06  3.294500E-14  1.052600E-10  6.526150E-11 -4.413150E-08
  9.366000E-01 -6.500000E+01  2.059500E+07  7.333000E+01  5.392100E-02  0.000000E+00  1.173000E-01  4.427600E-03  2.912700E-02 -6.380200E+03  1.000000E+00  6.505000E+02  1.072960E+03  4.092026E-03 -2.152581E+00 -4.794166E+03  2.785858E+05  1.460956E-08 -8.191381E-06  1.723708E-09 -9.483738E-07  4.243785E-10 -2.397053E-07  2.504828E-13  6.903350E-10  1.460929E-08 -8.192070E-06  3.798500E-14  1.051145E-10  7.651850E-11 -4.297350E-08
  1.105000E+00 -6.500000E+01  2.059500E+07  7.333000E+01  5.391900E-02  0.000000E+00  1.158800E-01  4.432000E-03  2.932400E-02 -6.380100E+03  1.000000E+00  6.505000E+02  1.071960E+03  4.738833E-03 -2.095600E+00 -4.067993E+03  2.147618E+05  1.688571E-08 -7.972153E-06  1.967792E-09 -9.114461E-07  4.938849E-10 -2.348926E-07  2.848606E-13  6.891213E-10  1.688542E-08 -7.972843E-06  4.319950E-14  1.049315E-10  8.852450E-11 -4.186300E-08
  1.290000E+00 -6.500000E+01  2.059500E+07  7.333000E+01  5.391800E-02  0.000000E+00  1.145200E-01  4.436100E-03  2.951400E-02 -6.379900E+03  1.000000E+00  6.505000E+02  1.071000E+03  5.433510E-03 -2.040783E+00 -3.488481E+03  1.673561E+05  1.932484E-08 -7.762158E-06  2.225307E-09 -8.767377E-07  5.689548E-10 -2.302008E-07  3.216021E-13  6.876302E-10  1.932454E-08 -7.762890E-06  4.877300E-14  1.047080E-10  1.014025E-10 -4.079750E-08
  1.493000E+00 -6.500000E+01  2.059500E+07  7.333000E+01  5.391500E-02  0.000000E+00  1.132200E-01  4.440100E-03  2.969700E-02 -6.379800E+03  1.000000E+00  6.505000E+02  1.070090E+03  6.186915E-03 -1.988050E+00 -3.017351E+03  1.314675E+05  2.196521E-08 -7.561075E-06  2.500305E-09 -8.441050E-07  6.507667E-10 -2.256295E-07  3.607996E-13  6.858175E-10  2.196484E-08 -7.561750E-06  5.471950E-14  1.044410E-10  1.153550E-10 -3.977450E-08
  1.717000E+00 -6.500000E+01  2.059500E+07  7.333000E+01  5.391200E-02  0.000000E+00  1.119800E-01  4.443900E-03  2.987400E-02 -6.379600E+03  1.000000E+00  6.505000E+02  1.069210E+03  7.011247E-03 -1.937004E+00 -2.628060E+03  1.040053E+05  2.484929E-08 -7.367207E-06  2.797069E-09 -8.132021E-07  7.406623E-10 -2.211521E-07  4.016233E-13  6.836610E-10  2.484892E-08 -7.367880E-06  6.091400E-14  1.041195E-10  1.306100E-10 -3.878700E-08
  1.963000E+00 -6.500000E+01  2.059500E+07  7.333000E+01  5.390900E-02  0.000000E+00  1.107600E-01  4.447600E-03  3.004700E-02 -6.379300E+03  1.000000E+00  6.505000E+02  1.068360E+03  7.917002E-03 -1.887015E+00 -2.301818E+03  8.272152E+04  2.801308E-08 -7.178052E-06  3.118745E-09 -7.835557E-07  8.398484E-10 -2.167193E-07  4.427823E-13  6.811517E-10  2.801264E-08 -7.178729E-06  6.716050E-14  1.037455E-10  1.473600E-10 -3.782150E-08
  2.234000E+00 -6.500000E+01  2.059500E+07  7.333000E+01  5.390500E-02  0.000000E+00  1.095600E-01  4.451300E-03  3.022000E-02 -6.379000E+03  1.000000E+00  6.505000E+02  1.067510E+03  8.913931E-03 -1.837235E+00 -2.025621E+03  6.610324E+04  3.148923E-08 -6.990355E-06  3.467667E-09 -7.546076E-07  9.494935E-10 -2.122602E-07  4.829054E-13  6.783187E-10  3.148873E-08 -6.991034E-06  7.325100E-14  1.033210E-10  1.657800E-10 -3.686150E-08
  2.531000E+00 -6.500000E+01  2.059500E+07  7.333000E+01  5.390100E-02  0.000000E+00  1.083400E-01  4.455000E-03  3.039500E-02 -6.378700E+03  1.000000E+00  6.505000E+02  1.066660E+03  1.000680E-02 -1.786723E+00 -1.789898E+03  5.302412E+04  3.529235E-08 -6.800535E-06  3.843710E-09 -7.257861E-07  1.070296E-09 -2.076922E-07  5.209887E-13  6.752270E-10  3.529185E-08 -6.801211E-06  7.903400E-14  1.028600E-10  1.859500E-10 -3.588900E-08
  2.858000E+00 -6.500000E+01  2.059500E+07  7.333000E+01  5.389500E-02  0.000000E+00  1.070800E-01  4.458800E-03  3.057700E-02 -6.378300E+03  1.000000E+00  6.505000E+02  1.065780E+03  1.119566E-02 -1.734615E+00 -1.587334E+03  4.268661E+04  3.941980E-08 -6.605340E-06  4.244483E-09 -6.966117E-07  1.202489E-09 -2.029348E-07  5.567973E-13  6.719587E-10  3.941924E-08 -6.606014E-06  8.447400E-14  1.023745E-10  2.078650E-10 -3.488800E-08
  3.218000E+00 -6.500000E+01  2.059500E+07  7.333000E+01  5.389000E-02  0.000000E+00  1.057800E-01  4.462700E-03  3.076700E-02 -6.377900E+03  1.000000E+00  6.505000E+02  1.064870E+03  1.247555E-02 -1.680311E+00 -1.412084E+03  3.445890E+04  4.385091E-08 -6.402692E-06  4.665545E-09 -6.668284E-07  1.345782E-09 -1.979280E-07  5.904393E-13  6.685931E-10  4.385031E-08 -6.403361E-06  8.958700E-14  1.018695E-10  2.314250E-10 -3.384650E-08
  3.613000E+00 -6.500000E+01  2.059500E+07  7.333000E+01  5.388300E-02  0.000000E+00  1.044300E-01  4.466800E-03  3.096400E-02 -6.377500E+03  1.000000E+00  6.505000E+02  1.063940E+03  1.384873E-02 -1.624070E+00 -1.259537E+03  2.788377E+04  4.859117E-08 -6.193577E-06  5.105559E-09 -6.366605E-07  1.500640E-09 -1.926866E-07  6.203630E-13  6.651957E-10  4.859066E-08 -6.194242E-06  9.413800E-14  1.013640E-10  2.566600E-10 -3.276950E-08
  4.048000E+00 -6.500000E+01  2.059500E+07  7.333000E+01  5.387700E-02  0.000000E+00  1.030400E-01  4.471000E-03  3.117000E-02 -6.377000E+03  1.000000E+00  6.505000E+02  1.062970E+03  1.532404E-02 -1.565789E+00 -1.126053E+03  2.260030E+04  5.366913E-08 -5.977726E-06  5.565712E-09 -6.061247E-07  1.668227E-09 -1.871950E-07  6.435830E-13  6.618783E-10  5.366855E-08 -5.978387E-06  9.767350E-14  1.008715E-10  2.837300E-10 -3.165650E-08
  4.526000E+00 -6.500000E+01  2.059500E+07  7.333000E+01  5.387000E-02  0.000000E+00  1.015900E-01  4.475300E-03  3.138600E-02 -6.376500E+03  1.000000E+00  6.505000E+02  1.061960E+03  1.690653E-02 -1.504659E+00 -1.008855E+03  1.836938E+04  5.909881E-08 -5.752191E-06  6.044702E-09 -5.748483E-07  1.849406E-09 -1.813711E-07  6.604259E-13  6.588234E-10  5.909811E-08 -5.752851E-06  1.002400E-13  1.004155E-10  3.127250E-10 -3.049100E-08
  5.052000E+00 -6.500000E+01  2.059500E+07  7.333000E+01  5.386300E-02  0.000000E+00  1.000600E-01  4.479900E-03  3.161400E-02 -6.376100E+03  1.000000E+00  6.505000E+02  1.060900E+03  1.859322E-02 -1.440229E+00 -9.056996E+02  1.493850E+04  6.486524E-08 -5.515446E-06  6.537708E-09 -5.427174E-07  2.044238E-09 -1.751605E-07  6.740257E-13  6.561842E-10  6.486446E-08 -5.516104E-06  1.023150E-13  1.000250E-10  3.435750E-10 -2.926550E-08
  5.630000E+00 -6.500000E+01  2.059500E+07  7.333000E+01  5.385800E-02  0.000000E+00  9.845600E-02  4.484700E-03  3.185600E-02 -6.375600E+03  1.000000E+00  6.505000E+02  1.059790E+03  2.038080E-02 -1.372486E+00 -8.142778E+02  1.216382E+04  7.095262E-08 -5.267647E-06  7.040050E-09 -5.098646E-07  2.252730E-09 -1.685511E-07  6.865652E-13  6.540733E-10  7.095177E-08 -5.268301E-06  1.042300E-13  9.971000E-11  3.762000E-10 -2.797950E-08
  6.266000E+00 -6.500000E+01  2.059500E+07  7.333000E+01  5.385200E-02  0.000000E+00  9.676700E-02  4.489800E-03  3.211200E-02 -6.375300E+03  1.000000E+00  6.505000E+02  1.058620E+03  2.227839E-02 -1.301041E+00 -7.331998E+02  9.909172E+03  7.738834E-08 -5.007437E-06  7.551129E-09 -4.762223E-07  2.476298E-09 -1.614907E-07  7.017096E-13  6.525973E-10  7.738757E-08 -5.008105E-06  1.065400E-13  9.949450E-11  4.107600E-10 -2.662700E-08
  6.965000E+00 -6.500000E+01  2.059500E+07  7.333000E+01  5.384800E-02  0.000000E+00  9.498800E-02  4.495100E-03  3.238400E-02 -6.375000E+03  1.000000E+00  6.505000E+02  1.057400E+03  2.428784E-02 -1.225685E+00 -6.611340E+02  8.080197E+03  8.417346E-08 -4.734316E-06  8.067200E-09 -4.418414E-07  2.715626E-09 -1.539455E-07  7.254982E-13  6.517447E-10  8.417266E-08 -4.734972E-06  1.101650E-13  9.936800E-11  4.472750E-10 -2.520350E-08
  7.734000E+00 -6.500000E+01  2.059500E+07  7.333000E+01  5.384500E-02  0.000000E+00  9.310500E-02  4.500700E-03  3.267500E-02 -6.374700E+03  1.000000E+00  6.505000E+02  1.056100E+03  2.639698E-02 -1.145798E+00 -5.968375E+02  6.587372E+03  9.125984E-08 -4.446178E-06  8.579221E-09 -4.066015E-07  2.969917E-09 -1.458374E-07  7.658652E-13  6.513088E-10  9.125901E-08 -4.446843E-06  1.163050E-13  9.930200E-11  4.855050E-10 -2.369850E-08
  8.579000E+00 -6.500000E+01  2.059500E+07  7.333000E+01  5.384100E-02  0.000000E+00  9.110600E-02  4.506700E-03  3.298600E-02 -6.374400E+03  1.000000E+00  6.505000E+02  1.054730E+03  2.858272E-02 -1.060916E+00 -5.394035E+02  5.367854E+03  9.856139E-08 -4.141607E-06  9.074264E-09 -3.704956E-07  3.237196E-09 -1.370996E-07  8.287172E-13  6.507104E-10  9.856056E-08 -4.142246E-06  1.258550E-13  9.921350E-11  5.250150E-10 -2.210400E-08
  9.508000E+00 -6.500000E+01  2.059500E+07  7.333000E+01  5.383500E-02  0.000000E+00  8.898900E-02  4.513000E-03  3.331900E-02 -6.374000E+03  1.000000E+00  6.505000E+02  1.053280E+03  3.081552E-02 -9.711013E-01 -4.879878E+02  4.369575E+03  1.059703E-07 -3.821080E-06  9.538312E-09 -3.337844E-07  3.514660E-09 -1.277159E-07  9.085832E-13  6.490363E-10  1.059693E-07 -3.821725E-06  1.379950E-13  9.896500E-11  5.652350E-10 -2.042100E-08
  1.053000E+01 -6.500000E+01  2.059500E+07  7.333000E+01  5.382600E-02  0.000000E+00  8.675300E-02  4.519600E-03  3.367300E-02 -6.373400E+03  1.000000E+00  6.505000E+02  1.051750E+03  3.306354E-02 -8.763464E-01 -4.418592E+02  3.550706E+03  1.133726E-07 -3.484856E-06  9.957990E-09 -2.966923E-07  3.799130E-09 -1.176616E-07  9.934925E-13  6.455323E-10  1.133717E-07 -3.485498E-06  1.509150E-13  9.844650E-11  6.055650E-10 -1.865100E-08
  1.165000E+01 -6.500000E+01  2.059500E+07  7.333000E+01  5.381300E-02  0.000000E+00  8.439600E-02  4.526500E-03  3.405100E-02 -6.372400E+03  1.000000E+00  6.505000E+02  1.050150E+03  3.527725E-02 -7.766005E-01 -4.004583E+02  2.875728E+03  1.205955E-07 -3.133037E-06  1.031569E-08 -2.594344E-07  4.085319E-09 -1.069065E-07  1.075248E-12  6.396252E-10  1.205944E-07 -3.133676E-06  1.633700E-13  9.756500E-11  6.450950E-10 -1.679350E-08
  1.289000E+01 -6.500000E+01  2.059500E+07  7.333000E+01  5.379400E-02  0.000000E+00  8.192000E-02  4.533800E-03  3.445200E-02 -6.371100E+03  1.000000E+00  6.505000E+02  1.048460E+03  3.735548E-02 -6.720611E-01 -3.632364E+02  2.317739E+03  1.272920E-07 -2.766603E-06  1.058137E-08 -2.223244E-07  4.361700E-09 -9.544485E-08  1.148579E-12  6.308230E-10  1.272909E-07 -2.767233E-06  1.745600E-13  9.625000E-11  6.819750E-10 -1.485300E-08
  1.425000E+01 -6.500000E+01  2.059500E+07  7.333000E+01  5.377000E-02  0.000000E+00  7.934400E-02  4.541400E-03  3.487400E-02 -6.369400E+03  1.000000E+00  6.505000E+02  1.046720E+03  3.914290E-02 -5.637465E-01 -3.296787E+02  1.851743E+03  1.329390E-07 -2.389384E-06  1.071581E-08 -1.859451E-07  4.609789E-09 -8.336264E-08  1.207191E-12  6.186287E-10  1.329379E-07 -2.390004E-06  1.835400E-13  9.443400E-11  7.133750E-10 -1.284900E-08
  1.574000E+01 -6.500000E+01  2.059500E+07  7.333000E+01  5.373900E-02  0.000000E+00  7.670300E-02  4.549100E-03  3.531200E-02 -6.367200E+03  1.000000E+00  6.505000E+02  1.044930E+03  4.042420E-02 -4.533408E-01 -2.994443E+02  1.458666E+03  1.368203E-07 -2.007426E-06  1.067323E-08 -1.510023E-07  4.802969E-09 -7.082913E-08  1.242374E-12  6.026886E-10  1.368193E-07 -2.008026E-06  1.889900E-13  9.205350E-11  7.354150E-10 -1.081300E-08
  1.739000E+01 -6.500000E+01  2.059500E+07  7.333000E+01  5.370000E-02  0.000000E+00  7.406400E-02  4.556800E-03  3.575500E-02 -6.364400E+03  1.000000E+00  6.505000E+02  1.043160E+03  4.085282E-02 -3.439351E-01 -2.721435E+02  1.121223E+03  1.377936E-07 -1.631420E-06  1.038780E-08 -1.184801E-07  4.897385E-09 -5.818989E-08  1.240373E-12  5.829215E-10  1.377923E-07 -1.632003E-06  1.888050E-13  8.909500E-11  7.418750E-10 -8.802600E-09
  1.919000E+01 -6.500000E+01  2.059500E+07  7.333000E+01  5.365400E-02  0.000000E+00  7.154000E-02  4.564200E-03  3.618300E-02 -6.361100E+03  1.000000E+00  6.505000E+02  1.041460E+03  3.996942E-02 -2.405997E-01 -2.473588E+02  8.245771E+02  1.343611E-07 -1.278545E-06  9.785473E-09 -8.967068E-08  4.833297E-09 -4.604930E-08  1.184993E-12  5.599562E-10  1.343598E-07 -1.279106E-06  1.805150E-13  8.565900E-11  7.245550E-10 -6.909900E-09
  2.118000E+01 -6.500000E+01  2.059500E+07  7.333000E+01  5.360300E-02  0.000000E+00  6.927900E-02  4.570700E-03  3.657100E-02 -6.357500E+03  1.000000E+00  6.505000E+02  1.039950E+03  3.731836E-02 -1.496776E-01 -2.248246E+02  5.575379E+02  1.250600E-07 -9.698717E-07  8.812520E-09 -6.584989E-08  4.549075E-09 -3.520213E-08  1.067207E-12  5.353161E-10  1.250593E-07 -9.704082E-07  1.627200E-13  8.196750E-11  6.753900E-10 -5.249550E-09
  2.336000E+01 -6.500000E+01  2.059500E+07  7.333000E+01  5.355100E-02  0.000000E+00  6.739000E-02  4.576200E-03  3.689800E-02 -6.353800E+03  1.000000E+00  6.505000E+02  1.038690E+03  3.261595E-02 -7.616557E-02 -2.043211E+02  3.138718E+02  1.090079E-07 -7.215545E-07  7.458213E-09 -4.764056E-08  4.003565E-09 -2.631741E-08  8.952971E-13  5.111495E-10  1.090072E-07 -7.220652E-07  1.366350E-13  7.834250E-11  5.894450E-10 -3.910600E-09
  2.576000E+01 -6.500000E+01  2.059500E+07  7.333000E+01  5.350200E-02  0.000000E+00  6.585400E-02  4.580600E-03  3.716500E-02 -6.350300E+03  1.000000E+00  6.505000E+02  1.037660E+03  2.582608E-02 -2.023689E-02 -1.856788E+02  9.018455E+01  8.612499E-08 -5.333890E-07  5.747869E-09 -3.442399E-08  3.188237E-09 -1.948813E-08  6.906509E-13  4.890496E-10  8.612437E-08 -5.338777E-07  1.054990E-13  7.502350E-11  4.661900E-10 -2.894050E-09
  2.840000E+01 -6.500000E+01  2.059500E+07  7.333000E+01  5.345800E-02  0.000000E+00  6.455100E-02  4.584400E-03  3.739400E-02 -6.347100E+03  1.000000E+00  6.505000E+02  1.036790E+03  1.704072E-02  2.183051E-02 -1.687252E+02 -1.243112E+02  5.672728E-08 -3.923020E-07  3.709345E-09 -2.485730E-08  2.113355E-09 -1.431052E-08  4.707748E-13  4.695574E-10  5.672680E-08 -3.927709E-07  7.197450E-14  7.209250E-11  3.073100E-10 -2.130650E-09
  3.131000E+01 -6.500000E+01  2.059500E+07  7.333000E+01  5.341700E-02  0.000000E+00  6.334400E-02  4.587900E-03  3.760700E-02 -6.344100E+03  1.000000E+00  6.505000E+02  1.035990E+03  6.379000E-03  5.439211E-02 -1.533290E+02 -3.596824E+02  2.121029E-08 -2.833695E-07  1.367939E-09 -1.768306E-08  7.935787E-10 -1.027775E-08  2.447397E-13  4.523324E-10  2.121004E-08 -2.838217E-07  3.744400E-14  6.949950E-11  1.149640E-10 -1.540550E-09
  3.450000E+01 -6.500000E+01  2.059500E+07  7.333000E+01  5.337800E-02  0.000000E+00  6.202700E-02  4.591600E-03  3.784100E-02 -6.341300E+03  1.000000E+00  6.505000E+02  1.035120E+03 -6.140292E-03  8.369779E-02 -1.394775E+02 -7.928986E+02 -2.031701E-08 -1.855612E-07 -1.234176E-09 -1.141832E-08 -7.734349E-10 -6.625938E-09  1.206637E-14  4.364655E-10 -2.031700E-08 -1.859982E-07  1.835500E-15  6.710950E-11 -1.103760E-10 -1.010095E-09
  3.801000E+01 -6.500000E+01  2.059500E+07  7.333000E+01  5.334200E-02  0.000000E+00  6.086600E-02  4.595000E-03  3.804700E-02 -6.338800E+03  1.000000E+00  6.505000E+02  1.034350E+03 -2.060515E-02  1.054801E-01 -1.268713E+02 -2.371169E+03 -6.814131E-08 -1.129962E-07 -4.111302E-09 -6.878467E-09 -2.599313E-09 -3.899920E-09 -2.318027E-13  4.220537E-10 -6.814105E-08 -1.134183E-07 -3.555050E-14  6.493600E-11 -3.702800E-10 -6.162000E-10
  4.187000E+01 -6.500000E+01  2.059500E+07  7.333000E+01  5.331000E-02  0.000000E+00  6.009400E-02  4.597200E-03  3.818600E-02 -6.336500E+03  1.000000E+00  6.505000E+02  1.033840E+03 -3.651621E-02  1.182123E-01 -1.152718E+02  6.098638E+03 -1.206751E-07 -7.067632E-08 -7.216596E-09 -4.271781E-09 -4.614868E-09 -2.307175E-09 -4.787412E-13  4.091701E-10 -1.206747E-07 -7.108524E-08 -7.345750E-14  6.299050E-11 -6.559550E-10 -3.863375E-10
  4.612000E+01 -6.500000E+01  2.059500E+07  7.333000E+01  5.328100E-02  0.000000E+00  5.961700E-02  4.598600E-03  3.827100E-02 -6.334400E+03  1.000000E+00  6.505000E+02  1.033520E+03 -5.187429E-02  1.291071E-01 -1.047202E+02  1.183836E+03 -1.713530E-07 -3.462184E-08 -1.018890E-08 -2.087754E-09 -6.563416E-09 -9.448177E-10 -7.080668E-13  3.972564E-10 -1.713525E-07 -3.501920E-08 -1.086900E-13  6.119050E-11 -9.316000E-10 -1.903750E-10
  5.079000E+01 -6.500000E+01  2.059500E+07  7.333000E+01  5.326000E-02  0.000000E+00  5.934400E-02  4.599300E-03  3.832100E-02 -6.332900E+03  1.000000E+00  6.505000E+02  1.033340E+03 -6.191867E-02  1.442673E-01 -9.512686E+01 -8.558526E+02 -2.044542E-07  1.547087E-08 -1.209748E-08  8.950513E-10 -7.842057E-09  9.645920E-10 -8.464040E-13  3.884176E-10 -2.044536E-07  1.508247E-08 -1.299750E-13  5.985300E-11 -1.111750E-09  8.200500E-11
  5.592000E+01 -6.500000E+01  2.059500E+07  7.333000E+01  5.323600E-02  0.000000E+00  5.901100E-02  4.600300E-03  3.838100E-02 -6.331200E+03  1.000000E+00  6.505000E+02  1.033120E+03 -6.366822E-02  1.594648E-01 -8.643191E+01  1.325776E+03 -2.101387E-07  6.552885E-08 -1.236317E-08  3.906273E-09 -8.072817E-09  2.866143E-09 -8.541654E-13  3.788131E-10 -2.101380E-07  6.515008E-08 -1.312250E-13  5.839950E-11 -1.142900E-09  3.540650E-10
  6.156000E+01 -6.500000E+01  2.059500E+07  7.333000E+01  5.321300E-02  0.000000E+00  5.865000E-02  4.601300E-03  3.844600E-02 -6.329600E+03  1.000000E+00  6.505000E+02  1.032880E+03 -6.189158E-02  1.634390E-01 -7.854431E+01  9.309095E+02 -2.041893E-07  7.856537E-08 -1.194768E-08  4.637665E-09 -7.856070E-09  3.364307E-09 -8.174949E-13  3.694143E-10 -2.041886E-07  7.819589E-08 -1.256450E-13  5.697650E-11 -1.110750E-09  4.251300E-10
  6.777000E+01 -6.500000E+01  2.059500E+07  7.333000E+01  5.319300E-02  0.000000E+00  5.837300E-02  4.602100E-03  3.849600E-02 -6.328100E+03  1.000000E+00  6.505000E+02  1.032700E+03 -6.259052E-02  1.606669E-01 -7.137190E+01  9.169491E+02 -2.064285E-07  6.944978E-08 -1.202755E-08  4.068676E-09 -7.951450E-09  3.012769E-09 -8.153564E-13  3.615992E-10 -2.064277E-07  6.908833E-08 -1.253650E-13  5.579250E-11 -1.123050E-09  3.757100E-10
  7.460000E+01 -6.500000E+01  2.059500E+07  7.333000E+01  5.317300E-02  0.000000E+00  5.816200E-02  4.602700E-03  3.853400E-02 -6.326700E+03  1.000000E+00  6.505000E+02  1.032560E+03 -6.524490E-02  1.606340E-01 -6.485658E+01  7.483478E+02 -2.151281E-07  6.932597E-08 -1.249214E-08  4.047960E-09 -8.294185E-09  3.003554E-09 -8.354900E-13  3.543269E-10 -2.151267E-07  6.897164E-08 -1.285100E-13  5.469100E-11 -1.170500E-09  3.751150E-10
  8.210000E+01 -6.500000E+01  2.059500E+07  7.333000E+01  5.315200E-02  0.000000E+00  5.797900E-02  4.603300E-03  3.856700E-02 -6.325200E+03  1.000000E+00  6.505000E+02  1.032440E+03 -6.522098E-02  1.656925E-01 -5.894072E+01  4.787324E+02 -2.150012E-07  8.589975E-08 -1.244807E-08  5.007645E-09 -8.295952E-09  3.635364E-09 -8.218982E-13  3.464895E-10 -2.150002E-07  8.555327E-08 -1.264650E-13  5.350300E-11 -1.169950E-09  4.653300E-10
  9.035000E+01 -6.500000E+01  2.059500E+07  7.333000E+01  5.313400E-02  0.000000E+00  5.781300E-02  4.603700E-03  3.859700E-02 -6.323800E+03  1.000000E+00  6.505000E+02  1.032330E+03 -6.048354E-02  1.698804E-01 -5.357203E+01  3.477349E+02 -1.993485E-07  9.959323E-08 -1.151477E-08  5.775331E-09 -7.696889E-09  4.161300E-09 -7.517098E-13  3.393530E-10 -1.993476E-07  9.925392E-08 -1.157000E-13  5.242000E-11 -1.084850E-09  5.399500E-10
  9.942000E+01 -6.500000E+01  2.059500E+07  7.333000E+01  5.311700E-02  0.000000E+00  5.770500E-02  4.604100E-03  3.861700E-02 -6.322700E+03  1.000000E+00  6.505100E+02  1.032260E+03 -5.479099E-02  1.674982E-01 -4.868508E+01  3.075164E+02 -1.805665E-07  9.175585E-08 -1.041465E-08  5.296202E-09 -6.974459E-09  3.857209E-09 -6.728437E-13  3.326133E-10 -1.805657E-07  9.142319E-08 -1.035895E-13  5.139650E-11 -9.826600E-10  4.974250E-10
  1.094000E+02 -6.500000E+01  2.059500E+07  7.333000E+01  5.310400E-02  0.000000E+00  5.764800E-02  4.604200E-03  3.862700E-02 -6.321700E+03  1.000000E+00  6.505100E+02  1.032220E+03 -5.116595E-02  1.651991E-01 -4.424625E+01  2.735097E+02 -1.686100E-07  8.420354E-08 -9.717653E-09  4.847369E-09 -6.513988E-09  3.562662E-09 -6.244729E-13  3.269894E-10 -1.686100E-07  8.387658E-08 -9.616450E-14  5.054150E-11 -9.176000E-10  4.563950E-10
  1.204000E+02 -6.500000E+01  2.059500E+07  7.333000E+01  5.309500E-02  0.000000E+00  5.761900E-02  4.604300E-03  3.863300E-02 -6.321100E+03  1.000000E+00  6.505100E+02  1.032200E+03 -4.703933E-02  1.673513E-01 -4.021650E+01  2.110770E+02 -1.550071E-07  9.124796E-08 -8.930575E-09  5.246934E-09 -5.989038E-09  3.832315E-09 -5.732276E-13  3.232332E-10 -1.550071E-07  9.092469E-08 -8.828400E-14  4.997100E-11 -8.435750E-10  4.947700E-10
  1.324000E+02 -6.500000E+01  2.059500E+07  7.333000E+01  5.309100E-02  0.000000E+00  5.760800E-02  4.604300E-03  3.863500E-02 -6.320800E+03  1.000000E+00  6.505100E+02  1.032190E+03 -3.841210E-02  1.715357E-01 -3.655316E+01  1.568002E+02 -1.265776E-07  1.049440E-07 -7.292032E-09  6.029220E-09 -4.890707E-09  4.360904E-09 -4.674336E-13  3.215238E-10 -1.265774E-07  1.046222E-07 -7.199550E-14  4.971100E-11 -6.888550E-10  5.693250E-10
  1.457000E+02 -6.500000E+01  2.059500E+07  7.333000E+01  5.308700E-02  0.000000E+00  5.761100E-02  4.604300E-03  3.863400E-02 -6.320500E+03  1.000000E+00  6.505100E+02  1.032200E+03 -2.856430E-02  1.670613E-01 -3.322481E+01  1.460825E+02 -9.412728E-08  9.027044E-08 -5.422887E-09  5.182555E-09 -3.636831E-09  3.793384E-09 -3.460619E-13  3.204819E-10 -9.412690E-08  8.994969E-08 -5.330500E-14  4.955300E-11 -5.122550E-10  4.894850E-10
  1.603000E+02 -6.500000E+01  2.059500E+07  7.333000E+01  5.308300E-02  0.000000E+00  5.761500E-02  4.604300E-03  3.863300E-02 -6.320200E+03  1.000000E+00  6.505100E+02  1.032200E+03 -2.344998E-02  1.595595E-01 -3.020233E+01  1.578853E+02 -7.727464E-08  6.566602E-08 -4.452321E-09  3.765247E-09 -2.985626E-09  2.841774E-09 -2.823598E-13  3.191764E-10 -7.727434E-08  6.534698E-08 -4.349650E-14  4.935450E-11 -4.205400E-10  3.556000E-10
  1.763000E+02 -6.500000E+01  2.059500E+07  7.333000E+01  5.307800E-02  0.000000E+00  5.761900E-02  4.604300E-03  3.863300E-02 -6.319900E+03  1.000000E+00  6.505100E+02  1.032200E+03 -2.270483E-02  1.539627E-01 -2.745103E+01  1.754565E+02 -7.481951E-08  4.730465E-08 -4.311213E-09  2.707536E-09 -2.890707E-09  2.131112E-09 -2.720145E-13  3.176883E-10 -7.481924E-08  4.698694E-08 -4.190650E-14  4.912850E-11 -4.071750E-10  2.556900E-10
  1.940000E+02 -6.500000E+01  2.059500E+07  7.333000E+01  5.307300E-02  0.000000E+00  5.762400E-02  4.604300E-03  3.863200E-02 -6.319500E+03  1.000000E+00  6.505100E+02  1.032200E+03 -2.400203E-02  1.507099E-01 -2.495066E+01  1.844725E+02 -7.909479E-08  3.663092E-08 -4.557905E-09  2.092719E-09 -3.055814E-09  1.717361E-09 -2.864728E-13  3.161681E-10 -7.909427E-08  3.631475E-08 -4.413800E-14  4.889750E-11 -4.304350E-10  1.976150E-10
  2.134000E+02 -6.500000E+01  2.059500E+07  7.333000E+01  5.306900E-02  0.000000E+00  5.762800E-02  4.604300E-03  3.863100E-02 -6.319200E+03  1.000000E+00  6.505100E+02  1.032210E+03 -2.605274E-02  1.490296E-01 -2.268859E+01  1.783636E+02 -8.585306E-08  3.111634E-08 -4.947719E-09  1.775140E-09 -3.316852E-09  1.502969E-09 -3.100205E-13  3.147292E-10 -8.585231E-08  3.080162E-08 -4.777050E-14  4.867900E-11 -4.672100E-10  1.676100E-10
  2.347000E+02 -6.500000E+01  2.059600E+07  7.333000E+01  5.306400E-02  0.000000E+00  5.763300E-02  4.604300E-03  3.863000E-02 -6.318900E+03  1.000000E+00  6.505200E+02  1.032210E+03 -2.839987E-02  1.482209E-01 -2.062746E+01  1.607903E+02 -9.358807E-08  2.846307E-08 -5.393883E-09  1.622408E-09 -3.615625E-09  1.399264E-09 -3.371396E-13  3.134702E-10 -9.358739E-08  2.814951E-08 -5.195300E-14  4.848750E-11 -5.093000E-10  1.531750E-10
  2.581000E+02 -6.500000E+01  2.059600E+07  7.333000E+01  5.306100E-02  0.000000E+00  5.763700E-02  4.604300E-03  3.863000E-02 -6.318600E+03  1.000000E+00  6.505200E+02  1.032210E+03 -3.096129E-02  1.478484E-01 -1.875095E+01  1.387207E+02 -1.020293E-07  2.724094E-08 -5.880794E-09  1.552138E-09 -3.941674E-09  1.351063E-09 -3.668510E-13  3.124416E-10 -1.020287E-07  2.692853E-08 -5.653450E-14  4.833150E-11 -5.552300E-10  1.465350E-10
  2.839000E+02 -6.500000E+01  2.059600E+07  7.333000E+01  5.305800E-02  0.000000E+00  5.764000E-02  4.604300E-03  3.862900E-02 -6.318400E+03  1.000000E+00  6.505200E+02  1.032220E+03 -3.375761E-02  1.476751E-01 -1.704843E+01  1.170666E+02 -1.112446E-07  2.667324E-08 -6.412366E-09  1.519554E-09 -4.297625E-09  1.328373E-09 -3.994409E-13  3.116629E-10 -1.112443E-07  2.636153E-08 -6.155900E-14  4.821350E-11 -6.053750E-10  1.434500E-10
  3.123000E+02 -6.500000E+01  2.059600E+07  7.333000E+01  5.305600E-02  0.000000E+00  5.764400E-02  4.604300E-03  3.862800E-02 -6.318300E+03  1.000000E+00  6.505200E+02  1.032220E+03 -3.681829E-02  1.475837E-01 -1.550132E+01  9.784947E+01 -1.213313E-07  2.637358E-08 -6.994187E-09  1.502401E-09 -4.687226E-09  1.316289E-09 -4.353562E-13  3.111423E-10 -1.213310E-07  2.606248E-08 -6.709550E-14  4.813400E-11 -6.602650E-10  1.418200E-10
  3.434000E+02 -6.500000E+01  2.059600E+07  7.333000E+01  5.305500E-02  0.000000E+00  5.764700E-02  4.604300E-03  3.862800E-02 -6.318200E+03  1.000000E+00  6.505200E+02  1.032220E+03 -4.017333E-02  1.475199E-01 -1.409678E+01  8.152661E+01 -1.323879E-07  2.616350E-08 -7.631993E-09  1.490387E-09 -5.114300E-09  1.307937E-09 -4.751027E-13  3.109097E-10 -1.323875E-07  2.585254E-08 -7.322150E-14  4.809850E-11 -7.204350E-10  1.406750E-10
  3.777000E+02 -6.500000E+01  2.059600E+07  7.333000E+01  5.305500E-02  0.000000E+00  5.765000E-02  4.604300E-03  3.862700E-02 -6.318200E+03  1.000000E+00  6.505300E+02  1.032220E+03 -4.383211E-02  1.474592E-01 -1.281670E+01  6.790459E+01 -1.444457E-07  2.596438E-08 -8.327568E-09  1.478981E-09 -5.580050E-09  1.300330E-09 -5.189413E-13  3.110046E-10 -1.444453E-07  2.565339E-08 -7.997650E-14  4.811250E-11 -7.860500E-10  1.395900E-10
  4.154000E+02 -6.500000E+01  2.059600E+07  7.333000E+01  5.305600E-02  0.000000E+00  5.765300E-02  4.604300E-03  3.862700E-02 -6.318300E+03  1.000000E+00  6.505300E+02  1.032220E+03 -4.782068E-02  1.473913E-01 -1.165272E+01  5.663738E+01 -1.575905E-07  2.574136E-08 -9.085841E-09  1.466175E-09 -6.087779E-09  1.292117E-09 -5.673003E-13  3.114345E-10 -1.575901E-07  2.542990E-08 -8.742600E-14  4.817800E-11 -8.575800E-10  1.383800E-10
  4.568000E+02 -6.500000E+01  2.059700E+07  7.333000E+01  5.305900E-02  0.000000E+00  5.765600E-02  4.604300E-03  3.862700E-02 -6.318500E+03  1.000000E+00  6.505400E+02  1.032230E+03 -5.215932E-02  1.473114E-01 -1.059524E+01  4.727640E+01 -1.718890E-07  2.547845E-08 -9.910698E-09  1.451039E-09 -6.640053E-09  1.282665E-09 -6.205304E-13  3.121778E-10 -1.718885E-07  2.516629E-08 -9.562350E-14  4.829050E-11 -9.353900E-10  1.369450E-10
  5.024000E+02 -6.500000E+01  2.059700E+07  7.333000E+01  5.306200E-02  0.000000E+00  5.765900E-02  4.604300E-03  3.862600E-02 -6.318700E+03  1.000000E+00  6.505400E+02  1.032230E+03 -5.685941E-02  1.472223E-01 -9.633643E+00  3.951924E+01 -1.873786E-07  2.518447E-08 -1.080429E-08  1.434098E-09 -7.238348E-09  1.272279E-09 -6.788352E-13  3.131997E-10 -1.873779E-07  2.487127E-08 -1.046015E-13  4.844550E-11 -1.019690E-09  1.353400E-10
  5.525000E+02 -6.500000E+01  2.059700E+07  7.333000E+01  5.306600E-02  0.000000E+00  5.766200E-02  4.604400E-03  3.862600E-02 -6.319000E+03  1.000000E+00  6.505500E+02  1.032230E+03 -6.192502E-02  1.471663E-01 -8.759602E+00  3.290667E+01 -2.040725E-07  2.499890E-08 -1.176737E-08  1.423384E-09 -7.883181E-09  1.266290E-09 -7.422125E-13  3.144374E-10 -2.040717E-07  2.468447E-08 -1.143550E-13  4.863250E-11 -1.110550E-09  1.343200E-10
  6.076000E+02 -6.500000E+01  2.059800E+07  7.333000E+01  5.307000E-02  0.000000E+00  5.766400E-02  4.604400E-03  3.862600E-02 -6.319300E+03  1.000000E+00  6.505600E+02  1.032230E+03 -6.727538E-02  1.474549E-01 -7.965676E+00  2.619794E+01 -2.217046E-07  2.594417E-08 -1.278457E-08  1.477874E-09 -8.564265E-09  1.304074E-09 -8.068981E-13  3.157806E-10 -2.217037E-07  2.562838E-08 -1.243150E-13  4.883600E-11 -1.206500E-09  1.394550E-10
  6.682000E+02 -6.500000E+01  2.059800E+07  7.333000E+01  5.306800E-02  0.000000E+00  5.766600E-02  4.604400E-03  3.862600E-02 -6.319200E+03  1.000000E+00  6.505700E+02  1.032230E+03 -7.054275E-02  1.501201E-01 -7.243830E+00  1.628741E+01 -2.324719E-07  3.469039E-08 -1.340586E-08  1.982319E-09 -8.980077E-09  1.641458E-09 -6.997321E-13  3.153921E-10 -2.324714E-07  3.437499E-08 -1.080955E-13  4.877650E-11 -1.264850E-09  1.870500E-10
  7.348000E+02 -6.500000E+01  2.059900E+07  7.333000E+01  5.271500E-02  0.000000E+00  5.766700E-02  4.604500E-03  3.862600E-02 -6.293800E+03  1.000000E+00  6.505800E+02  1.032240E+03 -7.020206E-02  1.516015E-01 -6.587172E+00  1.186735E+01 -2.313495E-07  3.967753E-08 -1.334122E-08  2.276229E-09 -8.936584E-09  1.730012E-09 -5.006684E-13  2.066515E-10 -2.313495E-07  3.947083E-08 -7.778600E-14  3.217900E-11 -1.258350E-09  2.146900E-10
  8.081000E+02 -6.500000E+01  2.059900E+07  7.333000E+01  5.251000E-02  0.000000E+00  5.766700E-02  4.604500E-03  3.862600E-02 -6.279000E+03  1.000000E+00  6.505900E+02  1.032240E+03 -6.984068E-02  1.499348E-01 -5.989838E+00  1.125099E+01 -2.301589E-07  3.427592E-08 -1.327255E-08  1.968093E-09 -8.890581E-09  1.465263E-09 -4.201001E-13  1.479502E-10 -2.301589E-07  3.412795E-08 -6.547050E-14  2.313400E-11 -1.251650E-09  1.855800E-10
  8.887000E+02 -6.500000E+01  2.060000E+07  7.333000E+01  5.240800E-02  0.000000E+00  5.766700E-02  4.604600E-03  3.862600E-02 -6.271700E+03  1.000000E+00  6.506000E+02  1.032240E+03 -7.187544E-02  1.485340E-01 -5.446471E+00  1.065674E+01 -2.368645E-07  2.969921E-08 -1.365945E-08  1.705229E-09 -9.149638E-09  1.271020E-09 -4.219718E-13  1.296518E-10 -2.368637E-07  2.956952E-08 -6.580200E-14  2.030950E-11 -1.288100E-09  1.607750E-10
  9.772000E+02 -6.500000E+01  2.060100E+07  7.333000E+01  5.244700E-02  0.000000E+00  5.766900E-02  4.604600E-03  3.862700E-02 -6.274500E+03  1.000000E+00  6.506200E+02  1.032240E+03 -7.432678E-02  1.505181E-01 -4.952876E+00  7.310146E+00 -2.449427E-07  3.620405E-08 -1.412564E-08  2.080016E-09 -9.461692E-09  1.528699E-09 -3.834165E-13  1.364055E-10 -2.449419E-07  3.606758E-08 -5.988550E-14  2.135150E-11 -1.331900E-09  1.961100E-10
  1.075000E+03 -6.500000E+01  2.060200E+07  7.333000E+01  5.220100E-02  0.000000E+00  5.767000E-02  4.604700E-03  3.862700E-02 -6.256800E+03  1.000000E+00  6.506400E+02  1.032240E+03 -8.826739E-02  1.525904E-01 -4.503957E+00  5.218087E+00 -2.908847E-07  4.309464E-08 -1.677549E-08  2.480926E-09 -1.123571E-08  1.736820E-09  8.904621E-14  7.574697E-11 -2.908847E-07  4.301894E-08  1.394600E-14  1.188930E-11 -1.555450E-09  2.337850E-10
  1.182000E+03 -6.500000E+01  2.060000E+07  7.333000E+01  2.415700E-02  0.000000E+00  5.767100E-02  4.604600E-03  3.862600E-02 -3.964500E+03  1.000000E+00  6.506100E+02  1.032240E+03 -1.610030E-01  1.278037E-01 -4.024008E+00 -5.796537E+00 -5.444702E-07 -3.842815E-08 -3.170907E-08 -2.216172E-09 -1.590750E-08 -1.484483E-09  2.503273E-13  0.000000E+00 -5.444702E-07 -3.842815E-08  3.920450E-14  0.000000E+00 -2.831900E-09 -2.042670E-10
  1.300000E+03 -6.500000E+01  2.059700E+07  7.333000E+01  0.000000E+00  0.000000E+00  5.848900E-02  1.000000E+00  2.505900E-02  0.000000E+00  1.000000E+00  0.000000E+00  1.029630E+03 -1.673323E-01  1.223426E-01 -3.620714E+00 -2.245422E+00 -5.687898E-07 -5.743977E-08 -3.348582E-08 -3.330775E-09 -1.064034E-08 -1.917507E-09  0.000000E+00  0.000000E+00 -5.687898E-07 -5.743977E-08  0.000000E+00  0.000000E+00 -2.941850E-09 -2.975150E-10
  1.429000E+03 -6.500000E+01  2.059800E+07  7.333000E+01  0.000000E+00  0.000000E+00  5.962800E-02  1.000000E+00  6.162100E-03  0.000000E+00  1.000000E+00  0.000000E+00  1.026030E+03 -9.100605E-02  1.428325E-01 -3.334625E+00  1.245591E+01 -3.048070E-07  1.128442E-08 -1.821315E-08  6.744356E-10 -1.247955E-09  4.358198E-11  0.000000E+00  0.000000E+00 -3.048070E-07  1.128442E-08  0.000000E+00  0.000000E+00 -1.580750E-09  5.853650E-11
  1.571000E+03 -6.500000E+01  2.059800E+07  7.333000E+01  0.000000E+00  0.000000E+00  5.996300E-02  1.000000E+00  6.144600E-04  0.000000E+00  1.000000E+00  0.000000E+00  1.024980E+03 -9.762449E-02  1.584786E-01 -3.042389E+00  1.721460E+00 -3.257269E-07  6.331422E-08 -1.953810E-08  3.796925E-09 -9.116432E-11  3.189610E-11  0.000000E+00  0.000000E+00 -3.257269E-07  6.331422E-08  0.000000E+00  0.000000E+00 -1.690450E-09  3.286150E-10
  1.728000E+03 -6.500000E+01  2.059900E+07  7.333000E+01  0.000000E+00  0.000000E+00  5.999400E-02  1.000000E+00  1.006600E-04  0.000000E+00  1.000000E+00  0.000000E+00  1.024880E+03 -1.234240E-01  1.408841E-01 -2.767914E+00  1.665991E+01 -4.117136E-07  4.785957E-09 -2.470142E-08  2.871342E-10 -2.298978E-11  3.880404E-13  0.000000E+00  0.000000E+00 -4.117136E-07  4.785957E-09  0.000000E+00  0.000000E+00 -2.136800E-09  2.484200E-11
  1.900000E+03 -6.500000E+01  2.060000E+07  7.333000E+01  0.000000E+00  0.000000E+00  6.000000E-02  1.000000E+00  8.205300E-06  0.000000E+00  1.000000E+00  0.000000E+00  1.024860E+03 -1.134379E-01  1.392085E-01 -2.516602E+00 -8.507431E+01 -3.783819E-07 -7.901045E-10 -2.270282E-08 -4.740560E-11 -1.725331E-12 -1.148154E-14  0.000000E+00  0.000000E+00 -3.783819E-07 -7.901045E-10  0.000000E+00  0.000000E+00 -1.963850E-09 -4.100100E-12
  2.089000E+03 -6.500000E+01  2.060000E+07  7.333000E+01  0.000000E+00  0.000000E+00  6.000000E-02  1.000000E+00  4.896000E-07  0.000000E+00  1.000000E+00  0.000000E+00  1.024860E+03 -1.068037E-01  1.410782E-01 -2.288416E+00  1.018688E+01 -3.562517E-07  5.431656E-09 -2.137510E-08  3.259001E-10 -9.846449E-14  2.195674E-15  0.000000E+00  0.000000E+00 -3.562517E-07  5.431656E-09  0.000000E+00  0.000000E+00 -1.849000E-09  2.819400E-11
  2.298000E+03 -6.500000E+01  2.060100E+07  7.333000E+01  0.000000E+00  0.000000E+00  6.000000E-02  1.000000E+00  6.161500E-08  0.000000E+00  1.000000E+00  0.000000E+00  1.024860E+03 -1.018070E-01  1.395213E-01 -2.081580E+00  1.763888E+02 -3.395835E-07  2.557035E-10 -2.037502E-08  1.534220E-11 -1.436841E-14  1.049823E-17  0.000000E+00  0.000000E+00 -3.395835E-07  2.557035E-10  0.000000E+00  0.000000E+00 -1.762450E-09  1.327300E-12
  2.527000E+03 -6.500000E+01  2.060200E+07  7.333000E+01  0.000000E+00  0.000000E+00  6.000000E-02  1.000000E+00  2.118000E-08  0.000000E+00  1.000000E+00  0.000000E+00  1.024860E+03 -9.000796E-02  1.385767E-01 -1.892788E+00 -1.277580E+01 -3.002265E-07 -2.906985E-09 -1.801360E-08 -1.744187E-10 -4.013772E-15 -1.070720E-15  0.000000E+00  0.000000E+00 -3.002265E-07 -2.906985E-09  0.000000E+00  0.000000E+00 -1.558200E-09 -1.508550E-11
  2.778000E+03 -6.500000E+01  2.060300E+07  7.333000E+01  0.000000E+00  0.000000E+00  6.000000E-02  1.000000E+00  4.201400E-09  0.000000E+00  1.000000E+00  0.000000E+00  1.024860E+03 -6.781278E-02  1.362840E-01 -1.721411E+00 -2.855248E+00 -2.261932E-07 -1.058702E-08 -1.357158E-08 -6.352216E-10 -5.803157E-16 -1.014429E-15  0.000000E+00  0.000000E+00 -2.261932E-07 -1.058702E-08  0.000000E+00  0.000000E+00 -1.173980E-09 -5.493950E-11
  3.055000E+03 -6.500000E+01  2.060300E+07  7.333000E+01  0.000000E+00  0.000000E+00  6.000000E-02  1.000000E+00  4.774200E-13  0.000000E+00  1.000000E+00  0.000000E+00  1.024860E+03 -2.600687E-02  1.332708E-01 -1.565427E+00 -1.182996E+00 -8.674711E-08 -2.068055E-08 -5.204810E-09 -1.240834E-09 -4.141467E-20 -3.048265E-19  0.000000E+00  0.000000E+00 -8.674711E-08 -2.068055E-08  0.000000E+00  0.000000E+00 -4.502255E-10 -1.073175E-10
  3.359000E+03 -6.500000E+01  2.060300E+07  7.333000E+01  0.000000E+00  0.000000E+00  6.000000E-02  1.000000E+00  5.603000E-15  0.000000E+00  1.000000E+00  0.000000E+00  1.024860E+03 -4.677975E-04  1.397033E-01 -1.423379E+00  2.472050E+01 -1.560367E-09  8.608279E-10 -9.362164E-11  5.164967E-11  6.348904E-22  4.338355E-24  0.000000E+00  0.000000E+00 -1.560367E-09  8.608279E-10  0.000000E+00  0.000000E+00 -8.098500E-12  4.468300E-12
  3.694000E+03 -6.500000E+01  2.060300E+07  7.333000E+01  0.000000E+00  0.000000E+00  6.000000E-02  1.000000E+00  7.488900E-17  0.000000E+00  1.000000E+00  0.000000E+00  1.024860E+03 -1.672294E-03  1.394475E-01 -1.294597E+00  1.600031E+03 -5.578011E-09  1.083331E-11 -3.346809E-10  6.499982E-13 -2.186677E-25  7.295790E-28  0.000000E+00  0.000000E+00 -5.578011E-09  1.083331E-11  0.000000E+00  0.000000E+00 -2.895050E-11  5.623250E-14
  4.062000E+03 -6.500000E+01  2.060300E+07  7.333000E+01  0.000000E+00  0.000000E+00  6.000000E-02  1.000000E+00  8.144500E-19  0.000000E+00  1.000000E+00  0.000000E+00  1.024860E+03 -1.544621E-03  1.394450E-01 -1.177416E+00  9.170057E+04 -5.152147E-09  1.555144E-13 -3.091290E-10  9.330863E-15 -2.206555E-27  1.141808E-31  0.000000E+00  0.000000E+00 -5.152147E-09  1.555144E-13  0.000000E+00  0.000000E+00 -2.674000E-11  8.072300E-16
  4.467000E+03 -6.500000E+01  2.060400E+07  7.333000E+01  0.000000E+00  0.000000E+00  6.000000E-02  1.000000E+00  7.240500E-21  0.000000E+00  1.000000E+00  0.000000E+00  1.024860E+03 -1.416952E-03  1.394441E-01 -1.070661E+00  1.696354E+05 -4.726310E-09  6.944546E-14 -2.835782E-10  4.166728E-15 -1.796579E-29  4.552944E-34  0.000000E+00  0.000000E+00 -4.726310E-09  6.944546E-14  0.000000E+00  0.000000E+00 -2.453000E-11  3.604750E-16
  4.912000E+03 -6.500000E+01  2.060400E+07  7.333000E+01  0.000000E+00  0.000000E+00  6.000000E-02  1.000000E+00  5.282200E-23  0.000000E+00  1.000000E+00  0.000000E+00  1.024860E+03 -1.300848E-03  1.394444E-01 -9.736667E-01  1.571481E+05 -4.339035E-09  6.198244E-14 -2.603421E-10  3.718946E-15 -1.201169E-31  2.980257E-36  0.000000E+00  0.000000E+00 -4.339035E-09  6.198244E-14  0.000000E+00  0.000000E+00 -2.252000E-11  3.217350E-16
  5.401000E+03 -6.500000E+01  2.060400E+07  7.333000E+01  0.000000E+00  0.000000E+00  6.000000E-02  1.000000E+00  3.174100E-25  0.000000E+00  1.000000E+00  0.000000E+00  1.024860E+03 -1.195155E-03  1.394445E-01 -8.855807E-01  1.477726E+05 -3.986483E-09  5.450509E-14 -2.391893E-10  3.270299E-15 -6.624297E-34  1.582637E-38  0.000000E+00  0.000000E+00 -3.986483E-09  5.450509E-14  0.000000E+00  0.000000E+00 -2.069000E-11  2.829200E-16
  5.939000E+03 -6.500000E+01  2.060400E+07  7.333000E+01  0.000000E+00  0.000000E+00  6.000000E-02  1.000000E+00  1.575100E-27  0.000000E+00  1.000000E+00  0.000000E+00  1.024860E+03 -1.098314E-03  1.394446E-01 -8.053531E-01  1.430706E+05 -3.663465E-09  4.655704E-14 -2.198083E-10  2.793426E-15 -3.018125E-36  6.740585E-41  0.000000E+00  0.000000E+00 -3.663465E-09  4.655704E-14  0.000000E+00  0.000000E+00 -1.901350E-11  2.416650E-16
  6.530000E+03 -6.500000E+01  2.060400E+07  7.333000E+01  0.000000E+00  0.000000E+00  6.000000E-02  1.000000E+00  6.465300E-30  0.000000E+00  1.000000E+00  0.000000E+00  1.024860E+03 -1.009255E-03  1.394445E-01 -7.323415E-01  1.448869E+05 -3.366404E-09  3.802948E-14 -2.019846E-10  2.281774E-15 -1.137882E-38  2.270077E-43  0.000000E+00  0.000000E+00 -3.366404E-09  3.802948E-14  0.000000E+00  0.000000E+00 -1.747200E-11  1.974000E-16
  7.181000E+03 -6.500000E+01  2.060400E+07  7.333000E+01  0.000000E+00  0.000000E+00  6.000000E-02  1.000000E+00  2.192700E-32  0.000000E+00  1.000000E+00  0.000000E+00  1.024860E+03 -9.269215E-04  1.394444E-01 -6.659506E-01  1.564914E+05 -3.091789E-09  2.911786E-14 -1.855071E-10  1.747072E-15 -3.543476E-41  5.920592E-46  0.000000E+00  0.000000E+00 -3.091789E-09  2.911786E-14  0.000000E+00  0.000000E+00 -1.604650E-11  1.511450E-16
  7.896000E+03 -6.500000E+01  2.060400E+07  7.333000E+01  0.000000E+00  0.000000E+00  6.000000E-02  1.000000E+00  6.125100E-35  0.000000E+00  1.000000E+00  0.000000E+00  1.024860E+03 -8.503263E-04  1.394444E-01 -6.056747E-01  1.911408E+05 -2.836306E-09  1.970987E-14 -1.701779E-10  1.182592E-15 -9.083433E-44  1.124009E-48  0.000000E+00  0.000000E+00 -2.836306E-09  1.970987E-14  0.000000E+00  0.000000E+00 -1.472050E-11  1.023100E-16
  8.682000E+03 -6.500000E+01  2.060400E+07  7.333000E+01  0.000000E+00  0.000000E+00  6.000000E-02  1.000000E+00  1.400100E-37  0.000000E+00  1.000000E+00  0.000000E+00  1.024860E+03 -7.781768E-04  1.394444E-01 -5.508311E-01  3.136960E+05 -2.595647E-09  9.937862E-15 -1.557384E-10  5.962717E-16 -1.899115E-46  1.301095E-51  0.000000E+00  0.000000E+00 -2.595647E-09  9.937862E-15  0.000000E+00  0.000000E+00 -1.347150E-11  5.158450E-17
  9.547000E+03 -6.500000E+01  2.060400E+07  7.333000E+01  0.000000E+00  0.000000E+00  6.000000E-02  1.000000E+00  2.598100E-70  0.000000E+00  1.000000E+00  0.000000E+00  1.024860E+03 -3.715217E-04  1.394444E-01 -2.623390E-01  4.736504E+05 -1.239228E-09  2.670535E-14 -7.435352E-11  1.602321E-15 -3.219618E-79  6.075819E-84  0.000000E+00  0.000000E+00 -1.239228E-09  2.670535E-14  0.000000E+00  0.000000E+00 -6.431500E-12  1.386380E-16
  3.750000E-02 -7.500000E+01  2.069700E+07  7.389000E+01  5.353900E-02  0.000000E+00  1.381900E-01  4.419600E-03  2.636500E-02 -6.352900E+03  1.000000E+00  6.490500E+02  1.087650E+03  6.022623E-04 -2.648339E+00 -2.913678E+04  1.472915E+07  2.193357E-09 -1.017510E-05  3.030921E-10 -1.391964E-06  5.783330E-11 -2.695823E-07  5.055507E-15  5.080144E-10  2.193357E-09 -1.017558E-05  7.738500E-16  7.807350E-11  1.133350E-11 -5.263350E-08
  1.162000E-01 -7.500000E+01  2.069700E+07  7.389000E+01  5.354000E-02  0.000000E+00  1.344000E-01  4.431600E-03  2.684500E-02 -6.352900E+03  1.000000E+00  6.490500E+02  1.084910E+03  1.853399E-03 -2.508741E+00 -4.308498E+04  4.331853E+06  6.726352E-09 -9.614735E-06  9.123300E-10 -1.278060E-06  1.795449E-10 -2.594637E-07  3.083583E-14  5.081587E-10  6.726327E-09 -9.615250E-06  4.720050E-15  7.809500E-11  3.481550E-11 -4.986250E-08
  2.028000E-01 -7.500000E+01  2.069700E+07  7.389000E+01  5.354000E-02  0.000000E+00  1.314400E-01  4.441000E-03  2.722600E-02 -6.352900E+03  1.000000E+00  6.490500E+02  1.082780E+03  3.201932E-03 -2.397210E+00 -2.283598E+04  2.260744E+06  1.157251E-08 -9.171817E-06  1.534517E-09 -1.191263E-06  3.134198E-10 -2.511094E-07  8.178000E-14  5.083058E-10  1.157242E-08 -9.172288E-06  1.251820E-14  7.811700E-11  6.001950E-11 -4.766150E-08
  2.980000E-01 -7.500000E+01  2.069700E+07  7.389000E+01  5.353900E-02  0.000000E+00  1.290800E-01  4.448400E-03  2.753400E-02 -6.352900E+03  1.000000E+00  6.490500E+02  1.081080E+03  4.661134E-03 -2.306160E+00 -1.524677E+04  1.401342E+06  1.678841E-08 -8.813524E-06  2.183614E-09 -1.123329E-06  4.602214E-10 -2.440937E-07  1.453556E-13  5.083404E-10  1.678826E-08 -8.814033E-06  2.225000E-14  7.812250E-11  8.721750E-11 -4.587350E-08
  4.027000E-01 -7.500000E+01  2.069700E+07  7.389000E+01  5.353900E-02  0.000000E+00  1.270700E-01  4.454700E-03  2.779800E-02 -6.352900E+03  1.000000E+00  6.490500E+02  1.079650E+03  6.249417E-03 -2.227859E+00 -1.120720E+04  9.438663E+05  2.244417E-08 -8.507660E-06  2.871538E-09 -1.066858E-06  6.215341E-10 -2.379283E-07  2.134128E-13  5.081957E-10  2.244396E-08 -8.508147E-06  3.266750E-14  7.810050E-11  1.167650E-10 -4.434200E-08
  5.178000E-01 -7.500000E+01  2.069700E+07  7.389000E+01  5.353800E-02  0.000000E+00  1.253000E-01  4.460300E-03  2.803300E-02 -6.352800E+03  1.000000E+00  6.490500E+02  1.078380E+03  7.982663E-03 -2.157840E+00 -8.695139E+03  6.679398E+05  2.859698E-08 -8.235773E-06  3.605714E-09 -1.017800E-06  7.989446E-10 -2.323153E-07  2.833245E-13  5.078162E-10  2.859672E-08 -8.236283E-06  4.336950E-14  7.804350E-11  1.489550E-10 -4.297650E-08
  6.444000E-01 -7.500000E+01  2.069700E+07  7.389000E+01  5.353700E-02  0.000000E+00  1.236900E-01  4.465300E-03  2.824800E-02 -6.352700E+03  1.000000E+00  6.490500E+02  1.077230E+03  9.872510E-03 -2.093441E+00 -6.982999E+03  4.882756E+05  3.528715E-08 -7.987032E-06  4.390327E-09 -9.738345E-07  9.937222E-10 -2.270719E-07  3.538914E-13  5.071511E-10  3.528690E-08 -7.987535E-06  5.417300E-14  7.794350E-11  1.840050E-10 -4.172450E-08
  7.835000E-01 -7.500000E+01  2.069700E+07  7.389000E+01  5.353500E-02  0.000000E+00  1.221900E-01  4.470000E-03  2.845100E-02 -6.352600E+03  1.000000E+00  6.490500E+02  1.076170E+03  1.193158E-02 -2.032994E+00 -5.743568E+03  3.652090E+05  4.255799E-08 -7.754675E-06  5.229344E-09 -9.335426E-07  1.207293E-09 -2.220816E-07  4.249648E-13  5.061474E-10  4.255760E-08 -7.755176E-06  6.505450E-14  7.779200E-11  2.221450E-10 -4.055200E-08
  9.366000E-01 -7.500000E+01  2.069700E+07  7.389000E+01  5.353200E-02  0.000000E+00  1.207800E-01  4.474400E-03  2.864300E-02 -6.352400E+03  1.000000E+00  6.490500E+02  1.075160E+03  1.417501E-02 -1.975443E+00 -4.808164E+03  2.778856E+05  5.046106E-08 -7.534416E-06  6.127379E-09 -8.960431E-07  1.441373E-09 -2.172670E-07  4.973103E-13  5.047556E-10  5.046055E-08 -7.534915E-06  7.613200E-14  7.758200E-11  2.636500E-10 -3.943800E-08
  1.105000E+00 -7.500000E+01  2.069700E+07  7.389000E+01  5.352900E-02  0.000000E+00  1.194300E-01  4.478600E-03  2.882700E-02 -6.352200E+03  1.000000E+00  6.490500E+02  1.074200E+03  1.661906E-02 -1.920139E+00 -4.079467E+03  2.141471E+05  5.905158E-08 -7.323668E-06  7.089235E-09 -8.607978E-07  1.697820E-09 -2.125833E-07  5.719026E-13  5.029199E-10  5.905108E-08 -7.324171E-06  8.755550E-14  7.730550E-11  3.088150E-10 -3.837000E-08
  1.290000E+00 -7.500000E+01  2.069700E+07  7.389000E+01  5.352600E-02  0.000000E+00  1.181300E-01  4.482600E-03  2.900600E-02 -6.351900E+03  1.000000E+00  6.490500E+02  1.073290E+03  1.928448E-02 -1.866757E+00 -3.498009E+03  1.668183E+05  6.840074E-08 -7.121069E-06  8.121462E-09 -8.275143E-07  1.978974E-09 -2.080086E-07  6.490042E-13  5.005926E-10  6.840013E-08 -7.121610E-06  9.936500E-14  7.695450E-11  3.580150E-10 -3.734150E-08
  1.493000E+00 -7.500000E+01  2.069700E+07  7.389000E+01  5.352100E-02  0.000000E+00  1.168900E-01  4.486500E-03  2.917800E-02 -6.351600E+03  1.000000E+00  6.490500E+02  1.072400E+03  2.219732E-02 -1.815097E+00 -3.025366E+03  1.309978E+05  7.859797E-08 -6.925850E-06  9.232611E-09 -7.959900E-07  2.287729E-09 -2.035300E-07  7.272500E-13  4.977475E-10  7.859722E-08 -6.926350E-06  1.113550E-13  7.652550E-11  4.117300E-10 -3.634800E-08
  1.717000E+00 -7.500000E+01  2.069700E+07  7.389000E+01  5.351600E-02  0.000000E+00  1.156800E-01  4.490200E-03  2.934600E-02 -6.351200E+03  1.000000E+00  6.490500E+02  1.071550E+03  2.538386E-02 -1.764824E+00 -2.634883E+03  1.035951E+05  8.973287E-08 -6.736570E-06  1.043075E-08 -7.659375E-07  2.627049E-09 -1.991240E-07  8.039816E-13  4.944106E-10  8.973204E-08 -6.737065E-06  1.231150E-13  7.602200E-11  4.704400E-10 -3.538350E-08
  1.963000E+00 -7.500000E+01  2.069700E+07  7.389000E+01  5.351000E-02  0.000000E+00  1.145000E-01  4.493900E-03  2.951200E-02 -6.350800E+03  1.000000E+00  6.490500E+02  1.070720E+03  2.886692E-02 -1.715450E+00 -2.307678E+03  8.236344E+04  1.018818E-07 -6.551337E-06  1.172150E-08 -7.369981E-07  2.999643E-09 -1.947530E-07  8.764532E-13  4.906687E-10  1.018810E-07 -6.551825E-06  1.342250E-13  7.545650E-11  5.345500E-10 -3.443750E-08
  2.234000E+00 -7.500000E+01  2.069700E+07  7.389000E+01  5.350300E-02  0.000000E+00  1.133300E-01  4.497500E-03  2.967600E-02 -6.350300E+03  1.000000E+00  6.490500E+02  1.069890E+03  3.267516E-02 -1.666347E+00 -2.030683E+03  6.578999E+04  1.151400E-07 -6.367731E-06  1.311164E-08 -7.087487E-07  3.408940E-09 -1.903651E-07  9.431875E-13  4.866688E-10  1.151393E-07 -6.368209E-06  1.444650E-13  7.485350E-11  6.045750E-10 -3.349850E-08
  2.531000E+00 -7.500000E+01  2.069700E+07  7.389000E+01  5.349600E-02  0.000000E+00  1.121500E-01  4.501100E-03  2.984300E-02 -6.349800E+03  1.000000E+00  6.490500E+02  1.069070E+03  3.683295E-02 -1.616798E+00 -1.794283E+03  5.274955E+04  1.295865E-07 -6.183047E-06  1.460468E-08 -6.807508E-07  3.858062E-09 -1.858977E-07  1.004664E-12  4.826115E-10  1.295856E-07 -6.183522E-06  1.539000E-13  7.424100E-11  6.809500E-10 -3.255200E-08
  2.858000E+00 -7.500000E+01  2.069700E+07  7.389000E+01  5.348900E-02  0.000000E+00  1.109500E-01  4.504900E-03  3.001400E-02 -6.349300E+03  1.000000E+00  6.490500E+02  1.068220E+03  4.136166E-02 -1.566110E+00 -1.591124E+03  4.244522E+04  1.452869E-07 -5.994677E-06  1.620123E-08 -6.526162E-07  4.349968E-09 -1.812874E-07  1.063656E-12  4.787094E-10  1.452858E-07 -5.995156E-06  1.629550E-13  7.365200E-11  7.640450E-10 -3.158650E-08
  3.218000E+00 -7.500000E+01  2.069700E+07  7.389000E+01  5.348300E-02  0.000000E+00  1.097000E-01  4.508700E-03  3.019200E-02 -6.348800E+03  1.000000E+00  6.490500E+02  1.067350E+03  4.627036E-02 -1.513715E+00 -1.415351E+03  3.424619E+04  1.622625E-07 -5.800617E-06  1.789598E-08 -6.240796E-07  4.886452E-09 -1.764785E-07  1.124347E-12  4.751438E-10  1.622613E-07 -5.801096E-06  1.722750E-13  7.311350E-11  8.540000E-10 -3.058900E-08
  3.613000E+00 -7.500000E+01  2.069700E+07  7.389000E+01  5.347600E-02  0.000000E+00  1.084200E-01  4.512600E-03  3.037600E-02 -6.348400E+03  1.000000E+00  6.490500E+02  1.066450E+03  5.157599E-02 -1.459554E+00 -1.262349E+03  2.769566E+04  1.805624E-07 -5.600712E-06  1.968658E-08 -5.951829E-07  5.470168E-09 -1.714584E-07  1.189382E-12  4.720390E-10  1.805610E-07 -5.601180E-06  1.822650E-13  7.264500E-11  9.510800E-10 -2.956000E-08
  4.048000E+00 -7.500000E+01  2.069700E+07  7.389000E+01  5.347100E-02  0.000000E+00  1.071000E-01  4.516700E-03  3.056800E-02 -6.348000E+03  1.000000E+00  6.490500E+02  1.065530E+03  5.729583E-02 -1.403477E+00 -1.128470E+03  2.243330E+04  2.002367E-07 -5.394478E-06  2.157071E-08 -5.659085E-07  6.103813E-09 -1.662075E-07  1.258786E-12  4.695030E-10  2.002355E-07 -5.394944E-06  1.929200E-13  7.226200E-11  1.055600E-09 -2.849700E-08
  4.526000E+00 -7.500000E+01  2.069700E+07  7.389000E+01  5.346700E-02  0.000000E+00  1.057200E-01  4.520900E-03  3.076900E-02 -6.347700E+03  1.000000E+00  6.490500E+02  1.064570E+03  6.344951E-02 -1.345000E+00 -1.010927E+03  1.822037E+04  2.213407E-07 -5.180186E-06  2.354469E-08 -5.360513E-07  6.790568E-09 -1.606759E-07  1.334454E-12  4.676619E-10  2.213395E-07 -5.180653E-06  2.045350E-13  7.198450E-11  1.167900E-09 -2.739050E-08
  5.052000E+00 -7.500000E+01  2.069700E+07  7.389000E+01  5.346400E-02  0.000000E+00  1.042700E-01  4.525300E-03  3.098100E-02 -6.347500E+03  1.000000E+00  6.490500E+02  1.063560E+03  7.004195E-02 -1.283687E+00 -9.074655E+02  1.480509E+04  2.438765E-07 -4.956350E-06  2.559725E-08 -5.054785E-07  7.532286E-09 -1.548135E-07  1.420031E-12  4.665955E-10  2.438751E-07 -4.956816E-06  2.176700E-13  7.182350E-11  1.288000E-09 -2.623300E-08
  5.630000E+00 -7.500000E+01  2.069700E+07  7.389000E+01  5.346300E-02  0.000000E+00  1.027600E-01  4.530000E-03  3.120500E-02 -6.347400E+03  1.000000E+00  6.490500E+02  1.062500E+03  7.705106E-02 -1.219391E+00 -8.157743E+02  1.204367E+04  2.677508E-07 -4.722584E-06  2.770645E-08 -4.742316E-07  8.327963E-09 -1.485971E-07  1.517245E-12  4.663184E-10  2.677487E-07 -4.723056E-06  2.325800E-13  7.178200E-11  1.415450E-09 -2.502100E-08
  6.266000E+00 -7.500000E+01  2.069700E+07  7.389000E+01  5.346300E-02  0.000000E+00  1.011600E-01  4.534800E-03  3.144200E-02 -6.347500E+03  1.000000E+00  6.490500E+02  1.061400E+03  8.448307E-02 -1.151819E+00 -7.344592E+02  9.800343E+03  2.929665E-07 -4.477918E-06  2.986014E-08 -4.422731E-07  9.179736E-09 -1.419865E-07  1.628585E-12  4.668116E-10  2.929639E-07 -4.478375E-06  2.496450E-13  7.185650E-11  1.550350E-09 -2.375050E-08
  6.965000E+00 -7.500000E+01  2.069700E+07  7.389000E+01  5.346500E-02  0.000000E+00  9.948700E-02  4.539900E-03  3.169300E-02 -6.347600E+03  1.000000E+00  6.490500E+02  1.060240E+03  9.231059E-02 -1.080801E+00 -6.621835E+02  7.980868E+03  3.194117E-07 -4.221895E-06  3.203350E-08 -4.096536E-07  1.008627E-08 -1.349541E-07  1.757215E-12  4.679494E-10  3.194094E-07 -4.222378E-06  2.693550E-13  7.202850E-11  1.692100E-09 -2.241800E-08
  7.734000E+00 -7.500000E+01  2.069700E+07  7.389000E+01  5.346800E-02  0.000000E+00  9.772100E-02  4.545300E-03  3.195900E-02 -6.347800E+03  1.000000E+00  6.490500E+02  1.059010E+03  1.004673E-01 -1.005974E+00 -5.976993E+02  6.496063E+03  3.468380E-07 -3.953400E-06  3.418718E-08 -3.763446E-07  1.104210E-08 -1.274509E-07  1.906534E-12  4.694504E-10  3.468360E-07 -3.953873E-06  2.922300E-13  7.225500E-11  1.839450E-09 -2.101750E-08
  8.579000E+00 -7.500000E+01  2.069700E+07  7.389000E+01  5.347100E-02  0.000000E+00  9.585600E-02  4.550900E-03  3.224300E-02 -6.348000E+03  1.000000E+00  6.490500E+02  1.057730E+03  1.088723E-01 -9.270568E-01 -5.400933E+02  5.283204E+03  3.749450E-07 -3.671574E-06  3.627703E-08 -3.423753E-07  1.204017E-08 -1.194328E-07  2.078337E-12  4.707649E-10  3.749431E-07 -3.672035E-06  3.185450E-13  7.245300E-11  1.990900E-09 -1.954400E-08
  9.508000E+00 -7.500000E+01  2.069700E+07  7.389000E+01  5.347200E-02  0.000000E+00  9.389100E-02  4.556900E-03  3.254500E-02 -6.348100E+03  1.000000E+00  6.490500E+02  1.056370E+03  1.173912E-01 -8.440604E-01 -4.885206E+02  4.290320E+03  4.032542E-07 -3.376676E-06  3.824398E-08 -3.079384E-07  1.306730E-08 -1.108834E-07  2.264824E-12  4.710695E-10  4.032518E-07 -3.377149E-06  3.471200E-13  7.249900E-11  2.143900E-09 -1.799850E-08
  1.053000E+01 -7.500000E+01  2.069700E+07  7.389000E+01  5.346900E-02  0.000000E+00  9.182600E-02  4.563100E-03  3.286500E-02 -6.347800E+03  1.000000E+00  6.490500E+02  1.054950E+03  1.258420E-01 -7.570983E-01 -4.422489E+02  3.475642E+03  4.311276E-07 -3.069345E-06  4.001918E-08 -2.732646E-07  1.410452E-08 -1.017958E-07  2.450950E-12  4.695912E-10  4.311246E-07 -3.069811E-06  3.756550E-13  7.227550E-11  2.295100E-09 -1.638350E-08
  1.165000E+01 -7.500000E+01  2.069700E+07  7.389000E+01  5.346100E-02  0.000000E+00  8.966500E-02  4.569600E-03  3.320300E-02 -6.347300E+03  1.000000E+00  6.490500E+02  1.053470E+03  1.339944E-01 -6.663963E-01 -4.007155E+02  2.803800E+03  4.577716E-07 -2.750586E-06  4.152647E-08 -2.386280E-07  1.512665E-08 -9.217444E-08  2.622240E-12  4.656927E-10  4.577689E-07 -2.751050E-06  4.019500E-13  7.168650E-11  2.440250E-09 -1.470400E-08
  1.289000E+01 -7.500000E+01  2.069700E+07  7.389000E+01  5.344600E-02  0.000000E+00  8.742200E-02  4.576400E-03  3.355700E-02 -6.346300E+03  1.000000E+00  6.490500E+02  1.051940E+03  1.415011E-01 -5.725143E-01 -3.633685E+02  2.248020E+03  4.820093E-07 -2.422572E-06  4.266595E-08 -2.044108E-07  1.609414E-08 -8.205945E-08  2.764721E-12  4.588698E-10  4.820062E-07 -2.423030E-06  4.238800E-13  7.065600E-11  2.573100E-09 -1.297050E-08
  1.425000E+01 -7.500000E+01  2.069700E+07  7.389000E+01  5.342500E-02  0.000000E+00  8.512100E-02  4.583200E-03  3.392500E-02 -6.344700E+03  1.000000E+00  6.490500E+02  1.050370E+03  1.478926E-01 -4.766158E-01 -3.296901E+02  1.783548E+03  5.022715E-07 -2.089521E-06  4.332125E-08 -1.711774E-07  1.695146E-08 -7.156005E-08  2.863167E-12  4.487457E-10  5.022681E-07 -2.089973E-06  4.391200E-13  6.912650E-11  2.685150E-09 -1.120510E-08
  1.574000E+01 -7.500000E+01  2.069700E+07  7.389000E+01  5.339500E-02  0.000000E+00  8.280400E-02  4.590200E-03  3.429800E-02 -6.342500E+03  1.000000E+00  6.490500E+02  1.048800E+03  1.526465E-01 -3.806424E-01 -2.993385E+02  1.391851E+03  5.168403E-07 -1.758266E-06  4.338840E-08 -1.396573E-07  1.763396E-08 -6.087933E-08  2.902080E-12  4.351909E-10  5.168372E-07 -1.758702E-06  4.453050E-13  6.707750E-11  2.767050E-09 -9.443800E-09
  1.739000E+01 -7.500000E+01  2.069700E+07  7.389000E+01  5.335600E-02  0.000000E+00  8.053600E-02  4.596900E-03  3.466800E-02 -6.339800E+03  1.000000E+00  6.490500E+02  1.047260E+03  1.551196E-01 -2.876412E-01 -2.719246E+02  1.056872E+03  5.236314E-07 -1.439226E-06  4.276355E-08 -1.107798E-07  1.805933E-08 -5.035989E-08  2.865767E-12  4.184689E-10  5.236286E-07 -1.439646E-06  4.400150E-13  6.454800E-11  2.807500E-09 -7.742700E-09
  1.919000E+01 -7.500000E+01  2.069700E+07  7.389000E+01  5.330900E-02  0.000000E+00  7.840200E-02  4.603200E-03  3.501900E-02 -6.336400E+03  1.000000E+00  6.490500E+02  1.045810E+03  1.547088E-01 -2.018100E-01 -2.470376E+02  7.659728E+02  5.207371E-07 -1.146518E-06  4.138659E-08 -8.559575E-08  1.814620E-08 -4.049978E-08  2.744886E-12  3.994542E-10  5.207346E-07 -1.146919E-06  4.217900E-13  6.166900E-11  2.795850E-09 -6.177250E-09
  2.118000E+01 -7.500000E+01  2.069700E+07  7.389000E+01  5.325700E-02  0.000000E+00  7.648000E-02  4.608900E-03  3.533800E-02 -6.332700E+03  1.000000E+00  6.490400E+02  1.044510E+03  1.512189E-01 -1.276785E-01 -2.244262E+02  5.111886E+02  5.076375E-07 -8.950650E-07  3.932036E-08 -6.498627E-08  1.785902E-08 -3.186405E-08  2.547528E-12  3.796035E-10  5.076349E-07 -8.954444E-07  3.918250E-13  5.866050E-11  2.728900E-09 -4.829000E-09
  2.336000E+01 -7.500000E+01  2.069600E+07  7.389000E+01  5.320500E-02  0.000000E+00  7.480900E-02  4.613900E-03  3.561800E-02 -6.329000E+03  1.000000E+00  6.490400E+02  1.043390E+03  1.450300E-01 -6.809961E-02 -2.038851E+02  2.894065E+02  4.857151E-07 -6.938892E-07  3.675234E-08 -4.918523E-08  1.723262E-08 -2.484324E-08  2.301903E-12  3.605902E-10  4.857127E-07 -6.942496E-07  3.543900E-13  5.577600E-11  2.613900E-09 -3.747900E-09
  2.576000E+01 -7.500000E+01  2.069600E+07  7.389000E+01  5.315600E-02  0.000000E+00  7.337500E-02  4.618100E-03  3.586000E-02 -6.325500E+03  1.000000E+00  6.490400E+02  1.042420E+03  1.369190E-01 -2.277304E-02 -1.852442E+02  1.016022E+02  4.576161E-07 -5.413740E-07  3.391655E-08 -3.760695E-08  1.635472E-08 -1.945550E-08  2.043891E-12  3.435977E-10  4.576139E-07 -5.417166E-07  3.149650E-13  5.319500E-11  2.465050E-09 -2.927000E-09
  2.840000E+01 -7.500000E+01  2.069600E+07  7.389000E+01  5.311300E-02  0.000000E+00  7.213000E-02  4.621800E-03  3.607100E-02 -6.322300E+03  1.000000E+00  6.490400E+02  1.041590E+03  1.275043E-01  1.095121E-02 -1.683130E+02 -5.244653E+01  4.254016E-07 -4.281861E-07  3.095953E-08 -2.923496E-08  1.529954E-08 -1.542156E-08  1.797309E-12  3.290176E-10  4.253996E-07 -4.285153E-07  2.772100E-13  5.097750E-11  2.293400E-09 -2.317000E-09
  3.131000E+01 -7.500000E+01  2.069600E+07  7.389000E+01  5.307400E-02  0.000000E+00  7.102600E-02  4.625000E-03  3.625900E-02 -6.319500E+03  1.000000E+00  6.490400E+02  1.040850E+03  1.169082E-01  3.610438E-02 -1.529344E+02 -1.754630E+02  3.894482E-07 -3.439203E-07  2.788627E-08 -2.312945E-08  1.408403E-08 -1.239824E-08  1.567917E-12  3.165293E-10  3.894467E-07 -3.442370E-07  2.420200E-13  4.907650E-11  2.101050E-09 -1.862500E-09
  3.450000E+01 -7.500000E+01  2.069600E+07  7.389000E+01  5.303700E-02  0.000000E+00  7.002500E-02  4.628000E-03  3.643000E-02 -6.317000E+03  1.000000E+00  6.490400E+02  1.040180E+03  1.042421E-01  5.636855E-02 -1.389817E+02 -2.855310E+02  3.467783E-07 -2.761517E-07  2.446836E-08 -1.833669E-08  1.260278E-08 -9.947641E-09  1.339623E-12  3.054214E-10  3.467769E-07 -2.764572E-07  2.069250E-13  4.738500E-11  1.872050E-09 -1.496500E-09
  3.801000E+01 -7.500000E+01  2.069600E+07  7.389000E+01  5.300400E-02  0.000000E+00  6.902500E-02  4.630900E-03  3.660200E-02 -6.314500E+03  1.000000E+00  6.490400E+02  1.039510E+03  8.890178E-02  7.073776E-02 -1.263159E+02 -3.714219E+02  2.953637E-07 -2.281483E-07  2.054891E-08 -1.498600E-08  1.078425E-08 -8.205988E-09  1.100902E-12  2.955328E-10  2.953625E-07 -2.284443E-07  1.701600E-13  4.587750E-11  1.595450E-09 -1.237150E-09
  4.187000E+01 -7.500000E+01  2.069600E+07  7.389000E+01  5.297200E-02  0.000000E+00  6.779200E-02  4.634500E-03  3.681500E-02 -6.312200E+03  1.000000E+00  6.490400E+02  1.038680E+03  7.220445E-02  8.130992E-02 -1.148395E+02 -4.284032E+02  2.395463E-07 -1.928355E-07  1.640422E-08 -1.250621E-08  8.791287E-09 -6.929220E-09  8.664253E-13  2.862627E-10  2.395451E-07 -1.931217E-07  1.340000E-13  4.446300E-11  1.294800E-09 -1.046395E-09
  4.612000E+01 -7.500000E+01  2.069600E+07  7.389000E+01  5.294000E-02  0.000000E+00  6.605800E-02  4.639600E-03  3.711700E-02 -6.310000E+03  1.000000E+00  6.490400E+02  1.037530E+03  5.539759E-02  9.435066E-02 -1.044770E+02 -5.554088E+02  1.834451E-07 -1.494069E-07  1.230126E-08 -9.544135E-09  6.777669E-09 -5.341424E-09  6.428892E-13  2.773123E-10  1.834444E-07 -1.496843E-07  9.948800E-14  4.309650E-11  9.924400E-10 -8.115400E-10
  5.079000E+01 -7.500000E+01  2.069600E+07  7.389000E+01  5.291600E-02  0.000000E+00  6.358700E-02  4.646800E-03  3.755100E-02 -6.308200E+03  1.000000E+00  6.490400E+02  1.035880E+03  3.703709E-02  1.154670E-01 -9.512767E+01 -2.002020E+03  1.223409E-07 -7.938141E-08  7.971322E-09 -5.013186E-09  4.560704E-09 -2.731834E-09  4.218582E-13  2.697535E-10  1.223406E-07 -7.965122E-08  6.531800E-14  4.194000E-11  6.626550E-10 -4.320400E-10
  5.592000E+01 -7.500000E+01  2.069600E+07  7.389000E+01  5.288900E-02  0.000000E+00  6.131900E-02  4.653400E-03  3.795300E-02 -6.306300E+03  1.000000E+00  6.490400E+02  1.034380E+03  1.408098E-02  1.329696E-01 -8.666235E+01  4.670937E+02  4.641168E-08 -2.158708E-08  2.947103E-09 -1.339735E-09  1.743689E-09 -5.691556E-10  1.755945E-13  2.612803E-10  4.641150E-08 -2.184833E-08  2.719745E-14  4.064300E-11  2.516500E-10 -1.186250E-10
  6.156000E+01 -7.500000E+01  2.069600E+07  7.389000E+01  5.286200E-02  0.000000E+00  6.022400E-02  4.656600E-03  3.814900E-02 -6.304400E+03  1.000000E+00  6.490400E+02  1.033650E+03 -1.250750E-02  1.355660E-01 -7.891306E+01  2.650109E+02 -4.102817E-08 -1.302383E-08 -2.454647E-09 -7.995671E-10 -1.568191E-09 -2.550109E-10 -9.213454E-14  2.526568E-10 -4.102820E-08 -1.327656E-08 -1.429305E-14  3.932250E-11 -2.229650E-10 -7.213500E-11
  6.777000E+01 -7.500000E+01  2.069600E+07  7.389000E+01  5.283900E-02  0.000000E+00  5.989100E-02  4.657500E-03  3.820900E-02 -6.302700E+03  1.000000E+00  6.490400E+02  1.033430E+03 -3.689783E-02  1.346879E-01 -7.176402E+01  3.234267E+02 -1.210220E-07 -1.589017E-08 -7.229942E-09 -9.663855E-10 -4.627688E-09 -3.721586E-10 -3.229928E-13  2.455188E-10 -1.210217E-07 -1.613584E-08 -5.010950E-14  3.822800E-11 -6.577150E-10 -8.768500E-11
  7.460000E+01 -7.500000E+01  2.069600E+07  7.389000E+01  5.281900E-02  0.000000E+00  5.965900E-02  4.658200E-03  3.825100E-02 -6.301300E+03  1.000000E+00  6.490400E+02  1.033280E+03 -5.166178E-02  1.454616E-01 -6.522531E+01 -1.551346E+03 -1.693727E-07  1.945472E-08 -1.006181E-08  1.146345E-09 -6.486725E-09  9.736358E-10 -4.511507E-13  2.397700E-10 -1.693723E-07  1.921501E-08 -7.001800E-14  3.734650E-11 -9.206650E-10  1.044305E-10
  8.210000E+01 -7.500000E+01  2.069600E+07  7.389000E+01  5.279500E-02  0.000000E+00  5.919000E-02  4.659600E-03  3.833500E-02 -6.299600E+03  1.000000E+00  6.490400E+02  1.032970E+03 -5.103465E-02  1.663073E-01 -5.930492E+01  4.722022E+02 -1.672054E-07  8.766769E-08 -9.847901E-09  5.368853E-09 -6.419053E-09  3.549334E-09 -4.352630E-13  2.336841E-10 -1.672050E-07  8.743403E-08 -6.757900E-14  3.641300E-11 -9.091600E-10  4.746150E-10
  9.035000E+01 -7.500000E+01  2.069600E+07  7.389000E+01  5.277200E-02  0.000000E+00  5.854600E-02  4.661400E-03  3.845100E-02 -6.297900E+03  1.000000E+00  6.490400E+02  1.032540E+03 -4.288571E-02  1.724243E-01 -5.392991E+01  3.276982E+02 -1.404104E-07  1.074808E-07 -8.195676E-09  6.402211E-09 -5.403749E-09  4.327440E-09 -3.550029E-13  2.271572E-10 -1.404101E-07  1.072537E-07 -5.514200E-14  3.541150E-11 -7.637050E-10  5.828250E-10
  9.942000E+01 -7.500000E+01  2.069600E+07  7.389000E+01  5.274900E-02  0.000000E+00  5.816100E-02  4.662600E-03  3.852100E-02 -6.296200E+03  1.000000E+00  6.490400E+02  1.032290E+03 -4.114467E-02  1.633057E-01 -4.902442E+01  3.626849E+02 -1.346540E-07  7.768831E-08 -7.816575E-09  4.567340E-09 -5.189999E-09  3.191477E-09 -3.327300E-13  2.198167E-10 -1.346537E-07  7.746850E-08 -5.170550E-14  3.428350E-11 -7.325300E-10  4.211650E-10
  1.094000E+02 -7.500000E+01  2.069600E+07  7.389000E+01  5.272800E-02  0.000000E+00  5.794700E-02  4.663200E-03  3.855900E-02 -6.294700E+03  1.000000E+00  6.490400E+02  1.032150E+03 -4.618483E-02  1.590735E-01 -4.456299E+01  3.698016E+02 -1.511123E-07  6.386670E-08 -8.743843E-09  3.732034E-09 -5.829445E-09  2.658464E-09 -3.705413E-13  2.131122E-10 -1.511121E-07  6.365356E-08 -5.760050E-14  3.325200E-11 -8.221450E-10  3.461250E-10
  1.204000E+02 -7.500000E+01  2.069600E+07  7.389000E+01  5.271400E-02  0.000000E+00  5.779100E-02  4.663600E-03  3.858800E-02 -6.293700E+03  1.000000E+00  6.490400E+02  1.032040E+03 -4.833857E-02  1.669181E-01 -4.051126E+01  2.150823E+02 -1.581295E-07  8.940582E-08 -9.127092E-09  5.216483E-09 -6.104276E-09  3.637395E-09 -3.878029E-13  2.080244E-10 -1.581295E-07  8.919779E-08 -6.029500E-14  3.246900E-11 -8.603900E-10  4.850500E-10
  1.324000E+02 -7.500000E+01  2.069600E+07  7.389000E+01  5.270800E-02  0.000000E+00  5.764500E-02  4.664100E-03  3.861400E-02 -6.293300E+03  1.000000E+00  6.490400E+02  1.031950E+03 -3.782175E-02  1.810461E-01 -3.682505E+01  1.294605E+02 -1.237125E-07  1.352969E-07 -7.130235E-09  7.811689E-09 -4.777548E-09  5.415861E-09 -3.038764E-13  2.056246E-10 -1.237124E-07  1.350913E-07 -4.725000E-14  3.209900E-11 -6.731600E-10  7.349000E-10
  1.457000E+02 -7.500000E+01  2.069700E+07  7.389000E+01  5.270500E-02  0.000000E+00  5.762100E-02  4.664100E-03  3.861900E-02 -6.293100E+03  1.000000E+00  6.490400E+02  1.031930E+03 -2.354620E-02  1.718530E-01 -3.347263E+01  1.289709E+02 -7.701675E-08  1.053463E-07 -4.437834E-09  6.059477E-09 -2.974438E-09  4.263605E-09 -1.886195E-13  2.049910E-10 -7.701653E-08  1.051411E-07 -2.933000E-14  3.200150E-11 -4.190750E-10  5.720450E-10
  1.603000E+02 -7.500000E+01  2.069700E+07  7.389000E+01  5.270200E-02  0.000000E+00  5.762400E-02  4.664100E-03  3.861800E-02 -6.292800E+03  1.000000E+00  6.490500E+02  1.031930E+03 -1.878647E-02  1.590520E-01 -3.042766E+01  1.624659E+02 -6.144848E-08  6.366985E-08 -3.540990E-09  3.657443E-09 -2.373145E-09  2.653788E-09 -1.494566E-13  2.042138E-10 -6.144833E-08  6.346569E-08 -2.324200E-14  3.188200E-11 -3.343600E-10  3.453050E-10
  1.763000E+02 -7.500000E+01  2.069700E+07  7.389000E+01  5.269800E-02  0.000000E+00  5.762700E-02  4.664100E-03  3.861700E-02 -6.292600E+03  1.000000E+00  6.490500E+02  1.031930E+03 -2.026258E-02  1.517587E-01 -2.765584E+01  2.068146E+02 -6.627708E-08  3.991319E-08 -3.819506E-09  2.288549E-09 -2.559578E-09  1.735599E-09 -1.605095E-13  2.032800E-10 -6.627695E-08  3.970991E-08 -2.496300E-14  3.173800E-11 -3.606350E-10  2.160550E-10
  1.940000E+02 -7.500000E+01  2.069700E+07  7.389000E+01  5.269400E-02  0.000000E+00  5.763100E-02  4.664100E-03  3.861700E-02 -6.292300E+03  1.000000E+00  6.490500E+02  1.031940E+03 -2.314956E-02  1.482366E-01 -2.513681E+01  2.373116E+02 -7.572040E-08  2.843596E-08 -4.364019E-09  1.627250E-09 -2.924226E-09  1.291530E-09 -1.828360E-13  2.023385E-10 -7.572031E-08  2.823363E-08 -2.843750E-14  3.159350E-11 -4.120150E-10  1.536150E-10
  2.134000E+02 -7.500000E+01  2.069700E+07  7.389000E+01  5.269000E-02  0.000000E+00  5.763500E-02  4.664100E-03  3.861600E-02 -6.292000E+03  1.000000E+00  6.490500E+02  1.031940E+03 -2.603370E-02  1.466100E-01 -2.285790E+01  2.402672E+02 -8.515438E-08  2.313470E-08 -4.908065E-09  1.321844E-09 -3.288501E-09  1.085999E-09 -2.050966E-13  2.014679E-10 -8.515438E-08  2.293325E-08 -3.190200E-14  3.145950E-11 -4.633450E-10  1.247700E-10
  2.347000E+02 -7.500000E+01  2.069700E+07  7.389000E+01  5.268600E-02  0.000000E+00  5.763900E-02  4.664100E-03  3.861500E-02 -6.291700E+03  1.000000E+00  6.490500E+02  1.031940E+03 -2.878011E-02  1.458763E-01 -2.078139E+01  2.212601E+02 -9.413846E-08  2.074362E-08 -5.426211E-09  1.184139E-09 -3.635378E-09  9.929593E-10 -2.262674E-13  2.007294E-10 -9.413813E-08  2.054289E-08 -3.519650E-14  3.134600E-11 -5.122250E-10  1.117665E-10
  2.581000E+02 -7.500000E+01  2.069700E+07  7.389000E+01  5.268400E-02  0.000000E+00  5.764300E-02  4.664100E-03  3.861500E-02 -6.291500E+03  1.000000E+00  6.490500E+02  1.031940E+03 -3.153462E-02  1.455513E-01 -1.889088E+01  1.926268E+02 -1.031490E-07  1.968550E-08 -5.945933E-09  1.123246E-09 -3.983274E-09  9.515416E-10 -2.475427E-13  2.001535E-10 -1.031484E-07  1.948534E-08 -3.850750E-14  3.125750E-11 -5.612500E-10  1.060165E-10
  2.839000E+02 -7.500000E+01  2.069700E+07  7.389000E+01  5.268200E-02  0.000000E+00  5.764600E-02  4.664100E-03  3.861400E-02 -6.291400E+03  1.000000E+00  6.490500E+02  1.031950E+03 -3.443559E-02  1.454058E-01 -1.717568E+01  1.631443E+02 -1.126384E-07  1.921110E-08 -6.493328E-09  1.095982E-09 -4.349666E-09  9.328264E-10 -2.700596E-13  1.997489E-10 -1.126378E-07  1.901126E-08 -4.201150E-14  3.119550E-11 -6.128800E-10  1.034365E-10
  3.123000E+02 -7.500000E+01  2.069700E+07  7.389000E+01  5.268100E-02  0.000000E+00  5.764900E-02  4.664100E-03  3.861400E-02 -6.291300E+03  1.000000E+00  6.490600E+02  1.031950E+03 -3.756775E-02  1.453324E-01 -1.561702E+01  1.365475E+02 -1.228840E-07  1.897240E-08 -7.084351E-09  1.082295E-09 -4.745246E-09  9.233823E-10 -2.945567E-13  1.995186E-10 -1.228835E-07  1.877290E-08 -4.582250E-14  3.116000E-11 -6.686250E-10  1.021380E-10
  3.434000E+02 -7.500000E+01  2.069700E+07  7.389000E+01  5.268000E-02  0.000000E+00  5.765200E-02  4.664100E-03  3.861300E-02 -6.291300E+03  1.000000E+00  6.490600E+02  1.031950E+03 -4.098562E-02  1.452838E-01 -1.420200E+01  1.138251E+02 -1.340642E-07  1.881408E-08 -7.729306E-09  1.073225E-09 -5.176930E-09  9.172240E-10 -3.215657E-13  1.994784E-10 -1.340639E-07  1.861460E-08 -5.002400E-14  3.115400E-11 -7.294600E-10  1.012735E-10
  3.777000E+02 -7.500000E+01  2.069700E+07  7.389000E+01  5.268100E-02  0.000000E+00  5.765500E-02  4.664100E-03  3.861300E-02 -6.291300E+03  1.000000E+00  6.490600E+02  1.031950E+03 -4.470871E-02  1.452394E-01 -1.291236E+01  9.482531E+01 -1.462428E-07  1.866929E-08 -8.431864E-09  1.064916E-09 -5.647156E-09  9.117915E-10 -3.513422E-13  1.996514E-10 -1.462428E-07  1.846966E-08 -5.465500E-14  3.118000E-11 -7.957250E-10  1.004850E-10
  4.154000E+02 -7.500000E+01  2.069800E+07  7.389000E+01  5.268200E-02  0.000000E+00  5.765800E-02  4.664100E-03  3.861200E-02 -6.291400E+03  1.000000E+00  6.490700E+02  1.031960E+03 -4.876739E-02  1.451908E-01 -1.173970E+01  7.910024E+01 -1.595192E-07  1.850913E-08 -9.197756E-09  1.055708E-09 -6.159763E-09  9.059723E-10 -3.842066E-13  2.000398E-10 -1.595190E-07  1.830908E-08 -5.976450E-14  3.124000E-11 -8.679600E-10  9.961400E-11
  4.568000E+02 -7.500000E+01  2.069800E+07  7.389000E+01  5.268500E-02  0.000000E+00  5.766100E-02  4.664100E-03  3.861200E-02 -6.291600E+03  1.000000E+00  6.490700E+02  1.031960E+03 -5.318401E-02  1.451332E-01 -1.067432E+01  6.603102E+01 -1.739666E-07  1.832155E-08 -1.003123E-08  1.044900E-09 -6.717599E-09  8.992893E-10 -4.204136E-13  2.006284E-10 -1.739662E-07  1.812095E-08 -6.539200E-14  3.133000E-11 -9.465700E-10  9.859000E-11
  5.024000E+02 -7.500000E+01  2.069800E+07  7.389000E+01  5.268800E-02  0.000000E+00  5.766300E-02  4.664200E-03  3.861200E-02 -6.291900E+03  1.000000E+00  6.490800E+02  1.031960E+03 -5.797443E-02  1.450707E-01 -9.705551E+00  5.518607E+01 -1.896370E-07  1.811662E-08 -1.093525E-08  1.033079E-09 -7.322647E-09  8.921068E-10 -4.601423E-13  2.013962E-10 -1.896365E-07  1.791523E-08 -7.156600E-14  3.144800E-11 -1.031845E-09  9.747350E-11
  5.525000E+02 -7.500000E+01  2.069800E+07  7.389000E+01  5.269200E-02  0.000000E+00  5.766500E-02  4.664200E-03  3.861200E-02 -6.292100E+03  1.000000E+00  6.490800E+02  1.031960E+03 -6.317085E-02  1.450428E-01 -8.825000E+00  4.585060E+01 -2.066353E-07  1.802448E-08 -1.191588E-08  1.027747E-09 -7.978983E-09  8.894155E-10 -5.036364E-13  2.023049E-10 -2.066347E-07  1.782217E-08 -7.832400E-14  3.158700E-11 -1.124350E-09  9.696300E-11
  6.076000E+02 -7.500000E+01  2.069900E+07  7.389000E+01  5.269600E-02  0.000000E+00  5.766700E-02  4.664200E-03  3.861100E-02 -6.292400E+03  1.000000E+00  6.490900E+02  1.031960E+03 -6.887810E-02  1.453709E-01 -8.025148E+00  3.570799E+01 -2.253042E-07  1.909326E-08 -1.299286E-08  1.089358E-09 -8.699833E-09  9.316221E-10 -5.498015E-13  2.032945E-10 -2.253035E-07  1.888995E-08 -8.549950E-14  3.173900E-11 -1.225900E-09  1.027740E-10
  6.682000E+02 -7.500000E+01  2.069900E+07  7.389000E+01  5.269500E-02  0.000000E+00  5.766900E-02  4.664200E-03  3.861100E-02 -6.292400E+03  1.000000E+00  6.491000E+02  1.031960E+03 -7.233757E-02  1.489467E-01 -7.297912E+00  1.825150E+01 -2.366202E-07  3.074058E-08 -1.364577E-08  1.761101E-09 -9.136680E-09  1.381116E-09 -4.505621E-13  2.031360E-10 -2.366198E-07  3.053743E-08 -7.027200E-14  3.171400E-11 -1.287150E-09  1.661400E-10
  7.348000E+02 -7.500000E+01  2.070000E+07  7.389000E+01  5.227300E-02  0.000000E+00  5.767000E-02  4.664300E-03  3.861100E-02 -6.262000E+03  1.000000E+00  6.491100E+02  1.031960E+03 -7.170855E-02  1.509899E-01 -6.636352E+00  1.250424E+01 -2.345631E-07  3.750450E-08 -1.352719E-08  2.156634E-09 -9.057114E-09  1.552249E-09 -2.582636E-13  1.090683E-10 -2.345621E-07  3.739541E-08 -4.059000E-14  1.716500E-11 -1.275450E-09  2.033500E-10
  8.081000E+02 -7.500000E+01  2.070100E+07  7.389000E+01  5.190600E-02  0.000000E+00  5.767000E-02  4.664300E-03  3.861200E-02 -6.235500E+03  1.000000E+00  6.491300E+02  1.031960E+03 -7.118477E-02  1.489751E-01 -6.034557E+00  1.236204E+01 -2.328500E-07  3.101425E-08 -1.342836E-08  1.786005E-09 -8.990959E-09  1.240593E-09 -1.797449E-13  4.519751E-11 -2.328490E-07  3.096907E-08 -2.839950E-14  7.135000E-12 -1.265850E-09  1.680950E-10
  8.887000E+02 -7.500000E+01  2.070100E+07  7.389000E+01  5.181400E-02  0.000000E+00  5.767000E-02  4.664400E-03  3.861200E-02 -6.228800E+03  1.000000E+00  6.491400E+02  1.031970E+03 -7.351205E-02  1.473730E-01 -5.487143E+00  1.219443E+01 -2.404621E-07  2.580163E-08 -1.386751E-08  1.485750E-09 -9.284960E-09  1.033378E-09 -1.815390E-13  3.894385E-11 -2.404621E-07  2.576268E-08 -2.869900E-14  6.159000E-12 -1.307200E-09  1.396900E-10
  9.772000E+02 -7.500000E+01  2.070200E+07  7.389000E+01  5.184800E-02  0.000000E+00  5.767100E-02  4.664500E-03  3.861200E-02 -6.231300E+03  1.000000E+00  6.491500E+02  1.031970E+03 -7.646754E-02  1.495781E-01 -4.989862E+00  7.979208E+00 -2.501294E-07  3.298420E-08 -1.442525E-08  1.899877E-09 -9.658257E-09  1.312831E-09 -1.103565E-13  4.119747E-11 -2.501294E-07  3.294295E-08 -1.747785E-14  6.510500E-12 -1.359150E-09  1.779200E-10
  1.075000E+03 -7.500000E+01  2.070300E+07  7.389000E+01  5.099700E-02  0.000000E+00  5.767100E-02  4.664500E-03  3.861300E-02 -6.169600E+03  1.000000E+00  6.491700E+02  1.031970E+03 -1.341090E-01  1.443281E-01 -4.437202E+00 -1.479052E+01 -4.538625E-07  1.596832E-08 -2.624876E-08  9.205451E-10 -1.630222E-08  6.227602E-10  7.251112E-14  6.456068E-12 -4.538632E-07  1.596193E-08  1.165065E-14  1.037300E-12 -2.375750E-09  8.669400E-11
  1.182000E+03 -7.500000E+01  2.069700E+07  7.389000E+01  0.000000E+00  0.000000E+00  5.789700E-02  1.000000E+00  3.487200E-02  0.000000E+00  1.000000E+00  0.000000E+00  1.031250E+03 -1.733206E-01  1.227617E-01 -3.974357E+00 -2.641044E+00 -5.890068E-07 -5.601753E-08 -3.442540E-08 -3.236561E-09 -1.517492E-08 -2.064604E-09  8.675032E-14  0.000000E+00 -5.890075E-07 -5.601753E-08  1.393850E-14  0.000000E+00 -3.043250E-09 -2.925700E-10
  1.300000E+03 -7.500000E+01  2.069800E+07  7.389000E+01  0.000000E+00  0.000000E+00  5.913100E-02  1.000000E+00  1.440700E-02  0.000000E+00  1.000000E+00  0.000000E+00  1.027340E+03 -1.073832E-01  1.298962E-01 -3.674205E+00 -4.644682E+00 -3.595874E-07 -3.247915E-08 -2.133045E-08 -1.906251E-09 -4.059793E-09 -7.048287E-10  0.000000E+00  0.000000E+00 -3.595874E-07 -3.247915E-08  0.000000E+00  0.000000E+00 -1.862900E-09 -1.679100E-10
  1.429000E+03 -7.500000E+01  2.069800E+07  7.389000E+01  0.000000E+00  0.000000E+00  5.982500E-02  1.000000E+00  2.902500E-03  0.000000E+00  1.000000E+00  0.000000E+00  1.025150E+03 -5.722247E-02  1.441728E-01 -3.365704E+00  7.574881E+00 -1.897710E-07  1.563181E-08 -1.136717E-08  9.358621E-10 -3.162881E-10  3.390447E-11  0.000000E+00  0.000000E+00 -1.897710E-07  1.563181E-08  0.000000E+00  0.000000E+00 -9.848950E-10  8.112950E-11
  1.571000E+03 -7.500000E+01  2.069900E+07  7.389000E+01  0.000000E+00  0.000000E+00  5.997800E-02  1.000000E+00  3.627300E-04  0.000000E+00  1.000000E+00  0.000000E+00  1.024670E+03 -9.122903E-02  1.536331E-01 -3.065596E+00  2.300825E+00 -3.020902E-07  4.684908E-08 -1.812262E-08  2.810092E-09 -4.558696E-11  1.417454E-11  0.000000E+00  0.000000E+00 -3.020902E-07  4.684908E-08  0.000000E+00  0.000000E+00 -1.568245E-09  2.432300E-10
  1.728000E+03 -7.500000E+01  2.069900E+07  7.389000E+01  0.000000E+00  0.000000E+00  5.999700E-02  1.000000E+00  5.765300E-05  0.000000E+00  1.000000E+00  0.000000E+00  1.024610E+03 -1.238962E-01  1.405772E-01 -2.788669E+00  2.169812E+01 -4.102122E-07  3.739441E-09 -2.461194E-08  2.243560E-10 -1.308441E-11  1.774787E-13  0.000000E+00  0.000000E+00 -4.102122E-07  3.739441E-09  0.000000E+00  0.000000E+00 -2.129600E-09  1.941500E-11
  1.900000E+03 -7.500000E+01  2.070000E+07  7.389000E+01  0.000000E+00  0.000000E+00  6.000000E-02  1.000000E+00  4.947400E-06  0.000000E+00  1.000000E+00  0.000000E+00  1.024600E+03 -1.149451E-01  1.392901E-01 -2.535409E+00 -1.335989E+02 -3.805641E-07 -5.135176E-10 -2.283378E-08 -3.081089E-11 -1.044020E-12 -3.576644E-15  0.000000E+00  0.000000E+00 -3.805641E-07 -5.135176E-10  0.000000E+00  0.000000E+00 -1.975700E-09 -2.665450E-12
  2.089000E+03 -7.500000E+01  2.070100E+07  7.389000E+01  0.000000E+00  0.000000E+00  6.000000E-02  1.000000E+00  2.901700E-07  0.000000E+00  1.000000E+00  0.000000E+00  1.024600E+03 -1.083323E-01  1.406181E-01 -2.305518E+00  1.452269E+01 -3.586689E-07  3.873982E-09 -2.152012E-08  2.324395E-10 -5.480665E-14  9.601191E-16  0.000000E+00  0.000000E+00 -3.586689E-07  3.873982E-09  0.000000E+00  0.000000E+00 -1.862000E-09  2.011400E-11
  2.298000E+03 -7.500000E+01  2.070200E+07  7.389000E+01  0.000000E+00  0.000000E+00  6.000000E-02  1.000000E+00  1.425800E-08  0.000000E+00  1.000000E+00  0.000000E+00  1.024600E+03 -1.032116E-01  1.395008E-01 -2.097140E+00  2.470127E+02 -3.417150E-07  1.862600E-10 -2.050292E-08  1.117560E-11 -2.693960E-15  2.238952E-18  0.000000E+00  0.000000E+00 -3.417150E-07  1.862600E-10  0.000000E+00  0.000000E+00 -1.774000E-09  9.670800E-13
  2.527000E+03 -7.500000E+01  2.070300E+07  7.389000E+01  0.000000E+00  0.000000E+00  6.000000E-02  1.000000E+00  9.065500E-10  0.000000E+00  1.000000E+00  0.000000E+00  1.024600E+03 -9.123686E-02  1.388163E-01 -1.906934E+00 -1.817208E+01 -3.020676E-07 -2.088770E-09 -1.812407E-08 -1.253262E-10 -1.595525E-16 -2.724472E-17  0.000000E+00  0.000000E+00 -3.020676E-07 -2.088770E-09  0.000000E+00  0.000000E+00 -1.568200E-09 -1.084200E-11
  2.778000E+03 -7.500000E+01  2.070300E+07  7.389000E+01  0.000000E+00  0.000000E+00  6.000000E-02  1.000000E+00  8.387000E-11  0.000000E+00  1.000000E+00  0.000000E+00  1.024600E+03 -6.869508E-02  1.371624E-01 -1.734275E+00 -4.090613E+00 -2.274355E-07 -7.589189E-09 -1.364614E-08 -4.553520E-10 -1.167368E-17 -1.935859E-17  0.000000E+00  0.000000E+00 -2.274355E-07 -7.589189E-09  0.000000E+00  0.000000E+00 -1.180725E-09 -3.939250E-11
  3.055000E+03 -7.500000E+01  2.070400E+07  7.389000E+01  0.000000E+00  0.000000E+00  6.000000E-02  1.000000E+00  2.552500E-13  0.000000E+00  1.000000E+00  0.000000E+00  1.024600E+03 -2.642338E-02  1.349962E-01 -1.577129E+00 -1.709736E+00 -8.748249E-08 -1.479299E-08 -5.248960E-09 -8.875795E-10 -2.232986E-20 -5.746379E-21  0.000000E+00  0.000000E+00 -8.748249E-08 -1.479299E-08  0.000000E+00  0.000000E+00 -4.541575E-10 -7.678500E-11
  3.359000E+03 -7.500000E+01  2.070400E+07  7.389000E+01  0.000000E+00  0.000000E+00  6.000000E-02  1.000000E+00  4.268600E-15  0.000000E+00  1.000000E+00  0.000000E+00  1.024600E+03 -5.634858E-04  1.396266E-01 -1.434019E+00  3.609438E+01 -1.865599E-09  6.011556E-10 -1.119353E-10  3.606934E-11  2.637403E-22  2.295303E-24  0.000000E+00  0.000000E+00 -1.865599E-09  6.011556E-10  0.000000E+00  0.000000E+00 -9.685000E-12  3.121200E-12
  3.694000E+03 -7.500000E+01  2.070400E+07  7.389000E+01  0.000000E+00  0.000000E+00  6.000000E-02  1.000000E+00  5.801700E-17  0.000000E+00  1.000000E+00  0.000000E+00  1.024600E+03 -1.692927E-03  1.394469E-01 -1.304274E+00  2.145379E+03 -5.604955E-09  8.242287E-12 -3.362962E-10  4.945372E-13 -1.699555E-25  4.283217E-28  0.000000E+00  0.000000E+00 -5.604955E-09  8.242287E-12  0.000000E+00  0.000000E+00 -2.909750E-11  4.279400E-14
  4.062000E+03 -7.500000E+01  2.070400E+07  7.389000E+01  0.000000E+00  0.000000E+00  6.000000E-02  1.000000E+00  6.405400E-19  0.000000E+00  1.000000E+00  0.000000E+00  1.024600E+03 -1.566661E-03  1.394450E-01 -1.186217E+00  1.161000E+05 -5.186911E-09  1.248734E-13 -3.112141E-10  7.492396E-15 -1.747257E-27  7.183023E-32  0.000000E+00  0.000000E+00 -5.186911E-09  1.248734E-13  0.000000E+00  0.000000E+00 -2.692750E-11  6.483400E-16
  4.467000E+03 -7.500000E+01  2.070400E+07  7.389000E+01  0.000000E+00  0.000000E+00  6.000000E-02  1.000000E+00  5.773800E-21  0.000000E+00  1.000000E+00  0.000000E+00  1.024600E+03 -1.437205E-03  1.394441E-01 -1.078664E+00  2.091913E+05 -4.758301E-09  5.710273E-14 -2.854981E-10  3.426165E-15 -1.442483E-29  2.973457E-34  0.000000E+00  0.000000E+00 -4.758301E-09  5.710273E-14  0.000000E+00  0.000000E+00 -2.470250E-11  2.964800E-16
  4.912000E+03 -7.500000E+01  2.070400E+07  7.389000E+01  0.000000E+00  0.000000E+00  6.000000E-02  1.000000E+00  4.266600E-23  0.000000E+00  1.000000E+00  0.000000E+00  1.024600E+03 -1.319444E-03  1.394444E-01 -9.809448E-01  1.938967E+05 -4.368404E-09  5.094691E-14 -2.621049E-10  3.056815E-15 -9.768453E-32  1.972058E-36  0.000000E+00  0.000000E+00 -4.368404E-09  5.094691E-14  0.000000E+00  0.000000E+00 -2.267850E-11  2.645150E-16
  5.401000E+03 -7.500000E+01  2.070400E+07  7.389000E+01  0.000000E+00  0.000000E+00  6.000000E-02  1.000000E+00  2.594600E-25  0.000000E+00  1.000000E+00  0.000000E+00  1.024600E+03 -1.212239E-03  1.394445E-01 -8.922004E-01  1.821717E+05 -4.013475E-09  4.483206E-14 -2.408088E-10  2.689922E-15 -5.451975E-34  1.061236E-38  0.000000E+00  0.000000E+00 -4.013475E-09  4.483206E-14  0.000000E+00  0.000000E+00 -2.083600E-11  2.327650E-16
  5.939000E+03 -7.500000E+01  2.070400E+07  7.389000E+01  0.000000E+00  0.000000E+00  6.000000E-02  1.000000E+00  1.302100E-27  0.000000E+00  1.000000E+00  0.000000E+00  1.024600E+03 -1.114015E-03  1.394446E-01 -8.113731E-01  1.764149E+05 -3.688280E-09  3.827744E-14 -2.212965E-10  2.296645E-15 -2.512132E-36  4.571759E-41  0.000000E+00  0.000000E+00 -3.688280E-09  3.827744E-14  0.000000E+00  0.000000E+00 -1.914750E-11  1.987350E-16
  6.530000E+03 -7.500000E+01  2.070400E+07  7.389000E+01  0.000000E+00  0.000000E+00  6.000000E-02  1.000000E+00  5.402500E-30  0.000000E+00  1.000000E+00  0.000000E+00  1.024600E+03 -1.023683E-03  1.394445E-01 -7.378157E-01  1.787191E+05 -3.389202E-09  3.126729E-14 -2.033522E-10  1.876039E-15 -9.572939E-39  1.557648E-43  0.000000E+00  0.000000E+00 -3.389202E-09  3.126729E-14  0.000000E+00  0.000000E+00 -1.759450E-11  1.623400E-16
  7.181000E+03 -7.500000E+01  2.070400E+07  7.389000E+01  0.000000E+00  0.000000E+00  6.000000E-02  1.000000E+00  1.851100E-32  0.000000E+00  1.000000E+00  0.000000E+00  1.024600E+03 -9.401721E-04  1.394444E-01 -6.709286E-01  1.929806E+05 -3.112720E-09  2.394112E-14 -1.867632E-10  1.436467E-15 -3.011724E-41  4.106747E-46  0.000000E+00  0.000000E+00 -3.112720E-09  2.394112E-14  0.000000E+00  0.000000E+00 -1.615900E-11  1.243050E-16
  7.896000E+03 -7.500000E+01  2.070400E+07  7.389000E+01  0.000000E+00  0.000000E+00  6.000000E-02  1.000000E+00  5.221900E-35  0.000000E+00  1.000000E+00  0.000000E+00  1.024600E+03 -8.624809E-04  1.394444E-01 -6.102021E-01  2.358869E+05 -2.855505E-09  1.620891E-14 -1.713302E-10  9.725343E-16 -7.796555E-44  7.883010E-49  0.000000E+00  0.000000E+00 -2.855505E-09  1.620891E-14  0.000000E+00  0.000000E+00 -1.482400E-11  8.415700E-17
  8.682000E+03 -7.500000E+01  2.070400E+07  7.389000E+01  0.000000E+00  0.000000E+00  6.000000E-02  1.000000E+00  1.205000E-37  0.000000E+00  1.000000E+00  0.000000E+00  1.024600E+03 -7.893006E-04  1.394444E-01 -5.549485E-01  3.873120E+05 -2.613218E-09  8.159435E-15 -1.567929E-10  4.895661E-16 -1.645574E-46  9.197897E-52  0.000000E+00  0.000000E+00 -2.613218E-09  8.159435E-15  0.000000E+00  0.000000E+00 -1.356650E-11  4.236400E-17
  9.547000E+03 -7.500000E+01  2.070400E+07  7.389000E+01  0.000000E+00  0.000000E+00  6.000000E-02  1.000000E+00  2.256800E-70  0.000000E+00  1.000000E+00  0.000000E+00  1.024600E+03 -3.768323E-04  1.394444E-01 -2.643000E-01  9.277855E+05 -1.247620E-09  2.598512E-14 -7.485693E-11  1.559107E-15 -2.815672E-79  5.842070E-84  0.000000E+00  0.000000E+00 -1.247620E-09  2.598512E-14  0.000000E+00  0.000000E+00 -6.477000E-12  1.349016E-16
  3.750000E-02 -8.500000E+01  2.080000E+07  7.444000E+01  5.314600E-02  0.000000E+00  1.412600E-01  4.467100E-03  2.598200E-02 -6.324800E+03  1.000000E+00  6.476600E+02  1.089610E+03  1.258829E-03 -2.167793E+00 -2.923525E+04  1.460456E+07  4.569026E-09 -8.391002E-06  6.454351E-10 -1.170617E-06  1.187054E-10 -2.195215E-07 -6.885887E-15  3.432666E-10  4.569037E-09 -8.391341E-06 -1.064100E-15  5.328400E-11  2.355700E-11 -4.331900E-08
  1.162000E-01 -8.500000E+01  2.080000E+07  7.444000E+01  5.314700E-02  0.000000E+00  1.377900E-01  4.478300E-03  2.641400E-02 -6.324800E+03  1.000000E+00  6.476600E+02  1.087090E+03  3.847539E-03 -2.038436E+00 -4.322459E+04  4.288635E+06  1.392060E-08 -7.881305E-06  1.933994E-09 -1.070681E-06  3.657339E-10 -2.097950E-07  5.170056E-15  3.438237E-10  1.392061E-08 -7.881654E-06  7.989500E-16  5.336950E-11  7.188300E-11 -4.078650E-08
  2.028000E-01 -8.500000E+01  2.080000E+07  7.444000E+01  5.314800E-02  0.000000E+00  1.351100E-01  4.487000E-03  2.675400E-02 -6.324900E+03  1.000000E+00  6.476600E+02  1.085150E+03  6.597755E-03 -1.936250E+00 -2.290002E+04  2.235143E+06  2.378118E-08 -7.482569E-06  3.238078E-09 -9.951955E-07  6.331222E-10 -2.018867E-07  5.938436E-14  3.446345E-10  2.378115E-08 -7.482911E-06  9.176550E-15  5.349350E-11  1.230260E-10 -3.879650E-08
  2.980000E-01 -8.500000E+01  2.080000E+07  7.444000E+01  5.314800E-02  0.000000E+00  1.329300E-01  4.493900E-03  2.703200E-02 -6.324900E+03  1.000000E+00  6.476600E+02  1.083580E+03  9.546899E-03 -1.851618E+00 -1.528438E+04  1.383739E+06  3.430284E-08 -7.155276E-06  4.591239E-09 -9.352571E-07  9.234015E-10 -1.951631E-07  1.376754E-13  3.454628E-10  3.430272E-08 -7.155624E-06  2.127500E-14  5.362100E-11  1.777300E-10 -3.715600E-08
  4.027000E-01 -8.500000E+01  2.080000E+07  7.444000E+01  5.314800E-02  0.000000E+00  1.310700E-01  4.499900E-03  2.727200E-02 -6.324900E+03  1.000000E+00  6.476600E+02  1.082250E+03  1.273432E-02 -1.778216E+00 -1.123215E+04  9.308886E+05  4.563376E-08 -6.873414E-06  6.018242E-09 -8.850288E-07  1.239977E-09 -1.892109E-07  2.286875E-13  3.461352E-10  4.563350E-08 -6.873738E-06  3.533900E-14  5.372400E-11  2.367450E-10 -3.573850E-08
  5.178000E-01 -8.500000E+01  2.080000E+07  7.444000E+01  5.314700E-02  0.000000E+00  1.294400E-01  4.505100E-03  2.748500E-02 -6.324800E+03  1.000000E+00  6.476600E+02  1.081070E+03  1.619687E-02 -1.712356E+00 -8.712844E+03  6.579691E+05  5.790686E-08 -6.621979E-06  7.537356E-09 -8.412481E-07  1.586404E-09 -1.837802E-07  3.284562E-13  3.465043E-10  5.790641E-08 -6.622323E-06  5.075650E-14  5.378100E-11  3.007600E-10 -3.447050E-08
  6.444000E-01 -8.500000E+01  2.080000E+07  7.444000E+01  5.314600E-02  0.000000E+00  1.279400E-01  4.509900E-03  2.768100E-02 -6.324700E+03  1.000000E+00  6.476600E+02  1.080000E+03  1.996187E-02 -1.651769E+00 -6.996038E+03  4.804090E+05  7.121778E-08 -6.391830E-06  9.159793E-09 -8.019881E-07  1.965503E-09 -1.787131E-07  4.349633E-13  3.464431E-10  7.121728E-08 -6.392184E-06  6.721650E-14  5.377250E-11  3.702750E-10 -3.330750E-08
  7.835000E-01 -8.500000E+01  2.080000E+07  7.444000E+01  5.314300E-02  0.000000E+00  1.265600E-01  4.514300E-03  2.786400E-02 -6.324500E+03  1.000000E+00  6.476600E+02  1.079010E+03  2.405717E-02 -1.594984E+00 -5.753382E+03  3.588839E+05  8.566297E-08 -6.177107E-06  1.089561E-08 -7.660366E-07  2.380263E-09 -1.739041E-07  5.466903E-13  3.458339E-10  8.566247E-08 -6.177449E-06  8.448550E-14  5.367950E-11  4.458000E-10 -3.221950E-08
  9.366000E-01 -8.500000E+01  2.080000E+07  7.444000E+01  5.313900E-02  0.000000E+00  1.252600E-01  4.518400E-03  2.803700E-02 -6.324200E+03  1.000000E+00  6.476600E+02  1.078080E+03  2.851399E-02 -1.541042E+00 -4.815641E+03  2.727277E+05  1.013494E-07 -5.973953E-06  1.275544E-08 -7.326132E-07  2.834085E-09 -1.692834E-07  6.619858E-13  3.445786E-10  1.013488E-07 -5.974292E-06  1.023080E-13  5.348850E-11  5.279000E-10 -3.118800E-08
  1.105000E+00 -8.500000E+01  2.080000E+07  7.444000E+01  5.313400E-02  0.000000E+00  1.240100E-01  4.522300E-03  2.820300E-02 -6.323900E+03  1.000000E+00  6.476600E+02  1.077200E+03  3.336305E-02 -1.489289E+00 -4.085209E+03  2.098967E+05  1.183816E-07 -5.779783E-06  1.474892E-08 -7.011998E-07  3.330387E-09 -1.648027E-07  7.783790E-13  3.426025E-10  1.183809E-07 -5.780127E-06  1.203050E-13  5.318750E-11  6.171300E-10 -3.020050E-08
  1.290000E+00 -8.500000E+01  2.080000E+07  7.444000E+01  5.312700E-02  0.000000E+00  1.228200E-01  4.526100E-03  2.836400E-02 -6.323400E+03  1.000000E+00  6.476600E+02  1.076350E+03  3.864005E-02 -1.439341E+00 -3.502450E+03  1.632833E+05  1.368809E-07 -5.593065E-06  1.688739E-08 -6.714819E-07  3.873128E-09 -1.604348E-07  8.923107E-13  3.398721E-10  1.368805E-07 -5.593418E-06  1.379350E-13  5.277050E-11  7.141400E-10 -2.924950E-08
  1.493000E+00 -8.500000E+01  2.080000E+07  7.444000E+01  5.311800E-02  0.000000E+00  1.216600E-01  4.529800E-03  2.852000E-02 -6.322700E+03  1.000000E+00  6.476600E+02  1.075520E+03  4.438623E-02 -1.390922E+00 -3.028813E+03  1.280375E+05  1.569880E-07 -5.412730E-06  1.918411E-08 -6.432325E-07  4.466864E-09 -1.561595E-07  9.992540E-13  3.364118E-10  1.569876E-07 -5.413060E-06  1.544900E-13  5.224250E-11  8.196700E-10 -2.832900E-08
  1.717000E+00 -8.500000E+01  2.080000E+07  7.444000E+01  5.310800E-02  0.000000E+00  1.205400E-01  4.533300E-03  2.867300E-02 -6.322000E+03  1.000000E+00  6.476600E+02  1.074730E+03  5.063995E-02 -1.343758E+00 -2.637571E+03  1.011005E+05  1.788324E-07 -5.237619E-06  2.165032E-08 -6.162243E-07  5.115924E-09 -1.519563E-07  1.094775E-12  3.323230E-10  1.788315E-07 -5.237975E-06  1.692850E-13  5.161800E-11  9.344150E-10 -2.743400E-08
  1.963000E+00 -8.500000E+01  2.080000E+07  7.444000E+01  5.309700E-02  0.000000E+00  1.194400E-01  4.536800E-03  2.882300E-02 -6.321200E+03  1.000000E+00  6.476600E+02  1.073950E+03  5.743279E-02 -1.297503E+00 -2.309779E+03  8.025031E+04  2.025178E-07 -5.066473E-06  2.429314E-08 -5.902171E-07  5.824066E-09 -1.477988E-07  1.176301E-12  3.277871E-10  2.025170E-07 -5.066787E-06  1.819300E-13  5.092450E-11  1.058935E-09 -2.655750E-08
  2.234000E+00 -8.500000E+01  2.080000E+07  7.444000E+01  5.308500E-02  0.000000E+00  1.183500E-01  4.540200E-03  2.897300E-02 -6.320300E+03  1.000000E+00  6.476600E+02  1.073180E+03  6.480986E-02 -1.251758E+00 -2.032311E+03  6.399082E+04  2.281951E-07 -4.897686E-06  2.712398E-08 -5.649308E-07  6.596574E-09 -1.436533E-07  1.244684E-12  3.230450E-10  2.281941E-07 -4.898001E-06  1.925500E-13  5.020050E-11  1.194050E-09 -2.569200E-08
  2.531000E+00 -8.500000E+01  2.080000E+07  7.444000E+01  5.307200E-02  0.000000E+00  1.172700E-01  4.543600E-03  2.912300E-02 -6.319500E+03  1.000000E+00  6.476600E+02  1.072410E+03  7.281185E-02 -1.206059E+00 -1.795514E+03  5.121070E+04  2.559953E-07 -4.729546E-06  3.015046E-08 -5.400848E-07  7.438407E-09 -1.394798E-07  1.303989E-12  3.183643E-10  2.559941E-07 -4.729859E-06  2.017700E-13  4.948500E-11  1.340450E-09 -2.482800E-08
  2.858000E+00 -8.500000E+01  2.080000E+07  7.444000E+01  5.306100E-02  0.000000E+00  1.161700E-01  4.547100E-03  2.927500E-02 -6.318600E+03  1.000000E+00  6.476600E+02  1.071630E+03  8.147685E-02 -1.159946E+00 -1.592008E+03  4.112256E+04  2.860394E-07 -4.560346E-06  3.337702E-08 -5.154178E-07  8.354482E-09 -1.352368E-07  1.360679E-12  3.140044E-10  2.860383E-07 -4.560663E-06  2.105900E-13  4.881800E-11  1.498800E-09 -2.395850E-08
  3.218000E+00 -8.500000E+01  2.080000E+07  7.444000E+01  5.305100E-02  0.000000E+00  1.150500E-01  4.550600E-03  2.943100E-02 -6.317900E+03  1.000000E+00  6.476600E+02  1.070840E+03  9.081887E-02 -1.113001E+00 -1.415921E+03  3.310419E+04  3.183622E-07 -4.388577E-06  3.679633E-08 -4.907195E-07  9.347470E-09 -1.308841E-07  1.421963E-12  3.101654E-10  3.183609E-07 -4.388885E-06  2.201200E-13  4.823100E-11  1.669400E-09 -2.307400E-08
  3.613000E+00 -8.500000E+01  2.080000E+07  7.444000E+01  5.304300E-02  0.000000E+00  1.139100E-01  4.554200E-03  2.959100E-02 -6.317300E+03  1.000000E+00  6.476600E+02  1.070040E+03  1.008561E-01 -1.065035E+00 -1.262639E+03  2.670486E+04  3.530107E-07 -4.213553E-06  4.040151E-08 -4.659230E-07  1.042058E-08 -1.264004E-07  1.493488E-12  3.069726E-10  3.530092E-07 -4.213856E-06  2.312300E-13  4.774250E-11  1.852450E-09 -2.217150E-08
  4.048000E+00 -8.500000E+01  2.080000E+07  7.444000E+01  5.303600E-02  0.000000E+00  1.127300E-01  4.557900E-03  2.975800E-02 -6.316900E+03  1.000000E+00  6.476600E+02  1.069210E+03  1.115931E-01 -1.015875E+00 -1.128517E+03  2.156984E+04  3.899821E-07 -4.034724E-06  4.417982E-08 -4.409802E-07  1.157563E-08 -1.217670E-07  1.577785E-12  3.044918E-10  3.899812E-07 -4.035026E-06  2.443150E-13  4.736250E-11  2.048000E-09 -2.124850E-08
  4.526000E+00 -8.500000E+01  2.080000E+07  7.444000E+01  5.303200E-02  0.000000E+00  1.115100E-01  4.561700E-03  2.993000E-02 -6.316600E+03  1.000000E+00  6.476600E+02  1.068350E+03  1.230403E-01 -9.653090E-01 -1.010763E+03  1.746317E+04  4.292957E-07 -3.851331E-06  4.811926E-08 -4.158129E-07  1.281520E-08 -1.169596E-07  1.676776E-12  3.027584E-10  4.292940E-07 -3.851633E-06  2.596700E-13  4.709700E-11  2.256250E-09 -2.030050E-08
  5.052000E+00 -8.500000E+01  2.080000E+07  7.444000E+01  5.303000E-02  0.000000E+00  1.102500E-01  4.565600E-03  3.011000E-02 -6.316400E+03  1.000000E+00  6.476600E+02  1.067470E+03  1.351838E-01 -9.130349E-01 -9.071127E+02  1.413796E+04  4.708816E-07 -3.662357E-06  5.219664E-08 -3.903218E-07  1.413958E-08 -1.119465E-07  1.792745E-12  3.017657E-10  4.708799E-07 -3.662660E-06  2.776450E-13  4.694450E-11  2.476800E-09 -1.932250E-08
  5.630000E+00 -8.500000E+01  2.080000E+07  7.444000E+01  5.303100E-02  0.000000E+00  1.089300E-01  4.569700E-03  3.029900E-02 -6.316500E+03  1.000000E+00  6.476600E+02  1.066540E+03  1.479462E-01 -8.589239E-01 -8.152501E+02  1.145226E+04  5.144468E-07 -3.467397E-06  5.636292E-08 -3.645040E-07  1.554253E-08 -1.067089E-07  1.926392E-12  3.014407E-10  5.144455E-07 -3.467701E-06  2.983450E-13  4.689450E-11  2.708250E-09 -1.831150E-08
  6.266000E+00 -8.500000E+01  2.080000E+07  7.444000E+01  5.303300E-02  0.000000E+00  1.075600E-01  4.574000E-03  3.049600E-02 -6.316600E+03  1.000000E+00  6.476600E+02  1.065590E+03  1.612957E-01 -8.028127E-01 -7.337798E+02  9.272712E+03  5.598602E-07 -3.265952E-06  6.058704E-08 -3.383490E-07  1.702263E-08 -1.012246E-07  2.078528E-12  3.016604E-10  5.598577E-07 -3.266234E-06  3.218950E-13  4.692700E-11  2.949950E-09 -1.726450E-08
  6.965000E+00 -8.500000E+01  2.080000E+07  7.444000E+01  5.303700E-02  0.000000E+00  1.061300E-01  4.578400E-03  3.070400E-02 -6.316900E+03  1.000000E+00  6.476600E+02  1.064590E+03  1.751338E-01 -7.446458E-01 -6.613665E+02  7.506476E+03  6.067552E-07 -3.057862E-06  6.481349E-08 -3.119029E-07  1.857137E-08 -9.548159E-08  2.249106E-12  3.022200E-10  6.067529E-07 -3.058177E-06  3.482900E-13  4.701150E-11  3.199950E-09 -1.618200E-08
  7.734000E+00 -8.500000E+01  2.079900E+07  7.444000E+01  5.304200E-02  0.000000E+00  1.046400E-01  4.583000E-03  3.092200E-02 -6.317300E+03  1.000000E+00  6.476600E+02  1.063550E+03  1.892929E-01 -6.843021E-01 -5.967568E+02  6.066168E+03  6.545303E-07 -2.842850E-06  6.896222E-08 -2.851940E-07  2.017282E-08 -8.946076E-08  2.436908E-12  3.028156E-10  6.545283E-07 -2.843153E-06  3.773450E-13  4.710150E-11  3.455200E-09 -1.506050E-08
  8.579000E+00 -8.500000E+01  2.079900E+07  7.444000E+01  5.304600E-02  0.000000E+00  1.030900E-01  4.587800E-03  3.115100E-02 -6.317500E+03  1.000000E+00  6.476600E+02  1.062470E+03  2.035936E-01 -6.217372E-01 -5.390341E+02  4.890098E+03  7.025490E-07 -2.620827E-06  7.295267E-08 -2.582858E-07  2.180969E-08 -8.314910E-08  2.638899E-12  3.029893E-10  7.025471E-07 -2.621125E-06  4.085900E-13  4.712600E-11  3.712400E-09 -1.390050E-08
  9.508000E+00 -8.500000E+01  2.079900E+07  7.444000E+01  5.304700E-02  0.000000E+00  1.014700E-01  4.592800E-03  3.139000E-02 -6.317600E+03  1.000000E+00  6.476500E+02  1.061340E+03  2.177660E-01 -5.570633E-01 -4.873516E+02  3.927166E+03  7.498682E-07 -2.392297E-06  7.667828E-08 -2.313222E-07  2.345432E-08 -7.654900E-08  2.845406E-12  3.021363E-10  7.498658E-07 -2.392607E-06  4.405400E-13  4.699400E-11  3.966600E-09 -1.270405E-08
  1.053000E+01 -8.500000E+01  2.079900E+07  7.444000E+01  5.304400E-02  0.000000E+00  9.979800E-02  4.598000E-03  3.164100E-02 -6.317400E+03  1.000000E+00  6.476500E+02  1.060180E+03  2.314653E-01 -4.905415E-01 -4.409766E+02  3.136289E+03  7.952948E-07 -2.158303E-06  8.001590E-08 -2.045030E-07  2.506986E-08 -6.967827E-08  3.040731E-12  2.996569E-10  7.952918E-07 -2.158599E-06  4.707900E-13  4.661250E-11  4.211450E-09 -1.147585E-08
  1.165000E+01 -8.500000E+01  2.079900E+07  7.444000E+01  5.303400E-02  0.000000E+00  9.807400E-02  4.603300E-03  3.190000E-02 -6.316700E+03  1.000000E+00  6.476500E+02  1.058990E+03  2.443002E-01 -4.225960E-01 -3.993468E+02  2.482788E+03  8.374983E-07 -1.920426E-06  8.284121E-08 -1.780821E-07  2.661341E-08 -6.257199E-08  3.207652E-12  2.950563E-10  8.374950E-07 -1.920722E-06  4.966950E-13  4.590650E-11  4.439800E-09 -1.022460E-08
  1.289000E+01 -8.500000E+01  2.079900E+07  7.444000E+01  5.301700E-02  0.000000E+00  9.631900E-02  4.608700E-03  3.216700E-02 -6.315500E+03  1.000000E+00  6.476500E+02  1.057780E+03  2.557522E-01 -3.539547E-01 -3.619087E+02  1.940363E+03  8.747344E-07 -1.681288E-06  8.500590E-08 -1.524003E-07  2.802626E-08 -5.529928E-08  3.328651E-12  2.880076E-10  8.747307E-07 -1.681574E-06  5.155650E-13  4.482600E-11  4.642400E-09 -8.963800E-09
  1.425000E+01 -8.500000E+01  2.079900E+07  7.444000E+01  5.299100E-02  0.000000E+00  9.455500E-02  4.614100E-03  3.243700E-02 -6.313600E+03  1.000000E+00  6.476500E+02  1.056560E+03  2.651997E-01 -2.857005E-01 -3.281456E+02  1.485122E+03  9.049329E-07 -1.444686E-06  8.635214E-08 -1.278901E-07  2.923589E-08 -4.797100E-08  3.387395E-12  2.784133E-10  9.049295E-07 -1.444969E-06  5.248800E-13  4.335450E-11  4.808050E-09 -7.712900E-09
  1.574000E+01 -8.500000E+01  2.079900E+07  7.444000E+01  5.295600E-02  0.000000E+00  9.281600E-02  4.619400E-03  3.270500E-02 -6.311100E+03  1.000000E+00  6.476500E+02  1.055370E+03  2.720832E-01 -2.194089E-01 -2.977189E+02  1.099525E+03  9.262694E-07 -1.216053E-06  8.677034E-08 -1.050824E-07  3.017370E-08 -4.075762E-08  3.372281E-12  2.664787E-10  9.262663E-07 -1.216324E-06  5.228400E-13  4.152400E-11  4.926850E-09 -6.501150E-09
  1.739000E+01 -8.500000E+01  2.079900E+07  7.444000E+01  5.291200E-02  0.000000E+00  9.114100E-02  4.624500E-03  3.296500E-02 -6.308000E+03  1.000000E+00  6.476500E+02  1.054220E+03  2.758128E-01 -1.571295E-01 -2.702468E+02  7.692846E+02  9.368485E-07 -1.002327E-06  8.616734E-08 -8.456968E-08  3.076502E-08 -3.389141E-08  3.277846E-12  2.527904E-10  9.368471E-07 -1.002580E-06  5.085750E-13  3.942300E-11  4.988450E-09 -5.365600E-09
  1.919000E+01 -8.500000E+01  2.079900E+07  7.444000E+01  5.286300E-02  0.000000E+00  8.956900E-02  4.629300E-03  3.321100E-02 -6.304400E+03  1.000000E+00  6.476500E+02  1.053140E+03  2.759425E-01 -1.011215E-01 -2.453287E+02  4.840543E+02  9.352812E-07 -8.110232E-07  8.450963E-08 -6.689395E-08  3.094945E-08 -2.763994E-08  3.109599E-12  2.382947E-10  9.352772E-07 -8.112621E-07  4.828900E-13  3.719650E-11  4.985100E-09 -4.346800E-09
  2.118000E+01 -8.500000E+01  2.079900E+07  7.444000E+01  5.281100E-02  0.000000E+00  8.812600E-02  4.633700E-03  3.343900E-02 -6.300700E+03  1.000000E+00  6.476500E+02  1.052150E+03  2.725074E-01 -5.326648E-02 -2.227229E+02  2.376453E+02  9.217988E-07 -6.482587E-07  8.190630E-08 -5.237608E-08  3.072084E-08 -2.223969E-08  2.887795E-12  2.241208E-10  9.217949E-07 -6.484809E-07  4.488750E-13  3.501700E-11  4.917800E-09 -3.478250E-09
  2.336000E+01 -8.500000E+01  2.079900E+07  7.444000E+01  5.276100E-02  0.000000E+00  8.681900E-02  4.637700E-03  3.364600E-02 -6.297100E+03  1.000000E+00  6.476400E+02  1.051260E+03  2.660024E-01 -1.433264E-02 -2.022265E+02  2.703008E+01  8.981616E-07 -5.163043E-07  7.857374E-08 -4.095905E-08  3.012778E-08 -1.780624E-08  2.641399E-12  2.112600E-10  8.981583E-07 -5.165173E-07  4.109750E-13  3.303750E-11  4.795700E-09 -2.772850E-09
  2.576000E+01 -8.500000E+01  2.079900E+07  7.444000E+01  5.271600E-02  0.000000E+00  8.563500E-02  4.641300E-03  3.383500E-02 -6.293800E+03  1.000000E+00  6.476400E+02  1.050450E+03  2.572457E-01  1.607581E-02 -1.836638E+02 -1.478084E+02  8.671674E-07 -4.135339E-07  7.478320E-08 -3.227972E-08  2.925952E-08 -1.431958E-08  2.397982E-12  2.003037E-10  8.671641E-07 -4.137340E-07  3.734400E-13  3.134950E-11  4.633700E-09 -2.222850E-09
  2.840000E+01 -8.500000E+01  2.079900E+07  7.444000E+01  5.267700E-02  0.000000E+00  8.455200E-02  4.644500E-03  3.400900E-02 -6.291000E+03  1.000000E+00  6.476400E+02  1.049710E+03  2.470983E-01  3.906631E-02 -1.668331E+02 -2.853988E+02  8.317142E-07 -3.359895E-07  7.078331E-08 -2.584545E-08  2.821383E-08 -1.167079E-08  2.175335E-12  1.913429E-10  8.317115E-07 -3.361809E-07  3.390400E-13  2.996800E-11  4.447350E-09 -1.807400E-09
  3.131000E+01 -8.500000E+01  2.079900E+07  7.444000E+01  5.264300E-02  0.000000E+00  8.353600E-02  4.647600E-03  3.417200E-02 -6.288600E+03  1.000000E+00  6.476400E+02  1.049020E+03  2.364087E-01  5.590239E-02 -1.515654E+02 -3.832342E+02  7.946324E-07 -2.792729E-07  6.679321E-08 -2.118820E-08  2.708983E-08 -9.726183E-09  1.980740E-12  1.840487E-10  7.946297E-07 -2.794568E-07  3.089250E-13  2.884250E-11  4.251800E-09 -1.503450E-09
  3.450000E+01 -8.500000E+01  2.079900E+07  7.444000E+01  5.261400E-02  0.000000E+00  8.254400E-02  4.650600E-03  3.433300E-02 -6.286500E+03  1.000000E+00  6.476400E+02  1.048350E+03  2.260206E-01  6.770621E-02 -1.377294E+02 -4.395469E+02  7.587069E-07 -2.395166E-07  6.301143E-08 -1.792428E-08  2.598810E-08 -8.364048E-09  1.813998E-12  1.779599E-10  7.587069E-07 -2.396938E-07  2.830850E-13  2.790300E-11  4.062050E-09 -1.290325E-09
  3.801000E+01 -8.500000E+01  2.079900E+07  7.444000E+01  5.258900E-02  0.000000E+00  8.152900E-02  4.653600E-03  3.449800E-02 -6.284800E+03  1.000000E+00  6.476400E+02  1.047660E+03  2.165727E-01  7.601713E-02 -1.251794E+02 -4.606210E+02  7.260292E-07 -2.114953E-07  5.956847E-08 -1.559967E-08  2.498699E-08 -7.408914E-09  1.674513E-12  1.729467E-10  7.260292E-07 -2.116689E-07  2.614550E-13  2.712850E-11  3.889500E-09 -1.140235E-09
  4.187000E+01 -8.500000E+01  2.079800E+07  7.444000E+01  5.256600E-02  0.000000E+00  8.049000E-02  4.656800E-03  3.466700E-02 -6.283100E+03  1.000000E+00  6.476300E+02  1.046960E+03  2.078475E-01  8.302336E-02 -1.137945E+02 -4.600254E+02  6.958371E-07 -1.878703E-07  5.637716E-08 -1.364930E-08  2.406419E-08 -6.602509E-09  1.554959E-12  1.684563E-10  6.958371E-07 -1.880390E-07  2.429050E-13  2.643500E-11  3.730150E-09 -1.013630E-09
  4.612000E+01 -8.500000E+01  2.079800E+07  7.444000E+01  5.254200E-02  0.000000E+00  7.952000E-02  4.659700E-03  3.482700E-02 -6.281400E+03  1.000000E+00  6.476300E+02  1.046300E+03  1.979630E-01  9.009853E-02 -1.034639E+02 -4.464752E+02  6.618723E-07 -1.640807E-07  5.296238E-08 -1.176408E-08  2.299798E-08 -5.776963E-09  1.435235E-12  1.645341E-10  6.618723E-07 -1.642452E-07  2.243000E-13  2.582950E-11  3.550300E-09 -8.859050E-10
  5.079000E+01 -8.500000E+01  2.079800E+07  7.444000E+01  5.251900E-02  0.000000E+00  7.878700E-02  4.661900E-03  3.494700E-02 -6.279700E+03  1.000000E+00  6.476300E+02  1.045800E+03  1.829288E-01  9.732724E-02 -9.405470E+01 -4.466891E+02  6.109257E-07 -1.399301E-07  4.836843E-08 -1.001141E-08  2.131265E-08 -4.911788E-09  1.288666E-12  1.604708E-10  6.109242E-07 -1.400907E-07  2.014800E-13  2.520200E-11  3.278750E-09 -7.556500E-10
  5.592000E+01 -8.500000E+01  2.079800E+07  7.444000E+01  5.249000E-02  0.000000E+00  7.780900E-02  4.664800E-03  3.510900E-02 -6.277600E+03  1.000000E+00  6.476300E+02  1.045140E+03  1.614160E-01  1.019214E-01 -8.551467E+01 -4.635304E+02  5.384846E-07 -1.245823E-07  4.218200E-08 -8.904685E-09  1.885990E-08 -4.363444E-09  1.103321E-12  1.548486E-10  5.384831E-07 -1.247374E-07  1.725850E-13  2.433100E-11  2.891450E-09 -6.728350E-10
  6.156000E+01 -8.500000E+01  2.079800E+07  7.444000E+01  5.246000E-02  0.000000E+00  7.574000E-02  4.671000E-03  3.545300E-02 -6.275500E+03  1.000000E+00  6.476200E+02  1.043750E+03  1.390980E-01  1.053874E-01 -7.783144E+01 -4.277851E+02  4.631270E-07 -1.128080E-07  3.559229E-08 -7.841692E-09  1.633453E-08 -3.980759E-09  9.138781E-13  1.486130E-10  4.631270E-07 -1.129569E-07  1.430350E-13  2.336450E-11  2.489100E-09 -6.100450E-10
  6.777000E+01 -8.500000E+01  2.079800E+07  7.444000E+01  5.243400E-02  0.000000E+00  7.241300E-02  4.680900E-03  3.601400E-02 -6.273600E+03  1.000000E+00  6.476200E+02  1.041510E+03  1.210951E-01  1.121626E-01 -7.094983E+01 -4.578974E+02  4.017777E-07 -9.011940E-08  2.980640E-08 -6.039017E-09  1.435016E-08 -3.195224E-09  7.597107E-13  1.433015E-10  4.017765E-07 -9.026283E-08  1.189700E-13  2.254000E-11  2.163050E-09 -4.882650E-10
  7.460000E+01 -8.500000E+01  2.079800E+07  7.444000E+01  5.241600E-02  0.000000E+00  6.789100E-02  4.694400E-03  3.678900E-02 -6.272300E+03  1.000000E+00  6.476200E+02  1.038480E+03  1.024273E-01  1.278082E-01 -6.478668E+01 -2.288358E+03  3.381560E-07 -3.843693E-08  2.380586E-08 -2.576749E-09  1.229552E-08 -1.287882E-09  6.171537E-13  1.394455E-10  3.381539E-07 -3.857633E-08  9.668500E-14  2.194100E-11  1.824950E-09 -2.086745E-10
  8.210000E+01 -8.500000E+01  2.079800E+07  7.444000E+01  5.239700E-02  0.000000E+00  6.319500E-02  4.708300E-03  3.761000E-02 -6.270900E+03  1.000000E+00  6.476200E+02  1.035350E+03  7.209098E-02  1.486318E-01 -5.921961E+01 -2.105240E+02  2.366925E-07  2.988767E-08  1.566469E-08  1.880092E-09  8.778787E-09  1.255139E-09  4.232775E-13  1.368446E-10  2.366913E-07  2.975080E-08  6.633500E-14  2.153750E-11  1.280820E-09  1.613000E-10
  9.035000E+01 -8.500000E+01  2.079800E+07  7.444000E+01  5.237300E-02  0.000000E+00  6.072000E-02  4.715600E-03  3.805000E-02 -6.269200E+03  1.000000E+00  6.476200E+02  1.033710E+03  3.060342E-02  1.503716E-01 -5.407197E+01 -1.475270E+02  1.000424E-07  3.546719E-08  6.287709E-09  2.145425E-09  3.768922E-09  1.477768E-09  1.820292E-13  1.339594E-10  1.000423E-07  3.533320E-08  2.853555E-14  2.109150E-11  5.425150E-10  1.918600E-10
  9.942000E+01 -8.500000E+01  2.079800E+07  7.444000E+01  5.234000E-02  0.000000E+00  6.007100E-02  4.717500E-03  3.816600E-02 -6.266800E+03  1.000000E+00  6.476200E+02  1.033280E+03 -8.044343E-03  1.415333E-01 -4.924500E+01  4.823143E+00 -2.617640E-08  6.656224E-09 -1.552850E-09  3.921678E-10 -1.002591E-09  3.763180E-10 -2.640777E-14  1.277484E-10 -2.617633E-08  6.528466E-09 -4.152450E-15  2.012600E-11 -1.422500E-10  3.546500E-11
  1.094000E+02 -8.500000E+01  2.079800E+07  7.444000E+01  5.230600E-02  0.000000E+00  5.980700E-02  4.718300E-03  3.821400E-02 -6.264400E+03  1.000000E+00  6.476200E+02  1.033100E+03 -3.343614E-02  1.439550E-01 -4.479656E+01 -2.949053E+02 -1.088181E-07  1.454685E-08 -6.468294E-09  8.628136E-10 -4.165623E-09  6.710803E-10 -1.520602E-13  1.203654E-10 -1.088179E-07  1.442649E-08 -2.388550E-14  1.897450E-11 -5.913250E-10  7.837950E-11
  1.204000E+02 -8.500000E+01  2.079800E+07  7.444000E+01  5.227800E-02  0.000000E+00  5.922800E-02  4.720000E-03  3.831800E-02 -6.262300E+03  1.000000E+00  6.476200E+02  1.032720E+03 -3.745718E-02  1.685704E-01 -4.076376E+01  2.059596E+02 -1.217830E-07  9.486618E-08 -7.145648E-09  6.081607E-09 -4.678736E-09  3.660315E-09 -1.704137E-13  1.135311E-10 -1.217827E-07  9.475262E-08 -2.677700E-14  1.790700E-11 -6.620900E-10  5.132400E-10
  1.324000E+02 -8.500000E+01  2.079800E+07  7.444000E+01  5.226300E-02  0.000000E+00  5.795900E-02  4.723700E-03  3.854600E-02 -6.261200E+03  1.000000E+00  6.476200E+02  1.031880E+03 -2.239864E-02  1.947122E-01 -3.708965E+01  1.048489E+02 -7.274796E-08  1.789719E-07 -4.210156E-09  1.061133E-08 -2.805407E-09  6.957735E-09 -1.017713E-13  1.089198E-10 -7.274777E-08  1.788635E-07 -1.599395E-14  1.718500E-11 -3.957050E-10  9.718000E-10
  1.457000E+02 -8.500000E+01  2.079800E+07  7.444000E+01  5.226100E-02  0.000000E+00  5.764100E-02  4.724600E-03  3.860400E-02 -6.261100E+03  1.000000E+00  6.476200E+02  1.031670E+03 -1.002506E-02  1.759501E-01 -3.372005E+01  1.173471E+02 -3.255021E-08  1.179744E-07 -1.876140E-09  6.806164E-09 -1.256634E-09  4.654513E-09 -4.580997E-14  1.078557E-10 -3.255015E-08  1.178664E-07 -7.199700E-15  1.701750E-11 -1.770800E-10  6.410650E-10
  1.603000E+02 -8.500000E+01  2.079800E+07  7.444000E+01  5.225900E-02  0.000000E+00  5.763400E-02  4.724700E-03  3.860500E-02 -6.260900E+03  1.000000E+00  6.476200E+02  1.031670E+03 -1.111692E-02  1.560864E-01 -3.065283E+01  1.924337E+02 -3.609515E-08  5.374301E-08 -2.080382E-09  3.091598E-09 -1.393504E-09  2.177147E-09 -5.054752E-14  1.073835E-10 -3.609510E-08  5.363561E-08 -7.944750E-15  1.694400E-11 -1.963650E-10  2.917500E-10
  1.763000E+02 -8.500000E+01  2.079800E+07  7.444000E+01  5.225500E-02  0.000000E+00  5.763700E-02  4.724700E-03  3.860500E-02 -6.260700E+03  1.000000E+00  6.476200E+02  1.031670E+03 -1.726473E-02  1.481521E-01 -2.786055E+01  3.027483E+02 -5.605647E-08  2.807332E-08 -3.231042E-09  1.612053E-09 -2.164107E-09  1.185860E-09 -7.841975E-14  1.068829E-10 -5.605638E-08  2.796644E-08 -1.232650E-14  1.686550E-11 -3.049550E-10  1.521200E-10
  1.940000E+02 -8.500000E+01  2.079800E+07  7.444000E+01  5.225200E-02  0.000000E+00  5.764100E-02  4.724600E-03  3.860400E-02 -6.260500E+03  1.000000E+00  6.476200E+02  1.031670E+03 -2.233319E-02  1.451406E-01 -2.532288E+01  3.861393E+02 -7.251326E-08  1.832614E-08 -4.179837E-09  1.050282E-09 -2.799398E-09  8.091604E-10 -1.012487E-13  1.063996E-10 -7.251322E-08  1.821975E-08 -1.591600E-14  1.679050E-11 -3.944800E-10  9.910700E-11
  2.134000E+02 -8.500000E+01  2.079800E+07  7.444000E+01  5.224900E-02  0.000000E+00  5.764400E-02  4.724600E-03  3.860400E-02 -6.260200E+03  1.000000E+00  6.476200E+02  1.031670E+03 -2.610820E-02  1.439113E-01 -2.302709E+01  4.091340E+02 -8.477063E-08  1.434644E-08 -4.886660E-09  8.209365E-10 -3.272551E-09  6.551267E-10 -1.181049E-13  1.059649E-10 -8.477063E-08  1.424049E-08 -1.856650E-14  1.672300E-11 -4.611600E-10  7.745850E-11
  2.347000E+02 -8.500000E+01  2.079800E+07  7.444000E+01  5.224600E-02  0.000000E+00  5.764700E-02  4.724600E-03  3.860300E-02 -6.260000E+03  1.000000E+00  6.476200E+02  1.031670E+03 -2.922957E-02  1.433901E-01 -2.093525E+01  3.838418E+02 -9.490611E-08  1.265864E-08 -5.471209E-09  7.236972E-10 -3.663766E-09  5.896326E-10 -1.319837E-13  1.056084E-10 -9.490579E-08  1.255305E-08 -2.074900E-14  1.666705E-11 -5.162950E-10  6.828150E-11
  2.581000E+02 -8.500000E+01  2.079800E+07  7.444000E+01  5.224400E-02  0.000000E+00  5.765000E-02  4.724600E-03  3.860300E-02 -6.259900E+03  1.000000E+00  6.476300E+02  1.031680E+03 -3.215871E-02  1.431667E-01 -1.903077E+01  3.366584E+02 -1.044174E-07  1.193588E-08 -6.019846E-09  6.820776E-10 -4.030880E-09  5.614750E-10 -1.450257E-13  1.053436E-10 -1.044168E-07  1.183054E-08 -2.280000E-14  1.662585E-11 -5.680350E-10  6.435150E-11
  2.839000E+02 -8.500000E+01  2.079800E+07  7.444000E+01  5.224300E-02  0.000000E+00  5.765300E-02  4.724600E-03  3.860200E-02 -6.259800E+03  1.000000E+00  6.476300E+02  1.031680E+03 -3.515769E-02  1.430690E-01 -1.730287E+01  2.859508E+02 -1.141552E-07  1.161964E-08 -6.581592E-09  6.638852E-10 -4.406744E-09  5.491021E-10 -1.584528E-13  1.051732E-10 -1.141546E-07  1.151446E-08 -2.491100E-14  1.659930E-11 -6.210050E-10  6.263200E-11
  3.123000E+02 -8.500000E+01  2.079800E+07  7.444000E+01  5.224200E-02  0.000000E+00  5.765600E-02  4.724600E-03  3.860200E-02 -6.259800E+03  1.000000E+00  6.476300E+02  1.031680E+03 -3.836135E-02  1.430213E-01 -1.573267E+01  2.395904E+02 -1.245577E-07  1.146530E-08 -7.181693E-09  6.550206E-10 -4.808255E-09  5.430690E-10 -1.729197E-13  1.050988E-10 -1.245571E-07  1.136020E-08 -2.718500E-14  1.658785E-11 -6.775950E-10  6.179300E-11
  3.434000E+02 -8.500000E+01  2.079800E+07  7.444000E+01  5.224300E-02  0.000000E+00  5.765900E-02  4.724600E-03  3.860100E-02 -6.259800E+03  1.000000E+00  6.476300E+02  1.031680E+03 -4.184512E-02  1.429905E-01 -1.430717E+01  1.998007E+02 -1.358697E-07  1.136661E-08 -7.834275E-09  6.493535E-10 -5.244881E-09  5.392833E-10 -1.888282E-13  1.051274E-10 -1.358692E-07  1.126147E-08 -2.968600E-14  1.659240E-11 -7.391350E-10  6.125550E-11
  3.777000E+02 -8.500000E+01  2.079900E+07  7.444000E+01  5.224300E-02  0.000000E+00  5.766100E-02  4.724600E-03  3.860100E-02 -6.259800E+03  1.000000E+00  6.476400E+02  1.031680E+03 -4.563667E-02  1.429633E-01 -1.300798E+01  1.664788E+02 -1.481813E-07  1.127851E-08 -8.544507E-09  6.442900E-10 -5.720105E-09  5.360175E-10 -2.063662E-13  1.052714E-10 -1.481811E-07  1.117327E-08 -3.244250E-14  1.661445E-11 -8.061100E-10  6.077600E-11
  4.154000E+02 -8.500000E+01  2.079900E+07  7.444000E+01  5.224500E-02  0.000000E+00  5.766400E-02  4.724700E-03  3.860100E-02 -6.260000E+03  1.000000E+00  6.476400E+02  1.031690E+03 -4.977012E-02  1.429340E-01 -1.182664E+01  1.388866E+02 -1.616029E-07  1.118196E-08 -9.318773E-09  6.387272E-10 -6.238153E-09  5.325359E-10 -2.257389E-13  1.055309E-10 -1.616027E-07  1.107643E-08 -3.548600E-14  1.665500E-11 -8.791200E-10  6.024900E-11
  4.568000E+02 -8.500000E+01  2.079900E+07  7.444000E+01  5.224800E-02  0.000000E+00  5.766600E-02  4.724700E-03  3.860000E-02 -6.260100E+03  1.000000E+00  6.476500E+02  1.031690E+03 -5.426973E-02  1.428993E-01 -1.075339E+01  1.159487E+02 -1.762133E-07  1.106945E-08 -1.016163E-08  6.322364E-10 -6.802098E-09  5.285437E-10 -2.471076E-13  1.058980E-10 -1.762129E-07  1.096357E-08 -3.884250E-14  1.671200E-11 -9.586000E-10  5.963550E-11
  5.024000E+02 -8.500000E+01  2.079900E+07  7.444000E+01  5.225100E-02  0.000000E+00  5.766800E-02  4.724700E-03  3.860000E-02 -6.260400E+03  1.000000E+00  6.476500E+02  1.031690E+03 -5.915538E-02  1.428623E-01 -9.777459E+00  9.689380E+01 -1.920774E-07  1.094877E-08 -1.107678E-08  6.252681E-10 -7.414456E-09  5.243295E-10 -2.706034E-13  1.063635E-10 -1.920771E-07  1.084240E-08 -4.253250E-14  1.678450E-11 -1.044890E-09  5.897650E-11
  5.525000E+02 -8.500000E+01  2.080000E+07  7.444000E+01  5.225400E-02  0.000000E+00  5.766900E-02  4.724700E-03  3.860000E-02 -6.260600E+03  1.000000E+00  6.476600E+02  1.031690E+03 -6.448728E-02  1.428518E-01 -8.890384E+00  8.034597E+01 -2.093901E-07  1.091413E-08 -1.207548E-08  6.232530E-10 -8.082755E-09  5.235134E-10 -2.965136E-13  1.069081E-10 -2.093898E-07  1.080722E-08 -4.660100E-14  1.686900E-11 -1.139100E-09  5.878500E-11
  6.076000E+02 -8.500000E+01  2.080000E+07  7.444000E+01  5.225900E-02  0.000000E+00  5.767000E-02  4.724800E-03  3.860000E-02 -6.260900E+03  1.000000E+00  6.476700E+02  1.031690E+03 -7.064165E-02  1.431359E-01 -8.084618E+00  6.083305E+01 -2.293731E-07  1.183358E-08 -1.322817E-08  6.762568E-10 -8.854150E-09  5.595735E-10 -3.254220E-13  1.075070E-10 -2.293728E-07  1.172607E-08 -5.114200E-14  1.696200E-11 -1.247800E-09  6.378350E-11
  6.682000E+02 -8.500000E+01  2.080100E+07  7.444000E+01  5.225800E-02  0.000000E+00  5.767200E-02  4.724800E-03  3.860000E-02 -6.260900E+03  1.000000E+00  6.476800E+02  1.031690E+03 -7.437516E-02  1.477660E-01 -7.352005E+00  2.079028E+01 -2.414955E-07  2.680580E-08 -1.392747E-08  1.539750E-09 -9.322024E-09  1.137394E-09 -2.386235E-13  1.075030E-10 -2.414953E-07  2.669829E-08 -3.761550E-14  1.696100E-11 -1.313350E-09  1.452150E-10
  7.348000E+02 -8.500000E+01  2.080100E+07  7.444000E+01  5.170400E-02  0.000000E+00  5.767200E-02  4.724800E-03  3.860000E-02 -6.220900E+03  1.000000E+00  6.476900E+02  1.031690E+03 -7.472854E-02  1.502213E-01 -6.685542E+00  1.341178E+01 -2.426435E-07  3.483318E-08 -1.399371E-08  2.007056E-09 -9.366202E-09  1.375362E-09 -6.826342E-14  3.242303E-11 -2.426435E-07  3.480074E-08 -1.084250E-14  5.150000E-12 -1.316950E-09  1.865550E-10
  8.081000E+02 -8.500000E+01  2.080200E+07  7.444000E+01  4.839000E-02  0.000000E+00  5.767200E-02  4.724900E-03  3.860100E-02 -5.978400E+03  1.000000E+00  6.477000E+02  1.031690E+03 -7.646173E-02  1.477082E-01 -6.079277E+00  1.402245E+01 -2.482717E-07  2.719816E-08 -1.431826E-08  1.579136E-09 -9.583426E-09  8.747472E-10  0.000000E+00  0.000000E+00 -2.482717E-07  2.719816E-08  0.000000E+00  0.000000E+00 -1.343600E-09  1.442650E-10
  8.887000E+02 -8.500000E+01  2.080200E+07  7.444000E+01  4.623400E-02  0.000000E+00  5.767200E-02  4.724900E-03  3.860100E-02 -5.817700E+03  1.000000E+00  6.477100E+02  1.031690E+03 -8.512267E-02  1.454432E-01 -5.527797E+00  1.638438E+01 -2.763927E-07  1.967076E-08 -1.594014E-08  1.143096E-09 -1.066897E-08  6.159361E-10  0.000000E+00  0.000000E+00 -2.763927E-07  1.967076E-08  0.000000E+00  0.000000E+00 -1.487600E-09  1.045410E-10
  9.772000E+02 -8.500000E+01  2.080200E+07  7.444000E+01  3.846900E-02  0.000000E+00  5.767200E-02  4.724900E-03  3.860100E-02 -5.215000E+03  1.000000E+00  6.477100E+02  1.031690E+03 -1.484122E-01  1.418623E-01 -4.932724E+00 -3.390170E+00 -4.954978E-07  7.850834E-09 -2.880534E-08  4.527751E-10 -1.533216E-08  3.030472E-10  0.000000E+00  0.000000E+00 -4.954978E-07  7.850834E-09  0.000000E+00  0.000000E+00 -2.589150E-09  4.209400E-11
  1.075000E+03 -8.500000E+01  2.079800E+07  7.444000E+01  0.000000E+00  0.000000E+00  5.833400E-02  1.000000E+00  2.763700E-02  0.000000E+00  1.000000E+00  0.000000E+00  1.029590E+03 -1.878290E-01  1.385837E-01 -4.405209E+00  6.937194E+03 -6.329593E-07 -2.815448E-09 -3.703266E-08 -1.623594E-10 -1.566995E-08 -1.089050E-10  0.000000E+00  0.000000E+00 -6.329593E-07 -2.815448E-09  0.000000E+00  0.000000E+00 -3.271800E-09 -1.529329E-11
  1.182000E+03 -8.500000E+01  2.079800E+07  7.444000E+01  0.000000E+00  0.000000E+00  5.871700E-02  1.000000E+00  2.128200E-02  0.000000E+00  1.000000E+00  0.000000E+00  1.028380E+03 -1.278498E-01  1.272443E-01 -4.048210E+00 -3.999148E+00 -4.272109E-07 -4.152599E-08 -2.520815E-08 -2.416627E-09 -7.040027E-09 -1.242640E-09  0.000000E+00  0.000000E+00 -4.272109E-07 -4.152599E-08  0.000000E+00  0.000000E+00 -2.211650E-09 -2.144100E-10
  1.300000E+03 -8.500000E+01  2.079900E+07  7.444000E+01  0.000000E+00  0.000000E+00  5.959800E-02  1.000000E+00  6.659400E-03  0.000000E+00  1.000000E+00  0.000000E+00  1.025600E+03 -5.628459E-02  1.354096E-01 -3.719270E+00 -1.368619E+01 -1.859759E-07 -1.350411E-08 -1.109836E-08 -8.000397E-10 -9.987634E-10 -1.692629E-10  0.000000E+00  0.000000E+00 -1.859759E-07 -1.350411E-08  0.000000E+00  0.000000E+00 -9.647700E-10 -6.994850E-11
  1.429000E+03 -8.500000E+01  2.079900E+07  7.444000E+01  0.000000E+00  0.000000E+00  5.991500E-02  1.000000E+00  1.407400E-03  0.000000E+00  1.000000E+00  0.000000E+00  1.024600E+03 -3.908324E-02  1.431453E-01 -3.393571E+00  1.037915E+01 -1.285276E-07  1.214392E-08 -7.706718E-09  7.277722E-10 -8.201611E-11  1.430356E-11  0.000000E+00  0.000000E+00 -1.285276E-07  1.214392E-08  0.000000E+00  0.000000E+00 -6.673400E-10  6.305300E-11
  1.571000E+03 -8.500000E+01  2.079900E+07  7.444000E+01  0.000000E+00  0.000000E+00  5.998700E-02  1.000000E+00  2.144400E-04  0.000000E+00  1.000000E+00  0.000000E+00  1.024380E+03 -8.873252E-02  1.481847E-01 -3.088614E+00  3.905092E+00 -2.916406E-07  2.865903E-08 -1.749697E-08  1.719216E-09 -2.470927E-11  5.436062E-12  0.000000E+00  0.000000E+00 -2.916406E-07  2.865903E-08  0.000000E+00  0.000000E+00 -1.514420E-09  1.488300E-10
  1.728000E+03 -8.500000E+01  2.080000E+07  7.444000E+01  0.000000E+00  0.000000E+00  5.999800E-02  1.000000E+00  3.322600E-05  0.000000E+00  1.000000E+00  0.000000E+00  1.024340E+03 -1.248337E-01  1.401693E-01 -2.809398E+00  3.668557E+01 -4.102684E-07  2.376825E-09 -2.461565E-08  1.426056E-10 -7.541008E-12  6.930385E-14  0.000000E+00  0.000000E+00 -4.102684E-07  2.376825E-09  0.000000E+00  0.000000E+00 -2.130450E-09  1.234340E-11
  1.900000E+03 -8.500000E+01  2.080100E+07  7.444000E+01  0.000000E+00  0.000000E+00  6.000000E-02  1.000000E+00  3.001800E-06  0.000000E+00  1.000000E+00  0.000000E+00  1.024340E+03 -1.165083E-01  1.393574E-01 -2.554225E+00 -2.577448E+02 -3.828997E-07 -2.879891E-10 -2.297391E-08 -1.727928E-11 -6.383152E-13 -1.244835E-15  0.000000E+00  0.000000E+00 -3.828997E-07 -2.879891E-10  0.000000E+00  0.000000E+00 -1.988300E-09 -1.495195E-12
  2.089000E+03 -8.500000E+01  2.080100E+07  7.444000E+01  0.000000E+00  0.000000E+00  6.000000E-02  1.000000E+00  1.843000E-07  0.000000E+00  1.000000E+00  0.000000E+00  1.024340E+03 -1.098716E-01  1.401535E-01 -2.322623E+00  2.603728E+01 -3.610872E-07  2.324332E-09 -2.166523E-08  1.394599E-10 -3.499640E-14  3.856952E-16  0.000000E+00  0.000000E+00 -3.610872E-07  2.324332E-09  0.000000E+00  0.000000E+00 -1.875050E-09  1.207100E-11
  2.298000E+03 -8.500000E+01  2.080200E+07  7.444000E+01  0.000000E+00  0.000000E+00  6.000000E-02  1.000000E+00  8.719700E-09  0.000000E+00  1.000000E+00  0.000000E+00  1.024340E+03 -1.046431E-01  1.394790E-01 -2.112700E+00  4.382522E+02 -3.439031E-07  1.133092E-10 -2.063420E-08  6.798555E-12 -1.619304E-15  8.930384E-19  0.000000E+00  0.000000E+00 -3.439031E-07  1.133092E-10  0.000000E+00  0.000000E+00 -1.785850E-09  5.884450E-13
  2.527000E+03 -8.500000E+01  2.080300E+07  7.444000E+01  0.000000E+00  0.000000E+00  6.000000E-02  1.000000E+00  3.191200E-10  0.000000E+00  1.000000E+00  0.000000E+00  1.024340E+03 -9.249321E-02  1.390631E-01 -1.921082E+00 -3.259758E+01 -3.039724E-07 -1.259410E-09 -1.823834E-08 -7.556463E-11 -5.371875E-17 -8.943445E-19  0.000000E+00  0.000000E+00 -3.039724E-07 -1.259410E-09  0.000000E+00  0.000000E+00 -1.578450E-09 -6.538700E-12
  2.778000E+03 -8.500000E+01  2.080400E+07  7.444000E+01  0.000000E+00  0.000000E+00  6.000000E-02  1.000000E+00  9.417900E-12  0.000000E+00  1.000000E+00  0.000000E+00  1.024340E+03 -6.961166E-02  1.380611E-01 -1.747143E+00 -7.386810E+00 -2.287735E-07 -4.568677E-09 -1.372641E-08 -2.741209E-10 -1.332580E-18 -2.695279E-19  0.000000E+00  0.000000E+00 -2.287735E-07 -4.568677E-09  0.000000E+00  0.000000E+00 -1.187945E-09 -2.372000E-11
  3.055000E+03 -8.500000E+01  2.080400E+07  7.444000E+01  0.000000E+00  0.000000E+00  6.000000E-02  1.000000E+00  1.828900E-13  0.000000E+00  1.000000E+00  0.000000E+00  1.024340E+03 -2.682868E-02  1.367518E-01 -1.588830E+00 -3.112947E+00 -8.817029E-08 -8.892686E-09 -5.290228E-09 -5.335615E-10 -1.612538E-20 -2.055013E-21  0.000000E+00  0.000000E+00 -8.817029E-08 -8.892686E-09  0.000000E+00  0.000000E+00 -4.578482E-10 -4.617000E-11
  3.359000E+03 -8.500000E+01  2.080400E+07  7.444000E+01  0.000000E+00  0.000000E+00  6.000000E-02  1.000000E+00  3.129900E-15  0.000000E+00  1.000000E+00  0.000000E+00  1.024340E+03 -6.313669E-04  1.395529E-01 -1.444658E+00  6.584921E+01 -2.074932E-09  3.555239E-10 -1.244958E-10  2.133145E-11  1.529700E-22  1.028606E-24  0.000000E+00  0.000000E+00 -2.074932E-09  3.555239E-10  0.000000E+00  0.000000E+00 -1.077465E-11  1.846300E-12
  3.694000E+03 -8.500000E+01  2.080400E+07  7.444000E+01  0.000000E+00  0.000000E+00  6.000000E-02  1.000000E+00  4.334300E-17  0.000000E+00  1.000000E+00  0.000000E+00  1.024340E+03 -1.714808E-03  1.394463E-01 -1.313951E+00  3.705015E+03 -5.635581E-09  5.151733E-12 -3.381344E-10  3.091040E-13 -1.275424E-25  2.064970E-28  0.000000E+00  0.000000E+00 -5.635581E-09  5.151733E-12  0.000000E+00  0.000000E+00 -2.926400E-11  2.675450E-14
  4.062000E+03 -8.500000E+01  2.080500E+07  7.444000E+01  0.000000E+00  0.000000E+00  6.000000E-02  1.000000E+00  4.870200E-19  0.000000E+00  1.000000E+00  0.000000E+00  1.024340E+03 -1.588880E-03  1.394450E-01 -1.195018E+00  1.894856E+05 -5.221736E-09  8.199146E-14 -3.133035E-10  4.919483E-15 -1.337579E-27  3.692737E-32  0.000000E+00  0.000000E+00 -5.221736E-09  8.199146E-14  0.000000E+00  0.000000E+00 -2.711500E-11  4.258000E-16
  4.467000E+03 -8.500000E+01  2.080500E+07  7.444000E+01  0.000000E+00  0.000000E+00  6.000000E-02  1.000000E+00  4.463800E-21  0.000000E+00  1.000000E+00  0.000000E+00  1.024340E+03 -1.457614E-03  1.394441E-01 -1.086667E+00  3.297998E+05 -4.790328E-09  3.858827E-14 -2.874199E-10  2.315299E-15 -1.122816E-29  1.594479E-34  0.000000E+00  0.000000E+00 -4.790328E-09  3.858827E-14  0.000000E+00  0.000000E+00 -2.487500E-11  2.004000E-16
  4.912000E+03 -8.500000E+01  2.080500E+07  7.444000E+01  0.000000E+00  0.000000E+00  6.000000E-02  1.000000E+00  3.351000E-23  0.000000E+00  1.000000E+00  0.000000E+00  1.024340E+03 -1.338180E-03  1.394444E-01 -9.882229E-01  3.057375E+05 -4.397805E-09  3.441276E-14 -2.638691E-10  2.064767E-15 -7.724615E-32  1.070427E-36  0.000000E+00  0.000000E+00 -4.397805E-09  3.441276E-14  0.000000E+00  0.000000E+00 -2.283700E-11  1.787150E-16
  5.401000E+03 -8.500000E+01  2.080500E+07  7.444000E+01  0.000000E+00  0.000000E+00  6.000000E-02  1.000000E+00  2.068700E-25  0.000000E+00  1.000000E+00  0.000000E+00  1.024340E+03 -1.229453E-03  1.394445E-01 -8.988201E-01  2.868436E+05 -4.040482E-09  3.031967E-14 -2.424297E-10  1.819178E-15 -4.376394E-34  5.837846E-39  0.000000E+00  0.000000E+00 -4.040482E-09  3.031967E-14  0.000000E+00  0.000000E+00 -2.098150E-11  1.574550E-16
  5.939000E+03 -8.500000E+01  2.080500E+07  7.444000E+01  0.000000E+00  0.000000E+00  6.000000E-02  1.000000E+00  1.053100E-27  0.000000E+00  1.000000E+00  0.000000E+00  1.024340E+03 -1.129833E-03  1.394446E-01 -8.173931E-01  2.781681E+05 -3.713095E-09  2.587387E-14 -2.227861E-10  1.552432E-15 -2.045510E-36  2.543390E-41  0.000000E+00  0.000000E+00 -3.713095E-09  2.587387E-14  0.000000E+00  0.000000E+00 -1.928100E-11  1.343680E-16
  6.530000E+03 -8.500000E+01  2.080500E+07  7.444000E+01  0.000000E+00  0.000000E+00  6.000000E-02  1.000000E+00  4.429200E-30  0.000000E+00  1.000000E+00  0.000000E+00  1.024340E+03 -1.038219E-03  1.394445E-01 -7.432899E-01  2.814032E+05 -3.412012E-09  2.113818E-14 -2.047211E-10  1.268291E-15 -7.901383E-39  8.761094E-44  0.000000E+00  0.000000E+00 -3.412012E-09  2.113818E-14  0.000000E+00  0.000000E+00 -1.771750E-11  1.097755E-16
  7.181000E+03 -8.500000E+01  2.080500E+07  7.444000E+01  0.000000E+00  0.000000E+00  6.000000E-02  1.000000E+00  1.537400E-32  0.000000E+00  1.000000E+00  0.000000E+00  1.024340E+03 -9.535225E-04  1.394444E-01 -6.759065E-01  3.034811E+05 -3.133673E-09  1.620333E-14 -1.880203E-10  9.722007E-16 -2.518231E-41  2.337184E-46  0.000000E+00  0.000000E+00 -3.133673E-09  1.620333E-14  0.000000E+00  0.000000E+00 -1.627250E-11  8.415000E-17
  7.896000E+03 -8.500000E+01  2.080500E+07  7.444000E+01  0.000000E+00  0.000000E+00  6.000000E-02  1.000000E+00  4.390900E-35  0.000000E+00  1.000000E+00  0.000000E+00  1.024340E+03 -8.747285E-04  1.394444E-01 -6.147295E-01  3.718641E+05 -2.874725E-09  1.093773E-14 -1.724834E-10  6.562645E-16 -6.600120E-44  4.518079E-49  0.000000E+00  0.000000E+00 -2.874725E-09  1.093773E-14  0.000000E+00  0.000000E+00 -1.492800E-11  5.680250E-17
  8.682000E+03 -8.500000E+01  2.080500E+07  7.444000E+01  0.000000E+00  0.000000E+00  6.000000E-02  1.000000E+00  1.025300E-37  0.000000E+00  1.000000E+00  0.000000E+00  1.024340E+03 -8.005089E-04  1.394444E-01 -5.590660E-01  6.066544E+05 -2.630800E-09  5.535091E-15 -1.578483E-10  3.321050E-16 -1.409594E-46  5.351591E-52  0.000000E+00  0.000000E+00 -2.630800E-09  5.535091E-15  0.000000E+00  0.000000E+00 -1.366100E-11  2.874550E-17
  9.547000E+03 -8.500000E+01  2.080500E+07  7.444000E+01  0.000000E+00  0.000000E+00  6.000000E-02  1.000000E+00  1.942200E-70  0.000000E+00  1.000000E+00  0.000000E+00  1.024340E+03 -3.821832E-04  1.394444E-01 -2.662609E-01  8.818795E+05 -1.256012E-09 -3.054846E-14 -7.536078E-11 -1.832906E-15 -2.439456E-79 -5.933197E-84  0.000000E+00  0.000000E+00 -1.256012E-09 -3.054846E-14  0.000000E+00  0.000000E+00 -6.522000E-12 -1.586334E-16
  3.750000E-02 -9.500000E+01  2.090400E+07  7.500000E+01  5.264600E-02  0.000000E+00  1.455400E-01  4.511000E-03  2.545900E-02 -6.288800E+03  1.000000E+00  6.462300E+02  1.092460E+03  3.727218E-03 -9.196520E-01 -2.928502E+04  7.246321E+06  1.350531E-08 -3.591200E-06  1.965524E-09 -5.073203E-07  3.437776E-10 -9.317940E-08 -5.253756E-14  1.308775E-10  1.350531E-08 -3.591341E-06 -8.213500E-15  2.046250E-11  6.941000E-11 -1.851600E-08
  1.162000E-01 -9.500000E+01  2.090400E+07  7.500000E+01  5.264900E-02  0.000000E+00  1.429800E-01  4.519400E-03  2.576900E-02 -6.289000E+03  1.000000E+00  6.462300E+02  1.090600E+03  1.118285E-02 -8.592230E-01 -4.328062E+04  2.125436E+06  4.042627E-08 -3.355960E-06  5.814807E-09 -4.624382E-07  1.037461E-09 -8.851901E-08 -1.031667E-13  1.313224E-10  4.042632E-08 -3.356093E-06 -1.612800E-14  2.053100E-11  2.080100E-10 -1.734300E-08
  2.028000E-01 -9.500000E+01  2.090400E+07  7.500000E+01  5.265300E-02  0.000000E+00  1.410300E-01  4.525800E-03  2.601000E-02 -6.289300E+03  1.000000E+00  6.462300E+02  1.089180E+03  1.875268E-02 -8.117907E-01 -2.290144E+04  1.106592E+06  6.760409E-08 -3.172993E-06  9.586806E-09 -4.287076E-07  1.751826E-09 -8.476211E-08 -6.483202E-14  1.319987E-10  6.760414E-08 -3.173123E-06 -1.013455E-14  2.063500E-11  3.483250E-10 -1.642700E-08
  2.980000E-01 -9.500000E+01  2.090400E+07  7.500000E+01  5.265800E-02  0.000000E+00  1.393900E-01  4.531200E-03  2.621300E-02 -6.289700E+03  1.000000E+00  6.462300E+02  1.087990E+03  2.657461E-02 -7.720621E-01 -1.527148E+04  6.844162E+05  9.557814E-08 -3.021050E-06  1.338917E-08 -4.016015E-07  2.497171E-09 -8.153776E-08  2.982276E-14  1.327437E-10  9.557792E-08 -3.021184E-06  4.661450E-15  2.074950E-11  4.930250E-10 -1.566300E-08
  4.027000E-01 -9.500000E+01  2.090400E+07  7.500000E+01  5.266300E-02  0.000000E+00  1.379500E-01  4.535900E-03  2.639300E-02 -6.290000E+03  1.000000E+00  6.462300E+02  1.086940E+03  3.471426E-02 -7.373306E-01 -1.121523E+04  4.600018E+05  1.245976E-07 -2.889131E-06  1.726693E-08 -3.787094E-07  3.278819E-09 -7.866276E-08  1.598776E-13  1.334279E-10  1.245972E-07 -2.889257E-06  2.498900E-14  2.085450E-11  6.433650E-10 -1.499750E-08
  5.178000E-01 -9.500000E+01  2.090400E+07  7.500000E+01  5.266600E-02  0.000000E+00  1.366500E-01  4.540100E-03  2.655700E-02 -6.290300E+03  1.000000E+00  6.462300E+02  1.086000E+03  4.323447E-02 -7.060339E-01 -8.695164E+03  3.248343E+05  1.548947E-07 -2.770933E-06  2.125668E-08 -3.586729E-07  4.102401E-09 -7.603021E-08  3.117069E-13  1.339457E-10  1.548942E-07 -2.771061E-06  4.871700E-14  2.093400E-11  8.005250E-10 -1.439950E-08
  6.444000E-01 -9.500000E+01  2.090400E+07  7.500000E+01  5.266800E-02  0.000000E+00  1.354500E-01  4.544000E-03  2.670800E-02 -6.290400E+03  1.000000E+00  6.462300E+02  1.085140E+03  5.217101E-02 -6.771930E-01 -6.978806E+03  2.369489E+05  1.865988E-07 -2.662540E-06  2.537734E-08 -3.406754E-07  4.971233E-09 -7.357146E-08  4.756948E-13  1.342053E-10  1.865982E-07 -2.662679E-06  7.434350E-14  2.097400E-11  9.651600E-10 -1.385000E-08
  7.835000E-01 -9.500000E+01  2.090400E+07  7.500000E+01  5.266700E-02  0.000000E+00  1.343400E-01  4.547600E-03  2.685000E-02 -6.290400E+03  1.000000E+00  6.462300E+02  1.084330E+03  6.155731E-02 -6.501672E-01 -5.737025E+03  1.768371E+05  2.198280E-07 -2.561404E-06  2.964433E-08 -3.241919E-07  5.888580E-09 -7.124007E-08  6.440900E-13  1.341319E-10  2.198268E-07 -2.561537E-06  1.006590E-13  2.096250E-11  1.137900E-09 -1.333600E-08
  9.366000E-01 -9.500000E+01  2.090400E+07  7.500000E+01  5.266400E-02  0.000000E+00  1.332800E-01  4.551000E-03  2.698500E-02 -6.290100E+03  1.000000E+00  6.462300E+02  1.083570E+03  7.142977E-02 -6.245203E-01 -4.800286E+03  1.342479E+05  2.547097E-07 -2.465806E-06  3.407299E-08 -3.088768E-07  6.858151E-09 -6.900403E-08  8.100156E-13  1.336659E-10  2.547079E-07 -2.465939E-06  1.265950E-13  2.089100E-11  1.319400E-09 -1.284950E-08
  1.105000E+00 -9.500000E+01  2.090400E+07  7.500000E+01  5.265800E-02  0.000000E+00  1.322700E-01  4.554300E-03  2.711500E-02 -6.289700E+03  1.000000E+00  6.462300E+02  1.082840E+03  8.181600E-02 -5.999469E-01 -4.070872E+03  1.032104E+05  2.913384E-07 -2.374538E-06  3.867321E-08 -2.944910E-07  7.882883E-09 -6.684109E-08  9.670735E-13  1.327708E-10  2.913376E-07 -2.374673E-06  1.511550E-13  2.075350E-11  1.510150E-09 -1.238400E-08
  1.290000E+00 -9.500000E+01  2.090400E+07  7.500000E+01  5.264900E-02  0.000000E+00  1.313000E-01  4.557500E-03  2.724100E-02 -6.289100E+03  1.000000E+00  6.462300E+02  1.082140E+03  9.274722E-02 -5.762603E-01 -3.489089E+03  8.019987E+04  3.298216E-07 -2.286859E-06  4.345587E-08 -2.808835E-07  8.966138E-09 -6.473711E-08  1.109676E-12  1.314418E-10  3.298211E-07 -2.286989E-06  1.734700E-13  2.054900E-11  1.710750E-09 -1.193600E-08
  1.493000E+00 -9.500000E+01  2.090400E+07  7.500000E+01  5.263800E-02  0.000000E+00  1.303600E-01  4.560500E-03  2.736300E-02 -6.288200E+03  1.000000E+00  6.462300E+02  1.081470E+03  1.042570E-01 -5.533125E-01 -3.016379E+03  6.281400E+04  3.702741E-07 -2.202180E-06  4.843229E-08 -2.679400E-07  1.011155E-08 -6.268125E-08  1.233622E-12  1.297093E-10  3.702730E-07 -2.202310E-06  1.928850E-13  2.028300E-11  1.921800E-09 -1.150300E-08
  1.717000E+00 -9.500000E+01  2.090400E+07  7.500000E+01  5.262400E-02  0.000000E+00  1.294400E-01  4.563500E-03  2.748200E-02 -6.287200E+03  1.000000E+00  6.462300E+02  1.080810E+03  1.163631E-01 -5.309830E-01 -2.626008E+03  4.953679E+04  4.127512E-07 -2.120036E-06  5.360560E-08 -2.555637E-07  1.132124E-08 -6.066436E-08  1.336725E-12  1.276454E-10  4.127503E-07 -2.120174E-06  2.090550E-13  1.996550E-11  2.143550E-09 -1.108200E-08
  1.963000E+00 -9.500000E+01  2.090400E+07  7.500000E+01  5.260800E-02  0.000000E+00  1.285400E-01  4.566400E-03  2.760000E-02 -6.286100E+03  1.000000E+00  6.462300E+02  1.080170E+03  1.290615E-01 -5.091378E-01 -2.299023E+03  3.926794E+04  4.572335E-07 -2.039931E-06  5.896863E-08 -2.436627E-07  1.259538E-08 -5.867605E-08  1.419515E-12  1.253595E-10  4.572323E-07 -2.040041E-06  2.220650E-13  1.961350E-11  2.375950E-09 -1.067100E-08
  2.234000E+00 -9.500000E+01  2.090400E+07  7.500000E+01  5.259200E-02  0.000000E+00  1.276600E-01  4.569200E-03  2.771600E-02 -6.284900E+03  1.000000E+00  6.462300E+02  1.079530E+03  1.423771E-01 -4.876320E-01 -2.022299E+03  3.126647E+04  5.038015E-07 -1.961268E-06  6.452634E-08 -2.321341E-07  1.393687E-08 -5.670410E-08  1.485849E-12  1.229834E-10  5.038000E-07 -1.961381E-06  2.325150E-13  1.924800E-11  2.619450E-09 -1.026650E-08
  2.531000E+00 -9.500000E+01  2.090400E+07  7.500000E+01  5.257500E-02  0.000000E+00  1.267800E-01  4.572000E-03  2.783100E-02 -6.283700E+03  1.000000E+00  6.462300E+02  1.078910E+03  1.563251E-01 -4.663027E-01 -1.786174E+03  2.498264E+04  5.525006E-07 -1.883451E-06  7.027900E-08 -2.208789E-07  1.534779E-08 -5.473451E-08  1.541694E-12  1.206519E-10  5.524991E-07 -1.883572E-06  2.413300E-13  1.888900E-11  2.874300E-09 -9.866000E-09
  2.858000E+00 -9.500000E+01  2.090400E+07  7.500000E+01  5.256000E-02  0.000000E+00  1.259100E-01  4.574800E-03  2.794600E-02 -6.282600E+03  1.000000E+00  6.462300E+02  1.078290E+03  1.709166E-01 -4.449902E-01 -1.583267E+03  2.002666E+04  6.033608E-07 -1.805901E-06  7.622315E-08 -2.098033E-07  1.683006E-08 -5.275301E-08  1.593845E-12  1.184883E-10  6.033599E-07 -1.806022E-06  2.495650E-13  1.855550E-11  3.140650E-09 -9.466500E-09
  3.218000E+00 -9.500000E+01  2.090400E+07  7.500000E+01  5.254600E-02  0.000000E+00  1.250400E-01  4.577600E-03  2.806200E-02 -6.281600E+03  1.000000E+00  6.462300E+02  1.077660E+03  1.861161E-01 -4.235379E-01 -1.407705E+03  1.609093E+04  6.562469E-07 -1.728046E-06  8.233389E-08 -1.988262E-07  1.838095E-08 -5.074494E-08  1.648453E-12  1.165835E-10  6.562469E-07 -1.728158E-06  2.581850E-13  1.826200E-11  3.417850E-09 -9.065000E-09
  3.613000E+00 -9.500000E+01  2.090400E+07  7.500000E+01  5.253400E-02  0.000000E+00  1.241700E-01  4.580400E-03  2.817900E-02 -6.280800E+03  1.000000E+00  6.462300E+02  1.077040E+03  2.018908E-01 -4.018487E-01 -1.254882E+03  1.295273E+04  7.110326E-07 -1.649521E-06  8.858728E-08 -1.879020E-07  1.999803E-08 -4.870050E-08  1.710291E-12  1.149904E-10  7.110305E-07 -1.649633E-06  2.679350E-13  1.801650E-11  3.705250E-09 -8.659500E-09
[truncated: 57,511 more chars]
