# Supplementary material for: CO2 geological storage site selection and long-term potential assessment framework based on TOUGH2/ECO2N
Source: PLoS One. 2025 Apr 24;20(4):e0321715. doi: 10.1371/journal.pone.0321715 (PMC12021137; doi:10.1371/journal.pone.0321715)
Supplement: S1 File — (ZIP) [file pone.0321715.s001.zip › moni/flow.out.7]

Variables = X Z P T SG SS XNACL YH2OG XCO2a PCAP k-red DG DL FLOHx FLOHz FLOHx FLOHz FLOFx FLOFz FNaCx FNaCz FCO2x FCO2z FGASx FGASz Faq.x Faq.z VGASx VGASz VLIQx VLIQz
Zone F=FEPOINT I= 1000 J=  891
  3.750000E-02 -5.000000E+00  2.003300E+07  7.000000E+01  5.939500E-01  2.286600E-02  2.685000E-01  3.632900E-03  1.435200E-02 -5.525100E+04  1.000000E+00  6.606700E+02  1.191980E+03  5.234815E-05  8.139559E-02 -1.367721E+05  1.290535E+08  4.061333E-11  1.784700E-08 -1.588338E-11 -6.074731E-12  9.855698E-11  1.779559E-08  9.976836E-11  1.786961E-08 -5.915503E-11 -2.262436E-11  1.352350E-12  1.337650E-09 -6.844500E-13 -2.634800E-13
  1.162000E-01 -5.000000E+00  2.003300E+07  7.000000E+01  5.975900E-01  1.675200E-02  2.685000E-01  3.632900E-03  1.435200E-02 -5.523500E+04  1.000000E+00  6.606700E+02  1.191980E+03  1.623633E-04  8.139582E-02 -2.022163E+05  3.785447E+07  1.255663E-10  1.785016E-08 -4.942417E-11 -4.882392E-12  3.058720E-10  1.779412E-08  3.096385E-10  1.786834E-08 -1.840722E-10 -1.818363E-11  4.179850E-12  1.337550E-09 -2.126100E-12 -2.104000E-13
  2.028000E-01 -5.000000E+00  2.003300E+07  7.000000E+01  5.986500E-01  1.468900E-02  2.685000E-01  3.632900E-03  1.435200E-02 -5.519700E+04  1.000000E+00  6.606700E+02  1.191980E+03  2.835629E-04  8.139446E-02 -1.071245E+05  1.972279E+07  2.184937E-10  1.785004E-08 -8.664053E-11 -4.199719E-12  5.345761E-10  1.779131E-08  5.411722E-10  1.786570E-08 -3.226782E-10 -1.564113E-11  7.283100E-12  1.337400E-09 -3.717000E-12 -1.805100E-13
  2.980000E-01 -5.000000E+00  2.003300E+07  7.000000E+01  5.996200E-01  1.253000E-02  2.685000E-01  3.632900E-03  1.435200E-02 -5.513200E+04  1.000000E+00  6.606700E+02  1.191980E+03  4.169398E-04  8.139207E-02 -7.154690E+04  1.221379E+07  3.199383E-10  1.784668E-08 -1.279245E-10 -3.977638E-12  7.866412E-10  1.778698E-08  7.963730E-10  1.786149E-08 -4.764344E-10 -1.481406E-11  1.070010E-11  1.337150E-09 -5.474600E-12 -1.704450E-13
  4.027000E-01 -5.000000E+00  2.003300E+07  7.000000E+01  5.996600E-01  1.163800E-02  2.685000E-01  3.632900E-03  1.435200E-02 -5.503400E+04  1.000000E+00  6.606700E+02  1.191980E+03  5.638199E-04  8.138789E-02 -5.271900E+04  8.222999E+06  4.302514E-10  1.783992E-08 -1.739495E-10 -4.183814E-12  1.064883E-09  1.778088E-08  1.078099E-09  1.785550E-08 -6.478473E-10 -1.558190E-11  1.447500E-11  1.336800E-09 -7.426700E-12 -1.788850E-13
  5.178000E-01 -5.000000E+00  2.003300E+07  7.000000E+01  5.993800E-01  1.092700E-02  2.685000E-01  3.632900E-03  1.435200E-02 -5.489700E+04  1.000000E+00  6.606700E+02  1.191980E+03  7.259289E-04  8.138208E-02 -4.110056E+04  5.819110E+06  5.497639E-10  1.782930E-08 -2.256436E-10 -4.862774E-12  1.373026E-09  1.777269E-08  1.390137E-09  1.784740E-08 -8.403730E-10 -1.811066E-11  1.866900E-11  1.336300E-09 -9.607950E-12 -2.073850E-13
  6.444000E-01 -5.000000E+00  2.003300E+07  7.000000E+01  5.986400E-01  1.058200E-02  2.685000E-01  3.632900E-03  1.435200E-02 -5.471400E+04  1.000000E+00  6.606700E+02  1.191980E+03  9.049031E-04  8.137432E-02 -3.326310E+04  4.255580E+06  6.783680E-10  1.781424E-08 -2.840553E-10 -6.121371E-12  1.714794E-09  1.776216E-08  1.736285E-09  1.783706E-08 -1.057917E-09 -2.279802E-11  2.333850E-11  1.335700E-09 -1.205600E-11 -2.603350E-13
  7.835000E-01 -5.000000E+00  2.003300E+07  7.000000E+01  5.976800E-01  1.012200E-02  2.685000E-01  3.632900E-03  1.435200E-02 -5.447900E+04  1.000000E+00  6.606700E+02  1.191980E+03  1.102581E-03  8.136408E-02 -2.765111E+04  3.185642E+06  8.160010E-10  1.779358E-08 -3.503388E-10 -8.132298E-12  2.094353E-09  1.774885E-08  2.120781E-09  1.782388E-08 -1.304780E-09 -3.028724E-11  2.854750E-11  1.334950E-09 -1.481500E-11 -3.446100E-13
  9.366000E-01 -5.000000E+00  2.003300E+07  7.000000E+01  5.960500E-01  1.027100E-02  2.685000E-01  3.632900E-03  1.435200E-02 -5.418600E+04  1.000000E+00  6.606700E+02  1.191980E+03  1.320937E-03  8.135111E-02 -2.344931E+04  2.427123E+06  9.631024E-10  1.776609E-08 -4.255318E-10 -1.115213E-11  2.515930E-09  1.773243E-08  2.547924E-09  1.780759E-08 -1.584820E-09 -4.153429E-11  3.437300E-11  1.334000E-09 -1.791050E-11 -4.707950E-13
  1.105000E+00 -5.000000E+00  2.003300E+07  7.000000E+01  5.946100E-01  9.537700E-03  2.685000E-01  3.632900E-03  1.435200E-02 -5.383300E+04  1.000000E+00  6.606700E+02  1.191980E+03  1.561695E-03  8.133456E-02 -2.017315E+04  1.873946E+06  1.120972E-09  1.772990E-08 -5.101706E-10 -1.554432E-11  2.982775E-09  1.771238E-08  3.021017E-09  1.778779E-08 -1.900042E-09 -5.789216E-11  4.085950E-11  1.332850E-09 -2.134100E-11 -6.526000E-13
  1.290000E+00 -5.000000E+00  2.003300E+07  7.000000E+01  5.930200E-01  8.450000E-03  2.685000E-01  3.632900E-03  1.435200E-02 -5.341800E+04  1.000000E+00  6.606700E+02  1.191980E+03  1.826337E-03  8.131413E-02 -1.751810E+04  1.463552E+06  1.292455E-09  1.768281E-08 -6.040251E-10 -2.180516E-11  3.496895E-09  1.768829E-08  3.542050E-09  1.776400E-08 -2.249593E-09 -8.120974E-11  4.802850E-11  1.331450E-09 -2.507650E-11 -9.093000E-13
  1.493000E+00 -5.000000E+00  2.003300E+07  7.000000E+01  5.915200E-01  6.623300E-03  2.685000E-01  3.632900E-03  1.435200E-02 -5.294300E+04  1.000000E+00  6.606700E+02  1.191980E+03  2.116047E-03  8.128850E-02 -1.528844E+04  1.153238E+06  1.482027E-09  1.762180E-08 -7.060316E-10 -3.059000E-11  4.058854E-09  1.765958E-08  4.111525E-09  1.773572E-08 -2.629498E-09 -1.139277E-10  5.589500E-11  1.329800E-09 -2.904450E-11 -1.265100E-12
  1.717000E+00 -5.000000E+00  2.003300E+07  7.000000E+01  5.901300E-01  4.018300E-03  2.685000E-01  3.632900E-03  1.435200E-02 -5.241400E+04  1.000000E+00  6.606700E+02  1.191980E+03  2.430214E-03  8.125692E-02 -1.332627E+04  9.160997E+05  1.699249E-09  1.754330E-08 -8.077130E-10 -4.273240E-11  4.666363E-09  1.762571E-08  4.727334E-09  1.770245E-08 -3.028085E-09 -1.591495E-10  6.442350E-11  1.327900E-09 -3.312550E-11 -1.749850E-12
  1.963000E+00 -5.000000E+00  2.003300E+07  7.000000E+01  5.892800E-01  0.000000E+00  2.652000E-01  3.643900E-03  1.456300E-02 -5.184500E+04  1.000000E+00  6.606700E+02  1.189160E+03  2.759843E-03  8.121995E-02 -1.134706E+04  7.322420E+05  1.989185E-09  1.745107E-08 -8.415186E-10 -5.635132E-11  5.315146E-09  1.758622E-08  5.388544E-09  1.766362E-08 -3.399355E-09 -2.124890E-10  7.357100E-11  1.325700E-09 -3.733850E-11 -2.314150E-12
  2.234000E+00 -5.000000E+00  2.003300E+07  7.000000E+01  5.861400E-01  0.000000E+00  2.315800E-01  3.754000E-03  1.696400E-02 -5.130000E+04  1.000000E+00  6.606700E+02  1.161200E+03  3.092150E-03  8.119291E-02 -9.241528E+03  5.859054E+05  2.415448E-09  1.742669E-08 -7.138714E-10 -4.448378E-11  5.999414E-09  1.754125E-08  6.097794E-09  1.761871E-08 -3.682342E-09 -1.920838E-10  8.354700E-11  1.323150E-09 -4.169300E-11 -2.126050E-12
  2.531000E+00 -5.000000E+00  2.003300E+07  7.000000E+01  5.833800E-01  0.000000E+00  1.584000E-01  3.980200E-03  2.398900E-02 -5.082800E+04  1.000000E+00  6.606700E+02  1.104310E+03  4.442452E-03  1.163754E-01 -5.633870E+03  8.157619E+04  6.733905E-09  1.439546E-07 -1.970653E-11  1.189970E-08  6.828774E-09  2.161160E-08  6.858328E-09  1.756710E-08 -1.244134E-10  1.263875E-07  9.443900E-11  1.320200E-09 -1.438000E-12  7.118500E-10
  2.858000E+00 -5.000000E+00  2.003300E+07  7.000000E+01  5.862200E-01  0.000000E+00  2.608600E-01  3.658400E-03  1.484700E-02 -5.131200E+04  1.000000E+00  6.606700E+02  1.185480E+03  5.720252E-03  8.110509E-02 -3.000537E+03  3.823131E+05  1.064094E-08  1.724179E-08  5.886019E-10 -6.876065E-11  7.718742E-09  1.742767E-08  7.687978E-09  1.750536E-08  2.952980E-09 -2.635891E-10  1.058300E-10  1.316750E-09  3.329400E-11 -2.858200E-12
  3.218000E+00 -5.000000E+00  2.003300E+07  7.000000E+01  5.856300E-01  6.129000E-03  2.685000E-01  3.632900E-03  1.435200E-02 -5.183700E+04  1.000000E+00  6.606700E+02  1.191980E+03  5.971767E-03  8.107209E-02 -2.877969E+03  3.089581E+05  1.028145E-08  1.722722E-08  4.444286E-10 -5.597289E-11  8.586186E-09  1.735905E-08  8.592667E-09  1.743566E-08  1.688771E-09 -2.084618E-10  1.180750E-10  1.312850E-09  1.835650E-11 -2.278650E-12
  3.613000E+00 -5.000000E+00  2.003300E+07  7.000000E+01  5.908900E-01  0.000000E+00  2.672700E-01  3.637000E-03  1.443000E-02 -5.212800E+04  1.000000E+00  6.606700E+02  1.190920E+03  6.318406E-03  8.102882E-02 -2.795464E+03  2.506630E+05  9.970904E-09  1.718726E-08  1.190248E-10 -4.538771E-11  9.521014E-09  1.728132E-08  9.550128E-09  1.735708E-08  4.207573E-10 -1.698187E-10  1.306750E-10  1.308500E-09  4.554350E-12 -1.853950E-12
  4.048000E+00 -5.000000E+00  2.003300E+07  7.000000E+01  5.906200E-01  0.000000E+00  2.001500E-01  3.853400E-03  1.965800E-02 -5.207900E+04  1.000000E+00  6.606700E+02  1.136120E+03  7.027968E-03  8.893184E-02 -2.496070E+03  8.413072E+04  1.119366E-08  4.560267E-08  1.324132E-10  2.563486E-09  1.050559E-08  1.813529E-08  1.053206E-08  1.726864E-08  6.615835E-10  2.833408E-08  1.435350E-10  1.303600E-09  7.565850E-12  1.598850E-10
  4.526000E+00 -5.000000E+00  2.003300E+07  7.000000E+01  5.914000E-01  2.995500E-03  2.685000E-01  3.632900E-03  1.435200E-02 -5.253200E+04  1.000000E+00  6.606700E+02  1.191980E+03  7.753180E-03  8.091433E-02 -2.189307E+03  1.667367E+05  1.247072E-08  1.703936E-08  1.938705E-10 -3.444821E-11  1.153159E-08  1.709322E-08  1.155771E-08  1.716766E-08  9.130026E-10 -1.282967E-10  1.574400E-10  1.298100E-09  1.037035E-11 -1.411500E-12
  5.052000E+00 -5.000000E+00  2.003300E+07  7.000000E+01  5.940000E-01  0.000000E+00  2.178800E-01  3.797800E-03  1.808300E-02 -5.268000E+04  1.000000E+00  6.606700E+02  1.150140E+03  8.322802E-03  8.343621E-02 -2.028069E+03  9.099600E+04  1.296603E-08  2.622777E-08  7.700490E-11  8.214245E-10  1.260851E-08  1.728710E-08  1.265046E-08  1.705363E-08  3.155746E-10  9.174142E-09  1.718250E-10  1.291900E-09  3.531250E-12  5.178000E-11
  5.630000E+00 -5.000000E+00  2.003300E+07  7.000000E+01  5.941400E-01  1.041200E-03  2.685000E-01  3.632900E-03  1.435200E-02 -5.281600E+04  1.000000E+00  6.606700E+02  1.191980E+03  8.979405E-03  8.076050E-02 -1.884836E+03  1.120630E+05  1.348217E-08  1.682234E-08 -1.122849E-10 -2.718021E-11  1.384762E-08  1.685054E-08  1.390533E-08  1.692358E-08 -4.231605E-10 -1.012285E-10  1.884500E-10  1.284900E-09 -4.624100E-12 -1.115850E-12
  6.266000E+00 -5.000000E+00  2.003300E+07  7.000000E+01  5.916200E-01  0.000000E+00  2.527600E-01  3.685100E-03  1.539700E-02 -5.225600E+04  1.000000E+00  6.606700E+02  1.178670E+03  9.596703E-03  8.065961E-02 -1.803966E+03  9.232742E+04  1.352798E-08  1.665952E-08 -3.804687E-10 -2.916247E-11  1.529279E-08  1.670217E-08  1.538527E-08  1.677490E-08 -1.857282E-09 -1.153741E-10  2.089450E-10  1.276950E-09 -2.103850E-11 -1.274950E-12
  6.965000E+00 -5.000000E+00  2.003300E+07  7.000000E+01  5.864500E-01  0.000000E+00  1.833200E-01  3.905200E-03  2.129400E-02 -5.135300E+04  1.000000E+00  6.606700E+02  1.123100E+03  1.121141E-02  9.477981E-02 -1.512920E+03  2.196723E+04  1.751376E-08  6.733115E-08  9.579147E-11  4.537219E-09  1.693779E-08  1.822347E-08  1.699124E-08  1.660331E-08  5.225199E-10  5.072800E-08  2.322900E-10  1.267800E-09  5.984000E-12  2.860500E-10
  7.734000E+00 -5.000000E+00  2.003300E+07  7.000000E+01  5.944000E-01  0.000000E+00  2.611100E-01  3.657500E-03  1.483000E-02 -5.275100E+04  1.000000E+00  6.606700E+02  1.185690E+03  1.281148E-02  8.041910E-02 -1.240368E+03  6.302326E+04  2.128482E-08  1.630905E-08  5.329688E-10 -2.304231E-11  1.868555E-08  1.632669E-08  1.870629E-08  1.639737E-08  2.578576E-09 -8.824719E-11  2.550100E-10  1.256750E-09  2.922650E-11 -9.760500E-13
  8.579000E+00 -5.000000E+00  2.003300E+07  7.000000E+01  6.008000E-01  0.000000E+00  2.536400E-01  3.682200E-03  1.533600E-02 -5.391900E+04  1.000000E+00  6.606700E+02  1.179410E+03  1.348813E-02  8.028018E-02 -1.187135E+03  5.207345E+04  2.110535E-08  1.615329E-08  1.686688E-10 -7.498669E-13  2.039720E-08  1.608791E-08  2.046285E-08  1.615622E-08  6.425253E-10 -2.956381E-12  2.756300E-10  1.243850E-09  7.081150E-12 -3.339950E-14
  9.508000E+00 -5.000000E+00  2.003300E+07  7.000000E+01  5.993300E-01  0.000000E+00  2.543100E-01  3.680100E-03  1.529000E-02 -5.364800E+04  1.000000E+00  6.606700E+02  1.179960E+03  1.428044E-02  8.009190E-02 -1.135329E+03  4.342142E+04  2.107837E-08  1.585738E-08 -2.700291E-10 -3.798693E-12  2.223961E-08  1.580493E-08  2.234538E-08  1.587225E-08 -1.266955E-09 -1.493741E-11  2.998250E-10  1.228500E-09 -1.440085E-11 -1.680550E-13
  1.053000E+01 -5.000000E+00  2.003300E+07  7.000000E+01  5.909100E-01  0.000000E+00  2.083400E-01  3.827900E-03  1.891200E-02 -5.213100E+04  1.000000E+00  6.606700E+02  1.142560E+03  1.596937E-02  8.820602E-02 -1.000753E+03  1.374965E+04  2.444969E-08  4.529194E-08 -1.002969E-11  2.669938E-09  2.440488E-08  1.646180E-08  2.449792E-08  1.553728E-08 -4.814181E-11  2.975466E-08  3.315400E-10  1.210300E-09 -5.480000E-13  1.673600E-10
  1.165000E+01 -5.000000E+00  2.003300E+07  7.000000E+01  5.997600E-01  0.000000E+00  2.532200E-01  3.683600E-03  1.536500E-02 -5.372800E+04  1.000000E+00  6.606700E+02  1.179050E+03  1.767932E-02  7.961422E-02 -8.739590E+02  3.051746E+04  2.765802E-08  1.513406E-08  1.755021E-10 -8.283153E-13  2.669875E-08  1.507327E-08  2.678216E-08  1.513731E-08  8.758906E-10 -3.271151E-12  3.620900E-10  1.188250E-09  9.986550E-12 -3.687150E-14
  1.289000E+01 -5.000000E+00  2.003300E+07  7.000000E+01  5.970600E-01  0.000000E+00  2.414500E-01  3.722100E-03  1.621000E-02 -5.323200E+04  1.000000E+00  6.606700E+02  1.169280E+03  1.887571E-02  8.151574E-02 -8.194576E+02  1.726164E+04  2.850279E-08  2.253039E-08 -1.521433E-10  6.933683E-10  2.904975E-08  1.487529E-08  2.916928E-08  1.467409E-08 -6.664857E-10  7.856250E-09  3.924850E-10  1.162400E-09 -7.530950E-12  4.414650E-11
  1.425000E+01 -5.000000E+00  2.003300E+07  7.000000E+01  5.921200E-01  0.000000E+00  2.221800E-01  3.784100E-03  1.772300E-02 -5.234500E+04  1.000000E+00  6.606700E+02  1.153590E+03  2.070400E-02  8.334419E-02 -7.341109E+02  1.100447E+04  3.164024E-08  2.972390E-08 -3.374759E-11  1.353328E-09  3.167007E-08  1.460962E-08  3.179213E-08  1.414392E-08 -1.518924E-10  1.557998E-08  4.305650E-10  1.132450E-09 -1.716900E-12  8.752000E-11
  1.574000E+01 -5.000000E+00  2.003300E+07  7.000000E+01  5.957500E-01  0.000000E+00  2.427000E-01  3.718100E-03  1.611800E-02 -5.299500E+04  1.000000E+00  6.606700E+02  1.170310E+03  2.248457E-02  7.988049E-02 -6.643115E+02  1.419344E+04  3.426982E-08  1.817823E-08 -6.498513E-11  3.939373E-10  3.444392E-08  1.364774E-08  3.457939E-08  1.354764E-08 -3.095527E-10  4.630588E-09  4.686800E-10  1.098200E-09 -3.473900E-12  2.600700E-11
  1.739000E+01 -5.000000E+00  2.003300E+07  7.000000E+01  5.888400E-01  0.000000E+00  2.160000E-01  3.803800E-03  1.824300E-02 -5.176800E+04  1.000000E+00  6.606700E+02  1.148640E+03  2.439536E-02  8.246995E-02 -6.040334E+02  7.781782E+03  3.713724E-08  2.818564E-08 -8.727720E-11  1.268529E-09  3.739266E-08  1.336859E-08  3.754129E-08  1.289803E-08 -4.040648E-10  1.528769E-08  5.104350E-10  1.060350E-09 -4.551050E-12  8.584500E-11
  1.919000E+01 -5.000000E+00  2.003300E+07  7.000000E+01  5.914600E-01  0.000000E+00  2.328200E-01  3.750100E-03  1.686700E-02 -5.222800E+04  1.000000E+00  6.606700E+02  1.162200E+03  2.654123E-02  8.021363E-02 -5.414314E+02  8.336372E+03  4.074645E-08  2.108265E-08  1.870241E-11  7.165885E-10  4.050049E-08  1.246060E-08  4.065211E-08  1.220412E-08  9.431367E-11  8.878528E-09  5.545450E-10  1.019200E-09  1.072450E-12  4.984350E-11
  2.118000E+01 -5.000000E+00  2.003300E+07  7.000000E+01  5.897500E-01  0.000000E+00  2.305200E-01  3.757500E-03  1.704800E-02 -5.192700E+04  1.000000E+00  6.606700E+02  1.160330E+03  2.851387E-02  8.013060E-02 -4.933415E+02  6.671171E+03  4.354501E-08  2.169707E-08 -5.826084E-11  8.004859E-10  4.363114E-08  1.179527E-08  4.379992E-08  1.148559E-08 -2.549201E-10  1.021145E-08  5.971050E-10  9.758000E-10 -2.844450E-12  5.731000E-11
  2.336000E+01 -5.000000E+00  2.003300E+07  7.000000E+01  5.876600E-01  0.000000E+00  2.269200E-01  3.769000E-03  1.733500E-02 -5.156200E+04  1.000000E+00  6.606700E+02  1.157410E+03  3.062804E-02  7.970250E-02 -4.469192E+02  5.623228E+03  4.679908E-08  2.110453E-08 -5.329835E-11  7.873943E-10  4.685309E-08  1.107939E-08  4.703418E-08  1.075797E-08 -2.351281E-10  1.034653E-08  6.432700E-10  9.309500E-10 -2.617250E-12  5.804000E-11
  2.576000E+01 -5.000000E+00  2.003300E+07  7.000000E+01  5.861900E-01  0.000000E+00  2.263200E-01  3.770900E-03  1.738400E-02 -5.130700E+04  1.000000E+00  6.606700E+02  1.156920E+03  3.276365E-02  7.901228E-02 -4.053574E+02  4.953082E+03  5.003827E-08  1.958767E-08 -6.425617E-11  7.054445E-10  5.013296E-08  1.033610E-08  5.032783E-08  1.003626E-08 -2.895783E-10  9.551351E-09  6.903900E-10  8.855500E-10 -3.212100E-12  5.355000E-11
  2.840000E+01 -5.000000E+00  2.003300E+07  7.000000E+01  5.832800E-01  0.000000E+00  2.197300E-01  3.791900E-03  1.792600E-02 -5.081000E+04  1.000000E+00  6.606700E+02  1.151620E+03  3.493868E-02  7.867359E-02 -3.678362E+02  4.133745E+03  5.334260E-08  1.927496E-08 -7.359742E-11  7.119161E-10  5.347028E-08  9.655712E-09  5.367942E-08  9.335224E-09 -3.368907E-10  9.939700E-09  7.391550E-10  8.404000E-10 -3.729150E-12  5.569500E-11
  3.131000E+01 -5.000000E+00  2.003300E+07  7.000000E+01  5.811300E-01  0.000000E+00  2.167200E-01  3.801500E-03  1.818100E-02 -5.044600E+04  1.000000E+00  6.606700E+02  1.149210E+03  3.717152E-02  7.811223E-02 -3.334762E+02  3.597334E+03  5.678738E-08  1.814633E-08 -6.519527E-11  6.576634E-10  5.686864E-08  8.975263E-09  5.709116E-08  8.664884E-09 -3.038049E-10  9.481447E-09  7.895300E-10  7.961000E-10 -3.351650E-12  5.310000E-11
  3.450000E+01 -5.000000E+00  2.003300E+07  7.000000E+01  5.787000E-01  0.000000E+00  2.127200E-01  3.814100E-03  1.852600E-02 -5.004000E+04  1.000000E+00  6.606700E+02  1.146020E+03  3.941973E-02  7.763310E-02 -3.027092E+02  3.102869E+03  6.020662E-08  1.725497E-08 -7.293628E-11  6.184848E-10  6.031695E-08  8.340828E-09  6.055413E-08  8.033586E-09 -3.475202E-10  9.221379E-09  8.407300E-10  7.532000E-10 -3.822700E-12  5.162000E-11
  3.801000E+01 -5.000000E+00  2.003300E+07  7.000000E+01  5.759500E-01  0.000000E+00  2.074100E-01  3.830800E-03  1.899400E-02 -4.958600E+04  1.000000E+00  6.606700E+02  1.141820E+03  4.173134E-02  7.727744E-02 -2.745377E+02  2.628273E+03  6.379511E-08  1.673634E-08 -5.766789E-11  6.016507E-10  6.382276E-08  7.763832E-09  6.407306E-08  7.447974E-09 -2.779906E-10  9.288365E-09  8.935800E-10  7.121500E-10 -3.050400E-12  5.197500E-11
  4.187000E+01 -5.000000E+00  2.003300E+07  7.000000E+01  5.745200E-01  0.000000E+00  2.075100E-01  3.830500E-03  1.898600E-02 -4.935200E+04  1.000000E+00  6.606700E+02  1.141900E+03  4.405520E-02  7.670583E-02 -2.491518E+02  2.340982E+03  6.735981E-08  1.539779E-08 -5.596883E-11  5.312218E-10  6.737044E-08  7.213064E-09  6.763494E-08  6.922227E-09 -2.752118E-10  8.475517E-09  9.466500E-10  6.742500E-10 -3.008450E-12  4.741100E-11
  4.612000E+01 -5.000000E+00  2.003300E+07  7.000000E+01  5.717300E-01  0.000000E+00  2.012900E-01  3.849900E-03  1.955200E-02 -4.889900E+04  1.000000E+00  6.606700E+02  1.137010E+03  4.641201E-02  7.640923E-02 -2.263683E+02  1.986179E+03  7.092632E-08  1.492258E-08 -6.938096E-11  5.153918E-10  7.099499E-08  6.764973E-09  7.127572E-08  6.470597E-09 -3.494007E-10  8.452017E-09  1.001320E-09  6.409000E-10 -3.813000E-12  4.726000E-11
  5.079000E+01 -5.000000E+00  2.003300E+07  7.000000E+01  5.692000E-01  0.000000E+00  1.955700E-01  3.867600E-03  2.008900E-02 -4.849500E+04  1.000000E+00  6.606700E+02  1.132550E+03  4.889962E-02  7.612244E-02 -2.054290E+02  1.696497E+03  7.477243E-08  1.438154E-08 -5.792705E-11  4.941250E-10  7.477579E-08  6.394231E-09  7.507158E-08  6.102949E-09 -2.991623E-10  8.278558E-09  1.059550E-09  6.133500E-10 -3.258800E-12  4.626900E-11
  5.592000E+01 -5.000000E+00  2.003300E+07  7.000000E+01  5.671400E-01  0.000000E+00  1.912100E-01  3.881100E-03  2.050900E-02 -4.816900E+04  1.000000E+00  6.606700E+02  1.129170E+03  5.133307E-02  7.542298E-02 -1.875704E+02  1.618383E+03  7.804141E-08  1.233557E-08 -1.669406E-10  3.830069E-10  7.877220E-08  6.036554E-09  7.910424E-08  5.810111E-09 -1.062962E-09  6.525463E-09  1.120950E-09  5.911500E-10 -1.159725E-11  3.645500E-11
  6.156000E+01 -5.000000E+00  2.003300E+07  7.000000E+01  5.568400E-01  0.000000E+00  1.521600E-01  3.998700E-03  2.471700E-02 -4.658500E+04  1.000000E+00  6.606700E+02  1.099700E+03  5.308707E-02  7.402755E-02 -1.751085E+02  2.066012E+03  7.849552E-08  7.833647E-09 -3.949956E-10  1.305586E-10  8.307254E-08  5.644797E-09  8.358368E-08  5.581810E-09 -5.088231E-09  2.251858E-09  1.197800E-09  5.737500E-10 -5.599850E-11  1.257500E-11
  6.777000E+01 -5.000000E+00  2.003300E+07  7.000000E+01  5.343700E-01  0.000000E+00  6.096400E-02  4.253900E-03  3.817600E-02 -4.336800E+04  1.000000E+00  6.606700E+02  1.036040E+03  5.662476E-02  7.738584E-02 -1.585762E+02  7.157298E+02  8.434935E-08  1.953071E-08 -2.675608E-10  8.125849E-10  8.821717E-08  5.941113E-09  8.875200E-08  5.417684E-09 -4.402636E-09  1.411297E-08  1.311050E-09  5.614000E-10 -4.854035E-11  7.877500E-11
  7.460000E+01 -5.000000E+00  2.003300E+07  7.000000E+01  5.328900E-01  0.000000E+00  5.752400E-02  4.263000E-03  3.880000E-02 -4.316800E+04  1.000000E+00  6.606700E+02  1.033770E+03  6.162126E-02  7.569015E-02 -1.397783E+02  8.133269E+02  9.428321E-08  1.388993E-08 -1.860770E-11  4.949940E-10  9.419130E-08  5.595746E-09  9.460679E-08  5.285075E-09 -3.235227E-10  8.604851E-09  1.427450E-09  5.514000E-10 -3.562700E-12  4.800500E-11
  8.210000E+01 -5.000000E+00  2.003300E+07  7.000000E+01  5.323600E-01  0.000000E+00  5.749200E-02  4.263100E-03  3.880600E-02 -4.309600E+04  1.000000E+00  6.606700E+02  1.033750E+03  6.593218E-02  7.555808E-02 -1.268473E+02  6.864797E+02  1.009927E-07  1.357164E-08 -8.160432E-12  4.828915E-10  1.006980E-07  5.479766E-09  1.011346E-07  5.176769E-09 -1.419251E-10  8.394858E-09  1.528750E-09  5.432000E-10 -1.560850E-12  4.681100E-11
  9.035000E+01 -5.000000E+00  2.003300E+07  7.000000E+01  5.318900E-01  0.000000E+00  5.750600E-02  4.263100E-03  3.880300E-02 -4.303300E+04  1.000000E+00  6.606700E+02  1.033760E+03  7.069584E-02  7.549114E-02 -1.152499E+02  5.714225E+02  1.083104E-07  1.346148E-08 -6.588293E-12  4.821378E-10  1.079583E-07  5.383554E-09  1.084250E-07  5.080691E-09 -1.145541E-10  8.380772E-09  1.640500E-09  5.358500E-10 -1.258600E-12  4.671250E-11
  9.942000E+01 -5.000000E+00  2.003300E+07  7.000000E+01  5.314600E-01  0.000000E+00  5.752000E-02  4.263000E-03  3.880100E-02 -4.297500E+04  1.000000E+00  6.606700E+02  1.033770E+03  7.598092E-02  7.543035E-02 -1.047113E+02  4.753512E+02  1.164226E-07  1.336390E-08 -5.511674E-12  4.817374E-10  1.160180E-07  5.294282E-09  1.165184E-07  4.991368E-09 -9.581203E-11  8.372553E-09  1.764450E-09  5.289000E-10 -1.051745E-12  4.664850E-11
  1.094000E+02 -5.000000E+00  2.003300E+07  7.000000E+01  5.310600E-01  0.000000E+00  5.753300E-02  4.263000E-03  3.879800E-02 -4.292100E+04  1.000000E+00  6.606700E+02  1.033770E+03  8.184602E-02  7.537241E-02 -9.514983E+01  3.953404E+02  1.254214E-07  1.327106E-08 -4.701131E-12  4.813776E-10  1.249650E-07  5.209028E-09  1.255031E-07  4.906056E-09 -8.170503E-11  8.364959E-09  1.902000E-09  5.221000E-10 -8.961350E-13  4.658950E-11
  1.204000E+02 -5.000000E+00  2.003300E+07  7.000000E+01  5.306700E-01  0.000000E+00  5.754400E-02  4.263000E-03  3.879600E-02 -4.286900E+04  1.000000E+00  6.606700E+02  1.033780E+03  8.833919E-02  7.531527E-02 -8.647548E+01  3.287688E+02  1.353812E-07  1.317932E-08 -4.080866E-12  4.809573E-10  1.348718E-07  5.125923E-09  1.354518E-07  4.822938E-09 -7.091188E-11  8.356403E-09  2.054300E-09  5.154000E-10 -7.771150E-13  4.652550E-11
  1.324000E+02 -5.000000E+00  2.003300E+07  7.000000E+01  5.302900E-01  0.000000E+00  5.755400E-02  4.262900E-03  3.879400E-02 -4.281800E+04  1.000000E+00  6.606700E+02  1.033790E+03  9.549472E-02  7.525833E-02 -7.859355E+01  2.735942E+02  1.463553E-07  1.308625E-08 -3.598713E-12  4.804139E-10  1.457906E-07  5.043435E-09  1.464174E-07  4.740504E-09 -6.252353E-11  8.345766E-09  2.222200E-09  5.086500E-10 -6.846250E-13  4.645050E-11
  1.457000E+02 -5.000000E+00  2.003300E+07  7.000000E+01  5.299100E-01  0.000000E+00  5.756200E-02  4.262900E-03  3.879300E-02 -4.276700E+04  1.000000E+00  6.606700E+02  1.033790E+03  1.033687E-01  7.520008E-02 -7.143452E+01  2.275629E+02  1.584291E-07  1.298974E-08 -3.215497E-12  4.797052E-10  1.578068E-07  4.960142E-09  1.584850E-07  4.657429E-09 -5.585743E-11  8.332311E-09  2.407050E-09  5.017500E-10 -6.111300E-13  4.636050E-11
  1.603000E+02 -5.000000E+00  2.003300E+07  7.000000E+01  5.295300E-01  0.000000E+00  5.757000E-02  4.262900E-03  3.879100E-02 -4.271600E+04  1.000000E+00  6.606700E+02  1.033800E+03  1.120216E-01  7.514003E-02 -6.493436E+01  1.894097E+02  1.716971E-07  1.288843E-08 -2.892900E-12  4.788109E-10  1.710130E-07  4.875146E-09  1.717474E-07  4.572677E-09 -5.024697E-11  8.315757E-09  2.610350E-09  4.946200E-10 -5.492900E-13  4.625300E-11
  1.763000E+02 -5.000000E+00  2.003300E+07  7.000000E+01  5.291400E-01  0.000000E+00  5.757700E-02  4.262900E-03  3.879000E-02 -4.266300E+04  1.000000E+00  6.606700E+02  1.033800E+03  1.214700E-01  7.507738E-02 -5.901779E+01  1.578133E+02  1.861839E-07  1.278173E-08 -2.594036E-12  4.777109E-10  1.854332E-07  4.788071E-09  1.862287E-07  4.486029E-09 -4.505082E-11  8.295701E-09  2.832550E-09  4.872550E-10 -4.920700E-13  4.612550E-11
  1.940000E+02 -5.000000E+00  2.003300E+07  7.000000E+01  5.287300E-01  0.000000E+00  5.758400E-02  4.262900E-03  3.878900E-02 -4.261000E+04  1.000000E+00  6.606700E+02  1.033810E+03  1.317910E-01  7.501244E-02 -5.364115E+01  1.315202E+02  2.020080E-07  1.266881E-08 -2.314670E-12  4.763461E-10  2.011857E-07  4.699178E-09  2.020479E-07  4.397712E-09 -4.019488E-11  8.271102E-09  3.075450E-09  4.796700E-10 -4.386500E-13  4.597300E-11
  2.134000E+02 -5.000000E+00  2.003300E+07  7.000000E+01  5.283200E-01  0.000000E+00  5.758900E-02  4.262800E-03  3.878800E-02 -4.255500E+04  1.000000E+00  6.606700E+02  1.033810E+03  1.431048E-01  7.494363E-02 -4.877736E+01  1.096853E+02  2.193539E-07  1.254611E-08 -2.099889E-12  4.745887E-10  2.184539E-07  4.606996E-09  2.193901E-07  4.306353E-09 -3.646163E-11  8.239754E-09  3.342000E-09  4.717300E-10 -3.975450E-13  4.578300E-11
  2.347000E+02 -5.000000E+00  2.003300E+07  7.000000E+01  5.278800E-01  0.000000E+00  5.759500E-02  4.262800E-03  3.878700E-02 -4.249600E+04  1.000000E+00  6.606700E+02  1.033820E+03  1.553626E-01  7.486775E-02 -4.434591E+01  9.161798E+01  2.381453E-07  1.240771E-08 -1.998006E-12  4.723231E-10  2.371636E-07  4.507546E-09  2.381802E-07  4.208047E-09 -3.468943E-11  8.199666E-09  3.631200E-09  4.630750E-10 -3.778450E-13  4.554350E-11
  2.581000E+02 -5.000000E+00  2.003300E+07  7.000000E+01  5.273900E-01  0.000000E+00  5.759900E-02  4.262800E-03  3.878600E-02 -4.243100E+04  1.000000E+00  6.606700E+02  1.033820E+03  1.686198E-01  7.478120E-02 -4.031169E+01  7.664738E+01  2.584677E-07  1.224770E-08 -2.019482E-12  4.694765E-10  2.573996E-07  4.396209E-09  2.585031E-07  4.098180E-09 -3.505938E-11  8.149523E-09  3.944500E-09  4.532750E-10 -3.814400E-13  4.524700E-11
  2.839000E+02 -5.000000E+00  2.003300E+07  7.000000E+01  5.268200E-01  0.000000E+00  5.760400E-02  4.262800E-03  3.878500E-02 -4.235600E+04  1.000000E+00  6.606700E+02  1.033820E+03  1.829279E-01  7.468113E-02 -3.665162E+01  6.427372E+01  2.804004E-07  1.206062E-08 -2.141942E-12  4.659819E-10  2.792407E-07  4.268642E-09  2.804376E-07  3.972462E-09 -3.718251E-11  8.088198E-09  4.283500E-09  4.419200E-10 -4.040050E-13  4.488600E-11
  3.123000E+02 -5.000000E+00  2.003300E+07  7.000000E+01  5.261500E-01  0.000000E+00  5.760800E-02  4.262800E-03  3.878400E-02 -4.226800E+04  1.000000E+00  6.606700E+02  1.033820E+03  1.982721E-01  7.456480E-02 -3.332567E+01  5.403974E+01  3.039205E-07  1.184192E-08 -2.336379E-12  4.617619E-10  3.026639E-07  4.121481E-09  3.039611E-07  3.827540E-09 -4.055486E-11  8.014332E-09  4.648300E-09  4.286750E-10 -4.399600E-13  4.445250E-11
  3.434000E+02 -5.000000E+00  2.003300E+07  7.000000E+01  5.253600E-01  0.000000E+00  5.761200E-02  4.262800E-03  3.878400E-02 -4.216300E+04  1.000000E+00  6.606700E+02  1.033830E+03  2.146261E-01  7.443017E-02 -3.030627E+01  4.558359E+01  3.289883E-07  1.158693E-08 -2.583588E-12  4.567109E-10  3.276288E-07  3.952051E-09  3.290332E-07  3.660815E-09 -4.484274E-11  7.926057E-09  5.038750E-09  4.132300E-10 -4.855750E-13  4.393600E-11
  3.777000E+02 -5.000000E+00  2.003200E+07  7.000000E+01  5.244100E-01  0.000000E+00  5.761600E-02  4.262800E-03  3.878300E-02 -4.203800E+04  1.000000E+00  6.606700E+02  1.033830E+03  2.318428E-01  7.427532E-02 -2.755443E+01  3.859735E+01  3.553782E-07  1.129187E-08 -2.874707E-12  4.507024E-10  3.539109E-07  3.758596E-09  3.554280E-07  3.470608E-09 -4.989230E-11  7.821265E-09  5.452050E-09  3.953450E-10 -5.390600E-13  4.332450E-11
  4.154000E+02 -5.000000E+00  2.003200E+07  7.000000E+01  5.232700E-01  0.000000E+00  5.762000E-02  4.262700E-03  3.878200E-02 -4.189000E+04  1.000000E+00  6.606600E+02  1.033830E+03  2.498440E-01  7.409854E-02 -2.505218E+01  3.283937E+01  3.829695E-07  1.095340E-08 -3.210528E-12  4.435898E-10  3.813909E-07  3.540184E-09  3.830251E-07  3.256078E-09 -5.571727E-11  7.697330E-09  5.887150E-09  3.748300E-10 -6.004100E-13  4.260400E-11
  4.568000E+02 -5.000000E+00  2.003200E+07  7.000000E+01  5.219100E-01  0.000000E+00  5.762400E-02  4.262700E-03  3.878200E-02 -4.171400E+04  1.000000E+00  6.606600E+02  1.033830E+03  2.684916E-01  7.390008E-02 -2.277885E+01  2.805883E+01  4.115507E-07  1.056886E-08 -3.596991E-12  4.352087E-10  4.098570E-07  3.296930E-09  4.116133E-07  3.017448E-09 -6.242028E-11  7.551404E-09  6.341700E-09  3.515650E-10 -6.705450E-13  4.175850E-11
  5.024000E+02 -5.000000E+00  2.003200E+07  7.000000E+01  5.203000E-01  0.000000E+00  5.762700E-02  4.262700E-03  3.878100E-02 -4.150600E+04  1.000000E+00  6.606600E+02  1.033840E+03  2.875736E-01  7.367983E-02 -2.071167E+01  2.411483E+01  4.407989E-07  1.013726E-08 -4.042900E-12  4.253948E-10  4.389867E-07  3.030594E-09  4.408684E-07  2.756603E-09 -7.015378E-11  7.380657E-09  6.811850E-09  3.255850E-10 -7.508400E-13  4.077300E-11
  5.525000E+02 -5.000000E+00  2.003200E+07  7.000000E+01  5.183800E-01  0.000000E+00  5.763100E-02  4.262700E-03  3.878000E-02 -4.126000E+04  1.000000E+00  6.606600E+02  1.033840E+03  3.068285E-01  7.343935E-02 -1.883271E+01  2.086314E+01  4.703124E-07  9.659852E-09 -4.555810E-12  4.139929E-10  4.683825E-07  2.744978E-09  4.703899E-07  2.477467E-09 -7.904924E-11  7.182382E-09  7.292750E-09  2.971150E-10 -8.423600E-13  3.963350E-11
  6.076000E+02 -5.000000E+00  2.003200E+07  7.000000E+01  5.161200E-01  0.000000E+00  5.763400E-02  4.262700E-03  3.877900E-02 -4.097200E+04  1.000000E+00  6.606600E+02  1.033840E+03  3.259938E-01  7.318262E-02 -1.712594E+01  1.816270E+01  4.996857E-07  9.140835E-09 -5.121895E-12  4.008848E-10  4.976403E-07  2.446189E-09  4.997732E-07  2.186243E-09 -8.886632E-11  6.954583E-09  7.779700E-09  2.666300E-10 -9.421550E-13  3.833050E-11
  6.682000E+02 -5.000000E+00  2.003200E+07  7.000000E+01  5.134600E-01  0.000000E+00  5.763700E-02  4.262700E-03  3.877900E-02 -4.063800E+04  1.000000E+00  6.606500E+02  1.033840E+03  3.447278E-01  7.291538E-02 -1.557409E+01  1.592533E+01  5.283976E-07  8.590206E-09 -5.633556E-12  3.861144E-10  5.262387E-07  2.143471E-09  5.284950E-07  1.892195E-09 -9.773874E-11  6.698011E-09  8.266200E-09  2.349750E-10 -1.030210E-12  3.686950E-11
  7.348000E+02 -5.000000E+00  2.003200E+07  7.000000E+01  5.104200E-01  0.000000E+00  5.764000E-02  4.262600E-03  3.877800E-02 -4.026000E+04  1.000000E+00  6.606500E+02  1.033850E+03  3.626685E-01  7.263718E-02 -1.416238E+01  1.406805E+01  5.558926E-07  8.012539E-09 -6.268288E-12  3.702855E-10  5.536273E-07  1.831285E-09  5.560017E-07  1.589354E-09 -1.087467E-10  6.423184E-09  8.744900E-09  2.012650E-10 -1.138400E-12  3.530900E-11
  8.081000E+02 -5.000000E+00  2.003200E+07  7.000000E+01  5.068600E-01  0.000000E+00  5.764200E-02  4.262600E-03  3.877800E-02 -3.982300E+04  1.000000E+00  6.606500E+02  1.033850E+03  3.796194E-01  7.237770E-02 -1.287816E+01  1.245218E+01  5.818722E-07  7.459510E-09 -6.827919E-12  3.540426E-10  5.795053E-07  1.550398E-09  5.819903E-07  1.318224E-09 -1.184519E-10  6.141286E-09  9.213150E-09  1.702500E-10 -1.230800E-12  3.371450E-11
  8.887000E+02 -5.000000E+00  2.003100E+07  7.000000E+01  5.029000E-01  0.000000E+00  5.764400E-02  4.262600E-03  3.877700E-02 -3.934400E+04  1.000000E+00  6.606400E+02  1.033850E+03  3.955291E-01  7.213086E-02 -1.170999E+01  1.107928E+01  6.062559E-07  6.909796E-09 -7.393919E-12  3.361144E-10  6.037947E-07  1.300764E-09  6.063836E-07  1.079601E-09 -1.282677E-10  5.830195E-09  9.670850E-09  1.421300E-10 -1.321200E-12  3.196600E-11
  9.772000E+02 -5.000000E+00  2.003100E+07  7.000000E+01  4.983500E-01  0.000000E+00  5.764500E-02  4.262600E-03  3.877700E-02 -3.880100E+04  1.000000E+00  6.606400E+02  1.033850E+03  4.103197E-01  7.189863E-02 -1.064897E+01  9.908899E+00  6.289122E-07  6.368246E-09 -8.959757E-12  3.167141E-10  6.263803E-07  1.083684E-09  6.290676E-07  8.746761E-10 -1.554271E-10  5.493576E-09  1.011805E-08  1.173150E-10 -1.584150E-12  3.008400E-11
  1.075000E+03 -5.000000E+00  2.003100E+07  7.000000E+01  4.927600E-01  0.000000E+00  5.764700E-02  4.262500E-03  3.877600E-02 -3.814800E+04  1.000000E+00  6.606300E+02  1.033850E+03  4.238491E-01  7.167855E-02 -9.683985E+00  8.888591E+00  6.496382E-07  5.852903E-09 -1.028833E-11  2.981028E-10  6.470402E-07  8.796269E-10  6.498172E-07  6.823066E-10 -1.784688E-10  5.170591E-09  1.055900E-08  9.332500E-11 -1.799200E-12  2.828000E-11
  1.182000E+03 -5.000000E+00  2.003000E+07  7.000000E+01  4.866300E-01  0.000000E+00  5.764900E-02  4.262500E-03  3.877600E-02 -3.744800E+04  1.000000E+00  6.606200E+02  1.033850E+03  4.358758E-01  7.146038E-02 -8.806812E+00  8.050660E+00  6.680305E-07  5.327911E-09 -1.473954E-11  2.782203E-10  6.654284E-07  6.870888E-10  6.682869E-07  5.023511E-10 -2.556733E-10  4.825558E-09  1.098900E-08  7.010500E-11 -2.534500E-12  2.636000E-11
  1.300000E+03 -5.000000E+00  2.003000E+07  7.000000E+01  4.778400E-01  0.000000E+00  5.765100E-02  4.262500E-03  3.877500E-02 -3.647000E+04  1.000000E+00  6.606200E+02  1.033850E+03  4.462933E-01  7.126316E-02 -8.010568E+00  7.284757E+00  6.838307E-07  4.857239E-09 -3.213807E-11  2.605765E-10  6.814497E-07  5.115094E-10  6.843882E-07  3.379280E-10 -5.574397E-10  4.519310E-09  1.142900E-08  4.823650E-11 -5.386950E-12  2.465350E-11
  1.429000E+03 -5.000000E+00  2.003000E+07  7.000000E+01  4.631900E-01  0.000000E+00  5.765400E-02  4.262400E-03  3.877500E-02 -3.490700E+04  1.000000E+00  6.606100E+02  1.033850E+03  4.562162E-01  7.113998E-02 -7.288190E+00  6.351478E+00  6.987057E-07  4.597947E-09 -6.685762E-11  2.532410E-10  6.968376E-07  3.753576E-10  6.998651E-07  2.061474E-10 -1.159579E-09  4.391790E-09  1.198200E-08  3.014750E-11 -1.083675E-11  2.392300E-11
  1.571000E+03 -5.000000E+00  2.002900E+07  7.000000E+01  4.422000E-01  0.000000E+00  5.765800E-02  4.262400E-03  3.877300E-02 -3.280000E+04  1.000000E+00  6.606000E+02  1.033860E+03  4.657584E-01  7.096945E-02 -6.627535E+00  5.642770E+00  7.134576E-07  4.269179E-09 -5.375636E-11  2.461823E-10  7.113091E-07  1.653897E-10  7.143901E-07  3.885064E-14 -9.323150E-10  4.269145E-09  1.271650E-08  6.241500E-15 -8.569150E-12  2.313350E-11
  1.728000E+03 -5.000000E+00  2.002800E+07  7.000000E+01  4.310700E-01  0.000000E+00  5.766300E-02  4.262300E-03  3.877200E-02 -3.174000E+04  1.000000E+00  6.605800E+02  1.033860E+03  4.744333E-01  7.087619E-02 -6.025122E+00  5.149467E+00  7.270374E-07  3.864065E-09 -2.432363E-11  2.187883E-10  7.243418E-07  2.166611E-10  7.274592E-07  7.001291E-11 -4.218210E-10  3.794048E-09  1.341900E-08  1.061250E-11 -3.757700E-12  2.062450E-11
  1.900000E+03 -5.000000E+00  2.002700E+07  7.000000E+01  4.167600E-01  0.000000E+00  5.766400E-02  4.262200E-03  3.877200E-02 -3.043000E+04  1.000000E+00  6.605600E+02  1.033860E+03  4.809097E-01  7.069833E-02 -5.480177E+00  4.913284E+00  7.366262E-07  3.341663E-09 -5.916208E-11  1.927013E-10  7.344677E-07  1.294201E-10  7.376520E-07  0.000000E+00 -1.025987E-09  3.341663E-09  1.401650E-08  0.000000E+00 -8.794050E-12  1.727850E-11
  2.089000E+03 -5.000000E+00  2.002600E+07  7.000000E+01  3.938800E-01  0.000000E+00  5.766400E-02  4.262100E-03  3.877100E-02 -2.844700E+04  1.000000E+00  6.605400E+02  1.033860E+03  4.837749E-01  7.054437E-02 -4.983881E+00  4.695275E+00  7.409458E-07  2.886016E-09 -6.615378E-11  1.709345E-10  7.388871E-07  3.694871E-11  7.420934E-07  0.000000E+00 -1.147235E-09  2.886016E-09  1.475500E-08  0.000000E+00 -9.624450E-12  1.492450E-11
  2.298000E+03 -5.000000E+00  2.002500E+07  7.000000E+01  3.716700E-01  0.000000E+00  5.766400E-02  4.262000E-03  3.877000E-02 -2.663900E+04  1.000000E+00  6.605100E+02  1.033860E+03  4.816506E-01  7.036086E-02 -4.532868E+00  4.985102E+00  7.377639E-07  2.241788E-09 -5.783061E-11  1.327722E-10  7.355801E-07  2.878637E-11  7.387671E-07  0.000000E+00 -1.002890E-09  2.241788E-09  1.555250E-08  0.000000E+00 -7.976850E-12  1.159250E-11
  2.527000E+03 -5.000000E+00  2.002300E+07  7.000000E+01  3.414400E-01  0.000000E+00  5.766400E-02  4.261900E-03  3.876900E-02 -2.433800E+04  1.000000E+00  6.604700E+02  1.033860E+03  4.704623E-01  7.012362E-02 -4.124172E+00  6.544115E+00  7.201976E-07  1.407712E-09 -1.002417E-10  8.345441E-11  7.187931E-07  1.673647E-11  7.219381E-07  0.000000E+00 -1.738379E-09  1.407712E-09  1.632300E-08  0.000000E+00 -1.303790E-11  7.281000E-12
  2.778000E+03 -5.000000E+00  2.002000E+07  7.000000E+01  2.976000E-01  0.000000E+00  5.766400E-02  4.261700E-03  3.876800E-02 -2.126800E+04  1.000000E+00  6.604200E+02  1.033850E+03  4.418835E-01  6.973598E-02 -3.757757E+00  1.567666E+02  6.751969E-07  4.833127E-11 -2.233125E-10  2.868590E-12  6.760271E-07  5.193079E-13  6.790695E-07  0.000000E+00 -3.872660E-09  4.833127E-11  1.714550E-08  0.000000E+00 -2.645150E-11  2.500300E-13
  3.055000E+03 -5.000000E+00  2.001600E+07  7.000000E+01  2.241000E-01  0.000000E+00  5.766400E-02  4.261300E-03  3.876600E-02 -1.663200E+04  1.000000E+00  6.603400E+02  1.033850E+03  3.671407E-01  6.878706E-02 -3.479994E+00 -1.915588E+00  5.520039E-07 -3.226343E-09 -1.117111E-09 -1.860440E-10  5.681903E-07 -1.250710E-10  5.713741E-07  0.000000E+00 -1.937266E-08 -3.226343E-09  1.765600E-08  0.000000E+00 -1.091425E-10 -2.139400E-11
  3.359000E+03 -5.000000E+00  2.000600E+07  7.000000E+01  5.909600E-02  0.000000E+00  5.766400E-02  4.260600E-03  3.876100E-02 -6.744000E+03  1.000000E+00  6.601500E+02  1.033850E+03  1.428131E-01  6.607952E-02 -2.334234E+00 -3.907513E-01  1.832898E-07 -1.256755E-08 -3.779588E-09 -7.247005E-10  2.452334E-07 -4.871277E-10  2.469295E-07  0.000000E+00 -6.363991E-08 -1.256755E-08  8.877866E-09  0.000000E+00 -3.345500E-10 -6.872000E-11
  3.694000E+03 -5.000000E+00  2.000000E+07  7.000000E+01  0.000000E+00  0.000000E+00  6.000000E-02  1.000000E+00  3.412500E-07  0.000000E+00  1.000000E+00  0.000000E+00  1.026410E+03 -1.382282E-02  7.007989E-02 -1.236128E+00  3.477188E+00 -4.830198E-08  1.238575E-09 -2.899607E-09  7.431477E-11  2.456287E-11  6.357977E-16  2.468408E-11  0.000000E+00 -4.832686E-08  1.238575E-09  3.365550E-12  0.000000E+00 -2.504430E-10  6.420000E-12
  4.062000E+03 -5.000000E+00  2.000000E+07  7.000000E+01  0.000000E+00  0.000000E+00  6.000000E-02  1.000000E+00  7.541400E-18  0.000000E+00  1.000000E+00  0.000000E+00  1.026410E+03 -6.827145E-04  6.972298E-02 -1.124636E+00  1.323529E+03 -2.384104E-09  2.677625E-12 -1.430464E-10  1.606577E-13 -9.871480E-27  1.103126E-29  0.000000E+00  0.000000E+00 -2.384104E-09  2.677625E-12  0.000000E+00  0.000000E+00 -1.235500E-11  1.387950E-14
  4.467000E+03 -5.000000E+00  2.000000E+07  7.000000E+01  0.000000E+00  0.000000E+00  6.000000E-02  1.000000E+00  6.122000E-20  0.000000E+00  1.000000E+00  0.000000E+00  1.026410E+03 -5.924782E-04  6.972204E-02 -1.022667E+00  2.622868E+05 -2.068990E-09  1.117847E-14 -1.241395E-10  6.707107E-16 -6.676206E-29  3.803112E-34  0.000000E+00  0.000000E+00 -2.068990E-09  1.117847E-14  0.000000E+00  0.000000E+00 -1.072200E-11  5.794500E-17
  4.912000E+03 -5.000000E+00  2.000000E+07  7.000000E+01  0.000000E+00  0.000000E+00  6.000000E-02  1.000000E+00  4.099700E-22  0.000000E+00  1.000000E+00  0.000000E+00  1.026410E+03 -5.386813E-04  6.972218E-02 -9.300207E-01  4.931502E+07 -1.881127E-09  4.915925E-17 -1.128676E-10  2.949548E-18 -4.058811E-31  1.138661E-38  0.000000E+00  0.000000E+00 -1.881127E-09  4.915925E-17  0.000000E+00  0.000000E+00 -9.748700E-12  2.548200E-19
  5.401000E+03 -5.000000E+00  2.000000E+07  7.000000E+01  0.000000E+00  0.000000E+00  6.000000E-02  1.000000E+00  2.272000E-24  0.000000E+00  1.000000E+00  0.000000E+00  1.026410E+03 -4.899550E-04  6.972225E-02 -8.458833E-01  5.215066E+09 -1.710968E-09  3.843991E-19 -1.026580E-10  2.306394E-20 -2.044400E-33  5.013341E-43  0.000000E+00  0.000000E+00 -1.710968E-09  3.843991E-19  0.000000E+00  0.000000E+00 -8.866700E-12  1.992050E-21
  5.939000E+03 -5.000000E+00  2.000000E+07  7.000000E+01  0.000000E+00  0.000000E+00  6.000000E-02  1.000000E+00  1.044200E-26  0.000000E+00  1.000000E+00  0.000000E+00  1.026410E+03 -4.455752E-04  6.972230E-02 -7.692520E-01  1.252204E+08 -1.555989E-09  1.323814E-17 -9.335924E-11  7.942891E-19 -8.538931E-36  8.056728E-44  0.000000E+00  0.000000E+00 -1.555989E-09  1.323814E-17  0.000000E+00  0.000000E+00 -8.063550E-12  6.862000E-20
  6.530000E+03 -5.000000E+00  2.000000E+07  7.000000E+01  0.000000E+00  0.000000E+00  6.000000E-02  1.000000E+00  3.985100E-29  0.000000E+00  1.000000E+00  0.000000E+00  1.026410E+03 -4.051863E-04  6.972227E-02 -6.995132E-01 -1.801849E+08 -1.414947E-09 -7.611094E-18 -8.489682E-11 -4.566660E-19 -2.961823E-38 -3.033104E-46  0.000000E+00  0.000000E+00 -1.414947E-09 -7.611094E-18  0.000000E+00  0.000000E+00 -7.332650E-12 -3.944250E-20
  7.181000E+03 -5.000000E+00  2.000000E+07  7.000000E+01  0.000000E+00  0.000000E+00  6.000000E-02  1.000000E+00  1.260900E-31  0.000000E+00  1.000000E+00  0.000000E+00  1.026410E+03 -3.684595E-04  6.972219E-02 -6.360985E-01  6.207189E+07 -1.286693E-09  1.827017E-17 -7.720157E-11  1.096210E-18 -8.516885E-41  1.381275E-48  0.000000E+00  0.000000E+00 -1.286693E-09  1.827017E-17  0.000000E+00  0.000000E+00 -6.668000E-12  9.470500E-20
  7.896000E+03 -5.000000E+00  2.000000E+07  7.000000E+01  0.000000E+00  0.000000E+00  6.000000E-02  1.000000E+00  3.296200E-34  0.000000E+00  1.000000E+00  0.000000E+00  1.026410E+03 -3.351139E-04  6.972222E-02 -5.785245E-01  5.432674E+07 -1.170247E-09  1.726379E-17 -7.021478E-11  1.035826E-18 -2.024001E-43  3.457318E-51  0.000000E+00  0.000000E+00 -1.170247E-09  1.726379E-17  0.000000E+00  0.000000E+00 -6.064550E-12  8.949000E-20
  8.682000E+03 -5.000000E+00  2.000000E+07  7.000000E+01  0.000000E+00  0.000000E+00  6.000000E-02  1.000000E+00  7.070700E-37  0.000000E+00  1.000000E+00  0.000000E+00  1.026410E+03 -3.047722E-04  6.972219E-02 -5.261393E-01  2.636905E+08 -1.064291E-09  2.941811E-18 -6.385742E-11  1.765087E-19 -3.941263E-46  1.279740E-54  0.000000E+00  0.000000E+00 -1.064291E-09  2.941811E-18  0.000000E+00  0.000000E+00 -5.515450E-12  1.524900E-20
  9.547000E+03 -5.000000E+00  2.000000E+07  7.000000E+01  0.000000E+00  0.000000E+00  6.000000E-02  1.000000E+00  1.234600E-69  0.000000E+00  1.000000E+00  0.000000E+00  1.026410E+03 -1.451514E-04  6.972221E-02 -2.505793E-01  3.054269E+04 -5.068813E-10  2.100460E-14 -3.041285E-11  1.260278E-15 -6.258138E-79  1.614851E-83  0.000000E+00  0.000000E+00 -5.068813E-10  2.100460E-14  0.000000E+00  0.000000E+00 -2.626800E-12  1.088800E-16
  3.750000E-02 -1.500000E+01  2.009800E+07  7.056000E+01  1.079400E-01  0.000000E+00  1.260000E-01  4.125300E-03  2.799200E-02 -9.844400E+03  1.000000E+00  6.583400E+02  1.080450E+03 -2.092413E-03 -3.957748E-01 -2.858404E+04  1.356310E+08 -7.767636E-09 -2.034960E-06 -9.368283E-10 -2.587225E-07 -2.423536E-10 -3.916423E-08 -2.024215E-11  1.838823E-08 -7.747390E-09 -2.053347E-06 -1.515250E-12  1.414835E-09 -4.289950E-11 -1.133226E-08
  1.162000E-01 -1.500000E+01  2.009800E+07  7.056000E+01  1.079400E-01  0.000000E+00  1.209200E-01  4.140000E-03  2.868000E-02 -9.844300E+03  1.000000E+00  6.583400E+02  1.076840E+03 -6.172406E-03 -3.444900E-01 -4.227259E+04  3.976817E+07 -2.283025E-08 -1.829618E-06 -2.695364E-09 -2.234666E-07 -7.234840E-10 -3.469002E-08 -6.278859E-11  1.838647E-08 -2.276745E-08 -1.848001E-06 -4.700200E-12  1.414665E-09 -1.262795E-10 -1.023321E-08
  2.028000E-01 -1.500000E+01  2.009800E+07  7.056000E+01  1.079300E-01  0.000000E+00  1.170800E-01  4.151000E-03  2.921200E-02 -9.844100E+03  1.000000E+00  6.583400E+02  1.074120E+03 -1.012563E-02 -3.041907E-01 -2.241318E+04  2.071056E+07 -3.728641E-08 -1.670554E-06 -4.286893E-09 -1.977417E-07 -1.204437E-09 -3.103006E-08 -1.096571E-10  1.838288E-08 -3.717677E-08 -1.688939E-06 -8.208950E-12  1.414375E-09 -2.066150E-10 -9.375681E-09
  2.980000E-01 -1.500000E+01  2.009800E+07  7.056000E+01  1.079300E-01  0.000000E+00  1.141100E-01  4.159500E-03  2.962900E-02 -9.843800E+03  1.000000E+00  6.583400E+02  1.072030E+03 -1.406460E-02 -2.722180E-01 -1.496919E+04  1.281947E+07 -5.159594E-08 -1.545696E-06 -5.797159E-09 -1.784828E-07 -1.694732E-09 -2.804028E-08 -1.611770E-10  1.837727E-08 -5.143484E-08 -1.564075E-06 -1.206650E-11  1.413925E-09 -2.863450E-10 -8.699670E-09
  4.027000E-01 -1.500000E+01  2.009800E+07  7.056000E+01  1.079200E-01  0.000000E+00  1.116500E-01  4.166600E-03  2.998000E-02 -9.843300E+03  1.000000E+00  6.583400E+02  1.070300E+03 -1.804251E-02 -2.451208E-01 -1.100758E+04  8.626483E+06 -6.597127E-08 -1.440745E-06 -7.262558E-09 -1.629072E-07 -2.199448E-09 -2.545074E-08 -2.177764E-10  1.836939E-08 -6.575361E-08 -1.459114E-06 -1.630500E-11  1.413300E-09 -3.666000E-10 -8.128679E-09
  5.178000E-01 -1.500000E+01  2.009800E+07  7.056000E+01  1.079100E-01  0.000000E+00  1.094900E-01  4.172700E-03  3.029000E-02 -9.842700E+03  1.000000E+00  6.583400E+02  1.068790E+03 -2.209250E-02 -2.211256E-01 -8.544138E+03  6.101379E+06 -8.054062E-08 -1.348438E-06 -8.702650E-09 -1.496556E-07 -2.722282E-09 -2.311729E-08 -2.800110E-10  1.835887E-08 -8.026058E-08 -1.366795E-06 -2.096700E-11  1.412450E-09 -4.480700E-10 -7.625207E-09
  6.444000E-01 -1.500000E+01  2.009800E+07  7.056000E+01  1.079000E-01  0.000000E+00  1.075500E-01  4.178200E-03  3.057200E-02 -9.841900E+03  1.000000E+00  6.583400E+02  1.067420E+03 -2.622528E-02 -1.992666E-01 -6.865021E+03  4.459417E+06 -9.534564E-08 -1.264830E-06 -1.012437E-08 -1.380041E-07 -3.264696E-09 -2.096069E-08 -3.483670E-10  1.834552E-08 -9.499720E-08 -1.283179E-06 -2.608950E-11  1.411410E-09 -5.309750E-10 -7.167760E-09
  7.835000E-01 -1.500000E+01  2.009800E+07  7.056000E+01  1.078800E-01  0.000000E+00  1.057500E-01  4.183300E-03  3.083600E-02 -9.840800E+03  1.000000E+00  6.583400E+02  1.066170E+03 -3.044614E-02 -1.789794E-01 -5.649305E+03  3.336105E+06 -1.104063E-07 -1.187640E-06 -1.153091E-08 -1.275315E-07 -3.827722E-09 -1.893458E-08 -4.233976E-10  1.832868E-08 -1.099829E-07 -1.205966E-06 -3.171400E-11  1.410130E-09 -6.154150E-10 -6.744345E-09
  9.366000E-01 -1.500000E+01  2.009800E+07  7.056000E+01  1.078600E-01  0.000000E+00  1.040600E-01  4.188100E-03  3.108600E-02 -9.839500E+03  1.000000E+00  6.583400E+02  1.064990E+03 -3.475945E-02 -1.599231E-01 -4.731607E+03  2.539976E+06 -1.257386E-07 -1.115458E-06 -1.292442E-08 -1.179816E-07 -4.412435E-09 -1.701171E-08 -5.057492E-10  1.830803E-08 -1.252328E-07 -1.133769E-06 -3.789100E-11  1.408550E-09 -7.014800E-10 -6.347471E-09
  1.105000E+00 -1.500000E+01  2.009800E+07  7.056000E+01  1.078300E-01  0.000000E+00  1.024500E-01  4.192600E-03  3.132400E-02 -9.837900E+03  1.000000E+00  6.583400E+02  1.063880E+03 -3.916380E-02 -1.419028E-01 -4.016537E+03  1.959555E+06 -1.413369E-07 -1.047487E-06 -1.430458E-08 -1.091969E-07 -5.019311E-09 -1.517725E-08 -5.960772E-10  1.828311E-08 -1.407410E-07 -1.065769E-06 -4.467100E-11  1.406660E-09 -7.891250E-10 -5.973153E-09
  1.290000E+00 -1.500000E+01  2.009800E+07  7.056000E+01  1.078000E-01  0.000000E+00  1.009100E-01  4.197000E-03  3.155500E-02 -9.836000E+03  1.000000E+00  6.583400E+02  1.062810E+03 -4.365911E-02 -1.248103E-01 -3.445799E+03  1.529093E+06 -1.572000E-07 -9.832593E-07 -1.567183E-08 -1.010785E-07 -5.649000E-09 -1.342441E-08 -6.951256E-10  1.825342E-08 -1.565049E-07 -1.001513E-06 -5.211150E-11  1.404400E-09 -8.783350E-10 -5.618409E-09
  1.493000E+00 -1.500000E+01  2.009800E+07  7.056000E+01  1.077600E-01  0.000000E+00  9.943600E-02  4.201100E-03  3.177700E-02 -9.833600E+03  1.000000E+00  6.583400E+02  1.061790E+03 -4.824708E-02 -1.086205E-01 -2.981726E+03  1.203731E+06 -1.733349E-07 -9.226357E-07 -1.702772E-08 -9.357409E-08 -6.302386E-09 -1.175418E-08 -8.037193E-10  1.821842E-08 -1.725310E-07 -9.408564E-07 -6.027700E-11  1.401775E-09 -9.691200E-10 -5.283265E-09
  1.717000E+00 -1.500000E+01  2.009800E+07  7.056000E+01  1.077100E-01  0.000000E+00  9.801800E-02  4.205100E-03  3.199300E-02 -9.830700E+03  1.000000E+00  6.583400E+02  1.060810E+03 -5.292446E-02 -9.334790E-02 -2.598181E+03  9.552021E+05 -1.897305E-07 -8.656292E-07 -1.837276E-08 -8.665606E-08 -6.979670E-09 -1.017156E-08 -9.226187E-10  1.817762E-08 -1.888080E-07 -8.838063E-07 -6.922750E-11  1.398785E-09 -1.061450E-09 -4.967450E-09
  1.963000E+00 -1.500000E+01  2.009800E+07  7.056000E+01  1.076500E-01  0.000000E+00  9.666000E-02  4.208900E-03  3.220000E-02 -9.827400E+03  1.000000E+00  6.583400E+02  1.059870E+03 -5.768436E-02 -7.905381E-02 -2.276615E+03  7.626274E+05 -2.063647E-07 -8.124262E-07 -1.970734E-08 -8.031721E-08 -7.680425E-09 -8.686281E-09 -1.052480E-09  1.813051E-08 -2.053124E-07 -8.305570E-07 -7.901700E-11  1.395380E-09 -1.155150E-09 -4.672314E-09
  2.234000E+00 -1.500000E+01  2.009800E+07  7.056000E+01  1.075900E-01  0.000000E+00  9.536700E-02  4.212500E-03  3.239900E-02 -9.823400E+03  1.000000E+00  6.583400E+02  1.058980E+03 -6.254278E-02 -6.581539E-02 -2.004189E+03  6.095861E+05 -2.232998E-07 -7.632486E-07 -2.104154E-08 -7.453845E-08 -8.406942E-09 -7.310739E-09 -1.194303E-09  1.807665E-08 -2.221056E-07 -7.813251E-07 -8.972550E-11  1.391530E-09 -1.250550E-09 -4.398726E-09
  2.531000E+00 -1.500000E+01  2.009800E+07  7.056000E+01  1.075100E-01  0.000000E+00  9.415300E-02  4.215900E-03  3.258700E-02 -9.818700E+03  1.000000E+00  6.583400E+02  1.058140E+03 -6.856028E-02 -1.857921E-02 -1.771216E+03  1.000771E+05 -2.443536E-07 -5.921201E-07 -2.274119E-08 -5.744612E-08 -9.283663E-09 -1.942785E-09 -1.349127E-09  1.801553E-08 -2.430045E-07 -6.101362E-07 -1.014365E-10  1.387195E-09 -1.369150E-09 -3.436550E-09
  2.858000E+00 -1.500000E+01  2.009800E+07  7.056000E+01  1.074100E-01  0.000000E+00  9.306900E-02  4.218900E-03  3.275500E-02 -9.813100E+03  1.000000E+00  6.583400E+02  1.057400E+03 -7.463889E-02 -4.338939E-02 -1.570717E+03  3.968203E+05 -2.655870E-07 -6.802168E-07 -2.444116E-08 -6.502146E-08 -1.018223E-08 -4.995367E-09 -1.517844E-09  1.794390E-08 -2.640690E-07 -6.981602E-07 -1.142300E-10  1.382305E-09 -1.488650E-09 -3.936058E-09
  3.218000E+00 -1.500000E+01  2.009800E+07  7.056000E+01  1.073000E-01  0.000000E+00  9.207500E-02  4.221700E-03  3.291000E-02 -9.806500E+03  1.000000E+00  6.583400E+02  1.056720E+03 -7.981510E-02 -3.430475E-02 -1.397167E+03  3.203684E+05 -2.835485E-07 -6.466186E-07 -2.582418E-08 -6.121885E-08 -1.098954E-08 -4.075827E-09 -1.701114E-09  1.786408E-08 -2.818472E-07 -6.644810E-07 -1.281650E-10  1.376930E-09 -1.589600E-09 -3.747929E-09
  3.613000E+00 -1.500000E+01  2.009800E+07  7.056000E+01  1.071800E-01  0.000000E+00  9.120300E-02  4.224100E-03  3.304700E-02 -9.798800E+03  1.000000E+00  6.583400E+02  1.056120E+03 -8.533075E-02 -2.679073E-02 -1.245808E+03  2.596766E+05 -3.027123E-07 -6.188187E-07 -2.732159E-08 -5.808877E-08 -1.185075E-08 -3.334166E-09 -1.899954E-09  1.777534E-08 -3.008121E-07 -6.365905E-07 -1.433300E-10  1.371100E-09 -1.697200E-09 -3.591954E-09
  4.048000E+00 -1.500000E+01  2.009800E+07  7.056000E+01  1.070300E-01  0.000000E+00  9.047400E-02  4.226200E-03  3.316200E-02 -9.790000E+03  1.000000E+00  6.583400E+02  1.055620E+03 -9.162701E-02 -1.301165E-02 -1.113044E+03  9.128926E+04 -3.246708E-07 -5.687545E-07 -2.909009E-08 -5.305645E-08 -1.281730E-08 -1.844996E-09 -2.115064E-09  1.767688E-08 -3.225556E-07 -5.864330E-07 -1.598000E-10  1.364740E-09 -1.820300E-09 -3.309115E-09
  4.526000E+00 -1.500000E+01  2.009800E+07  7.056000E+01  1.068500E-01  0.000000E+00  8.991900E-02  4.227700E-03  3.324900E-02 -9.779600E+03  1.000000E+00  6.583400E+02  1.055240E+03 -9.847403E-02 -1.698385E-02 -9.962117E+02  1.724711E+05 -3.486182E-07 -5.823953E-07 -3.106801E-08 -5.397125E-08 -1.386126E-08 -2.453968E-09 -2.347098E-09  1.756623E-08 -3.462703E-07 -5.999598E-07 -1.776450E-10  1.357825E-09 -1.954300E-09 -3.386711E-09
  5.052000E+00 -1.500000E+01  2.009800E+07  7.056000E+01  1.066500E-01  0.000000E+00  8.953700E-02  4.228800E-03  3.331000E-02 -9.767500E+03  1.000000E+00  6.583400E+02  1.054980E+03 -1.058464E-01 -1.210383E-02 -8.931521E+02  9.562248E+04 -3.744787E-07 -5.644644E-07 -3.326023E-08 -5.210220E-08 -1.497855E-08 -2.014073E-09 -2.596369E-09  1.744298E-08 -3.718817E-07 -5.819071E-07 -1.969200E-10  1.350280E-09 -2.098700E-09 -3.284220E-09
  5.630000E+00 -1.500000E+01  2.009800E+07  7.056000E+01  1.064200E-01  0.000000E+00  8.934500E-02  4.229300E-03  3.334000E-02 -9.753400E+03  1.000000E+00  6.583400E+02  1.054850E+03 -1.141496E-01 -1.407703E-02 -8.016034E+02  1.158278E+05 -4.037156E-07 -5.712005E-07 -3.580980E-08 -5.259814E-08 -1.621512E-08 -2.387838E-09 -2.861932E-09  1.730427E-08 -4.008537E-07 -5.885046E-07 -2.175900E-10  1.342015E-09 -2.261700E-09 -3.321516E-09
  6.266000E+00 -1.500000E+01  2.009800E+07  7.056000E+01  1.061400E-01  0.000000E+00  8.932300E-02  4.229400E-03  3.334400E-02 -9.736700E+03  1.000000E+00  6.583400E+02  1.054830E+03 -1.234975E-01 -1.479043E-02 -7.202656E+02  9.541152E+04 -4.367429E-07 -5.735197E-07 -3.875738E-08 -5.277897E-08 -1.758371E-08 -2.618002E-09 -3.143397E-09  1.714760E-08 -4.335997E-07 -5.906684E-07 -2.396700E-10  1.332890E-09 -2.445550E-09 -3.332825E-09
  6.965000E+00 -1.500000E+01  2.009800E+07  7.056000E+01  1.058100E-01  0.000000E+00  8.944200E-02  4.229000E-03  3.332500E-02 -9.717100E+03  1.000000E+00  6.583400E+02  1.054920E+03 -1.352499E-01 -2.195225E-03 -6.478348E+02  2.450763E+04 -4.784143E-07 -5.283789E-07 -4.253353E-08 -4.877708E-08 -1.924478E-08 -1.276841E-09 -3.438822E-09  1.696868E-08 -4.749762E-07 -5.453472E-07 -2.630950E-10  1.322670E-09 -2.677550E-09 -3.075200E-09
  7.734000E+00 -1.500000E+01  2.009800E+07  7.056000E+01  1.054200E-01  0.000000E+00  8.964500E-02  4.228500E-03  3.329300E-02 -9.693400E+03  1.000000E+00  6.583400E+02  1.055050E+03 -1.484957E-01 -1.846920E-02 -5.832064E+02  6.512035E+04 -5.254477E-07 -5.863878E-07 -4.681972E-08 -5.408388E-08 -2.108855E-08 -3.393405E-09 -3.743594E-09  1.675619E-08 -5.217040E-07 -6.031430E-07 -2.875950E-10  1.310660E-09 -2.939200E-09 -3.399626E-09
  8.579000E+00 -1.500000E+01  2.009800E+07  7.056000E+01  1.049500E-01  0.000000E+00  8.983400E-02  4.228000E-03  3.326300E-02 -9.665300E+03  1.000000E+00  6.583400E+02  1.055180E+03 -1.623872E-01 -1.997003E-02 -5.255831E+02  5.380192E+04 -5.747567E-07 -5.915542E-07 -5.129006E-08 -5.462544E-08 -2.301476E-08 -3.786253E-09 -4.052037E-09  1.650937E-08 -5.707035E-07 -6.080635E-07 -3.128200E-10  1.296930E-09 -3.213100E-09 -3.424683E-09
  9.508000E+00 -1.500000E+01  2.009800E+07  7.056000E+01  1.043900E-01  0.000000E+00  8.990600E-02  4.227800E-03  3.325200E-02 -9.631700E+03  1.000000E+00  6.583400E+02  1.055230E+03 -1.779911E-01 -2.010239E-02 -4.741305E+02  4.483918E+04 -6.300520E-07 -5.917037E-07 -5.619674E-08 -5.465829E-08 -2.515198E-08 -4.061984E-09 -4.355998E-09  1.622078E-08 -6.256956E-07 -6.079242E-07 -3.382650E-10  1.280905E-09 -3.520400E-09 -3.421668E-09
  1.053000E+01 -1.500000E+01  2.009800E+07  7.056000E+01  1.037200E-01  0.000000E+00  8.973200E-02  4.228200E-03  3.327900E-02 -9.591700E+03  1.000000E+00  6.583400E+02  1.055110E+03 -1.959273E-01 -9.560859E-03 -4.281466E+02  1.490248E+04 -6.934134E-07 -5.534499E-07 -6.161498E-08 -5.108719E-08 -2.757628E-08 -3.131672E-09 -4.644330E-09  1.588233E-08 -6.887693E-07 -5.693318E-07 -3.632100E-10  1.262190E-09 -3.873000E-09 -3.202340E-09
  1.165000E+01 -1.500000E+01  2.009800E+07  7.056000E+01  1.029300E-01  0.000000E+00  8.920700E-02  4.229700E-03  3.336200E-02 -9.543800E+03  1.000000E+00  6.583400E+02  1.054750E+03 -2.148437E-01 -1.271783E-02 -3.870959E+02  3.144269E+04 -7.598600E-07 -5.637846E-07 -6.697375E-08 -5.167515E-08 -3.012871E-08 -3.911011E-09 -4.903159E-09  1.547990E-08 -7.549565E-07 -5.792648E-07 -3.866900E-10  1.239780E-09 -4.243150E-09 -3.256437E-09
  1.289000E+01 -1.500000E+01  2.009800E+07  7.056000E+01  1.020000E-01  0.000000E+00  8.825700E-02  4.232300E-03  3.351300E-02 -9.487600E+03  1.000000E+00  6.583500E+02  1.054110E+03 -2.334622E-01 -1.803912E-03 -3.504167E+02  1.798963E+04 -8.246958E-07 -5.235192E-07 -7.173985E-08 -4.752944E-08 -3.265567E-08 -3.096469E-09 -5.115896E-09  1.501502E-08 -8.195798E-07 -5.385369E-07 -4.074750E-10  1.213690E-09 -4.604700E-09 -3.026154E-09
  1.425000E+01 -1.500000E+01  2.009800E+07  7.056000E+01  1.009100E-01  0.000000E+00  8.686300E-02  4.236200E-03  3.373600E-02 -9.422100E+03  1.000000E+00  6.583500E+02  1.053150E+03 -2.520540E-01  1.255495E-02 -3.175289E+02  1.155963E+04 -8.888252E-07 -4.707196E-07 -7.592984E-08 -4.214628E-08 -3.518233E-08 -1.946075E-09 -5.265530E-09  1.448389E-08 -8.835597E-07 -4.852010E-07 -4.242450E-10  1.183600E-09 -4.962850E-09 -2.725680E-09
  1.574000E+01 -1.500000E+01  2.009800E+07  7.056000E+01  9.967000E-02  0.000000E+00  8.507300E-02  4.241200E-03  3.402400E-02 -9.346900E+03  1.000000E+00  6.583500E+02  1.051940E+03 -2.689044E-01  2.454457E-02 -2.880439E+02  1.459565E+04 -9.461761E-07 -4.262113E-07 -7.902671E-08 -3.744036E-08 -3.749003E-08 -1.145478E-09 -5.337772E-09  1.388713E-08 -9.408367E-07 -4.400981E-07 -4.357650E-10  1.149280E-09 -5.283500E-09 -2.471743E-09
  1.739000E+01 -1.500000E+01  2.009800E+07  7.056000E+01  9.828000E-02  0.000000E+00  8.297700E-02  4.246900E-03  3.436400E-02 -9.262600E+03  1.000000E+00  6.583500E+02  1.050510E+03 -2.831425E-01  4.462739E-02 -2.615234E+02  8.045790E+03 -9.937935E-07 -3.530351E-07 -8.087541E-08 -3.039211E-08 -3.945281E-08  5.947074E-10 -5.320510E-09  1.323733E-08 -9.884713E-07 -3.662708E-07 -4.408400E-10  1.111405E-09 -5.549850E-09 -2.056705E-09
  1.919000E+01 -1.500000E+01  2.009800E+07  7.056000E+01  9.674800E-02  0.000000E+00  8.071000E-02  4.253200E-03  3.473500E-02 -9.169300E+03  1.000000E+00  6.583500E+02  1.048970E+03 -2.939328E-01  6.049439E-02 -2.375228E+02  8.473053E+03 -1.028963E-06 -2.950238E-07 -8.142468E-08 -2.482373E-08 -4.094224E-08  1.806705E-09 -5.205288E-09  1.254341E-08 -1.023757E-06 -3.075676E-07 -4.384100E-10  1.070255E-09 -5.746350E-09 -1.726657E-09
  2.118000E+01 -1.500000E+01  2.009800E+07  7.056000E+01  9.510100E-02  0.000000E+00  7.839100E-02  4.259600E-03  3.511900E-02 -9.068700E+03  1.000000E+00  6.583500E+02  1.047410E+03 -3.002977E-01  7.801637E-02 -2.157752E+02  6.686255E+03 -1.048477E-06 -2.314893E-07 -8.059857E-08 -1.907343E-08 -4.181710E-08  3.227186E-09 -4.991633E-09  1.182240E-08 -1.043487E-06 -2.433128E-07 -4.279200E-10  1.026490E-09 -5.854850E-09 -1.365490E-09
  2.336000E+01 -1.500000E+01  2.009800E+07  7.056000E+01  9.336400E-02  0.000000E+00  7.610200E-02  4.265800E-03  3.550100E-02 -8.962300E+03  1.000000E+00  6.583500E+02  1.045860E+03 -3.023767E-01  9.379500E-02 -1.960667E+02  5.515920E+03 -1.053024E-06 -1.744390E-07 -7.860587E-08 -1.411806E-08 -4.208465E-08  4.442347E-09 -4.688827E-09  1.107567E-08 -1.048336E-06 -1.855156E-07 -4.095900E-10  9.788300E-10 -5.879200E-09 -1.040660E-09
  2.576000E+01 -1.500000E+01  2.009800E+07  7.056000E+01  9.156900E-02  0.000000E+00  7.385800E-02  4.272000E-03  3.588000E-02 -8.851800E+03  1.000000E+00  6.583500E+02  1.044350E+03 -3.000724E-01  1.077672E-01 -1.782278E+02  4.707263E+03 -1.042358E-06 -1.240469E-07 -7.551826E-08 -9.923829E-09 -4.173815E-08  5.451314E-09 -4.314989E-09  1.031641E-08 -1.038043E-06 -1.343632E-07 -3.844050E-10  9.278930E-10 -5.818300E-09 -7.533500E-10
  2.840000E+01 -1.500000E+01  2.009800E+07  7.056000E+01  8.974900E-02  0.000000E+00  7.162400E-02  4.278100E-03  3.626200E-02 -8.739400E+03  1.000000E+00  6.583500E+02  1.042860E+03 -2.933070E-01  1.209664E-01 -1.620640E+02  3.687463E+03 -1.016279E-06 -7.670113E-08 -7.138597E-08 -6.180762E-09 -4.077363E-08  6.423587E-09 -3.885428E-09  9.593847E-09 -1.012394E-06 -8.629506E-08 -3.531650E-10  8.795590E-10 -5.671450E-09 -4.835550E-10
  3.131000E+01 -1.500000E+01  2.009800E+07  7.056000E+01  8.794100E-02  0.000000E+00  6.936300E-02  4.284200E-03  3.665100E-02 -8.627100E+03  1.000000E+00  6.583500E+02  1.041340E+03 -2.818665E-01  1.330321E-01 -1.474079E+02  2.710906E+03 -9.741363E-07 -3.363054E-08 -6.624851E-08 -2.950953E-09 -3.916576E-08  7.315369E-09 -3.413910E-09  8.912826E-09 -9.707217E-07 -4.254337E-08 -3.166300E-10  8.336760E-10 -5.435300E-09 -2.382650E-10
  3.450000E+01 -1.500000E+01  2.009800E+07  7.056000E+01  8.617800E-02  0.000000E+00  6.707100E-02  4.290400E-03  3.705000E-02 -8.517200E+03  1.000000E+00  6.583500E+02  1.039810E+03 -2.655309E-01  1.439508E-01 -1.341235E+02 -6.750966E+02 -9.153020E-07  5.148897E-09 -6.018495E-08 -2.096531E-10 -3.688938E-08  8.123462E-09 -2.920970E-09  8.274736E-09 -9.123795E-07 -3.125862E-09 -2.763400E-10  7.897690E-10 -5.106500E-09 -1.750000E-11
  3.801000E+01 -1.500000E+01  2.009900E+07  7.056000E+01  8.449700E-02  0.000000E+00  6.477500E-02  4.296600E-03  3.745300E-02 -8.411900E+03  1.000000E+00  6.583500E+02  1.038290E+03 -2.435349E-01  1.558419E-01 -1.220472E+02  4.128267E+03 -8.373900E-07  4.654992E-08 -5.325471E-08  2.359142E-09 -3.383801E-08  9.136504E-09 -2.429131E-09  7.686441E-09 -8.349583E-07  3.886350E-08 -2.342250E-10  7.483215E-10 -4.671500E-09  2.126250E-10
  4.187000E+01 -1.500000E+01  2.009900E+07  7.056000E+01  8.294600E-02  0.000000E+00  6.267700E-02  4.302300E-03  3.782600E-02 -8.314200E+03  1.000000E+00  6.583600E+02  1.036890E+03 -2.156505E-01  1.645977E-01 -1.110393E+02  3.012477E+03 -7.399050E-07  7.690625E-08 -4.567028E-08  4.123106E-09 -2.997202E-08  9.810437E-09 -1.963259E-09  7.159860E-09 -7.379406E-07  6.974666E-08 -1.926650E-10  7.102980E-10 -4.127150E-09  3.804010E-10
  4.612000E+01 -1.500000E+01  2.009900E+07  7.056000E+01  8.156800E-02  0.000000E+00  6.097900E-02  4.306900E-03  3.813000E-02 -8.227200E+03  1.000000E+00  6.583600E+02  1.035770E+03 -1.841692E-01  1.683836E-01 -1.009998E+02  2.459542E+03 -6.308040E-07  9.029108E-08 -3.800040E-08  4.880209E-09 -2.560640E-08  9.881621E-09 -1.553310E-09  6.685047E-09 -6.292506E-07  8.360601E-08 -1.548450E-10  6.735010E-10 -3.517800E-09  4.557950E-10
  5.079000E+01 -1.500000E+01  2.009900E+07  7.056000E+01  8.039100E-02  0.000000E+00  5.968700E-02  4.310300E-03  3.836200E-02 -8.152500E+03  1.000000E+00  6.583600E+02  1.034910E+03 -1.526633E-01  1.676099E-01 -9.183280E+01  2.094391E+03 -5.221999E-07  8.807705E-08 -3.086365E-08  4.740760E-09 -2.123500E-08  9.442510E-09 -1.211875E-09  6.309412E-09 -5.209875E-07  8.176734E-08 -1.224500E-10  6.447615E-10 -2.911250E-09  4.458040E-10
  5.592000E+01 -1.500000E+01  2.009900E+07  7.056000E+01  7.940700E-02  0.000000E+00  5.869400E-02  4.313000E-03  3.854200E-02 -8.089800E+03  1.000000E+00  6.583600E+02  1.034260E+03 -1.234720E-01  1.647260E-01 -8.348353E+01  1.975087E+03 -4.219302E-07  7.860212E-08 -2.457637E-08  4.191080E-09 -1.717867E-08  8.795315E-09 -9.323171E-10  6.012507E-09 -4.209977E-07  7.258978E-08 -9.528050E-11  6.219555E-10 -2.351500E-09  3.956500E-10
  6.156000E+01 -1.500000E+01  2.009900E+07  7.056000E+01  7.859900E-02  0.000000E+00  5.797800E-02  4.314900E-03  3.867200E-02 -8.038300E+03  1.000000E+00  6.583600E+02  1.033790E+03 -9.689615E-02  1.607433E-01 -7.588260E+01  2.395861E+03 -3.308954E-07  6.530960E-08 -1.908625E-08  3.428613E-09 -1.348385E-08  8.061828E-09 -7.073449E-10  5.782025E-09 -3.301886E-07  5.952755E-08 -7.296300E-11  6.042305E-10 -1.843500E-09  3.239950E-10
  6.777000E+01 -1.500000E+01  2.009900E+07  7.056000E+01  7.796700E-02  0.000000E+00  5.757700E-02  4.316000E-03  3.874500E-02 -7.997800E+03  1.000000E+00  6.583600E+02  1.033520E+03 -7.541615E-02  1.617982E-01 -6.894717E+01  1.022822E+03 -2.574770E-07  6.918335E-08 -1.478808E-08  3.659225E-09 -1.048917E-08  8.054118E-09 -5.351378E-10  5.616552E-09 -2.569416E-07  6.356673E-08 -5.561800E-11  5.916795E-10 -1.433850E-09  3.476650E-10
  7.460000E+01 -1.500000E+01  2.009900E+07  7.056000E+01  7.743800E-02  0.000000E+00  5.752500E-02  4.316100E-03  3.875500E-02 -7.963900E+03  1.000000E+00  6.583600E+02  1.033490E+03 -5.962080E-02  1.562775E-01 -6.263369E+01  1.141407E+03 -2.035616E-07  5.055142E-08 -1.168615E-08  2.593636E-09 -8.279337E-09  7.204478E-09 -4.079034E-10  5.482607E-09 -2.031532E-07  4.506888E-08 -4.266400E-11  5.814805E-10 -1.133120E-09  2.462700E-10
  8.210000E+01 -1.500000E+01  2.009900E+07  7.056000E+01  7.699400E-02  0.000000E+00  5.752200E-02  4.316100E-03  3.875500E-02 -7.935400E+03  1.000000E+00  6.583600E+02  1.033490E+03 -4.752820E-02  1.537692E-01 -5.690202E+01  1.023762E+03 -1.622901E-07  4.216424E-08 -9.317804E-09  2.117158E-09 -6.588670E-09  6.774723E-09 -3.126482E-10  5.372922E-09 -1.619774E-07  3.679141E-08 -3.288000E-11  5.730750E-10 -9.030350E-10  2.012060E-10
  9.035000E+01 -1.500000E+01  2.009900E+07  7.056000E+01  7.660400E-02  0.000000E+00  5.752900E-02  4.316100E-03  3.875400E-02 -7.910400E+03  1.000000E+00  6.583600E+02  1.033490E+03 -3.871071E-02  1.522683E-01 -5.170356E+01  9.011861E+02 -1.321976E-07  3.718525E-08 -7.591747E-09  1.836315E-09 -5.355493E-09  6.488598E-09 -2.428691E-10  5.275427E-09 -1.319548E-07  3.190981E-08 -2.566700E-11  5.655140E-10 -7.353550E-10  1.746425E-10
  9.942000E+01 -1.500000E+01  2.009900E+07  7.056000E+01  7.625000E-02  0.000000E+00  5.753800E-02  4.316100E-03  3.875200E-02 -7.887600E+03  1.000000E+00  6.583600E+02  1.033500E+03 -3.215692E-02  1.513071E-01 -4.697609E+01  7.845376E+02 -1.098298E-07  3.403158E-08 -6.308781E-09  1.660195E-09 -4.439519E-09  6.279544E-09 -1.916874E-10  5.184624E-09 -1.096382E-07  2.884695E-08 -2.035000E-11  5.583430E-10 -6.107600E-10  1.579685E-10
  1.094000E+02 -1.500000E+01  2.009900E+07  7.056000E+01  7.592000E-02  0.000000E+00  5.754700E-02  4.316100E-03  3.875100E-02 -7.866300E+03  1.000000E+00  6.583700E+02  1.033500E+03 -2.721163E-02  1.506669E-01 -4.268539E+01  6.757344E+02 -9.295107E-08  3.196325E-08 -5.340554E-09  1.546309E-09 -3.749008E-09  6.116497E-09 -1.537710E-10  5.097976E-09 -9.279733E-08  2.686524E-08 -1.639450E-11  5.513440E-10 -5.167600E-10  1.471745E-10
  1.204000E+02 -1.500000E+01  2.009900E+07  7.056000E+01  7.560500E-02  0.000000E+00  5.755500E-02  4.316100E-03  3.874900E-02 -7.846000E+03  1.000000E+00  6.583700E+02  1.033510E+03 -2.342733E-02  1.502284E-01 -3.879205E+01  5.764970E+02 -8.003429E-08  3.057663E-08 -4.599511E-09  1.471517E-09 -3.221016E-09  5.982246E-09 -1.251950E-10  5.013825E-09 -7.990908E-08  2.556282E-08 -1.340300E-11  5.444900E-10 -4.448350E-10  1.400755E-10
  1.324000E+02 -1.500000E+01  2.009900E+07  7.056000E+01  7.529900E-02  0.000000E+00  5.756400E-02  4.316000E-03  3.874800E-02 -7.826200E+03  1.000000E+00  6.583700E+02  1.033510E+03 -2.048542E-02  1.499163E-01 -3.525395E+01  4.884429E+02 -6.999250E-08  2.961760E-08 -4.023346E-09  1.421270E-09 -2.810744E-09  5.865447E-09 -1.031815E-10  4.930598E-09 -6.988929E-08  2.468706E-08 -1.109150E-11  5.376215E-10 -3.889250E-10  1.352955E-10
  1.457000E+02 -1.500000E+01  2.009900E+07  7.056000E+01  7.499600E-02  0.000000E+00  5.757200E-02  4.316000E-03  3.874600E-02 -7.806600E+03  1.000000E+00  6.583700E+02  1.033520E+03 -1.814640E-02  1.496954E-01 -3.204017E+01  4.108003E+02 -6.200843E-08  2.897052E-08 -3.565189E-09  1.388998E-09 -2.484644E-09  5.760204E-09 -8.577951E-11  4.846884E-09 -6.192258E-08  2.412362E-08 -9.258200E-12  5.306265E-10 -3.444750E-10  1.322155E-10
  1.603000E+02 -1.500000E+01  2.009900E+07  7.056000E+01  7.469200E-02  0.000000E+00  5.757900E-02  4.316000E-03  3.874500E-02 -7.786900E+03  1.000000E+00  6.583700E+02  1.033520E+03 -1.618255E-02  1.495569E-01 -2.912206E+01  3.432599E+02 -5.530453E-08  2.860305E-08 -3.180428E-09  1.372904E-09 -2.211066E-09  5.664379E-09 -7.140020E-11  4.761600E-09 -5.523306E-08  2.384146E-08 -7.737750E-12  5.234175E-10 -3.071600E-10  1.306630E-10
  1.763000E+02 -1.500000E+01  2.009900E+07  7.056000E+01  7.438400E-02  0.000000E+00  5.758500E-02  4.316000E-03  3.874400E-02 -7.766900E+03  1.000000E+00  6.583700E+02  1.033530E+03 -1.438286E-02  1.494678E-01 -2.646592E+01  2.857208E+02 -4.916016E-08  2.840763E-08 -2.827674E-09  1.366811E-09 -1.960825E-09  5.573426E-09 -5.872593E-11  4.674509E-09 -4.910143E-08  2.373313E-08 -6.390600E-12  5.159865E-10 -2.729700E-10  1.300555E-10
  1.940000E+02 -1.500000E+01  2.009900E+07  7.056000E+01  7.407300E-02  0.000000E+00  5.759200E-02  4.316000E-03  3.874300E-02 -7.746800E+03  1.000000E+00  6.583700E+02  1.033530E+03 -1.271886E-02  1.493345E-01 -2.405203E+01  2.387583E+02 -4.347864E-08  2.806322E-08 -2.501400E-09  1.352221E-09 -1.729770E-09  5.475173E-09 -4.734797E-11  4.585791E-09 -4.343130E-08  2.347743E-08 -5.174250E-12  5.083415E-10 -2.413650E-10  1.286480E-10
  2.134000E+02 -1.500000E+01  2.009900E+07  7.056000E+01  7.375500E-02  0.000000E+00  5.759700E-02  4.316000E-03  3.874200E-02 -7.726100E+03  1.000000E+00  6.583700E+02  1.033530E+03 -1.142832E-02  1.491019E-01 -2.186839E+01  2.014552E+02 -3.907276E-08  2.738432E-08 -2.248394E-09  1.318531E-09 -1.550224E-09  5.361043E-09 -3.814023E-11  4.494014E-09 -3.903464E-08  2.289030E-08 -4.186600E-12  5.003395E-10 -2.168550E-10  1.254330E-10
  2.347000E+02 -1.500000E+01  2.009900E+07  7.056000E+01  7.341800E-02  0.000000E+00  5.760300E-02  4.316000E-03  3.874100E-02 -7.704200E+03  1.000000E+00  6.583700E+02  1.033540E+03 -1.075879E-02  1.488252E-01 -1.987924E+01  1.709374E+02 -3.678860E-08  2.656505E-08 -2.117367E-09  1.277141E-09 -1.455915E-09  5.234783E-09 -3.209810E-11  4.395252E-09 -3.675652E-08  2.216978E-08 -3.540600E-12  4.916165E-10 -2.041200E-10  1.214935E-10
  2.581000E+02 -1.500000E+01  2.009900E+07  7.056000E+01  7.304700E-02  0.000000E+00  5.760800E-02  4.315900E-03  3.874000E-02 -7.680100E+03  1.000000E+00  6.583700E+02  1.033540E+03 -1.074438E-02  1.485634E-01 -1.806902E+01  1.449399E+02 -3.674322E-08  2.581022E-08 -2.115104E-09  1.240118E-09 -1.451326E-09  5.099941E-09 -2.917367E-11  4.284902E-09 -3.671402E-08  2.152524E-08 -3.235850E-12  4.817450E-10 -2.037950E-10  1.179670E-10
  2.839000E+02 -1.500000E+01  2.009900E+07  7.056000E+01  7.262500E-02  0.000000E+00  5.761300E-02  4.315900E-03  3.873900E-02 -7.652500E+03  1.000000E+00  6.583700E+02  1.033540E+03 -1.124080E-02  1.483259E-01 -1.642728E+01  1.226427E+02 -3.844368E-08  2.515705E-08 -2.213290E-09  1.209863E-09 -1.516454E-09  4.953847E-09 -2.842943E-11  4.158688E-09 -3.841524E-08  2.099841E-08 -3.173350E-12  4.703160E-10 -2.131300E-10  1.150710E-10
  3.123000E+02 -1.500000E+01  2.009900E+07  7.056000E+01  7.213800E-02  0.000000E+00  5.761700E-02  4.315900E-03  3.873800E-02 -7.620700E+03  1.000000E+00  6.583700E+02  1.033550E+03 -1.206939E-02  1.480948E-01 -1.493572E+01  1.037010E+02 -4.127982E-08  2.454900E-08 -2.376854E-09  1.183294E-09 -1.626632E-09  4.791126E-09 -2.878796E-11  4.013266E-09 -4.125103E-08  2.053570E-08 -3.237000E-12  4.569965E-10 -2.287300E-10  1.125275E-10
  3.434000E+02 -1.500000E+01  2.009900E+07  7.056000E+01  7.157500E-02  0.000000E+00  5.762100E-02  4.315900E-03  3.873700E-02 -7.583800E+03  1.000000E+00  6.583700E+02  1.033550E+03 -1.310310E-02  1.478498E-01 -1.358173E+01  8.782472E+01 -4.481781E-08  2.392102E-08 -2.580853E-09  1.156826E-09 -1.764303E-09  4.606773E-09 -2.946876E-11  3.846047E-09 -4.478821E-08  2.007487E-08 -3.341800E-12  4.414785E-10 -2.481800E-10  1.099810E-10
  3.777000E+02 -1.500000E+01  2.009900E+07  7.056000E+01  7.092500E-02  0.000000E+00  5.762500E-02  4.315900E-03  3.873700E-02 -7.541200E+03  1.000000E+00  6.583700E+02  1.033550E+03 -1.426629E-02  1.475783E-01 -1.234776E+01  7.462763E+01 -4.879914E-08  2.322996E-08 -2.810435E-09  1.128076E-09 -1.918998E-09  4.397524E-09 -2.999291E-11  3.655360E-09 -4.876901E-08  1.957458E-08 -3.434750E-12  4.235220E-10 -2.700350E-10  1.072195E-10
  4.154000E+02 -1.500000E+01  2.009900E+07  7.056000E+01  7.018300E-02  0.000000E+00  5.762900E-02  4.315900E-03  3.873600E-02 -7.492400E+03  1.000000E+00  6.583700E+02  1.033560E+03 -1.552659E-02  1.472723E-01 -1.122570E+01  6.372985E+01 -5.311344E-08  2.245248E-08 -3.059258E-09  1.095731E-09 -2.086189E-09  4.161660E-09 -3.009951E-11  3.440361E-09 -5.308336E-08  1.901214E-08 -3.485900E-12  4.029380E-10 -2.936750E-10  1.041140E-10
  4.568000E+02 -1.500000E+01  2.009900E+07  7.056000E+01  6.934300E-02  0.000000E+00  5.763300E-02  4.315900E-03  3.873500E-02 -7.437000E+03  1.000000E+00  6.583700E+02  1.033560E+03 -1.686758E-02  1.469294E-01 -1.020627E+01  5.467881E+01 -5.770480E-08  2.157769E-08 -3.324096E-09  1.059157E-09 -2.263557E-09  3.898973E-09 -2.963579E-11  3.201261E-09 -5.767517E-08  1.837644E-08 -3.476300E-12  3.796030E-10 -3.187750E-10  1.006085E-10
  5.024000E+02 -1.500000E+01  2.010000E+07  7.056000E+01  6.840300E-02  0.000000E+00  5.763600E-02  4.315900E-03  3.873500E-02 -7.374700E+03  1.000000E+00  6.583700E+02  1.033560E+03 -1.827292E-02  1.465498E-01 -9.279311E+00  4.721125E+01 -6.251721E-08  2.060518E-08 -3.601744E-09  1.018232E-09 -2.448853E-09  3.611224E-09 -2.851150E-11  2.939927E-09 -6.248882E-08  1.766526E-08 -3.392750E-12  3.535510E-10 -3.450100E-10  9.668300E-11
  5.525000E+02 -1.500000E+01  2.010000E+07  7.056000E+01  6.736800E-02  0.000000E+00  5.764000E-02  4.315900E-03  3.873400E-02 -7.305900E+03  1.000000E+00  6.583800E+02  1.033560E+03 -1.970548E-02  1.461391E-01 -8.436784E+00  4.103480E+01 -6.742379E-08  1.955022E-08 -3.884879E-09  9.736004E-10 -2.637106E-09  3.302739E-09 -2.667251E-11  2.660262E-09 -6.739724E-08  1.688996E-08 -3.224700E-12  3.250025E-10 -3.716750E-10  9.240850E-11
  6.076000E+02 -1.500000E+01  2.010000E+07  7.056000E+01  6.624600E-02  0.000000E+00  5.764300E-02  4.315900E-03  3.873400E-02 -7.230900E+03  1.000000E+00  6.583800E+02  1.033570E+03 -2.102910E-02  1.457176E-01 -7.671512E+00  3.579601E+01 -7.195850E-08  1.847280E-08 -4.146644E-09  9.283666E-10 -2.810192E-09  2.981735E-09 -2.403841E-11  2.368416E-09 -7.193447E-08  1.610436E-08 -2.956700E-12  2.944255E-10 -3.962100E-10  8.807100E-11
  6.682000E+02 -1.500000E+01  2.010000E+07  7.056000E+01  6.505900E-02  0.000000E+00  5.764600E-02  4.315900E-03  3.873300E-02 -7.151300E+03  1.000000E+00  6.583800E+02  1.033570E+03 -2.178333E-02  1.453311E-01 -6.975751E+00  3.114188E+01 -7.454563E-08  1.751895E-08 -4.296202E-09  8.904484E-10 -2.906567E-09  2.662152E-09 -2.006006E-11  2.073056E-09 -7.452551E-08  1.544589E-08 -2.512700E-12  2.625750E-10 -4.099500E-10  8.442500E-11
  7.348000E+02 -1.500000E+01  2.010000E+07  7.056000E+01  6.379900E-02  0.000000E+00  5.764800E-02  4.315900E-03  3.873300E-02 -7.066200E+03  1.000000E+00  6.583800E+02  1.033570E+03 -2.256355E-02  1.447682E-01 -6.342924E+00  2.806668E+01 -7.722147E-08  1.600869E-08 -4.450793E-09  8.225078E-10 -3.006607E-09  2.286597E-09 -1.632091E-11  1.741719E-09 -7.720505E-08  1.426696E-08 -2.085700E-12  2.245920E-10 -4.241150E-10  7.794150E-11
  8.081000E+02 -1.500000E+01  2.010000E+07  7.056000E+01  6.255500E-02  0.000000E+00  5.765000E-02  4.315900E-03  3.873300E-02 -6.981700E+03  1.000000E+00  6.583900E+02  1.033570E+03 -2.270570E-02  1.444668E-01 -5.767402E+00  2.420880E+01 -7.771241E-08  1.532884E-08 -4.479371E-09  7.997100E-10 -3.022420E-09  1.988344E-09 -1.298372E-11  1.457572E-09 -7.769941E-08  1.387127E-08 -1.690550E-12  1.916195E-10 -4.262900E-10  7.572450E-11
  8.887000E+02 -1.500000E+01  2.010000E+07  7.056000E+01  6.136700E-02  0.000000E+00  5.765100E-02  4.315900E-03  3.873200E-02 -6.900500E+03  1.000000E+00  6.583900E+02  1.033570E+03 -2.238626E-02  1.439464E-01 -5.243952E+00  2.204734E+01 -7.662276E-08  1.385920E-08 -4.416833E-09  7.291690E-10 -2.977078E-09  1.696155E-09 -9.710998E-12  1.211689E-09 -7.661303E-08  1.264751E-08 -1.288950E-12  1.624055E-10 -4.198000E-10  6.901400E-11
  9.772000E+02 -1.500000E+01  2.010100E+07  7.056000E+01  6.023500E-02  0.000000E+00  5.765200E-02  4.315900E-03  3.873200E-02 -6.822700E+03  1.000000E+00  6.583900E+02  1.033570E+03 -2.420426E-02  1.433645E-01 -4.768514E+00  2.079840E+01 -8.284876E-08  1.212814E-08 -4.776005E-09  6.411155E-10 -3.216370E-09  1.434336E-09 -7.784064E-12  1.008126E-09 -8.284098E-08  1.112002E-08 -1.053405E-12  1.377965E-10 -4.533550E-10  6.066050E-11
  1.075000E+03 -1.500000E+01  2.010100E+07  7.056000E+01  5.906700E-02  0.000000E+00  5.765400E-02  4.315900E-03  3.873200E-02 -6.742000E+03  1.000000E+00  6.584000E+02  1.033570E+03 -2.469291E-02  1.432596E-01 -4.336163E+00  1.730919E+01 -8.452441E-08  1.202268E-08 -4.872886E-09  6.470213E-10 -3.279187E-09  1.231653E-09 -5.618008E-12  8.006133E-10 -8.451886E-08  1.122206E-08 -7.741800E-13  1.115205E-10 -4.619950E-10  6.116250E-11
  1.182000E+03 -1.500000E+01  2.010100E+07  7.056000E+01  5.789000E-02  0.000000E+00  5.765600E-02  4.315900E-03  3.873200E-02 -6.660100E+03  1.000000E+00  6.584000E+02  1.033570E+03 -2.953784E-02  1.421849E-01 -3.943034E+00  2.086663E+01 -1.011122E-07  8.640300E-09 -5.829626E-09  4.648938E-10 -3.920147E-09  8.870102E-10 -4.062434E-12  5.772881E-10 -1.011082E-07  8.063013E-09 -5.732650E-13  8.171300E-11 -5.518550E-10  4.394450E-11
  1.300000E+03 -1.500000E+01  2.010200E+07  7.056000E+01  5.659700E-02  0.000000E+00  5.765800E-02  4.316000E-03  3.873200E-02 -6.569600E+03  1.000000E+00  6.584100E+02  1.033580E+03 -4.910853E-02  1.411783E-01 -3.585604E+00  6.318694E+01 -1.681097E-07  5.478227E-09 -9.693144E-09  2.947878E-10 -6.514838E-09  5.620541E-10 -3.861292E-12  3.656295E-10 -1.681055E-07  5.112597E-09 -5.577300E-13  5.258105E-11 -9.161700E-10  2.787380E-11
  1.429000E+03 -1.500000E+01  2.010200E+07  7.056000E+01  5.524100E-02  0.000000E+00  5.766300E-02  4.316000E-03  3.873100E-02 -6.474000E+03  1.000000E+00  6.584300E+02  1.033580E+03 -7.405624E-02  1.411441E-01 -3.260671E+00  3.637147E+01 -2.535165E-07  5.555218E-09 -1.461870E-08  3.084438E-10 -9.820848E-09  4.124081E-10 -1.875566E-12  2.061474E-10 -2.535141E-07  5.349060E-09 -2.742901E-13  3.014750E-11 -1.376800E-09  2.888565E-11
  1.571000E+03 -1.500000E+01  2.010400E+07  7.056000E+01  5.028200E-02  0.000000E+00  5.766500E-02  4.316100E-03  3.873200E-02 -6.117500E+03  1.000000E+00  6.584600E+02  1.033580E+03 -4.986848E-02  1.441670E-01 -2.965520E+00  7.698598E+00 -1.707158E-07  1.635502E-08 -9.844407E-09  9.631307E-10 -6.612268E-09  3.014691E-10 -2.003647E-13  3.885064E-14 -1.707156E-07  1.635499E-08 -3.037312E-14  6.241500E-15 -9.255200E-10  8.566850E-11
  1.728000E+03 -1.500000E+01  2.010400E+07  7.056000E+01  5.329400E-02  0.000000E+00  5.766600E-02  4.316200E-03  3.873200E-02 -6.335300E+03  1.000000E+00  6.584700E+02  1.033580E+03 -2.709233E-02  1.408807E-01 -2.697078E+00  2.515396E+01 -9.274834E-08  4.846499E-09 -5.348532E-09  2.769896E-10 -3.590775E-09  2.290188E-10  1.425268E-12  7.001291E-11 -9.274990E-08  4.776482E-09  2.160370E-13  1.061250E-11 -4.860750E-10  2.570650E-11
  1.900000E+03 -1.500000E+01  2.010000E+07  7.056000E+01  4.699700E-03  0.000000E+00  5.766600E-02  4.315800E-03  3.872900E-02 -1.439600E+03  1.000000E+00  6.583800E+02  1.033580E+03 -5.822425E-02  1.402044E-01 -2.423238E+00 -1.689824E+01 -2.026388E-07  2.601609E-09 -1.189544E-08  1.500253E-10 -4.362750E-09  1.007585E-10  1.625321E-12  0.000000E+00 -2.026406E-07  2.601609E-09  2.463600E-13  0.000000E+00 -1.047855E-09  1.345195E-11
  2.089000E+03 -1.500000E+01  2.009900E+07  7.056000E+01  0.000000E+00  0.000000E+00  5.922900E-02  1.000000E+00  1.280300E-02  0.000000E+00  1.000000E+00  0.000000E+00  1.028600E+03 -5.681077E-02  1.419777E-01 -2.174695E+00  7.022090E+00 -1.994042E-07  8.783077E-09 -1.181026E-08  5.239253E-10 -2.555390E-09  5.078438E-11  0.000000E+00  0.000000E+00 -1.994042E-07  8.783077E-09  0.000000E+00  0.000000E+00 -1.031160E-09  4.548650E-11
  2.298000E+03 -1.500000E+01  2.009900E+07  7.056000E+01  0.000000E+00  0.000000E+00  5.922600E-02  1.000000E+00  1.284100E-02  0.000000E+00  1.000000E+00  0.000000E+00  1.028610E+03 -3.748515E-02  1.406301E-01 -1.979004E+00  1.090507E+01 -1.315107E-07  4.127097E-09 -7.792718E-09  2.456250E-10 -1.625449E-09  3.319180E-11  0.000000E+00  0.000000E+00 -1.315107E-07  4.127097E-09  0.000000E+00  0.000000E+00 -6.801350E-10  2.136350E-11
  2.527000E+03 -1.500000E+01  2.009900E+07  7.056000E+01  0.000000E+00  0.000000E+00  5.928400E-02  1.000000E+00  1.188900E-02  0.000000E+00  1.000000E+00  0.000000E+00  1.028430E+03 -3.729153E-02  1.402057E-01 -1.801414E+00  1.397034E+01 -1.306948E-07  2.647480E-09 -7.752518E-09  1.576944E-10 -1.480359E-09  1.916040E-11  0.000000E+00  0.000000E+00 -1.306948E-07  2.647480E-09  0.000000E+00  0.000000E+00 -6.760450E-10  1.370650E-11
  2.778000E+03 -1.500000E+01  2.010000E+07  7.056000E+01  0.000000E+00  0.000000E+00  5.935300E-02  1.000000E+00  1.074500E-02  0.000000E+00  1.000000E+00  0.000000E+00  1.028210E+03 -3.548112E-02  1.394545E-01 -1.640744E+00 -4.234528E+02 -1.241661E-07  3.527618E-11 -7.376179E-09  2.093739E-12 -1.224651E-09  3.790341E-13  0.000000E+00  0.000000E+00 -1.241661E-07  3.527618E-11  0.000000E+00  0.000000E+00 -6.424450E-10  1.824950E-13
  3.055000E+03 -1.500000E+01  2.010000E+07  7.056000E+01  0.000000E+00  0.000000E+00  5.946300E-02  1.000000E+00  8.918400E-03  0.000000E+00  1.000000E+00  0.000000E+00  1.027860E+03 -3.182560E-02  1.376270E-01 -1.497760E+00 -3.920593E+00 -1.109627E-07 -6.311168E-09 -6.616324E-09 -3.694753E-10 -6.874289E-10 -1.525828E-10  0.000000E+00  0.000000E+00 -1.109627E-07 -6.311168E-09  0.000000E+00  0.000000E+00 -5.745200E-10 -3.735800E-11
  3.359000E+03 -1.500000E+01  2.010100E+07  7.056000E+01  0.000000E+00  0.000000E+00  5.982000E-02  1.000000E+00  2.995000E-03  0.000000E+00  1.000000E+00  0.000000E+00  1.026730E+03 -1.432535E-02  1.326599E-01 -1.366102E+00 -8.439098E-01 -4.978628E-08 -2.348647E-08 -2.978179E-09 -1.377867E-09 -1.491094E-10 -5.198299E-10  0.000000E+00  0.000000E+00 -4.978628E-08 -2.348647E-08  0.000000E+00  0.000000E+00 -2.579285E-10 -1.252900E-10
  3.694000E+03 -1.500000E+01  2.010100E+07  7.056000E+01  0.000000E+00  0.000000E+00  6.000000E-02  1.000000E+00  5.133300E-07  0.000000E+00  1.000000E+00  0.000000E+00  1.026160E+03 -1.430850E-05  1.401413E-01 -1.244279E+00  7.166347E+00 -4.589912E-11  2.405685E-09 -2.975735E-12  1.443412E-10  3.680507E-12  6.779542E-16  0.000000E+00  0.000000E+00 -4.589912E-11  2.405685E-09  0.000000E+00  0.000000E+00 -2.415000E-13  1.247150E-11
  4.062000E+03 -1.500000E+01  2.010100E+07  7.056000E+01  0.000000E+00  0.000000E+00  6.000000E-02  1.000000E+00  4.119800E-18  0.000000E+00  1.000000E+00  0.000000E+00  1.026160E+03 -6.829042E-04  1.394465E-01 -1.133430E+00  2.107060E+03 -2.366252E-09  7.200656E-12 -1.419753E-10  4.320392E-13 -5.288964E-27  2.322812E-29  0.000000E+00  0.000000E+00 -2.366252E-09  7.200656E-12  0.000000E+00  0.000000E+00 -1.226550E-11  3.733050E-14
  4.467000E+03 -1.500000E+01  2.010100E+07  7.056000E+01  0.000000E+00  0.000000E+00  6.000000E-02  1.000000E+00  3.402200E-20  0.000000E+00  1.000000E+00  0.000000E+00  1.026160E+03 -6.012823E-04  1.394441E-01 -1.030663E+00  4.021678E+05 -2.083436E-09  3.213894E-14 -1.250061E-10  1.928339E-15 -3.736351E-29  8.548150E-34  0.000000E+00  0.000000E+00 -2.083436E-09  3.213894E-14  0.000000E+00  0.000000E+00 -1.079950E-11  1.666200E-16
  4.912000E+03 -1.500000E+01  2.010100E+07  7.056000E+01  0.000000E+00  0.000000E+00  6.000000E-02  1.000000E+00  2.316300E-22  0.000000E+00  1.000000E+00  0.000000E+00  1.026160E+03 -5.467031E-04  1.394444E-01 -9.372923E-01  7.451707E+07 -1.894322E-09  1.453529E-16 -1.136593E-10  8.721175E-18 -2.309439E-31  2.644235E-38  0.000000E+00  0.000000E+00 -1.894322E-09  1.453529E-16  0.000000E+00  0.000000E+00 -9.819400E-12  7.535700E-19
  5.401000E+03 -1.500000E+01  2.010100E+07  7.056000E+01  0.000000E+00  0.000000E+00  6.000000E-02  1.000000E+00  1.304200E-24  0.000000E+00  1.000000E+00  0.000000E+00  1.026160E+03 -4.972511E-04  1.394445E-01 -8.524971E-01  5.324498E+09 -1.722968E-09  1.870329E-17 -1.033782E-10  1.122196E-18 -1.181849E-33  1.687951E-41  0.000000E+00  0.000000E+00 -1.722968E-09  1.870329E-17  0.000000E+00  0.000000E+00 -8.931100E-12  9.697205E-20
  5.939000E+03 -1.500000E+01  2.010100E+07  7.056000E+01  0.000000E+00  0.000000E+00  6.000000E-02  1.000000E+00  6.086000E-27  0.000000E+00  1.000000E+00  0.000000E+00  1.026160E+03 -4.522103E-04  1.394446E-01 -7.752666E-01  1.883222E+08 -1.566902E-09  3.950823E-17 -9.401416E-11  2.370492E-18 -5.011833E-36  1.916595E-43  0.000000E+00  0.000000E+00 -1.566902E-09  3.950823E-17  0.000000E+00  0.000000E+00 -8.122150E-12  2.048250E-19
  6.530000E+03 -1.500000E+01  2.010100E+07  7.056000E+01  0.000000E+00  0.000000E+00  6.000000E-02  1.000000E+00  2.356600E-29  0.000000E+00  1.000000E+00  0.000000E+00  1.026160E+03 -4.112199E-04  1.394445E-01 -7.049826E-01 -1.026837E+08 -1.424872E-09  1.008417E-17 -8.549225E-11  6.050492E-19 -1.763818E-38 -9.844611E-48  0.000000E+00  0.000000E+00 -1.424872E-09  1.008417E-17  0.000000E+00  0.000000E+00 -7.385900E-12  5.230250E-20
  7.181000E+03 -1.500000E+01  2.010100E+07  7.056000E+01  0.000000E+00  0.000000E+00  6.000000E-02  1.000000E+00  7.560300E-32  0.000000E+00  1.000000E+00  0.000000E+00  1.026160E+03 -3.739461E-04  1.394444E-01 -6.410720E-01 -8.894828E+07 -1.295718E-09  1.076082E-17 -7.774301E-11  6.456490E-19 -5.142629E-41  8.135475E-49  0.000000E+00  0.000000E+00 -1.295718E-09  1.076082E-17  0.000000E+00  0.000000E+00 -6.716400E-12  5.578000E-20
  7.896000E+03 -1.500000E+01  2.010100E+07  7.056000E+01  0.000000E+00  0.000000E+00  6.000000E-02  1.000000E+00  2.002600E-34  0.000000E+00  1.000000E+00  0.000000E+00  1.026160E+03 -3.401039E-04  1.394444E-01 -5.830479E-01 -3.541283E+07 -1.178455E-09  6.812631E-18 -7.070732E-11  4.087571E-19 -1.238339E-43  1.364326E-51  0.000000E+00  0.000000E+00 -1.178455E-09  6.812631E-18  0.000000E+00  0.000000E+00 -6.108600E-12  3.531500E-20
  8.682000E+03 -1.500000E+01  2.010100E+07  7.056000E+01  0.000000E+00  0.000000E+00  6.000000E-02  1.000000E+00  4.350200E-37  0.000000E+00  1.000000E+00  0.000000E+00  1.026160E+03 -3.093104E-04  1.394444E-01 -5.302531E-01  2.092328E+08 -1.071756E-09 -1.130274E-17 -6.430536E-11 -6.781642E-19 -2.441849E-46 -4.916911E-54  0.000000E+00  0.000000E+00 -1.071756E-09 -1.130274E-17  0.000000E+00  0.000000E+00 -5.555500E-12 -5.858600E-20
  9.547000E+03 -1.500000E+01  2.010100E+07  7.056000E+01  0.000000E+00  0.000000E+00  6.000000E-02  1.000000E+00  7.688100E-70  0.000000E+00  1.000000E+00  0.000000E+00  1.026160E+03 -1.473127E-04  1.394444E-01 -2.525385E-01 -7.517869E+04 -5.104366E-10  1.493643E-14 -3.062618E-11  8.961870E-16 -3.924291E-79  1.148324E-83  0.000000E+00  0.000000E+00 -5.104366E-10  1.493643E-14  0.000000E+00  0.000000E+00 -2.645850E-12  7.742550E-17
  3.750000E-02 -2.500000E+01  2.019700E+07  7.111000E+01  5.442300E-02  0.000000E+00  1.237600E-01  4.185700E-03  2.828100E-02 -6.415900E+03  1.000000E+00  6.567300E+02  1.078600E+03 -2.281940E-03 -1.565784E+00 -2.880380E+04  1.374205E+07 -8.406590E-09 -6.352298E-06 -9.947612E-10 -7.908698E-07 -2.439113E-10 -1.782001E-07  8.454934E-14  8.821081E-10 -8.406674E-09 -6.353183E-06  1.258350E-14  1.320200E-10 -4.400150E-11 -3.375750E-08
  1.162000E-01 -2.500000E+01  2.019700E+07  7.111000E+01  5.442100E-02  0.000000E+00  1.183300E-01  4.201600E-03  2.902400E-02 -6.415800E+03  1.000000E+00  6.567300E+02  1.074740E+03 -6.757106E-03 -1.411101E+00 -4.260004E+04  4.017940E+06 -2.479915E-08 -5.734260E-06 -2.865875E-09 -6.834285E-07 -7.291731E-10 -1.649431E-07  2.114293E-13  8.813407E-10 -2.479939E-08 -5.735140E-06  3.146700E-14  1.319100E-10 -1.300365E-10 -3.057900E-08
  2.028000E-01 -2.500000E+01  2.019700E+07  7.111000E+01  5.441800E-02  0.000000E+00  1.141400E-01  4.213700E-03  2.961000E-02 -6.415600E+03  1.000000E+00  6.567300E+02  1.071790E+03 -1.113424E-02 -1.288725E+00 -2.259092E+04  2.083793E+06 -4.067646E-08 -5.252474E-06 -4.563404E-09 -6.045926E-07 -1.215499E-09 -1.540030E-07  2.726535E-13  8.798616E-10 -4.067677E-08 -5.253356E-06  4.058000E-14  1.316900E-10 -2.137650E-10 -2.808350E-08
  2.980000E-01 -2.500000E+01  2.019700E+07  7.111000E+01  5.441400E-02  0.000000E+00  1.108700E-01  4.223200E-03  3.007700E-02 -6.415300E+03  1.000000E+00  6.567300E+02  1.069490E+03 -1.552033E-02 -1.191058E+00 -1.509022E+04  1.283519E+06 -5.647855E-08 -4.872220E-06 -6.173214E-09 -5.453401E-07 -1.711157E-09 -1.449917E-07  2.971244E-13  8.776647E-10 -5.647871E-08 -4.873112E-06  4.422500E-14  1.313750E-10 -2.973700E-10 -2.610450E-08
  4.027000E-01 -2.500000E+01  2.019700E+07  7.111000E+01  5.440900E-02  0.000000E+00  1.081200E-01  4.231100E-03  3.047300E-02 -6.415000E+03  1.000000E+00  6.567300E+02  1.067570E+03 -1.996654E-02 -1.107900E+00 -1.109794E+04  8.588807E+05 -7.241100E-08 -4.551321E-06 -7.732420E-09 -4.973317E-07 -2.220429E-09 -1.371283E-07  2.988003E-13  8.747026E-10 -7.241117E-08 -4.552195E-06  4.447850E-14  1.309400E-10 -3.818800E-10 -2.442650E-08
  5.178000E-01 -2.500000E+01  2.019700E+07  7.111000E+01  5.440200E-02  0.000000E+00  1.057200E-01  4.238000E-03  3.082500E-02 -6.414500E+03  1.000000E+00  6.567300E+02  1.065890E+03 -2.450604E-02 -1.034022E+00 -8.615024E+03  6.036206E+05 -8.860346E-08 -4.268320E-06 -9.261862E-09 -4.564801E-07 -2.746379E-09 -1.299977E-07  2.828734E-13  8.709128E-10 -8.860377E-08 -4.269187E-06  4.211200E-14  1.303900E-10 -4.679600E-10 -2.294250E-08
  6.444000E-01 -2.500000E+01  2.019700E+07  7.111000E+01  5.439300E-02  0.000000E+00  1.035500E-01  4.244200E-03  3.114500E-02 -6.413800E+03  1.000000E+00  6.567300E+02  1.064380E+03 -2.914969E-02 -9.665912E-01 -6.922288E+03  4.380007E+05 -1.051004E-07 -4.011683E-06 -1.077011E-08 -4.206195E-07 -3.289882E-09 -1.233727E-07  2.509481E-13  8.662186E-10 -1.051007E-07 -4.012558E-06  3.736400E-14  1.297000E-10 -5.558300E-10 -2.159200E-08
  7.835000E-01 -2.500000E+01  2.019700E+07  7.111000E+01  5.438300E-02  0.000000E+00  1.015600E-01  4.249900E-03  3.144100E-02 -6.413100E+03  1.000000E+00  6.567300E+02  1.063000E+03 -3.390420E-02 -9.039717E-01 -5.696395E+03  3.249826E+05 -1.219300E-07 -3.774760E-06 -1.226285E-08 -3.884966E-07 -3.851485E-09 -1.171223E-07  2.029310E-13  8.605406E-10 -1.219302E-07 -3.775617E-06  3.022000E-14  1.288750E-10 -6.456300E-10 -2.034200E-08
  9.366000E-01 -2.500000E+01  2.019700E+07  7.111000E+01  5.437000E-02  0.000000E+00  9.971500E-02  4.255200E-03  3.171800E-02 -6.412200E+03  1.000000E+00  6.567300E+02  1.061720E+03 -3.877784E-02 -8.452073E-01 -4.770740E+03  2.451140E+05 -1.391251E-07 -3.553578E-06 -1.374594E-08 -3.593517E-07 -4.431912E-09 -1.111726E-07  1.376145E-13  8.538021E-10 -1.391253E-07 -3.554437E-06  2.049750E-14  1.278950E-10 -7.375200E-10 -1.917200E-08
  1.105000E+00 -2.500000E+01  2.019700E+07  7.111000E+01  5.435500E-02  0.000000E+00  9.799700E-02  4.260100E-03  3.197900E-02 -6.411100E+03  1.000000E+00  6.567300E+02  1.060530E+03 -4.377519E-02 -7.897815E-01 -4.049204E+03  1.870797E+05 -1.567059E-07 -3.345972E-06 -1.522409E-08 -3.327239E-07 -5.031429E-09 -1.054868E-07  5.291547E-14  8.459326E-10 -1.567060E-07 -3.346818E-06  7.883005E-15  1.267450E-10 -8.315950E-10 -1.807100E-08
  1.290000E+00 -2.500000E+01  2.019700E+07  7.111000E+01  5.433800E-02  0.000000E+00  9.639500E-02  4.264600E-03  3.222300E-02 -6.409900E+03  1.000000E+00  6.567300E+02  1.059430E+03 -4.890580E-02 -7.374357E-01 -3.473080E+03  1.441976E+05 -1.747107E-07 -3.150796E-06 -1.670443E-08 -3.083262E-07 -5.650826E-09 -1.000532E-07 -5.376565E-14  8.368778E-10 -1.747107E-07 -3.151633E-06 -8.017495E-15  1.254250E-10 -9.280500E-10 -1.703350E-08
  1.493000E+00 -2.500000E+01  2.019700E+07  7.111000E+01  5.431800E-02  0.000000E+00  9.490700E-02  4.268800E-03  3.245200E-02 -6.408500E+03  1.000000E+00  6.567300E+02  1.058400E+03 -5.418622E-02 -6.881765E-01 -3.004442E+03  1.119288E+05 -1.932038E-07 -2.967878E-06 -1.819715E-08 -2.860110E-07 -6.291602E-09 -9.488300E-08 -1.853109E-13  8.266125E-10 -1.932038E-07 -2.968705E-06 -2.764050E-14  1.239250E-10 -1.027205E-09 -1.605950E-08
  1.717000E+00 -2.500000E+01  2.019700E+07  7.111000E+01  5.429500E-02  0.000000E+00  9.353300E-02  4.272700E-03  3.266500E-02 -6.406900E+03  1.000000E+00  6.567300E+02  1.057460E+03 -5.963317E-02 -6.421206E-01 -2.616961E+03  8.740526E+04 -2.122519E-07 -2.797502E-06 -1.971322E-08 -2.656976E-07 -6.955181E-09 -9.000119E-08 -3.446155E-13  8.151562E-10 -2.122515E-07 -2.798317E-06 -5.142300E-14  1.222550E-10 -1.129400E-09 -1.514970E-08
  1.963000E+00 -2.500000E+01  2.019700E+07  7.111000E+01  5.427000E-02  0.000000E+00  9.227800E-02  4.276300E-03  3.286000E-02 -6.405100E+03  1.000000E+00  6.567300E+02  1.056590E+03 -6.526626E-02 -5.995312E-01 -2.291964E+03  6.855459E+04 -2.319321E-07 -2.640481E-06 -2.126553E-08 -2.473707E-07 -7.643219E-09 -8.544619E-08 -5.341340E-13  8.025802E-10 -2.319313E-07 -2.641279E-06 -7.974050E-14  1.204150E-10 -1.235050E-09 -1.431000E-08
  2.234000E+00 -2.500000E+01  2.019700E+07  7.111000E+01  5.424300E-02  0.000000E+00  9.114900E-02  4.279500E-03  3.303700E-02 -6.403100E+03  1.000000E+00  6.567300E+02  1.055820E+03 -7.113818E-02 -5.607344E-01 -2.016543E+03  5.397887E+04 -2.524402E-07 -2.497879E-06 -2.287857E-08 -2.310445E-07 -8.361180E-09 -8.126434E-08 -7.557552E-13  7.890078E-10 -2.524392E-07 -2.498663E-06 -1.128870E-13  1.184350E-10 -1.345150E-09 -1.354560E-08
  2.531000E+00 -2.500000E+01  2.019700E+07  7.111000E+01  5.421300E-02  0.000000E+00  9.015300E-02  4.282300E-03  3.319400E-02 -6.401000E+03  1.000000E+00  6.567300E+02  1.055140E+03 -7.731998E-02 -5.261362E-01 -1.781201E+03  4.264440E+04 -2.740379E-07 -2.371029E-06 -2.458279E-08 -2.167706E-07 -9.116628E-09 -7.751049E-08 -1.010065E-12  7.746216E-10 -2.740367E-07 -2.371801E-06 -1.509550E-13  1.163285E-10 -1.461050E-09 -1.286490E-08
  2.858000E+00 -2.500000E+01  2.019700E+07  7.111000E+01  5.418200E-02  0.000000E+00  8.929400E-02  4.284700E-03  3.332900E-02 -6.398800E+03  1.000000E+00  6.567300E+02  1.054550E+03 -8.390005E-02 -4.963362E-01 -1.578677E+03  3.382331E+04 -2.970458E-07 -2.262015E-06 -2.641267E-08 -2.046877E-07 -9.919277E-09 -7.425959E-08 -1.292734E-12  7.596741E-10 -2.970444E-07 -2.262778E-06 -1.933100E-13  1.141405E-10 -1.584500E-09 -1.227870E-08
  3.218000E+00 -2.500000E+01  2.019700E+07  7.111000E+01  5.414900E-02  0.000000E+00  8.857100E-02  4.286700E-03  3.344400E-02 -6.396500E+03  1.000000E+00  6.567300E+02  1.054060E+03 -9.097666E-02 -4.711692E-01 -1.403212E+03  2.691794E+04 -3.218188E-07 -2.170089E-06 -2.840538E-08 -1.946004E-07 -1.078004E-08 -7.150558E-08 -1.599751E-12  7.444045E-10 -3.218170E-07 -2.170831E-06 -2.393650E-13  1.119040E-10 -1.717300E-09 -1.178365E-08
  3.613000E+00 -2.500000E+01  2.019700E+07  7.111000E+01  5.411600E-02  0.000000E+00  8.798400E-02  4.288400E-03  3.353700E-02 -6.394100E+03  1.000000E+00  6.567300E+02  1.053660E+03 -9.868807E-02 -4.509592E-01 -1.250286E+03  2.150697E+04 -3.488536E-07 -2.096321E-06 -3.061014E-08 -1.865547E-07 -1.171470E-08 -6.929142E-08 -1.930841E-12  7.290983E-10 -3.488517E-07 -2.097044E-06 -2.890800E-13  1.096625E-10 -1.862100E-09 -1.138560E-08
  4.048000E+00 -2.500000E+01  2.019700E+07  7.111000E+01  5.408300E-02  0.000000E+00  8.752600E-02  4.289700E-03  3.361000E-02 -6.391700E+03  1.000000E+00  6.567300E+02  1.053340E+03 -1.071810E-01 -4.357472E-01 -1.116338E+03  1.725410E+04 -3.786727E-07 -2.040781E-06 -3.307599E-08 -1.804957E-07 -1.274030E-08 -6.762869E-08 -2.284115E-12  7.140393E-10 -3.786717E-07 -2.041497E-06 -3.421800E-13  1.074555E-10 -2.021750E-09 -1.108550E-08
  4.526000E+00 -2.500000E+01  2.019700E+07  7.111000E+01  5.405000E-02  0.000000E+00  8.718300E-02  4.290600E-03  3.366500E-02 -6.389400E+03  1.000000E+00  6.567300E+02  1.053110E+03 -1.166217E-01 -4.254003E-01 -9.986494E+02  1.392781E+04 -4.118638E-07 -2.002939E-06 -3.585352E-08 -1.763255E-07 -1.387660E-08 -6.650646E-08 -2.656817E-12  6.995028E-10 -4.118622E-07 -2.003638E-06 -3.982550E-13  1.053210E-10 -2.199300E-09 -1.088080E-08
  5.052000E+00 -2.500000E+01  2.019700E+07  7.111000E+01  5.401900E-02  0.000000E+00  8.693200E-02  4.291300E-03  3.370500E-02 -6.387100E+03  1.000000E+00  6.567300E+02  1.052940E+03 -1.271641E-01 -4.192586E-01 -8.950204E+02  1.128973E+04 -4.489640E-07 -1.980358E-06 -3.898384E-08 -1.737557E-07 -1.514256E-08 -6.585495E-08 -3.046717E-12  6.856894E-10 -4.489608E-07 -1.981044E-06 -4.569600E-13  1.032955E-10 -2.397650E-09 -1.075850E-08
  5.630000E+00 -2.500000E+01  2.019700E+07  7.111000E+01  5.398800E-02  0.000000E+00  8.673900E-02  4.291900E-03  3.373600E-02 -6.385000E+03  1.000000E+00  6.567300E+02  1.052810E+03 -1.388911E-01 -4.165719E-01 -8.031934E+02  9.197829E+03 -4.902463E-07 -1.970320E-06 -4.247805E-08 -1.724956E-07 -1.654953E-08 -6.559062E-08 -3.451625E-12  6.727731E-10 -4.902435E-07 -1.970992E-06 -5.179650E-13  1.013975E-10 -2.618350E-09 -1.070440E-08
  6.266000E+00 -2.500000E+01  2.019700E+07  7.111000E+01  5.396000E-02  0.000000E+00  8.656200E-02  4.292400E-03  3.376400E-02 -6.382900E+03  1.000000E+00  6.567300E+02  1.052690E+03 -1.518973E-01 -4.160469E-01 -7.218180E+02  7.520824E+03 -5.360147E-07 -1.968131E-06 -4.633920E-08 -1.720536E-07 -1.811139E-08 -6.556846E-08 -3.871448E-12  6.608543E-10 -5.360110E-07 -1.968793E-06 -5.812600E-13  9.964150E-11 -2.863100E-09 -1.069305E-08
  6.965000E+00 -2.500000E+01  2.019700E+07  7.111000E+01  5.393300E-02  0.000000E+00  8.635100E-02  4.293000E-03  3.379800E-02 -6.381100E+03  1.000000E+00  6.567300E+02  1.052540E+03 -1.661649E-01 -4.161682E-01 -6.495904E+02  6.169382E+03 -5.861590E-07 -1.968315E-06 -5.052140E-08 -1.718642E-07 -1.983025E-08 -6.561813E-08 -4.306835E-12  6.499750E-10 -5.861533E-07 -1.968964E-06 -6.469350E-13  9.804350E-11 -3.131400E-09 -1.069475E-08
  7.734000E+00 -2.500000E+01  2.019700E+07  7.111000E+01  5.390900E-02  0.000000E+00  8.604600E-02  4.293800E-03  3.384700E-02 -6.379300E+03  1.000000E+00  6.567300E+02  1.052330E+03 -1.815356E-01 -4.151421E-01 -5.852849E+02  5.065555E+03 -6.400502E-07 -1.964379E-06 -5.491881E-08 -1.712514E-07 -2.169323E-08 -6.553847E-08 -4.756976E-12  6.401904E-10 -6.400440E-07 -1.965018E-06 -7.148500E-13  9.660400E-11 -3.420050E-09 -1.067515E-08
  8.579000E+00 -2.500000E+01  2.019700E+07  7.111000E+01  5.388800E-02  0.000000E+00  8.558400E-02  4.295100E-03  3.392100E-02 -6.377800E+03  1.000000E+00  6.567300E+02  1.052020E+03 -1.977670E-01 -4.106693E-01 -5.279962E+02  4.155228E+03 -6.967439E-07 -1.947974E-06 -5.938309E-08 -1.693533E-07 -2.367928E-08 -6.507020E-08 -5.220300E-12  6.315549E-10 -6.967384E-07 -1.948610E-06 -7.847550E-13  9.533350E-11 -3.724300E-09 -1.058865E-08
  9.508000E+00 -2.500000E+01  2.019700E+07  7.111000E+01  5.387000E-02  0.000000E+00  8.490400E-02  4.297000E-03  3.403100E-02 -6.376600E+03  1.000000E+00  6.567300E+02  1.051560E+03 -2.144506E-01 -4.005528E-01 -4.768769E+02  3.398521E+03 -7.546972E-07 -1.911180E-06 -6.370442E-08 -1.653612E-07 -2.574874E-08 -6.396527E-08 -5.687065E-12  6.241489E-10 -7.546913E-07 -1.911804E-06 -8.551700E-13  9.424350E-11 -4.036150E-09 -1.039250E-08
  1.053000E+01 -2.500000E+01  2.019700E+07  7.111000E+01  5.385700E-02  0.000000E+00  8.395400E-02  4.299700E-03  3.418500E-02 -6.375600E+03  1.000000E+00  6.567300E+02  1.050910E+03 -2.310148E-01 -3.826589E-01 -4.311824E+02  2.765073E+03 -8.117936E-07 -1.846313E-06 -6.762674E-08 -1.585192E-07 -2.784229E-08 -6.197882E-08 -6.136682E-12  6.179060E-10 -8.117868E-07 -1.846926E-06 -9.229850E-13  9.331800E-11 -4.344550E-09 -1.004520E-08
  1.165000E+01 -2.500000E+01  2.019700E+07  7.111000E+01  5.384600E-02  0.000000E+00  8.270100E-02  4.303200E-03  3.438800E-02 -6.374800E+03  1.000000E+00  6.567300E+02  1.050060E+03 -2.467577E-01 -3.555528E-01 -3.903220E+02  2.231019E+03 -8.654857E-07 -1.748306E-06 -7.087885E-08 -1.484060E-07 -2.988295E-08 -5.893822E-08 -6.545914E-12  6.125247E-10 -8.654789E-07 -1.748922E-06 -9.846950E-13  9.252450E-11 -4.636050E-09 -9.518400E-09
  1.289000E+01 -2.500000E+01  2.019700E+07  7.111000E+01  5.383900E-02  0.000000E+00  8.113700E-02  4.307500E-03  3.464400E-02 -6.374300E+03  1.000000E+00  6.567300E+02  1.049000E+03 -2.608011E-01 -3.184346E-01 -3.537101E+02  1.777834E+03 -9.126684E-07 -1.614523E-06 -7.318743E-08 -1.349365E-07 -3.176759E-08 -5.473197E-08 -6.894380E-12  6.075873E-10 -9.126616E-07 -1.615134E-06 -1.037200E-12  9.179600E-11 -4.894100E-09 -8.797800E-09
  1.425000E+01 -2.500000E+01  2.019700E+07  7.111000E+01  5.383400E-02  0.000000E+00  7.928900E-02  4.312700E-03  3.494900E-02 -6.374000E+03  1.000000E+00  6.567300E+02  1.047750E+03 -2.721661E-01 -2.719541E-01 -3.207941E+02  1.388681E+03 -9.499694E-07 -1.447622E-06 -7.432157E-08 -1.186217E-07 -3.337341E-08 -4.940597E-08 -7.159439E-12  6.027237E-10 -9.499621E-07 -1.448222E-06 -1.077150E-12  9.107500E-11 -5.100550E-09 -7.896700E-09
  1.574000E+01 -2.500000E+01  2.019700E+07  7.111000E+01  5.383100E-02  0.000000E+00  7.721800E-02  4.318500E-03  3.529300E-02 -6.373800E+03  1.000000E+00  6.567300E+02  1.046350E+03 -2.799752E-01 -2.181877E-01 -2.911987E+02  1.050778E+03 -9.744609E-07 -1.255410E-06 -7.415523E-08 -1.004793E-07 -3.458174E-08 -4.316906E-08 -7.319750E-12  5.973947E-10 -9.744524E-07 -1.256008E-06 -1.101350E-12  9.028350E-11 -5.239250E-09 -6.856550E-09
  1.739000E+01 -2.500000E+01  2.019800E+07  7.111000E+01  5.382900E-02  0.000000E+00  7.500100E-02  4.324600E-03  3.566500E-02 -6.373600E+03  1.000000E+00  6.567300E+02  1.044860E+03 -2.834352E-01 -1.603582E-01 -2.645155E+02  7.514684E+02 -9.835839E-07 -1.049665E-06 -7.265024E-08 -8.181330E-08 -3.527659E-08 -3.637253E-08 -7.360039E-12  5.909739E-10 -9.835748E-07 -1.050253E-06 -1.107450E-12  8.933000E-11 -5.295900E-09 -5.740400E-09
  1.919000E+01 -2.500000E+01  2.019800E+07  7.111000E+01  5.382800E-02  0.000000E+00  7.272700E-02  4.330900E-03  3.605100E-02 -6.373500E+03  1.000000E+00  6.567400E+02  1.043330E+03 -2.820451E-01 -1.027977E-01 -2.403289E+02  4.802840E+02 -9.758393E-07 -8.458764E-07 -6.987481E-08 -6.408633E-08 -3.537426E-08 -2.951915E-08 -7.211795E-12  5.825504E-10 -9.758310E-07 -8.464592E-07 -1.085250E-12  8.807550E-11 -5.261800E-09 -4.632350E-09
  2.118000E+01 -2.500000E+01  2.019800E+07  7.111000E+01  5.381700E-02  0.000000E+00  7.046500E-02  4.337100E-03  3.643800E-02 -6.372700E+03  1.000000E+00  6.567400E+02  1.041820E+03 -2.759806E-01 -4.961803E-02 -2.183912E+02  2.268163E+02 -9.520554E-07 -6.584592E-07 -6.605279E-08 -4.844762E-08 -3.487615E-08 -2.311436E-08 -6.560408E-12  5.673212E-10 -9.520479E-07 -6.590264E-07 -9.879600E-13  8.580750E-11 -5.140700E-09 -3.610900E-09
  2.336000E+01 -2.500000E+01  2.019800E+07  7.111000E+01  5.374200E-02  0.000000E+00  6.825800E-02  4.343200E-03  3.682000E-02 -6.367400E+03  1.000000E+00  6.567400E+02  1.040340E+03 -2.662331E-01 -4.247737E-03 -1.985006E+02 -1.736242E+01 -9.158062E-07 -4.991513E-07 -6.155210E-08 -3.564354E-08 -3.389235E-08 -1.761435E-08 -5.373464E-12  5.278737E-10 -9.157994E-07 -4.996814E-07 -8.108500E-13  7.995950E-11 -4.951300E-09 -2.740300E-09
  2.576000E+01 -2.500000E+01  2.019800E+07  7.111000E+01  5.358700E-02  0.000000E+00  6.611600E-02  4.349100E-03  3.719400E-02 -6.356300E+03  1.000000E+00  6.567400E+02  1.038910E+03 -2.547084E-01  3.175670E-02 -1.804814E+02 -2.618853E+02 -8.737461E-07 -3.730526E-07 -5.689204E-08 -2.581014E-08 -3.265668E-08 -1.323539E-08 -4.537311E-12  4.704052E-10 -8.737399E-07 -3.735228E-07 -6.863700E-13  7.143850E-11 -4.729600E-09 -2.049050E-09
  2.840000E+01 -2.500000E+01  2.019800E+07  7.111000E+01  5.349200E-02  0.000000E+00  6.406000E-02  4.354700E-03  3.755600E-02 -6.349500E+03  1.000000E+00  6.567400E+02  1.037550E+03 -2.437414E-01  6.011981E-02 -1.641226E+02 -5.477101E+02 -8.339526E-07 -2.739789E-07 -5.265234E-08 -1.830720E-08 -3.146104E-08 -9.741645E-09 -4.271372E-12  4.419151E-10 -8.339497E-07 -2.744209E-07 -6.470300E-13  6.720900E-11 -4.519550E-09 -1.504400E-09
  3.131000E+01 -2.500000E+01  2.019800E+07  7.111000E+01  5.344200E-02  0.000000E+00  6.217100E-02  4.359900E-03  3.789200E-02 -6.346000E+03  1.000000E+00  6.567400E+02  1.036290E+03 -2.338945E-01  8.847727E-02 -1.492378E+02 -1.112946E+03 -7.984325E-07 -1.755818E-07 -4.901997E-08 -1.131700E-08 -3.036894E-08 -6.177770E-09 -4.049892E-12  4.289186E-10 -7.984300E-07 -1.760111E-07 -6.139550E-13  6.527800E-11 -4.331700E-09 -9.637150E-10
  3.450000E+01 -2.500000E+01  2.019800E+07  7.111000E+01  5.341000E-02  0.000000E+00  6.058500E-02  4.364200E-03  3.817600E-02 -6.343600E+03  1.000000E+00  6.567500E+02  1.035240E+03 -2.223893E-01  1.207167E-01 -1.356811E+02 -4.492903E+03 -7.577920E-07 -6.458117E-08 -4.548479E-08 -4.018262E-09 -2.900986E-08 -2.048448E-09 -3.814488E-12  4.210152E-10 -7.577874E-07 -6.500221E-08 -5.785200E-13  6.410300E-11 -4.114700E-09 -3.549300E-10
  3.801000E+01 -2.500000E+01  2.019800E+07  7.111000E+01  5.339600E-02  0.000000E+00  5.942500E-02  4.367400E-03  3.838500E-02 -6.342600E+03  1.000000E+00  6.567500E+02  1.034470E+03 -2.063246E-01  1.556125E-01 -1.233145E+02  3.284591E+03 -7.021468E-07  5.438895E-08 -4.145616E-08  3.237187E-09 -2.700400E-08  2.480812E-09 -3.538234E-12  4.167964E-10 -7.021426E-07  5.397217E-08 -5.367150E-13  6.347400E-11 -3.814900E-09  2.930500E-10
  4.187000E+01 -2.500000E+01  2.019800E+07  7.111000E+01  5.339100E-02  0.000000E+00  5.862300E-02  4.369600E-03  3.853000E-02 -6.342300E+03  1.000000E+00  6.567500E+02  1.033940E+03 -1.855563E-01  1.821227E-01 -1.120473E+02  1.207918E+03 -6.309119E-07  1.440583E-07 -3.682462E-08  8.450014E-09 -2.434126E-08  5.937914E-09 -2.918379E-12  4.119789E-10 -6.309099E-07  1.436466E-07 -4.431100E-13  6.275150E-11 -3.429150E-09  7.805050E-10
  4.612000E+01 -2.500000E+01  2.019800E+07  7.111000E+01  5.327600E-02  0.000000E+00  5.807800E-02  4.371000E-03  3.862900E-02 -6.334100E+03  1.000000E+00  6.567500E+02  1.033590E+03 -1.623152E-01  1.932215E-01 -1.017969E+02  8.433413E+02 -5.515821E-07  1.815194E-07 -3.196011E-08  1.053348E-08 -2.132297E-08  7.366804E-09 -2.310827E-12  3.755865E-10 -5.515821E-07  1.811439E-07 -3.514250E-13  5.731750E-11 -2.998550E-09  9.845850E-10
  5.079000E+01 -2.500000E+01  2.019800E+07  7.111000E+01  5.323500E-02  0.000000E+00  5.778600E-02  4.371800E-03  3.868200E-02 -6.331100E+03  1.000000E+00  6.567500E+02  1.033390E+03 -1.392212E-01  1.925292E-01 -9.246187E+01  7.051122E+02 -4.729657E-07  1.791096E-07 -2.729941E-08  1.033574E-08 -1.830300E-08  7.272606E-09 -1.995195E-12  3.633208E-10 -4.729642E-07  1.787462E-07 -3.036050E-13  5.548300E-11 -2.571450E-09  9.716850E-10
  5.592000E+01 -2.500000E+01  2.019900E+07  7.111000E+01  5.321300E-02  0.000000E+00  5.764200E-02  4.372200E-03  3.870800E-02 -6.329500E+03  1.000000E+00  6.567500E+02  1.033300E+03 -1.180186E-01  1.867565E-01 -8.398395E+01  6.331736E+02 -4.008814E-07  1.595680E-07 -2.309651E-08  9.183774E-09 -1.552112E-08  6.515140E-09 -1.682811E-12  3.570267E-10 -4.008785E-07  1.592112E-07 -2.561550E-13  5.454150E-11 -2.179650E-09  8.655950E-10
  6.156000E+01 -2.500000E+01  2.019900E+07  7.111000E+01  5.320000E-02  0.000000E+00  5.758200E-02  4.372400E-03  3.871900E-02 -6.328600E+03  1.000000E+00  6.567600E+02  1.033260E+03 -9.970443E-02  1.796697E-01 -7.629193E+01  5.899628E+02 -3.386536E-07  1.356041E-07 -1.949714E-08  7.793310E-09 -1.311442E-08  5.585789E-09 -1.416062E-12  3.530916E-10 -3.386522E-07  1.352510E-07 -2.155950E-13  5.395200E-11 -1.841350E-09  7.353350E-10
  6.777000E+01 -2.500000E+01  2.019900E+07  7.111000E+01  5.319300E-02  0.000000E+00  5.756200E-02  4.372500E-03  3.872300E-02 -6.328100E+03  1.000000E+00  6.567600E+02  1.033240E+03 -8.459011E-02  1.730809E-01 -6.930432E+01  5.586091E+02 -2.873108E-07  1.133333E-07 -1.653701E-08  6.506611E-09 -1.112693E-08  4.721983E-09 -1.194416E-12  3.503642E-10 -2.873097E-07  1.129828E-07 -1.818750E-13  5.354250E-11 -1.562150E-09  6.142700E-10
  7.460000E+01 -2.500000E+01  2.019900E+07  7.111000E+01  5.318500E-02  0.000000E+00  5.755400E-02  4.372500E-03  3.872500E-02 -6.327500E+03  1.000000E+00  6.567600E+02  1.033240E+03 -7.154565E-02  1.653075E-01 -6.296182E+01  5.791119E+02 -2.430040E-07  8.703299E-08 -1.398552E-08  4.990776E-09 -9.411231E-09  3.701746E-09 -1.001851E-12  3.477791E-10 -2.430018E-07  8.668522E-08 -1.525750E-13  5.315450E-11 -1.321250E-09  4.713000E-10
  8.210000E+01 -2.500000E+01  2.019900E+07  7.111000E+01  5.317700E-02  0.000000E+00  5.755200E-02  4.372500E-03  3.872500E-02 -6.326900E+03  1.000000E+00  6.567600E+02  1.033240E+03 -5.982651E-02  1.597435E-01 -5.720574E+01  5.909766E+02 -2.032001E-07  6.822035E-08 -1.169465E-08  3.907300E-09 -7.869690E-09  2.971073E-09 -8.303236E-13  3.451085E-10 -2.031987E-07  6.787534E-08 -1.264700E-13  5.275450E-11 -1.104850E-09  3.690250E-10
  9.035000E+01 -2.500000E+01  2.019900E+07  7.111000E+01  5.316800E-02  0.000000E+00  5.755400E-02  4.372500E-03  3.872500E-02 -6.326300E+03  1.000000E+00  6.567600E+02  1.033240E+03 -5.003676E-02  1.559198E-01 -5.198557E+01  5.851712E+02 -1.699496E-07  5.529784E-08 -9.781506E-09  3.163460E-09 -6.581868E-09  2.468229E-09 -6.879824E-13  3.423640E-10 -1.699489E-07  5.495547E-08 -1.048050E-13  5.234300E-11 -9.240350E-10  2.987850E-10
  9.942000E+01 -2.500000E+01  2.019900E+07  7.111000E+01  5.316000E-02  0.000000E+00  5.755800E-02  4.372500E-03  3.872400E-02 -6.325700E+03  1.000000E+00  6.567600E+02  1.033240E+03 -4.219405E-02  1.533179E-01 -4.723789E+01  5.615766E+02 -1.433128E-07  4.650825E-08 -8.249083E-09  2.657748E-09 -5.550145E-09  2.125198E-09 -5.751667E-13  3.394551E-10 -1.433122E-07  4.616877E-08 -8.763450E-14  5.190650E-11 -7.791950E-10  2.510100E-10
  1.094000E+02 -2.500000E+01  2.019900E+07  7.111000E+01  5.315200E-02  0.000000E+00  5.756300E-02  4.372500E-03  3.872300E-02 -6.325200E+03  1.000000E+00  6.567600E+02  1.033250E+03 -3.602348E-02  1.515801E-01 -4.292827E+01  5.223402E+02 -1.223554E-07  4.063984E-08 -7.043471E-09  2.320235E-09 -4.738385E-09  1.895489E-09 -4.881909E-13  3.368154E-10 -1.223549E-07  4.030301E-08 -7.439200E-14  5.151050E-11 -6.652400E-10  2.191150E-10
  1.204000E+02 -2.500000E+01  2.019900E+07  7.111000E+01  5.314600E-02  0.000000E+00  5.756900E-02  4.372500E-03  3.872200E-02 -6.324700E+03  1.000000E+00  6.567600E+02  1.033250E+03 -3.116596E-02  1.504344E-01 -3.901724E+01  4.720130E+02 -1.058573E-07  3.676901E-08 -6.094401E-09  2.097693E-09 -4.099354E-09  1.743712E-09 -4.208326E-13  3.348188E-10 -1.058569E-07  3.643424E-08 -6.413450E-14  5.121100E-11 -5.755350E-10  1.980800E-10
  1.324000E+02 -2.500000E+01  2.019900E+07  7.111000E+01  5.314100E-02  0.000000E+00  5.757500E-02  4.372500E-03  3.872100E-02 -6.324400E+03  1.000000E+00  6.567700E+02  1.033250E+03 -2.731704E-02  1.496637E-01 -3.546260E+01  4.171922E+02 -9.278480E-08  3.416618E-08 -5.342375E-09  1.948111E-09 -3.593011E-09  1.641518E-09 -3.677779E-13  3.333406E-10 -9.278444E-08  3.383287E-08 -5.605400E-14  5.098900E-11 -5.044600E-10  1.839350E-10
  1.457000E+02 -2.500000E+01  2.019900E+07  7.111000E+01  5.313700E-02  0.000000E+00  5.758200E-02  4.372400E-03  3.872000E-02 -6.324100E+03  1.000000E+00  6.567700E+02  1.033260E+03 -2.422964E-02  1.491844E-01 -3.223343E+01  3.604273E+02 -8.229885E-08  3.254996E-08 -4.739125E-09  1.855299E-09 -3.186863E-09  1.577838E-09 -3.253404E-13  3.322068E-10 -8.229852E-08  3.221773E-08 -4.958950E-14  5.081950E-11 -4.474450E-10  1.751550E-10
  1.603000E+02 -2.500000E+01  2.019900E+07  7.111000E+01  5.313300E-02  0.000000E+00  5.758800E-02  4.372400E-03  3.871900E-02 -6.323800E+03  1.000000E+00  6.567700E+02  1.033260E+03 -2.161164E-02  1.489955E-01 -2.930113E+01  3.034366E+02 -7.340718E-08  3.191235E-08 -4.227546E-09  1.818814E-09 -2.842472E-09  1.552281E-09 -2.894929E-13  3.313210E-10 -7.340688E-08  3.158103E-08 -4.412800E-14  5.068700E-11 -3.991000E-10  1.716900E-10
  1.763000E+02 -2.500000E+01  2.019900E+07  7.111000E+01  5.313000E-02  0.000000E+00  5.759400E-02  4.372400E-03  3.871800E-02 -6.323600E+03  1.000000E+00  6.567700E+02  1.033270E+03 -1.914167E-02  1.490003E-01 -2.663184E+01  2.508662E+02 -6.501815E-08  3.192861E-08 -3.744796E-09  1.819970E-09 -2.517562E-09  1.552235E-09 -2.558077E-13  3.306529E-10 -6.501788E-08  3.159798E-08 -3.899550E-14  5.058700E-11 -3.534850E-10  1.717850E-10
  1.940000E+02 -2.500000E+01  2.019900E+07  7.111000E+01  5.312700E-02  0.000000E+00  5.759900E-02  4.372400E-03  3.871700E-02 -6.323400E+03  1.000000E+00  6.567700E+02  1.033270E+03 -1.678771E-02  1.488447E-01 -2.420599E+01  2.106368E+02 -5.702279E-08  3.140351E-08 -3.284613E-09  1.789922E-09 -2.207922E-09  1.531362E-09 -2.237171E-13  3.301082E-10 -5.702258E-08  3.107341E-08 -3.410550E-14  5.050500E-11 -3.100150E-10  1.689350E-10
  2.134000E+02 -2.500000E+01  2.019900E+07  7.111000E+01  5.312400E-02  0.000000E+00  5.760500E-02  4.372400E-03  3.871600E-02 -6.323200E+03  1.000000E+00  6.567700E+02  1.033270E+03 -1.495385E-02  1.483456E-01 -2.201143E+01  1.833224E+02 -5.079401E-08  2.971748E-08 -2.926095E-09  1.692988E-09 -1.966694E-09  1.465536E-09 -1.986036E-13  3.295395E-10 -5.079386E-08  2.938794E-08 -3.027850E-14  5.042050E-11 -2.761500E-10  1.597650E-10
  2.347000E+02 -2.500000E+01  2.019900E+07  7.111000E+01  5.312100E-02  0.000000E+00  5.761000E-02  4.372400E-03  3.871500E-02 -6.323000E+03  1.000000E+00  6.567700E+02  1.033280E+03 -1.400793E-02  1.477402E-01 -2.001177E+01  1.622080E+02 -4.758144E-08  2.767303E-08 -2.741271E-09  1.575381E-09 -1.842259E-09  1.385785E-09 -1.853954E-13  3.289063E-10 -4.758127E-08  2.734412E-08 -2.826650E-14  5.032550E-11 -2.586800E-10  1.486550E-10
  2.581000E+02 -2.500000E+01  2.019900E+07  7.111000E+01  5.311800E-02  0.000000E+00  5.761500E-02  4.372400E-03  3.871400E-02 -6.322700E+03  1.000000E+00  6.567700E+02  1.033280E+03 -1.394754E-02  1.472457E-01 -1.819128E+01  1.424257E+02 -4.737661E-08  2.600246E-08 -2.729701E-09  1.479292E-09 -1.834286E-09  1.320472E-09 -1.839983E-13  3.282425E-10 -4.737640E-08  2.567415E-08 -2.805550E-14  5.022700E-11 -2.575650E-10  1.395750E-10
  2.839000E+02 -2.500000E+01  2.019900E+07  7.111000E+01  5.311400E-02  0.000000E+00  5.762000E-02  4.372400E-03  3.871300E-02 -6.322500E+03  1.000000E+00  6.567700E+02  1.033280E+03 -1.453359E-02  1.468971E-01 -1.653957E+01  1.231994E+02 -4.936749E-08  2.482479E-08 -2.844637E-09  1.411589E-09 -1.911327E-09  1.274250E-09 -1.911419E-13  3.275867E-10 -4.936727E-08  2.449720E-08 -2.914700E-14  5.012850E-11 -2.683850E-10  1.331750E-10
  3.123000E+02 -2.500000E+01  2.019900E+07  7.111000E+01  5.311100E-02  0.000000E+00  5.762400E-02  4.372400E-03  3.871200E-02 -6.322200E+03  1.000000E+00  6.567700E+02  1.033290E+03 -1.551242E-02  1.466404E-01 -1.503858E+01  1.054343E+02 -5.269260E-08  2.395717E-08 -3.036469E-09  1.361732E-09 -2.040029E-09  1.240064E-09 -2.033911E-13  3.269705E-10 -5.269249E-08  2.363019E-08 -3.101700E-14  5.003650E-11 -2.864600E-10  1.284650E-10
  3.434000E+02 -2.500000E+01  2.019900E+07  7.111000E+01  5.310700E-02  0.000000E+00  5.762800E-02  4.372300E-03  3.871200E-02 -6.321900E+03  1.000000E+00  6.567700E+02  1.033290E+03 -1.671391E-02  1.464171E-01 -1.367594E+01  8.989632E+01 -5.677420E-08  2.320395E-08 -3.271899E-09  1.318454E-09 -2.198006E-09  1.210374E-09 -2.184532E-13  3.264214E-10 -5.677398E-08  2.287752E-08 -3.331600E-14  4.995500E-11 -3.086500E-10  1.243700E-10
  3.777000E+02 -2.500000E+01  2.020000E+07  7.111000E+01  5.310300E-02  0.000000E+00  5.763200E-02  4.372300E-03  3.871100E-02 -6.321600E+03  1.000000E+00  6.567800E+02  1.033290E+03 -1.803720E-02  1.461923E-01 -1.243407E+01  7.674428E+01 -6.126949E-08  2.244320E-08 -3.531200E-09  1.274727E-09 -2.371997E-09  1.180479E-09 -2.349642E-13  3.259635E-10 -6.126927E-08  2.211718E-08 -3.583650E-14  4.988700E-11 -3.330900E-10  1.202350E-10
  4.154000E+02 -2.500000E+01  2.020000E+07  7.111000E+01  5.309900E-02  0.000000E+00  5.763600E-02  4.372300E-03  3.871000E-02 -6.321300E+03  1.000000E+00  6.567800E+02  1.033290E+03 -1.943547E-02  1.459476E-01 -1.130483E+01  6.581437E+01 -6.601938E-08  2.161451E-08 -3.805211E-09  1.227063E-09 -2.555850E-09  1.148049E-09 -2.522669E-13  3.256000E-10 -6.601938E-08  2.128893E-08 -3.847850E-14  4.983400E-11 -3.589100E-10  1.157300E-10
  4.568000E+02 -2.500000E+01  2.020000E+07  7.111000E+01  5.309500E-02  0.000000E+00  5.764000E-02  4.372300E-03  3.871000E-02 -6.321000E+03  1.000000E+00  6.567800E+02  1.033300E+03 -2.088095E-02  1.456754E-01 -1.027890E+01  5.671894E+01 -7.092980E-08  2.069414E-08 -4.088484E-09  1.174101E-09 -2.745906E-09  1.112147E-09 -2.699557E-13  3.253170E-10 -7.092980E-08  2.036886E-08 -4.118000E-14  4.979200E-11 -3.856000E-10  1.107300E-10
  5.024000E+02 -2.500000E+01  2.020000E+07  7.111000E+01  5.309000E-02  0.000000E+00  5.764300E-02  4.372300E-03  3.870900E-02 -6.320700E+03  1.000000E+00  6.567800E+02  1.033300E+03 -2.234665E-02  1.453766E-01 -9.346013E+00  4.920309E+01 -7.590898E-08  1.968268E-08 -4.375753E-09  1.115879E-09 -2.938615E-09  1.072777E-09 -2.876305E-13  3.250932E-10 -7.590883E-08  1.935760E-08 -4.388000E-14  4.976000E-11 -4.126650E-10  1.052315E-10
  5.525000E+02 -2.500000E+01  2.020000E+07  7.111000E+01  5.308500E-02  0.000000E+00  5.764700E-02  4.372300E-03  3.870800E-02 -6.320400E+03  1.000000E+00  6.567900E+02  1.033300E+03 -2.378393E-02  1.450623E-01 -8.498067E+00  4.292253E+01 -8.079166E-08  1.861883E-08 -4.657467E-09  1.054624E-09 -3.127594E-09  1.031402E-09 -3.045791E-13  3.248897E-10 -8.079137E-08  1.829394E-08 -4.647000E-14  4.973050E-11 -4.392050E-10  9.945150E-11
  6.076000E+02 -2.500000E+01  2.020000E+07  7.111000E+01  5.307900E-02  0.000000E+00  5.765000E-02  4.372300E-03  3.870800E-02 -6.320000E+03  1.000000E+00  6.567900E+02  1.033300E+03 -2.503475E-02  1.447809E-01 -7.727832E+00  3.729714E+01 -8.504085E-08  1.766692E-08 -4.902658E-09  9.998162E-10 -3.292053E-09  9.942967E-10 -3.180074E-13  3.246164E-10 -8.504058E-08  1.734229E-08 -4.852500E-14  4.969100E-11 -4.623000E-10  9.427600E-11
  6.682000E+02 -2.500000E+01  2.020000E+07  7.111000E+01  5.307000E-02  0.000000E+00  5.765200E-02  4.372400E-03  3.870800E-02 -6.319300E+03  1.000000E+00  6.567900E+02  1.033300E+03 -2.555736E-02  1.446559E-01 -7.027527E+00  3.151522E+01 -8.681654E-08  1.724445E-08 -5.005212E-09  9.755854E-10 -3.360730E-09  9.765178E-10 -2.895890E-13  3.231317E-10 -8.681630E-08  1.692131E-08 -4.425600E-14  4.946950E-11 -4.719050E-10  9.198700E-11
  7.348000E+02 -2.500000E+01  2.020100E+07  7.111000E+01  5.289700E-02  0.000000E+00  5.765400E-02  4.372400E-03  3.870700E-02 -6.306900E+03  1.000000E+00  6.568000E+02  1.033310E+03 -2.610969E-02  1.440112E-01 -6.390466E+00  2.963473E+01 -8.869270E-08  1.512998E-08 -5.113485E-09  8.568467E-10 -3.433314E-09  8.424271E-10 -2.540578E-13  2.685095E-10 -8.869248E-08  1.486147E-08 -3.892850E-14  4.124250E-11 -4.820350E-10  8.077400E-11
  8.081000E+02 -2.500000E+01  2.020100E+07  7.111000E+01  5.281000E-02  0.000000E+00  5.765400E-02  4.372400E-03  3.870700E-02 -6.300600E+03  1.000000E+00  6.568000E+02  1.033310E+03 -2.591136E-02  1.441294E-01 -5.810960E+00  2.378106E+01 -8.801875E-08  1.555819E-08 -5.074702E-09  8.830287E-10 -3.407218E-09  8.343699E-10 -2.396180E-13  2.427807E-10 -8.801856E-08  1.531540E-08 -3.676300E-14  3.735450E-11 -4.783400E-10  8.323250E-11
  8.887000E+02 -2.500000E+01  2.020100E+07  7.111000E+01  5.275900E-02  0.000000E+00  5.765500E-02  4.372400E-03  3.870700E-02 -6.296900E+03  1.000000E+00  6.568100E+02  1.033310E+03 -2.514119E-02  1.434973E-01 -5.283811E+00  2.269635E+01 -8.540268E-08  1.343622E-08 -4.923957E-09  7.614137E-10 -3.305935E-09  7.403354E-10 -2.299388E-13  2.303199E-10 -8.540242E-08  1.320590E-08 -3.529300E-14  3.546900E-11 -4.641150E-10  7.176500E-11
  9.772000E+02 -2.500000E+01  2.020100E+07  7.111000E+01  5.276600E-02  0.000000E+00  5.765700E-02  4.372400E-03  3.870700E-02 -6.297500E+03  1.000000E+00  6.568100E+02  1.033310E+03 -2.684762E-02  1.426155E-01 -4.804949E+00  2.420326E+01 -9.119968E-08  1.045015E-08 -5.258332E-09  5.890504E-10 -3.530311E-09  6.282306E-10 -2.303150E-13  2.339152E-10 -9.119935E-08  1.021623E-08 -3.538450E-14  3.601450E-11 -4.955900E-10  5.551900E-11
  1.075000E+03 -2.500000E+01  2.020200E+07  7.111000E+01  5.265500E-02  0.000000E+00  5.765800E-02  4.372400E-03  3.870700E-02 -6.289500E+03  1.000000E+00  6.568200E+02  1.033310E+03 -2.705035E-02  1.431914E-01 -4.369452E+00  1.672354E+01 -9.188878E-08  1.242950E-08 -5.298243E-09  7.048686E-10 -3.556917E-09  6.771447E-10 -1.743454E-13  2.050029E-10 -9.188856E-08  1.222450E-08 -2.688100E-14  3.163050E-11 -4.992100E-10  6.642450E-11
  1.182000E+03 -2.500000E+01  2.020200E+07  7.111000E+01  5.227900E-02  0.000000E+00  5.766100E-02  4.372500E-03  3.870700E-02 -6.262400E+03  1.000000E+00  6.568300E+02  1.033310E+03 -3.196243E-02  1.407395E-01 -3.973422E+00  5.810420E+01 -1.085749E-07  4.240348E-09 -6.260718E-09  2.374173E-10 -4.202684E-09  2.817191E-10 -9.355131E-14  1.229046E-10 -1.085748E-07  4.117449E-09 -1.455550E-14  1.910250E-11 -5.894950E-10  2.236390E-11
  1.300000E+03 -2.500000E+01  2.020300E+07  7.111000E+01  5.163500E-02  0.000000E+00  5.766400E-02  4.372500E-03  3.870700E-02 -6.215900E+03  1.000000E+00  6.568400E+02  1.033310E+03 -9.045817E-02  1.352532E-01 -3.613294E+00  5.372378E+01 -3.072863E-07 -1.427151E-08 -1.772010E-08 -8.245523E-10 -1.189335E-08 -5.258952E-10  1.579938E-13  2.770154E-11 -3.072863E-07 -1.429922E-08  2.477900E-14  4.344550E-12 -1.608910E-09 -7.761470E-11
  1.429000E+03 -2.500000E+01  2.019900E+07  7.111000E+01  7.043500E-03  0.000000E+00  5.766700E-02  4.372200E-03  3.870400E-02 -1.883000E+03  1.000000E+00  6.567700E+02  1.033310E+03 -1.794629E-01  1.366014E-01 -3.249687E+00  2.744448E+01 -6.183429E-07 -9.657631E-09 -3.628039E-08 -5.569278E-10 -1.360675E-08 -3.737910E-10  1.910897E-13  0.000000E+00 -6.183429E-07 -9.657631E-09  2.996950E-14  0.000000E+00 -3.201800E-09 -5.006735E-11
  1.571000E+03 -2.500000E+01  2.019900E+07  7.111000E+01  0.000000E+00  0.000000E+00  5.932100E-02  1.000000E+00  1.125900E-02  0.000000E+00  1.000000E+00  0.000000E+00  1.028050E+03 -1.316544E-01  1.517766E-01 -2.917482E+00  2.935224E+00 -4.579333E-07  4.241714E-08 -2.715873E-08  2.530143E-09 -5.263827E-09  2.469440E-10  0.000000E+00  0.000000E+00 -4.579333E-07  4.241714E-08  0.000000E+00  0.000000E+00 -2.369280E-09  2.197300E-10
  1.728000E+03 -2.500000E+01  2.019900E+07  7.111000E+01  0.000000E+00  0.000000E+00  5.924200E-02  1.000000E+00  1.257900E-02  0.000000E+00  1.000000E+00  0.000000E+00  1.028300E+03 -4.733096E-02  1.398554E-01 -2.657599E+00  6.457468E+01 -1.644177E-07  1.422412E-09 -9.763891E-09  8.452409E-11 -1.679317E-09  1.361771E-11  0.000000E+00  0.000000E+00 -1.644177E-07  1.422412E-09  0.000000E+00  0.000000E+00 -8.508700E-10  7.362600E-12
  1.900000E+03 -2.500000E+01  2.019900E+07  7.111000E+01  0.000000E+00  0.000000E+00  5.952500E-02  1.000000E+00  7.877800E-03  0.000000E+00  1.000000E+00  0.000000E+00  1.027400E+03 -4.370682E-02  1.391289E-01 -2.428605E+00 -6.873883E+01 -1.510899E-07 -1.084603E-09 -9.016465E-09 -6.318549E-11 -8.120304E-10 -3.137592E-11  0.000000E+00  0.000000E+00 -1.510899E-07 -1.084603E-09  0.000000E+00  0.000000E+00 -7.826000E-10 -5.610400E-12
  2.089000E+03 -2.500000E+01  2.020000E+07  7.111000E+01  0.000000E+00  0.000000E+00  5.985900E-02  1.000000E+00  2.346200E-03  0.000000E+00  1.000000E+00  0.000000E+00  1.026350E+03 -3.876454E-02  1.428362E-01 -2.214828E+00  4.718075E+00 -1.335978E-07  1.163275E-08 -7.996988E-09  6.970361E-10 -3.128285E-10  1.543738E-11  0.000000E+00  0.000000E+00 -1.335978E-07  1.163275E-08  0.000000E+00  0.000000E+00 -6.923850E-10  6.030650E-11
  2.298000E+03 -2.500000E+01  2.020000E+07  7.111000E+01  0.000000E+00  0.000000E+00  5.985900E-02  1.000000E+00  2.336700E-03  0.000000E+00  1.000000E+00  0.000000E+00  1.026350E+03 -3.763303E-02  1.404713E-01 -2.015021E+00  1.272810E+01 -1.296726E-07  3.523094E-09 -7.763573E-09  2.110936E-10 -2.784166E-10  4.842969E-12  0.000000E+00  0.000000E+00 -1.296726E-07  3.523094E-09  0.000000E+00  0.000000E+00 -6.720650E-10  1.826450E-11
  2.527000E+03 -2.500000E+01  2.020000E+07  7.111000E+01  0.000000E+00  0.000000E+00  5.988200E-02  1.000000E+00  1.955200E-03  0.000000E+00  1.000000E+00  0.000000E+00  1.026270E+03 -3.673436E-02  1.401228E-01 -1.832961E+00  1.588982E+01 -1.265282E-07  2.326939E-09 -7.578183E-09  1.394570E-10 -2.238950E-10  2.642541E-12  0.000000E+00  0.000000E+00 -1.265282E-07  2.326939E-09  0.000000E+00  0.000000E+00 -6.558150E-10  1.206350E-11
  2.778000E+03 -2.500000E+01  2.020100E+07  7.111000E+01  0.000000E+00  0.000000E+00  5.990500E-02  1.000000E+00  1.576800E-03  0.000000E+00  1.000000E+00  0.000000E+00  1.026200E+03 -3.452030E-02  1.394335E-01 -1.667739E+00 -8.831584E+02 -1.188498E-07 -3.805824E-11 -7.121445E-09 -2.272667E-12 -1.581678E-10 -1.796990E-13  0.000000E+00  0.000000E+00 -1.188498E-07 -3.805824E-11  0.000000E+00  0.000000E+00 -6.160700E-10 -1.971350E-13
  3.055000E+03 -2.500000E+01  2.020100E+07  7.111000E+01  0.000000E+00  0.000000E+00  5.993600E-02  1.000000E+00  1.061800E-03  0.000000E+00  1.000000E+00  0.000000E+00  1.026100E+03 -2.871906E-02  1.377676E-01 -1.517713E+00 -4.269425E+00 -9.881012E-08 -5.819721E-09 -5.924682E-09 -3.473504E-10 -6.515448E-11 -3.041587E-11  0.000000E+00  0.000000E+00 -9.881012E-08 -5.819721E-09  0.000000E+00  0.000000E+00 -5.122550E-10 -3.014100E-11
  3.359000E+03 -2.500000E+01  2.020100E+07  7.111000E+01  0.000000E+00  0.000000E+00  5.999300E-02  1.000000E+00  1.159100E-04  0.000000E+00  1.000000E+00  0.000000E+00  1.025920E+03 -1.088975E-02  1.335383E-01 -1.380678E+00 -9.766424E-01 -3.744661E-08 -2.042457E-08 -2.246529E-09 -1.223440E-09 -4.340468E-12 -3.380402E-11  0.000000E+00  0.000000E+00 -3.744661E-08 -2.042457E-08  0.000000E+00  0.000000E+00 -1.941505E-10 -1.058545E-10
  3.694000E+03 -2.500000E+01  2.020100E+07  7.111000E+01  0.000000E+00  0.000000E+00  6.000000E-02  1.000000E+00  3.612000E-08  0.000000E+00  1.000000E+00  0.000000E+00  1.025900E+03  9.714591E-04  1.400780E-01 -1.255829E+00  7.970969E+00  3.340695E-09  2.172032E-09  2.004109E-10  1.303219E-10  5.322818E-13  4.289825E-17  0.000000E+00  0.000000E+00  3.340695E-09  2.172032E-09  0.000000E+00  0.000000E+00  1.732100E-11  1.126300E-11
  4.062000E+03 -2.500000E+01  2.020100E+07  7.111000E+01  0.000000E+00  0.000000E+00  6.000000E-02  1.000000E+00  2.696600E-18  0.000000E+00  1.000000E+00  0.000000E+00  1.025900E+03 -6.836078E-04  1.394475E-01 -1.142227E+00  1.417648E+03 -2.350450E-09  1.011188E-11 -1.410271E-10  6.067114E-13 -3.399642E-27  2.282210E-29  0.000000E+00  0.000000E+00 -2.350450E-09  1.011188E-11  0.000000E+00  0.000000E+00 -1.218650E-11  5.243550E-14
  4.467000E+03 -2.500000E+01  2.020100E+07  7.111000E+01  0.000000E+00  0.000000E+00  6.000000E-02  1.000000E+00  2.263800E-20  0.000000E+00  1.000000E+00  0.000000E+00  1.025900E+03 -6.101412E-04  1.394441E-01 -1.038662E+00  2.434571E+05 -2.097850E-09  4.926787E-14 -1.258711E-10  2.956072E-15 -2.503494E-29  9.333389E-34  0.000000E+00  0.000000E+00 -2.097850E-09  4.926787E-14  0.000000E+00  0.000000E+00 -1.087700E-11  2.554800E-16
  4.912000E+03 -2.500000E+01  2.020100E+07  7.111000E+01  0.000000E+00  0.000000E+00  6.000000E-02  1.000000E+00  1.565100E-22  0.000000E+00  1.000000E+00  0.000000E+00  1.025900E+03 -5.547867E-04  1.394444E-01 -9.445672E-01  4.122201E+07 -1.907529E-09  2.475223E-16 -1.144517E-10  1.485132E-17 -1.571522E-31  3.225866E-38  0.000000E+00  0.000000E+00 -1.907529E-09  2.475223E-16  0.000000E+00  0.000000E+00 -9.890200E-12  1.283550E-18
  5.401000E+03 -2.500000E+01  2.020100E+07  7.111000E+01  0.000000E+00  0.000000E+00  6.000000E-02  1.000000E+00  8.940600E-25  0.000000E+00  1.000000E+00  0.000000E+00  1.025900E+03 -5.046034E-04  1.394445E-01 -8.591138E-01  2.080431E+08 -1.734983E-09  3.864779E-17 -1.040989E-10  2.318864E-18 -8.158800E-34  2.975650E-41  0.000000E+00  0.000000E+00 -1.734983E-09  3.864779E-17  0.000000E+00  0.000000E+00 -8.995600E-12  2.004100E-19
  5.939000E+03 -2.500000E+01  2.020100E+07  7.111000E+01  0.000000E+00  0.000000E+00  6.000000E-02  1.000000E+00  4.228900E-27  0.000000E+00  1.000000E+00  0.000000E+00  1.025900E+03 -4.588965E-04  1.394446E-01 -7.812839E-01  3.691835E+08 -1.577828E-09  3.168590E-17 -9.466961E-11  1.901151E-18 -3.506920E-36  1.281631E-43  0.000000E+00  0.000000E+00 -1.577828E-09  3.168590E-17  0.000000E+00  0.000000E+00 -8.180800E-12  1.642920E-19
  6.530000E+03 -2.500000E+01  2.020100E+07  7.111000E+01  0.000000E+00  0.000000E+00  6.000000E-02  1.000000E+00  1.658400E-29  0.000000E+00  1.000000E+00  0.000000E+00  1.025900E+03 -4.172999E-04  1.394445E-01 -7.104544E-01 -7.166983E+08 -1.434806E-09  1.596848E-17 -8.608840E-11  9.581086E-19 -1.249988E-38  2.648281E-46  0.000000E+00  0.000000E+00 -1.434806E-09  1.596848E-17  0.000000E+00  0.000000E+00 -7.439250E-12  8.278950E-20
  7.181000E+03 -2.500000E+01  2.020100E+07  7.111000E+01  0.000000E+00  0.000000E+00  6.000000E-02  1.000000E+00  5.384900E-32  0.000000E+00  1.000000E+00  0.000000E+00  1.025900E+03 -3.794750E-04  1.394444E-01 -6.460477E-01 -9.081799E+07 -1.304752E-09  1.132816E-17 -7.828513E-11  6.796926E-19 -3.688538E-41  2.060556E-49  0.000000E+00  0.000000E+00 -1.304752E-09  1.132816E-17  0.000000E+00  0.000000E+00 -6.764900E-12  5.877000E-20
  7.896000E+03 -2.500000E+01  2.020100E+07  7.111000E+01  0.000000E+00  0.000000E+00  6.000000E-02  1.000000E+00  1.442800E-34  0.000000E+00  1.000000E+00  0.000000E+00  1.025900E+03 -3.451323E-04  1.394444E-01 -5.875732E-01  1.915507E+09 -1.186672E-09 -9.983441E-18 -7.120026E-11 -5.990059E-19 -8.983788E-44 -2.040960E-51  0.000000E+00  0.000000E+00 -1.186672E-09 -9.983441E-18  0.000000E+00  0.000000E+00 -6.152700E-12 -5.174995E-20
  8.682000E+03 -2.500000E+01  2.020100E+07  7.111000E+01  0.000000E+00  0.000000E+00  6.000000E-02  1.000000E+00  3.168200E-37  0.000000E+00  1.000000E+00  0.000000E+00  1.025900E+03 -3.138835E-04  1.394444E-01 -5.343687E-01 -3.371536E+09 -1.079228E-09 -1.447841E-17 -6.475366E-11 -8.687044E-19 -1.790791E-46 -6.270743E-54  0.000000E+00  0.000000E+00 -1.079228E-09 -1.447841E-17  0.000000E+00  0.000000E+00 -5.595650E-12 -7.504750E-20
  9.547000E+03 -2.500000E+01  2.020100E+07  7.111000E+01  0.000000E+00  0.000000E+00  6.000000E-02  1.000000E+00  5.657900E-70  0.000000E+00  1.000000E+00  0.000000E+00  1.025900E+03 -1.494907E-04  1.394444E-01 -2.544986E-01  3.024291E+04 -5.139954E-10 -1.349752E-15 -3.083969E-11 -8.098546E-17 -2.908120E-79 -2.564639E-84  0.000000E+00  0.000000E+00 -5.139954E-10 -1.349752E-15  0.000000E+00  0.000000E+00 -2.665000E-12 -6.984000E-18
  3.750000E-02 -3.500000E+01  2.029900E+07  7.167000E+01  5.381400E-02  0.000000E+00  1.247400E-01  4.237600E-03  2.813900E-02 -6.372500E+03  1.000000E+00  6.552100E+02  1.079040E+03 -5.232163E-04 -2.324522E+00 -2.899682E+04  1.442813E+07 -1.914675E-09 -9.114205E-06 -2.281165E-10 -1.132782E-06 -5.527271E-11 -2.564304E-07  6.786598E-14  6.650113E-10 -1.914750E-09 -9.114884E-06  1.023850E-14  1.006185E-10 -1.001250E-11 -4.751150E-08
  1.162000E-01 -3.500000E+01  2.029900E+07  7.167000E+01  5.381300E-02  0.000000E+00  1.191400E-01  4.254200E-03  2.890200E-02 -6.372400E+03  1.000000E+00  6.552100E+02  1.075060E+03 -1.607702E-03 -2.114793E+00 -4.288796E+04  4.240777E+06 -5.860016E-09 -8.275784E-06 -6.811143E-10 -9.828914E-07 -1.715644E-10 -2.390188E-07  1.843937E-13  6.645434E-10 -5.860206E-09 -8.276449E-06  2.781800E-14  1.005490E-10 -3.070300E-11 -4.329850E-08
  2.028000E-01 -3.500000E+01  2.029900E+07  7.167000E+01  5.381100E-02  0.000000E+00  1.148200E-01  4.267000E-03  2.950400E-02 -6.372300E+03  1.000000E+00  6.552100E+02  1.072000E+03 -2.776519E-03 -1.948287E+00 -2.274762E+04  2.210519E+06 -1.007267E-08 -7.620203E-06 -1.135769E-09 -8.725947E-07 -2.998706E-10 -2.245640E-07  2.693548E-13  6.636215E-10 -1.007294E-08 -7.620865E-06  4.063600E-14  1.004110E-10 -5.289500E-11 -3.998050E-08
  2.980000E-01 -3.500000E+01  2.029900E+07  7.167000E+01  5.380800E-02  0.000000E+00  1.114300E-01  4.276900E-03  2.998500E-02 -6.372100E+03  1.000000E+00  6.552100E+02  1.069620E+03 -4.041484E-03 -1.814906E+00 -1.519710E+04  1.368093E+06 -1.460262E-08 -7.101098E-06 -1.603059E-09 -7.894751E-07 -4.410034E-10 -2.125892E-07  3.329390E-13  6.622309E-10 -1.460297E-08 -7.101768E-06  5.023100E-14  1.002080E-10 -7.683250E-11 -3.733850E-08
  4.027000E-01 -3.500000E+01  2.029900E+07  7.167000E+01  5.380400E-02  0.000000E+00  1.085800E-01  4.285200E-03  3.039400E-02 -6.371800E+03  1.000000E+00  6.552100E+02  1.067630E+03 -5.412703E-03 -1.700961E+00 -1.117803E+04  9.198035E+05 -1.948824E-08 -6.661770E-06 -2.088587E-09 -7.219953E-07 -5.959706E-10 -2.020851E-07  3.801397E-13  6.603425E-10 -1.948863E-08 -6.662419E-06  5.735600E-14  9.992700E-11 -1.027130E-10 -3.509250E-08
  5.178000E-01 -3.500000E+01  2.029900E+07  7.167000E+01  5.379900E-02  0.000000E+00  1.060800E-01  4.292500E-03  3.075800E-02 -6.371500E+03  1.000000E+00  6.552100E+02  1.065880E+03 -6.901468E-03 -1.599431E+00 -8.678281E+03  6.495551E+05 -2.476995E-08 -6.273355E-06 -2.596603E-09 -6.644964E-07 -7.660612E-10 -1.925150E-07  4.133882E-13  6.579182E-10 -2.477038E-08 -6.274006E-06  6.237750E-14  9.957000E-11 -1.307500E-10 -3.310000E-08
  6.444000E-01 -3.500000E+01  2.029900E+07  7.167000E+01  5.379300E-02  0.000000E+00  1.038200E-01  4.299000E-03  3.109100E-02 -6.371100E+03  1.000000E+00  6.552100E+02  1.064310E+03 -8.515864E-03 -1.506516E+00 -6.973964E+03  4.737060E+05 -3.047571E-08 -5.920356E-06 -3.129289E-09 -6.139817E-07 -9.522822E-10 -1.835851E-07  4.338375E-13  6.549134E-10 -3.047615E-08 -5.921017E-06  6.546950E-14  9.912350E-11 -1.610900E-10 -3.128250E-08
  7.835000E-01 -3.500000E+01  2.029900E+07  7.167000E+01  5.378600E-02  0.000000E+00  1.017400E-01  4.305100E-03  3.140100E-02 -6.370600E+03  1.000000E+00  6.552100E+02  1.062860E+03 -1.026403E-02 -1.420018E+00 -5.739642E+03  3.533552E+05 -3.663331E-08 -5.593814E-06 -3.688506E-09 -5.687153E-07 -1.155682E-09 -1.751254E-07  4.420780E-13  6.512826E-10 -3.663372E-08 -5.594468E-06  6.672100E-14  9.858900E-11 -1.938900E-10 -2.959600E-08
  9.366000E-01 -3.500000E+01  2.029900E+07  7.167000E+01  5.377800E-02  0.000000E+00  9.980100E-02  4.310700E-03  3.169200E-02 -6.369900E+03  1.000000E+00  6.552100E+02  1.061520E+03 -1.215456E-02 -1.338662E+00 -4.807576E+03  2.680462E+05 -4.327200E-08 -5.288440E-06 -4.276195E-09 -5.276487E-07 -1.377370E-09 -1.670402E-07  4.382815E-13  6.469808E-10 -4.327242E-08 -5.289091E-06  6.615750E-14  9.795350E-11 -2.293050E-10 -2.801500E-08
  1.105000E+00 -3.500000E+01  2.029900E+07  7.167000E+01  5.376800E-02  0.000000E+00  9.798400E-02  4.315900E-03  3.196700E-02 -6.369200E+03  1.000000E+00  6.552100E+02  1.060260E+03 -1.419418E-02 -1.261757E+00 -4.081015E+03  2.058578E+05 -5.041455E-08 -5.001332E-06 -4.893730E-09 -4.901442E-07 -1.618226E-09 -1.592847E-07  4.221321E-13  6.419685E-10 -5.041499E-08 -5.001973E-06  6.373050E-14  9.720800E-11 -2.674550E-10 -2.652450E-08
  1.290000E+00 -3.500000E+01  2.029900E+07  7.167000E+01  5.375700E-02  0.000000E+00  9.627900E-02  4.320800E-03  3.222700E-02 -6.368400E+03  1.000000E+00  6.552100E+02  1.059080E+03 -1.638929E-02 -1.188985E+00 -3.500855E+03  1.597505E+05 -5.808293E-08 -4.731018E-06 -5.542707E-09 -4.558094E-07 -1.879071E-09 -1.518456E-07  3.929920E-13  6.362171E-10 -5.808330E-08 -4.731655E-06  5.934250E-14  9.636100E-11 -3.084600E-10 -2.511750E-08
  1.493000E+00 -3.500000E+01  2.029900E+07  7.167000E+01  5.374400E-02  0.000000E+00  9.468400E-02  4.325400E-03  3.247200E-02 -6.367500E+03  1.000000E+00  6.552100E+02  1.057990E+03 -1.874557E-02 -1.120385E+00 -3.028895E+03  1.249225E+05 -6.629706E-08 -4.477380E-06 -6.224969E-09 -4.244470E-07 -2.160583E-09 -1.447432E-07  3.500479E-13  6.297150E-10 -6.629738E-08 -4.478010E-06  5.286950E-14  9.539600E-11 -3.524250E-10 -2.379500E-08
  1.717000E+00 -3.500000E+01  2.029900E+07  7.167000E+01  5.373000E-02  0.000000E+00  9.320100E-02  4.329700E-03  3.270200E-02 -6.366500E+03  1.000000E+00  6.552100E+02  1.056970E+03 -2.126467E-02 -1.056159E+00 -2.638637E+03  9.834316E+04 -7.506357E-08 -4.240951E-06 -6.941724E-09 -3.959533E-07 -2.462897E-09 -1.380168E-07  2.924793E-13  6.224822E-10 -7.506385E-08 -4.241568E-06  4.418550E-14  9.432550E-11 -3.993900E-10 -2.255900E-08
  1.963000E+00 -3.500000E+01  2.029900E+07  7.167000E+01  5.371400E-02  0.000000E+00  9.183700E-02  4.333600E-03  3.291400E-02 -6.365400E+03  1.000000E+00  6.552100E+02  1.056030E+03 -2.394368E-02 -9.967259E-01 -2.311281E+03  7.781230E+04 -8.437409E-08 -4.023033E-06 -7.693599E-09 -3.703162E-07 -2.785546E-09 -1.317258E-07  2.197804E-13  6.145721E-10 -8.437422E-08 -4.023631E-06  3.321150E-14  9.315300E-11 -4.493000E-10 -2.141800E-08
  2.234000E+00 -3.500000E+01  2.029900E+07  7.167000E+01  5.369700E-02  0.000000E+00  9.060100E-02  4.337100E-03  3.310800E-02 -6.364200E+03  1.000000E+00  6.552100E+02  1.055180E+03 -2.678543E-02 -9.425855E-01 -2.033817E+03  6.184733E+04 -9.424166E-08 -3.825226E-06 -8.483932E-09 -3.475654E-07 -3.128613E-09 -1.259404E-07  1.321642E-13  6.060752E-10 -9.424166E-08 -3.825830E-06  1.997700E-14  9.189550E-11 -5.022100E-10 -2.038000E-08
  2.531000E+00 -3.500000E+01  2.029900E+07  7.167000E+01  5.367800E-02  0.000000E+00  8.950400E-02  4.340200E-03  3.328100E-02 -6.362900E+03  1.000000E+00  6.552100E+02  1.054430E+03 -2.979285E-02 -8.943068E-01 -1.796686E+03  4.934601E+04 -1.046803E-07 -3.649405E-06 -9.316984E-09 -3.277508E-07 -3.492103E-09 -1.207383E-07  3.074694E-14  5.971100E-10 -1.046803E-07 -3.650000E-06  4.647200E-15  9.056550E-11 -5.581950E-10 -1.945650E-08
  2.858000E+00 -3.500000E+01  2.029900E+07  7.167000E+01  5.365900E-02  0.000000E+00  8.855300E-02  4.342900E-03  3.343100E-02 -6.361500E+03  1.000000E+00  6.552100E+02  1.053780E+03 -3.297250E-02 -8.523984E-01 -1.592581E+03  3.952511E+04 -1.157178E-07 -3.497204E-06 -1.019868E-08 -3.109013E-07 -3.876390E-09 -1.161910E-07 -8.213279E-14  5.878381E-10 -1.157175E-07 -3.497797E-06 -1.242980E-14  8.919000E-11 -6.173900E-10 -1.865550E-08
  3.218000E+00 -3.500000E+01  2.029900E+07  7.167000E+01  5.364000E-02  0.000000E+00  8.775400E-02  4.345200E-03  3.355800E-02 -6.360100E+03  1.000000E+00  6.552100E+02  1.053240E+03 -3.633117E-02 -8.171862E-01 -1.415697E+03  3.176379E+04 -1.273828E-07 -3.369603E-06 -1.113531E-08 -2.969781E-07 -4.281821E-09 -1.123496E-07 -2.041195E-13  5.784283E-10 -1.273826E-07 -3.370181E-06 -3.090050E-14  8.779350E-11 -6.799250E-10 -1.798350E-08
  3.613000E+00 -3.500000E+01  2.029900E+07  7.167000E+01  5.362000E-02  0.000000E+00  8.710900E-02  4.347100E-03  3.366100E-02 -6.358700E+03  1.000000E+00  6.552100E+02  1.052800E+03 -3.988801E-02 -7.889579E-01 -1.261492E+03  2.560990E+04 -1.397472E-07 -3.267477E-06 -1.213675E-08 -2.859533E-07 -4.710207E-09 -1.092592E-07 -3.334501E-13  5.690648E-10 -1.397470E-07 -3.268046E-06 -5.049700E-14  8.640300E-11 -7.461800E-10 -1.744450E-08
  4.048000E+00 -3.500000E+01  2.029900E+07  7.167000E+01  5.360000E-02  0.000000E+00  8.661000E-02  4.348500E-03  3.374100E-02 -6.357300E+03  1.000000E+00  6.552100E+02  1.052460E+03 -4.366636E-02 -7.676303E-01 -1.126393E+03  2.070552E+04 -1.528972E-07 -3.190388E-06 -1.321314E-08 -2.776752E-07 -5.164033E-09 -1.069215E-07 -4.680907E-13  5.599267E-10 -1.528968E-07 -3.190945E-06 -7.091100E-14  8.504600E-11 -8.166050E-10 -1.703800E-08
  4.526000E+00 -3.500000E+01  2.029900E+07  7.167000E+01  5.358100E-02  0.000000E+00  8.624300E-02  4.349500E-03  3.380000E-02 -6.355900E+03  1.000000E+00  6.552100E+02  1.052210E+03 -4.770560E-02 -7.526847E-01 -1.007667E+03  1.680881E+04 -1.669710E-07 -3.136334E-06 -1.437713E-08 -2.718550E-07 -5.647829E-09 -1.052876E-07 -6.062916E-13  5.511850E-10 -1.669704E-07 -3.136886E-06 -9.187600E-14  8.374650E-11 -8.919350E-10 -1.675250E-08
  5.052000E+00 -3.500000E+01  2.029900E+07  7.167000E+01  5.356300E-02  0.000000E+00  8.598000E-02  4.350300E-03  3.384200E-02 -6.354600E+03  1.000000E+00  6.552100E+02  1.052030E+03 -5.205209E-02 -7.431064E-01 -9.031098E+02  1.367062E+04 -1.821280E-07 -3.101610E-06 -1.564055E-08 -2.680463E-07 -6.167286E-09 -1.042520E-07 -7.466200E-13  5.429811E-10 -1.821272E-07 -3.102154E-06 -1.131800E-13  8.252750E-11 -9.730500E-10 -1.656950E-08
  5.630000E+00 -3.500000E+01  2.029900E+07  7.167000E+01  5.354600E-02  0.000000E+00  8.578300E-02  4.350800E-03  3.387400E-02 -6.353400E+03  1.000000E+00  6.552100E+02  1.051890E+03 -5.674128E-02 -7.374230E-01 -8.104554E+02  1.114577E+04 -1.984858E-07 -3.080843E-06 -1.700810E-08 -2.656515E-07 -6.727256E-09 -1.036541E-07 -8.878053E-13  5.354295E-10 -1.984848E-07 -3.081377E-06 -1.346250E-13  8.140450E-11 -1.060550E-09 -1.646050E-08
  6.266000E+00 -3.500000E+01  2.029900E+07  7.167000E+01  5.353000E-02  0.000000E+00  8.560400E-02  4.351300E-03  3.390200E-02 -6.352300E+03  1.000000E+00  6.552100E+02  1.051770E+03 -6.183954E-02 -7.336728E-01 -7.283475E+02  9.100515E+03 -2.162628E-07 -3.066951E-06 -1.848858E-08 -2.639096E-07 -7.336713E-09 -1.032780E-07 -1.029349E-12  5.285812E-10 -2.162618E-07 -3.067479E-06 -1.561300E-13  8.038450E-11 -1.155650E-09 -1.638750E-08
  6.965000E+00 -3.500000E+01  2.029900E+07  7.167000E+01  5.351600E-02  0.000000E+00  8.538800E-02  4.351900E-03  3.393700E-02 -6.351200E+03  1.000000E+00  6.552100E+02  1.051620E+03 -6.739942E-02 -7.295365E-01 -6.554736E+02  7.443024E+03 -2.356223E-07 -3.051553E-06 -2.008066E-08 -2.619332E-07 -8.003678E-09 -1.028678E-07 -1.170959E-12  5.224079E-10 -2.356219E-07 -3.052086E-06 -1.776550E-13  7.946600E-11 -1.259300E-09 -1.630700E-08
  7.734000E+00 -3.500000E+01  2.029900E+07  7.167000E+01  5.350300E-02  0.000000E+00  8.507400E-02  4.352800E-03  3.398800E-02 -6.350300E+03  1.000000E+00  6.552100E+02  1.051410E+03 -7.345801E-02 -7.223696E-01 -5.905953E+02  6.088842E+03 -2.566654E-07 -3.025153E-06 -2.177133E-08 -2.587281E-07 -8.735074E-09 -1.021295E-07 -1.312326E-12  5.168073E-10 -2.566654E-07 -3.025665E-06 -1.991500E-13  7.863250E-11 -1.372100E-09 -1.616900E-08
  8.579000E+00 -3.500000E+01  2.029900E+07  7.167000E+01  5.349100E-02  0.000000E+00  8.459500E-02  4.354200E-03  3.406500E-02 -6.349400E+03  1.000000E+00  6.552100E+02  1.051080E+03 -8.005943E-02 -7.093294E-01 -5.328015E+02  4.979652E+03 -2.795086E-07 -2.977504E-06 -2.354205E-08 -2.532502E-07 -9.539484E-09 -1.007441E-07 -1.453369E-12  5.115884E-10 -2.795077E-07 -2.978018E-06 -2.206000E-13  7.785450E-11 -1.494800E-09 -1.591900E-08
  9.508000E+00 -3.500000E+01  2.029900E+07  7.167000E+01  5.348000E-02  0.000000E+00  8.388900E-02  4.356200E-03  3.417900E-02 -6.348600E+03  1.000000E+00  6.552100E+02  1.050600E+03 -8.721524E-02 -6.875696E-01 -4.812372E+02  4.067985E+03 -3.041459E-07 -2.898487E-06 -2.535756E-08 -2.445177E-07 -1.042243E-08 -9.838755E-08 -1.592912E-12  5.064881E-10 -3.041442E-07 -2.898994E-06 -2.418300E-13  7.709400E-11 -1.627450E-09 -1.550300E-08
  1.053000E+01 -3.500000E+01  2.029900E+07  7.167000E+01  5.346900E-02  0.000000E+00  8.289900E-02  4.359000E-03  3.434000E-02 -6.347800E+03  1.000000E+00  6.552100E+02  1.049930E+03 -9.489039E-02 -6.544613E-01 -4.351500E+02  3.316182E+03 -3.304037E-07 -2.778855E-06 -2.716483E-08 -2.317234E-07 -1.138440E-08 -9.474972E-08 -1.728394E-12  5.011720E-10 -3.304022E-07 -2.779349E-06 -2.624550E-13  7.630100E-11 -1.769250E-09 -1.487250E-08
  1.165000E+01 -3.500000E+01  2.029900E+07  7.167000E+01  5.345700E-02  0.000000E+00  8.158900E-02  4.362700E-03  3.455400E-02 -6.347000E+03  1.000000E+00  6.552100E+02  1.049040E+03 -1.029802E-01 -6.079841E-01 -3.939463E+02  2.692464E+03 -3.578678E-07 -2.611701E-06 -2.889304E-08 -2.144268E-07 -1.241744E-08 -8.957437E-08 -1.856099E-12  4.952373E-10 -3.578658E-07 -2.612200E-06 -2.819150E-13  7.541550E-11 -1.918100E-09 -1.398950E-08
  1.289000E+01 -3.500000E+01  2.029900E+07  7.167000E+01  5.344400E-02  0.000000E+00  7.994900E-02  4.367300E-03  3.482300E-02 -6.346100E+03  1.000000E+00  6.552100E+02  1.047930E+03 -1.112135E-01 -5.470897E-01 -3.570320E+02  2.172896E+03 -3.855618E-07 -2.393817E-06 -3.043840E-08 -1.926913E-07 -1.349226E-08 -8.269962E-08 -1.969317E-12  4.882328E-10 -3.855593E-07 -2.394308E-06 -2.991950E-13  7.437000E-11 -2.068850E-09 -1.283600E-08
  1.425000E+01 -3.500000E+01  2.029900E+07  7.167000E+01  5.342800E-02  0.000000E+00  7.801200E-02  4.372800E-03  3.514400E-02 -6.344900E+03  1.000000E+00  6.552100E+02  1.046620E+03 -1.190642E-01 -4.721629E-01 -3.238417E+02  1.734819E+03 -4.116617E-07 -2.127229E-06 -3.165792E-08 -1.671970E-07 -1.454548E-08 -7.411323E-08 -2.055636E-12  4.796786E-10 -4.116594E-07 -2.127708E-06 -3.124100E-13  7.309200E-11 -2.211750E-09 -1.142050E-08
  1.574000E+01 -3.500000E+01  2.029900E+07  7.167000E+01  5.340700E-02  0.000000E+00  7.585900E-02  4.378900E-03  3.550300E-02 -6.343500E+03  1.000000E+00  6.552100E+02  1.045170E+03 -1.256775E-01 -3.851754E-01 -2.939837E+02  1.360536E+03 -4.332696E-07 -1.819645E-06 -3.237148E-08 -1.391741E-07 -1.546812E-08 -6.398243E-08 -2.095895E-12  4.690462E-10 -4.332671E-07 -1.820113E-06 -3.186650E-13  7.150300E-11 -2.331100E-09 -9.782800E-09
  1.739000E+01 -3.500000E+01  2.029900E+07  7.167000E+01  5.338100E-02  0.000000E+00  7.361800E-02  4.385100E-03  3.588100E-02 -6.341600E+03  1.000000E+00  6.552100E+02  1.043660E+03 -1.296500E-01 -2.897912E-01 -2.670297E+02  1.032574E+03 -4.456746E-07 -1.484569E-06 -3.232303E-08 -1.102495E-07 -1.607623E-08 -5.268641E-08 -2.059007E-12  4.557066E-10 -4.456723E-07 -1.485021E-06 -3.132450E-13  6.950800E-11 -2.401150E-09 -7.993000E-09
  1.919000E+01 -3.500000E+01  2.029900E+07  7.167000E+01  5.334400E-02  0.000000E+00  7.145000E-02  4.391200E-03  3.625100E-02 -6.338900E+03  1.000000E+00  6.552100E+02  1.042210E+03 -1.290320E-01 -1.915581E-01 -2.425449E+02  7.320070E+02 -4.423627E-07 -1.141722E-06 -3.118401E-08 -8.228374E-08 -1.611041E-08 -4.086174E-08 -1.891348E-12  4.384338E-10 -4.423607E-07 -1.142160E-06 -2.879850E-13  6.692400E-11 -2.386300E-09 -6.156150E-09
  2.118000E+01 -3.500000E+01  2.029900E+07  7.167000E+01  5.328600E-02  0.000000E+00  6.951100E-02  4.396600E-03  3.658400E-02 -6.334700E+03  1.000000E+00  6.552100E+02  1.040910E+03 -1.219679E-01 -9.887735E-02 -2.202689E+02  4.354263E+02 -4.171856E-07 -8.201210E-07 -2.868275E-08 -5.742287E-08 -1.531856E-08 -2.954734E-08 -1.543731E-12  4.137374E-10 -4.171837E-07 -8.205329E-07 -2.353750E-13  6.322550E-11 -2.252850E-09 -4.428300E-09
  2.336000E+01 -3.500000E+01  2.030000E+07  7.167000E+01  5.318700E-02  0.000000E+00  6.792500E-02  4.401000E-03  3.685900E-02 -6.327700E+03  1.000000E+00  6.552200E+02  1.039850E+03 -1.084313E-01 -2.462746E-02 -1.999994E+02  1.259638E+02 -3.702158E-07 -5.635214E-07 -2.494611E-08 -3.840396E-08 -1.368179E-08 -2.039659E-08 -1.156849E-12  3.779139E-10 -3.702144E-07 -5.638996E-07 -1.767200E-13  5.785350E-11 -2.000750E-09 -3.046750E-09
  2.576000E+01 -3.500000E+01  2.030000E+07  7.167000E+01  5.308400E-02  0.000000E+00  6.675100E-02  4.404300E-03  3.706300E-02 -6.320300E+03  1.000000E+00  6.552200E+02  1.039070E+03 -9.274504E-02  1.740233E-02 -1.815887E+02 -1.096627E+02 -3.162270E-07 -4.183399E-07 -2.098013E-08 -2.780219E-08 -1.174385E-08 -1.520280E-08 -9.812322E-13  3.466208E-10 -3.162257E-07 -4.186861E-07 -1.501100E-13  5.315250E-11 -1.709950E-09 -2.264350E-09
  2.840000E+01 -3.500000E+01  2.030000E+07  7.167000E+01  5.304800E-02  0.000000E+00  6.586800E-02  4.406700E-03  3.721800E-02 -6.317700E+03  1.000000E+00  6.552200E+02  1.038480E+03 -8.270149E-02  3.009287E-02 -1.649257E+02 -1.648170E+02 -2.815879E-07 -3.739720E-07 -1.838265E-08 -2.433249E-08 -1.051006E-08 -1.365848E-08 -9.658340E-13  3.342384E-10 -2.815868E-07 -3.743073E-07 -1.478250E-13  5.128800E-11 -1.523650E-09 -2.025950E-09
  3.131000E+01 -3.500000E+01  2.030000E+07  7.167000E+01  5.303600E-02  0.000000E+00  6.465900E-02  4.410100E-03  3.743100E-02 -6.316900E+03  1.000000E+00  6.552200E+02  1.037680E+03 -8.419056E-02  4.034773E-02 -1.499230E+02 -2.529997E+02 -2.860577E-07 -3.380888E-07 -1.821881E-08 -2.157342E-08 -1.075741E-08 -1.239605E-08 -1.014769E-12  3.298212E-10 -2.860567E-07 -3.384189E-07 -1.553400E-13  5.062200E-11 -1.549400E-09 -1.833100E-09
  3.450000E+01 -3.500000E+01  2.030000E+07  7.167000E+01  5.303200E-02  0.000000E+00  6.280700E-02  4.415200E-03  3.775900E-02 -6.316500E+03  1.000000E+00  6.552200E+02  1.036450E+03 -9.684733E-02  6.914972E-02 -1.364137E+02 -7.694128E+02 -3.281757E-07 -2.392206E-07 -2.022681E-08 -1.492826E-08 -1.246133E-08 -8.740600E-09 -1.162235E-12  3.278517E-10 -3.281745E-07 -2.395481E-07 -1.779300E-13  5.032350E-11 -1.779850E-09 -1.298660E-09
  3.801000E+01 -3.500000E+01  2.030000E+07  7.167000E+01  5.302400E-02  0.000000E+00  6.065100E-02  4.421200E-03  3.814400E-02 -6.316000E+03  1.000000E+00  6.552200E+02  1.035020E+03 -1.142262E-01  1.154360E-01 -1.241328E+02  1.578886E+03 -3.861107E-07 -8.164674E-08 -2.307000E-08 -4.971636E-09 -1.479168E-08 -2.803079E-09 -1.331192E-12  3.250814E-10 -3.861100E-07 -8.197194E-08 -2.038500E-13  4.990500E-11 -2.096600E-09 -4.448500E-10
  4.187000E+01 -3.500000E+01  2.030000E+07  7.167000E+01  5.300300E-02  0.000000E+00  5.897600E-02  4.425800E-03  3.844600E-02 -6.314500E+03  1.000000E+00  6.552200E+02  1.033910E+03 -1.261366E-01  1.657185E-01 -1.128746E+02  6.363961E+03 -4.257179E-07  8.831447E-08 -2.493783E-08  5.204509E-09 -1.639887E-08  3.695938E-09 -1.345366E-12  3.170023E-10 -4.257161E-07  8.799746E-08 -2.062050E-13  4.868550E-11 -2.313300E-09  4.780075E-10
  4.612000E+01 -3.500000E+01  2.030000E+07  7.167000E+01  5.292500E-02  0.000000E+00  5.820000E-02  4.427900E-03  3.858600E-02 -6.308900E+03  1.000000E+00  6.552200E+02  1.033400E+03 -1.228660E-01  2.038836E-01 -1.025686E+02  7.315019E+02 -4.143839E-07  2.162750E-07 -2.404836E-08  1.264244E-08 -1.600311E-08  8.612801E-09 -1.238583E-12  2.953689E-10 -4.143821E-07  2.159798E-07 -1.900300E-13  4.542250E-11 -2.252350E-09  1.173600E-09
  5.079000E+01 -3.500000E+01  2.030000E+07  7.167000E+01  5.290000E-02  0.000000E+00  5.785000E-02  4.428900E-03  3.865000E-02 -6.307100E+03  1.000000E+00  6.552200E+02  1.033170E+03 -1.092416E-01  2.063099E-01 -9.316598E+01  5.911170E+02 -3.683132E-07  2.242587E-07 -2.128309E-08  1.299801E-08 -1.424060E-08  8.932500E-09 -1.117430E-12  2.869542E-10 -3.683117E-07  2.239718E-07 -1.715050E-13  4.415000E-11 -2.002200E-09  1.217400E-09
  5.592000E+01 -3.500000E+01  2.030000E+07  7.167000E+01  5.288600E-02  0.000000E+00  5.771200E-02  4.429300E-03  3.867500E-02 -6.306100E+03  1.000000E+00  6.552200E+02  1.033080E+03 -9.527273E-02  1.992213E-01 -8.462310E+01  5.280045E+02 -3.211734E-07  2.003917E-07 -1.852624E-08  1.157099E-08 -1.242395E-08  8.014240E-09 -9.697370E-13  2.822639E-10 -3.211719E-07  2.001096E-07 -1.488700E-13  4.344050E-11 -1.746050E-09  1.087850E-09
  6.156000E+01 -3.500000E+01  2.030000E+07  7.167000E+01  5.287600E-02  0.000000E+00  5.765000E-02  4.429500E-03  3.868600E-02 -6.305300E+03  1.000000E+00  6.552200E+02  1.033040E+03 -8.262473E-02  1.893413E-01 -7.687363E+01  4.966965E+02 -2.785166E-07  1.672000E-07 -1.605138E-08  9.636073E-09 -1.077648E-08  6.730892E-09 -8.343874E-13  2.785621E-10 -2.785166E-07  1.669215E-07 -1.281150E-13  4.288000E-11 -1.514200E-09  9.074600E-10
  6.777000E+01 -3.500000E+01  2.030000E+07  7.167000E+01  5.286800E-02  0.000000E+00  5.761100E-02  4.429600E-03  3.869300E-02 -6.304700E+03  1.000000E+00  6.552300E+02  1.033010E+03 -7.165487E-02  1.800336E-01 -6.983439E+01  4.799079E+02 -2.415291E-07  1.359420E-07 -1.391208E-08  7.823374E-09 -9.346719E-09  5.521152E-09 -7.183781E-13  2.756537E-10 -2.415291E-07  1.356664E-07 -1.103200E-13  4.243950E-11 -1.313100E-09  7.375600E-10
  7.460000E+01 -3.500000E+01  2.030000E+07  7.167000E+01  5.286000E-02  0.000000E+00  5.758800E-02  4.429600E-03  3.869700E-02 -6.304200E+03  1.000000E+00  6.552300E+02  1.032990E+03 -6.203546E-02  1.717466E-01 -6.344446E+01  4.759776E+02 -2.091000E-07  1.081145E-07 -1.204044E-08  6.214433E-09 -8.092440E-09  4.443239E-09 -6.166374E-13  2.730393E-10 -2.090997E-07  1.078413E-07 -9.471000E-14  4.204350E-11 -1.136800E-09  5.863000E-10
  8.210000E+01 -3.500000E+01  2.030000E+07  7.167000E+01  5.285200E-02  0.000000E+00  5.757600E-02  4.429700E-03  3.870000E-02 -6.303600E+03  1.000000E+00  6.552300E+02  1.032990E+03 -5.354200E-02  1.649423E-01 -5.764485E+01  4.790222E+02 -1.804696E-07  8.527139E-08 -1.039036E-08  4.896190E-09 -6.984672E-09  3.557522E-09 -5.270461E-13  2.704189E-10 -1.804690E-07  8.500099E-08 -8.096000E-14  4.164650E-11 -9.811650E-10  4.621250E-10
  9.035000E+01 -3.500000E+01  2.030000E+07  7.167000E+01  5.284400E-02  0.000000E+00  5.757200E-02  4.429700E-03  3.870000E-02 -6.303000E+03  1.000000E+00  6.552300E+02  1.032980E+03 -4.624165E-02  1.596712E-01 -5.238496E+01  4.833034E+02 -1.558624E-07  6.757948E-08 -8.973309E-09  3.876421E-09 -6.032365E-09  2.870675E-09 -4.503424E-13  2.677328E-10 -1.558619E-07  6.731170E-08 -6.918850E-14  4.123950E-11 -8.473550E-10  3.659550E-10
  9.942000E+01 -3.500000E+01  2.030000E+07  7.167000E+01  5.283400E-02  0.000000E+00  5.757200E-02  4.429700E-03  3.870000E-02 -6.302400E+03  1.000000E+00  6.552300E+02  1.032980E+03 -4.013697E-02  1.558268E-01 -4.760105E+01  4.813012E+02 -1.352862E-07  5.467905E-08 -7.788915E-09  3.133392E-09 -5.235963E-09  2.368831E-09 -3.869604E-13  2.647852E-10 -1.352858E-07  5.441427E-08 -5.946100E-14  4.079350E-11 -7.354800E-10  2.958350E-10
  1.094000E+02 -3.500000E+01  2.030000E+07  7.167000E+01  5.282600E-02  0.000000E+00  5.757500E-02  4.429700E-03  3.870000E-02 -6.301800E+03  1.000000E+00  6.552300E+02  1.032990E+03 -3.508862E-02  1.532069E-01 -4.325838E+01  4.655868E+02 -1.182708E-07  4.588967E-08 -6.809716E-09  2.627405E-09 -4.577345E-09  2.026152E-09 -3.361798E-13  2.620326E-10 -1.182705E-07  4.562766E-08 -5.166500E-14  4.037600E-11 -6.429700E-10  2.480600E-10
  1.204000E+02 -3.500000E+01  2.030000E+07  7.167000E+01  5.282000E-02  0.000000E+00  5.758000E-02  4.429700E-03  3.869900E-02 -6.301300E+03  1.000000E+00  6.552300E+02  1.032990E+03 -3.088350E-02  1.514705E-01 -3.931727E+01  4.354522E+02 -1.040974E-07  4.006351E-08 -5.994154E-09  2.292130E-09 -4.028711E-09  1.798769E-09 -2.950173E-13  2.599856E-10 -1.040972E-07  3.980359E-08 -4.534350E-14  4.006600E-11 -5.659150E-10  2.163950E-10
  1.324000E+02 -3.500000E+01  2.030000E+07  7.167000E+01  5.281500E-02  0.000000E+00  5.758500E-02  4.429700E-03  3.869800E-02 -6.301000E+03  1.000000E+00  6.552300E+02  1.032990E+03 -2.741027E-02  1.502436E-01 -3.573536E+01  3.977988E+02 -9.239093E-08  3.594772E-08 -5.320561E-09  2.055343E-09 -3.575562E-09  1.638130E-09 -2.613564E-13  2.585366E-10 -9.239069E-08  3.568915E-08 -4.017300E-14  3.984600E-11 -5.022700E-10  1.940250E-10
  1.457000E+02 -3.500000E+01  2.030000E+07  7.167000E+01  5.281200E-02  0.000000E+00  5.759000E-02  4.429700E-03  3.869700E-02 -6.300800E+03  1.000000E+00  6.552300E+02  1.033000E+03 -2.459564E-02  1.494737E-01 -3.248141E+01  3.521965E+02 -8.290441E-08  3.336651E-08 -4.774708E-09  1.906910E-09 -3.208348E-09  1.537252E-09 -2.342177E-13  2.575012E-10 -8.290419E-08  3.310900E-08 -3.600350E-14  3.968950E-11 -4.506950E-10  1.799950E-10
  1.603000E+02 -3.500000E+01  2.030000E+07  7.167000E+01  5.281000E-02  0.000000E+00  5.759600E-02  4.429700E-03  3.869600E-02 -6.300600E+03  1.000000E+00  6.552300E+02  1.033000E+03 -2.216182E-02  1.492677E-01 -2.952655E+01  2.968431E+02 -7.470130E-08  3.267609E-08 -4.302669E-09  1.867349E-09 -2.890821E-09  1.509821E-09 -2.109124E-13  2.567791E-10 -7.470105E-08  3.241930E-08 -3.242200E-14  3.958000E-11 -4.061000E-10  1.762450E-10
  1.763000E+02 -3.500000E+01  2.030100E+07  7.167000E+01  5.280800E-02  0.000000E+00  5.760100E-02  4.429600E-03  3.869500E-02 -6.300500E+03  1.000000E+00  6.552400E+02  1.033000E+03 -1.964723E-02  1.494919E-01 -2.683677E+01  2.404463E+02 -6.622578E-08  3.342687E-08 -3.814840E-09  1.910790E-09 -2.562772E-09  1.538436E-09 -1.869483E-13  2.563646E-10 -6.622556E-08  3.317053E-08 -2.873850E-14  3.951700E-11 -3.600200E-10  1.803300E-10
  1.940000E+02 -3.500000E+01  2.030100E+07  7.167000E+01  5.280700E-02  0.000000E+00  5.760700E-02  4.429600E-03  3.869400E-02 -6.300400E+03  1.000000E+00  6.552400E+02  1.033010E+03 -1.703450E-02  1.493287E-01 -2.439230E+01  2.018932E+02 -5.741937E-08  3.287930E-08 -3.307857E-09  1.879420E-09 -2.221934E-09  1.517026E-09 -1.619839E-13  2.561586E-10 -5.741921E-08  3.262315E-08 -2.490150E-14  3.948550E-11 -3.121450E-10  1.773550E-10
  2.134000E+02 -3.500000E+01  2.030100E+07  7.167000E+01  5.280600E-02  0.000000E+00  5.761200E-02  4.429600E-03  3.869300E-02 -6.300400E+03  1.000000E+00  6.552400E+02  1.033010E+03 -1.500644E-02  1.484256E-01 -2.218085E+01  1.826056E+02 -5.058356E-08  2.985046E-08 -2.914311E-09  1.705083E-09 -1.957366E-09  1.399627E-09 -1.425007E-13  2.559409E-10 -5.058341E-08  2.959451E-08 -2.190700E-14  3.945250E-11 -2.749850E-10  1.608850E-10
  2.347000E+02 -3.500000E+01  2.030100E+07  7.167000E+01  5.280500E-02  0.000000E+00  5.761700E-02  4.429600E-03  3.869300E-02 -6.300300E+03  1.000000E+00  6.552400E+02  1.033010E+03 -1.406229E-02  1.473729E-01 -2.016581E+01  1.701619E+02 -4.740126E-08  2.631886E-08 -2.731200E-09  1.501748E-09 -1.834185E-09  1.262727E-09 -1.333457E-13  2.556556E-10 -4.740112E-08  2.606321E-08 -2.050000E-14  3.940950E-11 -2.576850E-10  1.416900E-10
  2.581000E+02 -3.500000E+01  2.030100E+07  7.167000E+01  5.280400E-02  0.000000E+00  5.762100E-02  4.429600E-03  3.869200E-02 -6.300200E+03  1.000000E+00  6.552400E+02  1.033020E+03 -1.409289E-02  1.465859E-01 -1.833127E+01  1.558123E+02 -4.750468E-08  2.367819E-08 -2.737382E-09  1.349718E-09 -1.838147E-09  1.160272E-09 -1.335108E-13  2.553522E-10 -4.750456E-08  2.342285E-08 -2.052550E-14  3.936350E-11 -2.582450E-10  1.273300E-10
  2.839000E+02 -3.500000E+01  2.030100E+07  7.167000E+01  5.280300E-02  0.000000E+00  5.762600E-02  4.429600E-03  3.869100E-02 -6.300100E+03  1.000000E+00  6.552400E+02  1.033020E+03 -1.476181E-02  1.460961E-01 -1.666684E+01  1.381943E+02 -4.975982E-08  2.203467E-08 -2.867547E-09  1.255119E-09 -1.925367E-09  1.096427E-09 -1.397882E-13  2.550872E-10 -4.975969E-08  2.177957E-08 -2.149100E-14  3.932300E-11 -2.705000E-10  1.184000E-10
  3.123000E+02 -3.500000E+01  2.030100E+07  7.167000E+01  5.280200E-02  0.000000E+00  5.763000E-02  4.429600E-03  3.869000E-02 -6.300100E+03  1.000000E+00  6.552400E+02  1.033020E+03 -1.579218E-02  1.457903E-01 -1.515434E+01  1.196915E+02 -5.323337E-08  2.100867E-08 -3.067935E-09  1.196089E-09 -2.059727E-09  1.056547E-09 -1.495479E-13  2.549004E-10 -5.323304E-08  2.075378E-08 -2.299200E-14  3.929500E-11 -2.893800E-10  1.128250E-10
  3.434000E+02 -3.500000E+01  2.030100E+07  7.167000E+01  5.280200E-02  0.000000E+00  5.763400E-02  4.429600E-03  3.868900E-02 -6.300000E+03  1.000000E+00  6.552400E+02  1.033030E+03 -1.702359E-02  1.455641E-01 -1.378121E+01  1.025497E+02 -5.738454E-08  2.025064E-08 -3.307403E-09  1.152487E-09 -2.220306E-09  1.027143E-09 -1.612869E-13  2.548261E-10 -5.738429E-08  1.999581E-08 -2.479650E-14  3.928350E-11 -3.119450E-10  1.087050E-10
  3.777000E+02 -3.500000E+01  2.030100E+07  7.167000E+01  5.280200E-02  0.000000E+00  5.763800E-02  4.429600E-03  3.868900E-02 -6.300000E+03  1.000000E+00  6.552400E+02  1.033030E+03 -1.836744E-02  1.453579E-01 -1.252976E+01  8.769745E+01 -6.191466E-08  1.955580E-08 -3.568742E-09  1.112508E-09 -2.395553E-09  1.000318E-09 -1.741865E-13  2.548932E-10 -6.191466E-08  1.930090E-08 -2.677950E-14  3.929400E-11 -3.365750E-10  1.049250E-10
  4.154000E+02 -3.500000E+01  2.030100E+07  7.167000E+01  5.280300E-02  0.000000E+00  5.764200E-02  4.429600E-03  3.868800E-02 -6.300100E+03  1.000000E+00  6.552500E+02  1.033030E+03 -1.978411E-02  1.451408E-01 -1.139183E+01  7.524830E+01 -6.669043E-08  1.882718E-08 -3.844264E-09  1.070563E-09 -2.580295E-09  9.723359E-10 -1.878875E-13  2.551131E-10 -6.669043E-08  1.857209E-08 -2.888550E-14  3.932700E-11 -3.625400E-10  1.009615E-10
  4.568000E+02 -3.500000E+01  2.030100E+07  7.167000E+01  5.280400E-02  0.000000E+00  5.764500E-02  4.429600E-03  3.868800E-02 -6.300200E+03  1.000000E+00  6.552500E+02  1.033030E+03 -2.124887E-02  1.449029E-01 -1.035802E+01  6.485618E+01 -7.162844E-08  1.802761E-08 -4.129150E-09  1.024510E-09 -2.771304E-09  9.417496E-10 -2.021725E-13  2.554823E-10 -7.162828E-08  1.777211E-08 -3.108050E-14  3.938250E-11 -3.893800E-10  9.661200E-11
  5.024000E+02 -3.500000E+01  2.030100E+07  7.167000E+01  5.280600E-02  0.000000E+00  5.764800E-02  4.429600E-03  3.868700E-02 -6.300300E+03  1.000000E+00  6.552500E+02  1.033040E+03 -2.273630E-02  1.446437E-01 -9.417952E+00  5.624244E+01 -7.664274E-08  1.715683E-08 -4.418444E-09  9.743364E-10 -2.965273E-09  9.085468E-10 -2.168075E-13  2.559907E-10 -7.664258E-08  1.690083E-08 -3.332900E-14  3.945950E-11 -4.166350E-10  9.187650E-11
  5.525000E+02 -3.500000E+01  2.030100E+07  7.167000E+01  5.280800E-02  0.000000E+00  5.765200E-02  4.429600E-03  3.868700E-02 -6.300500E+03  1.000000E+00  6.552500E+02  1.033040E+03 -2.420137E-02  1.443812E-01 -8.563480E+00  4.894498E+01 -8.158156E-08  1.627352E-08 -4.703407E-09  9.234276E-10 -3.156318E-09  8.749671E-10 -2.313294E-13  2.566117E-10 -8.158156E-08  1.601690E-08 -3.555950E-14  3.955350E-11 -4.434850E-10  8.707150E-11
  6.076000E+02 -3.500000E+01  2.030200E+07  7.167000E+01  5.281000E-02  0.000000E+00  5.765400E-02  4.429600E-03  3.868600E-02 -6.300600E+03  1.000000E+00  6.552600E+02  1.033040E+03 -2.549321E-02  1.441949E-01 -7.787316E+00  4.198761E+01 -8.593670E-08  1.564660E-08 -4.954707E-09  8.872890E-10 -3.324783E-09  8.513430E-10 -2.436338E-13  2.572706E-10 -8.593657E-08  1.538931E-08 -3.745000E-14  3.965300E-11 -4.671600E-10  8.366000E-11
  6.682000E+02 -3.500000E+01  2.030200E+07  7.167000E+01  5.280900E-02  0.000000E+00  5.765700E-02  4.429600E-03  3.868600E-02 -6.300500E+03  1.000000E+00  6.552600E+02  1.033040E+03 -2.598618E-02  1.443109E-01 -7.081620E+00  3.381507E+01 -8.759887E-08  1.603516E-08 -5.050695E-09  9.097430E-10 -3.389053E-09  8.660619E-10 -2.188996E-13  2.569544E-10 -8.759863E-08  1.577822E-08 -3.369900E-14  3.960500E-11 -4.761500E-10  8.577400E-11
  7.348000E+02 -3.500000E+01  2.030200E+07  7.167000E+01  5.262500E-02  0.000000E+00  5.765800E-02  4.429600E-03  3.868600E-02 -6.287300E+03  1.000000E+00  6.552600E+02  1.033040E+03 -2.656853E-02  1.434943E-01 -6.439657E+00  3.350016E+01 -8.956205E-08  1.335486E-08 -5.163970E-09  7.581316E-10 -3.464963E-09  7.140130E-10 -1.859415E-13  2.063887E-10 -8.956183E-08  1.314846E-08 -2.870850E-14  3.192500E-11 -4.867500E-10  7.146350E-11
  8.081000E+02 -3.500000E+01  2.030200E+07  7.167000E+01  5.252600E-02  0.000000E+00  5.765800E-02  4.429600E-03  3.868600E-02 -6.280200E+03  1.000000E+00  6.552700E+02  1.033040E+03 -2.637268E-02  1.440412E-01 -5.855689E+00  2.429399E+01 -8.890168E-08  1.521998E-08 -5.125944E-09  8.671843E-10 -3.439406E-09  7.611576E-10 -1.741686E-13  1.802758E-10 -8.890148E-08  1.503971E-08 -2.692700E-14  2.794250E-11 -4.831250E-10  8.173250E-11
  8.887000E+02 -3.500000E+01  2.030200E+07  7.167000E+01  5.248300E-02  0.000000E+00  5.765900E-02  4.429600E-03  3.868600E-02 -6.277100E+03  1.000000E+00  6.552700E+02  1.033040E+03 -2.550390E-02  1.432304E-01 -5.324492E+00  2.433634E+01 -8.597293E-08  1.250976E-08 -4.957159E-09  7.114625E-10 -3.326095E-09  6.473891E-10 -1.687542E-13  1.709224E-10 -8.597275E-08  1.233885E-08 -2.609650E-14  2.651400E-11 -4.672000E-10  6.705200E-11
  9.772000E+02 -3.500000E+01  2.030300E+07  7.167000E+01  5.250100E-02  0.000000E+00  5.766000E-02  4.429700E-03  3.868600E-02 -6.278400E+03  1.000000E+00  6.552800E+02  1.033040E+03 -2.733579E-02  1.419641E-01 -4.841944E+00  3.074732E+01 -9.214852E-08  8.255257E-09 -5.313383E-09  4.659233E-10 -3.564989E-09  4.867027E-10 -1.683647E-13  1.749550E-10 -9.214836E-08  8.080288E-09 -2.606050E-14  2.712950E-11 -5.007300E-10  4.391100E-11
  1.075000E+03 -3.500000E+01  2.030300E+07  7.167000E+01  5.238100E-02  0.000000E+00  5.766200E-02  4.429700E-03  3.868600E-02 -6.269800E+03  1.000000E+00  6.552900E+02  1.033050E+03 -2.746637E-02  1.432704E-01 -4.403085E+00  1.641668E+01 -9.258889E-08  1.266989E-08 -5.338943E-09  7.220845E-10 -3.581964E-09  6.311830E-10 -1.196198E-13  1.475240E-10 -9.258881E-08  1.252236E-08 -1.858400E-14  2.293150E-11 -5.029850E-10  6.804100E-11
  1.182000E+03 -3.500000E+01  2.030300E+07  7.167000E+01  5.195500E-02  0.000000E+00  5.766400E-02  4.429700E-03  3.868500E-02 -6.239000E+03  1.000000E+00  6.552900E+02  1.033050E+03 -3.253625E-02  1.392833E-01 -4.004007E+00  1.865264E+01 -1.096794E-07 -6.330252E-10 -6.324745E-09 -4.077719E-11 -4.243017E-09  4.644190E-11 -3.727838E-14  7.412863E-11 -1.096794E-07 -7.071549E-10 -5.824000E-15  1.161970E-11 -5.947100E-10 -3.840600E-12
  1.300000E+03 -3.500000E+01  2.030400E+07  7.167000E+01  4.937900E-02  0.000000E+00  5.766700E-02  4.429700E-03  3.868500E-02 -6.051400E+03  1.000000E+00  6.553000E+02  1.033050E+03 -1.164852E-01  1.235914E-01 -3.564831E+00 -2.926524E+00 -4.076955E-07 -5.355492E-08 -2.364090E-08 -3.088297E-09 -1.361495E-08 -2.072100E-09  0.000000E+00  0.000000E+00 -4.076955E-07 -5.355492E-08  0.000000E+00  0.000000E+00 -2.119000E-09 -2.902450E-10
  1.429000E+03 -3.500000E+01  2.029900E+07  7.167000E+01  0.000000E+00  0.000000E+00  5.804900E-02  1.000000E+00  3.236800E-02  0.000000E+00  1.000000E+00  0.000000E+00  1.031830E+03 -1.615004E-01  1.352360E-01 -3.210277E+00 -9.951047E+00 -5.629053E-07 -1.443521E-08 -3.305934E-08 -8.338949E-10 -1.186081E-08 -5.344975E-10  0.000000E+00  0.000000E+00 -5.629053E-07 -1.443521E-08  0.000000E+00  0.000000E+00 -2.907900E-09 -7.472400E-11
  1.571000E+03 -3.500000E+01  2.029900E+07  7.167000E+01  0.000000E+00  0.000000E+00  5.978000E-02  1.000000E+00  3.655100E-03  0.000000E+00  1.000000E+00  0.000000E+00  1.026340E+03 -8.851652E-02  1.597217E-01 -2.965561E+00  1.590570E+00 -3.030652E-07  6.906076E-08 -1.812108E-08  4.133476E-09 -1.043192E-09  1.685910E-10  0.000000E+00  0.000000E+00 -3.030652E-07  6.906076E-08  0.000000E+00  0.000000E+00 -1.570740E-09  3.580450E-10
  1.728000E+03 -3.500000E+01  2.030000E+07  7.167000E+01  0.000000E+00  0.000000E+00  5.982700E-02  1.000000E+00  2.863900E-03  0.000000E+00  1.000000E+00  0.000000E+00  1.026190E+03 -4.367306E-02  1.398243E-01 -2.700699E+00  6.765764E+01 -1.493155E-07  1.290848E-09 -8.940811E-09  7.734441E-11 -3.009322E-10  1.767675E-12  0.000000E+00  0.000000E+00 -1.493155E-07  1.290848E-09  0.000000E+00  0.000000E+00 -7.740850E-10  6.693950E-12
  1.900000E+03 -3.500000E+01  2.030000E+07  7.167000E+01  0.000000E+00  0.000000E+00  5.994000E-02  1.000000E+00  9.933200E-04  0.000000E+00  1.000000E+00  0.000000E+00  1.025830E+03 -3.619280E-02  1.393414E-01 -2.458601E+00 -1.348411E+03 -1.235746E-07 -3.569899E-10 -7.409467E-09 -2.125513E-11 -8.287209E-11 -2.726640E-12  0.000000E+00  0.000000E+00 -1.235746E-07 -3.569899E-10  0.000000E+00  0.000000E+00 -6.407950E-10 -1.848355E-12
  2.089000E+03 -3.500000E+01  2.030000E+07  7.167000E+01  0.000000E+00  0.000000E+00  5.998300E-02  1.000000E+00  2.792500E-04  0.000000E+00  1.000000E+00  0.000000E+00  1.025700E+03 -3.552768E-02  1.425910E-01 -2.236513E+00  5.145889E+00 -1.212554E-07  1.069979E-08 -7.273300E-09  6.418844E-10 -3.306922E-11  1.717542E-12  0.000000E+00  0.000000E+00 -1.212554E-07  1.069979E-08  0.000000E+00  0.000000E+00 -6.288150E-10  5.549550E-11
  2.298000E+03 -3.500000E+01  2.030100E+07  7.167000E+01  0.000000E+00  0.000000E+00  5.998400E-02  1.000000E+00  2.671500E-04  0.000000E+00  1.000000E+00  0.000000E+00  1.025700E+03 -3.793752E-02  1.403429E-01 -2.034443E+00  1.466588E+01 -1.294751E-07  3.055564E-09 -7.766656E-09  1.833057E-10 -3.035640E-11  4.667384E-13  0.000000E+00  0.000000E+00 -1.294751E-07  3.055564E-09  0.000000E+00  0.000000E+00 -6.714450E-10  1.584800E-11
  2.527000E+03 -3.500000E+01  2.030100E+07  7.167000E+01  0.000000E+00  0.000000E+00  5.998800E-02  1.000000E+00  2.010800E-04  0.000000E+00  1.000000E+00  0.000000E+00  1.025680E+03 -3.686760E-02  1.400388E-01 -1.850037E+00  1.830927E+01 -1.258155E-07  2.021159E-09 -7.547626E-09  1.212555E-10 -2.179381E-11  2.316053E-13  0.000000E+00  0.000000E+00 -1.258155E-07  2.021159E-09  0.000000E+00  0.000000E+00 -6.524750E-10  1.048300E-11
  2.778000E+03 -3.500000E+01  2.030100E+07  7.167000E+01  0.000000E+00  0.000000E+00  5.999100E-02  1.000000E+00  1.443200E-04  0.000000E+00  1.000000E+00  0.000000E+00  1.025670E+03 -3.456837E-02  1.394295E-01 -1.682633E+00 -5.911223E+02 -1.179617E-07 -5.128640E-11 -7.076917E-09 -3.074576E-12 -1.329627E-11 -4.321845E-14  0.000000E+00  0.000000E+00 -1.179617E-07 -5.128640E-11  0.000000E+00  0.000000E+00 -6.117550E-10 -2.659050E-13
  3.055000E+03 -3.500000E+01  2.030200E+07  7.167000E+01  0.000000E+00  0.000000E+00  5.999500E-02  1.000000E+00  7.799700E-05  0.000000E+00  1.000000E+00  0.000000E+00  1.025660E+03 -2.841714E-02  1.379580E-01 -1.530273E+00 -4.891626E+00 -9.696467E-08 -5.095651E-09 -5.817620E-09 -3.055535E-10 -4.503115E-12 -3.088140E-12  0.000000E+00  0.000000E+00 -9.696467E-08 -5.095651E-09  0.000000E+00  0.000000E+00 -5.028700E-10 -2.642000E-11
  3.359000E+03 -3.500000E+01  2.030200E+07  7.167000E+01  0.000000E+00  0.000000E+00  6.000000E-02  1.000000E+00  2.916700E-06  0.000000E+00  1.000000E+00  0.000000E+00  1.025650E+03 -1.063995E-02  1.342942E-01 -1.391469E+00 -1.138169E+00 -3.630383E-08 -1.764670E-08 -2.178227E-09 -1.058735E-09 -1.058883E-13 -1.125551E-12  0.000000E+00  0.000000E+00 -3.630383E-08 -1.764670E-08  0.000000E+00  0.000000E+00 -1.882775E-10 -9.150500E-11
  3.694000E+03 -3.500000E+01  2.030200E+07  7.167000E+01  0.000000E+00  0.000000E+00  6.000000E-02  1.000000E+00  7.380900E-10  0.000000E+00  1.000000E+00  0.000000E+00  1.025650E+03  9.430749E-04  1.399889E-01 -1.265576E+00  9.357958E+00  3.217809E-09  1.852053E-09  1.930690E-10  1.111234E-10  1.298166E-14  7.510852E-19  0.000000E+00  0.000000E+00  3.217809E-09  1.852053E-09  0.000000E+00  0.000000E+00  1.668800E-11  9.605950E-12
  4.062000E+03 -3.500000E+01  2.030200E+07  7.167000E+01  0.000000E+00  0.000000E+00  6.000000E-02  1.000000E+00  1.901200E-18  0.000000E+00  1.000000E+00  0.000000E+00  1.025650E+03 -6.856373E-04  1.394480E-01 -1.151024E+00  1.225404E+03 -2.339409E-09  1.158249E-11 -1.403646E-10  6.949487E-13 -2.361990E-27  1.914298E-29  0.000000E+00  0.000000E+00 -2.339409E-09  1.158249E-11  0.000000E+00  0.000000E+00 -1.213250E-11  6.007650E-14
  4.467000E+03 -3.500000E+01  2.030200E+07  7.167000E+01  0.000000E+00  0.000000E+00  6.000000E-02  1.000000E+00  1.620900E-20  0.000000E+00  1.000000E+00  0.000000E+00  1.025650E+03 -6.190621E-04  1.394441E-01 -1.046662E+00  1.934197E+05 -2.112254E-09  6.094163E-14 -1.267353E-10  3.656497E-15 -1.804874E-29  8.592527E-34  0.000000E+00  0.000000E+00 -2.112254E-09  6.094163E-14  0.000000E+00  0.000000E+00 -1.095450E-11  3.160950E-16
  4.912000E+03 -3.500000E+01  2.030200E+07  7.167000E+01  0.000000E+00  0.000000E+00  6.000000E-02  1.000000E+00  1.136800E-22  0.000000E+00  1.000000E+00  0.000000E+00  1.025650E+03 -5.629352E-04  1.394444E-01 -9.518421E-01  3.263769E+07 -1.920750E-09  2.972135E-16 -1.152451E-10  1.783279E-17 -1.149412E-31  2.990803E-38  0.000000E+00  0.000000E+00 -1.920750E-09  2.972135E-16  0.000000E+00  0.000000E+00 -9.961550E-12  1.541550E-18
  5.401000E+03 -3.500000E+01  2.030200E+07  7.167000E+01  0.000000E+00  0.000000E+00  6.000000E-02  1.000000E+00  6.580900E-25  0.000000E+00  1.000000E+00  0.000000E+00  1.025650E+03 -5.120147E-04  1.394445E-01 -8.657306E-01 -2.825874E+08 -1.747008E-09  1.507007E-17 -1.048206E-10  9.042036E-19 -6.047437E-34  9.917510E-42  0.000000E+00  0.000000E+00 -1.747008E-09  1.507007E-17  0.000000E+00  0.000000E+00 -9.060250E-12  7.815700E-20
  5.939000E+03 -3.500000E+01  2.030200E+07  7.167000E+01  0.000000E+00  0.000000E+00  6.000000E-02  1.000000E+00  3.152100E-27  0.000000E+00  1.000000E+00  0.000000E+00  1.025650E+03 -4.656364E-04  1.394446E-01 -7.873012E-01  3.789151E+08 -1.588765E-09  2.817575E-17 -9.532587E-11  1.690544E-18 -2.632172E-36  7.327680E-44  0.000000E+00  0.000000E+00 -1.588765E-09  2.817575E-17  0.000000E+00  0.000000E+00 -8.239550E-12  1.461520E-19
  6.530000E+03 -3.500000E+01  2.030200E+07  7.167000E+01  0.000000E+00  0.000000E+00  6.000000E-02  1.000000E+00  1.250900E-29  0.000000E+00  1.000000E+00  0.000000E+00  1.025650E+03 -4.234288E-04  1.394445E-01 -7.159261E-01 -1.000590E+08 -1.444752E-09  2.489103E-19 -8.668505E-11  1.493470E-20 -9.493846E-39 -9.070201E-48  0.000000E+00  0.000000E+00 -1.444752E-09  2.489103E-19  0.000000E+00  0.000000E+00 -7.492700E-12  1.293500E-21
  7.181000E+03 -3.500000E+01  2.030200E+07  7.167000E+01  0.000000E+00  0.000000E+00  6.000000E-02  1.000000E+00  4.107700E-32  0.000000E+00  1.000000E+00  0.000000E+00  1.025650E+03 -3.850482E-04  1.394444E-01 -6.510234E-01  1.365332E+08 -1.313795E-09  3.369470E-17 -7.882767E-11  2.021685E-18 -2.833241E-41  1.261914E-48  0.000000E+00  0.000000E+00 -1.313795E-09  3.369470E-17  0.000000E+00  0.000000E+00 -6.813550E-12  1.747650E-19
  7.896000E+03 -3.500000E+01  2.030200E+07  7.167000E+01  0.000000E+00  0.000000E+00  6.000000E-02  1.000000E+00  1.112500E-34  0.000000E+00  1.000000E+00  0.000000E+00  1.025650E+03 -3.502012E-04  1.394444E-01 -5.920986E-01  2.077611E+09 -1.194897E-09  1.342825E-17 -7.169381E-11  8.056941E-19 -6.975241E-44  1.216635E-51  0.000000E+00  0.000000E+00 -1.194897E-09  1.342825E-17  0.000000E+00  0.000000E+00 -6.196900E-12  6.965505E-20
  8.682000E+03 -3.500000E+01  2.030200E+07  7.167000E+01  0.000000E+00  0.000000E+00  6.000000E-02  1.000000E+00  2.468200E-37  0.000000E+00  1.000000E+00  0.000000E+00  1.025650E+03 -3.184934E-04  1.394444E-01 -5.384843E-01 -3.527358E+09 -1.086710E-09 -3.922888E-18 -6.520252E-11 -2.353733E-19 -1.404802E-46 -9.846334E-55  0.000000E+00  0.000000E+00 -1.086710E-09 -3.922888E-18  0.000000E+00  0.000000E+00 -5.635850E-12 -2.034450E-20
  9.547000E+03 -3.500000E+01  2.030200E+07  7.167000E+01  0.000000E+00  0.000000E+00  6.000000E-02  1.000000E+00  4.452000E-70  0.000000E+00  1.000000E+00  0.000000E+00  1.025650E+03 -1.516862E-04  1.394444E-01 -2.564587E-01 -9.866158E+05 -5.175586E-10  4.146936E-15 -3.105347E-11  2.488163E-16 -2.304165E-79  1.846211E-84  0.000000E+00  0.000000E+00 -5.175586E-10  4.146936E-15  0.000000E+00  0.000000E+00 -2.684150E-12  2.150670E-17
  3.750000E-02 -4.500000E+01  2.040100E+07  7.222000E+01  5.358700E-02  0.000000E+00  1.258500E-01  4.289700E-03  2.798300E-02 -6.356300E+03  1.000000E+00  6.537300E+02  1.079570E+03 -2.418803E-04 -2.545229E+00 -2.918315E+04  1.459474E+07 -8.794960E-10 -9.868393E-06 -1.056374E-10 -1.236686E-06 -2.524597E-11 -2.763664E-07  5.085293E-14  5.486992E-10 -8.795469E-10 -9.868930E-06  7.721500E-15  8.356650E-11 -4.596400E-12 -5.139750E-08
  1.162000E-01 -4.500000E+01  2.040100E+07  7.222000E+01  5.358700E-02  0.000000E+00  1.201000E-01  4.307000E-03  2.876100E-02 -6.356300E+03  1.000000E+00  6.537300E+02  1.075480E+03 -7.337142E-04 -2.329313E+00 -4.316536E+04  4.294247E+06 -2.657119E-09 -9.004823E-06 -3.112848E-10 -1.077335E-06 -7.737403E-11 -2.590769E-07  1.417636E-13  5.483165E-10 -2.657261E-09 -9.005371E-06  2.152550E-14  8.350850E-11 -1.391340E-11 -4.707550E-08
  2.028000E-01 -4.500000E+01  2.040100E+07  7.222000E+01  5.358500E-02  0.000000E+00  1.156800E-01  4.320200E-03  2.937400E-02 -6.356200E+03  1.000000E+00  6.537300E+02  1.072350E+03 -1.248749E-03 -2.158036E+00 -2.289764E+04  2.240644E+06 -4.500500E-09 -8.330463E-06 -5.112138E-10 -9.602249E-07 -1.333208E-10 -2.446981E-07  2.153741E-13  5.475558E-10 -4.500716E-09 -8.331008E-06  3.270300E-14  8.339500E-11 -2.362100E-11 -4.367600E-08
  2.980000E-01 -4.500000E+01  2.040100E+07  7.222000E+01  5.358300E-02  0.000000E+00  1.122200E-01  4.330500E-03  2.986300E-02 -6.356000E+03  1.000000E+00  6.537300E+02  1.069910E+03 -1.796933E-03 -2.020803E+00 -1.529878E+04  1.388069E+06 -6.449478E-09 -7.796599E-06 -7.129314E-10 -8.719764E-07 -1.938842E-10 -2.327633E-07  2.776947E-13  5.463966E-10 -6.449740E-09 -7.797134E-06  4.216750E-14  8.322250E-11 -3.391800E-11 -4.096900E-08
  4.027000E-01 -4.500000E+01  2.040100E+07  7.222000E+01  5.358000E-02  0.000000E+00  1.093100E-01  4.339100E-03  3.027900E-02 -6.355800E+03  1.000000E+00  6.537300E+02  1.067870E+03 -2.384554E-03 -1.903472E+00 -1.125370E+04  9.341330E+05 -8.527732E-09 -7.344503E-06 -9.199129E-10 -8.002830E-07 -2.596758E-10 -2.222709E-07  3.313286E-13  5.448071E-10 -8.528060E-09 -7.345043E-06  5.031450E-14  8.298600E-11 -4.492600E-11 -3.866650E-08
  5.178000E-01 -4.500000E+01  2.040100E+07  7.222000E+01  5.357500E-02  0.000000E+00  1.067500E-01  4.346700E-03  3.065000E-02 -6.355500E+03  1.000000E+00  6.537300E+02  1.066090E+03 -3.017278E-03 -1.798775E+00 -8.737652E+03  6.603302E+05 -1.075562E-08 -6.944378E-06 -1.134442E-09 -7.391242E-07 -3.313194E-10 -2.126873E-07  3.775247E-13  5.427511E-10 -1.075600E-08 -6.944913E-06  5.733350E-14  8.267900E-11 -5.675150E-11 -3.662050E-08
  6.444000E-01 -4.500000E+01  2.040100E+07  7.222000E+01  5.357000E-02  0.000000E+00  1.044400E-01  4.353500E-03  3.099000E-02 -6.355100E+03  1.000000E+00  6.537300E+02  1.064470E+03 -3.698756E-03 -1.702762E+00 -7.022176E+03  4.820719E+05 -1.314583E-08 -6.580054E-06 -1.357611E-09 -6.852981E-07 -4.092578E-10 -2.037162E-07  4.166994E-13  5.401789E-10 -1.314624E-08 -6.580594E-06  6.328850E-14  8.229550E-11 -6.946250E-11 -3.475100E-08
  7.835000E-01 -4.500000E+01  2.040100E+07  7.222000E+01  5.356400E-02  0.000000E+00  1.023000E-01  4.359800E-03  3.130600E-02 -6.354600E+03  1.000000E+00  6.537300E+02  1.062990E+03 -4.432128E-03 -1.613118E+00 -5.779727E+03  3.600007E+05 -1.570896E-08 -6.242128E-06 -1.590124E-09 -6.369402E-07 -4.938941E-10 -1.951853E-07  4.488137E-13  5.370475E-10 -1.570941E-08 -6.242671E-06  6.817350E-14  8.182850E-11 -8.311650E-11 -3.301150E-08
  9.366000E-01 -4.500000E+01  2.040100E+07  7.222000E+01  5.355600E-02  0.000000E+00  1.003100E-01  4.365600E-03  3.160400E-02 -6.354100E+03  1.000000E+00  6.537300E+02  1.061610E+03 -5.220007E-03 -1.528464E+00 -4.841520E+03  2.734188E+05 -1.845367E-08 -5.924913E-06 -1.832436E-09 -5.929153E-07 -5.855760E-10 -1.869898E-07  4.734154E-13  5.333091E-10 -1.845414E-08 -5.925448E-06  7.192000E-14  8.127100E-11 -9.775850E-11 -3.137400E-08
  1.105000E+00 -4.500000E+01  2.040100E+07  7.222000E+01  5.354700E-02  0.000000E+00  9.843100E-02  4.371100E-03  3.188800E-02 -6.353400E+03  1.000000E+00  6.537300E+02  1.060310E+03 -6.063046E-03 -1.448002E+00 -4.110174E+03  2.102590E+05 -2.138176E-08 -5.625135E-06 -2.084373E-09 -5.525225E-07 -6.844301E-10 -1.790784E-07  4.895646E-13  5.289269E-10 -2.138226E-08 -5.625662E-06  7.438500E-14  8.061700E-11 -1.134050E-10 -2.982250E-08
  1.290000E+00 -4.500000E+01  2.040100E+07  7.222000E+01  5.353600E-02  0.000000E+00  9.665800E-02  4.376300E-03  3.215700E-02 -6.352700E+03  1.000000E+00  6.537300E+02  1.059080E+03 -6.960131E-03 -1.371337E+00 -3.526197E+03  1.633943E+05 -2.448903E-08 -5.341009E-06 -2.345308E-09 -5.153237E-07 -7.903683E-10 -1.714281E-07  4.960444E-13  5.238771E-10 -2.448953E-08 -5.341534E-06  7.538300E-14  7.986400E-11 -1.300300E-10 -2.834800E-08
  1.493000E+00 -4.500000E+01  2.040100E+07  7.222000E+01  5.352400E-02  0.000000E+00  9.498700E-02  4.381100E-03  3.241400E-02 -6.351800E+03  1.000000E+00  6.537300E+02  1.057930E+03 -7.907560E-03 -1.298427E+00 -3.051149E+03  1.279622E+05 -2.776248E-08 -5.072135E-06 -2.614010E-09 -4.810935E-07 -9.029781E-10 -1.640515E-07  4.915864E-13  5.181580E-10 -2.776291E-08 -5.072673E-06  7.472150E-14  7.901000E-11 -1.475600E-10 -2.694950E-08
  1.717000E+00 -4.500000E+01  2.040100E+07  7.222000E+01  5.351000E-02  0.000000E+00  9.341700E-02  4.385700E-03  3.265600E-02 -6.350800E+03  1.000000E+00  6.537300E+02  1.056850E+03 -8.896799E-03 -1.229422E+00 -2.658341E+03  1.008922E+05 -3.117254E-08 -4.818888E-06 -2.888066E-09 -4.497112E-07 -1.021256E-09 -1.569798E-07  4.751156E-13  5.118038E-10 -3.117296E-08 -4.819383E-06  7.223550E-14  7.806150E-11 -1.658450E-10 -2.562900E-08
  1.963000E+00 -4.500000E+01  2.040100E+07  7.222000E+01  5.349500E-02  0.000000E+00  9.195700E-02  4.389900E-03  3.288300E-02 -6.349800E+03  1.000000E+00  6.537300E+02  1.055850E+03 -9.913421E-03 -1.164709E+00 -2.328851E+03  7.995469E+04 -3.466982E-08 -4.582426E-06 -3.163702E-09 -4.211658E-07 -1.143461E-09 -1.502681E-07  4.461362E-13  5.048836E-10 -3.467023E-08 -4.582930E-06  6.784750E-14  7.702800E-11 -1.846150E-10 -2.439350E-08
  2.234000E+00 -4.500000E+01  2.040100E+07  7.222000E+01  5.347900E-02  0.000000E+00  9.061400E-02  4.393800E-03  3.309400E-02 -6.348600E+03  1.000000E+00  6.537300E+02  1.054930E+03 -1.094062E-02 -1.104799E+00 -2.049583E+03  6.364801E+04 -3.819720E-08 -4.364399E-06 -3.436981E-09 -3.954942E-07 -1.267507E-09 -1.439854E-07  4.052192E-13  4.974987E-10 -3.819759E-08 -4.364902E-06  6.164250E-14  7.592500E-11 -2.035600E-10 -2.325200E-08
  2.531000E+00 -4.500000E+01  2.040100E+07  7.222000E+01  5.346200E-02  0.000000E+00  8.940000E-02  4.397300E-03  3.328500E-02 -6.347400E+03  1.000000E+00  6.537300E+02  1.054100E+03 -1.195419E-02 -1.050232E+00 -1.810897E+03  5.085489E+04 -4.167250E-08 -4.166589E-06 -3.702287E-09 -3.727467E-07 -1.390393E-09 -1.382046E-07  3.540182E-13  4.897760E-10 -4.167288E-08 -4.167084E-06  5.387050E-14  7.477050E-11 -2.222400E-10 -2.221450E-08
  2.858000E+00 -4.500000E+01  2.040100E+07  7.222000E+01  5.344400E-02  0.000000E+00  8.832700E-02  4.400400E-03  3.345400E-02 -6.346100E+03  1.000000E+00  6.537300E+02  1.053360E+03 -1.292804E-02 -1.001761E+00 -1.605440E+03  4.078414E+04 -4.500771E-08 -3.991474E-06 -3.953940E-09 -3.530356E-07 -1.508838E-09 -1.330241E-07  2.950343E-13  4.818709E-10 -4.500802E-08 -3.991954E-06  4.491000E-14  7.358850E-11 -2.401800E-10 -2.129450E-08
  3.218000E+00 -4.500000E+01  2.040100E+07  7.222000E+01  5.342500E-02  0.000000E+00  8.740500E-02  4.403100E-03  3.360100E-02 -6.344700E+03  1.000000E+00  6.537300E+02  1.052730E+03 -1.383252E-02 -9.598523E-01 -1.427356E+03  3.280744E+04 -4.810289E-08 -3.840513E-06 -4.185556E-09 -3.363728E-07 -1.619093E-09 -1.285092E-07  2.311202E-13  4.739319E-10 -4.810302E-08 -3.840986E-06  3.519250E-14  7.240100E-11 -2.568350E-10 -2.050050E-08
  3.613000E+00 -4.500000E+01  2.040100E+07  7.222000E+01  5.340700E-02  0.000000E+00  8.664200E-02  4.405300E-03  3.372300E-02 -6.343400E+03  1.000000E+00  6.537300E+02  1.052210E+03 -1.464228E-02 -9.251159E-01 -1.272068E+03  2.646895E+04 -5.087275E-08 -3.715706E-06 -4.392019E-09 -3.228211E-07 -1.717920E-09 -1.247443E-07  1.651452E-13  4.661197E-10 -5.087275E-08 -3.716174E-06  2.515500E-14  7.123150E-11 -2.717350E-10 -1.984250E-08
  4.048000E+00 -4.500000E+01  2.040100E+07  7.222000E+01  5.338900E-02  0.000000E+00  8.603900E-02  4.407000E-03  3.381900E-02 -6.342100E+03  1.000000E+00  6.537300E+02  1.051800E+03 -1.534051E-02 -8.976704E-01 -1.135981E+03  2.140699E+04 -5.326131E-08 -3.617299E-06 -4.570245E-09 -3.122761E-07 -1.803133E-09 -1.217545E-07  9.969519E-14  4.585858E-10 -5.326131E-08 -3.617752E-06  1.519050E-14  7.010400E-11 -2.845850E-10 -1.932400E-08
  4.526000E+00 -4.500000E+01  2.040100E+07  7.222000E+01  5.337100E-02  0.000000E+00  8.558600E-02  4.408300E-03  3.389200E-02 -6.340900E+03  1.000000E+00  6.537300E+02  1.051490E+03 -1.592416E-02 -8.772261E-01 -1.016346E+03  1.737865E+04 -5.525911E-08 -3.544091E-06 -4.720297E-09 -3.045014E-07 -1.874263E-09 -1.195218E-07  3.689495E-14  4.514761E-10 -5.525911E-08 -3.544540E-06  5.622860E-15  6.903900E-11 -2.953300E-10 -1.893700E-08
  5.052000E+00 -4.500000E+01  2.040100E+07  7.222000E+01  5.335500E-02  0.000000E+00  8.526200E-02  4.409300E-03  3.394400E-02 -6.339700E+03  1.000000E+00  6.537300E+02  1.051270E+03 -1.640798E-02 -8.629834E-01 -9.109455E+02  1.413118E+04 -5.691722E-08 -3.493104E-06 -4.846336E-09 -2.990964E-07 -1.933067E-09 -1.179671E-07 -2.117057E-14  4.449168E-10 -5.691722E-08 -3.493550E-06 -3.229690E-15  6.805600E-11 -3.042400E-10 -1.866800E-08
  5.630000E+00 -4.500000E+01  2.040100E+07  7.222000E+01  5.334000E-02  0.000000E+00  8.503500E-02  4.409900E-03  3.398000E-02 -6.338700E+03  1.000000E+00  6.537300E+02  1.051120E+03 -1.682781E-02 -8.536485E-01 -8.175020E+02  1.151776E+04 -5.835799E-08 -3.459622E-06 -4.957353E-09 -2.954970E-07 -1.983927E-09 -1.169559E-07 -7.311473E-14  4.390002E-10 -5.835799E-08 -3.460061E-06 -1.115505E-14  6.716950E-11 -3.119750E-10 -1.849150E-08
  6.266000E+00 -4.500000E+01  2.040100E+07  7.222000E+01  5.332700E-02  0.000000E+00  8.486200E-02  4.410400E-03  3.400800E-02 -6.337700E+03  1.000000E+00  6.537300E+02  1.051000E+03 -1.725928E-02 -8.473265E-01 -7.346579E+02  9.401678E+03 -5.984038E-08 -3.436806E-06 -5.072840E-09 -2.929437E-07 -2.036042E-09 -1.162839E-07 -1.184828E-13  4.337567E-10 -5.984026E-08 -3.437239E-06 -1.808050E-14  6.638300E-11 -3.199300E-10 -1.837100E-08
  6.965000E+00 -4.500000E+01  2.040100E+07  7.222000E+01  5.331500E-02  0.000000E+00  8.468700E-02  4.410900E-03  3.403700E-02 -6.336800E+03  1.000000E+00  6.537300E+02  1.050880E+03 -1.780613E-02 -8.417119E-01 -6.610998E+02  7.688624E+03 -6.171946E-08 -3.416355E-06 -5.219373E-09 -2.905350E-07 -2.102066E-09 -1.157012E-07 -1.572746E-13  4.291199E-10 -6.171923E-08 -3.416792E-06 -2.400500E-14  6.568750E-11 -3.300150E-10 -1.826400E-08
  7.734000E+00 -4.500000E+01  2.040100E+07  7.222000E+01  5.330400E-02  0.000000E+00  8.445000E-02  4.411600E-03  3.407500E-02 -6.336100E+03  1.000000E+00  6.537300E+02  1.050720E+03 -1.860590E-02 -8.341155E-01 -5.955905E+02  6.291258E+03 -6.446541E-08 -3.388650E-06 -5.431939E-09 -2.872444E-07 -2.198789E-09 -1.149140E-07 -1.903785E-13  4.249246E-10 -6.446520E-08 -3.389072E-06 -2.906350E-14  6.505850E-11 -3.447600E-10 -1.811900E-08
  8.579000E+00 -4.500000E+01  2.040100E+07  7.222000E+01  5.329400E-02  0.000000E+00  8.408300E-02  4.412700E-03  3.413400E-02 -6.335300E+03  1.000000E+00  6.537300E+02  1.050470E+03 -1.983944E-02 -8.215905E-01 -5.372183E+02  5.149015E+03 -6.869600E-08 -3.343148E-06 -5.755899E-09 -2.819751E-07 -2.348363E-09 -1.135972E-07 -2.201648E-13  4.209000E-10 -6.869581E-08 -3.343567E-06 -3.361700E-14  6.445400E-11 -3.674950E-10 -1.788050E-08
  9.508000E+00 -4.500000E+01  2.040100E+07  7.222000E+01  5.328300E-02  0.000000E+00  8.351500E-02  4.414300E-03  3.422600E-02 -6.334600E+03  1.000000E+00  6.537300E+02  1.050090E+03 -2.172372E-02 -8.010746E-01 -4.851317E+02  4.212517E+03 -7.514913E-08 -3.268965E-06 -6.243017E-09 -2.736391E-07 -2.577663E-09 -1.114083E-07 -2.505091E-13  4.167082E-10 -7.514897E-08 -3.269386E-06 -3.825850E-14  6.382450E-11 -4.022000E-10 -1.749050E-08
  1.053000E+01 -4.500000E+01  2.040100E+07  7.222000E+01  5.327100E-02  0.000000E+00  8.267800E-02  4.416700E-03  3.436200E-02 -6.333700E+03  1.000000E+00  6.537300E+02  1.049520E+03 -2.450728E-02 -7.695517E-01 -4.385848E+02  3.442552E+03 -8.466383E-08 -3.155528E-06 -6.947140E-09 -2.612666E-07 -2.918077E-09 -1.079999E-07 -2.859405E-13  4.119867E-10 -8.466361E-08 -3.155938E-06 -4.368100E-14  6.311550E-11 -4.534150E-10 -1.689300E-08
  1.165000E+01 -4.500000E+01  2.040100E+07  7.222000E+01  5.325700E-02  0.000000E+00  8.151100E-02  4.420000E-03  3.455200E-02 -6.332700E+03  1.000000E+00  6.537300E+02  1.048730E+03 -2.845346E-02 -7.243126E-01 -3.969924E+02  2.806114E+03 -9.811667E-08 -2.993503E-06 -7.915548E-09 -2.441484E-07 -3.403932E-09 -1.030436E-07 -3.305187E-13  4.063511E-10 -9.811633E-08 -2.993909E-06 -5.050600E-14  6.226900E-11 -5.259200E-10 -1.603850E-08
  1.289000E+01 -4.500000E+01  2.040100E+07  7.222000E+01  5.323900E-02  0.000000E+00  7.996300E-02  4.424500E-03  3.480600E-02 -6.331400E+03  1.000000E+00  6.537300E+02  1.047680E+03 -3.378164E-02 -6.632238E-01 -3.597730E+02  2.278373E+03 -1.162160E-07 -2.775849E-06 -9.169009E-09 -2.219785E-07 -4.065909E-09 -9.625525E-08 -3.870069E-13  3.993755E-10 -1.162152E-07 -2.776255E-06 -5.916000E-14  6.122000E-11 -6.236400E-10 -1.488800E-08
  1.425000E+01 -4.500000E+01  2.040100E+07  7.222000E+01  5.321700E-02  0.000000E+00  7.800400E-02  4.430100E-03  3.513000E-02 -6.329800E+03  1.000000E+00  6.537300E+02  1.046350E+03 -4.057042E-02 -5.850153E-01 -3.263782E+02  1.835777E+03 -1.391662E-07 -2.498858E-06 -1.067457E-08 -1.949608E-07 -4.919590E-09 -8.742622E-08 -4.555697E-13  3.906260E-10 -1.391656E-07 -2.499250E-06 -6.967450E-14  5.990450E-11 -7.478350E-10 -1.341900E-08
  1.574000E+01 -4.500000E+01  2.040100E+07  7.222000E+01  5.318800E-02  0.000000E+00  7.562100E-02  4.436800E-03  3.552800E-02 -6.327800E+03  1.000000E+00  6.537300E+02  1.044750E+03 -4.860506E-02 -4.893272E-01 -2.964357E+02  1.459538E+03 -1.661546E-07 -2.162238E-06 -1.231269E-08 -1.637797E-07 -5.946279E-09 -7.643056E-08 -5.309035E-13  3.797187E-10 -1.661546E-07 -2.162616E-06 -8.124550E-14  5.826300E-11 -8.943300E-10 -1.162850E-08
  1.739000E+01 -4.500000E+01  2.040100E+07  7.222000E+01  5.315300E-02  0.000000E+00  7.282700E-02  4.444800E-03  3.600000E-02 -6.325200E+03  1.000000E+00  6.537300E+02  1.042870E+03 -5.708369E-02 -3.769141E-01 -2.695196E+02  1.129803E+03 -1.943814E-07 -1.769710E-06 -1.383145E-08 -1.295556E-07 -7.053928E-09 -6.326144E-08 -5.955938E-13  3.662952E-10 -1.943809E-07 -1.770074E-06 -9.121500E-14  5.624100E-11 -1.048190E-09 -9.532650E-09
  1.919000E+01 -4.500000E+01  2.040100E+07  7.222000E+01  5.310700E-02  0.000000E+00  6.970800E-02  4.453600E-03  3.653400E-02 -6.321900E+03  1.000000E+00  6.537300E+02  1.040780E+03 -6.431138E-02 -2.509097E-01 -2.451492E+02  8.210955E+02 -2.181045E-07 -1.333192E-06 -1.484606E-08 -9.402498E-08 -8.030893E-09 -4.819807E-08 -6.119940E-13  3.497737E-10 -2.181041E-07 -1.333541E-06 -9.382100E-14  5.375050E-11 -1.178400E-09 -7.193950E-09
  2.118000E+01 -4.500000E+01  2.040100E+07  7.222000E+01  5.304300E-02  0.000000E+00  6.657000E-02  4.462400E-03  3.707900E-02 -6.317300E+03  1.000000E+00  6.537300E+02  1.038680E+03 -6.764096E-02 -1.211073E-01 -2.229365E+02  4.904552E+02 -2.285761E-07 -8.870466E-07 -1.493557E-08 -6.029317E-08 -8.525126E-09 -3.237014E-08 -5.513886E-13  3.286774E-10 -2.285757E-07 -8.873754E-07 -8.464550E-14  5.056750E-11 -1.237050E-09 -4.794600E-09
  2.336000E+01 -4.500000E+01  2.040100E+07  7.222000E+01  5.295400E-02  0.000000E+00  6.412100E-02  4.469300E-03  3.750900E-02 -6.311000E+03  1.000000E+00  6.537300E+02  1.037050E+03 -6.350225E-02 -7.478772E-03 -2.025032E+02  4.342845E+01 -2.141323E-07 -4.993314E-07 -1.364292E-08 -3.302621E-08 -8.047764E-09 -1.827010E-08 -4.722727E-13  3.028851E-10 -2.141316E-07 -4.996337E-07 -7.260950E-14  4.667000E-11 -1.160000E-09 -2.702550E-09
  2.576000E+01 -4.500000E+01  2.040100E+07  7.222000E+01  5.288600E-02  0.000000E+00  6.324300E-02  4.471800E-03  3.766400E-02 -6.306100E+03  1.000000E+00  6.537300E+02  1.036470E+03 -4.853880E-02  6.062672E-02 -1.836607E+02 -8.090654E+02 -1.636196E-07 -2.682560E-07 -1.038254E-08 -1.764660E-08 -6.156810E-09 -9.719622E-09 -3.762602E-13  2.823109E-10 -1.636192E-07 -2.685379E-07 -5.790250E-14  4.355400E-11 -8.864650E-10 -1.452760E-09
  2.840000E+01 -4.500000E+01  2.040100E+07  7.222000E+01  5.285300E-02  0.000000E+00  6.378600E-02  4.470300E-03  3.756800E-02 -6.303700E+03  1.000000E+00  6.537300E+02  1.036830E+03 -2.613725E-02  6.233441E-02 -1.664272E+02 -8.267514E+02 -8.817176E-08 -2.623957E-07 -5.645077E-09 -1.716273E-08 -3.308946E-09 -9.528894E-09 -2.127544E-13  2.716113E-10 -8.817171E-08 -2.626683E-07 -3.275500E-14  4.193100E-11 -4.775050E-10 -1.421250E-09
  3.131000E+01 -4.500000E+01  2.040100E+07  7.222000E+01  5.284000E-02  0.000000E+00  6.465700E-02  4.467800E-03  3.741400E-02 -6.302800E+03  1.000000E+00  6.537300E+02  1.037410E+03 -8.513056E-03  3.062309E-02 -1.508822E+02 -1.549151E+02 -2.874288E-08 -3.693615E-07 -1.859135E-09 -2.389963E-08 -1.075334E-09 -1.356672E-08 -6.794206E-14  2.673876E-10 -2.874283E-08 -3.696289E-07 -1.046205E-14  4.129000E-11 -1.555940E-10 -2.000900E-09
  3.450000E+01 -4.500000E+01  2.040100E+07  7.222000E+01  5.283600E-02  0.000000E+00  6.480700E-02  4.467400E-03  3.738800E-02 -6.302500E+03  1.000000E+00  6.537300E+02  1.037510E+03 -6.786543E-03  1.616228E-02 -1.369965E+02 -5.869221E+01 -2.289395E-08 -4.175676E-07 -1.465867E-09 -2.670469E-08 -8.591551E-10 -1.542662E-08 -5.698986E-14  2.657241E-10 -2.289391E-08 -4.178331E-07 -8.777050E-15  4.103700E-11 -1.239840E-10 -2.262900E-09
  3.801000E+01 -4.500000E+01  2.040100E+07  7.222000E+01  5.282900E-02  0.000000E+00  6.382900E-02  4.470100E-03  3.756000E-02 -6.302000E+03  1.000000E+00  6.537300E+02  1.036860E+03 -2.199553E-02  4.334516E-02 -1.246046E+02 -2.186212E+02 -7.401850E-08 -3.247883E-07 -4.600790E-09 -2.040967E-08 -2.802338E-09 -1.200878E-08 -1.863370E-13  2.635252E-10 -7.401846E-08 -3.250524E-07 -2.870950E-14  4.070250E-11 -4.013200E-10 -1.761700E-09
  4.187000E+01 -4.500000E+01  2.040100E+07  7.222000E+01  5.280300E-02  0.000000E+00  6.161100E-02  4.476400E-03  3.795500E-02 -6.300100E+03  1.000000E+00  6.537300E+02  1.035390E+03 -4.561599E-02  1.069300E-01 -1.134859E+02  5.683229E+03 -1.530442E-07 -1.096489E-07 -9.161502E-09 -6.771430E-09 -5.857184E-09 -3.916172E-09 -3.616864E-13  2.563933E-10 -1.530441E-07 -1.099053E-07 -5.576950E-14  3.961900E-11 -8.309900E-10 -5.961075E-10
  4.612000E+01 -4.500000E+01  2.040100E+07  7.222000E+01  5.274800E-02  0.000000E+00  5.885800E-02  4.484100E-03  3.844900E-02 -6.296200E+03  1.000000E+00  6.537300E+02  1.033570E+03 -6.501459E-02  1.826652E-01 -1.032837E+02  1.267885E+03 -2.177378E-07  1.443741E-07 -1.273604E-08  8.563988E-09 -8.386744E-09  5.767742E-09 -5.156473E-13  2.422444E-10 -2.177373E-07  1.441319E-07 -7.956450E-14  3.746900E-11 -1.183250E-09  7.827750E-10
  5.079000E+01 -4.500000E+01  2.040100E+07  7.222000E+01  5.272000E-02  0.000000E+00  5.819800E-02  4.485900E-03  3.856900E-02 -6.294200E+03  1.000000E+00  6.537300E+02  1.033130E+03 -7.024246E-02  2.074000E-01 -9.384373E+01  5.879087E+02 -2.351143E-07  2.265205E-07 -1.365129E-08  1.325952E-08 -9.074376E-09  8.943365E-09 -5.721955E-13  2.352997E-10 -2.351137E-07  2.262853E-07 -8.832350E-14  3.641250E-11 -1.278000E-09  1.229650E-09
  5.592000E+01 -4.500000E+01  2.040100E+07  7.222000E+01  5.270300E-02  0.000000E+00  5.792000E-02  4.486700E-03  3.861900E-02 -6.292900E+03  1.000000E+00  6.537400E+02  1.032950E+03 -6.532888E-02  2.038444E-01 -8.525025E+01  5.031151E+02 -2.186101E-07  2.144862E-07 -1.264908E-08  1.245392E-08 -8.445369E-09  8.493674E-09 -5.302897E-13  2.304770E-10 -2.186095E-07  2.142557E-07 -8.187850E-14  3.567750E-11 -1.188400E-09  1.164600E-09
  6.156000E+01 -4.500000E+01  2.040100E+07  7.222000E+01  5.269000E-02  0.000000E+00  5.779700E-02  4.487000E-03  3.864100E-02 -6.292000E+03  1.000000E+00  6.537400E+02  1.032860E+03 -5.940507E-02  1.927914E-01 -7.744854E+01  4.746786E+02 -1.987603E-07  1.775929E-07 -1.147992E-08  1.027794E-08 -7.682274E-09  7.072562E-09 -4.780996E-13  2.264731E-10 -1.987598E-07  1.773664E-07 -7.383700E-14  3.506700E-11 -1.080550E-09  9.641600E-10
  6.777000E+01 -4.500000E+01  2.040100E+07  7.222000E+01  5.267900E-02  0.000000E+00  5.771500E-02  4.487200E-03  3.865600E-02 -6.291200E+03  1.000000E+00  6.537400E+02  1.032810E+03 -5.426744E-02  1.825567E-01 -7.036006E+01  4.597688E+02 -1.815542E-07  1.434543E-07 -1.047346E-08  8.283291E-09 -7.019545E-09  5.754660E-09 -4.331887E-13  2.232899E-10 -1.815537E-07  1.432310E-07 -6.691350E-14  3.458200E-11 -9.870600E-10  7.786500E-10
  7.460000E+01 -4.500000E+01  2.040100E+07  7.222000E+01  5.267000E-02  0.000000E+00  5.765900E-02  4.487400E-03  3.866700E-02 -6.290500E+03  1.000000E+00  6.537400E+02  1.032770E+03 -4.953437E-02  1.741351E-01 -6.392440E+01  4.505672E+02 -1.657096E-07  1.153675E-07 -9.551788E-09  6.649104E-09 -6.408318E-09  4.668896E-09 -3.915388E-13  2.204687E-10 -1.657092E-07  1.151470E-07 -6.049050E-14  3.415200E-11 -9.009200E-10  6.260050E-10
  8.210000E+01 -4.500000E+01  2.040100E+07  7.222000E+01  5.266000E-02  0.000000E+00  5.762400E-02  4.487500E-03  3.867300E-02 -6.289900E+03  1.000000E+00  6.537400E+02  1.032750E+03 -4.493333E-02  1.670554E-01 -5.808238E+01  4.489605E+02 -1.503121E-07  9.176326E-08 -8.660109E-09  5.280838E-09 -5.813616E-09  3.755240E-09 -3.512051E-13  2.178134E-10 -1.503117E-07  9.154550E-08 -5.426900E-14  3.374650E-11 -8.172150E-10  4.977050E-10
  9.035000E+01 -4.500000E+01  2.040200E+07  7.222000E+01  5.265100E-02  0.000000E+00  5.760400E-02  4.487600E-03  3.867700E-02 -6.289200E+03  1.000000E+00  6.537400E+02  1.032740E+03 -4.065761E-02  1.612241E-01 -5.278346E+01  4.542674E+02 -1.360062E-07  7.232841E-08 -7.833860E-09  4.157184E-09 -5.260671E-09  3.001967E-09 -3.135547E-13  2.151245E-10 -1.360059E-07  7.211321E-08 -4.846100E-14  3.333650E-11 -7.394350E-10  3.920600E-10
  9.942000E+01 -4.500000E+01  2.040200E+07  7.222000E+01  5.264000E-02  0.000000E+00  5.759400E-02  4.487600E-03  3.867800E-02 -6.288400E+03  1.000000E+00  6.537400E+02  1.032730E+03 -3.685581E-02  1.568493E-01 -4.796364E+01  4.574625E+02 -1.232874E-07  5.775114E-08 -7.100441E-09  3.315648E-09 -4.768859E-09  2.435734E-09 -2.804233E-13  2.120507E-10 -1.232871E-07  5.753908E-08 -4.334950E-14  3.286750E-11 -6.702800E-10  3.128300E-10
  1.094000E+02 -4.500000E+01  2.040200E+07  7.222000E+01  5.262900E-02  0.000000E+00  5.759100E-02  4.487600E-03  3.867900E-02 -6.287600E+03  1.000000E+00  6.537400E+02  1.032730E+03 -3.339772E-02  1.539740E-01 -4.358819E+01  4.450070E+02 -1.117194E-07  4.817131E-08 -6.434059E-09  2.763142E-09 -4.321431E-09  2.062557E-09 -2.519653E-13  2.090164E-10 -1.117192E-07  4.796234E-08 -3.895700E-14  3.240450E-11 -6.073800E-10  2.607600E-10
  1.204000E+02 -4.500000E+01  2.040200E+07  7.222000E+01  5.262100E-02  0.000000E+00  5.759200E-02  4.487600E-03  3.867900E-02 -6.287000E+03  1.000000E+00  6.537400E+02  1.032730E+03 -3.009431E-02  1.521068E-01 -3.961724E+01  4.172690E+02 -1.006693E-07  4.195029E-08 -5.797856E-09  2.404591E-09 -3.893968E-09  1.819865E-09 -2.261657E-13  2.067138E-10 -1.006691E-07  4.174359E-08 -3.497250E-14  3.205300E-11 -5.473000E-10  2.269500E-10
  1.324000E+02 -4.500000E+01  2.040200E+07  7.222000E+01  5.261500E-02  0.000000E+00  5.759500E-02  4.487600E-03  3.867800E-02 -6.286600E+03  1.000000E+00  6.537400E+02  1.032730E+03 -2.714099E-02  1.505395E-01 -3.600806E+01  3.899700E+02 -9.079040E-08  3.672983E-08 -5.229232E-09  2.103925E-09 -3.511780E-09  1.616451E-09 -2.034952E-13  2.050733E-10 -9.079016E-08  3.652474E-08 -3.147000E-14  3.180200E-11 -4.935900E-10  1.985750E-10
  1.457000E+02 -4.500000E+01  2.040200E+07  7.222000E+01  5.261100E-02  0.000000E+00  5.759900E-02  4.487600E-03  3.867800E-02 -6.286300E+03  1.000000E+00  6.537400E+02  1.032730E+03 -2.480319E-02  1.494776E-01 -3.272929E+01  3.540574E+02 -8.297061E-08  3.319517E-08 -4.779212E-09  1.900464E-09 -3.209246E-09  1.478652E-09 -1.856987E-13  2.039068E-10 -8.297039E-08  3.299127E-08 -2.871950E-14  3.162400E-11 -4.510750E-10  1.793600E-10
  1.603000E+02 -4.500000E+01  2.040200E+07  7.222000E+01  5.260800E-02  0.000000E+00  5.760400E-02  4.487600E-03  3.867700E-02 -6.286100E+03  1.000000E+00  6.537400E+02  1.032740E+03 -2.277568E-02  1.493671E-01 -2.975188E+01  2.956598E+02 -7.618879E-08  3.282700E-08 -4.388932E-09  1.879415E-09 -2.946869E-09  1.463635E-09 -1.704829E-13  2.031160E-10 -7.618864E-08  3.262388E-08 -2.636750E-14  3.150350E-11 -4.142050E-10  1.773650E-10
  1.763000E+02 -4.500000E+01  2.040200E+07  7.222000E+01  5.260700E-02  0.000000E+00  5.760900E-02  4.487600E-03  3.867600E-02 -6.286000E+03  1.000000E+00  6.537500E+02  1.032740E+03 -2.022207E-02  1.501397E-01 -2.704161E+01  2.281394E+02 -6.764703E-08  3.539739E-08 -3.897188E-09  2.027654E-09 -2.616429E-09  1.562628E-09 -1.514923E-13  2.027413E-10 -6.764689E-08  3.519468E-08 -2.343100E-14  3.144600E-11 -3.677650E-10  1.913400E-10
  1.940000E+02 -4.500000E+01  2.040200E+07  7.222000E+01  5.260600E-02  0.000000E+00  5.761300E-02  4.487600E-03  3.867500E-02 -6.286000E+03  1.000000E+00  6.537500E+02  1.032740E+03 -1.713390E-02  1.500482E-01 -2.457853E+01  1.902143E+02 -5.731679E-08  3.509205E-08 -3.302321E-09  2.010215E-09 -2.216833E-09  1.550737E-09 -1.283942E-13  2.026833E-10 -5.731662E-08  3.488938E-08 -1.985850E-14  3.143700E-11 -3.116000E-10  1.896800E-10
  2.134000E+02 -4.500000E+01  2.040200E+07  7.222000E+01  5.260600E-02  0.000000E+00  5.761800E-02  4.487600E-03  3.867400E-02 -6.285900E+03  1.000000E+00  6.537500E+02  1.032750E+03 -1.479451E-02  1.485492E-01 -2.235019E+01  1.812394E+02 -4.949124E-08  3.010101E-08 -2.851684E-09  1.722778E-09 -1.914124E-09  1.357674E-09 -1.107438E-13  2.026045E-10 -4.949109E-08  2.989840E-08 -1.712850E-14  3.142500E-11 -2.690550E-10  1.625450E-10
  2.347000E+02 -4.500000E+01  2.040200E+07  7.222000E+01  5.260500E-02  0.000000E+00  5.762300E-02  4.487500E-03  3.867300E-02 -6.285900E+03  1.000000E+00  6.537500E+02  1.032750E+03 -1.391270E-02  1.469478E-01 -2.031977E+01  1.803658E+02 -4.654158E-08  2.476805E-08 -2.681942E-09  1.415603E-09 -1.800006E-09  1.151306E-09 -1.040007E-13  2.024294E-10 -4.654148E-08  2.456562E-08 -1.608600E-14  3.139850E-11 -2.530200E-10  1.335550E-10
  2.581000E+02 -4.500000E+01  2.040200E+07  7.222000E+01  5.260400E-02  0.000000E+00  5.762700E-02  4.487500E-03  3.867300E-02 -6.285800E+03  1.000000E+00  6.537500E+02  1.032750E+03 -1.412563E-02  1.458645E-01 -1.847125E+01  1.737128E+02 -4.725411E-08  2.116026E-08 -2.723210E-09  1.207803E-09 -1.827526E-09  1.011609E-09 -1.055036E-13  2.022231E-10 -4.725402E-08  2.095803E-08 -1.631900E-14  3.136650E-11 -2.568950E-10  1.139350E-10
  2.839000E+02 -4.500000E+01  2.040200E+07  7.222000E+01  5.260300E-02  0.000000E+00  5.763100E-02  4.487500E-03  3.867200E-02 -6.285800E+03  1.000000E+00  6.537500E+02  1.032760E+03 -1.493476E-02  1.452539E-01 -1.679413E+01  1.585852E+02 -4.996119E-08  1.912583E-08 -2.879423E-09  1.090647E-09 -1.932183E-09  9.327714E-10 -1.115151E-13  2.020461E-10 -4.996108E-08  1.892378E-08 -1.724900E-14  3.133950E-11 -2.716100E-10  1.028780E-10
  3.123000E+02 -4.500000E+01  2.040200E+07  7.222000E+01  5.260300E-02  0.000000E+00  5.763500E-02  4.487500E-03  3.867100E-02 -6.285700E+03  1.000000E+00  6.537500E+02  1.032760E+03 -1.604301E-02  1.449138E-01 -1.527006E+01  1.392016E+02 -5.366876E-08  1.799319E-08 -3.093319E-09  1.025445E-09 -2.075536E-09  8.888646E-10 -1.198119E-13  2.019344E-10 -5.366870E-08  1.779128E-08 -1.853250E-14  3.132250E-11 -2.917650E-10  9.672300E-11
  3.434000E+02 -4.500000E+01  2.040200E+07  7.222000E+01  5.260300E-02  0.000000E+00  5.763900E-02  4.487500E-03  3.867100E-02 -6.285700E+03  1.000000E+00  6.537500E+02  1.032760E+03 -1.731449E-02  1.446920E-01 -1.388646E+01  1.199011E+02 -5.792260E-08  1.725404E-08 -3.338709E-09  9.829059E-10 -2.240005E-09  8.602590E-10 -1.293936E-13  2.019153E-10 -5.792238E-08  1.705209E-08 -2.001450E-14  3.131950E-11 -3.148900E-10  9.270350E-11
  3.777000E+02 -4.500000E+01  2.040200E+07  7.222000E+01  5.260300E-02  0.000000E+00  5.764300E-02  4.487500E-03  3.867000E-02 -6.285700E+03  1.000000E+00  6.537500E+02  1.032760E+03 -1.868235E-02  1.445065E-01 -1.262545E+01  1.027275E+02 -6.249903E-08  1.663367E-08 -3.602708E-09  9.471999E-10 -2.416942E-09  8.363584E-10 -1.397792E-13  2.020115E-10 -6.249861E-08  1.643170E-08 -2.162050E-14  3.133450E-11 -3.397650E-10  8.933000E-11
  4.154000E+02 -4.500000E+01  2.040200E+07  7.222000E+01  5.260400E-02  0.000000E+00  5.764600E-02  4.487500E-03  3.866900E-02 -6.285800E+03  1.000000E+00  6.537500E+02  1.032770E+03 -2.011858E-02  1.443184E-01 -1.147884E+01  8.819670E+01 -6.730397E-08  1.600777E-08 -3.879918E-09  9.111612E-10 -2.602722E-09  8.123612E-10 -1.507727E-13  2.022316E-10 -6.730358E-08  1.580558E-08 -2.332000E-14  3.136750E-11 -3.658850E-10  8.592600E-11
  4.568000E+02 -4.500000E+01  2.040200E+07  7.222000E+01  5.260500E-02  0.000000E+00  5.764900E-02  4.487500E-03  3.866900E-02 -6.285900E+03  1.000000E+00  6.537600E+02  1.032770E+03 -2.160331E-02  1.441152E-01 -1.043714E+01  7.602568E+01 -7.227113E-08  1.532965E-08 -4.166503E-09  8.720939E-10 -2.794776E-09  7.864599E-10 -1.622395E-13  2.025706E-10 -7.227095E-08  1.512705E-08 -2.509250E-14  3.141900E-11 -3.928900E-10  8.223750E-11
  5.024000E+02 -4.500000E+01  2.040300E+07  7.222000E+01  5.260700E-02  0.000000E+00  5.765300E-02  4.487500E-03  3.866800E-02 -6.286000E+03  1.000000E+00  6.537600E+02  1.032770E+03 -2.311378E-02  1.438958E-01 -9.489891E+00  6.590285E+01 -7.732456E-08  1.459861E-08 -4.458070E-09  8.299635E-10 -2.990160E-09  7.586231E-10 -1.740146E-13  2.030206E-10 -7.732441E-08  1.439559E-08 -2.691250E-14  3.148750E-11 -4.203650E-10  7.826100E-11
  5.525000E+02 -4.500000E+01  2.040300E+07  7.222000E+01  5.260900E-02  0.000000E+00  5.765600E-02  4.487500E-03  3.866800E-02 -6.286200E+03  1.000000E+00  6.537600E+02  1.032770E+03 -2.461157E-02  1.436833E-01 -8.628892E+00  5.719273E+01 -8.233558E-08  1.388941E-08 -4.747196E-09  7.890862E-10 -3.183894E-09  7.317151E-10 -1.857807E-13  2.035595E-10 -8.233529E-08  1.368584E-08 -2.873100E-14  3.157000E-11 -4.476050E-10  7.440250E-11
  6.076000E+02 -4.500000E+01  2.040300E+07  7.222000E+01  5.261200E-02  0.000000E+00  5.765800E-02  4.487500E-03  3.866700E-02 -6.286400E+03  1.000000E+00  6.537700E+02  1.032770E+03 -2.596230E-02  1.435882E-01 -7.846800E+00  4.828702E+01 -8.685450E-08  1.357130E-08 -5.007942E-09  7.707464E-10 -3.358610E-09  7.199546E-10 -1.959622E-13  2.041279E-10 -8.685437E-08  1.336717E-08 -3.030500E-14  3.165650E-11 -4.721700E-10  7.267000E-11
  6.682000E+02 -4.500000E+01  2.040300E+07  7.222000E+01  5.261100E-02  0.000000E+00  5.766000E-02  4.487500E-03  3.866700E-02 -6.286300E+03  1.000000E+00  6.537700E+02  1.032780E+03 -2.640394E-02  1.439824E-01 -7.135726E+00  3.634979E+01 -8.833193E-08  1.488325E-08 -5.093258E-09  8.464371E-10 -3.415708E-09  7.704146E-10 -1.725271E-13  2.038660E-10 -8.833193E-08  1.467940E-08 -2.672350E-14  3.161650E-11 -4.801550E-10  7.980400E-11
  7.348000E+02 -4.500000E+01  2.040300E+07  7.222000E+01  5.241000E-02  0.000000E+00  5.766100E-02  4.487500E-03  3.866700E-02 -6.271800E+03  1.000000E+00  6.537700E+02  1.032780E+03 -2.703002E-02  1.429381E-01 -6.488868E+00  3.898945E+01 -9.042627E-08  1.146035E-08 -5.214070E-09  6.517877E-10 -3.496663E-09  5.931161E-10 -1.398109E-13  1.568568E-10 -9.042617E-08  1.130348E-08 -2.172900E-14  2.442150E-11 -4.914550E-10  6.143700E-11
  8.081000E+02 -4.500000E+01  2.040300E+07  7.222000E+01  5.228400E-02  0.000000E+00  5.766100E-02  4.487600E-03  3.866700E-02 -6.262800E+03  1.000000E+00  6.537800E+02  1.032780E+03 -2.684406E-02  1.439760E-01 -5.900438E+00  2.472251E+01 -8.980434E-08  1.494868E-08 -5.178247E-09  8.545085E-10 -3.472611E-09  7.018750E-10 -1.282258E-13  1.295963E-10 -8.980414E-08  1.481908E-08 -1.996100E-14  2.022900E-11 -4.880300E-10  8.053250E-11
  8.887000E+02 -4.500000E+01  2.040400E+07  7.222000E+01  5.224200E-02  0.000000E+00  5.766200E-02  4.487600E-03  3.866700E-02 -6.259800E+03  1.000000E+00  6.537800E+02  1.032780E+03 -2.582593E-02  1.429648E-01 -5.365173E+00  2.622766E+01 -8.639843E-08  1.158826E-08 -4.981952E-09  6.611611E-10 -3.340900E-09  5.650658E-10 -1.239659E-13  1.223757E-10 -8.639825E-08  1.146588E-08 -1.930250E-14  1.911700E-11 -4.695100E-10  6.230750E-11
  9.772000E+02 -4.500000E+01  2.040400E+07  7.222000E+01  5.226100E-02  0.000000E+00  5.766300E-02  4.487600E-03  3.866700E-02 -6.261100E+03  1.000000E+00  6.537900E+02  1.032780E+03 -2.784193E-02  1.412665E-01 -4.878937E+00  4.360286E+01 -9.314290E-08  5.927787E-09 -5.371010E-09  3.345857E-10 -3.601674E-09  3.492452E-10 -1.207968E-13  1.255011E-10 -9.314281E-08  5.802282E-09 -1.883100E-14  1.959800E-11 -5.061250E-10  3.153100E-11
  1.075000E+03 -4.500000E+01  2.040400E+07  7.222000E+01  5.211300E-02  0.000000E+00  5.766500E-02  4.487600E-03  3.866700E-02 -6.250400E+03  1.000000E+00  6.537900E+02  1.032780E+03 -2.785607E-02  1.434012E-01 -4.436734E+00  1.593294E+01 -9.319043E-08  1.306929E-08 -5.373908E-09  7.480041E-10 -3.603458E-09  5.990485E-10 -7.706858E-14  9.806677E-11 -9.319036E-08  1.297122E-08 -1.206245E-14  1.536000E-11 -5.062200E-10  7.047600E-11
  1.182000E+03 -4.500000E+01  2.040500E+07  7.222000E+01  5.159500E-02  0.000000E+00  5.766700E-02  4.487600E-03  3.866700E-02 -6.213000E+03  1.000000E+00  6.538000E+02  1.032780E+03 -4.560542E-02  1.365726E-01 -4.034593E+00 -3.162681E+01 -1.525709E-07 -9.654922E-09 -8.798491E-09 -5.584712E-10 -5.899111E-09 -3.450347E-10  1.419497E-13  2.959682E-11 -1.525714E-07 -9.684508E-09  2.238355E-14  4.676650E-12 -8.064750E-10 -5.259300E-11
  1.300000E+03 -4.500000E+01  2.040200E+07  7.222000E+01  1.502300E-02  0.000000E+00  5.766900E-02  4.487400E-03  3.866500E-02 -2.994900E+03  1.000000E+00  6.537500E+02  1.032780E+03 -1.127319E-01  1.119871E-01 -3.611052E+00 -1.246917E+00 -3.863139E-07 -9.215099E-08 -2.256708E-08 -5.314141E-09 -1.014648E-08 -3.563803E-09  1.614059E-13  0.000000E+00 -3.863145E-07 -9.215099E-08  2.545150E-14  0.000000E+00 -2.002850E-09 -4.890950E-10
  1.429000E+03 -4.500000E+01  2.040000E+07  7.222000E+01  0.000000E+00  0.000000E+00  5.871200E-02  1.000000E+00  2.136700E-02  0.000000E+00  1.000000E+00  0.000000E+00  1.029460E+03 -1.056722E-01  1.409737E-01 -3.257201E+00 -4.031264E+00 -3.638691E-07  5.058834E-09 -2.146757E-08  3.050583E-10 -6.046864E-09 -2.535016E-11  0.000000E+00  0.000000E+00 -3.638691E-07  5.058834E-09  0.000000E+00  0.000000E+00 -1.881770E-09  2.628350E-11
  1.571000E+03 -4.500000E+01  2.040000E+07  7.222000E+01  0.000000E+00  0.000000E+00  5.991000E-02  1.000000E+00  1.490500E-03  0.000000E+00  1.000000E+00  0.000000E+00  1.025670E+03 -4.787071E-02  1.624566E-01 -2.994862E+00  1.419155E+00 -1.622730E-07  7.771555E-08 -9.725845E-09  4.657631E-09 -1.745254E-10  8.802916E-11  0.000000E+00  0.000000E+00 -1.622730E-07  7.771555E-08  0.000000E+00  0.000000E+00 -8.416200E-10  4.031100E-10
  1.728000E+03 -4.500000E+01  2.040000E+07  7.222000E+01  0.000000E+00  0.000000E+00  5.996400E-02  1.000000E+00  5.965700E-04  0.000000E+00  1.000000E+00  0.000000E+00  1.025500E+03 -4.071084E-02  1.400615E-01 -2.725735E+00  3.909031E+01 -1.379049E-07  2.080438E-09 -8.271203E-09  1.247821E-10 -5.136064E-11  7.340842E-13  0.000000E+00  0.000000E+00 -1.379049E-07  2.080438E-09  0.000000E+00  0.000000E+00 -7.153300E-10  1.079285E-11
  1.900000E+03 -4.500000E+01  2.040100E+07  7.222000E+01  0.000000E+00  0.000000E+00  5.999400E-02  1.000000E+00  1.025900E-04  0.000000E+00  1.000000E+00  0.000000E+00  1.025410E+03 -3.465734E-02  1.394731E-01 -2.478852E+00 -1.151912E+03 -1.173630E-07  9.586449E-11 -7.041326E-09  5.752508E-12 -7.697467E-12 -1.046533E-14  0.000000E+00  0.000000E+00 -1.173630E-07  9.586449E-11  0.000000E+00  0.000000E+00 -6.088100E-10  4.974450E-13
  2.089000E+03 -4.500000E+01  2.040100E+07  7.222000E+01  0.000000E+00  0.000000E+00  5.999900E-02  1.000000E+00  2.333400E-05  0.000000E+00  1.000000E+00  0.000000E+00  1.025390E+03 -3.557084E-02  1.421391E-01 -2.254177E+00  6.055302E+00 -1.204514E-07  9.093162E-09 -7.226921E-09  5.455820E-10 -2.630902E-12  1.235416E-13  0.000000E+00  0.000000E+00 -1.204514E-07  9.093162E-09  0.000000E+00  0.000000E+00 -6.248350E-10  4.717600E-11
  2.298000E+03 -4.500000E+01  2.040100E+07  7.222000E+01  0.000000E+00  0.000000E+00  5.999900E-02  1.000000E+00  2.059700E-05  0.000000E+00  1.000000E+00  0.000000E+00  1.025390E+03 -3.839461E-02  1.402187E-01 -2.050443E+00  1.717341E+01 -1.300128E-07  2.612595E-09 -7.800635E-09  1.567540E-10 -2.248136E-12  3.054280E-14  0.000000E+00  0.000000E+00 -1.300128E-07  2.612595E-09  0.000000E+00  0.000000E+00 -6.744350E-10  1.355400E-11
  2.527000E+03 -4.500000E+01  2.040100E+07  7.222000E+01  0.000000E+00  0.000000E+00  5.999900E-02  1.000000E+00  1.391900E-05  0.000000E+00  1.000000E+00  0.000000E+00  1.025390E+03 -3.732542E-02  1.399523E-01 -1.864481E+00  2.163006E+01 -1.263914E-07  1.713833E-09 -7.583393E-09  1.028292E-10 -1.447720E-12  1.352165E-14  0.000000E+00  0.000000E+00 -1.263914E-07  1.713833E-09  0.000000E+00  0.000000E+00 -6.556500E-10  8.891450E-12
  2.778000E+03 -4.500000E+01  2.040200E+07  7.222000E+01  0.000000E+00  0.000000E+00  5.999900E-02  1.000000E+00  8.897300E-06  0.000000E+00  1.000000E+00  0.000000E+00  1.025390E+03 -3.497908E-02  1.394293E-01 -1.695673E+00 -5.908464E+02 -1.184452E-07 -5.130910E-11 -7.106658E-09 -3.078303E-12 -7.692076E-13 -4.015860E-15  0.000000E+00  0.000000E+00 -1.184452E-07 -5.130910E-11  0.000000E+00  0.000000E+00 -6.144300E-10 -2.661250E-13
  3.055000E+03 -4.500000E+01  2.040200E+07  7.222000E+01  0.000000E+00  0.000000E+00  6.000000E-02  1.000000E+00  3.851200E-06  0.000000E+00  1.000000E+00  0.000000E+00  1.025390E+03 -2.868928E-02  1.381678E-01 -1.542029E+00 -5.764447E+00 -9.714619E-08 -4.340782E-09 -5.828763E-09 -2.604349E-10 -2.193607E-13 -1.917584E-13  0.000000E+00  0.000000E+00 -9.714619E-08 -4.340782E-09  0.000000E+00  0.000000E+00 -5.039450E-10 -2.251450E-11
  3.359000E+03 -4.500000E+01  2.040200E+07  7.222000E+01  0.000000E+00  0.000000E+00  6.000000E-02  1.000000E+00  5.217300E-08  0.000000E+00  1.000000E+00  0.000000E+00  1.025390E+03 -1.078643E-02  1.350548E-01 -1.402109E+00 -1.356425E+00 -3.652437E-08 -1.492589E-08 -2.191466E-09 -8.955514E-10 -1.905577E-15 -2.409915E-14  0.000000E+00  0.000000E+00 -3.652437E-08 -1.492589E-08  0.000000E+00  0.000000E+00 -1.894710E-10 -7.741650E-11
  3.694000E+03 -4.500000E+01  2.040200E+07  7.222000E+01  0.000000E+00  0.000000E+00  6.000000E-02  1.000000E+00  1.105300E-11  0.000000E+00  1.000000E+00  0.000000E+00  1.025390E+03  8.848453E-04  1.399017E-01 -1.275251E+00  1.124915E+01  2.996215E-09  1.543314E-09  1.797720E-10  9.259888E-11  2.198980E-16  9.450865E-21  0.000000E+00  0.000000E+00  2.996215E-09  1.543314E-09  0.000000E+00  0.000000E+00  1.554250E-11  8.006800E-12
  4.062000E+03 -4.500000E+01  2.040200E+07  7.222000E+01  0.000000E+00  0.000000E+00  6.000000E-02  1.000000E+00  1.421100E-18  0.000000E+00  1.000000E+00  0.000000E+00  1.025390E+03 -6.888422E-04  1.394480E-01 -1.159821E+00  1.198094E+03 -2.332524E-09  1.183399E-11 -1.399514E-10  7.100402E-13 -1.745455E-27  1.472288E-29  0.000000E+00  0.000000E+00 -2.332524E-09  1.183399E-11  0.000000E+00  0.000000E+00 -1.210000E-11  6.139650E-14
  4.467000E+03 -4.500000E+01  2.040200E+07  7.222000E+01  0.000000E+00  0.000000E+00  6.000000E-02  1.000000E+00  1.227000E-20  0.000000E+00  1.000000E+00  0.000000E+00  1.025390E+03 -6.280472E-04  1.394441E-01 -1.054661E+00  1.768949E+05 -2.126661E-09  6.631514E-14 -1.275997E-10  3.978907E-15 -1.375593E-29  7.139533E-34  0.000000E+00  0.000000E+00 -2.126661E-09  6.631514E-14  0.000000E+00  0.000000E+00 -1.103200E-11  3.440550E-16
  4.912000E+03 -4.500000E+01  2.040200E+07  7.222000E+01  0.000000E+00  0.000000E+00  6.000000E-02  1.000000E+00  8.709000E-23  0.000000E+00  1.000000E+00  0.000000E+00  1.025390E+03 -5.711454E-04  1.394444E-01 -9.591170E-01  2.984207E+07 -1.933985E-09  3.292045E-16 -1.160392E-10  1.975226E-17 -8.866879E-32  2.498515E-38  0.000000E+00  0.000000E+00 -1.933985E-09  3.292045E-16  0.000000E+00  0.000000E+00 -1.003245E-11  1.707950E-18
  5.401000E+03 -4.500000E+01  2.040300E+07  7.222000E+01  0.000000E+00  0.000000E+00  6.000000E-02  1.000000E+00  5.099700E-25  0.000000E+00  1.000000E+00  0.000000E+00  1.025390E+03 -5.194821E-04  1.394445E-01 -8.723473E-01 -3.147214E+08 -1.759045E-09  2.489672E-17 -1.055428E-10  1.493798E-18 -4.718787E-34  8.521248E-42  0.000000E+00  0.000000E+00 -1.759045E-09  2.489672E-17  0.000000E+00  0.000000E+00 -9.125000E-12  1.291970E-19
  5.939000E+03 -4.500000E+01  2.040300E+07  7.222000E+01  0.000000E+00  0.000000E+00  6.000000E-02  1.000000E+00  2.469500E-27  0.000000E+00  1.000000E+00  0.000000E+00  1.025390E+03 -4.724286E-04  1.394446E-01 -7.933185E-01  1.310292E+08 -1.599712E-09  5.124448E-17 -9.598267E-11  3.074670E-18 -2.076497E-36  1.116857E-43  0.000000E+00  0.000000E+00 -1.599712E-09  5.124448E-17  0.000000E+00  0.000000E+00 -8.298450E-12  2.658650E-19
  6.530000E+03 -4.500000E+01  2.040300E+07  7.222000E+01  0.000000E+00  0.000000E+00  6.000000E-02  1.000000E+00  9.904100E-30  0.000000E+00  1.000000E+00  0.000000E+00  1.025390E+03 -4.296054E-04  1.394445E-01 -7.213979E-01  5.223238E+08 -1.454707E-09 -6.006098E-18 -8.728242E-11 -3.603651E-19 -7.568885E-39 -5.948523E-47  0.000000E+00  0.000000E+00 -1.454707E-09 -6.006098E-18  0.000000E+00  0.000000E+00 -7.546200E-12 -3.115600E-20
  7.181000E+03 -4.500000E+01  2.040300E+07  7.222000E+01  0.000000E+00  0.000000E+00  6.000000E-02  1.000000E+00  3.285500E-32  0.000000E+00  1.000000E+00  0.000000E+00  1.025390E+03 -3.906648E-04  1.394444E-01 -6.559992E-01  1.951074E+08 -1.322849E-09  2.440509E-17 -7.937090E-11  1.464305E-18 -2.281813E-41  7.412085E-49  0.000000E+00  0.000000E+00 -1.322849E-09  2.440509E-17  0.000000E+00  0.000000E+00 -6.862200E-12  1.266120E-19
  7.896000E+03 -4.500000E+01  2.040300E+07  7.222000E+01  0.000000E+00  0.000000E+00  6.000000E-02  1.000000E+00  8.985800E-35  0.000000E+00  1.000000E+00  0.000000E+00  1.025390E+03 -3.553104E-04  1.394444E-01 -5.966240E-01  1.499140E+08 -1.203131E-09  2.505453E-17 -7.218776E-11  1.503271E-18 -5.673088E-44  2.050682E-51  0.000000E+00  0.000000E+00 -1.203131E-09  2.505453E-17  0.000000E+00  0.000000E+00 -6.241200E-12  1.299850E-19
  8.682000E+03 -4.500000E+01  2.040300E+07  7.222000E+01  0.000000E+00  0.000000E+00  6.000000E-02  1.000000E+00  2.012800E-37  0.000000E+00  1.000000E+00  0.000000E+00  1.025390E+03 -3.231400E-04  1.394444E-01 -5.425999E-01 -3.329773E+08 -1.094197E-09 -1.001124E-17 -6.565183E-11 -6.006742E-19 -1.153455E-46 -2.183050E-54  0.000000E+00  0.000000E+00 -1.094197E-09 -1.001124E-17  0.000000E+00  0.000000E+00 -5.676100E-12 -5.192800E-20
  9.547000E+03 -4.500000E+01  2.040300E+07  7.222000E+01  0.000000E+00  0.000000E+00  6.000000E-02  1.000000E+00  3.664300E-70  0.000000E+00  1.000000E+00  0.000000E+00  1.025390E+03 -1.538992E-04  1.394444E-01 -2.584188E-01 -1.145575E+06 -5.211244E-10 -2.847009E-14 -3.126750E-11 -1.708203E-15 -1.909547E-79 -1.047728E-83  0.000000E+00  0.000000E+00 -5.211244E-10 -2.847009E-14  0.000000E+00  0.000000E+00 -2.703300E-12 -1.476888E-16
  3.750000E-02 -5.500000E+01  2.050300E+07  7.278000E+01  5.335600E-02  0.000000E+00  1.270500E-01  4.341900E-03  2.781500E-02 -6.339800E+03  1.000000E+00  6.521900E+02  1.080160E+03 -6.311842E-05 -2.644938E+00 -2.935961E+04  1.471452E+07 -2.281239E-10 -1.017241E-05 -2.764781E-11 -1.286435E-06 -6.477897E-12 -2.833701E-07  4.937808E-14  4.350495E-10 -2.281728E-10 -1.017284E-05  7.548000E-15  6.672950E-11 -1.191550E-12 -5.294000E-08
  1.162000E-01 -5.500000E+01  2.050300E+07  7.278000E+01  5.335500E-02  0.000000E+00  1.211700E-01  4.359800E-03  2.860600E-02 -6.339700E+03  1.000000E+00  6.521900E+02  1.075970E+03 -1.750640E-04 -2.421742E+00 -4.342774E+04  4.331164E+06 -6.302560E-10 -9.283297E-06 -7.457105E-11 -1.119991E-06 -1.814497E-11 -2.658517E-07  1.384679E-13  4.347302E-10 -6.303938E-10 -9.283737E-06  2.116650E-14  6.668100E-11 -3.298300E-12 -4.849850E-08
  2.028000E-01 -5.500000E+01  2.050300E+07  7.278000E+01  5.335300E-02  0.000000E+00  1.166600E-01  4.373500E-03  2.922700E-02 -6.339600E+03  1.000000E+00  6.521900E+02  1.072780E+03 -2.659411E-04 -2.245247E+00 -2.303890E+04  2.260657E+06 -9.526869E-10 -8.591401E-06 -1.092260E-10 -9.981358E-07 -2.791133E-11 -2.513101E-07  2.123897E-13  4.340882E-10 -9.529010E-10 -8.591834E-06  3.246700E-14  6.658450E-11 -4.997750E-12 -4.501600E-08
  2.980000E-01 -5.500000E+01  2.050300E+07  7.278000E+01  5.335100E-02  0.000000E+00  1.131400E-01  4.384100E-03  2.972100E-02 -6.339400E+03  1.000000E+00  6.521900E+02  1.070300E+03 -3.452208E-04 -2.104055E+00 -1.539407E+04  1.400870E+06 -1.231495E-09 -8.044671E-06 -1.373494E-10 -9.065158E-07 -3.662109E-11 -2.392472E-07  2.767779E-13  4.330948E-10 -1.231773E-09 -8.045099E-06  4.231100E-14  6.643550E-11 -6.473600E-12 -4.224850E-08
  4.027000E-01 -5.500000E+01  2.050300E+07  7.278000E+01  5.334700E-02  0.000000E+00  1.101900E-01  4.393000E-03  3.014200E-02 -6.339100E+03  1.000000E+00  6.521900E+02  1.068220E+03 -4.159366E-04 -1.983466E+00 -1.132429E+04  9.430083E+05 -1.478333E-09 -7.582228E-06 -1.608602E-10 -8.321864E-07 -4.453613E-11 -2.286464E-07  3.340172E-13  4.317159E-10 -1.478667E-09 -7.582660E-06  5.106400E-14  6.622800E-11 -7.785000E-12 -3.989650E-08
  5.178000E-01 -5.500000E+01  2.050300E+07  7.278000E+01  5.334200E-02  0.000000E+00  1.075900E-01  4.400800E-03  3.051600E-02 -6.338800E+03  1.000000E+00  6.521900E+02  1.066410E+03 -4.794580E-04 -1.875923E+00 -8.792776E+03  6.667861E+05 -1.698518E-09 -7.173228E-06 -1.806767E-10 -7.688284E-07 -5.176902E-11 -2.189639E-07  3.854579E-13  4.299082E-10 -1.698904E-09 -7.173649E-06  5.893250E-14  6.595600E-11 -8.958750E-12 -3.780800E-08
  6.444000E-01 -5.500000E+01  2.050300E+07  7.278000E+01  5.333700E-02  0.000000E+00  1.052500E-01  4.407800E-03  3.085900E-02 -6.338400E+03  1.000000E+00  6.521900E+02  1.064770E+03 -5.358049E-04 -1.777299E+00 -7.066706E+03  4.869219E+05 -1.892436E-09 -6.800866E-06 -1.970740E-10 -7.130771E-07 -5.829807E-11 -2.098966E-07  4.315884E-13  4.276206E-10 -1.892867E-09 -6.801295E-06  6.599150E-14  6.561200E-11 -9.996350E-12 -3.590000E-08
  7.835000E-01 -5.500000E+01  2.050300E+07  7.278000E+01  5.333000E-02  0.000000E+00  1.030800E-01  4.414200E-03  3.117800E-02 -6.337900E+03  1.000000E+00  6.521900E+02  1.063270E+03 -5.840233E-04 -1.685147E+00 -5.816576E+03  3.637279E+05 -2.056996E-09 -6.455239E-06 -2.099306E-10 -6.629588E-07 -6.399861E-11 -2.012631E-07  4.722922E-13  4.248042E-10 -2.057464E-09 -6.455664E-06  7.222400E-14  6.518850E-11 -1.088050E-11 -3.412350E-08
  9.366000E-01 -5.500000E+01  2.050300E+07  7.278000E+01  5.332100E-02  0.000000E+00  1.010600E-01  4.420200E-03  3.147900E-02 -6.337300E+03  1.000000E+00  6.521900E+02  1.061860E+03 -6.219906E-04 -1.597959E+00 -4.872547E+03  2.763331E+05 -2.184987E-09 -6.130234E-06 -2.187201E-10 -6.172570E-07 -6.861497E-11 -1.929519E-07  5.068835E-13  4.214094E-10 -2.185494E-09 -6.130658E-06  7.752500E-14  6.467750E-11 -1.157200E-11 -3.244750E-08
  1.105000E+00 -5.500000E+01  2.050300E+07  7.278000E+01  5.331200E-02  0.000000E+00  9.914600E-02  4.425900E-03  3.176700E-02 -6.336600E+03  1.000000E+00  6.521900E+02  1.060540E+03 -6.457438E-04 -1.514833E+00 -4.136673E+03  2.125666E+05 -2.262825E-09 -5.822157E-06 -2.223290E-10 -5.752059E-07 -7.168185E-11 -1.848999E-07  5.340858E-13  4.174044E-10 -2.263365E-09 -5.822574E-06  8.169950E-14  6.407500E-11 -1.199850E-11 -3.085500E-08
  1.290000E+00 -5.500000E+01  2.050300E+07  7.278000E+01  5.330000E-02  0.000000E+00  9.733300E-02  4.431300E-03  3.204100E-02 -6.335800E+03  1.000000E+00  6.521900E+02  1.059280E+03 -6.489069E-04 -1.435242E+00 -3.549095E+03  1.652403E+05 -2.268612E-09 -5.528791E-06 -2.189271E-10 -5.363100E-07 -7.245306E-11 -1.770726E-07  5.523744E-13  4.127801E-10 -2.269167E-09 -5.529204E-06  8.451350E-14  6.337900E-11 -1.204300E-11 -2.933450E-08
  1.493000E+00 -5.500000E+01  2.050300E+07  7.278000E+01  5.328700E-02  0.000000E+00  9.561100E-02  4.436300E-03  3.230400E-02 -6.334900E+03  1.000000E+00  6.521900E+02  1.058100E+03 -6.216578E-04 -1.359027E+00 -3.071113E+03  1.294480E+05 -2.168591E-09 -5.249300E-06 -2.056939E-10 -5.002940E-07 -6.977707E-11 -1.694693E-07  5.603585E-13  4.075580E-10 -2.169156E-09 -5.249725E-06  8.575450E-14  6.259250E-11 -1.152450E-11 -2.788200E-08
  1.717000E+00 -5.500000E+01  2.050300E+07  7.278000E+01  5.327300E-02  0.000000E+00  9.398000E-02  4.441100E-03  3.255500E-02 -6.333800E+03  1.000000E+00  6.521900E+02  1.056970E+03 -5.494101E-04 -1.286212E+00 -2.675854E+03  1.020924E+05 -1.912695E-09 -4.983584E-06 -1.784723E-10 -4.669937E-07 -6.193890E-11 -1.621066E-07  5.571531E-13  4.017991E-10 -1.913252E-09 -4.983979E-06  8.528600E-14  6.172500E-11 -1.017480E-11 -2.649800E-08
  1.963000E+00 -5.500000E+01  2.050300E+07  7.278000E+01  5.325700E-02  0.000000E+00  9.244300E-02  4.445700E-03  3.279400E-02 -6.332700E+03  1.000000E+00  6.521900E+02  1.055920E+03 -4.114939E-04 -1.217066E+00 -2.344150E+03  8.092417E+04 -1.430045E-09 -4.732442E-06 -1.314429E-10 -4.363672E-07 -4.649929E-11 -1.550255E-07  5.428019E-13  3.956057E-10 -1.430585E-09 -4.732835E-06  8.311250E-14  6.079200E-11 -7.614650E-12 -2.518650E-08
  2.234000E+00 -5.500000E+01  2.050300E+07  7.278000E+01  5.324000E-02  0.000000E+00  9.100800E-02  4.449900E-03  3.301800E-02 -6.331500E+03  1.000000E+00  6.521900E+02  1.054930E+03 -1.798966E-04 -1.152008E+00 -2.058805E+03  6.442807E+04 -6.247056E-10 -4.497171E-06 -5.681500E-11 -4.084243E-07 -2.014044E-11 -1.482828E-07  5.186789E-13  3.890996E-10 -6.252243E-10 -4.497573E-06  7.944300E-14  5.981150E-11 -3.330045E-12 -2.395600E-08
  2.531000E+00 -5.500000E+01  2.050300E+07  7.278000E+01  5.322200E-02  0.000000E+00  8.967700E-02  4.453800E-03  3.322700E-02 -6.330200E+03  1.000000E+00  6.521900E+02  1.054020E+03  1.826904E-04 -1.091429E+00 -1.818356E+03  5.147740E+04  6.321035E-10 -4.279021E-06  5.664131E-11 -3.831675E-07  2.147157E-11 -1.419338E-07  4.873465E-13  3.824147E-10  6.316172E-10 -4.279405E-06  7.466850E-14  5.880350E-11  3.366655E-12 -2.281200E-08
  2.858000E+00 -5.500000E+01  2.050300E+07  7.278000E+01  5.320400E-02  0.000000E+00  8.847400E-02  4.457300E-03  3.341700E-02 -6.328900E+03  1.000000E+00  6.521900E+02  1.053200E+03  7.227524E-04 -1.036265E+00 -1.615594E+03  4.127503E+04  2.499696E-09 -4.081120E-06  2.219550E-10 -3.608038E-07  8.383392E-11 -1.360932E-07  4.521056E-13  3.756884E-10  2.499246E-09 -4.081486E-06  6.929250E-14  5.778850E-11  1.332885E-11 -2.177300E-08
  3.218000E+00 -5.500000E+01  2.050300E+07  7.278000E+01  5.318600E-02  0.000000E+00  8.740300E-02  4.460400E-03  3.358700E-02 -6.327600E+03  1.000000E+00  6.521900E+02  1.052470E+03  1.496751E-03 -9.869249E-01 -1.436676E+03  3.318789E+04  5.170187E-09 -3.904727E-06  4.537845E-10 -3.413216E-07  1.737426E-10 -1.308195E-07  4.161039E-13  3.690382E-10  5.169785E-09 -3.905095E-06  6.379650E-14  5.678500E-11  2.758900E-11 -2.084500E-08
  3.613000E+00 -5.500000E+01  2.050300E+07  7.278000E+01  5.316800E-02  0.000000E+00  8.648600E-02  4.463100E-03  3.373300E-02 -6.326300E+03  1.000000E+00  6.521900E+02  1.051840E+03  2.567476E-03 -9.444263E-01 -1.280827E+03  2.675829E+04  8.858094E-09 -3.753286E-06  7.691550E-10 -3.249373E-07  2.986833E-10 -1.262404E-07  3.822155E-13  3.625766E-10  8.857720E-09 -3.753647E-06  5.862100E-14  5.580950E-11  4.729800E-11 -2.004700E-08
  4.048000E+00 -5.500000E+01  2.050300E+07  7.278000E+01  5.315000E-02  0.000000E+00  8.572900E-02  4.465300E-03  3.385400E-02 -6.325000E+03  1.000000E+00  6.521900E+02  1.051330E+03  3.997375E-03 -9.091286E-01 -1.144241E+03  2.162243E+04  1.377698E-08 -3.627856E-06  1.185211E-09 -3.116169E-07  4.660792E-10 -1.224098E-07  3.528360E-13  3.564094E-10  1.377663E-08 -3.628210E-06  5.413300E-14  5.487800E-11  7.360100E-11 -1.938550E-08
  4.526000E+00 -5.500000E+01  2.050300E+07  7.278000E+01  5.313300E-02  0.000000E+00  8.513000E-02  4.467100E-03  3.395000E-02 -6.323800E+03  1.000000E+00  6.521900E+02  1.050920E+03  5.846217E-03 -8.811271E-01 -1.024115E+03  1.753617E+04  2.013179E-08 -3.528592E-06  1.718749E-09 -3.012440E-07  6.829976E-10 -1.193532E-07  3.299509E-13  3.506419E-10  2.013145E-08 -3.528940E-06  5.063850E-14  5.400650E-11  1.075965E-10 -1.886050E-08
  5.052000E+00 -5.500000E+01  2.050300E+07  7.278000E+01  5.311800E-02  0.000000E+00  8.467900E-02  4.468400E-03  3.402300E-02 -6.322700E+03  1.000000E+00  6.521900E+02  1.050610E+03  8.162275E-03 -8.600343E-01 -9.182061E+02  1.424474E+04  2.808861E-08 -3.453953E-06  2.383831E-09 -2.935458E-07  9.550898E-10 -1.170403E-07  3.156758E-13  3.453673E-10  2.808829E-08 -3.454302E-06  4.846250E-14  5.320900E-11  1.501700E-10 -1.846600E-08
  5.630000E+00 -5.500000E+01  2.050300E+07  7.278000E+01  5.310400E-02  0.000000E+00  8.435900E-02  4.469300E-03  3.407400E-02 -6.321700E+03  1.000000E+00  6.521900E+02  1.050390E+03  1.096743E-02 -8.451167E-01 -8.242184E+02  1.159970E+04  3.772338E-08 -3.401239E-06  3.187481E-09 -2.881454E-07  1.284852E-09 -1.154017E-07  3.119860E-13  3.406550E-10  3.772310E-08 -3.401580E-06  4.790900E-14  5.249650E-11  2.017250E-10 -1.818750E-08
  6.266000E+00 -5.500000E+01  2.050300E+07  7.278000E+01  5.309200E-02  0.000000E+00  8.413400E-02  4.470000E-03  3.411100E-02 -6.320900E+03  1.000000E+00  6.521900E+02  1.050240E+03  1.425207E-02 -8.348551E-01 -7.407902E+02  9.461842E+03  4.900390E-08 -3.364952E-06  4.127706E-09 -2.844064E-07  1.671078E-09 -1.142784E-07  3.206751E-13  3.365191E-10  4.900364E-08 -3.365288E-06  4.925550E-14  5.187100E-11  2.620900E-10 -1.799550E-08
  6.965000E+00 -5.500000E+01  2.050300E+07  7.278000E+01  5.308100E-02  0.000000E+00  8.395700E-02  4.470500E-03  3.413900E-02 -6.320100E+03  1.000000E+00  6.521900E+02  1.050120E+03  1.796168E-02 -8.273081E-01 -6.666158E+02  7.734597E+03  6.174293E-08 -3.338140E-06  5.188616E-09 -2.815566E-07  2.107395E-09 -1.134624E-07  3.425994E-13  3.328873E-10  6.174259E-08 -3.338468E-06  5.263450E-14  5.132100E-11  3.302600E-10 -1.785400E-08
  7.734000E+00 -5.500000E+01  2.050300E+07  7.278000E+01  5.307100E-02  0.000000E+00  8.377600E-02  4.471000E-03  3.416800E-02 -6.319400E+03  1.000000E+00  6.521900E+02  1.050000E+03  2.198755E-02 -8.200601E-01 -6.004634E+02  6.328387E+03  7.556425E-08 -3.312193E-06  6.336631E-09 -2.786708E-07  2.581274E-09 -1.126939E-07  3.771119E-13  3.296025E-10  7.556384E-08 -3.312526E-06  5.794800E-14  5.082400E-11  4.042300E-10 -1.771750E-08
  8.579000E+00 -5.500000E+01  2.050300E+07  7.278000E+01  5.306200E-02  0.000000E+00  8.352500E-02  4.471700E-03  3.420900E-02 -6.318700E+03  1.000000E+00  6.521900E+02  1.049830E+03  2.616646E-02 -8.103426E-01 -5.414339E+02  5.181025E+03  8.989975E-08 -3.277284E-06  7.519206E-09 -2.747140E-07  3.074108E-09 -1.116709E-07  4.216313E-13  3.264155E-10  8.989929E-08 -3.277609E-06  6.480100E-14  5.034150E-11  4.809800E-10 -1.753400E-08
  9.508000E+00 -5.500000E+01  2.050300E+07  7.278000E+01  5.305200E-02  0.000000E+00  8.313900E-02  4.472900E-03  3.427200E-02 -6.318000E+03  1.000000E+00  6.521900E+02  1.049560E+03  3.026586E-02 -7.951676E-01 -4.886904E+02  4.241902E+03  1.039395E-07 -3.222834E-06  8.660125E-09 -2.685996E-07  3.559584E-09 -1.100649E-07  4.711707E-13  3.230279E-10  1.039390E-07 -3.223160E-06  7.242800E-14  4.982850E-11  5.562050E-10 -1.724800E-08
  1.053000E+01 -5.500000E+01  2.050300E+07  7.278000E+01  5.304000E-02  0.000000E+00  8.254700E-02  4.474600E-03  3.436800E-02 -6.317100E+03  1.000000E+00  6.521900E+02  1.049160E+03  3.398088E-02 -7.714565E-01 -4.415027E+02  3.471117E+03  1.166219E-07 -3.138040E-06  9.659534E-09 -2.592763E-07  4.003204E-09 -1.075309E-07  5.193637E-13  3.191535E-10  1.166214E-07 -3.138358E-06  7.985250E-14  4.924150E-11  6.242650E-10 -1.680150E-08
  1.165000E+01 -5.500000E+01  2.050300E+07  7.278000E+01  5.302600E-02  0.000000E+00  8.168400E-02  4.477100E-03  3.450800E-02 -6.316100E+03  1.000000E+00  6.521900E+02  1.048580E+03  3.693814E-02 -7.362171E-01 -3.993002E+02  2.835335E+03  1.266490E-07 -3.012513E-06  1.039804E-08 -2.458313E-07  4.362377E-09 -1.037228E-07  5.597429E-13  3.145121E-10  1.266487E-07 -3.012826E-06  8.608200E-14  4.853850E-11  6.782500E-10 -1.613950E-08
  1.289000E+01 -5.500000E+01  2.050300E+07  7.278000E+01  5.300800E-02  0.000000E+00  8.048900E-02  4.480500E-03  3.470400E-02 -6.314800E+03  1.000000E+00  6.521900E+02  1.047770E+03  3.868756E-02 -6.867276E-01 -3.615182E+02  2.309704E+03  1.324678E-07 -2.837018E-06  1.074031E-08 -2.276102E-07  4.584920E-09 -9.830725E-08  5.854007E-13  3.088039E-10  1.324673E-07 -2.837333E-06  9.005500E-14  4.767250E-11  7.098700E-10 -1.521300E-08
  1.425000E+01 -5.500000E+01  2.050300E+07  7.278000E+01  5.298500E-02  0.000000E+00  7.891100E-02  4.485100E-03  3.496400E-02 -6.313200E+03  1.000000E+00  6.521900E+02  1.046700E+03  3.871489E-02 -6.206774E-01 -3.276225E+02  1.870926E+03  1.323214E-07 -2.604031E-06  1.054734E-08 -2.043136E-07  4.609605E-09 -9.097684E-08  5.888464E-13  3.017339E-10  1.323208E-07 -2.604337E-06  9.061950E-14  4.660100E-11  7.097000E-10 -1.397950E-08
  1.574000E+01 -5.500000E+01  2.050300E+07  7.278000E+01  5.295600E-02  0.000000E+00  7.690800E-02  4.490900E-03  3.529600E-02 -6.311100E+03  1.000000E+00  6.521900E+02  1.045350E+03  3.646904E-02 -5.361602E-01 -2.972522E+02  1.500856E+03  1.243568E-07 -2.307726E-06  9.694701E-09 -1.760207E-07  4.368193E-09 -8.144057E-08  5.634084E-13  2.930782E-10  1.243564E-07 -2.308020E-06  8.674700E-14  4.528750E-11  6.677200E-10 -1.240600E-08
  1.739000E+01 -5.500000E+01  2.050300E+07  7.278000E+01  5.291900E-02  0.000000E+00  7.445100E-02  4.498000E-03  3.570800E-02 -6.308400E+03  1.000000E+00  6.521900E+02  1.043690E+03  3.133886E-02 -4.318293E-01 -2.700022E+02  1.181013E+03  1.065611E-07 -1.944545E-06  8.078702E-09 -1.432452E-07  3.781255E-09 -6.944362E-08  5.040059E-13  2.826787E-10  1.065602E-07 -1.944827E-06  7.764850E-14  4.370850E-11  5.729400E-10 -1.047100E-08
  1.919000E+01 -5.500000E+01  2.050300E+07  7.278000E+01  5.287300E-02  0.000000E+00  7.154000E-02  4.506300E-03  3.620200E-02 -6.305100E+03  1.000000E+00  6.521900E+02  1.041740E+03  2.271075E-02 -3.082230E-01 -2.454428E+02  8.887818E+02  7.697096E-08 -1.517708E-06  5.644629E-09 -1.072748E-07  2.763470E-09 -5.492441E-08  4.084014E-13  2.704244E-10  7.697032E-08 -1.517975E-06  6.296650E-14  4.184700E-11  4.144900E-10 -8.188100E-09
  2.118000E+01 -5.500000E+01  2.050300E+07  7.278000E+01  5.281500E-02  0.000000E+00  6.828500E-02  4.515600E-03  3.676200E-02 -6.301000E+03  1.000000E+00  6.521900E+02  1.039560E+03  1.032927E-02 -1.722491E-01 -2.232846E+02  5.860260E+02  3.490191E-08 -1.052216E-06  2.479285E-09 -7.105816E-08  1.266818E-09 -3.858566E-08  2.775832E-13  2.561391E-10  3.490160E-08 -1.052473E-06  4.283550E-14  3.967450E-11  1.882180E-10 -5.688300E-09
  2.336000E+01 -5.500000E+01  2.050300E+07  7.278000E+01  5.274700E-02  0.000000E+00  6.481300E-02  4.525500E-03  3.736800E-02 -6.296100E+03  1.000000E+00  6.521900E+02  1.037240E+03 -4.634952E-03 -3.812841E-02 -2.036672E+02  1.612133E+02 -1.542209E-08 -5.970071E-07 -9.143294E-10 -3.854378E-08 -5.912381E-10 -2.211289E-08  1.155855E-13  2.399830E-10 -1.542223E-08 -5.972484E-07  1.785180E-14  3.721400E-11 -8.377700E-11 -3.233850E-09
  2.576000E+01 -5.500000E+01  2.050300E+07  7.278000E+01  5.268400E-02  0.000000E+00  6.162000E-02  4.534600E-03  3.793400E-02 -6.291600E+03  1.000000E+00  6.521900E+02  1.035120E+03 -1.803308E-02  6.668811E-02 -1.856260E+02 -8.681852E+02 -6.013376E-08 -2.438565E-07 -3.666545E-09 -1.516924E-08 -2.288112E-09 -9.013937E-09 -4.513058E-14  2.246304E-10 -6.013379E-08 -2.440819E-07 -6.995700E-15  3.487200E-11 -3.263200E-10 -1.323560E-09
  2.840000E+01 -5.500000E+01  2.050300E+07  7.278000E+01  5.264600E-02  0.000000E+00  6.063100E-02  4.537400E-03  3.811100E-02 -6.288800E+03  1.000000E+00  6.521900E+02  1.034470E+03 -2.364349E-02  9.553838E-02 -1.683469E+02 -1.332243E+03 -7.887143E-08 -1.473751E-07 -4.831214E-09 -9.158396E-09 -2.997201E-09 -5.375390E-09 -1.378870E-13  2.142352E-10 -7.887143E-08 -1.475894E-07 -2.136500E-14  3.328300E-11 -4.279150E-10 -8.003200E-10
  3.131000E+01 -5.500000E+01  2.050300E+07  7.278000E+01  5.263000E-02  0.000000E+00  6.187400E-02  4.533900E-03  3.788900E-02 -6.287700E+03  1.000000E+00  6.521900E+02  1.035290E+03 -1.666653E-02  6.767023E-02 -1.524414E+02 -5.518268E+02 -5.567718E-08 -2.416045E-07 -3.471629E-09 -1.539399E-08 -2.104908E-09 -8.880252E-09 -1.117410E-13  2.090732E-10 -5.567716E-08 -2.418135E-07 -1.731650E-14  3.249300E-11 -3.018600E-10 -1.309900E-09
  3.450000E+01 -5.500000E+01  2.050300E+07  7.278000E+01  5.262400E-02  0.000000E+00  6.352800E-02  4.529200E-03  3.759500E-02 -6.287300E+03  1.000000E+00  6.521900E+02  1.036390E+03  9.632899E-05  3.135180E-02 -1.381848E+02 -1.592243E+02  3.223246E-10 -3.640317E-07  2.047490E-11 -2.343469E-08  1.212862E-11 -1.344018E-08  9.505853E-15  2.064324E-10  3.223268E-10 -3.642386E-07  1.473500E-15  3.208850E-11  1.745000E-12 -1.972200E-09
  3.801000E+01 -5.500000E+01  2.050300E+07  7.278000E+01  5.261700E-02  0.000000E+00  6.394600E-02  4.528000E-03  3.752100E-02 -6.286800E+03  1.000000E+00  6.521900E+02  1.036670E+03  1.505464E-02  2.561815E-02 -1.253943E+02 -8.447046E+01  5.038849E-08 -3.829115E-07  3.215233E-09 -2.447308E-08  1.891978E-09 -1.418004E-08  1.326234E-13  2.044518E-10  5.038827E-08 -3.831165E-07  2.055650E-14  3.178450E-11  2.729300E-10 -2.075000E-09
  4.187000E+01 -5.500000E+01  2.050300E+07  7.278000E+01  5.259500E-02  0.000000E+00  6.303200E-02  4.530600E-03  3.768300E-02 -6.285200E+03  1.000000E+00  6.521900E+02  1.036060E+03  1.805085E-02  6.727458E-02 -1.138679E+02 -2.622867E+02  6.039607E-08 -2.422068E-07  3.837868E-09 -1.511523E-08  2.270572E-09 -8.967204E-09  1.714100E-13  1.996800E-10  6.039569E-08 -2.424065E-07  2.657450E-14  3.105500E-11  3.271850E-10 -1.314150E-09
  4.612000E+01 -5.500000E+01  2.050300E+07  7.278000E+01  5.255200E-02  0.000000E+00  6.122100E-02  4.535700E-03  3.800500E-02 -6.282000E+03  1.000000E+00  6.521900E+02  1.034860E+03  6.150415E-03  1.389690E-01 -1.037164E+02  2.724321E+02  2.059537E-08 -1.815244E-09  1.321536E-09 -1.228317E-10  7.719858E-10  1.139449E-10  7.841251E-14  1.910663E-10  2.059520E-08 -2.006284E-09  1.215878E-14  2.973600E-11  1.115265E-10 -1.088000E-11
  5.079000E+01 -5.500000E+01  2.050300E+07  7.278000E+01  5.253000E-02  0.000000E+00  5.903600E-02  4.541900E-03  3.839800E-02 -6.280500E+03  1.000000E+00  6.521900E+02  1.033410E+03 -1.055216E-02  1.889561E-01 -9.447728E+01  7.970513E+02 -3.507170E-08  1.641183E-07 -2.049930E-09  9.737436E-09 -1.350438E-09  6.468535E-09 -5.384423E-14  1.864138E-10 -3.507169E-08  1.639321E-07 -8.362720E-15  2.902350E-11 -1.905985E-10  8.903900E-10
  5.592000E+01 -5.500000E+01  2.050300E+07  7.278000E+01  5.251200E-02  0.000000E+00  5.833200E-02  4.543900E-03  3.852500E-02 -6.279200E+03  1.000000E+00  6.521900E+02  1.032950E+03 -2.176780E-02  1.945881E-01 -8.585659E+01  5.773499E+02 -7.232439E-08  1.825622E-07 -4.208784E-09  1.070990E-08 -2.788224E-09  7.193489E-09 -1.298779E-13  1.822845E-10 -7.232425E-08  1.823798E-07 -2.017600E-14  2.838950E-11 -3.931050E-10  9.910050E-10
  6.156000E+01 -5.500000E+01  2.050300E+07  7.278000E+01  5.249500E-02  0.000000E+00  5.809900E-02  4.544600E-03  3.856700E-02 -6.278000E+03  1.000000E+00  6.521900E+02  1.032790E+03 -2.833316E-02  1.866161E-01 -7.800848E+01  5.301509E+02 -9.411682E-08  1.560523E-07 -5.460476E-09  9.102951E-09 -3.631340E-09  6.179558E-09 -1.726883E-13  1.783671E-10 -9.411656E-08  1.558739E-07 -2.683300E-14  2.778800E-11 -5.116000E-10  8.471150E-10
  6.777000E+01 -5.500000E+01  2.050300E+07  7.278000E+01  5.248200E-02  0.000000E+00  5.795000E-02  4.545000E-03  3.859400E-02 -6.277000E+03  1.000000E+00  6.521900E+02  1.032700E+03 -3.226078E-02  1.777469E-01 -7.087484E+01  5.133562E+02 -1.071451E-07  1.266405E-07 -6.202330E-09  7.361904E-09 -4.136561E-09  5.048158E-09 -1.971251E-13  1.750692E-10 -1.071448E-07  1.264655E-07 -3.063700E-14  2.728200E-11 -5.824600E-10  6.873700E-10
  7.460000E+01 -5.500000E+01  2.050300E+07  7.278000E+01  5.247000E-02  0.000000E+00  5.783000E-02  4.545300E-03  3.861600E-02 -6.276200E+03  1.000000E+00  6.521900E+02  1.032620E+03 -3.413431E-02  1.715679E-01 -6.439690E+01  4.854418E+02 -1.133525E-07  1.061419E-07 -6.550406E-09  6.150537E-09 -4.378253E-09  4.258657E-09 -2.073702E-13  1.721855E-10 -1.133523E-07  1.059697E-07 -3.223650E-14  2.683900E-11 -6.162400E-10  5.760250E-10
  8.210000E+01 -5.500000E+01  2.050300E+07  7.278000E+01  5.245900E-02  0.000000E+00  5.774600E-02  4.545600E-03  3.863100E-02 -6.275400E+03  1.000000E+00  6.521900E+02  1.032560E+03 -3.413269E-02  1.657229E-01 -5.851502E+01  4.725857E+02 -1.133371E-07  8.677189E-08 -6.541715E-09  5.014784E-09 -4.379073E-09  3.511221E-09 -2.052566E-13  1.696475E-10 -1.133369E-07  8.660234E-08 -3.191450E-14  2.644900E-11 -6.161800E-10  4.707800E-10
  9.035000E+01 -5.500000E+01  2.050300E+07  7.278000E+01  5.244800E-02  0.000000E+00  5.769100E-02  4.545700E-03  3.864100E-02 -6.274600E+03  1.000000E+00  6.521900E+02  1.032530E+03 -3.339077E-02  1.600868E-01 -5.317876E+01  4.808284E+02 -1.108669E-07  6.811463E-08 -6.394027E-09  3.928500E-09 -4.284561E-09  2.789851E-09 -1.976453E-13  1.671267E-10 -1.108667E-07  6.794742E-08 -3.073800E-14  2.606150E-11 -6.027600E-10  3.693850E-10
  9.942000E+01 -5.500000E+01  2.050300E+07  7.278000E+01  5.243500E-02  0.000000E+00  5.765400E-02  4.545800E-03  3.864800E-02 -6.273600E+03  1.000000E+00  6.521900E+02  1.032500E+03 -3.254488E-02  1.557975E-01 -4.832437E+01  4.889852E+02 -1.080538E-07  5.392050E-08 -6.228474E-09  3.104539E-09 -4.176448E-09  2.239557E-09 -1.892329E-13  1.641088E-10 -1.080536E-07  5.375636E-08 -2.943750E-14  2.559750E-11 -5.874700E-10  2.922500E-10
  1.094000E+02 -5.500000E+01  2.050300E+07  7.278000E+01  5.242100E-02  0.000000E+00  5.763000E-02  4.545900E-03  3.865200E-02 -6.272600E+03  1.000000E+00  6.521900E+02  1.032480E+03 -3.120123E-02  1.535974E-01 -4.391711E+01  4.591744E+02 -1.035903E-07  4.663469E-08 -5.969191E-09  2.681735E-09 -4.004290E-09  1.955464E-09 -1.793172E-13  1.608820E-10 -1.035900E-07  4.647383E-08 -2.790150E-14  2.510150E-11 -5.632000E-10  2.526600E-10
  1.204000E+02 -5.500000E+01  2.050300E+07  7.278000E+01  5.241000E-02  0.000000E+00  5.761600E-02  4.546000E-03  3.865500E-02 -6.271900E+03  1.000000E+00  6.521900E+02  1.032480E+03 -2.889524E-02  1.523749E-01 -3.991680E+01  4.117150E+02 -9.593312E-08  4.258411E-08 -5.527012E-09  2.446278E-09 -3.708476E-09  1.796870E-09 -1.651337E-13  1.583328E-10 -9.593292E-08  4.242579E-08 -2.569900E-14  2.470900E-11 -5.215650E-10  2.306550E-10
  1.324000E+02 -5.500000E+01  2.050300E+07  7.278000E+01  5.240300E-02  0.000000E+00  5.761100E-02  4.546000E-03  3.865600E-02 -6.271300E+03  1.000000E+00  6.522000E+02  1.032470E+03 -2.646799E-02  1.504558E-01 -3.628058E+01  3.951280E+02 -8.787409E-08  3.623906E-08 -5.062486E-09  2.079643E-09 -3.396978E-09  1.550081E-09 -1.507097E-13  1.564529E-10 -8.787391E-08  3.608264E-08 -2.345700E-14  2.441950E-11 -4.777500E-10  1.961700E-10
  1.457000E+02 -5.500000E+01  2.050300E+07  7.278000E+01  5.239700E-02  0.000000E+00  5.761100E-02  4.546000E-03  3.865600E-02 -6.270900E+03  1.000000E+00  6.522000E+02  1.032470E+03 -2.487665E-02  1.489658E-01 -3.297715E+01  3.747410E+02 -8.259088E-08  3.131698E-08 -4.758226E-09  1.795767E-09 -3.192727E-09  1.358620E-09 -1.413486E-13  1.550825E-10 -8.259071E-08  3.116191E-08 -2.200200E-14  2.420850E-11 -4.490250E-10  1.694200E-10
  1.603000E+02 -5.500000E+01  2.050300E+07  7.278000E+01  5.239300E-02  0.000000E+00  5.761300E-02  4.546000E-03  3.865500E-02 -6.270600E+03  1.000000E+00  6.522000E+02  1.032470E+03 -2.365198E-02  1.490845E-01 -2.997731E+01  3.057872E+02 -7.852522E-08  3.170828E-08 -4.524202E-09  1.818294E-09 -3.035525E-09  1.372846E-09 -1.344029E-13  1.541368E-10 -7.852507E-08  3.155416E-08 -2.092200E-14  2.406300E-11 -4.269150E-10  1.715500E-10
  1.763000E+02 -5.500000E+01  2.050300E+07  7.278000E+01  5.239200E-02  0.000000E+00  5.761600E-02  4.546000E-03  3.865500E-02 -6.270500E+03  1.000000E+00  6.522000E+02  1.032480E+03 -2.105553E-02  1.511080E-01 -2.724651E+01  2.119492E+02 -6.990524E-08  3.839119E-08 -4.027790E-09  2.203340E-09 -2.702267E-09  1.630709E-09 -1.198996E-13  1.537305E-10 -6.990510E-08  3.823748E-08 -1.866450E-14  2.400050E-11 -3.800500E-10  2.078850E-10
  1.940000E+02 -5.500000E+01  2.050300E+07  7.278000E+01  5.239200E-02  0.000000E+00  5.762000E-02  4.546000E-03  3.865400E-02 -6.270500E+03  1.000000E+00  6.522000E+02  1.032480E+03 -1.706846E-02  1.511997E-01 -2.476476E+01  1.741395E+02 -5.666830E-08  3.869267E-08 -3.265327E-09  2.220755E-09 -2.190540E-09  1.642403E-09 -9.733731E-14  1.537872E-10 -5.666821E-08  3.853889E-08 -1.515250E-14  2.400900E-11 -3.080850E-10  2.095250E-10
  2.134000E+02 -5.500000E+01  2.050300E+07  7.278000E+01  5.239200E-02  0.000000E+00  5.762400E-02  4.545900E-03  3.865300E-02 -6.270500E+03  1.000000E+00  6.522000E+02  1.032480E+03 -1.424091E-02  1.487011E-01 -2.251958E+01  1.794297E+02 -4.728089E-08  3.043586E-08 -2.724614E-09  1.745073E-09 -1.827629E-09  1.323333E-09 -8.113443E-14  1.538044E-10 -4.728081E-08  3.028206E-08 -1.263050E-14  2.401200E-11 -2.570450E-10  1.646350E-10
  2.347000E+02 -5.500000E+01  2.050300E+07  7.278000E+01  5.239100E-02  0.000000E+00  5.762800E-02  4.545900E-03  3.865300E-02 -6.270500E+03  1.000000E+00  6.522000E+02  1.032480E+03 -1.354979E-02  1.464092E-01 -2.047380E+01  1.949004E+02 -4.498664E-08  2.285987E-08 -2.592599E-09  1.308582E-09 -1.738911E-09  1.030454E-09 -7.708217E-14  1.536963E-10 -4.498657E-08  2.270618E-08 -1.199950E-14  2.399500E-11 -2.445750E-10  1.234500E-10
  2.581000E+02 -5.500000E+01  2.050300E+07  7.278000E+01  5.239000E-02  0.000000E+00  5.763200E-02  4.545900E-03  3.865200E-02 -6.270400E+03  1.000000E+00  6.522000E+02  1.032490E+03 -1.407195E-02  1.450483E-01 -1.861127E+01  1.995952E+02 -4.672051E-08  1.836076E-08 -2.692711E-09  1.049372E-09 -1.805898E-09  8.564461E-10 -7.999054E-14  1.535542E-10 -4.672045E-08  1.820721E-08 -1.245200E-14  2.397300E-11 -2.540050E-10  9.898450E-11
  2.839000E+02 -5.500000E+01  2.050300E+07  7.278000E+01  5.239000E-02  0.000000E+00  5.763600E-02  4.545900E-03  3.865100E-02 -6.270400E+03  1.000000E+00  6.522000E+02  1.032490E+03 -1.508311E-02  1.443552E-01 -1.692143E+01  1.882436E+02 -5.007789E-08  1.606826E-08 -2.886403E-09  9.173106E-10 -1.935635E-09  7.677361E-10 -8.572334E-14  1.534369E-10 -5.007780E-08  1.591482E-08 -1.334500E-14  2.395500E-11 -2.722550E-10  8.652300E-11
  3.123000E+02 -5.500000E+01  2.050300E+07  7.278000E+01  5.238900E-02  0.000000E+00  5.764000E-02  4.545900E-03  3.865100E-02 -6.270300E+03  1.000000E+00  6.522000E+02  1.032490E+03 -1.629325E-02  1.440037E-01 -1.538582E+01  1.676089E+02 -5.409589E-08  1.490600E-08 -3.118198E-09  8.503768E-10 -2.090909E-09  7.227532E-10 -9.262862E-14  1.533739E-10 -5.409584E-08  1.475263E-08 -1.442000E-14  2.394500E-11 -2.940950E-10  8.020400E-11
  3.434000E+02 -5.500000E+01  2.050300E+07  7.278000E+01  5.238900E-02  0.000000E+00  5.764400E-02  4.545900E-03  3.865000E-02 -6.270300E+03  1.000000E+00  6.522000E+02  1.032490E+03 -1.761366E-02  1.437958E-01 -1.399174E+01  1.451641E+02 -5.848002E-08  1.421817E-08 -3.371112E-09  8.107770E-10 -2.260332E-09  6.961773E-10 -1.002141E-13  1.533845E-10 -5.848002E-08  1.406478E-08 -1.560050E-14  2.394700E-11 -3.179300E-10  7.646450E-11
  3.777000E+02 -5.500000E+01  2.050400E+07  7.278000E+01  5.239000E-02  0.000000E+00  5.764700E-02  4.545900E-03  3.864900E-02 -6.270400E+03  1.000000E+00  6.522100E+02  1.032500E+03 -1.900906E-02  1.436345E-01 -1.272118E+01  1.246092E+02 -6.311337E-08  1.368355E-08 -3.638401E-09  7.799959E-10 -2.439379E-09  6.756067E-10 -1.082941E-13  1.534843E-10 -6.311317E-08  1.353010E-08 -1.685800E-14  2.396250E-11 -3.431200E-10  7.355750E-11
  4.154000E+02 -5.500000E+01  2.050400E+07  7.278000E+01  5.239100E-02  0.000000E+00  5.765000E-02  4.545900E-03  3.864900E-02 -6.270500E+03  1.000000E+00  6.522100E+02  1.032500E+03 -2.046658E-02  1.434772E-01 -1.156586E+01  1.070490E+02 -6.795285E-08  1.316340E-08 -3.917612E-09  7.500393E-10 -2.626396E-09  6.556874E-10 -1.168061E-13  1.536796E-10 -6.795265E-08  1.300976E-08 -1.818250E-14  2.399200E-11 -3.694300E-10  7.072850E-11
  4.568000E+02 -5.500000E+01  2.050400E+07  7.278000E+01  5.239200E-02  0.000000E+00  5.765300E-02  4.545900E-03  3.864800E-02 -6.270600E+03  1.000000E+00  6.522100E+02  1.032500E+03 -2.197250E-02  1.433090E-01 -1.051626E+01  9.228933E+01 -7.295293E-08  1.260706E-08 -4.206100E-09  7.179819E-10 -2.819618E-09  6.344551E-10 -1.256826E-13  1.539655E-10 -7.295293E-08  1.245309E-08 -1.956400E-14  2.403600E-11 -3.966150E-10  6.770200E-11
  5.024000E+02 -5.500000E+01  2.050400E+07  7.278000E+01  5.239400E-02  0.000000E+00  5.765600E-02  4.545900E-03  3.864800E-02 -6.270700E+03  1.000000E+00  6.522100E+02  1.032500E+03 -2.350750E-02  1.431301E-01 -9.561831E+00  7.996914E+01 -7.804981E-08  1.201370E-08 -4.500159E-09  6.837840E-10 -3.016577E-09  6.118772E-10 -1.348185E-13  1.543358E-10 -7.804966E-08  1.185939E-08 -2.098550E-14  2.409300E-11 -4.243250E-10  6.447450E-11
  5.525000E+02 -5.500000E+01  2.050400E+07  7.278000E+01  5.239600E-02  0.000000E+00  5.765900E-02  4.545900E-03  3.864700E-02 -6.270800E+03  1.000000E+00  6.522100E+02  1.032500E+03 -2.504267E-02  1.429649E-01 -8.694305E+00  6.918798E+01 -8.314722E-08  1.146789E-08 -4.794279E-09  6.523216E-10 -3.213552E-09  5.912031E-10 -1.440281E-13  1.547750E-10 -8.314707E-08  1.131312E-08 -2.241750E-14  2.416050E-11 -4.520350E-10  6.150500E-11
  6.076000E+02 -5.500000E+01  2.050400E+07  7.278000E+01  5.239900E-02  0.000000E+00  5.766100E-02  4.545900E-03  3.864700E-02 -6.271000E+03  1.000000E+00  6.522200E+02  1.032510E+03 -2.647396E-02  1.429533E-01 -7.906297E+00  5.726792E+01 -8.789961E-08  1.142765E-08 -5.068496E-09  6.500000E-10 -3.397203E-09  5.900885E-10 -1.522562E-13  1.552396E-10 -8.789948E-08  1.127244E-08 -2.369750E-14  2.423150E-11 -4.778700E-10  6.128350E-11
  6.682000E+02 -5.500000E+01  2.050400E+07  7.278000E+01  5.239700E-02  0.000000E+00  5.766300E-02  4.545900E-03  3.864700E-02 -6.270900E+03  1.000000E+00  6.522200E+02  1.032510E+03 -2.683662E-02  1.436816E-01 -7.189832E+00  3.901689E+01 -8.910376E-08  1.383523E-08 -5.138055E-09  7.888668E-10 -3.443715E-09  6.829043E-10 -1.304124E-13  1.550278E-10 -8.910364E-08  1.368023E-08 -2.033250E-14  2.419900E-11 -4.843600E-10  7.437350E-11
  7.348000E+02 -5.500000E+01  2.050500E+07  7.278000E+01  5.217500E-02  0.000000E+00  5.766400E-02  4.545900E-03  3.864700E-02 -6.254900E+03  1.000000E+00  6.522300E+02  1.032510E+03 -2.752103E-02  1.423248E-01 -6.538059E+00  4.760878E+01 -9.137609E-08  9.399705E-09 -5.269131E-09  5.355819E-10 -3.531497E-09  4.703492E-10 -9.840361E-14  1.119929E-10 -9.137609E-08  9.287709E-09 -1.540350E-14  1.755750E-11 -4.966100E-10  5.048050E-11
  8.081000E+02 -5.500000E+01  2.050500E+07  7.278000E+01  5.201200E-02  0.000000E+00  5.766400E-02  4.546000E-03  3.864700E-02 -6.243200E+03  1.000000E+00  6.522300E+02  1.032510E+03 -2.735383E-02  1.439446E-01 -5.945168E+00  2.498737E+01 -9.082100E-08  1.478633E-08 -5.237147E-09  8.478080E-10 -3.510038E-09  6.518853E-10 -8.716256E-14  8.420393E-11 -9.082100E-08  1.470212E-08 -1.367150E-14  1.324495E-11 -4.935450E-10  7.989300E-11
  8.887000E+02 -5.500000E+01  2.050500E+07  7.278000E+01  5.197300E-02  0.000000E+00  5.766500E-02  4.546000E-03  3.864700E-02 -6.240300E+03  1.000000E+00  6.522400E+02  1.032510E+03 -2.612233E-02  1.427022E-01 -5.405853E+00  2.839949E+01 -8.673245E-08  1.068440E-08 -5.001475E-09  6.115623E-10 -3.352026E-09  4.885820E-10 -8.400409E-14  7.917247E-11 -8.673237E-08  1.060522E-08 -1.317900E-14  1.246260E-11 -4.713200E-10  5.762800E-11
  9.772000E+02 -5.500000E+01  2.050500E+07  7.278000E+01  5.199000E-02  0.000000E+00  5.766600E-02  4.546000E-03  3.864700E-02 -6.241600E+03  1.000000E+00  6.522400E+02  1.032510E+03 -2.839002E-02  1.405053E-01 -4.915940E+00  8.443681E+01 -9.426197E-08  3.417966E-09 -5.435809E-09  1.924128E-10 -3.642996E-09  2.099075E-10 -7.788947E-14  8.134729E-11 -9.426181E-08  3.336616E-09 -1.223900E-14  1.280045E-11 -5.121800E-10  1.813150E-11
  1.075000E+03 -5.500000E+01  2.050600E+07  7.278000E+01  5.179200E-02  0.000000E+00  5.766800E-02  4.546000E-03  3.864700E-02 -6.227200E+03  1.000000E+00  6.522500E+02  1.032510E+03 -2.818344E-02  1.436133E-01 -4.470382E+00  1.520184E+01 -9.357625E-08  1.372495E-08 -5.396387E-09  7.884033E-10 -3.616447E-09  5.817172E-10 -3.727721E-14  5.373508E-11 -9.357617E-08  1.367121E-08 -5.876380E-15  8.488650E-12 -5.081650E-10  7.426900E-11
  1.182000E+03 -5.500000E+01  2.050600E+07  7.278000E+01  5.081000E-02  0.000000E+00  5.766900E-02  4.546000E-03  3.864700E-02 -6.156000E+03  1.000000E+00  6.522500E+02  1.032510E+03 -6.445261E-02  1.306242E-01 -3.973227E+00 -6.779244E+00 -2.225501E-07 -2.935054E-08 -1.286395E-08 -1.692797E-09 -8.110649E-09 -1.131173E-09  4.236212E-14  3.435834E-12 -2.225501E-07 -2.935396E-08  6.799120E-15  5.514500E-13 -1.158730E-09 -1.593430E-10
  1.300000E+03 -5.500000E+01  2.050000E+07  7.278000E+01  0.000000E+00  0.000000E+00  5.783400E-02  1.000000E+00  3.592400E-02  0.000000E+00  1.000000E+00  0.000000E+00  1.031990E+03 -9.642361E-02  1.083818E-01 -3.564381E+00 -1.015184E+00 -3.321968E-07 -1.060348E-07 -1.944037E-08 -6.123560E-09 -8.151069E-09 -3.955785E-09  4.452957E-14  0.000000E+00 -3.321968E-07 -1.060348E-07  7.147000E-15  0.000000E+00 -1.715900E-09 -5.505250E-10
  1.429000E+03 -5.500000E+01  2.050100E+07  7.278000E+01  0.000000E+00  0.000000E+00  5.933300E-02  1.000000E+00  1.107200E-02  0.000000E+00  1.000000E+00  0.000000E+00  1.027230E+03 -4.568600E-02  1.478165E-01 -3.300941E+00  4.948649E+00 -1.552227E-07  2.819241E-08 -9.211640E-09  1.679401E-09 -1.687486E-09  2.014807E-10  0.000000E+00  0.000000E+00 -1.552227E-07  2.819241E-08  0.000000E+00  0.000000E+00 -8.038085E-10  1.461175E-10
  1.571000E+03 -5.500000E+01  2.050100E+07  7.278000E+01  0.000000E+00  0.000000E+00  5.995300E-02  1.000000E+00  7.772700E-04  0.000000E+00  1.000000E+00  0.000000E+00  1.025270E+03 -2.159275E-02  1.613123E-01 -3.019298E+00  1.499810E+00 -7.258153E-08  7.327970E-08 -4.353972E-09  4.393907E-09 -1.515923E-11  4.800255E-11  0.000000E+00  0.000000E+00 -7.258153E-08  7.327970E-08  0.000000E+00  0.000000E+00 -3.765935E-10  3.802300E-10
  1.728000E+03 -5.500000E+01  2.050100E+07  7.278000E+01  0.000000E+00  0.000000E+00  5.998900E-02  1.000000E+00  1.842000E-04  0.000000E+00  1.000000E+00  0.000000E+00  1.025160E+03 -3.895644E-02  1.402150E-01 -2.747112E+00  3.058375E+01 -1.309341E-07  2.579798E-09 -7.855190E-09  1.547670E-10 -1.388537E-11  3.472844E-13  0.000000E+00  0.000000E+00 -1.309341E-07  2.579798E-09  0.000000E+00  0.000000E+00 -6.793750E-10  1.338700E-11
  1.900000E+03 -5.500000E+01  2.050100E+07  7.278000E+01  0.000000E+00  0.000000E+00  5.999900E-02  1.000000E+00  1.746900E-05  0.000000E+00  1.000000E+00  0.000000E+00  1.025130E+03 -3.467895E-02  1.395197E-01 -2.497789E+00  2.625606E+02 -1.165458E-07  2.516986E-10 -6.992676E-09  1.510174E-11 -1.175093E-12  2.968774E-15  0.000000E+00  0.000000E+00 -1.165458E-07  2.516986E-10  0.000000E+00  0.000000E+00 -6.047300E-10  1.306200E-12
  2.089000E+03 -5.500000E+01  2.050100E+07  7.278000E+01  0.000000E+00  0.000000E+00  6.000000E-02  1.000000E+00  1.867100E-06  0.000000E+00  1.000000E+00  0.000000E+00  1.025130E+03 -3.604528E-02  1.416614E-01 -2.271321E+00  7.420937E+00 -1.211365E-07  7.425567E-09 -7.268180E-09  4.455340E-10 -1.770445E-13  9.174053E-15  0.000000E+00  0.000000E+00 -1.211365E-07  7.425567E-09  0.000000E+00  0.000000E+00 -6.285500E-10  3.853400E-11
  2.298000E+03 -5.500000E+01  2.050200E+07  7.278000E+01  0.000000E+00  0.000000E+00  6.000000E-02  1.000000E+00  1.122300E-06  0.000000E+00  1.000000E+00  0.000000E+00  1.025130E+03 -3.889825E-02  1.400894E-01 -2.066031E+00  2.083470E+01 -1.307244E-07  2.160176E-09 -7.843453E-09  1.296105E-10 -1.173100E-13  1.397102E-15  0.000000E+00  0.000000E+00 -1.307244E-07  2.160176E-09  0.000000E+00  0.000000E+00 -6.783000E-10  1.121000E-11
  2.527000E+03 -5.500000E+01  2.050200E+07  7.278000E+01  0.000000E+00  0.000000E+00  6.000000E-02  1.000000E+00  6.683300E-07  0.000000E+00  1.000000E+00  0.000000E+00  1.025130E+03 -3.784528E-02  1.398639E-01 -1.878643E+00  2.647434E+01 -1.271853E-07  1.405042E-09 -7.631120E-09  8.430255E-11 -6.706662E-14  5.353908E-16  0.000000E+00  0.000000E+00 -1.271853E-07  1.405042E-09  0.000000E+00  0.000000E+00 -6.599350E-10  7.291300E-12
  2.778000E+03 -5.500000E+01  2.050200E+07  7.278000E+01  0.000000E+00  0.000000E+00  6.000000E-02  1.000000E+00  3.810100E-07  0.000000E+00  1.000000E+00  0.000000E+00  1.025130E+03 -3.545048E-02  1.394305E-01 -1.708546E+00 -6.455302E+02 -1.191369E-07 -4.711745E-11 -7.148212E-09 -2.827043E-12 -3.127820E-14 -2.310791E-16  0.000000E+00  0.000000E+00 -1.191369E-07 -4.711745E-11  0.000000E+00  0.000000E+00 -6.181750E-10 -2.444500E-13
  3.055000E+03 -5.500000E+01  2.050300E+07  7.278000E+01  0.000000E+00  0.000000E+00  6.000000E-02  1.000000E+00  1.321400E-07  0.000000E+00  1.000000E+00  0.000000E+00  1.025130E+03 -2.903263E-02  1.383855E-01 -1.553731E+00 -7.042004E+00 -9.756849E-08 -3.573405E-09 -5.854118E-09 -2.144025E-10 -7.522217E-15 -7.836022E-15  0.000000E+00  0.000000E+00 -9.756849E-08 -3.573405E-09  0.000000E+00  0.000000E+00 -5.062650E-10 -1.853900E-11
  3.359000E+03 -5.500000E+01  2.050300E+07  7.278000E+01  0.000000E+00  0.000000E+00  6.000000E-02  1.000000E+00  6.830700E-10  0.000000E+00  1.000000E+00  0.000000E+00  1.025130E+03 -1.096074E-02  1.358245E-01 -1.412744E+00 -1.673578E+00 -3.683519E-08 -1.221648E-08 -2.210115E-09 -7.329883E-10 -2.516110E-17 -3.576928E-16  0.000000E+00  0.000000E+00 -3.683519E-08 -1.221648E-08  0.000000E+00  0.000000E+00 -1.911320E-10 -6.337950E-11
  3.694000E+03 -5.500000E+01  2.050300E+07  7.278000E+01  0.000000E+00  0.000000E+00  6.000000E-02  1.000000E+00  1.259200E-13  0.000000E+00  1.000000E+00  0.000000E+00  1.025130E+03  8.363441E-04  1.398169E-01 -1.284924E+00  1.396970E+01  2.810674E-09  1.247052E-09  1.686396E-10  7.482307E-11  2.745161E-18  8.829914E-23  0.000000E+00  0.000000E+00  2.810674E-09  1.247052E-09  0.000000E+00  0.000000E+00  1.458400E-11  6.471400E-12
  4.062000E+03 -5.500000E+01  2.050300E+07  7.278000E+01  0.000000E+00  0.000000E+00  6.000000E-02  1.000000E+00  1.062500E-18  0.000000E+00  1.000000E+00  0.000000E+00  1.025130E+03 -6.931972E-04  1.394480E-01 -1.168619E+00  1.284904E+03 -2.329600E-09  1.106664E-11 -1.397760E-10  6.639997E-13 -1.294084E-27  1.045028E-29  0.000000E+00  0.000000E+00 -2.329600E-09  1.106664E-11  0.000000E+00  0.000000E+00 -1.208800E-11  5.742950E-14
  4.467000E+03 -5.500000E+01  2.050300E+07  7.278000E+01  0.000000E+00  0.000000E+00  6.000000E-02  1.000000E+00  9.309000E-21  0.000000E+00  1.000000E+00  0.000000E+00  1.025130E+03 -6.371037E-04  1.394441E-01 -1.062661E+00  1.799916E+05 -2.141086E-09  6.522771E-14 -1.284652E-10  3.913663E-15 -1.050755E-29  5.414449E-34  0.000000E+00  0.000000E+00 -2.141086E-09  6.522771E-14  0.000000E+00  0.000000E+00 -1.111000E-11  3.384950E-16
  4.912000E+03 -5.500000E+01  2.050300E+07  7.278000E+01  0.000000E+00  0.000000E+00  6.000000E-02  1.000000E+00  6.698700E-23  0.000000E+00  1.000000E+00  0.000000E+00  1.025130E+03 -5.794205E-04  1.394444E-01 -9.663918E-01  2.785167E+07 -1.947234E-09  3.490556E-16 -1.168339E-10  2.094332E-17 -6.867332E-32  2.101850E-38  0.000000E+00  0.000000E+00 -1.947234E-09  3.490556E-16  0.000000E+00  0.000000E+00 -1.010390E-11  1.811400E-18
  5.401000E+03 -5.500000E+01  2.050300E+07  7.278000E+01  0.000000E+00  0.000000E+00  6.000000E-02  1.000000E+00  3.973400E-25  0.000000E+00  1.000000E+00  0.000000E+00  1.025130E+03 -5.270087E-04  1.394445E-01 -8.789640E-01  1.464316E+08 -1.771097E-09  5.522823E-17 -1.062657E-10  3.313689E-18 -3.702027E-34  1.992826E-41  0.000000E+00  0.000000E+00 -1.771097E-09  5.522823E-17  0.000000E+00  0.000000E+00 -9.189800E-12  2.866000E-19
  5.939000E+03 -5.500000E+01  2.050300E+07  7.278000E+01  0.000000E+00  0.000000E+00  6.000000E-02  1.000000E+00  1.947700E-27  0.000000E+00  1.000000E+00  0.000000E+00  1.025130E+03 -4.792733E-04  1.394446E-01 -7.993358E-01  1.778146E+08 -1.610672E-09  4.234263E-17 -9.664027E-11  2.540556E-18 -1.649028E-36  7.728003E-44  0.000000E+00  0.000000E+00 -1.610672E-09  4.234263E-17  0.000000E+00  0.000000E+00 -8.357400E-12  2.197250E-19
  6.530000E+03 -5.500000E+01  2.050300E+07  7.278000E+01  0.000000E+00  0.000000E+00  6.000000E-02  1.000000E+00  7.902400E-30  0.000000E+00  1.000000E+00  0.000000E+00  1.025130E+03 -4.358295E-04  1.394445E-01 -7.268697E-01 -4.405389E+07 -1.464673E-09  2.752203E-18 -8.788029E-11  1.651338E-19 -6.080720E-39 -9.726200E-48  0.000000E+00  0.000000E+00 -1.464673E-09  2.752203E-18  0.000000E+00  0.000000E+00 -7.599850E-12  1.430500E-20
  7.181000E+03 -5.500000E+01  2.050300E+07  7.278000E+01  0.000000E+00  0.000000E+00  6.000000E-02  1.000000E+00  2.650600E-32  0.000000E+00  1.000000E+00  0.000000E+00  1.025130E+03 -3.963247E-04  1.394444E-01 -6.609749E-01  1.736496E+08 -1.331910E-09  3.021479E-17 -7.991456E-11  1.812890E-18 -1.853543E-41  7.058491E-49  0.000000E+00  0.000000E+00 -1.331910E-09  3.021479E-17  0.000000E+00  0.000000E+00 -6.910950E-12  1.568070E-19
  7.896000E+03 -5.500000E+01  2.050300E+07  7.278000E+01  0.000000E+00  0.000000E+00  6.000000E-02  1.000000E+00  7.326600E-35  0.000000E+00  1.000000E+00  0.000000E+00  1.025130E+03 -3.604580E-04  1.394444E-01 -6.011493E-01  3.452932E+07 -1.211372E-09 -9.707049E-18 -7.268232E-11 -5.824213E-19 -4.657366E-44 -7.111905E-52  0.000000E+00  0.000000E+00 -1.211372E-09 -9.707049E-18  0.000000E+00  0.000000E+00 -6.285500E-12 -5.036500E-20
  8.682000E+03 -5.500000E+01  2.050300E+07  7.278000E+01  0.000000E+00  0.000000E+00  6.000000E-02  1.000000E+00  1.657900E-37  0.000000E+00  1.000000E+00  0.000000E+00  1.025130E+03 -3.278215E-04  1.394444E-01 -5.467155E-01 -2.726903E+08 -1.101693E-09 -1.149398E-17 -6.610152E-11 -6.896395E-19 -9.566186E-47 -2.129949E-54  0.000000E+00  0.000000E+00 -1.101693E-09 -1.149398E-17  0.000000E+00  0.000000E+00 -5.716400E-12 -5.963100E-20
  9.547000E+03 -5.500000E+01  2.050300E+07  7.278000E+01  0.000000E+00  0.000000E+00  6.000000E-02  1.000000E+00  3.048200E-70  0.000000E+00  1.000000E+00  0.000000E+00  1.025130E+03 -1.561288E-04  1.394444E-01 -2.603789E-01  4.252721E+05 -5.246946E-10 -2.646745E-14 -3.148162E-11 -1.588045E-15 -1.599379E-79 -9.851031E-84  0.000000E+00  0.000000E+00 -5.246946E-10 -2.646745E-14  0.000000E+00  0.000000E+00 -2.722500E-12 -1.372970E-16
  3.750000E-02 -6.500000E+01  2.060500E+07  7.333000E+01  5.305700E-02  0.000000E+00  1.282600E-01  4.394600E-03  2.764900E-02 -6.318300E+03  1.000000E+00  6.507000E+02  1.080760E+03  5.819652E-05 -2.665340E+00 -2.931653E+04  1.480968E+07  2.106441E-10 -1.018537E-05  2.701284E-11 -1.300238E-06  5.856292E-12 -2.821460E-07  3.326868E-14  3.277159E-10  2.106101E-10 -1.018571E-05  5.126000E-15  5.066100E-11  1.094650E-12 -5.296300E-08
  1.162000E-01 -6.500000E+01  2.060500E+07  7.333000E+01  5.305600E-02  0.000000E+00  1.222500E-01  4.413200E-03  2.845200E-02 -6.318300E+03  1.000000E+00  6.507000E+02  1.076480E+03  2.030869E-04 -2.433737E+00 -4.339213E+04  4.359397E+06  7.308432E-10 -9.269201E-06  9.059936E-11 -1.128156E-06  2.071767E-11 -2.641283E-07  9.596576E-14  3.274988E-10  7.307486E-10 -9.269533E-06  1.478600E-14  5.062750E-11  3.808800E-12 -4.838850E-08
  2.028000E-01 -6.500000E+01  2.060500E+07  7.333000E+01  5.305400E-02  0.000000E+00  1.176700E-01  4.427300E-03  2.907900E-02 -6.318200E+03  1.000000E+00  6.507000E+02  1.073230E+03  3.974256E-04 -2.251471E+00 -2.306380E+04  2.275372E+06  1.421299E-09 -8.559862E-06  1.696080E-10 -1.002915E-06  4.115230E-11 -2.492366E-07  1.533440E-13  3.270247E-10  1.421149E-09 -8.560190E-06  2.362700E-14  5.055550E-11  7.429950E-12 -4.481950E-08
  2.980000E-01 -6.500000E+01  2.060500E+07  7.333000E+01  5.305200E-02  0.000000E+00  1.141000E-01  4.438200E-03  2.957700E-02 -6.318000E+03  1.000000E+00  6.507000E+02  1.070710E+03  6.334571E-04 -2.105860E+00 -1.542916E+04  1.409925E+06  2.253813E-09 -8.000214E-06  2.603545E-10 -9.089796E-07  6.641352E-11 -2.368918E-07  2.078148E-13  3.262424E-10  2.253604E-09 -8.000536E-06  3.202100E-14  5.043700E-11  1.181180E-11 -4.198700E-08
  4.027000E-01 -6.500000E+01  2.060500E+07  7.333000E+01  5.304900E-02  0.000000E+00  1.111200E-01  4.447300E-03  3.000000E-02 -6.317800E+03  1.000000E+00  6.507000E+02  1.068610E+03  9.115948E-04 -1.981700E+00 -1.135801E+04  9.490393E+05  3.229669E-09 -7.527686E-06  3.628791E-10 -8.329434E-07  9.656955E-11 -2.260584E-07  2.599955E-13  3.251020E-10  3.229411E-09 -7.528010E-06  4.006300E-14  5.026350E-11  1.696150E-11 -3.958400E-08
  5.178000E-01 -6.500000E+01  2.060500E+07  7.333000E+01  5.304400E-02  0.000000E+00  1.085000E-01  4.455200E-03  3.037600E-02 -6.317400E+03  1.000000E+00  6.507000E+02  1.066780E+03  1.233524E-03 -1.871135E+00 -8.822922E+03  6.709944E+05  4.354200E-09 -7.110377E-06  4.773112E-10 -7.682483E-07  1.318568E-10 -2.161764E-07  3.105699E-13  3.235403E-10  4.353896E-09 -7.110696E-06  4.785950E-14  5.002650E-11  2.290850E-11 -3.745400E-08
  6.444000E-01 -6.500000E+01  2.060500E+07  7.333000E+01  5.303900E-02  0.000000E+00  1.061400E-01  4.462400E-03  3.071900E-02 -6.317000E+03  1.000000E+00  6.507000E+02  1.065130E+03  1.601712E-03 -1.769846E+00 -7.093146E+03  4.899441E+05  5.635318E-09 -6.730883E-06  6.039342E-10 -7.113974E-07  1.726074E-10 -2.069322E-07  3.592585E-13  3.214906E-10  5.634962E-09 -6.731200E-06  5.536800E-14  4.971500E-11  2.969650E-11 -3.550950E-08
  7.835000E-01 -6.500000E+01  2.060500E+07  7.333000E+01  5.303200E-02  0.000000E+00  1.039600E-01  4.469000E-03  3.103900E-02 -6.316500E+03  1.000000E+00  6.507000E+02  1.063610E+03  2.019842E-03 -1.675247E+00 -5.839693E+03  3.659419E+05  7.085086E-09 -6.378793E-06  7.433869E-10 -6.603233E-07  2.192938E-10 -1.981329E-07  4.048939E-13  3.188867E-10  7.084682E-09 -6.379114E-06  6.240850E-14  4.931950E-11  3.739150E-11 -3.369950E-08
  9.366000E-01 -6.500000E+01  2.060500E+07  7.333000E+01  5.302300E-02  0.000000E+00  1.019200E-01  4.475100E-03  3.134100E-02 -6.315900E+03  1.000000E+00  6.507000E+02  1.062190E+03  2.493046E-03 -1.585720E+00 -4.892821E+03  2.779747E+05  8.720531E-09 -6.047625E-06  8.967306E-10 -6.137432E-07  2.725549E-10 -1.896602E-07  4.455489E-13  3.156779E-10  8.720090E-09 -6.047943E-06  6.868500E-14  4.883200E-11  4.608550E-11 -3.199200E-08
  1.105000E+00 -6.500000E+01  2.060500E+07  7.333000E+01  5.301200E-02  0.000000E+00  9.998800E-02  4.480900E-03  3.163000E-02 -6.315100E+03  1.000000E+00  6.507000E+02  1.060850E+03  3.027988E-03 -1.500237E+00 -4.154557E+03  2.137921E+05  1.056387E-08 -5.733252E-06  1.065452E-09 -5.708288E-07  3.332101E-10 -1.814395E-07  4.787528E-13  3.118403E-10  1.056340E-08 -5.733566E-06  7.381700E-14  4.824900E-11  5.589850E-11 -3.036750E-08
  1.290000E+00 -6.500000E+01  2.060500E+07  7.333000E+01  5.300000E-02  0.000000E+00  9.815400E-02  4.486400E-03  3.190600E-02 -6.314300E+03  1.000000E+00  6.507000E+02  1.059590E+03  3.633744E-03 -1.418164E+00 -3.564987E+03  1.661575E+05  1.264559E-08 -5.433055E-06  1.251741E-09 -5.310309E-07  4.023595E-10 -1.734258E-07  5.021083E-13  3.073934E-10  1.264506E-08 -5.433361E-06  7.743450E-14  4.757250E-11  6.699500E-11 -2.881100E-08
  1.493000E+00 -6.500000E+01  2.060500E+07  7.333000E+01  5.298600E-02  0.000000E+00  9.640500E-02  4.491700E-03  3.217200E-02 -6.313300E+03  1.000000E+00  6.507000E+02  1.058380E+03  4.322811E-03 -1.339190E+00 -3.085374E+03  1.301312E+05  1.500788E-08 -5.145700E-06  1.458802E-09 -4.940135E-07  4.815001E-10 -1.656032E-07  5.139149E-13  3.024012E-10  1.500735E-08 -5.146000E-06  7.927500E-14  4.681300E-11  7.960200E-11 -2.731750E-08
  1.717000E+00 -6.500000E+01  2.060500E+07  7.333000E+01  5.297100E-02  0.000000E+00  9.473600E-02  4.496700E-03  3.242800E-02 -6.312200E+03  1.000000E+00  6.507000E+02  1.057230E+03  5.111600E-03 -1.263202E+00 -2.688818E+03  1.025953E+05  1.770620E-08 -4.870550E-06  1.690936E-09 -4.595609E-07  5.725869E-10 -1.579729E-07  5.136901E-13  2.969767E-10  1.770570E-08 -4.870847E-06  7.926250E-14  4.598750E-11  9.401800E-11 -2.588450E-08
  1.963000E+00 -6.500000E+01  2.060500E+07  7.333000E+01  5.295400E-02  0.000000E+00  9.314700E-02  4.501400E-03  3.267300E-02 -6.311000E+03  1.000000E+00  6.507000E+02  1.056130E+03  6.021667E-03 -1.190308E+00 -2.356230E+03  8.128540E+04  2.081360E-08 -4.607882E-06  1.953892E-09 -4.275755E-07  6.781774E-10 -1.505574E-07  5.025285E-13  2.912664E-10  2.081311E-08 -4.608166E-06  7.756350E-14  4.511850E-11  1.106350E-10 -2.451300E-08
  2.234000E+00 -6.500000E+01  2.060500E+07  7.333000E+01  5.293700E-02  0.000000E+00  9.164300E-02  4.505900E-03  3.290700E-02 -6.309700E+03  1.000000E+00  6.507000E+02  1.055100E+03  7.083978E-03 -1.120777E+00 -2.074393E+03  6.467606E+04  2.443537E-08 -4.358451E-06  2.256198E-09 -3.980244E-07  8.019228E-10 -1.433961E-07  4.831845E-13  2.854283E-10  2.443491E-08 -4.358740E-06  7.460150E-14  4.422950E-11  1.300150E-10 -2.320800E-08
  2.531000E+00 -6.500000E+01  2.060500E+07  7.333000E+01  5.291900E-02  0.000000E+00  9.022800E-02  4.510100E-03  3.312800E-02 -6.308400E+03  1.000000E+00  6.507000E+02  1.054130E+03  8.337659E-03 -1.054893E+00 -1.833567E+03  5.163391E+04  2.870426E-08 -4.123128E-06  2.608567E-09 -3.708749E-07  9.484362E-10 -1.365315E-07  4.594021E-13  2.796004E-10  2.870379E-08 -4.123401E-06  7.095350E-14  4.334150E-11  1.528700E-10 -2.197400E-08
  2.858000E+00 -6.500000E+01  2.060500E+07  7.333000E+01  5.290000E-02  0.000000E+00  8.891700E-02  4.514000E-03  3.333500E-02 -6.307100E+03  1.000000E+00  6.507000E+02  1.053230E+03  9.835590E-03 -9.934412E-01 -1.626308E+03  4.135631E+04  3.380011E-08 -3.904519E-06  3.025699E-09 -3.463061E-07  1.123928E-09 -1.300577E-07  4.349650E-13  2.738947E-10  3.379967E-08 -3.904787E-06  6.720250E-14  4.247150E-11  1.801650E-10 -2.082600E-08
  3.218000E+00 -6.500000E+01  2.060500E+07  7.333000E+01  5.288200E-02  0.000000E+00  8.771400E-02  4.517500E-03  3.352500E-02 -6.305800E+03  1.000000E+00  6.507000E+02  1.052410E+03  1.164332E-02 -9.367857E-01 -1.446692E+03  3.320759E+04  3.994596E-08 -3.703736E-06  3.525788E-09 -3.242936E-07  1.336100E-09 -1.240282E-07  4.129273E-13  2.683843E-10  3.994557E-08 -3.704005E-06  6.381950E-14  4.163150E-11  2.130950E-10 -1.976900E-08
  3.613000E+00 -6.500000E+01  2.060500E+07  7.333000E+01  5.286500E-02  0.000000E+00  8.664300E-02  4.520700E-03  3.369500E-02 -6.304600E+03  1.000000E+00  6.507000E+02  1.051680E+03  1.384320E-02 -8.860219E-01 -1.290069E+03  2.672836E+04  4.742206E-08 -3.524484E-06  4.131955E-09 -3.051063E-07  1.594593E-09 -1.185745E-07  3.953717E-13  2.631205E-10  4.742166E-08 -3.524745E-06  6.112650E-14  4.082900E-11  2.531600E-10 -1.882400E-08
  4.048000E+00 -6.500000E+01  2.060500E+07  7.333000E+01  5.284800E-02  0.000000E+00  8.571400E-02  4.523500E-03  3.384400E-02 -6.303300E+03  1.000000E+00  6.507000E+02  1.051050E+03  1.653105E-02 -8.416972E-01 -1.152770E+03  2.155431E+04  5.655516E-08 -3.368486E-06  4.871470E-09 -2.887744E-07  1.910587E-09 -1.137722E-07  3.836863E-13  2.581497E-10  5.655476E-08 -3.368745E-06  5.933900E-14  4.007050E-11  3.021050E-10 -1.800050E-08
  4.526000E+00 -6.500000E+01  2.060500E+07  7.333000E+01  5.283200E-02  0.000000E+00  8.493300E-02  4.525800E-03  3.396900E-02 -6.302200E+03  1.000000E+00  6.507000E+02  1.050520E+03  1.981361E-02 -8.042240E-01 -1.032001E+03  1.744080E+04  6.770906E-08 -3.236984E-06  5.774750E-09 -2.752869E-07  2.296529E-09 -1.096812E-07  3.792544E-13  2.535225E-10  6.770871E-08 -3.237237E-06  5.867200E-14  3.936400E-11  3.618800E-10 -1.730500E-08
  5.052000E+00 -6.500000E+01  2.060500E+07  7.333000E+01  5.281700E-02  0.000000E+00  8.430000E-02  4.527600E-03  3.407100E-02 -6.301100E+03  1.000000E+00  6.507000E+02  1.050090E+03  2.380014E-02 -7.736127E-01 -9.255041E+02  1.413275E+04  8.125687E-08 -3.129854E-06  6.873303E-09 -2.645029E-07  2.765123E-09 -1.063169E-07  3.836476E-13  2.492835E-10  8.125640E-08 -3.130106E-06  5.936900E-14  3.871650E-11  4.344750E-10 -1.673800E-08
  5.630000E+00 -6.500000E+01  2.060500E+07  7.333000E+01  5.280400E-02  0.000000E+00  8.381200E-02  4.529100E-03  3.415000E-02 -6.300200E+03  1.000000E+00  6.507000E+02  1.049750E+03  2.858660E-02 -7.497409E-01 -8.309650E+02  1.148084E+04  9.752693E-08 -3.046520E-06  8.195515E-09 -2.562530E-07  3.327427E-09 -1.036781E-07  3.986246E-13  2.454676E-10  9.752650E-08 -3.046765E-06  6.170350E-14  3.813350E-11  5.216450E-10 -1.629650E-08
  6.266000E+00 -6.500000E+01  2.060500E+07  7.333000E+01  5.279200E-02  0.000000E+00  8.344700E-02  4.530100E-03  3.420900E-02 -6.299300E+03  1.000000E+00  6.507000E+02  1.049510E+03  3.425857E-02 -7.316991E-01 -7.470080E+02  9.344336E+03  1.168126E-07 -2.983656E-06  9.767030E-09 -2.501079E-07  3.993299E-09 -1.016760E-07  4.262278E-13  2.420768E-10  1.168122E-07 -2.983898E-06  6.599250E-14  3.761550E-11  6.249650E-10 -1.596300E-08
  6.965000E+00 -6.500000E+01  2.060500E+07  7.333000E+01  5.278200E-02  0.000000E+00  8.317600E-02  4.530900E-03  3.425300E-02 -6.298600E+03  1.000000E+00  6.507000E+02  1.049320E+03  4.085614E-02 -7.181648E-01 -6.723160E+02  7.624438E+03  1.392507E-07 -2.936525E-06  1.159954E-08 -2.455190E-07  4.767379E-09 -1.001721E-07  4.677551E-13  2.390565E-10  1.392503E-07 -2.936762E-06  7.243750E-14  3.715350E-11  7.451550E-10 -1.571250E-08
  7.734000E+00 -6.500000E+01  2.060500E+07  7.333000E+01  5.277200E-02  0.000000E+00  8.295800E-02  4.531600E-03  3.428800E-02 -6.297900E+03  1.000000E+00  6.507000E+02  1.049170E+03  4.836029E-02 -7.072955E-01 -6.056507E+02  6.229410E+03  1.647743E-07 -2.898607E-06  1.368584E-08 -2.417793E-07  5.647627E-09 -9.897048E-08  5.233314E-13  2.362970E-10  1.647738E-07 -2.898837E-06  8.105950E-14  3.673150E-11  8.818650E-10 -1.551150E-08
  8.579000E+00 -6.500000E+01  2.060500E+07  7.333000E+01  5.276300E-02  0.000000E+00  8.274300E-02  4.532200E-03  3.432300E-02 -6.297200E+03  1.000000E+00  6.507000E+02  1.049030E+03  5.669413E-02 -6.968106E-01 -5.461129E+02  5.094960E+03  1.931146E-07 -2.861861E-06  1.599797E-08 -2.380459E-07  6.625736E-09 -9.782376E-08  5.916514E-13  2.336325E-10  1.931134E-07 -2.862091E-06  9.165750E-14  3.632400E-11  1.033680E-09 -1.531700E-08
  9.508000E+00 -6.500000E+01  2.060500E+07  7.333000E+01  5.275300E-02  0.000000E+00  8.247000E-02  4.533000E-03  3.436700E-02 -6.296500E+03  1.000000E+00  6.506900E+02  1.048840E+03  6.569293E-02 -6.840879E-01 -4.928671E+02  4.168896E+03  2.236942E-07 -2.817082E-06  1.847640E-08 -2.333803E-07  7.683812E-09 -9.644550E-08  6.692057E-13  2.308537E-10  2.236933E-07 -2.817314E-06  1.036885E-13  3.589900E-11  1.197550E-09 -1.508050E-08
  1.053000E+01 -6.500000E+01  2.060500E+07  7.333000E+01  5.274100E-02  0.000000E+00  8.207900E-02  4.534200E-03  3.443100E-02 -6.295700E+03  1.000000E+00  6.506900E+02  1.048580E+03  7.509910E-02 -6.662991E-01 -4.451840E+02  3.410322E+03  2.556105E-07 -2.754406E-06  2.102711E-08 -2.268067E-07  8.794004E-09 -9.452196E-08  7.509410E-13  2.277683E-10  2.556098E-07 -2.754631E-06  1.163750E-13  3.542650E-11  1.368700E-09 -1.474950E-08
  1.165000E+01 -6.500000E+01  2.060500E+07  7.333000E+01  5.272800E-02  0.000000E+00  8.150500E-02  4.535800E-03  3.452400E-02 -6.294700E+03  1.000000E+00  6.506900E+02  1.048190E+03  8.456789E-02 -6.405575E-01 -4.024996E+02  2.785468E+03  2.876540E-07 -2.663807E-06  2.352325E-08 -2.173941E-07  9.919178E-09 -9.172740E-08  8.313609E-13  2.241954E-10  2.876527E-07 -2.664027E-06  1.288700E-13  3.488000E-11  1.540750E-09 -1.427100E-08
  1.289000E+01 -6.500000E+01  2.060400E+07  7.333000E+01  5.271100E-02  0.000000E+00  8.068900E-02  4.538200E-03  3.465800E-02 -6.293500E+03  1.000000E+00  6.506900E+02  1.047630E+03  9.363473E-02 -6.041069E-01 -3.642542E+02  2.269470E+03  3.182002E-07 -2.535859E-06  2.579902E-08 -2.043554E-07  1.100879E-08 -8.773993E-08  9.039556E-13  2.199552E-10  3.181995E-07 -2.536078E-06  1.401650E-13  3.423050E-11  1.705100E-09 -1.359450E-08
  1.425000E+01 -6.500000E+01  2.060400E+07  7.333000E+01  5.269100E-02  0.000000E+00  7.957500E-02  4.541500E-03  3.484100E-02 -6.292000E+03  1.000000E+00  6.506900E+02  1.046880E+03  1.017091E-01 -5.544678E-01 -3.299175E+02  1.839435E+03  3.451981E-07 -2.362261E-06  2.765448E-08 -1.871401E-07  1.199750E-08 -8.225506E-08  9.608022E-13  2.148940E-10  3.451975E-07 -2.362476E-06  1.490350E-13  3.345550E-11  1.850850E-09 -1.267450E-08
  1.574000E+01 -6.500000E+01  2.060400E+07  7.333000E+01  5.266600E-02  0.000000E+00  7.812200E-02  4.545800E-03  3.508100E-02 -6.290300E+03  1.000000E+00  6.506900E+02  1.045900E+03  1.080986E-01 -4.895766E-01 -2.991341E+02  1.478088E+03  3.662640E-07 -2.136370E-06  2.887296E-08 -1.655123E-07  1.280691E-08 -7.499419E-08  9.938388E-13  2.089567E-10  3.662630E-07 -2.136579E-06  1.542250E-13  3.254550E-11  1.965400E-09 -1.147500E-08
  1.739000E+01 -6.500000E+01  2.060400E+07  7.333000E+01  5.263700E-02  0.000000E+00  7.630200E-02  4.551100E-03  3.538400E-02 -6.288200E+03  1.000000E+00  6.506900E+02  1.044670E+03  1.118849E-01 -4.080495E-01 -2.714995E+02  1.168973E+03  3.782791E-07 -1.854149E-06  2.920466E-08 -1.396561E-07  1.332909E-08 -6.573431E-08  9.953196E-13  2.021984E-10  3.782781E-07 -1.854351E-06  1.545300E-13  3.150950E-11  2.031950E-09 -9.973250E-09
  1.919000E+01 -6.500000E+01  2.060400E+07  7.333000E+01  5.260300E-02  0.000000E+00  7.413000E-02  4.557400E-03  3.574800E-02 -6.285800E+03  1.000000E+00  6.506900E+02  1.043210E+03  1.118549E-01 -3.102086E-01 -2.465800E+02  8.948576E+02  3.771944E-07 -1.517634E-06  2.837584E-08 -1.104533E-07  1.341543E-08 -5.442748E-08  9.589271E-13  1.947504E-10  3.771932E-07 -1.517826E-06  1.489700E-13  3.036700E-11  2.028600E-09 -8.176150E-09
  2.118000E+01 -6.500000E+01  2.060400E+07  7.333000E+01  5.256500E-02  0.000000E+00  7.171400E-02  4.564500E-03  3.615800E-02 -6.283000E+03  1.000000E+00  6.506900E+02  1.041580E+03  1.065986E-01 -2.009346E-01 -2.240851E+02  6.342106E+02  3.584027E-07 -1.144498E-06  2.615284E-08 -8.010079E-08  1.288362E-08 -4.155419E-08  8.804359E-13  1.866371E-10  3.584015E-07 -1.144684E-06  1.368700E-13  2.912150E-11  1.930300E-09 -6.176950E-09
  2.336000E+01 -6.500000E+01  2.060400E+07  7.333000E+01  5.251900E-02  0.000000E+00  6.930200E-02  4.571400E-03  3.657100E-02 -6.279700E+03  1.000000E+00  6.506900E+02  1.039970E+03  9.436162E-02 -8.995637E-02 -2.037386E+02  3.459857E+02  3.162779E-07 -7.683725E-07  2.233357E-08 -5.165679E-08  1.149637E-08 -2.821517E-08  7.502467E-13  1.776894E-10  3.162772E-07 -7.685512E-07  1.167200E-13  2.774650E-11  1.705950E-09 -4.154350E-09
  2.576000E+01 -6.500000E+01  2.060400E+07  7.333000E+01  5.247000E-02  0.000000E+00  6.724500E-02  4.577400E-03  3.692800E-02 -6.276100E+03  1.000000E+00  6.506900E+02  1.038590E+03  7.376525E-02  5.198797E-03 -1.852767E+02 -8.664993E+01  2.465422E-07 -4.482011E-07  1.687558E-08 -2.922463E-08  9.053353E-09 -1.655518E-08  5.610692E-13  1.684914E-10  2.465416E-07 -4.483706E-07  8.736400E-14  2.633250E-11  1.331600E-09 -2.426700E-09
  2.840000E+01 -6.500000E+01  2.060400E+07  7.333000E+01  5.242700E-02  0.000000E+00  6.552600E-02  4.582400E-03  3.722800E-02 -6.273000E+03  1.000000E+00  6.506900E+02  1.037450E+03  4.995184E-02  5.853727E-02 -1.684638E+02 -6.390100E+02  1.665433E-07 -2.696594E-07  1.108869E-08 -1.728359E-08  6.169661E-09 -9.956401E-09  3.581582E-13  1.607013E-10  1.665428E-07 -2.698208E-07  5.581750E-14  2.513350E-11  9.005600E-10 -1.461320E-09
  3.131000E+01 -6.500000E+01  2.060400E+07  7.333000E+01  5.240100E-02  0.000000E+00  6.374300E-02  4.587500E-03  3.754100E-02 -6.271200E+03  1.000000E+00  6.506900E+02  1.036260E+03  3.487175E-02  8.068018E-02 -1.531853E+02 -7.051078E+02  1.159834E-07 -1.958207E-07  7.507740E-09 -1.233019E-08  4.334232E-09 -7.232542E-09  2.310307E-13  1.554584E-10  1.159832E-07 -1.959753E-07  3.603150E-14  2.432500E-11  6.278800E-10 -1.062150E-09
  3.450000E+01 -6.500000E+01  2.060400E+07  7.333000E+01  5.238500E-02  0.000000E+00  6.266100E-02  4.590600E-03  3.773300E-02 -6.270000E+03  1.000000E+00  6.506900E+02  1.035540E+03  3.568461E-02  7.832393E-02 -1.392811E+02 -6.259379E+02  1.184391E-07 -2.040648E-07  7.477372E-09 -1.291194E-08  4.459359E-09 -7.536124E-09  2.169196E-13  1.519075E-10  1.184389E-07 -2.042172E-07  3.384600E-14  2.377700E-11  6.418150E-10 -1.106565E-09
  3.801000E+01 -6.500000E+01  2.060400E+07  7.333000E+01  5.237600E-02  0.000000E+00  6.255300E-02  4.590900E-03  3.775200E-02 -6.269400E+03  1.000000E+00  6.506900E+02  1.035470E+03  4.807145E-02  6.850125E-02 -1.265245E+02 -4.464128E+02  1.594406E-07 -2.369911E-07  9.980615E-09 -1.506284E-08  6.018190E-09 -8.765608E-09  2.811333E-13  1.497114E-10  1.594402E-07 -2.371408E-07  4.387550E-14  2.343700E-11  8.642950E-10 -1.284690E-09
  4.187000E+01 -6.500000E+01  2.060400E+07  7.333000E+01  5.236000E-02  0.000000E+00  6.211800E-02  4.592200E-03  3.782900E-02 -6.268300E+03  1.000000E+00  6.506900E+02  1.035180E+03  6.114906E-02  8.361386E-02 -1.149011E+02 -5.266729E+02  2.027411E-07 -1.863327E-07  1.263420E-08 -1.169969E-08  7.662724E-09 -6.889652E-09  3.549868E-13  1.468374E-10  2.027406E-07 -1.864793E-07  5.541400E-14  2.299400E-11  1.099200E-09 -1.010720E-09
  4.612000E+01 -6.500000E+01  2.060400E+07  7.333000E+01  5.233400E-02  0.000000E+00  6.110400E-02  4.595100E-03  3.801000E-02 -6.266400E+03  1.000000E+00  6.506900E+02  1.034510E+03  6.459277E-02  1.206749E-01 -1.044287E+02 -1.537188E+03  2.139649E-07 -6.257673E-08  1.318571E-08 -3.836641E-09  8.113259E-09 -2.241749E-09  3.633325E-13  1.427017E-10  2.139644E-07 -6.271939E-08  5.673800E-14  2.235550E-11  1.160550E-09 -3.402700E-10
  5.079000E+01 -6.500000E+01  2.060400E+07  7.333000E+01  5.231700E-02  0.000000E+00  6.009100E-02  4.598000E-03  3.819100E-02 -6.265200E+03  1.000000E+00  6.506900E+02  1.033840E+03  5.174216E-02  1.561218E-01 -9.495035E+01 -1.458561E+04  1.711912E-07  5.496931E-08  1.039232E-08  3.294797E-09  6.519443E-09  2.233091E-09  2.810796E-13  1.397212E-10  1.711909E-07  5.482971E-08  4.391050E-14  2.189550E-11  9.290750E-10  2.976755E-10
  5.592000E+01 -6.500000E+01  2.060400E+07  7.333000E+01  5.230100E-02  0.000000E+00  5.928200E-02  4.600300E-03  3.833700E-02 -6.264000E+03  1.000000E+00  6.506900E+02  1.033300E+03  2.879303E-02  1.654397E-01 -8.633556E+01  2.164428E+03  9.515733E-08  8.566485E-08  5.695537E-09  5.113719E-09  3.638394E-09  3.407067E-09  1.569313E-13  1.366983E-10  9.515704E-08  8.552819E-08  2.452300E-14  2.142800E-11  5.166900E-10  4.644200E-10
  6.156000E+01 -6.500000E+01  2.060400E+07  7.333000E+01  5.228400E-02  0.000000E+00  5.879300E-02  4.601700E-03  3.842500E-02 -6.262700E+03  1.000000E+00  6.506900E+02  1.032980E+03  7.423580E-03  1.650391E-01 -7.850302E+01  1.269477E+03  2.451886E-08  8.426834E-08  1.455969E-09  5.007875E-09  9.395752E-10  3.354537E-09  4.603589E-14  1.334639E-10  2.451873E-08  8.413485E-08  7.195380E-15  2.092750E-11  1.331730E-10  4.569250E-10
  6.777000E+01 -6.500000E+01  2.060400E+07  7.333000E+01  5.226800E-02  0.000000E+00  5.855000E-02  4.602400E-03  3.846900E-02 -6.261600E+03  1.000000E+00  6.506900E+02  1.032820E+03 -7.480007E-03  1.642359E-01 -7.135873E+01  8.199169E+02 -2.467114E-08  8.153215E-08 -1.438963E-09  4.831924E-09 -9.501003E-10  3.249203E-09 -2.865915E-14  1.305535E-10 -2.467114E-08  8.140173E-08 -4.483420E-15  2.047750E-11 -1.340820E-10  4.421250E-10
  7.460000E+01 -6.500000E+01  2.060400E+07  7.333000E+01  5.225400E-02  0.000000E+00  5.829000E-02  4.603100E-03  3.851600E-02 -6.260600E+03  1.000000E+00  6.506900E+02  1.032650E+03 -1.553377E-02  1.642804E-01 -6.484766E+01  6.201164E+02 -5.122440E-08  8.158373E-08 -2.979793E-09  4.799881E-09 -1.974120E-09  3.254885E-09 -6.724660E-14  1.279282E-10 -5.122440E-08  8.145567E-08 -1.052180E-14  2.007100E-11 -2.784200E-10  4.425300E-10
  8.210000E+01 -6.500000E+01  2.060400E+07  7.333000E+01  5.224200E-02  0.000000E+00  5.808700E-02  4.603700E-03  3.855300E-02 -6.259700E+03  1.000000E+00  6.506900E+02  1.032510E+03 -1.996904E-02  1.606820E-01 -5.893205E+01  5.826030E+02 -6.583696E-08  6.970160E-08 -3.819693E-09  4.072059E-09 -2.539099E-09  2.801531E-09 -8.737066E-14  1.257005E-10 -6.583696E-08  6.957596E-08 -1.367350E-14  1.972600E-11 -3.578750E-10  3.780800E-10
  9.035000E+01 -6.500000E+01  2.060400E+07  7.333000E+01  5.223000E-02  0.000000E+00  5.796000E-02  4.604100E-03  3.857600E-02 -6.258900E+03  1.000000E+00  6.506900E+02  1.032430E+03 -2.339425E-02  1.556751E-01 -5.356226E+01  6.170868E+02 -7.711874E-08  5.322651E-08 -4.465880E-09  3.095894E-09 -2.975710E-09  2.167904E-09 -1.011192E-13  1.235502E-10 -7.711865E-08  5.310291E-08 -1.582900E-14  1.939250E-11 -4.192250E-10  2.886050E-10
  9.942000E+01 -6.500000E+01  2.060400E+07  7.333000E+01  5.221500E-02  0.000000E+00  5.786500E-02  4.604400E-03  3.859300E-02 -6.257800E+03  1.000000E+00  6.506900E+02  1.032370E+03 -2.659159E-02  1.516816E-01 -4.867646E+01  6.753032E+02 -8.764876E-08  4.010030E-08 -5.068041E-09  2.326276E-09 -3.383401E-09  1.660678E-09 -1.126082E-13  1.208448E-10 -8.764868E-08  3.997945E-08 -1.763300E-14  1.897350E-11 -4.764900E-10  2.172950E-10
  1.094000E+02 -6.500000E+01  2.060400E+07  7.333000E+01  5.219800E-02  0.000000E+00  5.778400E-02  4.604600E-03  3.860700E-02 -6.256500E+03  1.000000E+00  6.506900E+02  1.032320E+03 -2.801945E-02  1.520054E-01 -4.424056E+01  5.181971E+02 -9.234582E-08  4.113915E-08 -5.332472E-09  2.383120E-09 -3.566008E-09  1.698309E-09 -1.169022E-13  1.176716E-10 -9.234575E-08  4.102151E-08 -1.831050E-14  1.848150E-11 -5.020400E-10  2.229650E-10
  1.204000E+02 -6.500000E+01  2.060400E+07  7.333000E+01  5.218300E-02  0.000000E+00  5.770500E-02  4.604800E-03  3.862200E-02 -6.255500E+03  1.000000E+00  6.506900E+02  1.032260E+03 -2.648213E-02  1.525734E-01 -4.021354E+01  4.084628E+02 -8.727228E-08  4.298107E-08 -5.034218E-09  2.481872E-09 -3.371051E-09  1.768220E-09 -1.094770E-13  1.149805E-10 -8.727214E-08  4.286613E-08 -1.715150E-14  1.806400E-11 -4.744700E-10  2.330150E-10
  1.324000E+02 -6.500000E+01  2.060400E+07  7.333000E+01  5.217300E-02  0.000000E+00  5.766100E-02  4.604900E-03  3.863000E-02 -6.254700E+03  1.000000E+00  6.506900E+02  1.032230E+03 -2.466061E-02  1.497650E-01 -3.655170E+01  4.232740E+02 -8.126617E-08  3.376346E-08 -4.685247E-09  1.944025E-09 -3.139518E-09  1.411351E-09 -1.012574E-13  1.128393E-10 -8.126611E-08  3.365062E-08 -1.586700E-14  1.773150E-11 -4.418200E-10  1.829350E-10
  1.457000E+02 -6.500000E+01  2.060400E+07  7.333000E+01  5.216500E-02  0.000000E+00  5.764500E-02  4.605000E-03  3.863300E-02 -6.254200E+03  1.000000E+00  6.506900E+02  1.032220E+03 -2.451399E-02  1.475090E-01 -3.322420E+01  4.472429E+02 -8.078165E-08  2.636317E-08 -4.656294E-09  1.515275E-09 -3.120985E-09  1.124367E-09 -1.002913E-13  1.112087E-10 -8.078160E-08  2.625197E-08 -1.571750E-14  1.747850E-11 -4.391850E-10  1.427200E-10
  1.603000E+02 -6.500000E+01  2.060400E+07  7.333000E+01  5.215900E-02  0.000000E+00  5.763700E-02  4.605000E-03  3.863400E-02 -6.253700E+03  1.000000E+00  6.506900E+02  1.032220E+03 -2.495750E-02  1.479682E-01 -3.020227E+01  3.484418E+02 -8.224238E-08  2.786852E-08 -4.739816E-09  1.601657E-09 -3.177542E-09  1.181455E-09 -1.021125E-13  1.100214E-10 -8.224228E-08  2.775851E-08 -1.600400E-14  1.729400E-11 -4.471300E-10  1.509050E-10
  1.763000E+02 -6.500000E+01  2.060400E+07  7.333000E+01  5.215600E-02  0.000000E+00  5.762800E-02  4.605000E-03  3.863600E-02 -6.253600E+03  1.000000E+00  6.506900E+02  1.032210E+03 -2.235969E-02  1.527440E-01 -2.745130E+01  1.895575E+02 -7.368140E-08  4.352517E-08 -4.246083E-09  2.503396E-09 -2.846841E-09  1.785790E-09 -9.182076E-14  1.094710E-10 -7.368131E-08  4.341572E-08 -1.439150E-14  1.720850E-11 -4.005850E-10  2.360300E-10
  1.940000E+02 -6.500000E+01  2.060400E+07  7.333000E+01  5.215700E-02  0.000000E+00  5.762700E-02  4.605100E-03  3.863600E-02 -6.253600E+03  1.000000E+00  6.506900E+02  1.032210E+03 -1.669450E-02  1.531217E-01 -2.495099E+01  1.529831E+02 -5.501297E-08  4.476091E-08 -3.170308E-09  2.573343E-09 -2.125540E-09  1.833865E-09 -6.878469E-14  1.095922E-10 -5.501289E-08  4.465124E-08 -1.078085E-14  1.722750E-11 -2.990900E-10  2.427550E-10
  2.134000E+02 -6.500000E+01  2.060400E+07  7.333000E+01  5.215700E-02  0.000000E+00  5.763000E-02  4.605000E-03  3.863600E-02 -6.253600E+03  1.000000E+00  6.506900E+02  1.032210E+03 -1.315948E-02  1.488044E-01 -2.268892E+01  1.785769E+02 -4.336433E-08  3.060152E-08 -2.499180E-09  1.757361E-09 -1.675441E-09  1.287005E-09 -5.417232E-14  1.096710E-10 -4.336429E-08  3.049187E-08 -8.490400E-15  1.723950E-11 -2.357600E-10  1.657750E-10
  2.347000E+02 -6.500000E+01  2.060500E+07  7.333000E+01  5.215700E-02  0.000000E+00  5.763400E-02  4.605000E-03  3.863500E-02 -6.253600E+03  1.000000E+00  6.506900E+02  1.032220E+03 -1.293929E-02  1.456705E-01 -2.062776E+01  2.188202E+02 -4.263904E-08  2.031811E-08 -2.457546E-09  1.164760E-09 -1.647387E-09  8.897115E-10 -5.317044E-14  1.096043E-10 -4.263901E-08  2.020852E-08 -8.333450E-15  1.722900E-11 -2.318150E-10  1.098700E-10
  2.581000E+02 -6.500000E+01  2.060500E+07  7.333000E+01  5.215600E-02  0.000000E+00  5.763800E-02  4.605000E-03  3.863400E-02 -6.253600E+03  1.000000E+00  6.507000E+02  1.032220E+03 -1.394739E-02  1.441022E-01 -1.875123E+01  2.414418E+02 -4.596122E-08  1.517076E-08 -2.649193E-09  8.681383E-10 -1.775714E-09  6.907808E-10 -5.727238E-14  1.095083E-10 -4.596115E-08  1.506125E-08 -8.976450E-15  1.721400E-11 -2.498750E-10  8.188250E-11
  2.839000E+02 -6.500000E+01  2.060500E+07  7.333000E+01  5.215600E-02  0.000000E+00  5.764200E-02  4.605000E-03  3.863400E-02 -6.253500E+03  1.000000E+00  6.507000E+02  1.032220E+03 -1.522107E-02  1.433888E-01 -1.704871E+01  2.359349E+02 -5.015856E-08  1.282821E-08 -2.891304E-09  7.331607E-10 -1.937848E-09  6.002190E-10 -6.249909E-14  1.094348E-10 -5.015851E-08  1.271878E-08 -9.795550E-15  1.720300E-11 -2.726950E-10  6.914700E-11
  3.123000E+02 -6.500000E+01  2.060500E+07  7.333000E+01  5.215600E-02  0.000000E+00  5.764500E-02  4.605000E-03  3.863300E-02 -6.253500E+03  1.000000E+00  6.507000E+02  1.032220E+03 -1.655020E-02  1.430562E-01 -1.550157E+01  2.131179E+02 -5.453871E-08  1.173627E-08 -3.143975E-09  6.702575E-10 -2.107043E-09  5.580038E-10 -6.798446E-14  1.094041E-10 -5.453869E-08  1.162686E-08 -1.065550E-14  1.719800E-11 -2.965100E-10  6.321050E-11
  3.434000E+02 -6.500000E+01  2.060500E+07  7.333000E+01  5.215600E-02  0.000000E+00  5.764800E-02  4.605000E-03  3.863200E-02 -6.253500E+03  1.000000E+00  6.507000E+02  1.032230E+03 -1.792468E-02  1.428740E-01 -1.409699E+01  1.855599E+02 -5.906852E-08  1.113869E-08 -3.405285E-09  6.358416E-10 -2.282013E-09  5.349390E-10 -7.369710E-14  1.094285E-10 -5.906830E-08  1.102926E-08 -1.155100E-14  1.720200E-11 -3.211350E-10  5.996150E-11
  3.777000E+02 -6.500000E+01  2.060500E+07  7.333000E+01  5.215600E-02  0.000000E+00  5.765100E-02  4.605000E-03  3.863200E-02 -6.253600E+03  1.000000E+00  6.507000E+02  1.032230E+03 -1.934981E-02  1.427415E-01 -1.281686E+01  1.595752E+02 -6.376512E-08  1.070279E-08 -3.676235E-09  6.107388E-10 -2.463427E-09  5.181833E-10 -7.967031E-14  1.095185E-10 -6.376490E-08  1.059330E-08 -1.248700E-14  1.721600E-11 -3.466650E-10  5.759150E-11
  4.154000E+02 -6.500000E+01  2.060500E+07  7.333000E+01  5.215700E-02  0.000000E+00  5.765400E-02  4.605000E-03  3.863100E-02 -6.253600E+03  1.000000E+00  6.507000E+02  1.032230E+03 -2.083005E-02  1.426165E-01 -1.165287E+01  1.371699E+02 -6.864322E-08  1.029213E-08 -3.957668E-09  5.870830E-10 -2.651853E-09  5.024689E-10 -8.593072E-14  1.096774E-10 -6.864322E-08  1.018246E-08 -1.346750E-14  1.724000E-11 -3.731850E-10  5.535800E-11
  4.568000E+02 -6.500000E+01  2.060500E+07  7.333000E+01  5.215900E-02  0.000000E+00  5.765700E-02  4.605000E-03  3.863100E-02 -6.253700E+03  1.000000E+00  6.507000E+02  1.032230E+03 -2.235833E-02  1.424843E-01 -1.059538E+01  1.182753E+02 -7.367977E-08  9.858026E-09 -4.248252E-09  5.620666E-10 -2.846394E-09  4.859117E-10 -9.245774E-14  1.099021E-10 -7.367977E-08  9.748154E-09 -1.448950E-14  1.727500E-11 -4.005700E-10  5.299650E-11
  5.024000E+02 -6.500000E+01  2.060500E+07  7.333000E+01  5.216100E-02  0.000000E+00  5.766000E-02  4.605000E-03  3.863100E-02 -6.253900E+03  1.000000E+00  6.507100E+02  1.032230E+03 -2.391928E-02  1.423454E-01 -9.633770E+00  1.024482E+02 -7.882389E-08  9.400033E-09 -4.545061E-09  5.356656E-10 -3.045085E-09  4.684914E-10 -9.919234E-14  1.101878E-10 -7.882389E-08  9.289847E-09 -1.554450E-14  1.731950E-11 -4.285350E-10  5.050500E-11
  5.525000E+02 -6.500000E+01  2.060500E+07  7.333000E+01  5.216300E-02  0.000000E+00  5.766200E-02  4.605000E-03  3.863000E-02 -6.254000E+03  1.000000E+00  6.507100E+02  1.032240E+03 -2.549610E-02  1.422245E-01 -8.759731E+00  8.835209E+01 -8.402043E-08  9.003568E-09 -4.844906E-09  5.128082E-10 -3.245797E-09  4.534978E-10 -1.060531E-13  1.105247E-10 -8.402043E-08  8.893057E-09 -1.661900E-14  1.737200E-11 -4.567850E-10  4.834800E-11
  6.076000E+02 -6.500000E+01  2.060500E+07  7.333000E+01  5.216500E-02  0.000000E+00  5.766500E-02  4.605000E-03  3.863000E-02 -6.254200E+03  1.000000E+00  6.507100E+02  1.032240E+03 -2.703613E-02  1.422815E-01 -7.965795E+00  7.133870E+01 -8.909575E-08  9.189496E-09 -5.137752E-09  5.235277E-10 -3.441846E-09  4.610209E-10 -1.124665E-13  1.108850E-10 -8.909575E-08  9.078630E-09 -1.762350E-14  1.742750E-11 -4.843800E-10  4.935700E-11
  6.682000E+02 -6.500000E+01  2.060600E+07  7.333000E+01  5.216400E-02  0.000000E+00  5.766600E-02  4.605000E-03  3.863000E-02 -6.254100E+03  1.000000E+00  6.507200E+02  1.032240E+03 -2.728566E-02  1.434253E-01 -7.243937E+00  4.161970E+01 -8.991820E-08  1.294296E-08 -5.185296E-09  7.400075E-10 -3.473590E-09  6.058274E-10 -9.262380E-14  1.107225E-10 -8.991820E-08  1.283225E-08 -1.454100E-14  1.740200E-11 -4.887850E-10  6.976350E-11
  7.348000E+02 -6.500000E+01  2.060600E+07  7.333000E+01  5.191100E-02  0.000000E+00  5.766700E-02  4.605100E-03  3.863000E-02 -6.235900E+03  1.000000E+00  6.507200E+02  1.032240E+03 -2.804765E-02  1.416336E-01 -6.587271E+00  6.366806E+01 -9.242946E-08  7.108116E-09 -5.330151E-09  4.057495E-10 -3.570576E-09  3.436279E-10 -6.199408E-14  7.221043E-11 -9.242946E-08  7.035909E-09 -9.780150E-15  1.140530E-11 -5.023050E-10  3.824000E-11
  8.081000E+02 -6.500000E+01  2.060600E+07  7.333000E+01  5.169100E-02  0.000000E+00  5.766700E-02  4.605100E-03  3.863000E-02 -6.220000E+03  1.000000E+00  6.507300E+02  1.032240E+03 -2.791482E-02  1.439616E-01 -5.989917E+00  2.500429E+01 -9.199173E-08  1.477803E-08 -5.304921E-09  8.496330E-10 -3.553668E-09  6.137705E-10 -5.134741E-14  4.494931E-11 -9.199173E-08  1.473307E-08 -8.122400E-15  7.130250E-12 -4.998650E-10  8.005100E-11
  8.887000E+02 -6.500000E+01  2.060600E+07  7.333000E+01  5.165500E-02  0.000000E+00  5.766800E-02  4.605100E-03  3.863000E-02 -6.217400E+03  1.000000E+00  6.507300E+02  1.032240E+03 -2.639232E-02  1.424466E-01 -5.446534E+00  3.088283E+01 -8.697431E-08  9.809266E-09 -5.015650E-09  5.632615E-10 -3.359839E-09  4.191255E-10 -4.935488E-14  4.208278E-11 -8.697431E-08  9.767194E-09 -7.808800E-15  6.679800E-12 -4.725950E-10  5.306800E-11
  9.772000E+02 -6.500000E+01  2.060700E+07  7.333000E+01  5.167100E-02  0.000000E+00  5.766900E-02  4.605100E-03  3.863000E-02 -6.218500E+03  1.000000E+00  6.507400E+02  1.032240E+03 -2.899981E-02  1.396603E-01 -4.952925E+00 -9.665175E+01 -9.556722E-08  6.608373E-10 -5.511308E-09  3.561120E-11 -3.691764E-09  6.697849E-11 -4.043631E-14  4.332456E-11 -9.556722E-08  6.175083E-10 -6.411200E-15  6.874900E-12 -5.192000E-10  3.355650E-12
  1.075000E+03 -6.500000E+01  2.060700E+07  7.333000E+01  5.136400E-02  0.000000E+00  5.767000E-02  4.605100E-03  3.863000E-02 -6.196200E+03  1.000000E+00  6.507400E+02  1.032240E+03 -3.631880E-02  1.431347E-01 -4.504002E+00  1.764821E+01 -1.196872E-07  1.210422E-08 -6.902419E-09  6.971055E-10 -4.623276E-09  4.832937E-10  9.347562E-14  1.649615E-11 -1.196873E-07  1.208773E-08  1.487535E-14  2.625150E-12 -6.374550E-10  6.557800E-11
  1.182000E+03 -6.500000E+01  2.060400E+07  7.333000E+01  1.729500E-02  0.000000E+00  5.767100E-02  4.604900E-03  3.862800E-02 -3.255900E+03  1.000000E+00  6.506900E+02  1.032240E+03 -6.199638E-02  1.243001E-01 -4.014001E+00 -3.058577E+00 -2.102981E-07 -5.006525E-08 -1.220001E-08 -2.887263E-09 -6.930111E-09 -1.934316E-09  1.088187E-13  0.000000E+00 -2.102983E-07 -5.006525E-08  1.731700E-14  0.000000E+00 -1.090915E-09 -2.664350E-10
  1.300000E+03 -6.500000E+01  2.060100E+07  7.333000E+01  0.000000E+00  0.000000E+00  5.817400E-02  1.000000E+00  3.027800E-02  0.000000E+00  1.000000E+00  0.000000E+00  1.030640E+03 -4.147344E-02  1.123247E-01 -3.568455E+00 -1.207582E+00 -1.426550E-07 -9.397855E-08 -8.298847E-09 -5.449260E-09 -4.319342E-09 -3.142140E-09  0.000000E+00  0.000000E+00 -1.426550E-07 -9.397855E-08  0.000000E+00  0.000000E+00 -7.362332E-10 -4.846750E-10
  1.429000E+03 -6.500000E+01  2.060100E+07  7.333000E+01  0.000000E+00  0.000000E+00  5.967800E-02  1.000000E+00  5.342200E-03  0.000000E+00  1.000000E+00  0.000000E+00  1.025880E+03  1.186169E-02  1.519282E-01 -3.284877E+00  3.009023E+00  3.978396E-08  4.165489E-08  2.373855E-09  2.488362E-09  2.186535E-10  1.813793E-10  0.000000E+00  0.000000E+00  3.978396E-08  4.165489E-08  0.000000E+00  0.000000E+00  2.062718E-10  2.160500E-10
  1.571000E+03 -6.500000E+01  2.060100E+07  7.333000E+01  0.000000E+00  0.000000E+00  5.996900E-02  1.000000E+00  5.161200E-04  0.000000E+00  1.000000E+00  0.000000E+00  1.024960E+03 -7.773747E-03  1.579297E-01 -3.034901E+00  1.764766E+00 -2.572457E-08  6.148276E-08 -1.555851E-09  3.687329E-09  2.053822E-10  2.728778E-11  0.000000E+00  0.000000E+00 -2.572457E-08  6.148276E-08  0.000000E+00  0.000000E+00 -1.337100E-10  3.191100E-10
  1.728000E+03 -6.500000E+01  2.060100E+07  7.333000E+01  0.000000E+00  0.000000E+00  5.999500E-02  1.000000E+00  8.946800E-05  0.000000E+00  1.000000E+00  0.000000E+00  1.024880E+03 -3.788962E-02  1.402226E-01 -2.767952E+00  3.049074E+01 -1.263893E-07  2.587122E-09 -7.582985E-09  1.552162E-10 -6.298003E-12  1.843768E-13  0.000000E+00  0.000000E+00 -1.263893E-07  2.587122E-09  0.000000E+00  0.000000E+00 -6.559650E-10  1.342850E-11
  1.900000E+03 -6.500000E+01  2.060200E+07  7.333000E+01  0.000000E+00  0.000000E+00  6.000000E-02  1.000000E+00  7.509500E-06  0.000000E+00  1.000000E+00  0.000000E+00  1.024860E+03 -3.501496E-02  1.395288E-01 -2.516614E+00  2.313035E+02 -1.167945E-07  2.803291E-10 -7.007663E-09  1.681965E-11 -4.837633E-13  1.695532E-15  0.000000E+00  0.000000E+00 -1.167945E-07  2.803291E-10  0.000000E+00  0.000000E+00 -6.061750E-10  1.455150E-12
  2.089000E+03 -6.500000E+01  2.060200E+07  7.333000E+01  0.000000E+00  0.000000E+00  6.000000E-02  1.000000E+00  4.443300E-07  0.000000E+00  1.000000E+00  0.000000E+00  1.024860E+03 -3.656504E-02  1.411788E-01 -2.288423E+00  9.600461E+00 -1.219646E-07  5.766481E-09 -7.317886E-09  3.459894E-10 -2.859324E-14  2.114387E-15  0.000000E+00  0.000000E+00 -1.219646E-07  5.766481E-09  0.000000E+00  0.000000E+00 -6.330100E-10  2.993150E-11
  2.298000E+03 -6.500000E+01  2.060200E+07  7.333000E+01  0.000000E+00  0.000000E+00  6.000000E-02  1.000000E+00  5.819500E-08  0.000000E+00  1.000000E+00  0.000000E+00  1.024860E+03 -3.941909E-02  1.399544E-01 -2.081587E+00  2.673475E+01 -1.314845E-07  1.695465E-09 -7.889058E-09  1.017279E-10 -5.338651E-15  6.581334E-17  0.000000E+00  0.000000E+00 -1.314845E-07  1.695465E-09  0.000000E+00  0.000000E+00 -6.824200E-10  8.800800E-12
  2.527000E+03 -6.500000E+01  2.060300E+07  7.333000E+01  0.000000E+00  0.000000E+00  6.000000E-02  1.000000E+00  2.271200E-08  0.000000E+00  1.000000E+00  0.000000E+00  1.024860E+03 -3.837734E-02  1.397738E-01 -1.892791E+00  3.421729E+01 -1.280096E-07  1.095212E-09 -7.680549E-09  6.571269E-11 -2.191384E-15  1.463135E-17  0.000000E+00  0.000000E+00 -1.280096E-07  1.095212E-09  0.000000E+00  0.000000E+00 -6.643850E-10  5.684900E-12
  2.778000E+03 -6.500000E+01  2.060300E+07  7.333000E+01  0.000000E+00  0.000000E+00  6.000000E-02  1.000000E+00  1.131500E-08  0.000000E+00  1.000000E+00  0.000000E+00  1.024860E+03 -3.593553E-02  1.394325E-01 -1.721411E+00 -7.684442E+02 -1.198646E-07 -3.989005E-11 -7.191865E-09 -2.393409E-12 -8.902677E-16 -8.618627E-18  0.000000E+00  0.000000E+00 -1.198646E-07 -3.989005E-11  0.000000E+00  0.000000E+00 -6.221100E-10 -2.070050E-13
  3.055000E+03 -6.500000E+01  2.060300E+07  7.333000E+01  0.000000E+00  0.000000E+00  6.000000E-02  1.000000E+00  3.145400E-09  0.000000E+00  1.000000E+00  0.000000E+00  1.024860E+03 -2.939503E-02  1.386102E-01 -1.565427E+00 -9.092084E+00 -9.804844E-08 -2.794762E-09 -5.882901E-09 -1.676853E-10 -1.796931E-16 -2.143288E-16  0.000000E+00  0.000000E+00 -9.804844E-08 -2.794762E-09  0.000000E+00  0.000000E+00 -5.088800E-10 -1.450300E-11
  3.359000E+03 -6.500000E+01  2.060400E+07  7.333000E+01  0.000000E+00  0.000000E+00  6.000000E-02  1.000000E+00  6.517200E-12  0.000000E+00  1.000000E+00  0.000000E+00  1.024860E+03 -1.113424E-02  1.366053E-01 -1.423379E+00 -2.179868E+00 -3.713885E-08 -9.510568E-09 -2.228325E-09 -5.706347E-10 -2.420398E-19 -3.736787E-18  0.000000E+00  0.000000E+00 -3.713885E-08 -9.510568E-09  0.000000E+00  0.000000E+00 -1.927530E-10 -4.935350E-11
  3.694000E+03 -6.500000E+01  2.060400E+07  7.333000E+01  0.000000E+00  0.000000E+00  6.000000E-02  1.000000E+00  1.152800E-15  0.000000E+00  1.000000E+00  0.000000E+00  1.024860E+03  7.989087E-04  1.397333E-01 -1.294597E+00  1.826868E+01  2.664787E-09  9.607633E-10  1.598880E-10  5.764583E-11  2.519787E-20  6.622197E-25  0.000000E+00  0.000000E+00  2.664787E-09  9.607633E-10  0.000000E+00  0.000000E+00  1.383050E-11  4.987000E-12
  4.062000E+03 -6.500000E+01  2.060400E+07  7.333000E+01  0.000000E+00  0.000000E+00  6.000000E-02  1.000000E+00  8.122600E-19  0.000000E+00  1.000000E+00  0.000000E+00  1.024860E+03 -6.986896E-04  1.394475E-01 -1.177416E+00  1.512910E+03 -2.330508E-09  9.471475E-12 -1.398305E-10  5.682896E-13 -9.841616E-28  6.957019E-30  0.000000E+00  0.000000E+00 -2.330508E-09  9.471475E-12  0.000000E+00  0.000000E+00 -1.209550E-11  4.916350E-14
  4.467000E+03 -6.500000E+01  2.060400E+07  7.333000E+01  0.000000E+00  0.000000E+00  6.000000E-02  1.000000E+00  7.224500E-21  0.000000E+00  1.000000E+00  0.000000E+00  1.024860E+03 -6.462337E-04  1.394441E-01 -1.070661E+00  2.036056E+05 -2.155538E-09  5.804079E-14 -1.293323E-10  3.482447E-15 -8.210002E-30  3.805404E-34  0.000000E+00  0.000000E+00 -2.155538E-09  5.804079E-14  0.000000E+00  0.000000E+00 -1.118700E-11  3.012700E-16
  4.912000E+03 -6.500000E+01  2.060400E+07  7.333000E+01  0.000000E+00  0.000000E+00  6.000000E-02  1.000000E+00  5.272500E-23  0.000000E+00  1.000000E+00  0.000000E+00  1.024860E+03 -5.877590E-04  1.394444E-01 -9.736667E-01  3.329913E+07 -1.960494E-09  2.955723E-16 -1.176296E-10  1.773432E-17 -5.442437E-32  1.426777E-38  0.000000E+00  0.000000E+00 -1.960494E-09  2.955723E-16  0.000000E+00  0.000000E+00 -1.017490E-11  1.534250E-18
  5.401000E+03 -6.500000E+01  2.060400E+07  7.333000E+01  0.000000E+00  0.000000E+00  6.000000E-02  1.000000E+00  3.169300E-25  0.000000E+00  1.000000E+00  0.000000E+00  1.024860E+03 -5.345929E-04  1.394445E-01 -8.855807E-01  1.515917E+08 -1.783158E-09  5.305601E-17 -1.069895E-10  3.183361E-18 -2.973060E-34  1.519580E-41  0.000000E+00  0.000000E+00 -1.783158E-09  5.305601E-17  0.000000E+00  0.000000E+00 -9.254750E-12  2.754050E-19
  5.939000E+03 -6.500000E+01  2.060400E+07  7.333000E+01  0.000000E+00  0.000000E+00  6.000000E-02  1.000000E+00  1.573100E-27  0.000000E+00  1.000000E+00  0.000000E+00  1.024860E+03 -4.861690E-04  1.394446E-01 -8.053531E-01  1.635411E+08 -1.621640E-09  5.159917E-17 -9.729842E-11  3.095956E-18 -1.340996E-36  7.088274E-44  0.000000E+00  0.000000E+00 -1.621640E-09  5.159917E-17  0.000000E+00  0.000000E+00 -8.416500E-12  2.678550E-19
  6.530000E+03 -6.500000E+01  2.060400E+07  7.333000E+01  0.000000E+00  0.000000E+00  6.000000E-02  1.000000E+00  6.458600E-30  0.000000E+00  1.000000E+00  0.000000E+00  1.024860E+03 -4.421013E-04  1.394445E-01 -7.323415E-01  2.881943E+08 -1.474648E-09  1.928222E-17 -8.847888E-11  1.156934E-18 -5.003756E-39  1.154599E-46  0.000000E+00  0.000000E+00 -1.474648E-09  1.928222E-17  0.000000E+00  0.000000E+00 -7.653600E-12  1.000875E-19
  7.181000E+03 -6.500000E+01  2.060400E+07  7.333000E+01  0.000000E+00  0.000000E+00  6.000000E-02  1.000000E+00  2.190800E-32  0.000000E+00  1.000000E+00  0.000000E+00  1.024860E+03 -4.020279E-04  1.394444E-01 -6.659506E-01  1.325675E+08 -1.340982E-09  3.526337E-17 -8.045890E-11  2.115805E-18 -1.542485E-41  7.227277E-49  0.000000E+00  0.000000E+00 -1.340982E-09  3.526337E-17  0.000000E+00  0.000000E+00 -6.959850E-12  1.830400E-19
  7.896000E+03 -6.500000E+01  2.060400E+07  7.333000E+01  0.000000E+00  0.000000E+00  6.000000E-02  1.000000E+00  6.120700E-35  0.000000E+00  1.000000E+00  0.000000E+00  1.024860E+03 -3.656440E-04  1.394444E-01 -6.056747E-01 -6.902206E+06 -1.219622E-09  4.166129E-18 -7.317728E-11  2.499691E-19 -3.917407E-44 -2.422653E-52  0.000000E+00  0.000000E+00 -1.219622E-09  4.166129E-18  0.000000E+00  0.000000E+00 -6.329950E-12  2.168500E-20
  8.682000E+03 -6.500000E+01  2.060400E+07  7.333000E+01  0.000000E+00  0.000000E+00  6.000000E-02  1.000000E+00  1.399300E-37  0.000000E+00  1.000000E+00  0.000000E+00  1.024860E+03 -3.325379E-04  1.394444E-01 -5.508311E-01 -7.196351E+08 -1.109195E-09 -6.533545E-18 -6.655167E-11 -3.920136E-19 -8.128772E-47 -1.047991E-54  0.000000E+00  0.000000E+00 -1.109195E-09 -6.533545E-18  0.000000E+00  0.000000E+00 -5.756800E-12 -3.390300E-20
  9.547000E+03 -6.500000E+01  2.060400E+07  7.333000E+01  0.000000E+00  0.000000E+00  6.000000E-02  1.000000E+00  2.598100E-70  0.000000E+00  1.000000E+00  0.000000E+00  1.024860E+03 -1.583750E-04  1.394444E-01 -2.623390E-01  4.736504E+05 -5.282674E-10  2.670535E-14 -3.169601E-11  1.602321E-15 -1.372489E-79  6.075819E-84  0.000000E+00  0.000000E+00 -5.282674E-10  2.670535E-14  0.000000E+00  0.000000E+00 -2.741750E-12  1.386380E-16
  3.750000E-02 -7.500000E+01  2.070600E+07  7.389000E+01  5.276200E-02  0.000000E+00  1.294300E-01  4.448100E-03  2.749100E-02 -6.297200E+03  1.000000E+00  6.492500E+02  1.081340E+03  1.718782E-04 -2.623155E+00 -2.948822E+04  1.488710E+07  6.184964E-10 -9.972269E-06  8.005008E-11 -1.284816E-06  1.702324E-11 -2.747131E-07  2.072888E-14  2.438599E-10  6.184762E-10 -9.972496E-06  3.218750E-15  3.798450E-11  3.211800E-12 -5.181050E-08
  1.162000E-01 -7.500000E+01  2.070600E+07  7.389000E+01  5.276200E-02  0.000000E+00  1.233300E-01  4.467200E-03  2.830100E-02 -6.297200E+03  1.000000E+00  6.492500E+02  1.076980E+03  5.445161E-04 -2.384551E+00 -4.364852E+04  4.381371E+06  1.948378E-09 -9.036485E-06  2.440596E-10 -1.109528E-06  5.470345E-11 -2.562012E-07  6.530782E-14  2.438062E-10  1.948312E-09 -9.036726E-06  1.014075E-14  3.797550E-11  1.014580E-11 -4.713650E-08
  2.028000E-01 -7.500000E+01  2.070600E+07  7.389000E+01  5.276100E-02  0.000000E+00  1.187100E-01  4.481600E-03  2.893000E-02 -6.297100E+03  1.000000E+00  6.492500E+02  1.073700E+03  9.714481E-04 -2.197651E+00 -2.320324E+04  2.286272E+06  3.453625E-09 -8.315545E-06  4.161115E-10 -9.827552E-07  9.918887E-11 -2.409671E-07  1.152871E-13  2.435523E-10  3.453508E-09 -8.315792E-06  1.790200E-14  3.793700E-11  1.804100E-11 -4.350800E-08
  2.980000E-01 -7.500000E+01  2.070600E+07  7.389000E+01  5.275800E-02  0.000000E+00  1.151100E-01  4.492800E-03  2.943000E-02 -6.296900E+03  1.000000E+00  6.492500E+02  1.071160E+03  1.454590E-03 -2.047919E+00 -1.552350E+04  1.416272E+06  5.144168E-09 -7.745340E-06  5.997758E-10 -8.876058E-07  1.504931E-10 -2.282919E-07  1.681770E-13  2.429850E-10  5.144006E-09 -7.745554E-06  2.611600E-14  3.785000E-11  2.694100E-11 -4.062000E-08
  4.027000E-01 -7.500000E+01  2.070600E+07  7.389000E+01  5.275500E-02  0.000000E+00  1.121100E-01  4.502100E-03  2.985300E-02 -6.296600E+03  1.000000E+00  6.492500E+02  1.069040E+03  2.002112E-03 -1.920310E+00 -1.142800E+04  9.530065E+05  7.050025E-09 -7.264185E-06  7.994025E-10 -8.107048E-07  2.094013E-10 -2.171720E-07  2.225595E-13  2.420184E-10  7.049812E-09 -7.264420E-06  3.456250E-14  3.770200E-11  3.699950E-11 -3.817200E-08
  5.178000E-01 -7.500000E+01  2.070600E+07  7.389000E+01  5.275000E-02  0.000000E+00  1.094800E-01  4.510200E-03  3.022800E-02 -6.296300E+03  1.000000E+00  6.492500E+02  1.067200E+03  2.618730E-03 -1.806854E+00 -8.877565E+03  6.735632E+05  9.187172E-09 -6.839941E-06  1.016351E-09 -7.454182E-07  2.764700E-10 -2.070455E-07  2.782363E-13  2.405555E-10  9.186898E-09 -6.840184E-06  4.321250E-14  3.747750E-11  4.830250E-11 -3.600500E-08
  6.444000E-01 -7.500000E+01  2.070600E+07  7.389000E+01  5.274300E-02  0.000000E+00  1.071100E-01  4.517400E-03  3.057100E-02 -6.295800E+03  1.000000E+00  6.492500E+02  1.065540E+03  3.308199E-03 -1.703095E+00 -7.137210E+03  4.916285E+05  1.156764E-08 -6.454807E-06  1.251164E-09 -6.881619E-07  3.521886E-10 -1.975908E-07  3.335678E-13  2.384964E-10  1.156731E-08 -6.455040E-06  5.181200E-14  3.716200E-11  6.091650E-11 -3.403000E-08
  7.835000E-01 -7.500000E+01  2.070600E+07  7.389000E+01  5.273400E-02  0.000000E+00  1.049200E-01  4.524100E-03  3.089000E-02 -6.295200E+03  1.000000E+00  6.492500E+02  1.064020E+03  4.075189E-03 -1.606340E+00 -5.876025E+03  3.670412E+05  1.420655E-08 -6.098035E-06  1.504547E-09 -6.368127E-07  4.371632E-10 -1.886081E-07  3.856229E-13  2.357573E-10  1.420616E-08 -6.098279E-06  5.990600E-14  3.674200E-11  7.492400E-11 -3.219450E-08
  9.366000E-01 -7.500000E+01  2.070600E+07  7.389000E+01  5.272300E-02  0.000000E+00  1.028800E-01  4.530400E-03  3.119100E-02 -6.294400E+03  1.000000E+00  6.492400E+02  1.062590E+03  4.925722E-03 -1.514879E+00 -4.923289E+03  2.786749E+05  1.712350E-08 -5.762833E-06  1.777547E-09 -5.900382E-07  5.321595E-10 -1.799703E-07  4.306688E-13  2.322914E-10  1.712306E-08 -5.763061E-06  6.691600E-14  3.621050E-11  9.043100E-11 -3.046500E-08
  1.105000E+00 -7.500000E+01  2.070600E+07  7.389000E+01  5.271000E-02  0.000000E+00  1.009500E-01  4.536300E-03  3.147800E-02 -6.293400E+03  1.000000E+00  6.492400E+02  1.061250E+03  5.866743E-03 -1.427578E+00 -4.180439E+03  2.142128E+05  2.034109E-08 -5.444706E-06  2.071394E-09 -5.469583E-07  6.380582E-10 -1.715940E-07  4.648097E-13  2.281021E-10  2.034059E-08 -5.444939E-06  7.223750E-14  3.556750E-11  1.075615E-10 -2.882000E-08
  1.290000E+00 -7.500000E+01  2.070600E+07  7.389000E+01  5.269400E-02  0.000000E+00  9.911400E-02  4.541800E-03  3.175300E-02 -6.292300E+03  1.000000E+00  6.492400E+02  1.059980E+03  6.907094E-03 -1.343717E+00 -3.587209E+03  1.663794E+05  2.388834E-08 -5.140751E-06  2.387854E-09 -5.069844E-07  7.559611E-10 -1.634271E-07  4.849935E-13  2.232581E-10  2.388785E-08 -5.140974E-06  7.539500E-14  3.482350E-11  1.264750E-10 -2.724300E-08
  1.493000E+00 -7.500000E+01  2.070600E+07  7.389000E+01  5.267700E-02  0.000000E+00  9.735800E-02  4.547200E-03  3.201900E-02 -6.291000E+03  1.000000E+00  6.492400E+02  1.058770E+03  8.058311E-03 -1.262845E+00 -3.104629E+03  1.302092E+05  2.780347E-08 -4.849135E-06  2.729454E-09 -4.697217E-07  8.872820E-10 -1.554390E-07  4.898628E-13  2.178900E-10  2.780299E-08 -4.849350E-06  7.617600E-14  3.399850E-11  1.473700E-10 -2.572650E-08
  1.717000E+00 -7.500000E+01  2.070600E+07  7.389000E+01  5.265700E-02  0.000000E+00  9.567600E-02  4.552300E-03  3.227500E-02 -6.289600E+03  1.000000E+00  6.492400E+02  1.057610E+03  9.334188E-03 -1.184725E+00 -2.705639E+03  1.025678E+05  3.213229E-08 -4.568829E-06  3.099347E-09 -4.349090E-07  1.033707E-09 -1.476181E-07  4.802478E-13  2.121800E-10  3.213182E-08 -4.569027E-06  7.470700E-14  3.312100E-11  1.705000E-10 -2.426550E-08
  1.963000E+00 -7.500000E+01  2.070600E+07  7.389000E+01  5.263700E-02  0.000000E+00  9.406300E-02  4.557200E-03  3.252300E-02 -6.288200E+03  1.000000E+00  6.492400E+02  1.056500E+03  1.075172E-02 -1.109300E+00 -2.371031E+03  8.117857E+04  3.693120E-08 -4.299449E-06  3.501568E-09 -4.023836E-07  1.197287E-09 -1.399685E-07  4.591842E-13  2.063335E-10  3.693076E-08 -4.299670E-06  7.145700E-14  3.222200E-11  1.961750E-10 -2.285850E-08
  2.234000E+00 -7.500000E+01  2.070600E+07  7.389000E+01  5.261600E-02  0.000000E+00  9.252200E-02  4.561800E-03  3.276100E-02 -6.286700E+03  1.000000E+00  6.492400E+02  1.055440E+03  1.233713E-02 -1.036673E+00 -2.087506E+03  6.450868E+04  4.228837E-08 -4.041260E-06  3.942972E-09 -3.720624E-07  1.381126E-09 -1.325113E-07  4.313681E-13  2.005392E-10  4.228795E-08 -4.041449E-06  6.715450E-14  3.133050E-11  2.248550E-10 -2.150650E-08
  2.531000E+00 -7.500000E+01  2.070600E+07  7.389000E+01  5.259600E-02  0.000000E+00  9.105400E-02  4.566200E-03  3.299000E-02 -6.285200E+03  1.000000E+00  6.492400E+02  1.054430E+03  1.412434E-02 -9.670262E-01 -1.845271E+03  5.141937E+04  4.831807E-08 -3.794733E-06  4.432622E-09 -3.438940E-07  1.589231E-09 -1.252758E-07  4.018559E-13  1.949395E-10  4.831770E-08 -3.794924E-06  6.258450E-14  3.046800E-11  2.571600E-10 -2.021300E-08
  2.858000E+00 -7.500000E+01  2.070600E+07  7.389000E+01  5.257600E-02  0.000000E+00  8.966600E-02  4.570400E-03  3.320700E-02 -6.283800E+03  1.000000E+00  6.492400E+02  1.053480E+03  1.616021E-02 -9.008363E-01 -1.636830E+03  4.110371E+04  5.517821E-08 -3.561411E-06  4.983316E-09 -3.179438E-07  1.827076E-09 -1.183219E-07  3.747922E-13  1.896217E-10  5.517777E-08 -3.561598E-06  5.839200E-14  2.964850E-11  2.939400E-10 -1.898700E-08
  3.218000E+00 -7.500000E+01  2.070600E+07  7.389000E+01  5.255600E-02  0.000000E+00  8.836400E-02  4.574300E-03  3.341200E-02 -6.282400E+03  1.000000E+00  6.492400E+02  1.052590E+03  1.850217E-02 -8.384217E-01 -1.456219E+03  3.292417E+04  6.306244E-08 -3.342260E-06  5.610750E-09 -2.941984E-07  2.101375E-09 -1.116953E-07  3.527919E-13  1.846192E-10  6.306195E-08 -3.342444E-06  5.498500E-14  2.887800E-11  3.362250E-10 -1.783250E-08
  3.613000E+00 -7.500000E+01  2.070600E+07  7.389000E+01  5.253800E-02  0.000000E+00  8.716500E-02  4.577900E-03  3.360300E-02 -6.281000E+03  1.000000E+00  6.492400E+02  1.051770E+03  2.122907E-02 -7.806083E-01 -1.298758E+03  2.641977E+04  7.223706E-08 -3.140026E-06  6.336861E-09 -2.728392E-07  2.421294E-09 -1.054959E-07  3.369606E-13  1.799351E-10  7.223682E-08 -3.140201E-06  5.253650E-14  2.815550E-11  3.854450E-10 -1.676550E-08
  4.048000E+00 -7.500000E+01  2.070600E+07  7.389000E+01  5.252000E-02  0.000000E+00  8.607700E-02  4.581200E-03  3.377600E-02 -6.279800E+03  1.000000E+00  6.492400E+02  1.051030E+03  2.444068E-02 -7.279698E-01 -1.160754E+03  2.122640E+04  8.303973E-08 -2.956536E-06  7.189765E-09 -2.539258E-07  2.798395E-09 -9.979940E-08  3.275166E-13  1.755664E-10  8.303973E-08 -2.956713E-06  5.108150E-14  2.748200E-11  4.434100E-10 -1.579600E-08
  4.526000E+00 -7.500000E+01  2.070600E+07  7.389000E+01  5.250400E-02  0.000000E+00  8.511100E-02  4.584100E-03  3.393100E-02 -6.278600E+03  1.000000E+00  6.492400E+02  1.050370E+03  2.826036E-02 -6.810344E-01 -1.039383E+03  1.709975E+04  9.588759E-08 -2.793455E-06  8.204018E-09 -2.374986E-07  3.246984E-09 -9.467767E-08  3.247660E-13  1.715154E-10  9.588742E-08 -2.793631E-06  5.066950E-14  2.685650E-11  5.123450E-10 -1.493300E-08
  5.052000E+00 -7.500000E+01  2.070600E+07  7.389000E+01  5.248800E-02  0.000000E+00  8.427200E-02  4.586600E-03  3.406600E-02 -6.277500E+03  1.000000E+00  6.492400E+02  1.049800E+03  3.282891E-02 -6.400535E-01 -9.323637E+02  1.378618E+04  1.112564E-07 -2.651493E-06  9.418961E-09 -2.235023E-07  3.783402E-09 -9.017162E-08  3.293695E-13  1.677838E-10  1.112561E-07 -2.651662E-06  5.140400E-14  2.628000E-11  5.948000E-10 -1.418050E-08
  5.630000E+00 -7.500000E+01  2.070600E+07  7.389000E+01  5.247400E-02  0.000000E+00  8.356500E-02  4.588700E-03  3.418000E-02 -6.276500E+03  1.000000E+00  6.492400E+02  1.049320E+03  3.829302E-02 -6.052731E-01 -8.373586E+02  1.113681E+04  1.296424E-07 -2.531345E-06  1.087584E-08 -2.118926E-07  4.424660E-09 -8.632096E-08  3.421885E-13  1.643665E-10  1.296421E-07 -2.531508E-06  5.341950E-14  2.575200E-11  6.934300E-10 -1.354300E-08
  6.266000E+00 -7.500000E+01  2.070600E+07  7.389000E+01  5.246100E-02  0.000000E+00  8.298400E-02  4.590400E-03  3.427400E-02 -6.275500E+03  1.000000E+00  6.492400E+02  1.048920E+03  4.482012E-02 -5.764073E-01 -7.529715E+02  9.011346E+03  1.516120E-07 -2.431873E-06  1.262192E-08 -2.024527E-07  5.190118E-09 -8.310584E-08  3.644850E-13  1.612500E-10  1.516118E-07 -2.432035E-06  5.691500E-14  2.527050E-11  8.112650E-10 -1.301450E-08
  6.965000E+00 -7.500000E+01  2.070600E+07  7.389000E+01  5.244900E-02  0.000000E+00  8.251700E-02  4.591800E-03  3.435000E-02 -6.274700E+03  1.000000E+00  6.492400E+02  1.048600E+03  5.255338E-02 -5.528355E-01 -6.778672E+02  7.309956E+03  1.776489E-07 -2.350811E-06  1.469719E-08 -1.948753E-07  6.096358E-09 -8.046785E-08  3.972659E-13  1.583954E-10  1.776485E-07 -2.350969E-06  6.204850E-14  2.482950E-11  9.508900E-10 -1.258300E-08
  7.734000E+00 -7.500000E+01  2.070600E+07  7.389000E+01  5.243800E-02  0.000000E+00  8.214100E-02  4.592900E-03  3.441100E-02 -6.273900E+03  1.000000E+00  6.492400E+02  1.048350E+03  6.159401E-02 -5.334918E-01 -6.107950E+02  5.939519E+03  2.080948E-07 -2.284378E-06  1.712906E-08 -1.887257E-07  7.155239E-09 -7.829640E-08  4.409941E-13  1.557449E-10  2.080936E-07 -2.284527E-06  6.889300E-14  2.441950E-11  1.114150E-09 -1.222950E-08
  8.579000E+00 -7.500000E+01  2.070600E+07  7.389000E+01  5.242800E-02  0.000000E+00  8.182500E-02  4.593900E-03  3.446200E-02 -6.273100E+03  1.000000E+00  6.492400E+02  1.048140E+03  7.199846E-02 -5.168787E-01 -5.508472E+02  4.833351E+03  2.431359E-07 -2.227325E-06  1.993000E-08 -1.834472E-07  8.373663E-09 -7.643137E-08  4.955456E-13  1.532162E-10  2.431349E-07 -2.227477E-06  7.743100E-14  2.402800E-11  1.302050E-09 -1.192600E-08
  9.508000E+00 -7.500000E+01  2.070600E+07  7.389000E+01  5.241700E-02  0.000000E+00  8.152800E-02  4.594800E-03  3.451000E-02 -6.272300E+03  1.000000E+00  6.492400E+02  1.047930E+03  8.373051E-02 -5.010961E-01 -4.971816E+02  3.936804E+03  2.826401E-07 -2.173031E-06  2.308199E-08 -1.783710E-07  9.748246E-09 -7.466584E-08  5.595078E-13  1.507045E-10  2.826401E-07 -2.173177E-06  8.744300E-14  2.363950E-11  1.513900E-09 -1.163735E-08
  1.053000E+01 -7.500000E+01  2.070600E+07  7.389000E+01  5.240500E-02  0.000000E+00  8.120200E-02  4.595700E-03  3.456400E-02 -6.271500E+03  1.000000E+00  6.492400E+02  1.047710E+03  9.664432E-02 -4.839276E-01 -4.490694E+02  3.206742E+03  3.260976E-07 -2.113838E-06  2.652932E-08 -1.727478E-07  1.126366E-08 -7.275480E-08  6.302695E-13  1.481055E-10  3.260976E-07 -2.113979E-06  9.852200E-14  2.323700E-11  1.747000E-09 -1.132275E-08
  1.165000E+01 -7.500000E+01  2.070600E+07  7.389000E+01  5.239200E-02  0.000000E+00  8.079400E-02  4.596900E-03  3.463000E-02 -6.270500E+03  1.000000E+00  6.492400E+02  1.047440E+03  1.104826E-01 -4.629574E-01 -4.059513E+02  2.607832E+03  3.726092E-07 -2.041403E-06  3.017581E-08 -1.658000E-07  1.289263E-08 -7.042737E-08  7.045324E-13  1.453165E-10  3.726092E-07 -2.041542E-06  1.101600E-13  2.280550E-11  1.996600E-09 -1.093855E-08
  1.289000E+01 -7.500000E+01  2.070600E+07  7.389000E+01  5.237600E-02  0.000000E+00  8.025100E-02  4.598600E-03  3.471900E-02 -6.269400E+03  1.000000E+00  6.492400E+02  1.047070E+03  1.248265E-01 -4.357486E-01 -3.672724E+02  2.114175E+03  4.207205E-07 -1.947405E-06  3.387082E-08 -1.567953E-07  1.459021E-08 -6.740549E-08  7.778758E-13  1.422309E-10  4.207199E-07 -1.947543E-06  1.216650E-13  2.232750E-11  2.255050E-09 -1.043955E-08
  1.425000E+01 -7.500000E+01  2.070600E+07  7.389000E+01  5.235700E-02  0.000000E+00  7.952200E-02  4.600700E-03  3.483900E-02 -6.268000E+03  1.000000E+00  6.492400E+02  1.046570E+03  1.390853E-01 -4.000165E-01 -3.325078E+02  1.702578E+03  4.683836E-07 -1.824133E-06  3.740879E-08 -1.451268E-07  1.629223E-08 -6.341986E-08  8.444781E-13  1.387563E-10  4.683825E-07 -1.824274E-06  1.321250E-13  2.178950E-11  2.511500E-09 -9.784150E-09
  1.574000E+01 -7.500000E+01  2.070600E+07  7.389000E+01  5.233500E-02  0.000000E+00  7.856700E-02  4.603600E-03  3.499700E-02 -6.266500E+03  1.000000E+00  6.492400E+02  1.045930E+03  1.525380E-01 -3.538769E-01 -3.013076E+02  1.355833E+03  5.131137E-07 -1.665371E-06  4.054845E-08 -1.304163E-07  1.791939E-08 -5.823589E-08  8.980562E-13  1.348605E-10  5.131126E-07 -1.665507E-06  1.405600E-13  2.118600E-11  2.752800E-09 -8.939650E-09
  1.739000E+01 -7.500000E+01  2.070600E+07  7.389000E+01  5.231100E-02  0.000000E+00  7.736100E-02  4.607100E-03  3.519600E-02 -6.264700E+03  1.000000E+00  6.492400E+02  1.045110E+03  1.642047E-01 -2.962160E-01 -2.732715E+02  1.058184E+03  5.515744E-07 -1.467684E-06  4.299253E-08 -1.126380E-07  1.936094E-08 -5.169346E-08  9.323209E-13  1.305965E-10  5.515734E-07 -1.467814E-06  1.459850E-13  2.052550E-11  2.961150E-09 -7.886450E-09
  1.919000E+01 -7.500000E+01  2.070600E+07  7.389000E+01  5.228400E-02  0.000000E+00  7.591400E-02  4.611400E-03  3.543800E-02 -6.262700E+03  1.000000E+00  6.492400E+02  1.044140E+03  1.728517E-01 -2.275316E-01 -2.479711E+02  7.943975E+02  5.796110E-07 -1.233245E-06  4.441209E-08 -9.234334E-08  2.047233E-08 -4.380622E-08  9.421047E-13  1.260944E-10  5.796101E-07 -1.233372E-06  1.475900E-13  1.982750E-11  3.114250E-09 -6.634550E-09
  2.118000E+01 -7.500000E+01  2.070600E+07  7.389000E+01  5.225500E-02  0.000000E+00  7.429100E-02  4.616200E-03  3.571000E-02 -6.260700E+03  1.000000E+00  6.492400E+02  1.043050E+03  1.772403E-01 -1.515959E-01 -2.251246E+02  5.487157E+02  5.931345E-07 -9.753793E-07  4.454366E-08 -7.101626E-08  2.110127E-08 -3.496712E-08  9.246636E-13  1.214834E-10  5.931334E-07 -9.755022E-07  1.449350E-13  1.911250E-11  3.189950E-09 -5.254250E-09
  2.336000E+01 -7.500000E+01  2.070600E+07  7.389000E+01  5.222400E-02  0.000000E+00  7.262100E-02  4.621100E-03  3.599200E-02 -6.258400E+03  1.000000E+00  6.492400E+02  1.041920E+03  1.765993E-01 -7.633011E-02 -2.044768E+02  3.040124E+02  5.897211E-07 -7.211584E-07  4.332358E-08 -5.101638E-08  2.114214E-08 -2.608201E-08  8.793400E-13  1.168352E-10  5.897200E-07 -7.212761E-07  1.379100E-13  1.839050E-11  3.174800E-09 -3.889950E-09
  2.576000E+01 -7.500000E+01  2.070600E+07  7.389000E+01  5.219300E-02  0.000000E+00  7.103700E-02  4.625800E-03  3.626200E-02 -6.256200E+03  1.000000E+00  6.492400E+02  1.040860E+03  1.715060E-01 -1.183062E-02 -1.857986E+02  4.696967E+01  5.714967E-07 -5.043885E-07  4.105968E-08 -3.476228E-08  2.064566E-08 -1.837118E-08  8.117164E-13  1.123739E-10  5.714958E-07 -5.045002E-07  1.273800E-13  1.769800E-11  3.079800E-09 -2.723950E-09
  2.840000E+01 -7.500000E+01  2.070600E+07  7.389000E+01  5.216500E-02  0.000000E+00  6.959300E-02  4.630000E-03  3.650900E-02 -6.254200E+03  1.000000E+00  6.492400E+02  1.039890E+03  1.636071E-01  3.840440E-02 -1.688547E+02 -2.440789E+02  5.440963E-07 -3.362254E-07  3.826916E-08 -2.263885E-08  1.979613E-08 -1.230698E-08  7.354895E-13  1.084863E-10  5.440954E-07 -3.363348E-07  1.154800E-13  1.709450E-11  2.934900E-09 -1.817750E-09
  3.131000E+01 -7.500000E+01  2.070600E+07  7.389000E+01  5.214200E-02  0.000000E+00  6.831900E-02  4.633800E-03  3.672900E-02 -6.252500E+03  1.000000E+00  6.492300E+02  1.039040E+03  1.532788E-01  7.838568E-02 -1.534633E+02 -6.529667E+02  5.088443E-07 -2.028080E-07  3.510054E-08 -1.336234E-08  1.863194E-08 -7.436863E-09  6.579015E-13  1.052892E-10  5.088441E-07 -2.029133E-07  1.033480E-13  1.659700E-11  2.747050E-09 -1.097700E-09
  3.450000E+01 -7.500000E+01  2.070600E+07  7.389000E+01  5.212400E-02  0.000000E+00  6.718600E-02  4.637100E-03  3.692600E-02 -6.251200E+03  1.000000E+00  6.492300E+02  1.038280E+03  1.418699E-01  1.005849E-01 -1.394899E+02 -1.090830E+03  4.702254E-07 -1.289305E-07  3.186934E-08 -8.348297E-09  1.731591E-08 -4.719607E-09  5.851625E-13  1.027707E-10  4.702254E-07 -1.290335E-07  9.196000E-14  1.620500E-11  2.540500E-09 -6.985100E-10
  3.801000E+01 -7.500000E+01  2.070600E+07  7.389000E+01  5.211100E-02  0.000000E+00  6.610300E-02  4.640200E-03  3.711400E-02 -6.250300E+03  1.000000E+00  6.492300E+02  1.037560E+03  1.341099E-01  1.069489E-01 -1.267956E+02 -1.332082E+03  4.438526E-07 -1.077945E-07  2.958446E-08 -6.874101E-09  1.643118E-08 -3.950364E-09  5.368346E-13  1.009383E-10  4.438526E-07 -1.078954E-07  8.439050E-14  1.591950E-11  2.399700E-09 -5.844500E-10
  4.187000E+01 -7.500000E+01  2.070600E+07  7.389000E+01  5.209900E-02  0.000000E+00  6.518300E-02  4.642900E-03  3.727500E-02 -6.249400E+03  1.000000E+00  6.492300E+02  1.036950E+03  1.301222E-01  1.146053E-01 -1.152595E+02 -1.701726E+03  4.300899E-07 -8.237152E-08  2.823494E-08 -5.193026E-09  1.599707E-08 -3.008351E-09  5.100422E-13  9.924037E-11  4.300881E-07 -8.247049E-08  8.019800E-14  1.565550E-11  2.326750E-09 -4.469350E-10
  4.612000E+01 -7.500000E+01  2.070600E+07  7.389000E+01  5.208500E-02  0.000000E+00  6.451400E-02  4.644900E-03  3.739300E-02 -6.248400E+03  1.000000E+00  6.492300E+02  1.036500E+03  1.234353E-01  1.255927E-01 -1.047668E+02 -2.180182E+03  4.075670E-07 -4.590997E-08  2.643553E-08 -2.877525E-09  1.521558E-08 -1.639635E-09  4.736984E-13  9.756877E-11  4.075652E-07 -4.600753E-08  7.450200E-14  1.539500E-11  2.206000E-09 -2.493900E-10
  5.079000E+01 -7.500000E+01  2.070600E+07  7.389000E+01  5.207200E-02  0.000000E+00  6.403400E-02  4.646300E-03  3.747700E-02 -6.247500E+03  1.000000E+00  6.492300E+02  1.036180E+03  1.101328E-01  1.323417E-01 -9.520369E+01 -1.599419E+04  3.633723E-07 -2.354367E-08  2.336205E-08 -1.507703E-09  1.360207E-08 -7.914441E-10  4.141622E-13  9.604840E-11  3.633723E-07 -2.363974E-08  6.515500E-14  1.515850E-11  1.967500E-09 -1.280395E-10
  5.592000E+01 -7.500000E+01  2.070600E+07  7.389000E+01  5.205800E-02  0.000000E+00  6.344500E-02  4.648000E-03  3.758100E-02 -6.246500E+03  1.000000E+00  6.492300E+02  1.035790E+03  9.180870E-02  1.354587E-01 -8.652258E+01  1.141630E+03  3.027082E-07 -1.324685E-08  1.930410E-08 -8.464187E-10  1.135900E-08 -4.075940E-10  3.392387E-13  9.421810E-11  3.027081E-07 -1.334108E-08  5.338200E-14  1.487350E-11  1.639550E-09 -7.227500E-11
  6.156000E+01 -7.500000E+01  2.070600E+07  7.389000E+01  5.204200E-02  0.000000E+00  6.246800E-02  4.650800E-03  3.775400E-02 -6.245300E+03  1.000000E+00  6.492300E+02  1.035140E+03  7.168908E-02  1.382768E-01 -7.867330E+01  3.069217E+02  2.361405E-07 -3.951662E-09  1.488295E-08 -2.526017E-10  8.892185E-09 -6.105597E-11  2.595991E-13  9.203913E-11  2.361403E-07 -4.043682E-09  4.086200E-14  1.453350E-11  1.279600E-09 -2.192000E-11
  6.777000E+01 -7.500000E+01  2.070500E+07  7.389000E+01  5.202800E-02  0.000000E+00  6.108000E-02  4.654900E-03  3.800100E-02 -6.244300E+03  1.000000E+00  6.492300E+02  1.034220E+03  5.122334E-02  1.432189E-01 -7.157582E+01 -3.206774E+02  1.684824E-07  1.229659E-08  1.043151E-08  7.455907E-10  6.377664E-09  5.532912E-10  1.816694E-13  8.983815E-11  1.684824E-07  1.220681E-08  2.860400E-14  1.419000E-11  9.136250E-10  6.623000E-11
  7.460000E+01 -7.500000E+01  2.070500E+07  7.389000E+01  5.201300E-02  0.000000E+00  5.986000E-02  4.658400E-03  3.821900E-02 -6.243200E+03  1.000000E+00  6.492200E+02  1.033420E+03  2.996533E-02  1.463248E-01 -6.513611E+01 -5.762373E+02  9.840414E-08  2.246770E-08  5.972445E-09  1.339660E-09  3.746387E-09  9.427418E-10  1.049725E-13  8.780687E-11  9.840414E-08  2.237988E-08  1.653250E-14  1.387300E-11  5.340100E-10  1.215150E-10
  8.210000E+01 -7.500000E+01  2.070500E+07  7.389000E+01  5.200100E-02  0.000000E+00  5.914300E-02  4.660500E-03  3.834800E-02 -6.242400E+03  1.000000E+00  6.492200E+02  1.032940E+03  9.137276E-03  1.451768E-01 -5.926938E+01 -4.584834E+02  2.997534E-08  1.868658E-08  1.795627E-09  1.100079E-09  1.145442E-09  7.990407E-10  3.347770E-14  8.614476E-11  2.997534E-08  1.860044E-08  5.273608E-15  1.361300E-11  1.627485E-10  1.010350E-10
  9.035000E+01 -7.500000E+01  2.070500E+07  7.389000E+01  5.198900E-02  0.000000E+00  5.880400E-02  4.661500E-03  3.840900E-02 -6.241500E+03  1.000000E+00  6.492200E+02  1.032720E+03 -8.174219E-03  1.435262E-01 -5.390278E+01 -4.768321E+02 -2.677482E-08  1.327290E-08 -1.572319E-09  7.755299E-10 -1.028818E-09  5.907194E-10 -2.232477E-14  8.455676E-11 -2.677473E-08  1.318832E-08 -3.519292E-15  1.336500E-11 -1.454765E-10  7.165500E-11
  9.942000E+01 -7.500000E+01  2.070500E+07  7.389000E+01  5.197300E-02  0.000000E+00  5.872000E-02  4.661700E-03  3.842500E-02 -6.240300E+03  1.000000E+00  6.492200E+02  1.032660E+03 -1.853227E-02  1.446753E-01 -4.899091E+01  3.462031E+03 -6.069086E-08  1.703619E-08 -3.554815E-09  1.004936E-09 -2.333695E-09  7.317787E-10 -5.302520E-14  8.242176E-11 -6.069078E-08  1.695377E-08 -8.360750E-15  1.303100E-11 -3.297800E-10  9.208250E-11
  1.094000E+02 -7.500000E+01  2.070500E+07  7.389000E+01  5.195300E-02  0.000000E+00  5.846500E-02  4.662400E-03  3.847100E-02 -6.238900E+03  1.000000E+00  6.492300E+02  1.032490E+03 -1.989292E-02  1.515558E-01 -4.453979E+01  5.357093E+02 -6.512299E-08  3.947988E-08 -3.796146E-09  2.355429E-09 -2.507416E-09  1.585549E-09 -5.576054E-14  7.971238E-11 -6.512292E-08  3.940018E-08 -8.794900E-15  1.260750E-11 -3.539200E-10  2.139200E-10
  1.204000E+02 -7.500000E+01  2.070600E+07  7.389000E+01  5.193500E-02  0.000000E+00  5.808900E-02  4.663500E-03  3.853900E-02 -6.237600E+03  1.000000E+00  6.492300E+02  1.032240E+03 -1.770784E-02  1.525469E-01 -4.049755E+01  4.113543E+02 -5.794723E-08  4.267812E-08 -3.360601E-09  2.506478E-09 -2.234245E-09  1.712530E-09 -4.856963E-14  7.706777E-11 -5.794710E-08  4.260108E-08 -7.663250E-15  1.219380E-11 -3.149750E-10  2.314350E-10
  1.324000E+02 -7.500000E+01  2.070600E+07  7.389000E+01  5.192000E-02  0.000000E+00  5.789300E-02  4.664100E-03  3.857400E-02 -6.236500E+03  1.000000E+00  6.492300E+02  1.032110E+03 -1.887441E-02  1.471175E-01 -3.681494E+01  6.048268E+02 -6.175338E-08  2.496727E-08 -3.572596E-09  1.453030E-09 -2.382577E-09  1.032306E-09 -5.137647E-14  7.469762E-11 -6.175326E-08  2.489253E-08 -8.108400E-15  1.182235E-11 -3.356900E-10  1.352705E-10
  1.457000E+02 -7.500000E+01  2.070600E+07  7.389000E+01  5.190700E-02  0.000000E+00  5.781900E-02  4.664300E-03  3.858700E-02 -6.235600E+03  1.000000E+00  6.492300E+02  1.032070E+03 -2.269220E-02  1.442311E-01 -3.346547E+01  9.309591E+02 -7.423898E-08  1.555153E-08 -4.290742E-09  9.000114E-10 -2.865060E-09  6.688035E-10 -6.166507E-14  7.281423E-11 -7.423887E-08  1.547873E-08 -9.734200E-15  1.152740E-11 -4.035750E-10  8.412550E-11
  1.603000E+02 -7.500000E+01  2.070600E+07  7.389000E+01  5.189800E-02  0.000000E+00  5.777700E-02  4.664400E-03  3.859500E-02 -6.234900E+03  1.000000E+00  6.492300E+02  1.032040E+03 -2.637426E-02  1.452381E-01 -3.042384E+01  5.591962E+02 -8.627766E-08  1.883437E-08 -4.980856E-09  1.091520E-09 -3.330696E-09  7.937862E-10 -7.164370E-14  7.137219E-11 -8.627761E-08  1.876303E-08 -1.131100E-14  1.130140E-11 -4.690350E-10  1.019685E-10
  1.763000E+02 -7.500000E+01  2.070600E+07  7.389000E+01  5.189300E-02  0.000000E+00  5.768900E-02  4.664700E-03  3.861100E-02 -6.234600E+03  1.000000E+00  6.492300E+02  1.031980E+03 -2.371497E-02  1.557340E-01 -2.765506E+01  1.598318E+02 -7.757199E-08  5.300314E-08 -4.473384E-09  3.067832E-09 -2.995507E-09  2.111053E-09 -6.473771E-14  7.048853E-11 -7.757195E-08  5.293254E-08 -1.022105E-14  1.116245E-11 -4.217200E-10  2.877050E-10
  1.940000E+02 -7.500000E+01  2.070600E+07  7.389000E+01  5.189400E-02  0.000000E+00  5.763600E-02  4.664900E-03  3.862100E-02 -6.234600E+03  1.000000E+00  6.492300E+02  1.031950E+03 -1.532810E-02  1.562119E-01 -2.513714E+01  1.286093E+02 -5.013638E-08  5.453932E-08 -2.889682E-09  3.140384E-09 -1.936341E-09  2.173323E-09 -4.211562E-14  7.054820E-11 -5.013634E-08  5.446868E-08 -6.649150E-15  1.117210E-11 -2.725700E-10  2.961100E-10
  2.134000E+02 -7.500000E+01  2.070600E+07  7.389000E+01  5.189500E-02  0.000000E+00  5.763700E-02  4.664900E-03  3.862100E-02 -6.234700E+03  1.000000E+00  6.492300E+02  1.031950E+03 -1.121251E-02  1.486116E-01 -2.285827E+01  1.832942E+02 -3.667490E-08  2.979539E-08 -2.113896E-09  1.713371E-09 -1.416424E-09  1.218125E-09 -3.078846E-14  7.065002E-11 -3.667490E-08  2.972473E-08 -4.860800E-15  1.118770E-11 -1.993850E-10  1.616000E-10
  2.347000E+02 -7.500000E+01  2.070600E+07  7.389000E+01  5.189500E-02  0.000000E+00  5.764000E-02  4.664900E-03  3.862000E-02 -6.234700E+03  1.000000E+00  6.492300E+02  1.031950E+03 -1.206573E-02  1.445981E-01 -2.078173E+01  2.667715E+02 -3.946583E-08  1.672094E-08 -2.274899E-09  9.597905E-10 -1.524191E-09  7.132250E-10 -3.305230E-14  7.061054E-11 -3.946583E-08  1.665032E-08 -5.218250E-15  1.118150E-11 -2.145550E-10  9.052000E-11
  2.581000E+02 -7.500000E+01  2.070600E+07  7.389000E+01  5.189400E-02  0.000000E+00  5.764400E-02  4.664800E-03  3.861900E-02 -6.234600E+03  1.000000E+00  6.492300E+02  1.031950E+03 -1.378857E-02  1.429913E-01 -1.889119E+01  3.219131E+02 -4.510119E-08  1.148511E-08 -2.599883E-09  6.580141E-10 -1.741805E-09  5.109842E-10 -3.774912E-14  7.055021E-11 -4.510119E-08  1.141455E-08 -5.959800E-15  1.117200E-11 -2.451950E-10  6.205450E-11
  2.839000E+02 -7.500000E+01  2.070600E+07  7.389000E+01  5.189400E-02  0.000000E+00  5.764700E-02  4.664800E-03  3.861900E-02 -6.234600E+03  1.000000E+00  6.492300E+02  1.031950E+03 -1.537033E-02  1.423474E-01 -1.717596E+01  3.262778E+02 -5.027526E-08  9.385593E-09 -2.898305E-09  5.370147E-10 -1.941597E-09  4.298692E-10 -4.208217E-14  7.050872E-11 -5.027523E-08  9.315082E-09 -6.643950E-15  1.116580E-11 -2.733250E-10  5.064050E-11
  3.123000E+02 -7.500000E+01  2.070600E+07  7.389000E+01  5.189400E-02  0.000000E+00  5.765000E-02  4.664800E-03  3.861800E-02 -6.234600E+03  1.000000E+00  6.492300E+02  1.031950E+03 -1.682365E-02  1.420695E-01 -1.561728E+01  2.987024E+02 -5.502931E-08  8.479386E-09 -3.172533E-09  4.847975E-10 -2.125160E-09  3.948627E-10 -4.608464E-14  7.049768E-11 -5.502904E-08  8.408883E-09 -7.275850E-15  1.116400E-11 -2.991700E-10  4.571400E-11
  3.434000E+02 -7.500000E+01  2.070600E+07  7.389000E+01  5.189400E-02  0.000000E+00  5.765300E-02  4.664800E-03  3.861800E-02 -6.234600E+03  1.000000E+00  6.492300E+02  1.031960E+03 -1.825249E-02  1.419264E-01 -1.420223E+01  2.613029E+02 -5.970317E-08  8.012922E-09 -3.442162E-09  4.579251E-10 -2.305632E-09  3.768720E-10 -5.004924E-14  7.052399E-11 -5.970293E-08  7.942393E-09 -7.901700E-15  1.116795E-11 -3.245800E-10  4.317800E-11
  3.777000E+02 -7.500000E+01  2.070600E+07  7.389000E+01  5.189400E-02  0.000000E+00  5.765600E-02  4.664800E-03  3.861700E-02 -6.234600E+03  1.000000E+00  6.492400E+02  1.031960E+03 -1.970789E-02  1.418273E-01 -1.291257E+01  2.250722E+02 -6.446380E-08  7.689039E-09 -3.716820E-09  4.392683E-10 -2.489457E-09  3.644296E-10 -5.412424E-14  7.059394E-11 -6.446380E-08  7.618449E-09 -8.544900E-15  1.117895E-11 -3.504600E-10  4.141700E-11
  4.154000E+02 -7.500000E+01  2.070600E+07  7.389000E+01  5.189500E-02  0.000000E+00  5.765900E-02  4.664800E-03  3.861700E-02 -6.234700E+03  1.000000E+00  6.492400E+02  1.031960E+03 -2.121170E-02  1.417359E-01 -1.173989E+01  1.935772E+02 -6.938295E-08  7.391762E-09 -4.000629E-09  4.221388E-10 -2.679395E-09  3.530583E-10 -5.837562E-14  7.070908E-11 -6.938295E-08  7.321053E-09 -9.215850E-15  1.119670E-11 -3.772050E-10  3.980050E-11
  4.568000E+02 -7.500000E+01  2.070600E+07  7.389000E+01  5.189700E-02  0.000000E+00  5.766100E-02  4.664800E-03  3.861600E-02 -6.234800E+03  1.000000E+00  6.492400E+02  1.031960E+03 -2.276326E-02  1.416404E-01 -1.067450E+01  1.669402E+02 -7.445829E-08  7.080598E-09 -4.293451E-09  4.042047E-10 -2.875364E-09  3.411938E-10 -6.280765E-14  7.086762E-11 -7.445829E-08  7.009759E-09 -9.915000E-15  1.122150E-11 -4.047950E-10  3.810800E-11
  5.024000E+02 -7.500000E+01  2.070600E+07  7.389000E+01  5.189900E-02  0.000000E+00  5.766400E-02  4.664800E-03  3.861600E-02 -6.234900E+03  1.000000E+00  6.492400E+02  1.031960E+03 -2.435104E-02  1.415411E-01 -9.705710E+00  1.445571E+02 -7.965208E-08  6.755514E-09 -4.593112E-09  3.854602E-10 -3.075909E-09  3.288291E-10 -6.739258E-14  7.106695E-11 -7.965208E-08  6.684439E-09 -1.063850E-14  1.125275E-11 -4.330300E-10  3.633950E-11
  5.525000E+02 -7.500000E+01  2.070600E+07  7.389000E+01  5.190100E-02  0.000000E+00  5.766600E-02  4.664800E-03  3.861600E-02 -6.235100E+03  1.000000E+00  6.492500E+02  1.031970E+03 -2.597216E-02  1.414602E-01 -8.825130E+00  1.242744E+02 -8.495499E-08  6.491855E-09 -4.899073E-09  3.702555E-10 -3.280666E-09  3.188713E-10 -7.211694E-14  7.130082E-11 -8.495499E-08  6.420560E-09 -1.138400E-14  1.128965E-11 -4.618600E-10  3.490500E-11
  6.076000E+02 -7.500000E+01  2.070700E+07  7.389000E+01  5.190300E-02  0.000000E+00  5.766800E-02  4.664900E-03  3.861600E-02 -6.235200E+03  1.000000E+00  6.492500E+02  1.031970E+03 -2.765811E-02  1.415613E-01 -8.025265E+00  9.724161E+01 -9.046987E-08  6.820939E-09 -5.217260E-09  3.892303E-10 -3.493607E-09  3.318187E-10 -7.681008E-14  7.155467E-11 -9.046974E-08  6.749387E-09 -1.212450E-14  1.132935E-11 -4.918400E-10  3.669250E-11
  6.682000E+02 -7.500000E+01  2.070700E+07  7.389000E+01  5.190200E-02  0.000000E+00  5.766900E-02  4.664900E-03  3.861500E-02 -6.235200E+03  1.000000E+00  6.492500E+02  1.031970E+03 -2.775242E-02  1.432353E-01 -7.298031E+00  4.381257E+01 -9.077847E-08  1.227325E-08 -5.235157E-09  7.036829E-10 -3.505493E-09  5.422101E-10 -5.951289E-14  7.143433E-11 -9.077823E-08  1.220182E-08 -9.412450E-15  1.131035E-11 -4.934450E-10  6.633400E-11
  7.348000E+02 -7.500000E+01  2.070700E+07  7.389000E+01  5.160200E-02  0.000000E+00  5.767000E-02  4.664900E-03  3.861500E-02 -6.213500E+03  1.000000E+00  6.492600E+02  1.031970E+03 -2.862286E-02  1.408369E-01 -6.636461E+00  1.074075E+02 -9.362558E-08  4.499151E-09 -5.399370E-09  2.572629E-10 -3.615423E-09  2.103087E-10 -3.131718E-14  3.824629E-11 -9.362547E-08  4.460905E-09 -4.983650E-15  6.090350E-12 -5.087450E-10  2.424300E-11
  8.081000E+02 -7.500000E+01  2.070700E+07  7.389000E+01  5.127400E-02  0.000000E+00  5.767000E-02  4.664900E-03  3.861600E-02 -6.189700E+03  1.000000E+00  6.492600E+02  1.031970E+03 -2.855370E-02  1.440454E-01 -6.034646E+00  2.468714E+01 -9.339935E-08  1.497812E-08 -5.386328E-09  8.630198E-10 -3.606690E-09  5.912128E-10 -2.163266E-14  1.349846E-11 -9.339935E-08  1.496462E-08 -3.457400E-15  2.156800E-12 -5.074250E-10  8.100500E-11
  8.887000E+02 -7.500000E+01  2.070800E+07  7.389000E+01  5.124500E-02  0.000000E+00  5.767000E-02  4.664900E-03  3.861600E-02 -6.187600E+03  1.000000E+00  6.492700E+02  1.031970E+03 -2.664243E-02  1.422026E-01 -5.487215E+00  3.369720E+01 -8.714764E-08  8.975695E-09 -5.025835E-09  5.169104E-10 -3.365272E-09  3.586022E-10 -2.084226E-14  1.259584E-11 -8.714764E-08  8.963108E-09 -3.331600E-15  2.013700E-12 -4.734550E-10  4.851450E-11
  9.772000E+02 -7.500000E+01  2.070800E+07  7.389000E+01  5.125800E-02  0.000000E+00  5.767100E-02  4.664900E-03  3.861600E-02 -6.188500E+03  1.000000E+00  6.492700E+02  1.031970E+03 -3.017874E-02  1.386543E-01 -4.989920E+00 -1.823614E+02 -9.871507E-08 -2.602608E-09 -5.693015E-09 -1.508432E-10 -3.811945E-09 -8.808049E-11 -1.056702E-14  1.298859E-11 -9.871507E-08 -2.615597E-09 -1.688900E-15  2.075950E-12 -5.353450E-10 -1.421035E-11
  1.075000E+03 -7.500000E+01  2.070800E+07  7.389000E+01  4.824200E-02  0.000000E+00  5.767100E-02  4.664900E-03  3.861600E-02 -5.967400E+03  1.000000E+00  6.492700E+02  1.031970E+03 -4.605148E-02  1.409896E-01 -4.440032E+00  3.088238E+03 -1.551381E-07  5.054851E-09 -8.977371E-09  2.915320E-10 -5.487765E-09  1.949989E-10  0.000000E+00  0.000000E+00 -1.551381E-07  5.054851E-09  0.000000E+00  0.000000E+00 -8.145900E-10  2.737096E-11
  1.182000E+03 -7.500000E+01  2.070200E+07  7.389000E+01  0.000000E+00  0.000000E+00  5.797600E-02  1.000000E+00  3.356900E-02  0.000000E+00  1.000000E+00  0.000000E+00  1.031000E+03 -4.888312E-02  1.229448E-01 -3.966287E+00 -2.670030E+00 -1.665265E-07 -5.538529E-08 -9.709093E-09 -3.202221E-09 -4.684614E-09 -2.004982E-09  0.000000E+00  0.000000E+00 -1.665265E-07 -5.538529E-08  0.000000E+00  0.000000E+00 -8.599900E-10 -2.881800E-10
  1.300000E+03 -7.500000E+01  2.070200E+07  7.389000E+01  0.000000E+00  0.000000E+00  5.879300E-02  1.000000E+00  2.002500E-02  0.000000E+00  1.000000E+00  0.000000E+00  1.028410E+03  1.824601E-02  1.199176E-01 -3.633128E+00 -1.913888E+00  6.164290E-08 -6.670785E-08  3.624158E-09 -3.896321E-09  1.234381E-09 -1.760631E-09  0.000000E+00  0.000000E+00  6.164290E-08 -6.670785E-08  0.000000E+00  0.000000E+00  3.188100E-10 -3.445650E-10
  1.429000E+03 -7.500000E+01  2.070200E+07  7.389000E+01  0.000000E+00  0.000000E+00  5.978900E-02  1.000000E+00  3.500400E-03  0.000000E+00  1.000000E+00  0.000000E+00  1.025260E+03  5.686664E-02  1.516868E-01 -3.330480E+00  3.104282E+00  1.910660E-07  4.051416E-08  1.129561E-08  2.423822E-09  2.792148E-09  1.165722E-10  0.000000E+00  0.000000E+00  1.910660E-07  4.051416E-08  0.000000E+00  0.000000E+00  9.892050E-10  2.102400E-10
  1.571000E+03 -7.500000E+01  2.070200E+07  7.389000E+01  0.000000E+00  0.000000E+00  5.997900E-02  1.000000E+00  3.526400E-04  0.000000E+00  1.000000E+00  0.000000E+00  1.024670E+03  6.674811E-05  1.533832E-01 -3.060591E+00  2.332753E+00  4.366905E-10  4.602379E-08  1.318959E-11  2.760587E-09  2.158162E-10  1.395502E-11  0.000000E+00  0.000000E+00  4.366905E-10  4.602379E-08  0.000000E+00  0.000000E+00  2.060000E-12  2.389400E-10
  1.728000E+03 -7.500000E+01  2.070200E+07  7.389000E+01  0.000000E+00  0.000000E+00  5.999700E-02  1.000000E+00  5.139800E-05  0.000000E+00  1.000000E+00  0.000000E+00  1.024610E+03 -3.724010E-02  1.401036E-01 -2.788697E+00  3.683894E+01 -1.232985E-07  2.175974E-09 -7.397707E-09  1.305531E-10 -3.469793E-12  9.151266E-14  0.000000E+00  0.000000E+00 -1.232985E-07  2.175974E-09  0.000000E+00  0.000000E+00 -6.400950E-10  1.129740E-11
  1.900000E+03 -7.500000E+01  2.070200E+07  7.389000E+01  0.000000E+00  0.000000E+00  6.000000E-02  1.000000E+00  4.518400E-06  0.000000E+00  1.000000E+00  0.000000E+00  1.024600E+03 -3.543286E-02  1.395179E-01 -2.535426E+00  2.725309E+02 -1.173119E-07  2.419782E-10 -7.038699E-09  1.451865E-11 -2.911456E-13  9.065374E-16  0.000000E+00  0.000000E+00 -1.173119E-07  2.419782E-10  0.000000E+00  0.000000E+00 -6.090200E-10  1.256350E-12
  2.089000E+03 -7.500000E+01  2.070200E+07  7.389000E+01  0.000000E+00  0.000000E+00  6.000000E-02  1.000000E+00  2.630200E-07  0.000000E+00  1.000000E+00  0.000000E+00  1.024600E+03 -3.709190E-02  1.406917E-01 -2.305529E+00  1.366988E+01 -1.228042E-07  4.117042E-09 -7.368273E-09  2.470223E-10 -1.564657E-14  9.261544E-16  0.000000E+00  0.000000E+00 -1.228042E-07  4.117042E-09  0.000000E+00  0.000000E+00 -6.375350E-10  2.137550E-11
  2.298000E+03 -7.500000E+01  2.070300E+07  7.389000E+01  0.000000E+00  0.000000E+00  6.000000E-02  1.000000E+00  1.319600E-08  0.000000E+00  1.000000E+00  0.000000E+00  1.024600E+03 -3.995352E-02  1.398142E-01 -2.097144E+00  3.785945E+01 -1.322784E-07  1.220210E-09 -7.936740E-09  7.321252E-11 -9.399413E-16  1.358367E-17  0.000000E+00  0.000000E+00 -1.322784E-07  1.220210E-09  0.000000E+00  0.000000E+00 -6.867150E-10  6.335300E-12
  2.527000E+03 -7.500000E+01  2.070300E+07  7.389000E+01  0.000000E+00  0.000000E+00  6.000000E-02  1.000000E+00  9.192500E-10  0.000000E+00  1.000000E+00  0.000000E+00  1.024600E+03 -3.891664E-02  1.396819E-01 -1.906934E+00  4.872149E+01 -1.288454E-07  7.841894E-10 -7.730729E-09  4.705137E-11 -7.519846E-17  5.263914E-19  0.000000E+00  0.000000E+00 -1.288454E-07  7.841894E-10  0.000000E+00  0.000000E+00 -6.688900E-10  4.071500E-12
  2.778000E+03 -7.500000E+01  2.070400E+07  7.389000E+01  0.000000E+00  0.000000E+00  6.000000E-02  1.000000E+00  2.353300E-10  0.000000E+00  1.000000E+00  0.000000E+00  1.024600E+03 -3.643036E-02  1.394354E-01 -1.734275E+00 -1.033186E+03 -1.206138E-07 -3.026499E-11 -7.236815E-09 -1.815905E-12 -1.776427E-17 -2.043287E-19  0.000000E+00  0.000000E+00 -1.206138E-07 -3.026499E-11  0.000000E+00  0.000000E+00 -6.261600E-10 -1.570950E-13
  3.055000E+03 -7.500000E+01  2.070400E+07  7.389000E+01  0.000000E+00  0.000000E+00  6.000000E-02  1.000000E+00  5.027800E-11  0.000000E+00  1.000000E+00  0.000000E+00  1.024600E+03 -2.977347E-02  1.388412E-01 -1.577129E+00 -1.294467E+01 -9.857396E-08 -2.006106E-09 -5.914442E-09 -1.203667E-10 -2.887224E-18 -3.819345E-18  0.000000E+00  0.000000E+00 -9.857396E-08 -2.006106E-09  0.000000E+00  0.000000E+00 -5.117400E-10 -1.041315E-11
  3.359000E+03 -7.500000E+01  2.070400E+07  7.389000E+01  0.000000E+00  0.000000E+00  6.000000E-02  1.000000E+00  4.776300E-14  0.000000E+00  1.000000E+00  0.000000E+00  1.024600E+03 -1.130542E-02  1.373987E-01 -1.434019E+00 -3.127504E+00 -3.742985E-08 -6.803277E-09 -2.245796E-09 -4.081971E-10 -1.787756E-21 -2.671328E-20  0.000000E+00  0.000000E+00 -3.742985E-08 -6.803277E-09  0.000000E+00  0.000000E+00 -1.943125E-10 -3.531350E-11
  3.694000E+03 -7.500000E+01  2.070400E+07  7.389000E+01  0.000000E+00  0.000000E+00  6.000000E-02  1.000000E+00  6.627500E-17  0.000000E+00  1.000000E+00  0.000000E+00  1.024600E+03  7.729025E-04  1.396509E-01 -1.304274E+00  2.624570E+01  2.558923E-09  6.818584E-10  1.535352E-10  4.091150E-11  1.794732E-22  3.928276E-26  0.000000E+00  0.000000E+00  2.558923E-09  6.818584E-10  0.000000E+00  0.000000E+00  1.328450E-11  3.540200E-12
  4.062000E+03 -7.500000E+01  2.070400E+07  7.389000E+01  0.000000E+00  0.000000E+00  6.000000E-02  1.000000E+00  6.388100E-19  0.000000E+00  1.000000E+00  0.000000E+00  1.024600E+03 -7.053153E-04  1.394465E-01 -1.186217E+00  2.020962E+03 -2.335159E-09  7.232942E-12 -1.401095E-10  4.339763E-13 -7.722917E-28  4.163038E-30  0.000000E+00  0.000000E+00 -2.335159E-09  7.232942E-12  0.000000E+00  0.000000E+00 -1.212300E-11  3.755300E-14
  4.467000E+03 -7.500000E+01  2.070400E+07  7.389000E+01  0.000000E+00  0.000000E+00  6.000000E-02  1.000000E+00  5.761000E-21  0.000000E+00  1.000000E+00  0.000000E+00  1.024600E+03 -6.554388E-04  1.394441E-01 -1.078664E+00  2.640694E+05 -2.170026E-09  4.560669E-14 -1.302016E-10  2.736400E-15 -6.591135E-30  2.377548E-34  0.000000E+00  0.000000E+00 -2.170026E-09  4.560669E-14  0.000000E+00  0.000000E+00 -1.126550E-11  2.367900E-16
  4.912000E+03 -7.500000E+01  2.070400E+07  7.389000E+01  0.000000E+00  0.000000E+00  6.000000E-02  1.000000E+00  4.258700E-23  0.000000E+00  1.000000E+00  0.000000E+00  1.024600E+03 -5.961608E-04  1.394444E-01 -9.809448E-01  4.735751E+07 -1.973766E-09  2.143481E-16 -1.184261E-10  1.286085E-17 -4.425973E-32  8.356057E-39  0.000000E+00  0.000000E+00 -1.973766E-09  2.143481E-16  0.000000E+00  0.000000E+00 -1.024650E-11  1.112900E-18
  5.401000E+03 -7.500000E+01  2.070400E+07  7.389000E+01  0.000000E+00  0.000000E+00  6.000000E-02  1.000000E+00  2.590700E-25  0.000000E+00  1.000000E+00  0.000000E+00  1.024600E+03 -5.422360E-04  1.394445E-01 -8.922004E-01 -4.687619E+08 -1.795231E-09  2.427372E-17 -1.077139E-10  1.456423E-18 -2.446887E-34  6.288557E-42  0.000000E+00  0.000000E+00 -1.795231E-09  2.427372E-17  0.000000E+00  0.000000E+00 -9.319850E-12  1.260170E-19
  5.939000E+03 -7.500000E+01  2.070400E+07  7.389000E+01  0.000000E+00  0.000000E+00  6.000000E-02  1.000000E+00  1.300500E-27  0.000000E+00  1.000000E+00  0.000000E+00  1.024600E+03 -4.931199E-04  1.394446E-01 -8.113731E-01  1.224574E+08 -1.632619E-09  5.884872E-17 -9.795722E-11  3.530930E-18 -1.116165E-36  7.128331E-44  0.000000E+00  0.000000E+00 -1.632619E-09  5.884872E-17  0.000000E+00  0.000000E+00 -8.475650E-12  3.055350E-19
  6.530000E+03 -7.500000E+01  2.070400E+07  7.389000E+01  0.000000E+00  0.000000E+00  6.000000E-02  1.000000E+00  5.396800E-30  0.000000E+00  1.000000E+00  0.000000E+00  1.024600E+03 -4.484207E-04  1.394445E-01 -7.378157E-01  7.277301E+07 -1.484631E-09 -7.096637E-18 -8.907797E-11 -4.257986E-19 -4.209596E-39 -3.829937E-47  0.000000E+00  0.000000E+00 -1.484631E-09 -7.096637E-18  0.000000E+00  0.000000E+00 -7.707350E-12 -3.684250E-20
  7.181000E+03 -7.500000E+01  2.070400E+07  7.389000E+01  0.000000E+00  0.000000E+00  6.000000E-02  1.000000E+00  1.849500E-32  0.000000E+00  1.000000E+00  0.000000E+00  1.024600E+03 -4.077755E-04  1.394444E-01 -6.709286E-01  1.356576E+08 -1.350060E-09  3.416171E-17 -8.100367E-11  2.049697E-18 -1.310998E-41  5.704798E-49  0.000000E+00  0.000000E+00 -1.350060E-09  3.416171E-17  0.000000E+00  0.000000E+00 -7.008750E-12  1.773700E-19
  7.896000E+03 -7.500000E+01  2.070400E+07  7.389000E+01  0.000000E+00  0.000000E+00  6.000000E-02  1.000000E+00  5.218100E-35  0.000000E+00  1.000000E+00  0.000000E+00  1.024600E+03 -3.708714E-04  1.394444E-01 -6.102021E-01 -3.033898E+07 -1.227880E-09  1.185459E-17 -7.367285E-11  7.112725E-19 -3.362407E-44  6.185876E-52  0.000000E+00  0.000000E+00 -1.227880E-09  1.185459E-17  0.000000E+00  0.000000E+00 -6.374450E-12  6.154000E-20
  8.682000E+03 -7.500000E+01  2.070400E+07  7.389000E+01  0.000000E+00  0.000000E+00  6.000000E-02  1.000000E+00  1.204300E-37  0.000000E+00  1.000000E+00  0.000000E+00  1.024600E+03 -3.372919E-04  1.394444E-01 -5.549485E-01 -4.819800E+08 -1.116706E-09  7.487194E-18 -6.700236E-11  4.492314E-19 -7.043514E-47  7.162016E-55  0.000000E+00  0.000000E+00 -1.116706E-09  7.487194E-18  0.000000E+00  0.000000E+00 -5.797300E-12  3.888250E-20
  9.547000E+03 -7.500000E+01  2.070400E+07  7.389000E+01  0.000000E+00  0.000000E+00  6.000000E-02  1.000000E+00  2.256800E-70  0.000000E+00  1.000000E+00  0.000000E+00  1.024600E+03 -1.606397E-04  1.394444E-01 -2.643000E-01  9.277855E+05 -5.318446E-10  2.598512E-14 -3.191066E-11  1.559107E-15 -1.200289E-79  5.842070E-84  0.000000E+00  0.000000E+00 -5.318446E-10  2.598512E-14  0.000000E+00  0.000000E+00 -2.761050E-12  1.349016E-16
  3.750000E-02 -8.500000E+01  2.080900E+07  7.444000E+01  5.249400E-02  0.000000E+00  1.305900E-01  4.502100E-03  2.733700E-02 -6.277900E+03  1.000000E+00  6.478300E+02  1.081910E+03  6.468718E-04 -2.423594E+00 -2.966331E+04  1.491115E+07  2.313996E-09 -9.197963E-06  3.021965E-10 -1.195521E-06  6.325764E-11 -2.520328E-07 -1.212479E-15  1.757190E-10  2.313996E-09 -9.198132E-06 -1.896450E-16  2.757550E-11  1.200700E-11 -4.774900E-08
  1.162000E-01 -8.500000E+01  2.080900E+07  7.444000E+01  5.249400E-02  0.000000E+00  1.245900E-01  4.521200E-03  2.813000E-02 -6.277900E+03  1.000000E+00  6.478300E+02  1.077610E+03  1.924217E-03 -2.194944E+00 -4.390593E+04  4.385589E+06  6.846273E-09 -8.308957E-06  8.668468E-10 -1.029630E-06  1.907693E-10 -2.343193E-07  1.778732E-14  1.763747E-10  6.846253E-09 -8.309132E-06  2.782105E-15  2.767700E-11  3.561800E-11 -4.330700E-08
  2.028000E-01 -8.500000E+01  2.080900E+07  7.444000E+01  5.249400E-02  0.000000E+00  1.200500E-01  4.535600E-03  2.874300E-02 -6.277900E+03  1.000000E+00  6.478300E+02  1.074380E+03  3.190414E-03 -2.016354E+00 -2.333704E+04  2.286981E+06  1.127878E-08 -7.626003E-06  1.374560E-09 -9.100653E-07  3.214757E-10 -2.197859E-07  6.833046E-14  1.771073E-10  1.127873E-08 -7.626181E-06  1.068775E-14  2.779150E-11  5.886250E-11 -3.986800E-08
  2.980000E-01 -8.500000E+01  2.080900E+07  7.444000E+01  5.249200E-02  0.000000E+00  1.164800E-01  4.546800E-03  2.923500E-02 -6.277800E+03  1.000000E+00  6.478300E+02  1.071860E+03  4.491340E-03 -1.870876E+00 -1.561162E+04  1.415715E+06  1.579525E-08 -7.077183E-06  1.863885E-09 -8.191832E-07  4.585867E-10 -2.074668E-07  1.326337E-13  1.775546E-10  1.579512E-08 -7.077317E-06  2.074600E-14  2.786100E-11  8.264400E-11 -3.708600E-08
  4.027000E-01 -8.500000E+01  2.080900E+07  7.444000E+01  5.248900E-02  0.000000E+00  1.134900E-01  4.556200E-03  2.965300E-02 -6.277500E+03  1.000000E+00  6.478300E+02  1.069750E+03  5.866636E-03 -1.745768E+00 -1.149250E+04  9.518926E+05  2.054333E-08 -6.610076E-06  2.358481E-09 -7.452938E-07  6.055913E-10 -1.965474E-07  2.033114E-13  1.774771E-10  2.054312E-08 -6.610238E-06  3.180250E-14  2.784950E-11  1.077125E-10 -3.470700E-08
  5.178000E-01 -8.500000E+01  2.080900E+07  7.444000E+01  5.248300E-02  0.000000E+00  1.108800E-01  4.564400E-03  3.002400E-02 -6.277100E+03  1.000000E+00  6.478300E+02  1.067910E+03  7.340224E-03 -1.634067E+00 -8.927466E+03  6.721991E+05  2.560844E-08 -6.196622E-06  2.869401E-09 -6.824248E-07  7.648688E-10 -1.865565E-07  2.777961E-13  1.766984E-10  2.560818E-08 -6.196800E-06  4.345750E-14  2.772950E-11  1.345100E-10 -3.259200E-08
  6.444000E-01 -8.500000E+01  2.080900E+07  7.444000E+01  5.247500E-02  0.000000E+00  1.085300E-01  4.571700E-03  3.036100E-02 -6.276500E+03  1.000000E+00  6.478300E+02  1.066260E+03  8.925677E-03 -1.531755E+00 -7.177145E+03  4.901658E+05  3.103737E-08 -5.820738E-06  3.401514E-09 -6.272704E-07  9.378989E-10 -1.772125E-07  3.517407E-13  1.750944E-10  3.103700E-08 -5.820915E-06  5.503250E-14  2.748200E-11  1.632900E-10 -3.066250E-08
  7.835000E-01 -8.500000E+01  2.080900E+07  7.444000E+01  5.246300E-02  0.000000E+00  1.063600E-01  4.578400E-03  3.067400E-02 -6.275700E+03  1.000000E+00  6.478300E+02  1.064750E+03  1.063403E-02 -1.436351E+00 -5.908732E+03  3.655601E+05  3.686711E-08 -5.472551E-06  3.957878E-09 -5.778396E-07  1.125965E-09 -1.683364E-07  4.194064E-13  1.725944E-10  3.686661E-08 -5.472725E-06  6.563200E-14  2.709500E-11  1.942450E-10 -2.886900E-08
  9.366000E-01 -8.500000E+01  2.080900E+07  7.444000E+01  5.244800E-02  0.000000E+00  1.043500E-01  4.584700E-03  3.096900E-02 -6.274600E+03  1.000000E+00  6.478300E+02  1.063350E+03  1.247602E-02 -1.346242E+00 -4.950538E+03  2.772188E+05  4.313317E-08 -5.145675E-06  4.541008E-09 -5.328644E-07  1.330363E-09 -1.598113E-07  4.748742E-13  1.691906E-10  4.313266E-08 -5.145839E-06  7.433100E-14  2.656850E-11  2.275650E-10 -2.718000E-08
  1.105000E+00 -8.500000E+01  2.080900E+07  7.444000E+01  5.242900E-02  0.000000E+00  1.024400E-01  4.590600E-03  3.125000E-02 -6.273200E+03  1.000000E+00  6.478300E+02  1.062020E+03  1.446074E-02 -1.260327E+00 -4.203429E+03  2.128056E+05  4.986493E-08 -4.835764E-06  5.152479E-09 -4.914882E-07  1.552248E-09 -1.515564E-07  5.131881E-13  1.649424E-10  4.986443E-08 -4.835931E-06  8.035400E-14  2.591100E-11  2.634150E-10 -2.557500E-08
  1.290000E+00 -8.500000E+01  2.080900E+07  7.444000E+01  5.240700E-02  0.000000E+00  1.006400E-01  4.596200E-03  3.151900E-02 -6.271600E+03  1.000000E+00  6.478300E+02  1.060770E+03  1.659797E-02 -1.177903E+00 -3.606799E+03  1.650318E+05  5.709376E-08 -4.539994E-06  5.793909E-09 -4.531349E-07  1.792867E-09 -1.435216E-07  5.315712E-13  1.599758E-10  5.709326E-08 -4.540156E-06  8.326450E-14  2.514150E-11  3.019600E-10 -2.403900E-08
  1.493000E+00 -8.500000E+01  2.080900E+07  7.444000E+01  5.238300E-02  0.000000E+00  9.890800E-02  4.601500E-03  3.177800E-02 -6.269900E+03  1.000000E+00  6.478300E+02  1.059570E+03  1.889836E-02 -1.098460E+00 -3.121468E+03  1.289255E+05  6.485412E-08 -4.256358E-06  6.467114E-09 -4.173908E-07  2.053577E-09 -1.356710E-07  5.301387E-13  1.544732E-10  6.485359E-08 -4.256510E-06  8.307650E-14  2.428850E-11  3.433900E-10 -2.256250E-08
  1.717000E+00 -8.500000E+01  2.080900E+07  7.444000E+01  5.235600E-02  0.000000E+00  9.725000E-02  4.606600E-03  3.202900E-02 -6.268000E+03  1.000000E+00  6.478300E+02  1.058430E+03  2.137076E-02 -1.021709E+00 -2.720219E+03  1.013473E+05  7.317405E-08 -3.983641E-06  7.173201E-09 -3.839757E-07  2.335556E-09 -1.279877E-07  5.119234E-13  1.486529E-10  7.317349E-08 -3.983780E-06  8.026100E-14  2.338550E-11  3.878600E-10 -2.113950E-08
  1.963000E+00 -8.500000E+01  2.080900E+07  7.444000E+01  5.232900E-02  0.000000E+00  9.565600E-02  4.611500E-03  3.227200E-02 -6.266000E+03  1.000000E+00  6.478300E+02  1.057330E+03  2.402216E-02 -9.474843E-01 -2.383739E+03  8.001794E+04  8.207508E-08 -3.721082E-06  7.912661E-09 -3.526872E-07  2.639784E-09 -1.204644E-07  4.822392E-13  1.427365E-10  8.207482E-08 -3.721240E-06  7.564550E-14  2.246750E-11  4.354900E-10 -1.976650E-08
  2.234000E+00 -8.500000E+01  2.080900E+07  7.444000E+01  5.230100E-02  0.000000E+00  9.412400E-02  4.616200E-03  3.250700E-02 -6.264000E+03  1.000000E+00  6.478300E+02  1.056270E+03  2.686848E-02 -8.757684E-01 -2.098656E+03  6.340292E+04  9.160988E-08 -3.468524E-06  8.689062E-09 -3.234029E-07  2.968217E-09 -1.131083E-07  4.474536E-13  1.369098E-10  9.160988E-08 -3.468662E-06  7.022550E-14  2.156200E-11  4.865650E-10 -1.844300E-08
  2.531000E+00 -8.500000E+01  2.080900E+07  7.444000E+01  5.227500E-02  0.000000E+00  9.265300E-02  4.620700E-03  3.273400E-02 -6.262100E+03  1.000000E+00  6.478300E+02  1.055260E+03  2.992930E-02 -8.066236E-01 -1.855119E+03  5.036246E+04  1.018433E-07 -3.226044E-06  9.507084E-09 -2.960373E-07  3.323201E-09 -1.059353E-07  4.132431E-13  1.313005E-10  1.018430E-07 -3.226176E-06  6.489000E-14  2.068950E-11  5.414300E-10 -1.716950E-08
  2.858000E+00 -8.500000E+01  2.080900E+07  7.444000E+01  5.224900E-02  0.000000E+00  9.124500E-02  4.625000E-03  3.295300E-02 -6.260200E+03  1.000000E+00  6.478300E+02  1.054290E+03  3.323233E-02 -7.402934E-01 -1.645587E+03  4.008883E+04  1.128676E-07 -2.994360E-06  1.037395E-08 -2.705795E-07  3.707993E-09 -9.897919E-08  3.833937E-13  1.259789E-10  1.128671E-07 -2.994481E-06  6.023300E-14  1.986150E-11  6.005800E-10 -1.595100E-08
  3.218000E+00 -8.500000E+01  2.080900E+07  7.444000E+01  5.222400E-02  0.000000E+00  8.990200E-02  4.629100E-03  3.316300E-02 -6.258500E+03  1.000000E+00  6.478300E+02  1.053370E+03  3.680723E-02 -6.769853E-01 -1.464067E+03  3.194466E+04  1.247818E-07 -2.774081E-06  1.129769E-08 -2.469984E-07  4.126072E-09 -9.227166E-08  3.596514E-13  1.209666E-10  1.247815E-07 -2.774199E-06  5.653050E-14  1.908100E-11  6.645550E-10 -1.478950E-08
  3.613000E+00 -8.500000E+01  2.080900E+07  7.444000E+01  5.220100E-02  0.000000E+00  8.863100E-02  4.632900E-03  3.336300E-02 -6.256800E+03  1.000000E+00  6.478300E+02  1.052500E+03  4.070162E-02 -6.171682E-01 -1.305854E+03  2.546900E+04  1.377456E-07 -2.566711E-06  1.229169E-08 -2.253584E-07  4.582894E-09 -8.587202E-08  3.422156E-13  1.162586E-10  1.377454E-07 -2.566828E-06  5.381450E-14  1.834650E-11  7.342000E-10 -1.369500E-08
  4.048000E+00 -8.500000E+01  2.080900E+07  7.444000E+01  5.217900E-02  0.000000E+00  8.743800E-02  4.636600E-03  3.355200E-02 -6.255200E+03  1.000000E+00  6.478300E+02  1.051690E+03  4.497858E-02 -5.612463E-01 -1.167231E+03  2.029918E+04  1.519728E-07 -2.373512E-06  1.337434E-08 -2.056898E-07  5.085697E-09 -7.983404E-08  3.305077E-13  1.118437E-10  1.519724E-07 -2.373624E-06  5.199600E-14  1.765850E-11  8.106600E-10 -1.267350E-08
  4.526000E+00 -8.500000E+01  2.080900E+07  7.444000E+01  5.215800E-02  0.000000E+00  8.633100E-02  4.639900E-03  3.372800E-02 -6.253700E+03  1.000000E+00  6.478300E+02  1.050930E+03  4.972921E-02 -5.096587E-01 -1.045352E+03  1.619140E+04  1.677692E-07 -2.195864E-06  1.457185E-08 -1.880263E-07  5.644849E-09 -7.421710E-08  3.240651E-13  1.077128E-10  1.677689E-07 -2.195973E-06  5.100350E-14  1.701300E-11  8.955700E-10 -1.173240E-08
  5.052000E+00 -8.500000E+01  2.080900E+07  7.444000E+01  5.213900E-02  0.000000E+00  8.531200E-02  4.643000E-03  3.389100E-02 -6.252300E+03  1.000000E+00  6.478300E+02  1.050240E+03  5.506482E-02 -4.626559E-01 -9.379144E+02  1.289582E+04  1.855092E-07 -2.034488E-06  1.591585E-08 -1.723332E-07  6.273091E-09 -6.905975E-08  3.227931E-13  1.038564E-10  1.855088E-07 -2.034591E-06  5.082300E-14  1.641100E-11  9.909150E-10 -1.087635E-08
  5.630000E+00 -8.500000E+01  2.080900E+07  7.444000E+01  5.212100E-02  0.000000E+00  8.438800E-02  4.645800E-03  3.404000E-02 -6.251000E+03  1.000000E+00  6.478300E+02  1.049610E+03  6.110463E-02 -4.205303E-01 -8.425614E+02  1.026520E+04  2.055935E-07 -1.890254E-06  1.743968E-08 -1.585973E-07  6.984162E-09 -6.440500E-08  3.266442E-13  1.002565E-10  2.055931E-07 -1.890352E-06  5.144800E-14  1.584800E-11  1.098850E-09 -1.011060E-08
  6.266000E+00 -8.500000E+01  2.080900E+07  7.444000E+01  5.210300E-02  0.000000E+00  8.355900E-02  4.648300E-03  3.417300E-02 -6.249700E+03  1.000000E+00  6.478300E+02  1.049040E+03  6.802043E-02 -3.833190E-01 -7.578822E+02  8.162376E+03  2.285981E-07 -1.763164E-06  1.919109E-08 -1.467239E-07  7.797797E-09 -6.026697E-08  3.358199E-13  9.689760E-11  2.285979E-07 -1.763261E-06  5.291150E-14  1.532250E-11  1.222500E-09 -9.434850E-09
  6.965000E+00 -8.500000E+01  2.080900E+07  7.444000E+01  5.208700E-02  0.000000E+00  8.282500E-02  4.650500E-03  3.429200E-02 -6.248500E+03  1.000000E+00  6.478300E+02  1.048540E+03  7.598306E-02 -3.508876E-01 -6.825205E+02  6.489232E+03  2.550958E-07 -1.652650E-06  2.121665E-08 -1.365754E-07  8.733762E-09 -5.664092E-08  3.505083E-13  9.375968E-11  2.550957E-07 -1.652743E-06  5.524400E-14  1.483150E-11  1.364900E-09 -8.846550E-09
  7.734000E+00 -8.500000E+01  2.080800E+07  7.444000E+01  5.207100E-02  0.000000E+00  8.217800E-02  4.652500E-03  3.439700E-02 -6.247400E+03  1.000000E+00  6.478300E+02  1.048110E+03  8.515373E-02 -3.228183E-01 -6.152065E+02  5.154473E+03  2.856245E-07 -1.557175E-06  2.355910E-08 -1.279372E-07  9.810811E-09 -5.348811E-08  3.707971E-13  9.082477E-11  2.856245E-07 -1.557267E-06  5.845950E-14  1.437190E-11  1.528900E-09 -8.337850E-09
  8.579000E+00 -8.500000E+01  2.080800E+07  7.444000E+01  5.205600E-02  0.000000E+00  8.161000E-02  4.654200E-03  3.448900E-02 -6.246300E+03  1.000000E+00  6.478300E+02  1.047720E+03  9.569425E-02 -2.984079E-01 -5.550168E+02  4.091136E+03  3.207229E-07 -1.474272E-06  2.625991E-08 -1.205239E-07  1.104795E-08 -5.073648E-08  3.968009E-13  8.807303E-11  3.207229E-07 -1.474359E-06  6.257750E-14  1.394045E-11  1.717400E-09 -7.896000E-09
  9.508000E+00 -8.500000E+01  2.080800E+07  7.444000E+01  5.204200E-02  0.000000E+00  8.110100E-02  4.655700E-03  3.457200E-02 -6.245300E+03  1.000000E+00  6.478300E+02  1.047370E+03  1.077082E-01 -2.766459E-01 -5.010986E+02  3.242942E+03  3.607324E-07 -1.400427E-06  2.934205E-08 -1.139695E-07  1.245771E-08 -4.827785E-08  4.282920E-13  8.547834E-11  3.607324E-07 -1.400507E-06  6.756300E-14  1.353385E-11  1.932250E-09 -7.502350E-09
  1.053000E+01 -8.500000E+01  2.080800E+07  7.444000E+01  5.202700E-02  0.000000E+00  8.062800E-02  4.657200E-03  3.465000E-02 -6.244200E+03  1.000000E+00  6.478300E+02  1.047050E+03  1.212174E-01 -2.562262E-01 -4.527152E+02  2.563824E+03  4.057154E-07 -1.331152E-06  3.280241E-08 -1.078360E-07  1.404359E-08 -4.596894E-08  4.646137E-13  8.300911E-11  4.057154E-07 -1.331228E-06  7.331350E-14  1.314675E-11  2.173850E-09 -7.132850E-09
  1.165000E+01 -8.500000E+01  2.080800E+07  7.444000E+01  5.201200E-02  0.000000E+00  8.016200E-02  4.658600E-03  3.472600E-02 -6.243100E+03  1.000000E+00  6.478300E+02  1.046740E+03  1.361480E-01 -2.355966E-01 -4.093035E+02  2.014955E+03  4.554068E-07 -1.261132E-06  3.660648E-08 -1.016315E-07  1.579854E-08 -4.363621E-08  5.047249E-13  8.062530E-11  4.554061E-07 -1.261210E-06  7.966550E-14  1.277290E-11  2.440850E-09 -6.759450E-09
  1.289000E+01 -8.500000E+01  2.080800E+07  7.444000E+01  5.199600E-02  0.000000E+00  7.966800E-02  4.660100E-03  3.480700E-02 -6.242000E+03  1.000000E+00  6.478300E+02  1.046400E+03  1.522530E-01 -2.130801E-01 -3.703077E+02  1.566245E+03  5.089539E-07 -1.184675E-06  4.066630E-08 -9.485215E-08  1.769621E-08 -4.108993E-08  5.468382E-13  7.827586E-11  5.089532E-07 -1.184752E-06  8.633850E-14  1.240410E-11  2.728650E-09 -6.351750E-09
  1.425000E+01 -8.500000E+01  2.080800E+07  7.444000E+01  5.197900E-02  0.000000E+00  7.911100E-02  4.661700E-03  3.489900E-02 -6.240700E+03  1.000000E+00  6.478300E+02  1.046030E+03  1.690838E-01 -1.870047E-01 -3.352073E+02  1.190821E+03  5.648255E-07 -1.096147E-06  4.483323E-08 -8.703002E-08  1.968771E-08 -3.813677E-08  5.882429E-13  7.590777E-11  5.648250E-07 -1.096226E-06  9.290550E-14  1.203285E-11  3.029150E-09 -5.879550E-09
  1.574000E+01 -8.500000E+01  2.080800E+07  7.444000E+01  5.196000E-02  0.000000E+00  7.845800E-02  4.663700E-03  3.500600E-02 -6.239400E+03  1.000000E+00  6.478300E+02  1.045590E+03  1.860415E-01 -1.559537E-01 -3.036596E+02  8.671641E+02  6.209780E-07 -9.908282E-07  4.891422E-08 -7.781864E-08  2.170687E-08 -3.460811E-08  6.257144E-13  7.348485E-11  6.209770E-07 -9.909031E-07  9.886050E-14  1.165285E-11  3.331550E-09 -5.317500E-09
  1.739000E+01 -8.500000E+01  2.080800E+07  7.444000E+01  5.193900E-02  0.000000E+00  7.769100E-02  4.666000E-03  3.513300E-02 -6.237900E+03  1.000000E+00  6.478300E+02  1.045070E+03  2.022341E-01 -1.191045E-01 -2.752711E+02  5.744734E+02  6.743957E-07 -8.660691E-07  5.264312E-08 -6.709191E-08  2.365320E-08 -3.039779E-08  6.556110E-13  7.100880E-11  6.743947E-07 -8.661391E-07  1.036250E-13  1.126445E-11  3.619750E-09 -4.651100E-09
  1.919000E+01 -8.500000E+01  2.080800E+07  7.444000E+01  5.191700E-02  0.000000E+00  7.680800E-02  4.668600E-03  3.528000E-02 -6.236300E+03  1.000000E+00  6.478300E+02  1.044470E+03  2.165043E-01 -7.677958E-02 -2.496217E+02  2.898499E+02  7.212016E-07 -7.231321E-07  5.570271E-08 -5.508964E-08  2.539331E-08 -2.552702E-08  6.745812E-13  6.852706E-11  7.212008E-07 -7.232016E-07  1.066650E-13  1.087510E-11  3.872950E-09 -3.886650E-09
  2.118000E+01 -8.500000E+01  2.080800E+07  7.444000E+01  5.189500E-02  0.000000E+00  7.584200E-02  4.671500E-03  3.544100E-02 -6.234700E+03  1.000000E+00  6.478300E+02  1.043820E+03  2.276713E-01 -3.119184E-02 -2.264418E+02 -1.638367E+01  7.574836E-07 -5.696521E-07  5.780724E-08 -4.257122E-08  2.678688E-08 -2.023613E-08  6.805497E-13  6.612012E-11  7.574797E-07 -5.697197E-07  1.076550E-13  1.049740E-11  4.070100E-09 -3.064550E-09
  2.336000E+01 -8.500000E+01  2.080800E+07  7.444000E+01  5.187300E-02  0.000000E+00  7.485400E-02  4.674500E-03  3.560700E-02 -6.233100E+03  1.000000E+00  6.478200E+02  1.043150E+03  2.347714E-01  1.349985E-02 -2.054919E+02 -3.895701E+02  7.801078E-07 -4.196892E-07  5.877553E-08 -3.072711E-08  2.771371E-08 -1.500213E-08  6.729700E-13  6.388177E-11  7.801042E-07 -4.197539E-07  1.065000E-13  1.014565E-11  4.194200E-09 -2.260050E-09
  2.576000E+01 -8.500000E+01  2.080800E+07  7.444000E+01  5.185300E-02  0.000000E+00  7.391600E-02  4.677300E-03  3.576400E-02 -6.231700E+03  1.000000E+00  6.478200E+02  1.042520E+03  2.373169E-01  5.268178E-02 -1.865575E+02 -9.093986E+02  7.875727E-07 -2.886338E-07  5.858351E-08 -2.070370E-08  2.810556E-08 -1.037322E-08  6.531806E-13  6.191196E-11  7.875727E-07 -2.886950E-07  1.034100E-13  9.836400E-12  4.236850E-09 -1.555870E-09
  2.840000E+01 -8.500000E+01  2.080800E+07  7.444000E+01  5.183600E-02  0.000000E+00  7.308500E-02  4.679800E-03  3.590500E-02 -6.230400E+03  1.000000E+00  6.478200E+02  1.041960E+03  2.351765E-01  8.353484E-02 -1.694044E+02 -1.716779E+03  7.795687E-07 -1.857174E-07  5.730199E-08 -1.306234E-08  2.793552E-08 -6.699534E-09  6.237079E-13  6.027902E-11  7.795687E-07 -1.857779E-07  9.878050E-14  9.580250E-12  4.196100E-09 -1.002085E-09
  3.131000E+01 -8.500000E+01  2.080800E+07  7.444000E+01  5.182100E-02  0.000000E+00  7.240100E-02  4.681800E-03  3.602100E-02 -6.229300E+03  1.000000E+00  6.478200E+02  1.041500E+03  2.285740E-01  1.049467E-01 -1.538414E+02 -2.902082E+03  7.569325E-07 -1.144506E-07  5.506673E-08 -7.908716E-09  2.722097E-08 -4.132307E-09  5.872165E-13  5.897769E-11  7.569325E-07 -1.145102E-07  9.302850E-14  9.375700E-12  4.076200E-09 -6.181700E-10
  3.450000E+01 -8.500000E+01  2.080800E+07  7.444000E+01  5.180900E-02  0.000000E+00  7.187200E-02  4.683400E-03  3.611000E-02 -6.228500E+03  1.000000E+00  6.478200E+02  1.041150E+03  2.181830E-01  1.177603E-01 -1.397244E+02 -3.898003E+03  7.219481E-07 -7.186779E-08  5.208406E-08 -4.897110E-09  2.603705E-08 -2.586972E-09  5.461076E-13  5.794807E-11  7.219481E-07 -7.192579E-08  8.653800E-14  9.213750E-12  3.889250E-09 -3.885100E-10
  3.801000E+01 -8.500000E+01  2.080800E+07  7.444000E+01  5.180000E-02  0.000000E+00  7.149200E-02  4.684500E-03  3.617500E-02 -6.227800E+03  1.000000E+00  6.478200E+02  1.040890E+03  2.047346E-01  1.248685E-01 -1.269008E+02 -3.809808E+03  6.770444E-07 -4.827072E-08  4.853640E-08 -3.265426E-09  2.446996E-08 -1.724448E-09  5.019306E-13  5.712853E-11  6.770444E-07 -4.832781E-08  7.955400E-14  9.085100E-12  3.648350E-09 -2.611250E-10
  4.187000E+01 -8.500000E+01  2.080800E+07  7.444000E+01  5.179200E-02  0.000000E+00  7.122900E-02  4.685300E-03  3.622000E-02 -6.227200E+03  1.000000E+00  6.478200E+02  1.040720E+03  1.891089E-01  1.278430E-01 -1.152524E+02 -3.256118E+03  6.251071E-07 -3.839638E-08  4.461117E-08 -2.600667E-09  2.262715E-08 -1.360714E-09  4.557152E-13  5.644361E-11  6.251071E-07 -3.845282E-08  7.224150E-14  8.977800E-12  3.369150E-09 -2.077600E-10
  4.612000E+01 -8.500000E+01  2.080800E+07  7.444000E+01  5.178600E-02  0.000000E+00  7.101400E-02  4.685900E-03  3.625700E-02 -6.226800E+03  1.000000E+00  6.478100E+02  1.040570E+03  1.727135E-01  1.279666E-01 -1.046835E+02 -2.616171E+03  5.707327E-07 -3.796683E-08  4.059399E-08 -2.573821E-09  2.068222E-08 -1.344957E-09  4.104073E-13  5.596303E-11  5.707327E-07 -3.802281E-08  6.506850E-14  8.902000E-12  3.076550E-09 -2.054250E-10
  5.079000E+01 -8.500000E+01  2.080700E+07  7.444000E+01  5.178000E-02  0.000000E+00  7.077200E-02  4.686600E-03  3.629800E-02 -6.226400E+03  1.000000E+00  6.478100E+02  1.040410E+03  1.571866E-01  1.265330E-01 -9.508441E+01 -1.902881E+03  5.192696E-07 -4.268042E-08  3.681556E-08 -2.875548E-09  1.883744E-08 -1.522026E-09  3.698508E-13  5.553205E-11  5.192681E-07 -4.273599E-08  5.864550E-14  8.834400E-12  2.799550E-09 -2.309450E-10
  5.592000E+01 -8.500000E+01  2.080700E+07  7.444000E+01  5.177100E-02  0.000000E+00  7.050100E-02  4.687400E-03  3.634400E-02 -6.225700E+03  1.000000E+00  6.478100E+02  1.040230E+03  1.433070E-01  1.256435E-01 -8.638309E+01 -1.461771E+03  4.732590E-07 -4.558984E-08  3.343238E-08 -3.050180E-09  1.718903E-08 -1.633793E-09  3.337722E-13  5.480003E-11  4.732575E-07 -4.564465E-08  5.293200E-14  8.719450E-12  2.551900E-09 -2.467350E-10
  6.156000E+01 -8.500000E+01  2.080700E+07  7.444000E+01  5.175900E-02  0.000000E+00  7.028100E-02  4.688100E-03  3.638200E-02 -6.224800E+03  1.000000E+00  6.478100E+02  1.040080E+03  1.300577E-01  1.260879E-01 -7.849249E+01 -1.255632E+03  4.293664E-07 -4.409276E-08  3.022603E-08 -2.940746E-09  1.561289E-08 -1.581087E-09  2.980474E-13  5.372973E-11  4.293652E-07 -4.414639E-08  4.727650E-14  8.551000E-12  2.315550E-09 -2.386650E-10
  6.777000E+01 -8.500000E+01  2.080700E+07  7.444000E+01  5.174400E-02  0.000000E+00  7.011900E-02  4.688500E-03  3.641000E-02 -6.223800E+03  1.000000E+00  6.478100E+02  1.039970E+03  1.154114E-01  1.273624E-01 -7.131999E+01 -1.286732E+03  3.809180E-07 -3.987339E-08  2.674267E-08 -2.674610E-09  1.386363E-08 -1.423483E-09  2.585172E-13  5.244760E-11  3.809168E-07 -3.992596E-08  4.101650E-14  8.349100E-12  2.054500E-09 -2.157900E-10
  7.460000E+01 -8.500000E+01  2.080700E+07  7.444000E+01  5.173100E-02  0.000000E+00  6.961400E-02  4.690000E-03  3.649600E-02 -6.222800E+03  1.000000E+00  6.478000E+02  1.039640E+03  9.923379E-02  1.281058E-01 -6.482031E+01 -1.279615E+03  3.273864E-07 -3.739782E-08  2.288019E-08 -2.503266E-09  1.193321E-08 -1.333982E-09  2.165647E-13  5.133642E-11  3.273864E-07 -3.744922E-08  3.436950E-14  8.174350E-12  1.766100E-09 -2.024150E-10
  8.210000E+01 -8.500000E+01  2.080700E+07  7.444000E+01  5.172100E-02  0.000000E+00  6.837100E-02  4.693700E-03  3.671000E-02 -6.222100E+03  1.000000E+00  6.478000E+02  1.038800E+03  8.384238E-02  1.290986E-01 -5.896040E+01 -1.117266E+03  2.763032E-07 -3.407544E-08  1.907759E-08 -2.237307E-09  1.011123E-08 -1.219465E-09  1.787080E-13  5.058027E-11  2.763032E-07 -3.412607E-08  2.836800E-14  8.054950E-12  1.491300E-09 -1.846100E-10
  9.035000E+01 -8.500000E+01  2.080700E+07  7.444000E+01  5.171100E-02  0.000000E+00  6.636600E-02  4.699700E-03  3.705800E-02 -6.221400E+03  1.000000E+00  6.478000E+02  1.037470E+03  7.046581E-02  1.311111E-01 -5.369297E+01 -1.177666E+03  2.317388E-07 -2.740461E-08  1.563283E-08 -1.760083E-09  8.544046E-09 -9.788302E-10  1.473716E-13  4.989087E-11  2.317388E-07 -2.745443E-08  2.339800E-14  7.946700E-12  1.252050E-09 -1.486550E-10
  9.942000E+01 -8.500000E+01  2.080700E+07  7.444000E+01  5.169700E-02  0.000000E+00  6.364300E-02  4.707700E-03  3.753600E-02 -6.220400E+03  1.000000E+00  6.478000E+02  1.035650E+03  5.683773E-02  1.356737E-01 -4.893964E+01  2.663374E+03  1.863654E-07 -1.239568E-08  1.214807E-08 -7.919816E-10  6.945129E-09 -4.187544E-10  1.165790E-13  4.858001E-11  1.863654E-07 -1.244424E-08  1.851350E-14  7.739700E-12  1.008365E-09 -6.739750E-11
  1.094000E+02 -8.500000E+01  2.080700E+07  7.444000E+01  5.167700E-02  0.000000E+00  6.097000E-02  4.715600E-03  3.801000E-02 -6.219000E+03  1.000000E+00  6.478000E+02  1.033880E+03  3.783893E-02  1.427735E-01 -4.463203E+01 -2.114618E+02  1.236712E-07  1.080273E-08  7.756445E-09  6.557908E-10  4.662481E-09  4.553961E-10  7.607097E-14  4.678393E-11  1.236712E-07  1.075595E-08  1.208410E-14  7.456400E-12  6.702000E-10  5.835500E-11
  1.204000E+02 -8.500000E+01  2.080700E+07  7.444000E+01  5.165500E-02  0.000000E+00  5.960500E-02  4.719600E-03  3.825500E-02 -6.217300E+03  1.000000E+00  6.478000E+02  1.032970E+03  1.435904E-02  1.426297E-01 -4.067458E+01 -1.485543E+02  4.681649E-08  1.031774E-08  2.848898E-09  6.123231E-10  1.780521E-09  4.376165E-10  2.936294E-14  4.484237E-11  4.681649E-08  1.027293E-08  4.665750E-15  7.149850E-12  2.540075E-10  5.578000E-11
  1.324000E+02 -8.500000E+01  2.080700E+07  7.444000E+01  5.163200E-02  0.000000E+00  5.921900E-02  4.720800E-03  3.832400E-02 -6.215700E+03  1.000000E+00  6.478000E+02  1.032720E+03 -5.557798E-03  1.384372E-01 -3.701633E+01  1.282288E+02 -1.807552E-08 -3.325833E-09 -1.065229E-09 -1.994767E-10 -6.936665E-10 -8.664986E-11 -7.275643E-15  4.264558E-11 -1.807552E-08 -3.368506E-09 -1.157900E-15  6.802450E-12 -9.818250E-11 -1.829450E-11
  1.457000E+02 -8.500000E+01  2.080700E+07  7.444000E+01  5.161300E-02  0.000000E+00  5.905500E-02  4.721200E-03  3.835300E-02 -6.214300E+03  1.000000E+00  6.478000E+02  1.032610E+03 -1.847151E-02  1.378455E-01 -3.366057E+01  3.985307E+02 -6.007946E-08 -5.248153E-09 -3.544352E-09 -3.123314E-10 -2.304943E-09 -1.623899E-10 -2.900733E-14  4.064611E-11 -6.007946E-08 -5.288797E-09 -4.615600E-15  6.485850E-12 -3.263300E-10 -2.872450E-11
  1.603000E+02 -8.500000E+01  2.080700E+07  7.444000E+01  5.159800E-02  0.000000E+00  5.895900E-02  4.721500E-03  3.837100E-02 -6.213200E+03  1.000000E+00  6.478000E+02  1.032550E+03 -2.258979E-02  1.431494E-01 -3.061565E+01  7.754224E+02 -7.343449E-08  1.202680E-08 -4.301611E-09  7.553671E-10 -2.822829E-09  4.901888E-10 -3.538159E-14  3.904276E-11 -7.343449E-08  1.198778E-08 -5.631050E-15  6.231750E-12 -3.989750E-10  6.494200E-11
  1.763000E+02 -8.500000E+01  2.080700E+07  7.444000E+01  5.158700E-02  0.000000E+00  5.816900E-02  4.723800E-03  3.851300E-02 -6.212400E+03  1.000000E+00  6.478000E+02  1.032020E+03 -1.644848E-02  1.604820E-01 -2.785048E+01  1.284358E+02 -5.343028E-08  6.817007E-08 -3.099020E-09  4.073573E-09 -2.059424E-09  2.641255E-09 -2.573896E-14  3.771480E-11 -5.343028E-08  6.813219E-08 -4.096850E-15  6.021000E-12 -2.903950E-10  3.698500E-10
  1.940000E+02 -8.500000E+01  2.080700E+07  7.444000E+01  5.158700E-02  0.000000E+00  5.767000E-02  4.725300E-03  3.860400E-02 -6.212400E+03  1.000000E+00  6.478000E+02  1.031690E+03 -8.584719E-03  1.592894E-01 -2.532281E+01  1.106091E+02 -2.787375E-08  6.415793E-08 -1.607234E-09  3.709414E-09 -1.076085E-09  2.509987E-09 -1.364488E-14  3.739260E-11 -2.787375E-08  6.412061E-08 -2.171850E-15  5.969600E-12 -1.515250E-10  3.485000E-10
  2.134000E+02 -8.500000E+01  2.080700E+07  7.444000E+01  5.158800E-02  0.000000E+00  5.764600E-02  4.725400E-03  3.860800E-02 -6.212500E+03  1.000000E+00  6.478000E+02  1.031680E+03 -7.746617E-03  1.474295E-01 -2.302747E+01  2.129561E+02 -2.515214E-08  2.580029E-08 -1.449951E-09  1.485266E-09 -9.710813E-10  1.031715E-09 -1.232362E-14  3.740343E-11 -2.515214E-08  2.576287E-08 -1.961550E-15  5.971200E-12 -1.367300E-10  1.400450E-10
  2.347000E+02 -8.500000E+01  2.080700E+07  7.444000E+01  5.158800E-02  0.000000E+00  5.764800E-02  4.725400E-03  3.860800E-02 -6.212500E+03  1.000000E+00  6.478000E+02  1.031680E+03 -1.099104E-02  1.430126E-01 -2.093559E+01  4.057294E+02 -3.568640E-08  1.151139E-08 -2.057319E-09  6.615032E-10 -1.377774E-09  4.801169E-10 -1.742270E-14  3.737141E-11 -3.568640E-08  1.147401E-08 -2.773150E-15  5.966100E-12 -1.940000E-10  6.237200E-11
  2.581000E+02 -8.500000E+01  2.080700E+07  7.444000E+01  5.158700E-02  0.000000E+00  5.765100E-02  4.725400E-03  3.860700E-02 -6.212400E+03  1.000000E+00  6.478000E+02  1.031680E+03 -1.366657E-02  1.416932E-01 -1.903108E+01  5.437961E+02 -4.437365E-08  7.240673E-09 -2.558265E-09  4.153063E-10 -1.713147E-09  3.152246E-10 -2.165355E-14  3.733775E-11 -4.437362E-08  7.203327E-09 -3.446550E-15  5.960750E-12 -2.412300E-10  3.915700E-11
  2.839000E+02 -8.500000E+01  2.080700E+07  7.444000E+01  5.158700E-02  0.000000E+00  5.765400E-02  4.725400E-03  3.860700E-02 -6.212400E+03  1.000000E+00  6.478000E+02  1.031680E+03 -1.556026E-02  1.412308E-01 -1.730315E+01  5.701515E+02 -5.052242E-08  5.743533E-09 -2.912902E-09  3.290056E-10 -1.950508E-09  2.574109E-10 -2.465775E-14  3.731814E-11 -5.052239E-08  5.706218E-09 -3.924750E-15  5.957650E-12 -2.746550E-10  3.101850E-11
  3.123000E+02 -8.500000E+01  2.080700E+07  7.444000E+01  5.158700E-02  0.000000E+00  5.765700E-02  4.725400E-03  3.860600E-02 -6.212400E+03  1.000000E+00  6.478000E+02  1.031690E+03 -1.712532E-02  1.410441E-01 -1.573293E+01  5.277008E+02 -5.560419E-08  5.138388E-09 -3.206036E-09  2.941263E-10 -2.146669E-09  2.340480E-10 -2.715392E-14  3.731660E-11 -5.560419E-08  5.101064E-09 -4.322050E-15  5.957400E-12 -3.022800E-10  2.772900E-11
  3.434000E+02 -8.500000E+01  2.080700E+07  7.444000E+01  5.158700E-02  0.000000E+00  5.766000E-02  4.725400E-03  3.860600E-02 -6.212400E+03  1.000000E+00  6.478000E+02  1.031690E+03 -1.860296E-02  1.409520E-01 -1.430740E+01  4.633146E+02 -6.040221E-08  4.840278E-09 -3.482827E-09  2.769472E-10 -2.331876E-09  2.225575E-10 -2.952982E-14  3.733601E-11 -6.040221E-08  4.802938E-09 -4.700150E-15  5.960500E-12 -3.283600E-10  2.610850E-11
  3.777000E+02 -8.500000E+01  2.080700E+07  7.444000E+01  5.158800E-02  0.000000E+00  5.766200E-02  4.725400E-03  3.860500E-02 -6.212500E+03  1.000000E+00  6.478100E+02  1.031690E+03 -2.008739E-02  1.408907E-01 -1.300820E+01  3.995693E+02 -6.522212E-08  4.640212E-09 -3.760904E-09  2.654184E-10 -2.517935E-09  2.148750E-10 -3.194005E-14  3.737942E-11 -6.522212E-08  4.602834E-09 -5.083700E-15  5.967300E-12 -3.545600E-10  2.502050E-11
  4.154000E+02 -8.500000E+01  2.080700E+07  7.444000E+01  5.158900E-02  0.000000E+00  5.766400E-02  4.725400E-03  3.860500E-02 -6.212500E+03  1.000000E+00  6.478100E+02  1.031690E+03 -2.161513E-02  1.408345E-01 -1.182683E+01  3.438102E+02 -7.018261E-08  4.459937E-09 -4.047101E-09  2.550267E-10 -2.709418E-09  2.079796E-10 -3.444645E-14  3.744743E-11 -7.018261E-08  4.422485E-09 -5.482500E-15  5.978050E-12 -3.815250E-10  2.404050E-11
  4.568000E+02 -8.500000E+01  2.080700E+07  7.444000E+01  5.159000E-02  0.000000E+00  5.766600E-02  4.725400E-03  3.860500E-02 -6.212600E+03  1.000000E+00  6.478100E+02  1.031690E+03 -2.319067E-02  1.407765E-01 -1.075356E+01  2.965494E+02 -7.529842E-08  4.272608E-09 -4.342235E-09  2.442259E-10 -2.906894E-09  2.008359E-10 -3.706022E-14  3.753921E-11 -7.529842E-08  4.235072E-09 -5.898300E-15  5.992550E-12 -4.093350E-10  2.302150E-11
  5.024000E+02 -8.500000E+01  2.080800E+07  7.444000E+01  5.159200E-02  0.000000E+00  5.766800E-02  4.725400E-03  3.860400E-02 -6.212700E+03  1.000000E+00  6.478100E+02  1.031690E+03 -2.480570E-02  1.407170E-01 -9.777617E+00  2.567379E+02 -8.054253E-08  4.078315E-09 -4.644759E-09  2.330206E-10 -3.109320E-09  1.934446E-10 -3.977075E-14  3.765362E-11 -8.054253E-08  4.040664E-09 -6.329450E-15  6.010600E-12 -4.378450E-10  2.196500E-11
  5.525000E+02 -8.500000E+01  2.080800E+07  7.444000E+01  5.159400E-02  0.000000E+00  5.766900E-02  4.725400E-03  3.860400E-02 -6.212900E+03  1.000000E+00  6.478200E+02  1.031690E+03 -2.647130E-02  1.406712E-01 -8.890528E+00  2.201095E+02 -8.595079E-08  3.930123E-09 -4.956771E-09  2.244715E-10 -3.318085E-09  1.878518E-10 -4.259461E-14  3.778776E-11 -8.595079E-08  3.892335E-09 -6.778600E-15  6.031800E-12 -4.672450E-10  2.115850E-11
  6.076000E+02 -8.500000E+01  2.080800E+07  7.444000E+01  5.159600E-02  0.000000E+00  5.767100E-02  4.725400E-03  3.860400E-02 -6.213000E+03  1.000000E+00  6.478200E+02  1.031700E+03 -2.835282E-02  1.407768E-01 -8.084749E+00  1.653178E+02 -9.206015E-08  4.272167E-09 -5.309205E-09  2.441935E-10 -3.553922E-09  2.011962E-10 -4.562922E-14  3.793616E-11 -9.206003E-08  4.234226E-09 -7.261450E-15  6.055250E-12 -5.004550E-10  2.301700E-11
  6.682000E+02 -8.500000E+01  2.080800E+07  7.444000E+01  5.159500E-02  0.000000E+00  5.767100E-02  4.725400E-03  3.860400E-02 -6.212900E+03  1.000000E+00  6.478200E+02  1.031700E+03 -2.824258E-02  1.431396E-01 -7.352125E+00  4.509418E+01 -9.170245E-08  1.191156E-08 -5.288624E-09  6.847824E-10 -3.540104E-09  4.959887E-10 -3.163224E-14  3.787075E-11 -9.170221E-08  1.187370E-08 -5.043750E-15  6.044900E-12 -4.984100E-10  6.454300E-11
  7.348000E+02 -8.500000E+01  2.080800E+07  7.444000E+01  5.120300E-02  0.000000E+00  5.767200E-02  4.725400E-03  3.860400E-02 -6.184600E+03  1.000000E+00  6.478300E+02  1.031700E+03 -3.070830E-02  1.396806E-01 -6.685641E+00 -6.495391E+01 -9.970849E-08  7.538237E-10 -5.750361E-09  4.281611E-11 -3.849134E-09  4.002157E-11  3.086711E-15  1.141560E-11 -9.970838E-08  7.424084E-10  4.949500E-16  1.830550E-12 -5.395700E-10  4.034400E-12
  8.081000E+02 -8.500000E+01  2.080800E+07  7.444000E+01  4.413100E-02  0.000000E+00  5.767200E-02  4.725400E-03  3.860400E-02 -5.658300E+03  1.000000E+00  6.478200E+02  1.031700E+03 -3.213668E-02  1.441493E-01 -6.079356E+00  2.389461E+01 -1.043463E-07  1.549238E-08 -6.017841E-09  9.010921E-10 -4.028161E-09  4.717659E-10  1.110980E-14  0.000000E+00 -1.043463E-07  1.549238E-08  1.781500E-15  0.000000E+00 -5.626750E-10  8.180800E-11
  8.887000E+02 -8.500000E+01  2.080800E+07  7.444000E+01  4.360000E-02  0.000000E+00  5.767200E-02  4.725400E-03  3.860400E-02 -5.617700E+03  1.000000E+00  6.478200E+02  1.031700E+03 -3.271739E-02  1.415630E-01 -5.527869E+00  4.575759E+01 -1.062319E-07  6.943122E-09 -6.126611E-09  4.034950E-10 -4.100941E-09  2.170884E-10  0.000000E+00  0.000000E+00 -1.062319E-07  6.943122E-09  0.000000E+00  0.000000E+00 -5.685000E-10  3.685650E-11
  9.772000E+02 -8.500000E+01  2.080700E+07  7.444000E+01  3.057300E-02  0.000000E+00  5.767200E-02  4.725300E-03  3.860300E-02 -4.553700E+03  1.000000E+00  6.478100E+02  1.031700E+03 -5.229445E-02  1.358839E-01 -4.935145E+00 -3.370315E+01 -1.742686E-07 -1.157732E-08 -1.013464E-08 -6.676883E-10 -5.331614E-09 -4.469516E-10  0.000000E+00  0.000000E+00 -1.742686E-07 -1.157732E-08  0.000000E+00  0.000000E+00 -9.091750E-10 -6.182450E-11
  1.075000E+03 -8.500000E+01  2.080300E+07  7.444000E+01  0.000000E+00  0.000000E+00  5.839400E-02  1.000000E+00  2.664000E-02  0.000000E+00  1.000000E+00  0.000000E+00  1.029400E+03 -5.580984E-02  1.405221E-01 -4.399445E+00  3.092480E+03 -1.883184E-07  3.558146E-09 -1.100335E-08  2.109296E-10 -4.905487E-09  4.243903E-11  0.000000E+00  0.000000E+00 -1.883184E-07  3.558146E-09  0.000000E+00  0.000000E+00 -9.731800E-10  1.844096E-11
  1.182000E+03 -8.500000E+01  2.080300E+07  7.444000E+01  0.000000E+00  0.000000E+00  5.848700E-02  1.000000E+00  2.508600E-02  0.000000E+00  1.000000E+00  0.000000E+00  1.029110E+03 -1.060876E-02  1.266140E-01 -4.004054E+00 -3.668764E+00 -3.576147E-08 -4.367683E-08 -2.091612E-09 -2.540948E-09 -8.971119E-10 -1.321134E-09  0.000000E+00  0.000000E+00 -3.576147E-08 -4.367683E-08  0.000000E+00  0.000000E+00 -1.848450E-10 -2.255000E-10
  1.300000E+03 -8.500000E+01  2.080300E+07  7.444000E+01  0.000000E+00  0.000000E+00  5.941900E-02  1.000000E+00  9.632600E-03  0.000000E+00  1.000000E+00  0.000000E+00  1.026160E+03  7.186343E-02  1.287274E-01 -3.668662E+00 -4.297473E+00  2.390303E-07 -3.601197E-08  1.416958E-08 -2.123967E-09  2.857055E-09 -6.095521E-10  0.000000E+00  0.000000E+00  2.390303E-07 -3.601197E-08  0.000000E+00  0.000000E+00  1.238485E-09 -1.863850E-10
  1.429000E+03 -8.500000E+01  2.080300E+07  7.444000E+01  0.000000E+00  0.000000E+00  5.987300E-02  1.000000E+00  2.111300E-03  0.000000E+00  1.000000E+00  0.000000E+00  1.024740E+03  8.477262E-02  1.479984E-01 -3.375917E+00  4.711806E+00  2.807192E-07  2.808826E-08  1.671533E-08  1.682287E-09  2.120596E-09  4.992496E-11  0.000000E+00  0.000000E+00  2.807192E-07  2.808826E-08  0.000000E+00  0.000000E+00  1.455675E-09  1.458250E-10
  1.571000E+03 -8.500000E+01  2.080200E+07  7.444000E+01  0.000000E+00  0.000000E+00  5.998600E-02  1.000000E+00  2.318600E-04  0.000000E+00  1.000000E+00  0.000000E+00  1.024380E+03  5.276388E-03  1.481365E-01 -3.085577E+00  3.912271E+00  1.750221E-08  2.850078E-08  1.040382E-09  1.709691E-09  1.619985E-10  5.889002E-12  0.000000E+00  0.000000E+00  1.750221E-08  2.850078E-08  0.000000E+00  0.000000E+00  9.073000E-11  1.480050E-10
  1.728000E+03 -8.500000E+01  2.080300E+07  7.444000E+01  0.000000E+00  0.000000E+00  5.999800E-02  1.000000E+00  2.975100E-05  0.000000E+00  1.000000E+00  0.000000E+00  1.024340E+03 -3.694713E-02  1.398863E-01 -2.809417E+00  5.939624E+01 -1.214261E-07  1.449071E-09 -7.285457E-09  8.694217E-11 -1.955331E-12  3.773883E-14  0.000000E+00  0.000000E+00 -1.214261E-07  1.449071E-09  0.000000E+00  0.000000E+00 -6.305400E-10  7.525350E-12
  1.900000E+03 -8.500000E+01  2.080300E+07  7.444000E+01  0.000000E+00  0.000000E+00  6.000000E-02  1.000000E+00  2.740000E-06  0.000000E+00  1.000000E+00  0.000000E+00  1.024340E+03 -3.588739E-02  1.394940E-01 -2.554234E+00  4.377717E+02 -1.179415E-07  1.621598E-10 -7.076487E-09  9.729587E-12 -1.776067E-13  3.932759E-16  0.000000E+00  0.000000E+00 -1.179415E-07  1.621598E-10  0.000000E+00  0.000000E+00 -6.124450E-10  8.421250E-13
  2.089000E+03 -8.500000E+01  2.080300E+07  7.444000E+01  0.000000E+00  0.000000E+00  6.000000E-02  1.000000E+00  1.678800E-07  0.000000E+00  1.000000E+00  0.000000E+00  1.024340E+03 -3.762166E-02  1.401984E-01 -2.322631E+00  2.448627E+01 -1.236411E-07  2.471854E-09 -7.418463E-09  1.483112E-10 -1.004018E-14  3.739510E-16  0.000000E+00  0.000000E+00 -1.236411E-07  2.471854E-09  0.000000E+00  0.000000E+00 -6.420400E-10  1.283705E-11
  2.298000E+03 -8.500000E+01  2.080300E+07  7.444000E+01  0.000000E+00  0.000000E+00  6.000000E-02  1.000000E+00  8.058500E-09  0.000000E+00  1.000000E+00  0.000000E+00  1.024340E+03 -4.050132E-02  1.396692E-01 -2.112704E+00  6.763723E+01 -1.331050E-07  7.364962E-10 -7.986292E-09  4.418966E-11 -5.601738E-16  5.367278E-18  0.000000E+00  0.000000E+00 -1.331050E-07  7.364962E-10  0.000000E+00  0.000000E+00 -6.911850E-10  3.824800E-12
  2.527000E+03 -8.500000E+01  2.080400E+07  7.444000E+01  0.000000E+00  0.000000E+00  6.000000E-02  1.000000E+00  3.002500E-10  0.000000E+00  1.000000E+00  0.000000E+00  1.024340E+03 -3.946294E-02  1.395883E-01 -1.921082E+00  8.737270E+01 -1.296921E-07  4.717223E-10 -7.781529E-09  2.830332E-11 -2.053171E-17  1.280607E-19  0.000000E+00  0.000000E+00 -1.296921E-07  4.717223E-10  0.000000E+00  0.000000E+00 -6.734650E-10  2.449750E-12
  2.778000E+03 -8.500000E+01  2.080400E+07  7.444000E+01  0.000000E+00  0.000000E+00  6.000000E-02  1.000000E+00  1.099600E-11  0.000000E+00  1.000000E+00  0.000000E+00  1.024340E+03 -3.693495E-02  1.394387E-01 -1.747143E+00 -1.786965E+03 -1.213838E-07 -1.888955E-11 -7.283034E-09 -1.133377E-12 -7.382250E-19 -3.004328E-21  0.000000E+00  0.000000E+00 -1.213838E-07 -1.888955E-11  0.000000E+00  0.000000E+00 -6.303200E-10 -9.807350E-14
  3.055000E+03 -8.500000E+01  2.080400E+07  7.444000E+01  0.000000E+00  0.000000E+00  6.000000E-02  1.000000E+00  6.660900E-13  0.000000E+00  1.000000E+00  0.000000E+00  1.024340E+03 -3.016817E-02  1.390784E-01 -1.588830E+00 -2.323435E+01 -9.914528E-08 -1.208762E-09 -5.948711E-09 -7.252570E-11 -3.860143E-20 -4.072860E-20  0.000000E+00  0.000000E+00 -9.914528E-08 -1.208762E-09  0.000000E+00  0.000000E+00 -5.148400E-10 -6.275750E-12
  3.359000E+03 -8.500000E+01  2.080500E+07  7.444000E+01  0.000000E+00  0.000000E+00  6.000000E-02  1.000000E+00  3.354900E-15  0.000000E+00  1.000000E+00  0.000000E+00  1.024340E+03 -1.147404E-02  1.382061E-01 -1.444658E+00 -5.651427E+00 -3.770846E-08 -4.089848E-09 -2.262507E-09 -2.453909E-10 -1.265093E-22 -1.347030E-22  0.000000E+00  0.000000E+00 -3.770846E-08 -4.089848E-09  0.000000E+00  0.000000E+00 -1.958140E-10 -2.123400E-11
  3.694000E+03 -8.500000E+01  2.080500E+07  7.444000E+01  0.000000E+00  0.000000E+00  6.000000E-02  1.000000E+00  4.455400E-17  0.000000E+00  1.000000E+00  0.000000E+00  1.024340E+03  7.586948E-04  1.395692E-01 -1.313951E+00  4.735183E+01  2.493374E-09  4.077335E-10  1.496031E-10  2.446399E-11  1.238865E-23  1.682449E-26  0.000000E+00  0.000000E+00  2.493374E-09  4.077335E-10  0.000000E+00  0.000000E+00  1.294750E-11  2.117450E-12
  4.062000E+03 -8.500000E+01  2.080500E+07  7.444000E+01  0.000000E+00  0.000000E+00  6.000000E-02  1.000000E+00  4.857000E-19  0.000000E+00  1.000000E+00  0.000000E+00  1.024340E+03 -7.130840E-04  1.394455E-01 -1.195018E+00  3.482515E+03 -2.343496E-09  4.531021E-12 -1.406099E-10  2.718608E-13 -5.876745E-28  2.040520E-30  0.000000E+00  0.000000E+00 -2.343496E-09  4.531021E-12  0.000000E+00  0.000000E+00 -1.216900E-11  2.353050E-14
  4.467000E+03 -8.500000E+01  2.080500E+07  7.444000E+01  0.000000E+00  0.000000E+00  6.000000E-02  1.000000E+00  4.453800E-21  0.000000E+00  1.000000E+00  0.000000E+00  1.024340E+03 -6.647230E-04  1.394441E-01 -1.086667E+00  4.463646E+05 -2.184561E-09  2.912077E-14 -1.310736E-10  1.747246E-15 -5.130090E-30  1.204930E-34  0.000000E+00  0.000000E+00 -2.184561E-09  2.912077E-14  0.000000E+00  0.000000E+00 -1.134350E-11  1.512350E-16
  4.912000E+03 -8.500000E+01  2.080500E+07  7.444000E+01  0.000000E+00  0.000000E+00  6.000000E-02  1.000000E+00  3.344800E-23  0.000000E+00  1.000000E+00  0.000000E+00  1.024340E+03 -6.046243E-04  1.394444E-01 -9.882229E-01  6.609357E+07 -1.987052E-09  1.493182E-16 -1.192231E-10  8.959075E-18 -3.499891E-32  4.562340E-39  0.000000E+00  0.000000E+00 -1.987052E-09  1.493182E-16  0.000000E+00  0.000000E+00 -1.031810E-11  7.754650E-19
  5.401000E+03 -8.500000E+01  2.080500E+07  7.444000E+01  0.000000E+00  0.000000E+00  6.000000E-02  1.000000E+00  2.065500E-25  0.000000E+00  1.000000E+00  0.000000E+00  1.024340E+03 -5.499338E-04  1.394445E-01 -8.988201E-01 -4.230316E+08 -1.807315E-09  1.337053E-17 -1.084389E-10  8.022312E-19 -1.964143E-34  1.888824E-42  0.000000E+00  0.000000E+00 -1.807315E-09  1.337053E-17  0.000000E+00  0.000000E+00 -9.384950E-12  6.945700E-20
  5.939000E+03 -8.500000E+01  2.080500E+07  7.444000E+01  0.000000E+00  0.000000E+00  6.000000E-02  1.000000E+00  1.051800E-27  0.000000E+00  1.000000E+00  0.000000E+00  1.024340E+03 -5.001216E-04  1.394446E-01 -8.173931E-01  1.864294E+08 -1.643609E-09  3.647159E-17 -9.861658E-11  2.188295E-18 -9.088294E-37  3.536857E-44  0.000000E+00  0.000000E+00 -1.643609E-09  3.647159E-17  0.000000E+00  0.000000E+00 -8.534900E-12  1.894050E-19
  6.530000E+03 -8.500000E+01  2.080500E+07  7.444000E+01  0.000000E+00  0.000000E+00  6.000000E-02  1.000000E+00  4.424500E-30  0.000000E+00  1.000000E+00  0.000000E+00  1.024340E+03 -4.547890E-04  1.394445E-01 -7.432899E-01 -1.770380E+08 -1.494625E-09 -3.098849E-17 -8.967743E-11 -1.859310E-18 -3.474521E-39 -1.523202E-46  0.000000E+00  0.000000E+00 -1.494625E-09 -3.098849E-17  0.000000E+00  0.000000E+00 -7.761250E-12 -1.608950E-19
  7.181000E+03 -8.500000E+01  2.080500E+07  7.444000E+01  0.000000E+00  0.000000E+00  6.000000E-02  1.000000E+00  1.536000E-32  0.000000E+00  1.000000E+00  0.000000E+00  1.024340E+03 -4.135654E-04  1.394444E-01 -6.759065E-01  1.333813E+08 -1.359148E-09  3.460229E-17 -8.154888E-11  2.076132E-18 -1.096180E-41  4.919551E-49  0.000000E+00  0.000000E+00 -1.359148E-09  3.460229E-17  0.000000E+00  0.000000E+00 -7.057750E-12  1.797000E-19
  7.896000E+03 -8.500000E+01  2.080500E+07  7.444000E+01  0.000000E+00  0.000000E+00  6.000000E-02  1.000000E+00  4.387700E-35  0.000000E+00  1.000000E+00  0.000000E+00  1.024340E+03 -3.761372E-04  1.394444E-01 -6.147295E-01 -1.619337E+08 -1.236146E-09 -2.393575E-17 -7.416873E-11 -1.436147E-18 -2.846406E-44 -1.167428E-51  0.000000E+00  0.000000E+00 -1.236146E-09 -2.393575E-17  0.000000E+00  0.000000E+00 -6.419050E-12 -1.242750E-19
  8.682000E+03 -8.500000E+01  2.080500E+07  7.444000E+01  0.000000E+00  0.000000E+00  6.000000E-02  1.000000E+00  1.024700E-37  0.000000E+00  1.000000E+00  0.000000E+00  1.024340E+03 -3.420809E-04  1.394444E-01 -5.590660E-01  4.527441E+08 -1.124223E-09  1.097377E-17 -6.745333E-11  6.584257E-19 -6.033401E-47  1.090205E-54  0.000000E+00  0.000000E+00 -1.124223E-09  1.097377E-17  0.000000E+00  0.000000E+00 -5.837850E-12  5.698700E-20
  9.547000E+03 -8.500000E+01  2.080500E+07  7.444000E+01  0.000000E+00  0.000000E+00  6.000000E-02  1.000000E+00  1.942200E-70  0.000000E+00  1.000000E+00  0.000000E+00  1.024340E+03 -1.629200E-04  1.394444E-01 -2.662609E-01  8.818795E+05 -5.354244E-10 -3.054846E-14 -3.212548E-11 -1.832906E-15 -1.039911E-79 -5.933197E-84  0.000000E+00  0.000000E+00 -5.354244E-10 -3.054846E-14  0.000000E+00  0.000000E+00 -2.780350E-12 -1.586334E-16
  3.750000E-02 -9.500000E+01  2.091100E+07  7.500000E+01  5.218900E-02  0.000000E+00  1.318700E-01  4.556200E-03  2.717000E-02 -6.255900E+03  1.000000E+00  6.463800E+02  1.082560E+03  4.529478E-03 -1.130161E+00 -2.983478E+04  7.450396E+06  1.610983E-08 -4.292332E-06  2.124395E-09 -5.605659E-07  4.376178E-10 -1.172719E-07 -8.324215E-14  7.169949E-11  1.610983E-08 -4.292417E-06 -1.312400E-14  1.130550E-11  8.351500E-11 -2.227300E-08
  1.162000E-01 -9.500000E+01  2.091100E+07  7.500000E+01  5.219500E-02  0.000000E+00  1.272600E-01  4.571100E-03  2.777200E-02 -6.256400E+03  1.000000E+00  6.463800E+02  1.079250E+03  1.337787E-02 -1.022124E+00 -4.413254E+04  2.190163E+06  4.738459E-08 -3.874207E-06  6.104297E-09 -4.826772E-07  1.306104E-09 -1.089117E-07 -1.597936E-13  7.232359E-11  4.738464E-08 -3.874282E-06 -2.519150E-14  1.140250E-11  2.461450E-10 -2.018350E-08
  2.028000E-01 -9.500000E+01  2.091100E+07  7.500000E+01  5.220300E-02  0.000000E+00  1.237700E-01  4.582300E-03  2.823500E-02 -6.256900E+03  1.000000E+00  6.463800E+02  1.076760E+03  2.198518E-02 -9.378157E-01 -2.341440E+04  1.141574E+06  7.748932E-08 -3.553248E-06  9.700043E-09 -4.265748E-07  2.173338E-09 -1.020610E-07 -1.025246E-13  7.310727E-11  7.748937E-08 -3.553322E-06 -1.616130E-14  1.152450E-11  4.035000E-10 -1.856700E-08
  2.980000E-01 -9.500000E+01  2.091100E+07  7.500000E+01  5.221000E-02  0.000000E+00  1.209000E-01  4.591500E-03  2.862400E-02 -6.257400E+03  1.000000E+00  6.463800E+02  1.074720E+03  3.056961E-02 -8.681066E-01 -1.564366E+04  7.063149E+05  1.073049E-07 -3.291564E-06  1.310585E-08 -3.834039E-07  3.053524E-09 -9.615801E-08  1.817372E-14  7.376834E-11  1.073049E-07 -3.291618E-06  2.864700E-15  1.162700E-11  5.598850E-10 -1.724000E-08
  4.027000E-01 -9.500000E+01  2.091100E+07  7.500000E+01  5.221300E-02  0.000000E+00  1.184100E-01  4.599500E-03  2.896400E-02 -6.257700E+03  1.000000E+00  6.463800E+02  1.072950E+03  3.921039E-02 -8.075937E-01 -1.150647E+04  4.746431E+05  1.371505E-07 -3.066817E-06  1.639170E-08 -3.480624E-07  3.951819E-09 -9.087004E-08  1.641458E-13  7.412239E-11  1.371503E-07 -3.066889E-06  2.587100E-14  1.168200E-11  7.168550E-10 -1.609450E-08
  5.178000E-01 -9.500000E+01  2.091100E+07  7.500000E+01  5.221300E-02  0.000000E+00  1.161800E-01  4.606600E-03  2.927200E-02 -6.257600E+03  1.000000E+00  6.463800E+02  1.071380E+03  4.796383E-02 -7.532828E-01 -8.932889E+03  3.349707E+05  1.672452E-07 -2.866905E-06  1.959979E-08 -3.178837E-07  4.872531E-09 -8.600344E-08  3.132410E-13  7.405342E-11  1.672449E-07 -2.866981E-06  4.936900E-14  1.167150E-11  8.754900E-10 -1.507100E-08
  6.444000E-01 -9.500000E+01  2.091100E+07  7.500000E+01  5.220700E-02  0.000000E+00  1.141400E-01  4.613100E-03  2.955700E-02 -6.257200E+03  1.000000E+00  6.463800E+02  1.069940E+03  5.684382E-02 -7.034041E-01 -7.178098E+03  2.440898E+05  1.976485E-07 -2.684684E-06  2.274597E-08 -2.913667E-07  5.816326E-09 -8.143833E-08  4.516328E-13  7.349665E-11  1.976480E-07 -2.684759E-06  7.118500E-14  1.158500E-11  1.036100E-09 -1.413500E-08
  7.835000E-01 -9.500000E+01  2.091100E+07  7.500000E+01  5.219600E-02  0.000000E+00  1.122500E-01  4.619100E-03  2.982300E-02 -6.256400E+03  1.000000E+00  6.463800E+02  1.068610E+03  6.585325E-02 -6.568399E-01 -5.907191E+03  1.818977E+05  2.283776E-07 -2.515710E-06  2.583756E-08 -2.675895E-07  6.783061E-09 -7.709698E-08  5.704025E-13  7.242789E-11  2.283764E-07 -2.515780E-06  8.991900E-14  1.141850E-11  1.198700E-09 -1.326400E-08
  9.366000E-01 -9.500000E+01  2.091100E+07  7.500000E+01  5.218000E-02  0.000000E+00  1.104800E-01  4.624700E-03  3.007500E-02 -6.255300E+03  1.000000E+00  6.463800E+02  1.067370E+03  7.499171E-02 -6.128591E-01 -4.947550E+03  1.378188E+05  2.594361E-07 -2.357060E-06  2.887871E-08 -2.459605E-07  7.772452E-09 -7.292749E-08  6.642526E-13  7.086134E-11  2.594343E-07 -2.357129E-06  1.047405E-13  1.117500E-11  1.363300E-09 -1.244350E-08
  1.105000E+00 -9.500000E+01  2.091100E+07  7.500000E+01  5.216000E-02  0.000000E+00  1.088000E-01  4.630000E-03  3.031600E-02 -6.253800E+03  1.000000E+00  6.463800E+02  1.066190E+03  8.424280E-02 -5.709436E-01 -4.199607E+03  1.056904E+05  2.907696E-07 -2.206712E-06  3.186602E-08 -2.260735E-07  8.782618E-09 -6.889297E-08  7.308282E-13  6.884436E-11  2.907682E-07 -2.206781E-06  1.152800E-13  1.086150E-11  1.529650E-09 -1.166400E-08
  1.290000E+00 -9.500000E+01  2.091100E+07  7.500000E+01  5.213400E-02  0.000000E+00  1.071900E-01  4.635100E-03  3.054800E-02 -6.252000E+03  1.000000E+00  6.463800E+02  1.065060E+03  9.358696E-02 -5.307702E-01 -3.602523E+03  8.187015E+04  3.223141E-07 -2.063351E-06  3.479475E-08 -2.076553E-07  9.811377E-09 -6.497072E-08  7.705062E-13  6.645449E-11  3.223134E-07 -2.063418E-06  1.215900E-13  1.048950E-11  1.697400E-09 -1.091900E-08
  1.493000E+00 -9.500000E+01  2.091100E+07  7.500000E+01  5.210500E-02  0.000000E+00  1.056500E-01  4.639900E-03  3.077300E-02 -6.249900E+03  1.000000E+00  6.463800E+02  1.063990E+03  1.030004E-01 -4.920875E-01 -3.116974E+03  6.387425E+04  3.539902E-07 -1.925998E-06  3.765873E-08 -1.905025E-07  1.085609E-08 -6.114350E-08  7.861319E-13  6.378950E-11  3.539897E-07 -1.926060E-06  1.241200E-13  1.007450E-11  1.866100E-09 -1.020350E-08
  1.717000E+00 -9.500000E+01  2.091100E+07  7.500000E+01  5.207400E-02  0.000000E+00  1.041600E-01  4.644600E-03  3.099000E-02 -6.247600E+03  1.000000E+00  6.463800E+02  1.062950E+03  1.124362E-01 -4.547528E-01 -2.715662E+03  5.013430E+04  3.856413E-07 -1.794045E-06  4.044383E-08 -1.744761E-07  1.191161E-08 -5.740289E-08  7.823787E-13  6.095827E-11  3.856404E-07 -1.794104E-06  1.236000E-13  9.633000E-12  2.034900E-09 -9.514500E-09
  1.963000E+00 -9.500000E+01  2.091100E+07  7.500000E+01  5.204000E-02  0.000000E+00  1.027300E-01  4.649100E-03  3.120200E-02 -6.245200E+03  1.000000E+00  6.463800E+02  1.061950E+03  1.218237E-01 -4.186674E-01 -2.379231E+03  3.951211E+04  4.170295E-07 -1.667070E-06  4.312851E-08 -1.594714E-07  1.297024E-08 -5.374386E-08  7.649173E-13  5.806576E-11  4.170287E-07 -1.667133E-06  1.209150E-13  9.182000E-12  2.202550E-09 -8.850000E-09
  2.234000E+00 -9.500000E+01  2.091100E+07  7.500000E+01  5.200600E-02  0.000000E+00  1.013400E-01  4.653400E-03  3.140700E-02 -6.242700E+03  1.000000E+00  6.463800E+02  1.060990E+03  1.311190E-01 -3.838041E-01 -2.094271E+03  3.124107E+04  4.480087E-07 -1.544920E-06  4.570178E-08 -1.454200E-07  1.402697E-08 -5.016763E-08  7.395665E-13  5.519681E-11  4.480080E-07 -1.544982E-06  1.169850E-13  8.734000E-12  2.368250E-09 -8.209500E-09
  2.531000E+00 -9.500000E+01  2.091100E+07  7.500000E+01  5.197200E-02  0.000000E+00  9.999800E-02  4.657600E-03  3.160800E-02 -6.240300E+03  1.000000E+00  6.463800E+02  1.060060E+03  1.402724E-01 -3.501685E-01 -1.850911E+03  2.475197E+04  4.784162E-07 -1.427558E-06  4.815190E-08 -1.322714E-07  1.507598E-08 -4.667962E-08  7.109904E-13  5.240848E-11  4.784156E-07 -1.427608E-06  1.125400E-13  8.298000E-12  2.531150E-09 -7.593000E-09
  2.858000E+00 -9.500000E+01  2.091100E+07  7.500000E+01  5.193800E-02  0.000000E+00  9.869800E-02  4.661700E-03  3.180300E-02 -6.237800E+03  1.000000E+00  6.463800E+02  1.059160E+03  1.492382E-01 -3.178373E-01 -1.641606E+03  1.964150E+04  5.081026E-07 -1.315174E-06  5.046940E-08 -1.200073E-07  1.611180E-08 -4.329145E-08  6.820823E-13  4.973334E-11  5.081020E-07 -1.315223E-06  1.080350E-13  7.880000E-12  2.690450E-09 -7.001500E-09
  3.218000E+00 -9.500000E+01  2.091100E+07  7.500000E+01  5.190400E-02  0.000000E+00  9.744000E-02  4.665600E-03  3.199300E-02 -6.235400E+03  1.000000E+00  6.463800E+02  1.058290E+03  1.579439E-01 -2.868829E-01 -1.460346E+03  1.559145E+04  5.368293E-07 -1.207983E-06  5.263741E-08 -1.086043E-07  1.712594E-08 -4.001543E-08  6.541593E-13  4.718448E-11  5.368291E-07 -1.208029E-06  1.036800E-13  7.481000E-12  2.844850E-09 -6.436000E-09
  3.613000E+00 -9.500000E+01  2.091100E+07  7.500000E+01  5.187100E-02  0.000000E+00  9.622400E-02  4.669400E-03  3.217800E-02 -6.233000E+03  1.000000E+00  6.463800E+02  1.057450E+03  1.663359E-01 -2.574532E-01 -1.302419E+03  1.237176E+04  5.644254E-07 -1.106428E-06  5.464615E-08 -9.806731E-08  1.811191E-08 -3.687123E-08  6.275961E-13  4.476452E-11  5.644254E-07 -1.106476E-06  9.953350E-14  7.101500E-12  2.993400E-09 -5.900000E-09
[truncated: 57,511 more chars]
