# Supplementary material for: CO2 geological storage site selection and long-term potential assessment framework based on TOUGH2/ECO2N
Source: PLoS One. 2025 Apr 24;20(4):e0321715. doi: 10.1371/journal.pone.0321715 (PMC12021137; doi:10.1371/journal.pone.0321715)
Supplement: S1 File — (ZIP) [file pone.0321715.s001.zip › moni/GENER]

GENER
A1  1inj 1                   3     COM3  0.000     0.000     0.000     0
 0.0000000E+00 0.3153600E+09 0.3153600E+11
 0.7930000E+01 0.0000000E+00 0.0000000E+00
A2  1inj 1                   3     COM3  0.000     0.000     0.000     0
 0.0000000E+00 0.3153600E+09 0.3153600E+11
 0.7930000E+01 0.0000000E+00 0.0000000E+00
A3  1inj 1                   3     COM3  0.000     0.000     0.000     0
 0.0000000E+00 0.3153600E+09 0.3153600E+11
 0.7930000E+01 0.0000000E+00 0.0000000E+00
A4  1inj 1                   3     COM3  0.000     0.000     0.000     0
 0.0000000E+00 0.3153600E+09 0.3153600E+11
 0.7930000E+01 0.0000000E+00 0.0000000E+00
A5  1inj 1                   3     COM3  0.000     0.000     0.000     0
 0.0000000E+00 0.3153600E+09 0.3153600E+11
 0.7930000E+01 0.0000000E+00 0.0000000E+00
A6  1inj 1                   3     COM3  0.000     0.000     0.000     0
 0.0000000E+00 0.3153600E+09 0.3153600E+11
 0.7930000E+01 0.0000000E+00 0.0000000E+00
A7  1inj 1                   3     COM3  0.000     0.000     0.000     0
 0.0000000E+00 0.3153600E+09 0.3153600E+11
 0.7930000E+01 0.0000000E+00 0.0000000E+00
A8  1inj 1                   3     COM3  0.000     0.000     0.000     0
 0.0000000E+00 0.3153600E+09 0.3153600E+11
 0.7930000E+01 0.0000000E+00 0.0000000E+00
A9  1inj 1                   3     COM3  0.000     0.000     0.000     0
 0.0000000E+00 0.3153600E+09 0.3153600E+11
 0.7930000E+01 0.0000000E+00 0.0000000E+00
AA  1inj 1                   3     COM3  0.000     0.000     0.000     0
 0.0000000E+00 0.3153600E+09 0.3153600E+11
 0.7930000E+01 0.0000000E+00 0.0000000E+00
+++  
    1  101  201  301  401  501  601  701  801  901
