# Supplementary material for: CO2 geological storage site selection and long-term potential assessment framework based on TOUGH2/ECO2N
Source: PLoS One. 2025 Apr 24;20(4):e0321715. doi: 10.1371/journal.pone.0321715 (PMC12021137; doi:10.1371/journal.pone.0321715)
Supplement: S1 File — (ZIP) [file pone.0321715.s001.zip › moni/INCON]

INCON -- INITIAL CONDITIONS FOR 1000 ELEMENTS AT TIME  0.100000E+12
A1  1
 0.2000000000000E+08 0.6000000000000E-01 0.0000000000000E+00 0.7000000000000E+02
A1  2
 0.2000000000000E+08 0.6000000000000E-01 0.0000000000000E+00 0.7000000000000E+02
A1  3
 0.2000000000000E+08 0.6000000000000E-01 0.0000000000000E+00 0.7000000000000E+02
A1  4          
 0.2000000000000E+08 0.6000000000000E-01 0.0000000000000E+00 0.7000000000000E+02
A1  5          
 0.2000000000000E+08 0.6000000000000E-01 0.0000000000000E+00 0.7000000000000E+02
A1  6           
 0.2000000000000E+08 0.6000000000000E-01 0.0000000000000E+00 0.7000000000000E+02
A1  7
 0.2000000000000E+08 0.6000000000000E-01 0.0000000000000E+00 0.7000000000000E+02
A1  8           
 0.2000000000000E+08 0.6000000000000E-01 0.0000000000000E+00 0.7000000000000E+02
A1  9           
 0.2000000000000E+08 0.6000000000000E-01 0.0000000000000E+00 0.7000000000000E+02
A1 10           
 0.2000000000000E+08 0.6000000000000E-01 0.0000000000000E+00 0.7000000000000E+02
A1 11           
 0.2000000000000E+08 0.6000000000000E-01 0.0000000000000E+00 0.7000000000000E+02
A1 12           
 0.2000000000000E+08 0.6000000000000E-01 0.0000000000000E+00 0.7000000000000E+02
A1 13           
 0.2000000000000E+08 0.6000000000000E-01 0.0000000000000E+00 0.7000000000000E+02
A1 14          
 0.2000000000000E+08 0.6000000000000E-01 0.0000000000000E+00 0.7000000000000E+02
A1 15           
 0.2000000000000E+08 0.6000000000000E-01 0.0000000000000E+00 0.7000000000000E+02
A1 16           
 0.2000000000000E+08 0.6000000000000E-01 0.0000000000000E+00 0.7000000000000E+02
A1 17           
 0.2000000000000E+08 0.6000000000000E-01 0.0000000000000E+00 0.7000000000000E+02
A1 18           
 0.2000000000000E+08 0.6000000000000E-01 0.0000000000000E+00 0.7000000000000E+02
A1 19           
 0.2000000000000E+08 0.6000000000000E-01 0.0000000000000E+00 0.7000000000000E+02
A1 20           
 0.2000000000000E+08 0.6000000000000E-01 0.0000000000000E+00 0.7000000000000E+02
A1 21
 0.2000000000000E+08 0.6000000000000E-01 0.0000000000000E+00 0.7000000000000E+02
A1 22
 0.2000000000000E+08 0.6000000000000E-01 0.0000000000000E+00 0.7000000000000E+02
A1 23
 0.2000000000000E+08 0.6000000000000E-01 0.0000000000000E+00 0.7000000000000E+02
A1 24
 0.2000000000000E+08 0.6000000000000E-01 0.0000000000000E+00 0.7000000000000E+02
A1 25
 0.2000000000000E+08 0.6000000000000E-01 0.0000000000000E+00 0.7000000000000E+02
A1 26
 0.2000000000000E+08 0.6000000000000E-01 0.0000000000000E+00 0.7000000000000E+02
A1 27
 0.2000000000000E+08 0.6000000000000E-01 0.0000000000000E+00 0.7000000000000E+02
A1 28
 0.2000000000000E+08 0.6000000000000E-01 0.0000000000000E+00 0.7000000000000E+02
A1 29
 0.2000000000000E+08 0.6000000000000E-01 0.0000000000000E+00 0.7000000000000E+02
A1 30
 0.2000000000000E+08 0.6000000000000E-01 0.0000000000000E+00 0.7000000000000E+02
A1 31
 0.2000000000000E+08 0.6000000000000E-01 0.0000000000000E+00 0.7000000000000E+02
A1 32
 0.2000000000000E+08 0.6000000000000E-01 0.0000000000000E+00 0.7000000000000E+02
A1 33
 0.2000000000000E+08 0.6000000000000E-01 0.0000000000000E+00 0.7000000000000E+02
A1 34
 0.2000000000000E+08 0.6000000000000E-01 0.0000000000000E+00 0.7000000000000E+02
A1 35
 0.2000000000000E+08 0.6000000000000E-01 0.0000000000000E+00 0.7000000000000E+02
A1 36
 0.2000000000000E+08 0.6000000000000E-01 0.0000000000000E+00 0.7000000000000E+02
A1 37
 0.2000000000000E+08 0.6000000000000E-01 0.0000000000000E+00 0.7000000000000E+02
A1 38
 0.2000000000000E+08 0.6000000000000E-01 0.0000000000000E+00 0.7000000000000E+02
A1 39
 0.2000000000000E+08 0.6000000000000E-01 0.0000000000000E+00 0.7000000000000E+02
A1 40
 0.2000000000000E+08 0.6000000000000E-01 0.0000000000000E+00 0.7000000000000E+02
A1 41
 0.2000000000000E+08 0.6000000000000E-01 0.0000000000000E+00 0.7000000000000E+02
A1 42
 0.2000000000000E+08 0.6000000000000E-01 0.0000000000000E+00 0.7000000000000E+02
A1 43
 0.2000000000000E+08 0.6000000000000E-01 0.0000000000000E+00 0.7000000000000E+02
A1 44
 0.2000000000000E+08 0.6000000000000E-01 0.0000000000000E+00 0.7000000000000E+02
A1 45
 0.2000000000000E+08 0.6000000000000E-01 0.0000000000000E+00 0.7000000000000E+02
A1 46
 0.2000000000000E+08 0.6000000000000E-01 0.0000000000000E+00 0.7000000000000E+02
A1 47
 0.2000000000000E+08 0.6000000000000E-01 0.0000000000000E+00 0.7000000000000E+02
A1 48
 0.2000000000000E+08 0.6000000000000E-01 0.0000000000000E+00 0.7000000000000E+02
A1 49
 0.2000000000000E+08 0.6000000000000E-01 0.0000000000000E+00 0.7000000000000E+02
A1 50
 0.2000000000000E+08 0.6000000000000E-01 0.0000000000000E+00 0.7000000000000E+02
A1 51
 0.2000000000000E+08 0.6000000000000E-01 0.0000000000000E+00 0.7000000000000E+02
A1 52
 0.2000000000000E+08 0.6000000000000E-01 0.0000000000000E+00 0.7000000000000E+02
A1 53
 0.2000000000000E+08 0.6000000000000E-01 0.0000000000000E+00 0.7000000000000E+02
A1 54
 0.2000000000000E+08 0.6000000000000E-01 0.0000000000000E+00 0.7000000000000E+02
A1 55
 0.2000000000000E+08 0.6000000000000E-01 0.0000000000000E+00 0.7000000000000E+02
A1 56
 0.2000000000000E+08 0.6000000000000E-01 0.0000000000000E+00 0.7000000000000E+02
A1 57
 0.2000000000000E+08 0.6000000000000E-01 0.0000000000000E+00 0.7000000000000E+02
A1 58
 0.2000000000000E+08 0.6000000000000E-01 0.0000000000000E+00 0.7000000000000E+02
A1 59
 0.2000000000000E+08 0.6000000000000E-01 0.0000000000000E+00 0.7000000000000E+02
A1 60
 0.2000000000000E+08 0.6000000000000E-01 0.0000000000000E+00 0.7000000000000E+02
A1 61
 0.2000000000000E+08 0.6000000000000E-01 0.0000000000000E+00 0.7000000000000E+02
A1 62
 0.2000000000000E+08 0.6000000000000E-01 0.0000000000000E+00 0.7000000000000E+02
A1 63
 0.2000000000000E+08 0.6000000000000E-01 0.0000000000000E+00 0.7000000000000E+02
A1 64
 0.2000000000000E+08 0.6000000000000E-01 0.0000000000000E+00 0.7000000000000E+02
A1 65
 0.2000000000000E+08 0.6000000000000E-01 0.0000000000000E+00 0.7000000000000E+02
A1 66
 0.2000000000000E+08 0.6000000000000E-01 0.0000000000000E+00 0.7000000000000E+02
A1 67
 0.2000000000000E+08 0.6000000000000E-01 0.0000000000000E+00 0.7000000000000E+02
A1 68
 0.2000000000000E+08 0.6000000000000E-01 0.0000000000000E+00 0.7000000000000E+02
A1 69
 0.2000000000000E+08 0.6000000000000E-01 0.0000000000000E+00 0.7000000000000E+02
A1 70
 0.2000000000000E+08 0.6000000000000E-01 0.0000000000000E+00 0.7000000000000E+02
A1 71
 0.2000000000000E+08 0.6000000000000E-01 0.0000000000000E+00 0.7000000000000E+02
A1 72
 0.2000000000000E+08 0.6000000000000E-01 0.0000000000000E+00 0.7000000000000E+02
A1 73
 0.2000000000000E+08 0.6000000000000E-01 0.0000000000000E+00 0.7000000000000E+02
A1 74
 0.2000000000000E+08 0.6000000000000E-01 0.0000000000000E+00 0.7000000000000E+02
A1 75
 0.2000000000000E+08 0.6000000000000E-01 0.0000000000000E+00 0.7000000000000E+02
A1 76
 0.2000000000000E+08 0.6000000000000E-01 0.0000000000000E+00 0.7000000000000E+02
A1 77
 0.2000000000000E+08 0.6000000000000E-01 0.0000000000000E+00 0.7000000000000E+02
A1 78
 0.2000000000000E+08 0.6000000000000E-01 0.0000000000000E+00 0.7000000000000E+02
A1 79
 0.2000000000000E+08 0.6000000000000E-01 0.0000000000000E+00 0.7000000000000E+02
A1 80
 0.2000000000000E+08 0.6000000000000E-01 0.0000000000000E+00 0.7000000000000E+02
A1 81
 0.2000000000000E+08 0.6000000000000E-01 0.0000000000000E+00 0.7000000000000E+02
A1 82
 0.2000000000000E+08 0.6000000000000E-01 0.0000000000000E+00 0.7000000000000E+02
A1 83
 0.2000000000000E+08 0.6000000000000E-01 0.0000000000000E+00 0.7000000000000E+02
A1 84
 0.2000000000000E+08 0.6000000000000E-01 0.0000000000000E+00 0.7000000000000E+02
A1 85
 0.2000000000000E+08 0.6000000000000E-01 0.0000000000000E+00 0.7000000000000E+02
A1 86
 0.2000000000000E+08 0.6000000000000E-01 0.0000000000000E+00 0.7000000000000E+02
A1 87
 0.2000000000000E+08 0.6000000000000E-01 0.0000000000000E+00 0.7000000000000E+02
A1 88
 0.2000000000000E+08 0.6000000000000E-01 0.0000000000000E+00 0.7000000000000E+02
A1 89
 0.2000000000000E+08 0.6000000000000E-01 0.0000000000000E+00 0.7000000000000E+02
A1 90
 0.2000000000000E+08 0.6000000000000E-01 0.0000000000000E+00 0.7000000000000E+02
A1 91
 0.2000000000000E+08 0.6000000000000E-01 0.0000000000000E+00 0.7000000000000E+02
A1 92
 0.2000000000000E+08 0.6000000000000E-01 0.0000000000000E+00 0.7000000000000E+02
A1 93
 0.2000000000000E+08 0.6000000000000E-01 0.0000000000000E+00 0.7000000000000E+02
A1 94
 0.2000000000000E+08 0.6000000000000E-01 0.0000000000000E+00 0.7000000000000E+02
A1 95
 0.2000000000000E+08 0.6000000000000E-01 0.0000000000000E+00 0.7000000000000E+02
A1 96
 0.2000000000000E+08 0.6000000000000E-01 0.0000000000000E+00 0.7000000000000E+02
A1 97
 0.2000000000000E+08 0.6000000000000E-01 0.0000000000000E+00 0.7000000000000E+02
A1 98
 0.2000000000000E+08 0.6000000000000E-01 0.0000000000000E+00 0.7000000000000E+02
A1 99
 0.2000000000000E+08 0.6000000000000E-01 0.0000000000000E+00 0.7000000000000E+02
A11 0
 0.2000000000000E+08 0.6000000000000E-01 0.0000000000000E+00 0.7000000000000E+02
A2  1
 0.2010067869750E+08 0.6000000000324E-01 0.0000000000000E+00 0.7055555555555E+02
A2  2
 0.2010067869750E+08 0.6000000000413E-01 0.0000000000000E+00 0.7055555555555E+02
A2  3
 0.2010067869750E+08 0.5999999999692E-01 0.0000000000000E+00 0.7055555555555E+02
A2  4
 0.2010067869750E+08 0.5999999999898E-01 0.0000000000000E+00 0.7055555555555E+02
A2  5
 0.2010067869750E+08 0.6000000000240E-01 0.0000000000000E+00 0.7055555555555E+02
A2  6
 0.2010067869750E+08 0.6000000000043E-01 0.0000000000000E+00 0.7055555555555E+02
A2  7
 0.2010067869750E+08 0.6000000000087E-01 0.0000000000000E+00 0.7055555555555E+02
A2  8
 0.2010067869750E+08 0.6000000000432E-01 0.0000000000000E+00 0.7055555555555E+02
A2  9
 0.2010067869750E+08 0.6000000000222E-01 0.0000000000000E+00 0.7055555555555E+02
A2 10
 0.2010067869750E+08 0.6000000000523E-01 0.0000000000000E+00 0.7055555555555E+02
A2 11
 0.2010067869750E+08 0.5999999999925E-01 0.0000000000000E+00 0.7055555555555E+02
A2 12
 0.2010067869750E+08 0.6000000000084E-01 0.0000000000000E+00 0.7055555555555E+02
A2 13
 0.2010067869750E+08 0.5999999999422E-01 0.0000000000000E+00 0.7055555555555E+02
A2 14
 0.2010067869750E+08 0.6000000000074E-01 0.0000000000000E+00 0.7055555555555E+02
A2 15
 0.2010067869750E+08 0.6000000000299E-01 0.0000000000000E+00 0.7055555555555E+02
A2 16
 0.2010067869750E+08 0.6000000000332E-01 0.0000000000000E+00 0.7055555555555E+02
A2 17
 0.2010067869750E+08 0.6000000000273E-01 0.0000000000000E+00 0.7055555555555E+02
A2 18
 0.2010067869750E+08 0.6000000000028E-01 0.0000000000000E+00 0.7055555555555E+02
A2 19
 0.2010067869750E+08 0.6000000000175E-01 0.0000000000000E+00 0.7055555555555E+02
A2 20
 0.2010067869750E+08 0.5999999999952E-01 0.0000000000000E+00 0.7055555555555E+02
A2 21
 0.2010067869750E+08 0.5999999999680E-01 0.0000000000000E+00 0.7055555555555E+02
A2 22
 0.2010067869750E+08 0.6000000000615E-01 0.0000000000000E+00 0.7055555555555E+02
A2 23
 0.2010067869750E+08 0.6000000000063E-01 0.0000000000000E+00 0.7055555555555E+02
A2 24
 0.2010067869750E+08 0.6000000000043E-01 0.0000000000000E+00 0.7055555555555E+02
A2 25
 0.2010067869750E+08 0.5999999999648E-01 0.0000000000000E+00 0.7055555555555E+02
A2 26
 0.2010067869750E+08 0.5999999999396E-01 0.0000000000000E+00 0.7055555555555E+02
A2 27
 0.2010067869750E+08 0.6000000000061E-01 0.0000000000000E+00 0.7055555555555E+02
A2 28
 0.2010067869750E+08 0.6000000000403E-01 0.0000000000000E+00 0.7055555555555E+02
A2 29
 0.2010067869750E+08 0.5999999999688E-01 0.0000000000000E+00 0.7055555555555E+02
A2 30
 0.2010067869750E+08 0.6000000000553E-01 0.0000000000000E+00 0.7055555555555E+02
A2 31
 0.2010067869750E+08 0.6000000000387E-01 0.0000000000000E+00 0.7055555555555E+02
A2 32
 0.2010067869750E+08 0.5999999999841E-01 0.0000000000000E+00 0.7055555555555E+02
A2 33
 0.2010067869750E+08 0.5999999999881E-01 0.0000000000000E+00 0.7055555555555E+02
A2 34
 0.2010067869750E+08 0.5999999999869E-01 0.0000000000000E+00 0.7055555555555E+02
A2 35
 0.2010067869750E+08 0.5999999999843E-01 0.0000000000000E+00 0.7055555555555E+02
A2 36
 0.2010067869750E+08 0.6000000000481E-01 0.0000000000000E+00 0.7055555555555E+02
A2 37
 0.2010067869750E+08 0.5999999999882E-01 0.0000000000000E+00 0.7055555555555E+02
A2 38
 0.2010067869750E+08 0.5999999999709E-01 0.0000000000000E+00 0.7055555555555E+02
A2 39
 0.2010067869750E+08 0.6000000000083E-01 0.0000000000000E+00 0.7055555555555E+02
A2 40
 0.2010067869750E+08 0.5999999999794E-01 0.0000000000000E+00 0.7055555555555E+02
A2 41
 0.2010067869750E+08 0.6000000000593E-01 0.0000000000000E+00 0.7055555555555E+02
A2 42
 0.2010067869750E+08 0.6000000000437E-01 0.0000000000000E+00 0.7055555555555E+02
A2 43
 0.2010067869750E+08 0.6000000000072E-01 0.0000000000000E+00 0.7055555555555E+02
A2 44
 0.2010067869750E+08 0.5999999999830E-01 0.0000000000000E+00 0.7055555555555E+02
A2 45
 0.2010067869750E+08 0.6000000000338E-01 0.0000000000000E+00 0.7055555555555E+02
A2 46
 0.2010067869750E+08 0.5999999999855E-01 0.0000000000000E+00 0.7055555555555E+02
A2 47
 0.2010067869750E+08 0.6000000000647E-01 0.0000000000000E+00 0.7055555555555E+02
A2 48
 0.2010067869750E+08 0.6000000000367E-01 0.0000000000000E+00 0.7055555555555E+02
A2 49
 0.2010067869750E+08 0.6000000000070E-01 0.0000000000000E+00 0.7055555555556E+02
A2 50
 0.2010067869750E+08 0.6000000000195E-01 0.0000000000000E+00 0.7055555555556E+02
A2 51
 0.2010067869750E+08 0.6000000000149E-01 0.0000000000000E+00 0.7055555555556E+02
A2 52
 0.2010067869750E+08 0.6000000000186E-01 0.0000000000000E+00 0.7055555555556E+02
A2 53
 0.2010067869750E+08 0.6000000000576E-01 0.0000000000000E+00 0.7055555555556E+02
A2 54
 0.2010067869750E+08 0.5999999999895E-01 0.0000000000000E+00 0.7055555555556E+02
A2 55
 0.2010067869750E+08 0.6000000000072E-01 0.0000000000000E+00 0.7055555555556E+02
A2 56
 0.2010067869750E+08 0.5999999999939E-01 0.0000000000000E+00 0.7055555555556E+02
A2 57
 0.2010067869750E+08 0.6000000000203E-01 0.0000000000000E+00 0.7055555555556E+02
A2 58
 0.2010067869750E+08 0.5999999999827E-01 0.0000000000000E+00 0.7055555555556E+02
A2 59
 0.2010067869750E+08 0.6000000000381E-01 0.0000000000000E+00 0.7055555555555E+02
A2 60
 0.2010067869750E+08 0.6000000000145E-01 0.0000000000000E+00 0.7055555555555E+02
A2 61
 0.2010067869750E+08 0.5999999999696E-01 0.0000000000000E+00 0.7055555555556E+02
A2 62
 0.2010067869750E+08 0.6000000000422E-01 0.0000000000000E+00 0.7055555555556E+02
A2 63
 0.2010067869750E+08 0.6000000000334E-01 0.0000000000000E+00 0.7055555555556E+02
A2 64
 0.2010067869750E+08 0.6000000000095E-01 0.0000000000000E+00 0.7055555555555E+02
A2 65
 0.2010067869750E+08 0.6000000000410E-01 0.0000000000000E+00 0.7055555555555E+02
A2 66
 0.2010067869750E+08 0.6000000000406E-01 0.0000000000000E+00 0.7055555555555E+02
A2 67
 0.2010067869750E+08 0.6000000000169E-01 0.0000000000000E+00 0.7055555555556E+02
A2 68
 0.2010067869750E+08 0.5999999999835E-01 0.0000000000000E+00 0.7055555555556E+02
A2 69
 0.2010067869750E+08 0.5999999999768E-01 0.0000000000000E+00 0.7055555555556E+02
A2 70
 0.2010067869749E+08 0.5999999999879E-01 0.0000000000000E+00 0.7055555555555E+02
A2 71
 0.2010067869750E+08 0.6000000000228E-01 0.0000000000000E+00 0.7055555555555E+02
A2 72
 0.2010067869750E+08 0.6000000000779E-01 0.0000000000000E+00 0.7055555555556E+02
A2 73
 0.2010067869750E+08 0.6000000000182E-01 0.0000000000000E+00 0.7055555555556E+02
A2 74
 0.2010067869750E+08 0.6000000000393E-01 0.0000000000000E+00 0.7055555555555E+02
A2 75
 0.2010067869750E+08 0.5999999999966E-01 0.0000000000000E+00 0.7055555555556E+02
A2 76
 0.2010067869750E+08 0.6000000000255E-01 0.0000000000000E+00 0.7055555555556E+02
A2 77
 0.2010067869749E+08 0.5999999999955E-01 0.0000000000000E+00 0.7055555555555E+02
A2 78
 0.2010067869750E+08 0.6000000000161E-01 0.0000000000000E+00 0.7055555555556E+02
A2 79
 0.2010067869750E+08 0.5999999999910E-01 0.0000000000000E+00 0.7055555555555E+02
A2 80
 0.2010067869750E+08 0.5999999999961E-01 0.0000000000000E+00 0.7055555555556E+02
A2 81
 0.2010067869750E+08 0.6000000000191E-01 0.0000000000000E+00 0.7055555555556E+02
A2 82
 0.2010067869750E+08 0.5999999999961E-01 0.0000000000000E+00 0.7055555555555E+02
A2 83
 0.2010067869750E+08 0.6000000000072E-01 0.0000000000000E+00 0.7055555555555E+02
A2 84
 0.2010067869750E+08 0.6000000000083E-01 0.0000000000000E+00 0.7055555555555E+02
A2 85
 0.2010067869749E+08 0.5999999999410E-01 0.0000000000000E+00 0.7055555555556E+02
A2 86
 0.2010067869750E+08 0.6000000000615E-01 0.0000000000000E+00 0.7055555555556E+02
A2 87
 0.2010067869750E+08 0.6000000000720E-01 0.0000000000000E+00 0.7055555555555E+02
A2 88
 0.2010067869750E+08 0.5999999999698E-01 0.0000000000000E+00 0.7055555555556E+02
A2 89
 0.2010067869750E+08 0.6000000000101E-01 0.0000000000000E+00 0.7055555555555E+02
A2 90
 0.2010067869750E+08 0.6000000000113E-01 0.0000000000000E+00 0.7055555555556E+02
A2 91
 0.2010067869750E+08 0.6000000000390E-01 0.0000000000000E+00 0.7055555555555E+02
A2 92
 0.2010067869750E+08 0.5999999999791E-01 0.0000000000000E+00 0.7055555555556E+02
A2 93
 0.2010067869750E+08 0.5999999999858E-01 0.0000000000000E+00 0.7055555555555E+02
A2 94
 0.2010067869750E+08 0.5999999999880E-01 0.0000000000000E+00 0.7055555555556E+02
A2 95
 0.2010067869750E+08 0.5999999999844E-01 0.0000000000000E+00 0.7055555555556E+02
A2 96
 0.2010067869750E+08 0.6000000000019E-01 0.0000000000000E+00 0.7055555555555E+02
A2 97
 0.2010067869750E+08 0.6000000000241E-01 0.0000000000000E+00 0.7055555555556E+02
A2 98
 0.2010067869750E+08 0.6000000000115E-01 0.0000000000000E+00 0.7055555555556E+02
A2 99
 0.2010067869750E+08 0.5999999999817E-01 0.0000000000000E+00 0.7055555555556E+02
A21 0
 0.2010067869750E+08 0.5999999999873E-01 0.0000000000000E+00 0.7055555555556E+02
A3  1
 0.2020133233303E+08 0.6000000000348E-01 0.0000000000000E+00 0.7111111111111E+02
A3  2
 0.2020133233303E+08 0.5999999999476E-01 0.0000000000000E+00 0.7111111111111E+02
A3  3
 0.2020133233303E+08 0.6000000000098E-01 0.0000000000000E+00 0.7111111111111E+02
A3  4
 0.2020133233303E+08 0.6000000000472E-01 0.0000000000000E+00 0.7111111111111E+02
A3  5
 0.2020133233303E+08 0.5999999999751E-01 0.0000000000000E+00 0.7111111111111E+02
A3  6
 0.2020133233303E+08 0.5999999999999E-01 0.0000000000000E+00 0.7111111111111E+02
A3  7
 0.2020133233303E+08 0.6000000000144E-01 0.0000000000000E+00 0.7111111111111E+02
A3  8
 0.2020133233303E+08 0.6000000000311E-01 0.0000000000000E+00 0.7111111111111E+02
A3  9
 0.2020133233303E+08 0.6000000001212E-01 0.0000000000000E+00 0.7111111111111E+02
A3 10
 0.2020133233303E+08 0.6000000000497E-01 0.0000000000000E+00 0.7111111111111E+02
A3 11
 0.2020133233303E+08 0.5999999999278E-01 0.0000000000000E+00 0.7111111111111E+02
A3 12
 0.2020133233303E+08 0.5999999999551E-01 0.0000000000000E+00 0.7111111111111E+02
A3 13
 0.2020133233303E+08 0.6000000000049E-01 0.0000000000000E+00 0.7111111111111E+02
A3 14
 0.2020133233303E+08 0.6000000000207E-01 0.0000000000000E+00 0.7111111111111E+02
A3 15
 0.2020133233303E+08 0.6000000000424E-01 0.0000000000000E+00 0.7111111111111E+02
A3 16
 0.2020133233303E+08 0.6000000000122E-01 0.0000000000000E+00 0.7111111111111E+02
A3 17
 0.2020133233303E+08 0.5999999999793E-01 0.0000000000000E+00 0.7111111111111E+02
A3 18
 0.2020133233303E+08 0.5999999999347E-01 0.0000000000000E+00 0.7111111111111E+02
A3 19
 0.2020133233303E+08 0.6000000000102E-01 0.0000000000000E+00 0.7111111111111E+02
A3 20
 0.2020133233303E+08 0.5999999999538E-01 0.0000000000000E+00 0.7111111111111E+02
A3 21
 0.2020133233303E+08 0.6000000001040E-01 0.0000000000000E+00 0.7111111111111E+02
A3 22
 0.2020133233303E+08 0.6000000000170E-01 0.0000000000000E+00 0.7111111111111E+02
A3 23
 0.2020133233303E+08 0.5999999999984E-01 0.0000000000000E+00 0.7111111111111E+02
A3 24
 0.2020133233303E+08 0.5999999999909E-01 0.0000000000000E+00 0.7111111111111E+02
A3 25
 0.2020133233303E+08 0.6000000000224E-01 0.0000000000000E+00 0.7111111111111E+02
A3 26
 0.2020133233303E+08 0.6000000000689E-01 0.0000000000000E+00 0.7111111111111E+02
A3 27
 0.2020133233303E+08 0.6000000001088E-01 0.0000000000000E+00 0.7111111111111E+02
A3 28
 0.2020133233303E+08 0.6000000000169E-01 0.0000000000000E+00 0.7111111111111E+02
A3 29
 0.2020133233303E+08 0.5999999999453E-01 0.0000000000000E+00 0.7111111111111E+02
A3 30
 0.2020133233303E+08 0.6000000000317E-01 0.0000000000000E+00 0.7111111111111E+02
A3 31
 0.2020133233303E+08 0.6000000000817E-01 0.0000000000000E+00 0.7111111111111E+02
A3 32
 0.2020133233303E+08 0.5999999999951E-01 0.0000000000000E+00 0.7111111111111E+02
A3 33
 0.2020133233303E+08 0.5999999999986E-01 0.0000000000000E+00 0.7111111111111E+02
A3 34
 0.2020133233303E+08 0.6000000001093E-01 0.0000000000000E+00 0.7111111111111E+02
A3 35
 0.2020133233303E+08 0.6000000000923E-01 0.0000000000000E+00 0.7111111111111E+02
A3 36
 0.2020133233303E+08 0.6000000000709E-01 0.0000000000000E+00 0.7111111111110E+02
A3 37
 0.2020133233303E+08 0.6000000000740E-01 0.0000000000000E+00 0.7111111111110E+02
A3 38
 0.2020133233303E+08 0.6000000000589E-01 0.0000000000000E+00 0.7111111111111E+02
A3 39
 0.2020133233303E+08 0.5999999999777E-01 0.0000000000000E+00 0.7111111111111E+02
A3 40
 0.2020133233303E+08 0.6000000000595E-01 0.0000000000000E+00 0.7111111111111E+02
A3 41
 0.2020133233303E+08 0.5999999998983E-01 0.0000000000000E+00 0.7111111111111E+02
A3 42
 0.2020133233303E+08 0.5999999998893E-01 0.0000000000000E+00 0.7111111111111E+02
A3 43
 0.2020133233303E+08 0.5999999999656E-01 0.0000000000000E+00 0.7111111111111E+02
A3 44
 0.2020133233303E+08 0.6000000000063E-01 0.0000000000000E+00 0.7111111111110E+02
A3 45
 0.2020133233303E+08 0.6000000001243E-01 0.0000000000000E+00 0.7111111111110E+02
A3 46
 0.2020133233303E+08 0.6000000000431E-01 0.0000000000000E+00 0.7111111111110E+02
A3 47
 0.2020133233303E+08 0.6000000000280E-01 0.0000000000000E+00 0.7111111111111E+02
A3 48
 0.2020133233303E+08 0.5999999999884E-01 0.0000000000000E+00 0.7111111111111E+02
A3 49
 0.2020133233303E+08 0.5999999999854E-01 0.0000000000000E+00 0.7111111111111E+02
A3 50
 0.2020133233303E+08 0.5999999999559E-01 0.0000000000000E+00 0.7111111111111E+02
A3 51
 0.2020133233303E+08 0.5999999999263E-01 0.0000000000000E+00 0.7111111111112E+02
A3 52
 0.2020133233303E+08 0.5999999999234E-01 0.0000000000000E+00 0.7111111111112E+02
A3 53
 0.2020133233303E+08 0.6000000001276E-01 0.0000000000000E+00 0.7111111111111E+02
A3 54
 0.2020133233303E+08 0.6000000000787E-01 0.0000000000000E+00 0.7111111111112E+02
A3 55
 0.2020133233303E+08 0.6000000000628E-01 0.0000000000000E+00 0.7111111111112E+02
A3 56
 0.2020133233303E+08 0.5999999999374E-01 0.0000000000000E+00 0.7111111111112E+02
A3 57
 0.2020133233303E+08 0.5999999999129E-01 0.0000000000000E+00 0.7111111111113E+02
A3 58
 0.2020133233303E+08 0.5999999999984E-01 0.0000000000000E+00 0.7111111111112E+02
A3 59
 0.2020133233303E+08 0.6000000000428E-01 0.0000000000000E+00 0.7111111111111E+02
A3 60
 0.2020133233303E+08 0.5999999999963E-01 0.0000000000000E+00 0.7111111111111E+02
A3 61
 0.2020133233303E+08 0.6000000000247E-01 0.0000000000000E+00 0.7111111111112E+02
A3 62
 0.2020133233303E+08 0.6000000000168E-01 0.0000000000000E+00 0.7111111111112E+02
A3 63
 0.2020133233303E+08 0.5999999999735E-01 0.0000000000000E+00 0.7111111111111E+02
A3 64
 0.2020133233303E+08 0.6000000000179E-01 0.0000000000000E+00 0.7111111111110E+02
A3 65
 0.2020133233303E+08 0.6000000000528E-01 0.0000000000000E+00 0.7111111111110E+02
A3 66
 0.2020133233303E+08 0.6000000000338E-01 0.0000000000000E+00 0.7111111111111E+02
A3 67
 0.2020133233303E+08 0.5999999999431E-01 0.0000000000000E+00 0.7111111111111E+02
A3 68
 0.2020133233303E+08 0.6000000000015E-01 0.0000000000000E+00 0.7111111111112E+02
A3 69
 0.2020133233303E+08 0.5999999998710E-01 0.0000000000000E+00 0.7111111111113E+02
A3 70
 0.2020133233303E+08 0.5999999999796E-01 0.0000000000000E+00 0.7111111111110E+02
A3 71
 0.2020133233303E+08 0.5999999999665E-01 0.0000000000000E+00 0.7111111111110E+02
A3 72
 0.2020133233303E+08 0.5999999998626E-01 0.0000000000000E+00 0.7111111111112E+02
A3 73
 0.2020133233303E+08 0.6000000000087E-01 0.0000000000000E+00 0.7111111111111E+02
A3 74
 0.2020133233303E+08 0.6000000000382E-01 0.0000000000000E+00 0.7111111111110E+02
A3 75
 0.2020133233303E+08 0.5999999999909E-01 0.0000000000000E+00 0.7111111111112E+02
A3 76
 0.2020133233303E+08 0.5999999999807E-01 0.0000000000000E+00 0.7111111111112E+02
A3 77
 0.2020133233303E+08 0.6000000000099E-01 0.0000000000000E+00 0.7111111111110E+02
A3 78
 0.2020133233303E+08 0.5999999999578E-01 0.0000000000000E+00 0.7111111111112E+02
A3 79
 0.2020133233303E+08 0.6000000000396E-01 0.0000000000000E+00 0.7111111111110E+02
A3 80
 0.2020133233303E+08 0.5999999999640E-01 0.0000000000000E+00 0.7111111111112E+02
A3 81
 0.2020133233303E+08 0.6000000000192E-01 0.0000000000000E+00 0.7111111111112E+02
A3 82
 0.2020133233303E+08 0.5999999999473E-01 0.0000000000000E+00 0.7111111111111E+02
A3 83
 0.2020133233303E+08 0.5999999999427E-01 0.0000000000000E+00 0.7111111111111E+02
A3 84
 0.2020133233303E+08 0.5999999999516E-01 0.0000000000000E+00 0.7111111111111E+02
A3 85
 0.2020133233303E+08 0.6000000000302E-01 0.0000000000000E+00 0.7111111111111E+02
A3 86
 0.2020133233303E+08 0.6000000001055E-01 0.0000000000000E+00 0.7111111111111E+02
A3 87
 0.2020133233303E+08 0.6000000000553E-01 0.0000000000000E+00 0.7111111111111E+02
A3 88
 0.2020133233303E+08 0.6000000000415E-01 0.0000000000000E+00 0.7111111111111E+02
A3 89
 0.2020133233303E+08 0.5999999999851E-01 0.0000000000000E+00 0.7111111111111E+02
A3 90
 0.2020133233303E+08 0.5999999999501E-01 0.0000000000000E+00 0.7111111111111E+02
A3 91
 0.2020133233303E+08 0.5999999999191E-01 0.0000000000000E+00 0.7111111111111E+02
A3 92
 0.2020133233303E+08 0.6000000000615E-01 0.0000000000000E+00 0.7111111111111E+02
A3 93
 0.2020133233303E+08 0.6000000000529E-01 0.0000000000000E+00 0.7111111111111E+02
A3 94
 0.2020133233303E+08 0.6000000000271E-01 0.0000000000000E+00 0.7111111111111E+02
A3 95
 0.2020133233303E+08 0.5999999999230E-01 0.0000000000000E+00 0.7111111111111E+02
A3 96
 0.2020133233303E+08 0.6000000000823E-01 0.0000000000000E+00 0.7111111111111E+02
A3 97
 0.2020133233303E+08 0.5999999999597E-01 0.0000000000000E+00 0.7111111111111E+02
A3 98
 0.2020133233303E+08 0.6000000000605E-01 0.0000000000000E+00 0.7111111111111E+02
A3 99
 0.2020133233303E+08 0.6000000000258E-01 0.0000000000000E+00 0.7111111111111E+02
A31 0
 0.2020133233303E+08 0.6000000001264E-01 0.0000000000000E+00 0.7111111111111E+02
A4  1
 0.2030196076993E+08 0.6000000000070E-01 0.0000000000000E+00 0.7166666666666E+02
A4  2
 0.2030196076993E+08 0.5999999999536E-01 0.0000000000000E+00 0.7166666666666E+02
A4  3
 0.2030196076993E+08 0.6000000000662E-01 0.0000000000000E+00 0.7166666666666E+02
A4  4
 0.2030196076993E+08 0.6000000000900E-01 0.0000000000000E+00 0.7166666666666E+02
A4  5
 0.2030196076993E+08 0.6000000000959E-01 0.0000000000000E+00 0.7166666666666E+02
A4  6
 0.2030196076993E+08 0.6000000000523E-01 0.0000000000000E+00 0.7166666666666E+02
A4  7
 0.2030196076993E+08 0.6000000000141E-01 0.0000000000000E+00 0.7166666666666E+02
A4  8
 0.2030196076993E+08 0.6000000000389E-01 0.0000000000000E+00 0.7166666666666E+02
A4  9
 0.2030196076993E+08 0.6000000000049E-01 0.0000000000000E+00 0.7166666666666E+02
A4 10
 0.2030196076993E+08 0.6000000000243E-01 0.0000000000000E+00 0.7166666666666E+02
A4 11
 0.2030196076993E+08 0.6000000000944E-01 0.0000000000000E+00 0.7166666666666E+02
A4 12
 0.2030196076993E+08 0.5999999998904E-01 0.0000000000000E+00 0.7166666666666E+02
A4 13
 0.2030196076993E+08 0.6000000000303E-01 0.0000000000000E+00 0.7166666666666E+02
A4 14
 0.2030196076993E+08 0.6000000000980E-01 0.0000000000000E+00 0.7166666666666E+02
A4 15
 0.2030196076993E+08 0.5999999999857E-01 0.0000000000000E+00 0.7166666666666E+02
A4 16
 0.2030196076993E+08 0.5999999999258E-01 0.0000000000000E+00 0.7166666666666E+02
A4 17
 0.2030196076993E+08 0.6000000001622E-01 0.0000000000000E+00 0.7166666666666E+02
A4 18
 0.2030196076993E+08 0.6000000000008E-01 0.0000000000000E+00 0.7166666666666E+02
A4 19
 0.2030196076993E+08 0.6000000000101E-01 0.0000000000000E+00 0.7166666666666E+02
A4 20
 0.2030196076993E+08 0.6000000000925E-01 0.0000000000000E+00 0.7166666666666E+02
A4 21
 0.2030196076993E+08 0.6000000000120E-01 0.0000000000000E+00 0.7166666666666E+02
A4 22
 0.2030196076993E+08 0.5999999999925E-01 0.0000000000000E+00 0.7166666666666E+02
A4 23
 0.2030196076993E+08 0.6000000000123E-01 0.0000000000000E+00 0.7166666666666E+02
A4 24
 0.2030196076993E+08 0.6000000000169E-01 0.0000000000000E+00 0.7166666666666E+02
A4 25
 0.2030196076993E+08 0.5999999998868E-01 0.0000000000000E+00 0.7166666666666E+02
A4 26
 0.2030196076993E+08 0.6000000000574E-01 0.0000000000000E+00 0.7166666666666E+02
A4 27
 0.2030196076993E+08 0.5999999999133E-01 0.0000000000000E+00 0.7166666666666E+02
A4 28
 0.2030196076993E+08 0.6000000000409E-01 0.0000000000000E+00 0.7166666666666E+02
A4 29
 0.2030196076993E+08 0.5999999999882E-01 0.0000000000000E+00 0.7166666666666E+02
A4 30
 0.2030196076993E+08 0.5999999998811E-01 0.0000000000000E+00 0.7166666666666E+02
A4 31
 0.2030196076993E+08 0.6000000001159E-01 0.0000000000000E+00 0.7166666666666E+02
A4 32
 0.2030196076993E+08 0.5999999999881E-01 0.0000000000000E+00 0.7166666666666E+02
A4 33
 0.2030196076993E+08 0.6000000000973E-01 0.0000000000000E+00 0.7166666666666E+02
A4 34
 0.2030196076993E+08 0.5999999998320E-01 0.0000000000000E+00 0.7166666666666E+02
A4 35
 0.2030196076993E+08 0.6000000000055E-01 0.0000000000000E+00 0.7166666666666E+02
A4 36
 0.2030196076993E+08 0.5999999999304E-01 0.0000000000000E+00 0.7166666666666E+02
A4 37
 0.2030196076993E+08 0.6000000001870E-01 0.0000000000000E+00 0.7166666666666E+02
A4 38
 0.2030196076993E+08 0.6000000000500E-01 0.0000000000000E+00 0.7166666666666E+02
A4 39
 0.2030196076993E+08 0.6000000000106E-01 0.0000000000000E+00 0.7166666666666E+02
A4 40
 0.2030196076993E+08 0.6000000000783E-01 0.0000000000000E+00 0.7166666666666E+02
A4 41
 0.2030196076993E+08 0.5999999999882E-01 0.0000000000000E+00 0.7166666666666E+02
A4 42
 0.2030196076993E+08 0.6000000000264E-01 0.0000000000000E+00 0.7166666666666E+02
A4 43
 0.2030196076993E+08 0.5999999999470E-01 0.0000000000000E+00 0.7166666666666E+02
A4 44
 0.2030196076993E+08 0.6000000000707E-01 0.0000000000000E+00 0.7166666666666E+02
A4 45
 0.2030196076993E+08 0.6000000000461E-01 0.0000000000000E+00 0.7166666666666E+02
A4 46
 0.2030196076993E+08 0.5999999999700E-01 0.0000000000000E+00 0.7166666666666E+02
A4 47
 0.2030196076993E+08 0.6000000001258E-01 0.0000000000000E+00 0.7166666666666E+02
A4 48
 0.2030196076993E+08 0.5999999999740E-01 0.0000000000000E+00 0.7166666666666E+02
A4 49
 0.2030196076993E+08 0.6000000000081E-01 0.0000000000000E+00 0.7166666666667E+02
A4 50
 0.2030196076993E+08 0.6000000000106E-01 0.0000000000000E+00 0.7166666666667E+02
A4 51
 0.2030196076993E+08 0.6000000000425E-01 0.0000000000000E+00 0.7166666666667E+02
A4 52
 0.2030196076993E+08 0.5999999999873E-01 0.0000000000000E+00 0.7166666666667E+02
A4 53
 0.2030196076994E+08 0.5999999999722E-01 0.0000000000000E+00 0.7166666666667E+02
A4 54
 0.2030196076993E+08 0.5999999999121E-01 0.0000000000000E+00 0.7166666666667E+02
A4 55
 0.2030196076993E+08 0.5999999998755E-01 0.0000000000000E+00 0.7166666666668E+02
A4 56
 0.2030196076994E+08 0.6000000001302E-01 0.0000000000000E+00 0.7166666666668E+02
A4 57
 0.2030196076993E+08 0.5999999999382E-01 0.0000000000000E+00 0.7166666666669E+02
A4 58
 0.2030196076993E+08 0.5999999999313E-01 0.0000000000000E+00 0.7166666666667E+02
A4 59
 0.2030196076993E+08 0.6000000000838E-01 0.0000000000000E+00 0.7166666666666E+02
A4 60
 0.2030196076993E+08 0.6000000001460E-01 0.0000000000000E+00 0.7166666666666E+02
A4 61
 0.2030196076994E+08 0.5999999999488E-01 0.0000000000000E+00 0.7166666666668E+02
A4 62
 0.2030196076994E+08 0.5999999999920E-01 0.0000000000000E+00 0.7166666666668E+02
A4 63
 0.2030196076994E+08 0.6000000000743E-01 0.0000000000000E+00 0.7166666666667E+02
A4 64
 0.2030196076993E+08 0.6000000000882E-01 0.0000000000000E+00 0.7166666666666E+02
A4 65
 0.2030196076994E+08 0.6000000000443E-01 0.0000000000000E+00 0.7166666666666E+02
A4 66
 0.2030196076993E+08 0.5999999999487E-01 0.0000000000000E+00 0.7166666666666E+02
A4 67
 0.2030196076993E+08 0.6000000000330E-01 0.0000000000000E+00 0.7166666666667E+02
A4 68
 0.2030196076993E+08 0.5999999999666E-01 0.0000000000000E+00 0.7166666666667E+02
A4 69
 0.2030196076993E+08 0.6000000000082E-01 0.0000000000000E+00 0.7166666666668E+02
A4 70
 0.2030196076993E+08 0.6000000000525E-01 0.0000000000000E+00 0.7166666666666E+02
A4 71
 0.2030196076993E+08 0.5999999999613E-01 0.0000000000000E+00 0.7166666666665E+02
A4 72
 0.2030196076993E+08 0.6000000000633E-01 0.0000000000000E+00 0.7166666666668E+02
A4 73
 0.2030196076993E+08 0.6000000000174E-01 0.0000000000000E+00 0.7166666666667E+02
A4 74
 0.2030196076994E+08 0.6000000000223E-01 0.0000000000000E+00 0.7166666666665E+02
A4 75
 0.2030196076994E+08 0.6000000000891E-01 0.0000000000000E+00 0.7166666666668E+02
A4 76
 0.2030196076994E+08 0.6000000000619E-01 0.0000000000000E+00 0.7166666666668E+02
A4 77
 0.2030196076993E+08 0.6000000000679E-01 0.0000000000000E+00 0.7166666666665E+02
A4 78
 0.2030196076993E+08 0.6000000000637E-01 0.0000000000000E+00 0.7166666666668E+02
A4 79
 0.2030196076993E+08 0.6000000000304E-01 0.0000000000000E+00 0.7166666666666E+02
A4 80
 0.2030196076993E+08 0.6000000001176E-01 0.0000000000000E+00 0.7166666666667E+02
A4 81
 0.2030196076993E+08 0.5999999999081E-01 0.0000000000000E+00 0.7166666666667E+02
A4 82
 0.2030196076993E+08 0.6000000000915E-01 0.0000000000000E+00 0.7166666666666E+02
A4 83
 0.2030196076993E+08 0.6000000001040E-01 0.0000000000000E+00 0.7166666666666E+02
A4 84
 0.2030196076994E+08 0.6000000001829E-01 0.0000000000000E+00 0.7166666666666E+02
A4 85
 0.2030196076993E+08 0.6000000000136E-01 0.0000000000000E+00 0.7166666666667E+02
A4 86
 0.2030196076994E+08 0.5999999999598E-01 0.0000000000000E+00 0.7166666666667E+02
A4 87
 0.2030196076994E+08 0.6000000000278E-01 0.0000000000000E+00 0.7166666666666E+02
A4 88
 0.2030196076993E+08 0.5999999999661E-01 0.0000000000000E+00 0.7166666666667E+02
A4 89
 0.2030196076993E+08 0.6000000000069E-01 0.0000000000000E+00 0.7166666666667E+02
A4 90
 0.2030196076993E+08 0.5999999999617E-01 0.0000000000000E+00 0.7166666666667E+02
A4 91
 0.2030196076993E+08 0.6000000000748E-01 0.0000000000000E+00 0.7166666666666E+02
A4 92
 0.2030196076993E+08 0.5999999999435E-01 0.0000000000000E+00 0.7166666666667E+02
A4 93
 0.2030196076994E+08 0.6000000000618E-01 0.0000000000000E+00 0.7166666666667E+02
A4 94
 0.2030196076993E+08 0.5999999999722E-01 0.0000000000000E+00 0.7166666666667E+02
A4 95
 0.2030196076993E+08 0.5999999999845E-01 0.0000000000000E+00 0.7166666666667E+02
A4 96
 0.2030196076994E+08 0.5999999999864E-01 0.0000000000000E+00 0.7166666666667E+02
A4 97
 0.2030196076994E+08 0.6000000001456E-01 0.0000000000000E+00 0.7166666666667E+02
A4 98
 0.2030196076993E+08 0.5999999999187E-01 0.0000000000000E+00 0.7166666666667E+02
A4 99
 0.2030196076993E+08 0.5999999999901E-01 0.0000000000000E+00 0.7166666666667E+02
A41 0
 0.2030196076994E+08 0.5999999999653E-01 0.0000000000000E+00 0.7166666666667E+02
A5  1
 0.2040256387245E+08 0.6000000000921E-01 0.0000000000000E+00 0.7222222222222E+02
A5  2
 0.2040256387245E+08 0.5999999999362E-01 0.0000000000000E+00 0.7222222222222E+02
A5  3
 0.2040256387245E+08 0.6000000001352E-01 0.0000000000000E+00 0.7222222222222E+02
A5  4
 0.2040256387245E+08 0.6000000002119E-01 0.0000000000000E+00 0.7222222222222E+02
A5  5
 0.2040256387245E+08 0.5999999999723E-01 0.0000000000000E+00 0.7222222222222E+02
A5  6
 0.2040256387245E+08 0.6000000000462E-01 0.0000000000000E+00 0.7222222222222E+02
A5  7
 0.2040256387245E+08 0.6000000000962E-01 0.0000000000000E+00 0.7222222222222E+02
A5  8
 0.2040256387245E+08 0.5999999999789E-01 0.0000000000000E+00 0.7222222222222E+02
A5  9
 0.2040256387245E+08 0.6000000002387E-01 0.0000000000000E+00 0.7222222222222E+02
A5 10
 0.2040256387245E+08 0.5999999999644E-01 0.0000000000000E+00 0.7222222222222E+02
A5 11
 0.2040256387245E+08 0.5999999999400E-01 0.0000000000000E+00 0.7222222222222E+02
A5 12
 0.2040256387245E+08 0.6000000000186E-01 0.0000000000000E+00 0.7222222222222E+02
A5 13
 0.2040256387245E+08 0.6000000002943E-01 0.0000000000000E+00 0.7222222222222E+02
A5 14
 0.2040256387245E+08 0.6000000000216E-01 0.0000000000000E+00 0.7222222222222E+02
A5 15
 0.2040256387245E+08 0.5999999998099E-01 0.0000000000000E+00 0.7222222222222E+02
A5 16
 0.2040256387245E+08 0.5999999999816E-01 0.0000000000000E+00 0.7222222222222E+02
A5 17
 0.2040256387245E+08 0.6000000003742E-01 0.0000000000000E+00 0.7222222222222E+02
A5 18
 0.2040256387245E+08 0.6000000000798E-01 0.0000000000000E+00 0.7222222222222E+02
A5 19
 0.2040256387245E+08 0.5999999999305E-01 0.0000000000000E+00 0.7222222222222E+02
A5 20
 0.2040256387245E+08 0.6000000000747E-01 0.0000000000000E+00 0.7222222222222E+02
A5 21
 0.2040256387245E+08 0.6000000001001E-01 0.0000000000000E+00 0.7222222222222E+02
A5 22
 0.2040256387245E+08 0.5999999999601E-01 0.0000000000000E+00 0.7222222222222E+02
A5 23
 0.2040256387245E+08 0.6000000000754E-01 0.0000000000000E+00 0.7222222222222E+02
A5 24
 0.2040256387245E+08 0.6000000002238E-01 0.0000000000000E+00 0.7222222222222E+02
A5 25
 0.2040256387245E+08 0.6000000001458E-01 0.0000000000000E+00 0.7222222222222E+02
A5 26
 0.2040256387245E+08 0.6000000001654E-01 0.0000000000000E+00 0.7222222222222E+02
A5 27
 0.2040256387245E+08 0.6000000001188E-01 0.0000000000000E+00 0.7222222222222E+02
A5 28
 0.2040256387245E+08 0.5999999998833E-01 0.0000000000000E+00 0.7222222222222E+02
A5 29
 0.2040256387245E+08 0.5999999997986E-01 0.0000000000000E+00 0.7222222222222E+02
A5 30
 0.2040256387245E+08 0.6000000000320E-01 0.0000000000000E+00 0.7222222222222E+02
A5 31
 0.2040256387245E+08 0.6000000000785E-01 0.0000000000000E+00 0.7222222222222E+02
A5 32
 0.2040256387245E+08 0.6000000000075E-01 0.0000000000000E+00 0.7222222222222E+02
A5 33
 0.2040256387245E+08 0.6000000000748E-01 0.0000000000000E+00 0.7222222222222E+02
A5 34
 0.2040256387245E+08 0.6000000000187E-01 0.0000000000000E+00 0.7222222222222E+02
A5 35
 0.2040256387245E+08 0.5999999999526E-01 0.0000000000000E+00 0.7222222222221E+02
A5 36
 0.2040256387245E+08 0.6000000001202E-01 0.0000000000000E+00 0.7222222222221E+02
A5 37
 0.2040256387245E+08 0.6000000001094E-01 0.0000000000000E+00 0.7222222222221E+02
A5 38
 0.2040256387245E+08 0.6000000001219E-01 0.0000000000000E+00 0.7222222222221E+02
A5 39
 0.2040256387245E+08 0.6000000000819E-01 0.0000000000000E+00 0.7222222222221E+02
A5 40
 0.2040256387245E+08 0.5999999998324E-01 0.0000000000000E+00 0.7222222222221E+02
A5 41
 0.2040256387245E+08 0.6000000000671E-01 0.0000000000000E+00 0.7222222222221E+02
A5 42
 0.2040256387245E+08 0.5999999999887E-01 0.0000000000000E+00 0.7222222222221E+02
A5 43
 0.2040256387245E+08 0.5999999999876E-01 0.0000000000000E+00 0.7222222222221E+02
A5 44
 0.2040256387245E+08 0.6000000002519E-01 0.0000000000000E+00 0.7222222222221E+02
A5 45
 0.2040256387245E+08 0.6000000000041E-01 0.0000000000000E+00 0.7222222222221E+02
A5 46
 0.2040256387245E+08 0.6000000001183E-01 0.0000000000000E+00 0.7222222222222E+02
A5 47
 0.2040256387245E+08 0.6000000000417E-01 0.0000000000000E+00 0.7222222222222E+02
A5 48
 0.2040256387245E+08 0.6000000000605E-01 0.0000000000000E+00 0.7222222222222E+02
A5 49
 0.2040256387245E+08 0.5999999999344E-01 0.0000000000000E+00 0.7222222222222E+02
A5 50
 0.2040256387245E+08 0.5999999999473E-01 0.0000000000000E+00 0.7222222222222E+02
A5 51
 0.2040256387245E+08 0.5999999999326E-01 0.0000000000000E+00 0.7222222222223E+02
A5 52
 0.2040256387245E+08 0.5999999999816E-01 0.0000000000000E+00 0.7222222222223E+02
A5 53
 0.2040256387245E+08 0.5999999999672E-01 0.0000000000000E+00 0.7222222222223E+02
A5 54
 0.2040256387245E+08 0.6000000000927E-01 0.0000000000000E+00 0.7222222222223E+02
A5 55
 0.2040256387245E+08 0.6000000000295E-01 0.0000000000000E+00 0.7222222222223E+02
A5 56
 0.2040256387245E+08 0.5999999998341E-01 0.0000000000000E+00 0.7222222222224E+02
A5 57
 0.2040256387245E+08 0.5999999999500E-01 0.0000000000000E+00 0.7222222222224E+02
A5 58
 0.2040256387245E+08 0.6000000000590E-01 0.0000000000000E+00 0.7222222222223E+02
A5 59
 0.2040256387246E+08 0.6000000000793E-01 0.0000000000000E+00 0.7222222222222E+02
A5 60
 0.2040256387246E+08 0.6000000001702E-01 0.0000000000000E+00 0.7222222222221E+02
A5 61
 0.2040256387246E+08 0.6000000000229E-01 0.0000000000000E+00 0.7222222222223E+02
A5 62
 0.2040256387246E+08 0.5999999999250E-01 0.0000000000000E+00 0.7222222222223E+02
A5 63
 0.2040256387246E+08 0.5999999999493E-01 0.0000000000000E+00 0.7222222222222E+02
A5 64
 0.2040256387246E+08 0.6000000000283E-01 0.0000000000000E+00 0.7222222222221E+02
A5 65
 0.2040256387246E+08 0.6000000001176E-01 0.0000000000000E+00 0.7222222222222E+02
A5 66
 0.2040256387245E+08 0.5999999999783E-01 0.0000000000000E+00 0.7222222222221E+02
A5 67
 0.2040256387245E+08 0.6000000000334E-01 0.0000000000000E+00 0.7222222222223E+02
A5 68
 0.2040256387245E+08 0.6000000000422E-01 0.0000000000000E+00 0.7222222222223E+02
A5 69
 0.2040256387245E+08 0.6000000000609E-01 0.0000000000000E+00 0.7222222222224E+02
A5 70
 0.2040256387245E+08 0.5999999999858E-01 0.0000000000000E+00 0.7222222222221E+02
A5 71
 0.2040256387245E+08 0.6000000002788E-01 0.0000000000000E+00 0.7222222222220E+02
A5 72
 0.2040256387245E+08 0.5999999998094E-01 0.0000000000000E+00 0.7222222222223E+02
A5 73
 0.2040256387245E+08 0.5999999999908E-01 0.0000000000000E+00 0.7222222222222E+02
A5 74
 0.2040256387246E+08 0.6000000000425E-01 0.0000000000000E+00 0.7222222222221E+02
A5 75
 0.2040256387246E+08 0.5999999999204E-01 0.0000000000000E+00 0.7222222222223E+02
A5 76
 0.2040256387246E+08 0.6000000000012E-01 0.0000000000000E+00 0.7222222222223E+02
A5 77
 0.2040256387246E+08 0.6000000001754E-01 0.0000000000000E+00 0.7222222222220E+02
A5 78
 0.2040256387246E+08 0.6000000000632E-01 0.0000000000000E+00 0.7222222222223E+02
A5 79
 0.2040256387246E+08 0.6000000001069E-01 0.0000000000000E+00 0.7222222222221E+02
A5 80
 0.2040256387246E+08 0.6000000001335E-01 0.0000000000000E+00 0.7222222222223E+02
A5 81
 0.2040256387245E+08 0.5999999999788E-01 0.0000000000000E+00 0.7222222222223E+02
A5 82
 0.2040256387245E+08 0.6000000000041E-01 0.0000000000000E+00 0.7222222222222E+02
A5 83
 0.2040256387245E+08 0.5999999999239E-01 0.0000000000000E+00 0.7222222222222E+02
A5 84
 0.2040256387246E+08 0.6000000000708E-01 0.0000000000000E+00 0.7222222222222E+02
A5 85
 0.2040256387245E+08 0.5999999999859E-01 0.0000000000000E+00 0.7222222222223E+02
A5 86
 0.2040256387246E+08 0.6000000000264E-01 0.0000000000000E+00 0.7222222222222E+02
A5 87
 0.2040256387246E+08 0.6000000001389E-01 0.0000000000000E+00 0.7222222222221E+02
A5 88
 0.2040256387245E+08 0.6000000000081E-01 0.0000000000000E+00 0.7222222222223E+02
A5 89
 0.2040256387245E+08 0.6000000000799E-01 0.0000000000000E+00 0.7222222222222E+02
A5 90
 0.2040256387245E+08 0.5999999999117E-01 0.0000000000000E+00 0.7222222222222E+02
A5 91
 0.2040256387246E+08 0.6000000000948E-01 0.0000000000000E+00 0.7222222222222E+02
A5 92
 0.2040256387245E+08 0.5999999998304E-01 0.0000000000000E+00 0.7222222222223E+02
A5 93
 0.2040256387246E+08 0.6000000000481E-01 0.0000000000000E+00 0.7222222222222E+02
A5 94
 0.2040256387246E+08 0.6000000002277E-01 0.0000000000000E+00 0.7222222222222E+02
A5 95
 0.2040256387245E+08 0.6000000000556E-01 0.0000000000000E+00 0.7222222222222E+02
A5 96
 0.2040256387246E+08 0.6000000002137E-01 0.0000000000000E+00 0.7222222222222E+02
A5 97
 0.2040256387246E+08 0.6000000000745E-01 0.0000000000000E+00 0.7222222222222E+02
A5 98
 0.2040256387245E+08 0.6000000000080E-01 0.0000000000000E+00 0.7222222222222E+02
A5 99
 0.2040256387245E+08 0.6000000000318E-01 0.0000000000000E+00 0.7222222222222E+02
A51 0
 0.2040256387246E+08 0.6000000000934E-01 0.0000000000000E+00 0.7222222222222E+02
A6  1
 0.2050314150570E+08 0.5999999999007E-01 0.0000000000000E+00 0.7277777777777E+02
A6  2
 0.2050314150570E+08 0.5999999999291E-01 0.0000000000000E+00 0.7277777777777E+02
A6  3
 0.2050314150570E+08 0.6000000002965E-01 0.0000000000000E+00 0.7277777777777E+02
A6  4
 0.2050314150570E+08 0.6000000001949E-01 0.0000000000000E+00 0.7277777777777E+02
A6  5
 0.2050314150570E+08 0.5999999999348E-01 0.0000000000000E+00 0.7277777777777E+02
A6  6
 0.2050314150570E+08 0.5999999999344E-01 0.0000000000000E+00 0.7277777777777E+02
A6  7
 0.2050314150570E+08 0.5999999997669E-01 0.0000000000000E+00 0.7277777777777E+02
A6  8
 0.2050314150570E+08 0.6000000000895E-01 0.0000000000000E+00 0.7277777777777E+02
A6  9
 0.2050314150570E+08 0.5999999998918E-01 0.0000000000000E+00 0.7277777777777E+02
A6 10
 0.2050314150570E+08 0.5999999999795E-01 0.0000000000000E+00 0.7277777777777E+02
A6 11
 0.2050314150570E+08 0.6000000000164E-01 0.0000000000000E+00 0.7277777777777E+02
A6 12
 0.2050314150570E+08 0.5999999999904E-01 0.0000000000000E+00 0.7277777777777E+02
A6 13
 0.2050314150570E+08 0.6000000001351E-01 0.0000000000000E+00 0.7277777777777E+02
A6 14
 0.2050314150570E+08 0.5999999998720E-01 0.0000000000000E+00 0.7277777777777E+02
A6 15
 0.2050314150570E+08 0.6000000000247E-01 0.0000000000000E+00 0.7277777777777E+02
A6 16
 0.2050314150570E+08 0.5999999998490E-01 0.0000000000000E+00 0.7277777777777E+02
A6 17
 0.2050314150570E+08 0.5999999999830E-01 0.0000000000000E+00 0.7277777777777E+02
A6 18
 0.2050314150570E+08 0.5999999997483E-01 0.0000000000000E+00 0.7277777777777E+02
A6 19
 0.2050314150570E+08 0.6000000000977E-01 0.0000000000000E+00 0.7277777777777E+02
A6 20
 0.2050314150570E+08 0.5999999997813E-01 0.0000000000000E+00 0.7277777777777E+02
A6 21
 0.2050314150570E+08 0.5999999999445E-01 0.0000000000000E+00 0.7277777777777E+02
A6 22
 0.2050314150570E+08 0.5999999999174E-01 0.0000000000000E+00 0.7277777777777E+02
A6 23
 0.2050314150570E+08 0.6000000000938E-01 0.0000000000000E+00 0.7277777777777E+02
A6 24
 0.2050314150570E+08 0.5999999999551E-01 0.0000000000000E+00 0.7277777777777E+02
A6 25
 0.2050314150570E+08 0.6000000000439E-01 0.0000000000000E+00 0.7277777777777E+02
A6 26
 0.2050314150570E+08 0.5999999999389E-01 0.0000000000000E+00 0.7277777777777E+02
A6 27
 0.2050314150570E+08 0.5999999999670E-01 0.0000000000000E+00 0.7277777777777E+02
A6 28
 0.2050314150570E+08 0.6000000000801E-01 0.0000000000000E+00 0.7277777777777E+02
A6 29
 0.2050314150570E+08 0.6000000000859E-01 0.0000000000000E+00 0.7277777777777E+02
A6 30
 0.2050314150570E+08 0.6000000001702E-01 0.0000000000000E+00 0.7277777777777E+02
A6 31
 0.2050314150570E+08 0.5999999999370E-01 0.0000000000000E+00 0.7277777777777E+02
A6 32
 0.2050314150570E+08 0.5999999999785E-01 0.0000000000000E+00 0.7277777777777E+02
A6 33
 0.2050314150570E+08 0.6000000001140E-01 0.0000000000000E+00 0.7277777777777E+02
A6 34
 0.2050314150570E+08 0.5999999999870E-01 0.0000000000000E+00 0.7277777777777E+02
A6 35
 0.2050314150570E+08 0.6000000000405E-01 0.0000000000000E+00 0.7277777777777E+02
A6 36
 0.2050314150570E+08 0.6000000001230E-01 0.0000000000000E+00 0.7277777777777E+02
A6 37
 0.2050314150570E+08 0.6000000000861E-01 0.0000000000000E+00 0.7277777777777E+02
A6 38
 0.2050314150570E+08 0.5999999998148E-01 0.0000000000000E+00 0.7277777777777E+02
A6 39
 0.2050314150570E+08 0.5999999999276E-01 0.0000000000000E+00 0.7277777777777E+02
A6 40
 0.2050314150570E+08 0.6000000002424E-01 0.0000000000000E+00 0.7277777777777E+02
A6 41
 0.2050314150570E+08 0.6000000001965E-01 0.0000000000000E+00 0.7277777777777E+02
A6 42
 0.2050314150570E+08 0.6000000002439E-01 0.0000000000000E+00 0.7277777777777E+02
A6 43
 0.2050314150570E+08 0.6000000001093E-01 0.0000000000000E+00 0.7277777777777E+02
A6 44
 0.2050314150570E+08 0.6000000001682E-01 0.0000000000000E+00 0.7277777777777E+02
A6 45
 0.2050314150570E+08 0.6000000000061E-01 0.0000000000000E+00 0.7277777777777E+02
A6 46
 0.2050314150570E+08 0.5999999998856E-01 0.0000000000000E+00 0.7277777777777E+02
A6 47
 0.2050314150570E+08 0.6000000001229E-01 0.0000000000000E+00 0.7277777777777E+02
A6 48
 0.2050314150570E+08 0.5999999998174E-01 0.0000000000000E+00 0.7277777777778E+02
A6 49
 0.2050314150570E+08 0.6000000001843E-01 0.0000000000000E+00 0.7277777777777E+02
A6 50
 0.2050314150570E+08 0.6000000001413E-01 0.0000000000000E+00 0.7277777777778E+02
A6 51
 0.2050314150570E+08 0.5999999999206E-01 0.0000000000000E+00 0.7277777777778E+02
A6 52
 0.2050314150570E+08 0.5999999997259E-01 0.0000000000000E+00 0.7277777777779E+02
A6 53
 0.2050314150570E+08 0.6000000001907E-01 0.0000000000000E+00 0.7277777777778E+02
A6 54
 0.2050314150570E+08 0.6000000001114E-01 0.0000000000000E+00 0.7277777777778E+02
A6 55
 0.2050314150570E+08 0.5999999999200E-01 0.0000000000000E+00 0.7277777777779E+02
A6 56
 0.2050314150570E+08 0.5999999999950E-01 0.0000000000000E+00 0.7277777777779E+02
A6 57
 0.2050314150570E+08 0.5999999998393E-01 0.0000000000000E+00 0.7277777777780E+02
A6 58
 0.2050314150570E+08 0.6000000000691E-01 0.0000000000000E+00 0.7277777777778E+02
A6 59
 0.2050314150570E+08 0.5999999999611E-01 0.0000000000000E+00 0.7277777777777E+02
A6 60
 0.2050314150570E+08 0.6000000001804E-01 0.0000000000000E+00 0.7277777777777E+02
A6 61
 0.2050314150570E+08 0.5999999997872E-01 0.0000000000000E+00 0.7277777777779E+02
A6 62
 0.2050314150570E+08 0.6000000000816E-01 0.0000000000000E+00 0.7277777777779E+02
A6 63
 0.2050314150570E+08 0.6000000001102E-01 0.0000000000000E+00 0.7277777777778E+02
A6 64
 0.2050314150570E+08 0.6000000002132E-01 0.0000000000000E+00 0.7277777777777E+02
A6 65
 0.2050314150570E+08 0.5999999999090E-01 0.0000000000000E+00 0.7277777777778E+02
A6 66
 0.2050314150570E+08 0.6000000001741E-01 0.0000000000000E+00 0.7277777777777E+02
A6 67
 0.2050314150570E+08 0.5999999998860E-01 0.0000000000000E+00 0.7277777777778E+02
A6 68
 0.2050314150570E+08 0.6000000000946E-01 0.0000000000000E+00 0.7277777777779E+02
A6 69
 0.2050314150570E+08 0.5999999999995E-01 0.0000000000000E+00 0.7277777777779E+02
A6 70
 0.2050314150570E+08 0.6000000001613E-01 0.0000000000000E+00 0.7277777777777E+02
A6 71
 0.2050314150570E+08 0.5999999999389E-01 0.0000000000000E+00 0.7277777777776E+02
A6 72
 0.2050314150570E+08 0.6000000001218E-01 0.0000000000000E+00 0.7277777777779E+02
A6 73
 0.2050314150570E+08 0.6000000000167E-01 0.0000000000000E+00 0.7277777777778E+02
A6 74
 0.2050314150570E+08 0.6000000000549E-01 0.0000000000000E+00 0.7277777777776E+02
A6 75
 0.2050314150570E+08 0.5999999999556E-01 0.0000000000000E+00 0.7277777777779E+02
A6 76
 0.2050314150570E+08 0.6000000001453E-01 0.0000000000000E+00 0.7277777777779E+02
A6 77
 0.2050314150570E+08 0.6000000000158E-01 0.0000000000000E+00 0.7277777777776E+02
A6 78
 0.2050314150570E+08 0.5999999999009E-01 0.0000000000000E+00 0.7277777777779E+02
A6 79
 0.2050314150570E+08 0.5999999999412E-01 0.0000000000000E+00 0.7277777777777E+02
A6 80
 0.2050314150570E+08 0.5999999998618E-01 0.0000000000000E+00 0.7277777777778E+02
A6 81
 0.2050314150570E+08 0.5999999999861E-01 0.0000000000000E+00 0.7277777777778E+02
A6 82
 0.2050314150570E+08 0.6000000000465E-01 0.0000000000000E+00 0.7277777777778E+02
A6 83
 0.2050314150570E+08 0.6000000000200E-01 0.0000000000000E+00 0.7277777777777E+02
A6 84
 0.2050314150570E+08 0.6000000000170E-01 0.0000000000000E+00 0.7277777777778E+02
A6 85
 0.2050314150570E+08 0.5999999999892E-01 0.0000000000000E+00 0.7277777777778E+02
A6 86
 0.2050314150570E+08 0.6000000000978E-01 0.0000000000000E+00 0.7277777777778E+02
A6 87
 0.2050314150570E+08 0.6000000000362E-01 0.0000000000000E+00 0.7277777777777E+02
A6 88
 0.2050314150570E+08 0.5999999999785E-01 0.0000000000000E+00 0.7277777777778E+02
A6 89
 0.2050314150570E+08 0.6000000001600E-01 0.0000000000000E+00 0.7277777777778E+02
A6 90
 0.2050314150570E+08 0.6000000000370E-01 0.0000000000000E+00 0.7277777777778E+02
A6 91
 0.2050314150570E+08 0.6000000002246E-01 0.0000000000000E+00 0.7277777777777E+02
A6 92
 0.2050314150570E+08 0.6000000001399E-01 0.0000000000000E+00 0.7277777777778E+02
A6 93
 0.2050314150570E+08 0.5999999999097E-01 0.0000000000000E+00 0.7277777777778E+02
A6 94
 0.2050314150570E+08 0.6000000000282E-01 0.0000000000000E+00 0.7277777777778E+02
A6 95
 0.2050314150570E+08 0.6000000000673E-01 0.0000000000000E+00 0.7277777777778E+02
A6 96
 0.2050314150570E+08 0.5999999999434E-01 0.0000000000000E+00 0.7277777777778E+02
A6 97
 0.2050314150570E+08 0.5999999999073E-01 0.0000000000000E+00 0.7277777777778E+02
A6 98
 0.2050314150570E+08 0.6000000001099E-01 0.0000000000000E+00 0.7277777777778E+02
A6 99
 0.2050314150570E+08 0.5999999999348E-01 0.0000000000000E+00 0.7277777777778E+02
A61 0
 0.2050314150570E+08 0.5999999997373E-01 0.0000000000000E+00 0.7277777777778E+02
A7  1
 0.2060369353566E+08 0.6000000001576E-01 0.0000000000000E+00 0.7333333333333E+02
A7  2
 0.2060369353566E+08 0.6000000000473E-01 0.0000000000000E+00 0.7333333333333E+02
A7  3
 0.2060369353566E+08 0.5999999999323E-01 0.0000000000000E+00 0.7333333333333E+02
A7  4
 0.2060369353566E+08 0.6000000000742E-01 0.0000000000000E+00 0.7333333333333E+02
A7  5
 0.2060369353566E+08 0.6000000000359E-01 0.0000000000000E+00 0.7333333333333E+02
A7  6
 0.2060369353566E+08 0.5999999999007E-01 0.0000000000000E+00 0.7333333333333E+02
A7  7
 0.2060369353566E+08 0.6000000000819E-01 0.0000000000000E+00 0.7333333333333E+02
A7  8
 0.2060369353566E+08 0.5999999999950E-01 0.0000000000000E+00 0.7333333333333E+02
A7  9
 0.2060369353566E+08 0.6000000002731E-01 0.0000000000000E+00 0.7333333333333E+02
A7 10
 0.2060369353566E+08 0.5999999999977E-01 0.0000000000000E+00 0.7333333333333E+02
A7 11
 0.2060369353566E+08 0.6000000001526E-01 0.0000000000000E+00 0.7333333333333E+02
A7 12
 0.2060369353566E+08 0.5999999999460E-01 0.0000000000000E+00 0.7333333333333E+02
A7 13
 0.2060369353566E+08 0.6000000001276E-01 0.0000000000000E+00 0.7333333333333E+02
A7 14
 0.2060369353566E+08 0.5999999997624E-01 0.0000000000000E+00 0.7333333333333E+02
A7 15
 0.2060369353566E+08 0.5999999999357E-01 0.0000000000000E+00 0.7333333333333E+02
A7 16
 0.2060369353566E+08 0.6000000002565E-01 0.0000000000000E+00 0.7333333333333E+02
A7 17
 0.2060369353566E+08 0.6000000002209E-01 0.0000000000000E+00 0.7333333333333E+02
A7 18
 0.2060369353566E+08 0.5999999999374E-01 0.0000000000000E+00 0.7333333333333E+02
A7 19
 0.2060369353566E+08 0.6000000002287E-01 0.0000000000000E+00 0.7333333333333E+02
A7 20
 0.2060369353566E+08 0.5999999998895E-01 0.0000000000000E+00 0.7333333333333E+02
A7 21
 0.2060369353566E+08 0.6000000001772E-01 0.0000000000000E+00 0.7333333333333E+02
A7 22
 0.2060369353566E+08 0.6000000000642E-01 0.0000000000000E+00 0.7333333333333E+02
A7 23
 0.2060369353566E+08 0.5999999999747E-01 0.0000000000000E+00 0.7333333333333E+02
A7 24
 0.2060369353566E+08 0.6000000002687E-01 0.0000000000000E+00 0.7333333333333E+02
A7 25
 0.2060369353566E+08 0.6000000003453E-01 0.0000000000000E+00 0.7333333333333E+02
A7 26
 0.2060369353566E+08 0.5999999999677E-01 0.0000000000000E+00 0.7333333333333E+02
A7 27
 0.2060369353566E+08 0.6000000001165E-01 0.0000000000000E+00 0.7333333333333E+02
A7 28
 0.2060369353566E+08 0.6000000000797E-01 0.0000000000000E+00 0.7333333333333E+02
A7 29
 0.2060369353566E+08 0.5999999998566E-01 0.0000000000000E+00 0.7333333333333E+02
A7 30
 0.2060369353566E+08 0.5999999999732E-01 0.0000000000000E+00 0.7333333333333E+02
A7 31
 0.2060369353566E+08 0.6000000001176E-01 0.0000000000000E+00 0.7333333333333E+02
A7 32
 0.2060369353566E+08 0.6000000000236E-01 0.0000000000000E+00 0.7333333333333E+02
A7 33
 0.2060369353566E+08 0.6000000001793E-01 0.0000000000000E+00 0.7333333333333E+02
A7 34
 0.2060369353566E+08 0.5999999999652E-01 0.0000000000000E+00 0.7333333333333E+02
A7 35
 0.2060369353566E+08 0.5999999996940E-01 0.0000000000000E+00 0.7333333333333E+02
A7 36
 0.2060369353566E+08 0.6000000000163E-01 0.0000000000000E+00 0.7333333333333E+02
A7 37
 0.2060369353566E+08 0.6000000001401E-01 0.0000000000000E+00 0.7333333333333E+02
A7 38
 0.2060369353566E+08 0.6000000001296E-01 0.0000000000000E+00 0.7333333333333E+02
A7 39
 0.2060369353566E+08 0.6000000000744E-01 0.0000000000000E+00 0.7333333333333E+02
A7 40
 0.2060369353566E+08 0.6000000002220E-01 0.0000000000000E+00 0.7333333333332E+02
A7 41
 0.2060369353566E+08 0.5999999999823E-01 0.0000000000000E+00 0.7333333333332E+02
A7 42
 0.2060369353566E+08 0.6000000000334E-01 0.0000000000000E+00 0.7333333333332E+02
A7 43
 0.2060369353566E+08 0.6000000000278E-01 0.0000000000000E+00 0.7333333333332E+02
A7 44
 0.2060369353566E+08 0.6000000001869E-01 0.0000000000000E+00 0.7333333333332E+02
A7 45
 0.2060369353566E+08 0.5999999998496E-01 0.0000000000000E+00 0.7333333333333E+02
A7 46
 0.2060369353566E+08 0.5999999999621E-01 0.0000000000000E+00 0.7333333333333E+02
A7 47
 0.2060369353566E+08 0.6000000001149E-01 0.0000000000000E+00 0.7333333333332E+02
A7 48
 0.2060369353566E+08 0.5999999999529E-01 0.0000000000000E+00 0.7333333333333E+02
A7 49
 0.2060369353566E+08 0.5999999999974E-01 0.0000000000000E+00 0.7333333333333E+02
A7 50
 0.2060369353566E+08 0.6000000000720E-01 0.0000000000000E+00 0.7333333333333E+02
A7 51
 0.2060369353566E+08 0.6000000000362E-01 0.0000000000000E+00 0.7333333333333E+02
A7 52
 0.2060369353566E+08 0.6000000001139E-01 0.0000000000000E+00 0.7333333333334E+02
A7 53
 0.2060369353566E+08 0.5999999998258E-01 0.0000000000000E+00 0.7333333333334E+02
A7 54
 0.2060369353566E+08 0.5999999999509E-01 0.0000000000000E+00 0.7333333333334E+02
A7 55
 0.2060369353566E+08 0.6000000000664E-01 0.0000000000000E+00 0.7333333333334E+02
A7 56
 0.2060369353566E+08 0.6000000002012E-01 0.0000000000000E+00 0.7333333333334E+02
A7 57
 0.2060369353566E+08 0.6000000000630E-01 0.0000000000000E+00 0.7333333333335E+02
A7 58
 0.2060369353566E+08 0.5999999999261E-01 0.0000000000000E+00 0.7333333333334E+02
A7 59
 0.2060369353566E+08 0.6000000001060E-01 0.0000000000000E+00 0.7333333333333E+02
A7 60
 0.2060369353566E+08 0.5999999999601E-01 0.0000000000000E+00 0.7333333333333E+02
A7 61
 0.2060369353566E+08 0.6000000001363E-01 0.0000000000000E+00 0.7333333333334E+02
A7 62
 0.2060369353566E+08 0.5999999999058E-01 0.0000000000000E+00 0.7333333333334E+02
A7 63
 0.2060369353566E+08 0.5999999998361E-01 0.0000000000000E+00 0.7333333333333E+02
A7 64
 0.2060369353566E+08 0.5999999998668E-01 0.0000000000000E+00 0.7333333333333E+02
A7 65
 0.2060369353566E+08 0.6000000000843E-01 0.0000000000000E+00 0.7333333333333E+02
A7 66
 0.2060369353566E+08 0.5999999999832E-01 0.0000000000000E+00 0.7333333333332E+02
A7 67
 0.2060369353566E+08 0.6000000002222E-01 0.0000000000000E+00 0.7333333333334E+02
A7 68
 0.2060369353566E+08 0.5999999998592E-01 0.0000000000000E+00 0.7333333333334E+02
A7 69
 0.2060369353566E+08 0.5999999998378E-01 0.0000000000000E+00 0.7333333333335E+02
A7 70
 0.2060369353566E+08 0.6000000001861E-01 0.0000000000000E+00 0.7333333333332E+02
A7 71
 0.2060369353566E+08 0.6000000003025E-01 0.0000000000000E+00 0.7333333333332E+02
A7 72
 0.2060369353566E+08 0.5999999999857E-01 0.0000000000000E+00 0.7333333333334E+02
A7 73
 0.2060369353566E+08 0.6000000000179E-01 0.0000000000000E+00 0.7333333333333E+02
A7 74
 0.2060369353566E+08 0.6000000000956E-01 0.0000000000000E+00 0.7333333333332E+02
A7 75
 0.2060369353566E+08 0.6000000000303E-01 0.0000000000000E+00 0.7333333333334E+02
A7 76
 0.2060369353566E+08 0.5999999998705E-01 0.0000000000000E+00 0.7333333333334E+02
A7 77
 0.2060369353567E+08 0.6000000002733E-01 0.0000000000000E+00 0.7333333333331E+02
A7 78
 0.2060369353566E+08 0.5999999999778E-01 0.0000000000000E+00 0.7333333333334E+02
A7 79
 0.2060369353566E+08 0.6000000002525E-01 0.0000000000000E+00 0.7333333333332E+02
A7 80
 0.2060369353566E+08 0.5999999999255E-01 0.0000000000000E+00 0.7333333333334E+02
A7 81
 0.2060369353566E+08 0.6000000000366E-01 0.0000000000000E+00 0.7333333333334E+02
A7 82
 0.2060369353566E+08 0.6000000000569E-01 0.0000000000000E+00 0.7333333333333E+02
A7 83
 0.2060369353566E+08 0.6000000001532E-01 0.0000000000000E+00 0.7333333333333E+02
A7 84
 0.2060369353566E+08 0.6000000000570E-01 0.0000000000000E+00 0.7333333333333E+02
A7 85
 0.2060369353566E+08 0.6000000000807E-01 0.0000000000000E+00 0.7333333333334E+02
A7 86
 0.2060369353566E+08 0.5999999998764E-01 0.0000000000000E+00 0.7333333333334E+02
A7 87
 0.2060369353567E+08 0.6000000002346E-01 0.0000000000000E+00 0.7333333333333E+02
A7 88
 0.2060369353566E+08 0.6000000002113E-01 0.0000000000000E+00 0.7333333333334E+02
A7 89
 0.2060369353566E+08 0.6000000000364E-01 0.0000000000000E+00 0.7333333333333E+02
A7 90
 0.2060369353566E+08 0.6000000001125E-01 0.0000000000000E+00 0.7333333333334E+02
A7 91
 0.2060369353567E+08 0.6000000000333E-01 0.0000000000000E+00 0.7333333333333E+02
A7 92
 0.2060369353566E+08 0.5999999998497E-01 0.0000000000000E+00 0.7333333333334E+02
A7 93
 0.2060369353566E+08 0.5999999999762E-01 0.0000000000000E+00 0.7333333333333E+02
A7 94
 0.2060369353566E+08 0.5999999999357E-01 0.0000000000000E+00 0.7333333333333E+02
A7 95
 0.2060369353566E+08 0.6000000001592E-01 0.0000000000000E+00 0.7333333333333E+02
A7 96
 0.2060369353566E+08 0.5999999999965E-01 0.0000000000000E+00 0.7333333333333E+02
A7 97
 0.2060369353566E+08 0.6000000000676E-01 0.0000000000000E+00 0.7333333333333E+02
A7 98
 0.2060369353566E+08 0.6000000001489E-01 0.0000000000000E+00 0.7333333333333E+02
A7 99
 0.2060369353566E+08 0.6000000002416E-01 0.0000000000000E+00 0.7333333333333E+02
A71 0
 0.2060369353566E+08 0.5999999997061E-01 0.0000000000000E+00 0.7333333333333E+02
A8  1
 0.2070421982919E+08 0.5999999999454E-01 0.0000000000000E+00 0.7388888888888E+02
A8  2
 0.2070421982919E+08 0.6000000001932E-01 0.0000000000000E+00 0.7388888888888E+02
A8  3
 0.2070421982919E+08 0.6000000000050E-01 0.0000000000000E+00 0.7388888888888E+02
A8  4
 0.2070421982919E+08 0.6000000000608E-01 0.0000000000000E+00 0.7388888888888E+02
A8  5
 0.2070421982919E+08 0.6000000001944E-01 0.0000000000000E+00 0.7388888888888E+02
A8  6
 0.2070421982919E+08 0.5999999997951E-01 0.0000000000000E+00 0.7388888888888E+02
A8  7
 0.2070421982919E+08 0.6000000001761E-01 0.0000000000000E+00 0.7388888888888E+02
A8  8
 0.2070421982919E+08 0.6000000001971E-01 0.0000000000000E+00 0.7388888888888E+02
A8  9
 0.2070421982919E+08 0.5999999998902E-01 0.0000000000000E+00 0.7388888888888E+02
A8 10
 0.2070421982919E+08 0.6000000001322E-01 0.0000000000000E+00 0.7388888888888E+02
A8 11
 0.2070421982919E+08 0.5999999998683E-01 0.0000000000000E+00 0.7388888888888E+02
A8 12
 0.2070421982919E+08 0.6000000001474E-01 0.0000000000000E+00 0.7388888888888E+02
A8 13
 0.2070421982919E+08 0.5999999999631E-01 0.0000000000000E+00 0.7388888888888E+02
A8 14
 0.2070421982919E+08 0.6000000000401E-01 0.0000000000000E+00 0.7388888888888E+02
A8 15
 0.2070421982919E+08 0.5999999999304E-01 0.0000000000000E+00 0.7388888888888E+02
A8 16
 0.2070421982919E+08 0.6000000000782E-01 0.0000000000000E+00 0.7388888888888E+02
A8 17
 0.2070421982919E+08 0.6000000001613E-01 0.0000000000000E+00 0.7388888888888E+02
A8 18
 0.2070421982919E+08 0.5999999998626E-01 0.0000000000000E+00 0.7388888888888E+02
A8 19
 0.2070421982919E+08 0.6000000000249E-01 0.0000000000000E+00 0.7388888888888E+02
A8 20
 0.2070421982919E+08 0.6000000000936E-01 0.0000000000000E+00 0.7388888888888E+02
A8 21
 0.2070421982919E+08 0.6000000001610E-01 0.0000000000000E+00 0.7388888888888E+02
A8 22
 0.2070421982919E+08 0.6000000003090E-01 0.0000000000000E+00 0.7388888888888E+02
A8 23
 0.2070421982919E+08 0.6000000000377E-01 0.0000000000000E+00 0.7388888888888E+02
A8 24
 0.2070421982919E+08 0.5999999999769E-01 0.0000000000000E+00 0.7388888888888E+02
A8 25
 0.2070421982919E+08 0.6000000001624E-01 0.0000000000000E+00 0.7388888888888E+02
A8 26
 0.2070421982919E+08 0.5999999999251E-01 0.0000000000000E+00 0.7388888888889E+02
A8 27
 0.2070421982919E+08 0.6000000001017E-01 0.0000000000000E+00 0.7388888888889E+02
A8 28
 0.2070421982919E+08 0.6000000001321E-01 0.0000000000000E+00 0.7388888888889E+02
A8 29
 0.2070421982919E+08 0.6000000001583E-01 0.0000000000000E+00 0.7388888888889E+02
A8 30
 0.2070421982919E+08 0.6000000000187E-01 0.0000000000000E+00 0.7388888888889E+02
A8 31
 0.2070421982919E+08 0.6000000002012E-01 0.0000000000000E+00 0.7388888888889E+02
A8 32
 0.2070421982919E+08 0.6000000003200E-01 0.0000000000000E+00 0.7388888888889E+02
A8 33
 0.2070421982919E+08 0.5999999997564E-01 0.0000000000000E+00 0.7388888888889E+02
A8 34
 0.2070421982919E+08 0.6000000000956E-01 0.0000000000000E+00 0.7388888888889E+02
A8 35
 0.2070421982919E+08 0.6000000000010E-01 0.0000000000000E+00 0.7388888888889E+02
A8 36
 0.2070421982919E+08 0.6000000000660E-01 0.0000000000000E+00 0.7388888888889E+02
A8 37
 0.2070421982919E+08 0.5999999997442E-01 0.0000000000000E+00 0.7388888888889E+02
A8 38
 0.2070421982919E+08 0.5999999998987E-01 0.0000000000000E+00 0.7388888888889E+02
A8 39
 0.2070421982919E+08 0.6000000001288E-01 0.0000000000000E+00 0.7388888888888E+02
A8 40
 0.2070421982919E+08 0.5999999999709E-01 0.0000000000000E+00 0.7388888888888E+02
A8 41
 0.2070421982919E+08 0.6000000000425E-01 0.0000000000000E+00 0.7388888888888E+02
A8 42
 0.2070421982919E+08 0.5999999999631E-01 0.0000000000000E+00 0.7388888888888E+02
A8 43
 0.2070421982919E+08 0.6000000001225E-01 0.0000000000000E+00 0.7388888888888E+02
A8 44
 0.2070421982919E+08 0.5999999999176E-01 0.0000000000000E+00 0.7388888888888E+02
A8 45
 0.2070421982919E+08 0.6000000001239E-01 0.0000000000000E+00 0.7388888888888E+02
A8 46
 0.2070421982919E+08 0.6000000002186E-01 0.0000000000000E+00 0.7388888888888E+02
A8 47
 0.2070421982919E+08 0.6000000001788E-01 0.0000000000000E+00 0.7388888888888E+02
A8 48
 0.2070421982919E+08 0.6000000003615E-01 0.0000000000000E+00 0.7388888888888E+02
A8 49
 0.2070421982919E+08 0.5999999999558E-01 0.0000000000000E+00 0.7388888888888E+02
A8 50
 0.2070421982919E+08 0.6000000001815E-01 0.0000000000000E+00 0.7388888888889E+02
A8 51
 0.2070421982919E+08 0.6000000001152E-01 0.0000000000000E+00 0.7388888888889E+02
A8 52
 0.2070421982919E+08 0.6000000001331E-01 0.0000000000000E+00 0.7388888888889E+02
A8 53
 0.2070421982919E+08 0.6000000000416E-01 0.0000000000000E+00 0.7388888888890E+02
A8 54
 0.2070421982919E+08 0.5999999999787E-01 0.0000000000000E+00 0.7388888888890E+02
A8 55
 0.2070421982919E+08 0.6000000000965E-01 0.0000000000000E+00 0.7388888888889E+02
A8 56
 0.2070421982919E+08 0.5999999999908E-01 0.0000000000000E+00 0.7388888888889E+02
A8 57
 0.2070421982919E+08 0.5999999999215E-01 0.0000000000000E+00 0.7388888888890E+02
A8 58
 0.2070421982919E+08 0.6000000000184E-01 0.0000000000000E+00 0.7388888888889E+02
A8 59
 0.2070421982919E+08 0.5999999998943E-01 0.0000000000000E+00 0.7388888888889E+02
A8 60
 0.2070421982919E+08 0.5999999999035E-01 0.0000000000000E+00 0.7388888888889E+02
A8 61
 0.2070421982919E+08 0.6000000000494E-01 0.0000000000000E+00 0.7388888888889E+02
A8 62
 0.2070421982919E+08 0.6000000000545E-01 0.0000000000000E+00 0.7388888888890E+02
A8 63
 0.2070421982919E+08 0.6000000002188E-01 0.0000000000000E+00 0.7388888888889E+02
A8 64
 0.2070421982919E+08 0.6000000001664E-01 0.0000000000000E+00 0.7388888888888E+02
A8 65
 0.2070421982919E+08 0.5999999999900E-01 0.0000000000000E+00 0.7388888888889E+02
A8 66
 0.2070421982919E+08 0.6000000001548E-01 0.0000000000000E+00 0.7388888888888E+02
A8 67
 0.2070421982919E+08 0.6000000000226E-01 0.0000000000000E+00 0.7388888888889E+02
A8 68
 0.2070421982919E+08 0.6000000001811E-01 0.0000000000000E+00 0.7388888888890E+02
A8 69
 0.2070421982919E+08 0.6000000001737E-01 0.0000000000000E+00 0.7388888888890E+02
A8 70
 0.2070421982919E+08 0.6000000000759E-01 0.0000000000000E+00 0.7388888888888E+02
A8 71
 0.2070421982919E+08 0.6000000000116E-01 0.0000000000000E+00 0.7388888888888E+02
A8 72
 0.2070421982919E+08 0.6000000001400E-01 0.0000000000000E+00 0.7388888888889E+02
A8 73
 0.2070421982919E+08 0.6000000002192E-01 0.0000000000000E+00 0.7388888888889E+02
A8 74
 0.2070421982919E+08 0.5999999998990E-01 0.0000000000000E+00 0.7388888888888E+02
A8 75
 0.2070421982919E+08 0.6000000001288E-01 0.0000000000000E+00 0.7388888888890E+02
A8 76
 0.2070421982919E+08 0.5999999999684E-01 0.0000000000000E+00 0.7388888888890E+02
A8 77
 0.2070421982919E+08 0.6000000000048E-01 0.0000000000000E+00 0.7388888888887E+02
A8 78
 0.2070421982919E+08 0.6000000000982E-01 0.0000000000000E+00 0.7388888888889E+02
A8 79
 0.2070421982919E+08 0.6000000001221E-01 0.0000000000000E+00 0.7388888888888E+02
A8 80
 0.2070421982919E+08 0.5999999998425E-01 0.0000000000000E+00 0.7388888888889E+02
A8 81
 0.2070421982919E+08 0.5999999999071E-01 0.0000000000000E+00 0.7388888888889E+02
A8 82
 0.2070421982919E+08 0.6000000001710E-01 0.0000000000000E+00 0.7388888888889E+02
A8 83
 0.2070421982919E+08 0.6000000002166E-01 0.0000000000000E+00 0.7388888888889E+02
A8 84
 0.2070421982919E+08 0.6000000000112E-01 0.0000000000000E+00 0.7388888888889E+02
A8 85
 0.2070421982919E+08 0.6000000000434E-01 0.0000000000000E+00 0.7388888888889E+02
A8 86
 0.2070421982919E+08 0.6000000000629E-01 0.0000000000000E+00 0.7388888888889E+02
A8 87
 0.2070421982919E+08 0.6000000002693E-01 0.0000000000000E+00 0.7388888888888E+02
A8 88
 0.2070421982919E+08 0.6000000000343E-01 0.0000000000000E+00 0.7388888888889E+02
A8 89
 0.2070421982919E+08 0.5999999999793E-01 0.0000000000000E+00 0.7388888888889E+02
A8 90
 0.2070421982919E+08 0.6000000000466E-01 0.0000000000000E+00 0.7388888888889E+02
A8 91
 0.2070421982919E+08 0.5999999997706E-01 0.0000000000000E+00 0.7388888888889E+02
A8 92
 0.2070421982919E+08 0.5999999998629E-01 0.0000000000000E+00 0.7388888888889E+02
A8 93
 0.2070421982919E+08 0.6000000003681E-01 0.0000000000000E+00 0.7388888888889E+02
A8 94
 0.2070421982919E+08 0.5999999998901E-01 0.0000000000000E+00 0.7388888888889E+02
A8 95
 0.2070421982919E+08 0.5999999997729E-01 0.0000000000000E+00 0.7388888888889E+02
A8 96
 0.2070421982919E+08 0.6000000000583E-01 0.0000000000000E+00 0.7388888888889E+02
A8 97
 0.2070421982919E+08 0.5999999998257E-01 0.0000000000000E+00 0.7388888888889E+02
A8 98
 0.2070421982919E+08 0.6000000001343E-01 0.0000000000000E+00 0.7388888888889E+02
A8 99
 0.2070421982919E+08 0.5999999999285E-01 0.0000000000000E+00 0.7388888888889E+02
A81 0
 0.2070421982919E+08 0.5999999999962E-01 0.0000000000000E+00 0.7388888888889E+02
A9  1
 0.2080472025398E+08 0.5999999998988E-01 0.0000000000000E+00 0.7444444444444E+02
A9  2
 0.2080472025398E+08 0.6000000001583E-01 0.0000000000000E+00 0.7444444444444E+02
A9  3
 0.2080472025398E+08 0.5999999997877E-01 0.0000000000000E+00 0.7444444444444E+02
A9  4
 0.2080472025398E+08 0.6000000000051E-01 0.0000000000000E+00 0.7444444444444E+02
A9  5
 0.2080472025398E+08 0.6000000002615E-01 0.0000000000000E+00 0.7444444444444E+02
A9  6
 0.2080472025398E+08 0.5999999999215E-01 0.0000000000000E+00 0.7444444444444E+02
A9  7
 0.2080472025398E+08 0.5999999998268E-01 0.0000000000000E+00 0.7444444444444E+02
A9  8
 0.2080472025398E+08 0.5999999998099E-01 0.0000000000000E+00 0.7444444444444E+02
A9  9
 0.2080472025398E+08 0.6000000002662E-01 0.0000000000000E+00 0.7444444444444E+02
A9 10
 0.2080472025398E+08 0.6000000000202E-01 0.0000000000000E+00 0.7444444444444E+02
A9 11
 0.2080472025398E+08 0.6000000001398E-01 0.0000000000000E+00 0.7444444444444E+02
A9 12
 0.2080472025398E+08 0.6000000000642E-01 0.0000000000000E+00 0.7444444444444E+02
A9 13
 0.2080472025398E+08 0.6000000000581E-01 0.0000000000000E+00 0.7444444444444E+02
A9 14
 0.2080472025398E+08 0.6000000001085E-01 0.0000000000000E+00 0.7444444444444E+02
A9 15
 0.2080472025398E+08 0.5999999999862E-01 0.0000000000000E+00 0.7444444444444E+02
A9 16
 0.2080472025398E+08 0.6000000001221E-01 0.0000000000000E+00 0.7444444444444E+02
A9 17
 0.2080472025398E+08 0.6000000001749E-01 0.0000000000000E+00 0.7444444444444E+02
A9 18
 0.2080472025398E+08 0.6000000001539E-01 0.0000000000000E+00 0.7444444444444E+02
A9 19
 0.2080472025398E+08 0.6000000000738E-01 0.0000000000000E+00 0.7444444444444E+02
A9 20
 0.2080472025398E+08 0.6000000000480E-01 0.0000000000000E+00 0.7444444444444E+02
A9 21
 0.2080472025398E+08 0.6000000001040E-01 0.0000000000000E+00 0.7444444444444E+02
A9 22
 0.2080472025398E+08 0.5999999999096E-01 0.0000000000000E+00 0.7444444444444E+02
A9 23
 0.2080472025398E+08 0.5999999999500E-01 0.0000000000000E+00 0.7444444444444E+02
A9 24
 0.2080472025398E+08 0.6000000000875E-01 0.0000000000000E+00 0.7444444444444E+02
A9 25
 0.2080472025398E+08 0.6000000000908E-01 0.0000000000000E+00 0.7444444444444E+02
A9 26
 0.2080472025398E+08 0.6000000000268E-01 0.0000000000000E+00 0.7444444444444E+02
A9 27
 0.2080472025398E+08 0.5999999999916E-01 0.0000000000000E+00 0.7444444444444E+02
A9 28
 0.2080472025398E+08 0.6000000001954E-01 0.0000000000000E+00 0.7444444444444E+02
A9 29
 0.2080472025398E+08 0.6000000002683E-01 0.0000000000000E+00 0.7444444444444E+02
A9 30
 0.2080472025398E+08 0.6000000002207E-01 0.0000000000000E+00 0.7444444444444E+02
A9 31
 0.2080472025398E+08 0.5999999999758E-01 0.0000000000000E+00 0.7444444444444E+02
A9 32
 0.2080472025398E+08 0.6000000000601E-01 0.0000000000000E+00 0.7444444444444E+02
A9 33
 0.2080472025398E+08 0.5999999998517E-01 0.0000000000000E+00 0.7444444444444E+02
A9 34
 0.2080472025398E+08 0.6000000001168E-01 0.0000000000000E+00 0.7444444444444E+02
A9 35
 0.2080472025398E+08 0.6000000000202E-01 0.0000000000000E+00 0.7444444444444E+02
A9 36
 0.2080472025398E+08 0.5999999997692E-01 0.0000000000000E+00 0.7444444444444E+02
A9 37
 0.2080472025398E+08 0.6000000001032E-01 0.0000000000000E+00 0.7444444444444E+02
A9 38
 0.2080472025398E+08 0.6000000002950E-01 0.0000000000000E+00 0.7444444444444E+02
A9 39
 0.2080472025398E+08 0.6000000000089E-01 0.0000000000000E+00 0.7444444444444E+02
A9 40
 0.2080472025398E+08 0.6000000000085E-01 0.0000000000000E+00 0.7444444444444E+02
A9 41
 0.2080472025398E+08 0.6000000003174E-01 0.0000000000000E+00 0.7444444444444E+02
A9 42
 0.2080472025398E+08 0.6000000000431E-01 0.0000000000000E+00 0.7444444444444E+02
A9 43
 0.2080472025398E+08 0.6000000002100E-01 0.0000000000000E+00 0.7444444444444E+02
A9 44
 0.2080472025398E+08 0.6000000001475E-01 0.0000000000000E+00 0.7444444444444E+02
A9 45
 0.2080472025398E+08 0.5999999999303E-01 0.0000000000000E+00 0.7444444444444E+02
A9 46
 0.2080472025398E+08 0.6000000000336E-01 0.0000000000000E+00 0.7444444444444E+02
A9 47
 0.2080472025398E+08 0.6000000000385E-01 0.0000000000000E+00 0.7444444444444E+02
A9 48
 0.2080472025398E+08 0.5999999998541E-01 0.0000000000000E+00 0.7444444444444E+02
A9 49
 0.2080472025398E+08 0.6000000002295E-01 0.0000000000000E+00 0.7444444444444E+02
A9 50
 0.2080472025398E+08 0.6000000000528E-01 0.0000000000000E+00 0.7444444444444E+02
A9 51
 0.2080472025398E+08 0.6000000000506E-01 0.0000000000000E+00 0.7444444444444E+02
A9 52
 0.2080472025398E+08 0.6000000003187E-01 0.0000000000000E+00 0.7444444444444E+02
A9 53
 0.2080472025398E+08 0.6000000000484E-01 0.0000000000000E+00 0.7444444444445E+02
A9 54
 0.2080472025398E+08 0.6000000000528E-01 0.0000000000000E+00 0.7444444444445E+02
A9 55
 0.2080472025398E+08 0.6000000001287E-01 0.0000000000000E+00 0.7444444444444E+02
A9 56
 0.2080472025398E+08 0.6000000000554E-01 0.0000000000000E+00 0.7444444444445E+02
A9 57
 0.2080472025398E+08 0.5999999999120E-01 0.0000000000000E+00 0.7444444444445E+02
A9 58
 0.2080472025398E+08 0.6000000001662E-01 0.0000000000000E+00 0.7444444444444E+02
A9 59
 0.2080472025398E+08 0.6000000002544E-01 0.0000000000000E+00 0.7444444444444E+02
A9 60
 0.2080472025398E+08 0.5999999999275E-01 0.0000000000000E+00 0.7444444444445E+02
A9 61
 0.2080472025398E+08 0.6000000000483E-01 0.0000000000000E+00 0.7444444444445E+02
A9 62
 0.2080472025398E+08 0.6000000000361E-01 0.0000000000000E+00 0.7444444444445E+02
A9 63
 0.2080472025398E+08 0.6000000001196E-01 0.0000000000000E+00 0.7444444444444E+02
A9 64
 0.2080472025398E+08 0.5999999999526E-01 0.0000000000000E+00 0.7444444444444E+02
A9 65
 0.2080472025398E+08 0.5999999999724E-01 0.0000000000000E+00 0.7444444444445E+02
A9 66
 0.2080472025398E+08 0.6000000002973E-01 0.0000000000000E+00 0.7444444444444E+02
A9 67
 0.2080472025398E+08 0.6000000000580E-01 0.0000000000000E+00 0.7444444444445E+02
A9 68
 0.2080472025398E+08 0.6000000001188E-01 0.0000000000000E+00 0.7444444444445E+02
A9 69
 0.2080472025398E+08 0.6000000002456E-01 0.0000000000000E+00 0.7444444444445E+02
A9 70
 0.2080472025398E+08 0.6000000000041E-01 0.0000000000000E+00 0.7444444444444E+02
A9 71
 0.2080472025398E+08 0.6000000001430E-01 0.0000000000000E+00 0.7444444444444E+02
A9 72
 0.2080472025398E+08 0.6000000002678E-01 0.0000000000000E+00 0.7444444444445E+02
A9 73
 0.2080472025398E+08 0.6000000001900E-01 0.0000000000000E+00 0.7444444444444E+02
A9 74
 0.2080472025398E+08 0.6000000004598E-01 0.0000000000000E+00 0.7444444444444E+02
A9 75
 0.2080472025398E+08 0.6000000000626E-01 0.0000000000000E+00 0.7444444444445E+02
A9 76
 0.2080472025398E+08 0.6000000001037E-01 0.0000000000000E+00 0.7444444444445E+02
A9 77
 0.2080472025398E+08 0.6000000001870E-01 0.0000000000000E+00 0.7444444444444E+02
A9 78
 0.2080472025398E+08 0.6000000002467E-01 0.0000000000000E+00 0.7444444444445E+02
A9 79
 0.2080472025398E+08 0.5999999999000E-01 0.0000000000000E+00 0.7444444444444E+02
A9 80
 0.2080472025398E+08 0.6000000000441E-01 0.0000000000000E+00 0.7444444444445E+02
A9 81
 0.2080472025398E+08 0.6000000001024E-01 0.0000000000000E+00 0.7444444444445E+02
A9 82
 0.2080472025398E+08 0.5999999999662E-01 0.0000000000000E+00 0.7444444444444E+02
A9 83
 0.2080472025398E+08 0.6000000003103E-01 0.0000000000000E+00 0.7444444444444E+02
A9 84
 0.2080472025398E+08 0.5999999999334E-01 0.0000000000000E+00 0.7444444444444E+02
A9 85
 0.2080472025398E+08 0.6000000000650E-01 0.0000000000000E+00 0.7444444444445E+02
A9 86
 0.2080472025398E+08 0.6000000000903E-01 0.0000000000000E+00 0.7444444444445E+02
A9 87
 0.2080472025398E+08 0.6000000001130E-01 0.0000000000000E+00 0.7444444444444E+02
A9 88
 0.2080472025398E+08 0.6000000001537E-01 0.0000000000000E+00 0.7444444444445E+02
A9 89
 0.2080472025398E+08 0.5999999999233E-01 0.0000000000000E+00 0.7444444444444E+02
A9 90
 0.2080472025398E+08 0.5999999998955E-01 0.0000000000000E+00 0.7444444444445E+02
A9 91
 0.2080472025398E+08 0.6000000001271E-01 0.0000000000000E+00 0.7444444444444E+02
A9 92
 0.2080472025398E+08 0.6000000000313E-01 0.0000000000000E+00 0.7444444444445E+02
A9 93
 0.2080472025398E+08 0.5999999997881E-01 0.0000000000000E+00 0.7444444444444E+02
A9 94
 0.2080472025398E+08 0.5999999999596E-01 0.0000000000000E+00 0.7444444444444E+02
A9 95
 0.2080472025398E+08 0.6000000000285E-01 0.0000000000000E+00 0.7444444444444E+02
A9 96
 0.2080472025398E+08 0.6000000005679E-01 0.0000000000000E+00 0.7444444444444E+02
A9 97
 0.2080472025398E+08 0.6000000001264E-01 0.0000000000000E+00 0.7444444444444E+02
A9 98
 0.2080472025398E+08 0.6000000000367E-01 0.0000000000000E+00 0.7444444444444E+02
A9 99
 0.2080472025398E+08 0.6000000000184E-01 0.0000000000000E+00 0.7444444444444E+02
A91 0
 0.2080472025398E+08 0.5999999999994E-01 0.0000000000000E+00 0.7444444444444E+02
AA  1
 0.2090519467858E+08 0.5999999999751E-01 0.0000000000000E+00 0.7500000000000E+02
AA  2
 0.2090519467858E+08 0.5999999999732E-01 0.0000000000000E+00 0.7500000000000E+02
AA  3
 0.2090519467858E+08 0.6000000000969E-01 0.0000000000000E+00 0.7500000000000E+02
AA  4
 0.2090519467858E+08 0.6000000001447E-01 0.0000000000000E+00 0.7500000000000E+02
AA  5
 0.2090519467858E+08 0.6000000001166E-01 0.0000000000000E+00 0.7500000000000E+02
AA  6
 0.2090519467858E+08 0.6000000002377E-01 0.0000000000000E+00 0.7500000000000E+02
AA  7
 0.2090519467858E+08 0.6000000002323E-01 0.0000000000000E+00 0.7500000000000E+02
AA  8
 0.2090519467858E+08 0.6000000001486E-01 0.0000000000000E+00 0.7500000000000E+02
AA  9
 0.2090519467858E+08 0.6000000001886E-01 0.0000000000000E+00 0.7500000000000E+02
AA 10
 0.2090519467858E+08 0.6000000000596E-01 0.0000000000000E+00 0.7500000000000E+02
AA 11
 0.2090519467858E+08 0.6000000000991E-01 0.0000000000000E+00 0.7500000000000E+02
AA 12
 0.2090519467858E+08 0.6000000001842E-01 0.0000000000000E+00 0.7500000000000E+02
AA 13
 0.2090519467858E+08 0.6000000000090E-01 0.0000000000000E+00 0.7500000000000E+02
AA 14
 0.2090519467858E+08 0.6000000000020E-01 0.0000000000000E+00 0.7500000000000E+02
AA 15
 0.2090519467858E+08 0.6000000000894E-01 0.0000000000000E+00 0.7500000000000E+02
AA 16
 0.2090519467858E+08 0.6000000000448E-01 0.0000000000000E+00 0.7500000000000E+02
AA 17
 0.2090519467858E+08 0.6000000000465E-01 0.0000000000000E+00 0.7500000000000E+02
AA 18
 0.2090519467858E+08 0.6000000001451E-01 0.0000000000000E+00 0.7500000000000E+02
AA 19
 0.2090519467858E+08 0.6000000001224E-01 0.0000000000000E+00 0.7500000000000E+02
AA 20
 0.2090519467858E+08 0.6000000000326E-01 0.0000000000000E+00 0.7500000000000E+02
AA 21
 0.2090519467858E+08 0.5999999999769E-01 0.0000000000000E+00 0.7500000000000E+02
AA 22
 0.2090519467858E+08 0.6000000000502E-01 0.0000000000000E+00 0.7500000000000E+02
AA 23
 0.2090519467858E+08 0.6000000001916E-01 0.0000000000000E+00 0.7500000000000E+02
AA 24
 0.2090519467858E+08 0.5999999999652E-01 0.0000000000000E+00 0.7500000000000E+02
AA 25
 0.2090519467858E+08 0.6000000001787E-01 0.0000000000000E+00 0.7500000000000E+02
AA 26
 0.2090519467858E+08 0.6000000002301E-01 0.0000000000000E+00 0.7500000000000E+02
AA 27
 0.2090519467858E+08 0.6000000002243E-01 0.0000000000000E+00 0.7500000000000E+02
AA 28
 0.2090519467858E+08 0.6000000001021E-01 0.0000000000000E+00 0.7500000000000E+02
AA 29
 0.2090519467858E+08 0.5999999999686E-01 0.0000000000000E+00 0.7500000000000E+02
AA 30
 0.2090519467858E+08 0.5999999999964E-01 0.0000000000000E+00 0.7500000000000E+02
AA 31
 0.2090519467858E+08 0.5999999999997E-01 0.0000000000000E+00 0.7500000000000E+02
AA 32
 0.2090519467858E+08 0.5999999999599E-01 0.0000000000000E+00 0.7500000000000E+02
AA 33
 0.2090519467858E+08 0.5999999999990E-01 0.0000000000000E+00 0.7500000000000E+02
AA 34
 0.2090519467858E+08 0.6000000001479E-01 0.0000000000000E+00 0.7500000000000E+02
AA 35
 0.2090519467858E+08 0.5999999999709E-01 0.0000000000000E+00 0.7500000000000E+02
AA 36
 0.2090519467858E+08 0.5999999999763E-01 0.0000000000000E+00 0.7500000000000E+02
AA 37
 0.2090519467858E+08 0.6000000000923E-01 0.0000000000000E+00 0.7500000000000E+02
AA 38
 0.2090519467858E+08 0.6000000002338E-01 0.0000000000000E+00 0.7500000000000E+02
AA 39
 0.2090519467858E+08 0.6000000001797E-01 0.0000000000000E+00 0.7500000000000E+02
AA 40
 0.2090519467858E+08 0.6000000000948E-01 0.0000000000000E+00 0.7500000000000E+02
AA 41
 0.2090519467858E+08 0.6000000002005E-01 0.0000000000000E+00 0.7500000000000E+02
AA 42
 0.2090519467858E+08 0.6000000000011E-01 0.0000000000000E+00 0.7500000000000E+02
AA 43
 0.2090519467858E+08 0.6000000000090E-01 0.0000000000000E+00 0.7500000000000E+02
AA 44
 0.2090519467858E+08 0.5999999999726E-01 0.0000000000000E+00 0.7500000000000E+02
AA 45
 0.2090519467858E+08 0.6000000001994E-01 0.0000000000000E+00 0.7500000000000E+02
AA 46
 0.2090519467858E+08 0.5999999999658E-01 0.0000000000000E+00 0.7500000000000E+02
AA 47
 0.2090519467858E+08 0.6000000001468E-01 0.0000000000000E+00 0.7500000000000E+02
AA 48
 0.2090519467858E+08 0.6000000002489E-01 0.0000000000000E+00 0.7500000000000E+02
AA 49
 0.2090519467858E+08 0.6000000000967E-01 0.0000000000000E+00 0.7500000000000E+02
AA 50
 0.2090519467858E+08 0.6000000000001E-01 0.0000000000000E+00 0.7500000000000E+02
AA 51
 0.2090519467858E+08 0.6000000001082E-01 0.0000000000000E+00 0.7500000000000E+02
AA 52
 0.2090519467858E+08 0.6000000000529E-01 0.0000000000000E+00 0.7500000000000E+02
AA 53
 0.2090519467858E+08 0.5999999999992E-01 0.0000000000000E+00 0.7500000000000E+02
AA 54
 0.2090519467858E+08 0.6000000001485E-01 0.0000000000000E+00 0.7500000000000E+02
AA 55
 0.2090519467858E+08 0.6000000001207E-01 0.0000000000000E+00 0.7500000000000E+02
AA 56
 0.2090519467858E+08 0.6000000000152E-01 0.0000000000000E+00 0.7500000000000E+02
AA 57
 0.2090519467858E+08 0.6000000000917E-01 0.0000000000000E+00 0.7500000000000E+02
AA 58
 0.2090519467858E+08 0.6000000000498E-01 0.0000000000000E+00 0.7500000000000E+02
AA 59
 0.2090519467858E+08 0.6000000000003E-01 0.0000000000000E+00 0.7500000000000E+02
AA 60
 0.2090519467858E+08 0.5999999999690E-01 0.0000000000000E+00 0.7500000000000E+02
AA 61
 0.2090519467858E+08 0.5999999999711E-01 0.0000000000000E+00 0.7500000000000E+02
AA 62
 0.2090519467858E+08 0.5999999999660E-01 0.0000000000000E+00 0.7500000000000E+02
AA 63
 0.2090519467858E+08 0.6000000000470E-01 0.0000000000000E+00 0.7500000000000E+02
AA 64
 0.2090519467858E+08 0.5999999999622E-01 0.0000000000000E+00 0.7500000000000E+02
AA 65
 0.2090519467858E+08 0.6000000000374E-01 0.0000000000000E+00 0.7500000000000E+02
AA 66
 0.2090519467858E+08 0.6000000000054E-01 0.0000000000000E+00 0.7500000000000E+02
AA 67
 0.2090519467858E+08 0.6000000001476E-01 0.0000000000000E+00 0.7500000000000E+02
AA 68
 0.2090519467858E+08 0.6000000000427E-01 0.0000000000000E+00 0.7500000000000E+02
AA 69
 0.2090519467858E+08 0.6000000000894E-01 0.0000000000000E+00 0.7500000000000E+02
AA 70
 0.2090519467858E+08 0.6000000001437E-01 0.0000000000000E+00 0.7500000000000E+02
AA 71
 0.2090519467858E+08 0.6000000000887E-01 0.0000000000000E+00 0.7500000000000E+02
AA 72
 0.2090519467858E+08 0.6000000002349E-01 0.0000000000000E+00 0.7500000000000E+02
AA 73
 0.2090519467858E+08 0.6000000000068E-01 0.0000000000000E+00 0.7500000000000E+02
AA 74
 0.2090519467858E+08 0.6000000002302E-01 0.0000000000000E+00 0.7500000000000E+02
AA 75
 0.2090519467858E+08 0.6000000000369E-01 0.0000000000000E+00 0.7500000000000E+02
AA 76
 0.2090519467858E+08 0.6000000000551E-01 0.0000000000000E+00 0.7500000000000E+02
AA 77
 0.2090519467858E+08 0.6000000000912E-01 0.0000000000000E+00 0.7500000000000E+02
AA 78
 0.2090519467858E+08 0.6000000001133E-01 0.0000000000000E+00 0.7500000000000E+02
AA 79
 0.2090519467858E+08 0.6000000001975E-01 0.0000000000000E+00 0.7500000000000E+02
AA 80
 0.2090519467858E+08 0.6000000001668E-01 0.0000000000000E+00 0.7500000000000E+02
AA 81
 0.2090519467858E+08 0.6000000000049E-01 0.0000000000000E+00 0.7500000000000E+02
AA 82
 0.2090519467858E+08 0.6000000001361E-01 0.0000000000000E+00 0.7500000000000E+02
AA 83
 0.2090519467858E+08 0.6000000001124E-01 0.0000000000000E+00 0.7500000000000E+02
AA 84
 0.2090519467858E+08 0.6000000000014E-01 0.0000000000000E+00 0.7500000000000E+02
AA 85
 0.2090519467858E+08 0.6000000000449E-01 0.0000000000000E+00 0.7500000000000E+02
AA 86
 0.2090519467858E+08 0.6000000002260E-01 0.0000000000000E+00 0.7500000000000E+02
AA 87
 0.2090519467858E+08 0.6000000000902E-01 0.0000000000000E+00 0.7500000000000E+02
AA 88
 0.2090519467858E+08 0.6000000001202E-01 0.0000000000000E+00 0.7500000000000E+02
AA 89
 0.2090519467858E+08 0.6000000000513E-01 0.0000000000000E+00 0.7500000000000E+02
AA 90
 0.2090519467857E+08 0.5999999999732E-01 0.0000000000000E+00 0.7500000000000E+02
AA 91
 0.2090519467858E+08 0.5999999999718E-01 0.0000000000000E+00 0.7500000000000E+02
AA 92
 0.2090519467857E+08 0.6000000000797E-01 0.0000000000000E+00 0.7500000000000E+02
AA 93
 0.2090519467858E+08 0.6000000000072E-01 0.0000000000000E+00 0.7500000000000E+02
AA 94
 0.2090519467858E+08 0.6000000001008E-01 0.0000000000000E+00 0.7500000000000E+02
AA 95
 0.2090519467858E+08 0.6000000000037E-01 0.0000000000000E+00 0.7500000000000E+02
AA 96
 0.2090519467858E+08 0.6000000002042E-01 0.0000000000000E+00 0.7500000000000E+02
AA 97
 0.2090519467858E+08 0.5999999999994E-01 0.0000000000000E+00 0.7500000000000E+02
AA 98
 0.2090519467858E+08 0.6000000001219E-01 0.0000000000000E+00 0.7500000000000E+02
AA 99
 0.2090519467858E+08 0.6000000001444E-01 0.0000000000000E+00 0.7500000000000E+02
AA1 0
 0.2090519467857E+08 0.6000000000601E-01 0.0000000000000E+00 0.7500000000000E+02
+++  
       236      1068    2 0.00000000E+00 0.10000000E+12
