# Supplementary material for: CO2 geological storage site selection and long-term potential assessment framework based on TOUGH2/ECO2N
Source: PLoS One. 2025 Apr 24;20(4):e0321715. doi: 10.1371/journal.pone.0321715 (PMC12021137; doi:10.1371/journal.pone.0321715)
Supplement: S1 File — (ZIP) [file pone.0321715.s001.zip › moni/LINEQ]

At KCYC= 280 and ITER= 2	IZEROD= 1	ZPROCS = Z1 and OPROCS = O0
At KCYC= 280 and ITER= 3	IZEROD= 0	ZPROCS = Z1 and OPROCS = O0
At KCYC= 281 and ITER= 2	IZEROD= 7	ZPROCS = Z1 and OPROCS = O0
At KCYC= 281 and ITER= 3	IZEROD= 0	ZPROCS = Z1 and OPROCS = O0
At KCYC= 281 and ITER= 4	IZEROD= 1	ZPROCS = Z1 and OPROCS = O0
At KCYC= 281 and ITER= 5	IZEROD= 0	ZPROCS = Z1 and OPROCS = O0
At KCYC= 282 and ITER= 2	IZEROD= 3	ZPROCS = Z1 and OPROCS = O0
At KCYC= 282 and ITER= 3	IZEROD= 0	ZPROCS = Z1 and OPROCS = O0
At KCYC= 283 and ITER= 2	IZEROD= 1	ZPROCS = Z1 and OPROCS = O0
At KCYC= 283 and ITER= 3	IZEROD= 0	ZPROCS = Z1 and OPROCS = O0
At KCYC= 287 and ITER= 2	IZEROD= 3	ZPROCS = Z1 and OPROCS = O0
At KCYC= 287 and ITER= 3	IZEROD= 1	ZPROCS = Z1 and OPROCS = O0
At KCYC= 288 and ITER= 2	IZEROD= 10	ZPROCS = Z1 and OPROCS = O0
At KCYC= 288 and ITER= 7	IZEROD= 8	ZPROCS = Z1 and OPROCS = O0
At KCYC= 288 and ITER= 8	IZEROD= 10	ZPROCS = Z1 and OPROCS = O0
At KCYC= 288 and ITER= 1	IZEROD= 1	ZPROCS = Z1 and OPROCS = O0
At KCYC= 288 and ITER= 2	IZEROD= 10	ZPROCS = Z1 and OPROCS = O0
At KCYC= 288 and ITER= 3	IZEROD= 8	ZPROCS = Z1 and OPROCS = O0
At KCYC= 289 and ITER= 2	IZEROD= 10	ZPROCS = Z1 and OPROCS = O0
At KCYC= 302 and ITER= 2	IZEROD= 16	ZPROCS = Z1 and OPROCS = O0
At KCYC= 302 and ITER= 1	IZEROD= 10	ZPROCS = Z1 and OPROCS = O0
At KCYC= 303 and ITER= 2	IZEROD= 12	ZPROCS = Z1 and OPROCS = O0
At KCYC= 303 and ITER= 3	IZEROD= 10	ZPROCS = Z1 and OPROCS = O0
At KCYC= 304 and ITER= 2	IZEROD= 12	ZPROCS = Z1 and OPROCS = O0
At KCYC= 304 and ITER= 3	IZEROD= 10	ZPROCS = Z1 and OPROCS = O0
At KCYC= 305 and ITER= 2	IZEROD= 11	ZPROCS = Z1 and OPROCS = O0
At KCYC= 305 and ITER= 3	IZEROD= 10	ZPROCS = Z1 and OPROCS = O0
At KCYC= 310 and ITER= 2	IZEROD= 13	ZPROCS = Z1 and OPROCS = O0
At KCYC= 310 and ITER= 3	IZEROD= 12	ZPROCS = Z1 and OPROCS = O0
At KCYC= 310 and ITER= 4	IZEROD= 10	ZPROCS = Z1 and OPROCS = O0
At KCYC= 310 and ITER= 5	IZEROD= 12	ZPROCS = Z1 and OPROCS = O0
At KCYC= 310 and ITER= 6	IZEROD= 13	ZPROCS = Z1 and OPROCS = O0
At KCYC= 310 and ITER= 8	IZEROD= 11	ZPROCS = Z1 and OPROCS = O0
At KCYC= 310 and ITER= 1	IZEROD= 10	ZPROCS = Z1 and OPROCS = O0
At KCYC= 311 and ITER= 2	IZEROD= 16	ZPROCS = Z1 and OPROCS = O0
At KCYC= 311 and ITER= 3	IZEROD= 15	ZPROCS = Z1 and OPROCS = O0
At KCYC= 311 and ITER= 4	IZEROD= 14	ZPROCS = Z1 and OPROCS = O0
At KCYC= 311 and ITER= 5	IZEROD= 16	ZPROCS = Z1 and OPROCS = O0
At KCYC= 311 and ITER= 6	IZEROD= 15	ZPROCS = Z1 and OPROCS = O0
At KCYC= 311 and ITER= 7	IZEROD= 14	ZPROCS = Z1 and OPROCS = O0
At KCYC= 311 and ITER= 8	IZEROD= 16	ZPROCS = Z1 and OPROCS = O0
At KCYC= 311 and ITER= 1	IZEROD= 10	ZPROCS = Z1 and OPROCS = O0
At KCYC= 311 and ITER= 2	IZEROD= 14	ZPROCS = Z1 and OPROCS = O0
At KCYC= 312 and ITER= 1	IZEROD= 13	ZPROCS = Z1 and OPROCS = O0
At KCYC= 312 and ITER= 2	IZEROD= 18	ZPROCS = Z1 and OPROCS = O0
At KCYC= 313 and ITER= 1	IZEROD= 16	ZPROCS = Z1 and OPROCS = O0
At KCYC= 313 and ITER= 2	IZEROD= 20	ZPROCS = Z1 and OPROCS = O0
At KCYC= 313 and ITER= 1	IZEROD= 16	ZPROCS = Z1 and OPROCS = O0
At KCYC= 313 and ITER= 2	IZEROD= 20	ZPROCS = Z1 and OPROCS = O0
At KCYC= 323 and ITER= 2	IZEROD= 26	ZPROCS = Z1 and OPROCS = O0
At KCYC= 323 and ITER= 1	IZEROD= 20	ZPROCS = Z1 and OPROCS = O0
At KCYC= 324 and ITER= 2	IZEROD= 22	ZPROCS = Z1 and OPROCS = O0
At KCYC= 324 and ITER= 3	IZEROD= 20	ZPROCS = Z1 and OPROCS = O0
At KCYC= 325 and ITER= 2	IZEROD= 22	ZPROCS = Z1 and OPROCS = O0
At KCYC= 325 and ITER= 3	IZEROD= 20	ZPROCS = Z1 and OPROCS = O0
At KCYC= 332 and ITER= 2	IZEROD= 21	ZPROCS = Z1 and OPROCS = O0
At KCYC= 332 and ITER= 3	IZEROD= 20	ZPROCS = Z1 and OPROCS = O0
At KCYC= 333 and ITER= 1	IZEROD= 21	ZPROCS = Z1 and OPROCS = O0
At KCYC= 333 and ITER= 2	IZEROD= 25	ZPROCS = Z1 and OPROCS = O0
At KCYC= 333 and ITER= 3	IZEROD= 24	ZPROCS = Z1 and OPROCS = O0
At KCYC= 333 and ITER= 4	IZEROD= 23	ZPROCS = Z1 and OPROCS = O0
At KCYC= 333 and ITER= 6	IZEROD= 24	ZPROCS = Z1 and OPROCS = O0
At KCYC= 333 and ITER= 7	IZEROD= 25	ZPROCS = Z1 and OPROCS = O0
At KCYC= 333 and ITER= 8	IZEROD= 22	ZPROCS = Z1 and OPROCS = O0
At KCYC= 333 and ITER= 1	IZEROD= 21	ZPROCS = Z1 and OPROCS = O0
At KCYC= 333 and ITER= 2	IZEROD= 22	ZPROCS = Z1 and OPROCS = O0
At KCYC= 333 and ITER= 3	IZEROD= 21	ZPROCS = Z1 and OPROCS = O0
At KCYC= 334 and ITER= 1	IZEROD= 22	ZPROCS = Z1 and OPROCS = O0
At KCYC= 334 and ITER= 2	IZEROD= 26	ZPROCS = Z1 and OPROCS = O0
At KCYC= 334 and ITER= 3	IZEROD= 25	ZPROCS = Z1 and OPROCS = O0
At KCYC= 335 and ITER= 1	IZEROD= 26	ZPROCS = Z1 and OPROCS = O0
At KCYC= 335 and ITER= 2	IZEROD= 30	ZPROCS = Z1 and OPROCS = O0
At KCYC= 335 and ITER= 4	IZEROD= 28	ZPROCS = Z1 and OPROCS = O0
At KCYC= 335 and ITER= 5	IZEROD= 30	ZPROCS = Z1 and OPROCS = O0
At KCYC= 335 and ITER= 8	IZEROD= 26	ZPROCS = Z1 and OPROCS = O0
At KCYC= 335 and ITER= 2	IZEROD= 28	ZPROCS = Z1 and OPROCS = O0
At KCYC= 335 and ITER= 3	IZEROD= 26	ZPROCS = Z1 and OPROCS = O0
At KCYC= 336 and ITER= 1	IZEROD= 30	ZPROCS = Z1 and OPROCS = O0
At KCYC= 344 and ITER= 2	IZEROD= 37	ZPROCS = Z1 and OPROCS = O0
At KCYC= 344 and ITER= 1	IZEROD= 30	ZPROCS = Z1 and OPROCS = O0
At KCYC= 345 and ITER= 2	IZEROD= 33	ZPROCS = Z1 and OPROCS = O0
At KCYC= 345 and ITER= 3	IZEROD= 30	ZPROCS = Z1 and OPROCS = O0
At KCYC= 346 and ITER= 2	IZEROD= 33	ZPROCS = Z1 and OPROCS = O0
At KCYC= 346 and ITER= 3	IZEROD= 30	ZPROCS = Z1 and OPROCS = O0
At KCYC= 354 and ITER= 2	IZEROD= 33	ZPROCS = Z1 and OPROCS = O0
At KCYC= 354 and ITER= 3	IZEROD= 32	ZPROCS = Z1 and OPROCS = O0
At KCYC= 354 and ITER= 4	IZEROD= 33	ZPROCS = Z1 and OPROCS = O0
At KCYC= 355 and ITER= 1	IZEROD= 30	ZPROCS = Z1 and OPROCS = O0
At KCYC= 355 and ITER= 2	IZEROD= 36	ZPROCS = Z1 and OPROCS = O0
At KCYC= 355 and ITER= 3	IZEROD= 35	ZPROCS = Z1 and OPROCS = O0
At KCYC= 355 and ITER= 4	IZEROD= 34	ZPROCS = Z1 and OPROCS = O0
At KCYC= 356 and ITER= 1	IZEROD= 35	ZPROCS = Z1 and OPROCS = O0
At KCYC= 356 and ITER= 2	IZEROD= 38	ZPROCS = Z1 and OPROCS = O0
At KCYC= 357 and ITER= 2	IZEROD= 40	ZPROCS = Z1 and OPROCS = O0
At KCYC= 358 and ITER= 1	IZEROD= 38	ZPROCS = Z1 and OPROCS = O0
At KCYC= 358 and ITER= 2	IZEROD= 40	ZPROCS = Z1 and OPROCS = O0
At KCYC= 363 and ITER= 2	IZEROD= 42	ZPROCS = Z1 and OPROCS = O0
At KCYC= 363 and ITER= 3	IZEROD= 40	ZPROCS = Z1 and OPROCS = O0
At KCYC= 364 and ITER= 2	IZEROD= 41	ZPROCS = Z1 and OPROCS = O0
At KCYC= 364 and ITER= 3	IZEROD= 40	ZPROCS = Z1 and OPROCS = O0
At KCYC= 365 and ITER= 2	IZEROD= 42	ZPROCS = Z1 and OPROCS = O0
At KCYC= 365 and ITER= 3	IZEROD= 40	ZPROCS = Z1 and OPROCS = O0
At KCYC= 366 and ITER= 2	IZEROD= 41	ZPROCS = Z1 and OPROCS = O0
At KCYC= 366 and ITER= 3	IZEROD= 40	ZPROCS = Z1 and OPROCS = O0
At KCYC= 367 and ITER= 2	IZEROD= 41	ZPROCS = Z1 and OPROCS = O0
At KCYC= 367 and ITER= 3	IZEROD= 40	ZPROCS = Z1 and OPROCS = O0
At KCYC= 371 and ITER= 2	IZEROD= 41	ZPROCS = Z1 and OPROCS = O0
At KCYC= 371 and ITER= 3	IZEROD= 40	ZPROCS = Z1 and OPROCS = O0
At KCYC= 371 and ITER= 4	IZEROD= 41	ZPROCS = Z1 and OPROCS = O0
At KCYC= 371 and ITER= 5	IZEROD= 40	ZPROCS = Z1 and OPROCS = O0
At KCYC= 371 and ITER= 6	IZEROD= 41	ZPROCS = Z1 and OPROCS = O0
At KCYC= 371 and ITER= 7	IZEROD= 40	ZPROCS = Z1 and OPROCS = O0
At KCYC= 371 and ITER= 8	IZEROD= 41	ZPROCS = Z1 and OPROCS = O0
At KCYC= 371 and ITER= 1	IZEROD= 40	ZPROCS = Z1 and OPROCS = O0
At KCYC= 372 and ITER= 2	IZEROD= 41	ZPROCS = Z1 and OPROCS = O0
At KCYC= 372 and ITER= 3	IZEROD= 42	ZPROCS = Z1 and OPROCS = O0
At KCYC= 372 and ITER= 4	IZEROD= 40	ZPROCS = Z1 and OPROCS = O0
At KCYC= 372 and ITER= 5	IZEROD= 42	ZPROCS = Z1 and OPROCS = O0
At KCYC= 372 and ITER= 6	IZEROD= 41	ZPROCS = Z1 and OPROCS = O0
At KCYC= 372 and ITER= 7	IZEROD= 42	ZPROCS = Z1 and OPROCS = O0
At KCYC= 372 and ITER= 8	IZEROD= 41	ZPROCS = Z1 and OPROCS = O0
At KCYC= 372 and ITER= 1	IZEROD= 40	ZPROCS = Z1 and OPROCS = O0
At KCYC= 373 and ITER= 1	IZEROD= 41	ZPROCS = Z1 and OPROCS = O0
At KCYC= 373 and ITER= 2	IZEROD= 42	ZPROCS = Z1 and OPROCS = O0
At KCYC= 374 and ITER= 1	IZEROD= 41	ZPROCS = Z1 and OPROCS = O0
At KCYC= 374 and ITER= 2	IZEROD= 44	ZPROCS = Z1 and OPROCS = O0
At KCYC= 374 and ITER= 3	IZEROD= 43	ZPROCS = Z1 and OPROCS = O0
At KCYC= 374 and ITER= 4	IZEROD= 44	ZPROCS = Z1 and OPROCS = O0
At KCYC= 375 and ITER= 2	IZEROD= 46	ZPROCS = Z1 and OPROCS = O0
At KCYC= 375 and ITER= 3	IZEROD= 45	ZPROCS = Z1 and OPROCS = O0
At KCYC= 375 and ITER= 4	IZEROD= 47	ZPROCS = Z1 and OPROCS = O0
At KCYC= 375 and ITER= 5	IZEROD= 46	ZPROCS = Z1 and OPROCS = O0
At KCYC= 375 and ITER= 7	IZEROD= 44	ZPROCS = Z1 and OPROCS = O0
At KCYC= 375 and ITER= 8	IZEROD= 47	ZPROCS = Z1 and OPROCS = O0
At KCYC= 375 and ITER= 1	IZEROD= 44	ZPROCS = Z1 and OPROCS = O0
At KCYC= 375 and ITER= 2	IZEROD= 45	ZPROCS = Z1 and OPROCS = O0
At KCYC= 376 and ITER= 1	IZEROD= 44	ZPROCS = Z1 and OPROCS = O0
At KCYC= 376 and ITER= 2	IZEROD= 46	ZPROCS = Z1 and OPROCS = O0
At KCYC= 376 and ITER= 3	IZEROD= 47	ZPROCS = Z1 and OPROCS = O0
At KCYC= 377 and ITER= 1	IZEROD= 44	ZPROCS = Z1 and OPROCS = O0
At KCYC= 377 and ITER= 2	IZEROD= 50	ZPROCS = Z1 and OPROCS = O0
At KCYC= 377 and ITER= 3	IZEROD= 48	ZPROCS = Z1 and OPROCS = O0
At KCYC= 377 and ITER= 4	IZEROD= 50	ZPROCS = Z1 and OPROCS = O0
At KCYC= 383 and ITER= 2	IZEROD= 53	ZPROCS = Z1 and OPROCS = O0
At KCYC= 383 and ITER= 3	IZEROD= 50	ZPROCS = Z1 and OPROCS = O0
At KCYC= 384 and ITER= 2	IZEROD= 52	ZPROCS = Z1 and OPROCS = O0
At KCYC= 384 and ITER= 3	IZEROD= 50	ZPROCS = Z1 and OPROCS = O0
At KCYC= 385 and ITER= 2	IZEROD= 52	ZPROCS = Z1 and OPROCS = O0
At KCYC= 385 and ITER= 3	IZEROD= 50	ZPROCS = Z1 and OPROCS = O0
At KCYC= 392 and ITER= 2	IZEROD= 51	ZPROCS = Z1 and OPROCS = O0
At KCYC= 392 and ITER= 3	IZEROD= 50	ZPROCS = Z1 and OPROCS = O0
At KCYC= 392 and ITER= 4	IZEROD= 51	ZPROCS = Z1 and OPROCS = O0
At KCYC= 393 and ITER= 1	IZEROD= 50	ZPROCS = Z1 and OPROCS = O0
At KCYC= 393 and ITER= 2	IZEROD= 52	ZPROCS = Z1 and OPROCS = O0
At KCYC= 393 and ITER= 3	IZEROD= 53	ZPROCS = Z1 and OPROCS = O0
At KCYC= 393 and ITER= 4	IZEROD= 52	ZPROCS = Z1 and OPROCS = O0
At KCYC= 393 and ITER= 5	IZEROD= 50	ZPROCS = Z1 and OPROCS = O0
At KCYC= 393 and ITER= 6	IZEROD= 52	ZPROCS = Z1 and OPROCS = O0
At KCYC= 394 and ITER= 1	IZEROD= 53	ZPROCS = Z1 and OPROCS = O0
At KCYC= 394 and ITER= 2	IZEROD= 54	ZPROCS = Z1 and OPROCS = O0
At KCYC= 394 and ITER= 3	IZEROD= 55	ZPROCS = Z1 and OPROCS = O0
At KCYC= 394 and ITER= 4	IZEROD= 54	ZPROCS = Z1 and OPROCS = O0
At KCYC= 394 and ITER= 5	IZEROD= 53	ZPROCS = Z1 and OPROCS = O0
At KCYC= 395 and ITER= 1	IZEROD= 54	ZPROCS = Z1 and OPROCS = O0
At KCYC= 395 and ITER= 2	IZEROD= 57	ZPROCS = Z1 and OPROCS = O0
At KCYC= 395 and ITER= 3	IZEROD= 56	ZPROCS = Z1 and OPROCS = O0
At KCYC= 395 and ITER= 4	IZEROD= 57	ZPROCS = Z1 and OPROCS = O0
At KCYC= 395 and ITER= 5	IZEROD= 54	ZPROCS = Z1 and OPROCS = O0
At KCYC= 396 and ITER= 1	IZEROD= 57	ZPROCS = Z1 and OPROCS = O0
At KCYC= 396 and ITER= 2	IZEROD= 60	ZPROCS = Z1 and OPROCS = O0
At KCYC= 396 and ITER= 3	IZEROD= 58	ZPROCS = Z1 and OPROCS = O0
At KCYC= 396 and ITER= 4	IZEROD= 60	ZPROCS = Z1 and OPROCS = O0
At KCYC= 397 and ITER= 1	IZEROD= 57	ZPROCS = Z1 and OPROCS = O0
At KCYC= 397 and ITER= 2	IZEROD= 60	ZPROCS = Z1 and OPROCS = O0
At KCYC= 398 and ITER= 1	IZEROD= 57	ZPROCS = Z1 and OPROCS = O0
At KCYC= 398 and ITER= 2	IZEROD= 60	ZPROCS = Z1 and OPROCS = O0
At KCYC= 398 and ITER= 5	IZEROD= 57	ZPROCS = Z1 and OPROCS = O0
At KCYC= 399 and ITER= 1	IZEROD= 60	ZPROCS = Z1 and OPROCS = O0
At KCYC= 400 and ITER= 2	IZEROD= 62	ZPROCS = Z1 and OPROCS = O0
At KCYC= 400 and ITER= 3	IZEROD= 60	ZPROCS = Z1 and OPROCS = O0
At KCYC= 401 and ITER= 2	IZEROD= 62	ZPROCS = Z1 and OPROCS = O0
At KCYC= 401 and ITER= 3	IZEROD= 60	ZPROCS = Z1 and OPROCS = O0
At KCYC= 401 and ITER= 4	IZEROD= 62	ZPROCS = Z1 and OPROCS = O0
At KCYC= 401 and ITER= 5	IZEROD= 60	ZPROCS = Z1 and OPROCS = O0
At KCYC= 402 and ITER= 2	IZEROD= 62	ZPROCS = Z1 and OPROCS = O0
At KCYC= 402 and ITER= 3	IZEROD= 60	ZPROCS = Z1 and OPROCS = O0
At KCYC= 403 and ITER= 2	IZEROD= 61	ZPROCS = Z1 and OPROCS = O0
At KCYC= 403 and ITER= 3	IZEROD= 60	ZPROCS = Z1 and OPROCS = O0
At KCYC= 404 and ITER= 2	IZEROD= 62	ZPROCS = Z1 and OPROCS = O0
At KCYC= 404 and ITER= 3	IZEROD= 60	ZPROCS = Z1 and OPROCS = O0
At KCYC= 409 and ITER= 3	IZEROD= 61	ZPROCS = Z1 and OPROCS = O0
At KCYC= 409 and ITER= 4	IZEROD= 60	ZPROCS = Z1 and OPROCS = O0
At KCYC= 409 and ITER= 5	IZEROD= 61	ZPROCS = Z1 and OPROCS = O0
At KCYC= 409 and ITER= 6	IZEROD= 60	ZPROCS = Z1 and OPROCS = O0
At KCYC= 410 and ITER= 2	IZEROD= 61	ZPROCS = Z1 and OPROCS = O0
At KCYC= 410 and ITER= 3	IZEROD= 60	ZPROCS = Z1 and OPROCS = O0
At KCYC= 411 and ITER= 1	IZEROD= 61	ZPROCS = Z1 and OPROCS = O0
At KCYC= 411 and ITER= 2	IZEROD= 63	ZPROCS = Z1 and OPROCS = O0
At KCYC= 411 and ITER= 3	IZEROD= 62	ZPROCS = Z1 and OPROCS = O0
At KCYC= 411 and ITER= 4	IZEROD= 63	ZPROCS = Z1 and OPROCS = O0
At KCYC= 412 and ITER= 2	IZEROD= 65	ZPROCS = Z1 and OPROCS = O0
At KCYC= 412 and ITER= 3	IZEROD= 64	ZPROCS = Z1 and OPROCS = O0
At KCYC= 412 and ITER= 4	IZEROD= 65	ZPROCS = Z1 and OPROCS = O0
At KCYC= 412 and ITER= 6	IZEROD= 64	ZPROCS = Z1 and OPROCS = O0
At KCYC= 412 and ITER= 7	IZEROD= 63	ZPROCS = Z1 and OPROCS = O0
At KCYC= 412 and ITER= 8	IZEROD= 64	ZPROCS = Z1 and OPROCS = O0
At KCYC= 412 and ITER= 1	IZEROD= 63	ZPROCS = Z1 and OPROCS = O0
At KCYC= 412 and ITER= 2	IZEROD= 64	ZPROCS = Z1 and OPROCS = O0
At KCYC= 412 and ITER= 3	IZEROD= 63	ZPROCS = Z1 and OPROCS = O0
At KCYC= 413 and ITER= 1	IZEROD= 64	ZPROCS = Z1 and OPROCS = O0
At KCYC= 413 and ITER= 2	IZEROD= 65	ZPROCS = Z1 and OPROCS = O0
At KCYC= 413 and ITER= 3	IZEROD= 66	ZPROCS = Z1 and OPROCS = O0
At KCYC= 414 and ITER= 1	IZEROD= 65	ZPROCS = Z1 and OPROCS = O0
At KCYC= 414 and ITER= 2	IZEROD= 67	ZPROCS = Z1 and OPROCS = O0
At KCYC= 414 and ITER= 3	IZEROD= 68	ZPROCS = Z1 and OPROCS = O0
At KCYC= 414 and ITER= 4	IZEROD= 66	ZPROCS = Z1 and OPROCS = O0
At KCYC= 414 and ITER= 5	IZEROD= 67	ZPROCS = Z1 and OPROCS = O0
At KCYC= 414 and ITER= 6	IZEROD= 68	ZPROCS = Z1 and OPROCS = O0
At KCYC= 414 and ITER= 7	IZEROD= 65	ZPROCS = Z1 and OPROCS = O0
At KCYC= 414 and ITER= 8	IZEROD= 68	ZPROCS = Z1 and OPROCS = O0
At KCYC= 414 and ITER= 1	IZEROD= 65	ZPROCS = Z1 and OPROCS = O0
At KCYC= 414 and ITER= 2	IZEROD= 66	ZPROCS = Z1 and OPROCS = O0
At KCYC= 414 and ITER= 3	IZEROD= 65	ZPROCS = Z1 and OPROCS = O0
At KCYC= 415 and ITER= 1	IZEROD= 66	ZPROCS = Z1 and OPROCS = O0
At KCYC= 415 and ITER= 2	IZEROD= 68	ZPROCS = Z1 and OPROCS = O0
At KCYC= 415 and ITER= 3	IZEROD= 67	ZPROCS = Z1 and OPROCS = O0
At KCYC= 416 and ITER= 1	IZEROD= 66	ZPROCS = Z1 and OPROCS = O0
At KCYC= 416 and ITER= 2	IZEROD= 70	ZPROCS = Z1 and OPROCS = O0
At KCYC= 416 and ITER= 4	IZEROD= 68	ZPROCS = Z1 and OPROCS = O0
At KCYC= 416 and ITER= 5	IZEROD= 70	ZPROCS = Z1 and OPROCS = O0
At KCYC= 419 and ITER= 2	IZEROD= 71	ZPROCS = Z1 and OPROCS = O0
At KCYC= 419 and ITER= 3	IZEROD= 70	ZPROCS = Z1 and OPROCS = O0
At KCYC= 420 and ITER= 2	IZEROD= 73	ZPROCS = Z1 and OPROCS = O0
At KCYC= 420 and ITER= 3	IZEROD= 70	ZPROCS = Z1 and OPROCS = O0
At KCYC= 421 and ITER= 2	IZEROD= 73	ZPROCS = Z1 and OPROCS = O0
At KCYC= 421 and ITER= 3	IZEROD= 70	ZPROCS = Z1 and OPROCS = O0
At KCYC= 422 and ITER= 2	IZEROD= 72	ZPROCS = Z1 and OPROCS = O0
At KCYC= 422 and ITER= 3	IZEROD= 70	ZPROCS = Z1 and OPROCS = O0
At KCYC= 429 and ITER= 2	IZEROD= 71	ZPROCS = Z1 and OPROCS = O0
At KCYC= 429 and ITER= 3	IZEROD= 72	ZPROCS = Z1 and OPROCS = O0
At KCYC= 429 and ITER= 4	IZEROD= 71	ZPROCS = Z1 and OPROCS = O0
At KCYC= 430 and ITER= 1	IZEROD= 72	ZPROCS = Z1 and OPROCS = O0
At KCYC= 430 and ITER= 2	IZEROD= 73	ZPROCS = Z1 and OPROCS = O0
At KCYC= 430 and ITER= 3	IZEROD= 72	ZPROCS = Z1 and OPROCS = O0
At KCYC= 430 and ITER= 4	IZEROD= 73	ZPROCS = Z1 and OPROCS = O0
At KCYC= 431 and ITER= 2	IZEROD= 75	ZPROCS = Z1 and OPROCS = O0
At KCYC= 431 and ITER= 3	IZEROD= 74	ZPROCS = Z1 and OPROCS = O0
At KCYC= 431 and ITER= 4	IZEROD= 75	ZPROCS = Z1 and OPROCS = O0
At KCYC= 432 and ITER= 2	IZEROD= 77	ZPROCS = Z1 and OPROCS = O0
At KCYC= 432 and ITER= 3	IZEROD= 76	ZPROCS = Z1 and OPROCS = O0
At KCYC= 432 and ITER= 4	IZEROD= 77	ZPROCS = Z1 and OPROCS = O0
At KCYC= 433 and ITER= 2	IZEROD= 80	ZPROCS = Z1 and OPROCS = O0
At KCYC= 433 and ITER= 3	IZEROD= 78	ZPROCS = Z1 and OPROCS = O0
At KCYC= 433 and ITER= 4	IZEROD= 80	ZPROCS = Z1 and OPROCS = O0
At KCYC= 433 and ITER= 6	IZEROD= 77	ZPROCS = Z1 and OPROCS = O0
At KCYC= 434 and ITER= 1	IZEROD= 80	ZPROCS = Z1 and OPROCS = O0
At KCYC= 434 and ITER= 2	IZEROD= 81	ZPROCS = Z1 and OPROCS = O0
At KCYC= 434 and ITER= 3	IZEROD= 80	ZPROCS = Z1 and OPROCS = O0
At KCYC= 437 and ITER= 2	IZEROD= 82	ZPROCS = Z1 and OPROCS = O0
At KCYC= 437 and ITER= 3	IZEROD= 80	ZPROCS = Z1 and OPROCS = O0
At KCYC= 438 and ITER= 2	IZEROD= 81	ZPROCS = Z1 and OPROCS = O0
At KCYC= 438 and ITER= 3	IZEROD= 80	ZPROCS = Z1 and OPROCS = O0
At KCYC= 439 and ITER= 2	IZEROD= 81	ZPROCS = Z1 and OPROCS = O0
At KCYC= 439 and ITER= 3	IZEROD= 80	ZPROCS = Z1 and OPROCS = O0
At KCYC= 444 and ITER= 2	IZEROD= 81	ZPROCS = Z1 and OPROCS = O0
At KCYC= 444 and ITER= 3	IZEROD= 80	ZPROCS = Z1 and OPROCS = O0
At KCYC= 444 and ITER= 4	IZEROD= 81	ZPROCS = Z1 and OPROCS = O0
At KCYC= 444 and ITER= 5	IZEROD= 80	ZPROCS = Z1 and OPROCS = O0
At KCYC= 444 and ITER= 6	IZEROD= 81	ZPROCS = Z1 and OPROCS = O0
At KCYC= 444 and ITER= 8	IZEROD= 80	ZPROCS = Z1 and OPROCS = O0
At KCYC= 445 and ITER= 2	IZEROD= 81	ZPROCS = Z1 and OPROCS = O0
At KCYC= 446 and ITER= 2	IZEROD= 82	ZPROCS = Z1 and OPROCS = O0
At KCYC= 446 and ITER= 3	IZEROD= 83	ZPROCS = Z1 and OPROCS = O0
At KCYC= 446 and ITER= 4	IZEROD= 82	ZPROCS = Z1 and OPROCS = O0
At KCYC= 446 and ITER= 5	IZEROD= 83	ZPROCS = Z1 and OPROCS = O0
At KCYC= 446 and ITER= 6	IZEROD= 82	ZPROCS = Z1 and OPROCS = O0
At KCYC= 446 and ITER= 7	IZEROD= 83	ZPROCS = Z1 and OPROCS = O0
At KCYC= 446 and ITER= 8	IZEROD= 81	ZPROCS = Z1 and OPROCS = O0
At KCYC= 446 and ITER= 2	IZEROD= 82	ZPROCS = Z1 and OPROCS = O0
At KCYC= 446 and ITER= 3	IZEROD= 81	ZPROCS = Z1 and OPROCS = O0
At KCYC= 447 and ITER= 1	IZEROD= 82	ZPROCS = Z1 and OPROCS = O0
At KCYC= 447 and ITER= 2	IZEROD= 83	ZPROCS = Z1 and OPROCS = O0
At KCYC= 448 and ITER= 2	IZEROD= 84	ZPROCS = Z1 and OPROCS = O0
At KCYC= 448 and ITER= 3	IZEROD= 85	ZPROCS = Z1 and OPROCS = O0
At KCYC= 448 and ITER= 4	IZEROD= 84	ZPROCS = Z1 and OPROCS = O0
At KCYC= 448 and ITER= 5	IZEROD= 83	ZPROCS = Z1 and OPROCS = O0
At KCYC= 449 and ITER= 1	IZEROD= 85	ZPROCS = Z1 and OPROCS = O0
At KCYC= 449 and ITER= 2	IZEROD= 86	ZPROCS = Z1 and OPROCS = O0
At KCYC= 449 and ITER= 4	IZEROD= 85	ZPROCS = Z1 and OPROCS = O0
At KCYC= 449 and ITER= 5	IZEROD= 86	ZPROCS = Z1 and OPROCS = O0
At KCYC= 449 and ITER= 6	IZEROD= 87	ZPROCS = Z1 and OPROCS = O0
At KCYC= 449 and ITER= 7	IZEROD= 86	ZPROCS = Z1 and OPROCS = O0
At KCYC= 449 and ITER= 8	IZEROD= 85	ZPROCS = Z1 and OPROCS = O0
At KCYC= 450 and ITER= 1	IZEROD= 86	ZPROCS = Z1 and OPROCS = O0
At KCYC= 450 and ITER= 2	IZEROD= 87	ZPROCS = Z1 and OPROCS = O0
At KCYC= 450 and ITER= 3	IZEROD= 86	ZPROCS = Z1 and OPROCS = O0
At KCYC= 451 and ITER= 1	IZEROD= 87	ZPROCS = Z1 and OPROCS = O0
At KCYC= 451 and ITER= 2	IZEROD= 90	ZPROCS = Z1 and OPROCS = O0
At KCYC= 451 and ITER= 3	IZEROD= 88	ZPROCS = Z1 and OPROCS = O0
At KCYC= 451 and ITER= 4	IZEROD= 90	ZPROCS = Z1 and OPROCS = O0
At KCYC= 451 and ITER= 5	IZEROD= 87	ZPROCS = Z1 and OPROCS = O0
At KCYC= 451 and ITER= 6	IZEROD= 90	ZPROCS = Z1 and OPROCS = O0
At KCYC= 451 and ITER= 7	IZEROD= 88	ZPROCS = Z1 and OPROCS = O0
At KCYC= 451 and ITER= 8	IZEROD= 90	ZPROCS = Z1 and OPROCS = O0
At KCYC= 451 and ITER= 1	IZEROD= 87	ZPROCS = Z1 and OPROCS = O0
At KCYC= 451 and ITER= 3	IZEROD= 88	ZPROCS = Z1 and OPROCS = O0
At KCYC= 452 and ITER= 1	IZEROD= 87	ZPROCS = Z1 and OPROCS = O0
At KCYC= 452 and ITER= 2	IZEROD= 90	ZPROCS = Z1 and OPROCS = O0
At KCYC= 452 and ITER= 3	IZEROD= 88	ZPROCS = Z1 and OPROCS = O0
At KCYC= 452 and ITER= 4	IZEROD= 90	ZPROCS = Z1 and OPROCS = O0
At KCYC= 452 and ITER= 5	IZEROD= 88	ZPROCS = Z1 and OPROCS = O0
At KCYC= 453 and ITER= 2	IZEROD= 90	ZPROCS = Z1 and OPROCS = O0
At KCYC= 453 and ITER= 5	IZEROD= 88	ZPROCS = Z1 and OPROCS = O0
At KCYC= 454 and ITER= 1	IZEROD= 90	ZPROCS = Z1 and OPROCS = O0
At KCYC= 455 and ITER= 2	IZEROD= 91	ZPROCS = Z1 and OPROCS = O0
At KCYC= 455 and ITER= 3	IZEROD= 90	ZPROCS = Z1 and OPROCS = O0
At KCYC= 457 and ITER= 2	IZEROD= 91	ZPROCS = Z1 and OPROCS = O0
At KCYC= 457 and ITER= 3	IZEROD= 90	ZPROCS = Z1 and OPROCS = O0
At KCYC= 458 and ITER= 2	IZEROD= 91	ZPROCS = Z1 and OPROCS = O0
At KCYC= 458 and ITER= 3	IZEROD= 90	ZPROCS = Z1 and OPROCS = O0
At KCYC= 459 and ITER= 2	IZEROD= 93	ZPROCS = Z1 and OPROCS = O0
At KCYC= 459 and ITER= 3	IZEROD= 90	ZPROCS = Z1 and OPROCS = O0
At KCYC= 460 and ITER= 2	IZEROD= 92	ZPROCS = Z1 and OPROCS = O0
At KCYC= 460 and ITER= 1	IZEROD= 90	ZPROCS = Z1 and OPROCS = O0
At KCYC= 466 and ITER= 2	IZEROD= 91	ZPROCS = Z1 and OPROCS = O0
At KCYC= 466 and ITER= 4	IZEROD= 92	ZPROCS = Z1 and OPROCS = O0
At KCYC= 467 and ITER= 1	IZEROD= 91	ZPROCS = Z1 and OPROCS = O0
At KCYC= 467 and ITER= 2	IZEROD= 92	ZPROCS = Z1 and OPROCS = O0
At KCYC= 467 and ITER= 3	IZEROD= 93	ZPROCS = Z1 and OPROCS = O0
At KCYC= 467 and ITER= 4	IZEROD= 92	ZPROCS = Z1 and OPROCS = O0
At KCYC= 467 and ITER= 5	IZEROD= 93	ZPROCS = Z1 and OPROCS = O0
At KCYC= 467 and ITER= 6	IZEROD= 91	ZPROCS = Z1 and OPROCS = O0
At KCYC= 468 and ITER= 1	IZEROD= 93	ZPROCS = Z1 and OPROCS = O0
At KCYC= 468 and ITER= 2	IZEROD= 94	ZPROCS = Z1 and OPROCS = O0
At KCYC= 468 and ITER= 3	IZEROD= 93	ZPROCS = Z1 and OPROCS = O0
At KCYC= 468 and ITER= 4	IZEROD= 94	ZPROCS = Z1 and OPROCS = O0
At KCYC= 468 and ITER= 6	IZEROD= 93	ZPROCS = Z1 and OPROCS = O0
At KCYC= 469 and ITER= 1	IZEROD= 94	ZPROCS = Z1 and OPROCS = O0
At KCYC= 469 and ITER= 2	IZEROD= 95	ZPROCS = Z1 and OPROCS = O0
At KCYC= 469 and ITER= 3	IZEROD= 96	ZPROCS = Z1 and OPROCS = O0
At KCYC= 469 and ITER= 4	IZEROD= 94	ZPROCS = Z1 and OPROCS = O0
At KCYC= 470 and ITER= 1	IZEROD= 96	ZPROCS = Z1 and OPROCS = O0
At KCYC= 470 and ITER= 2	IZEROD= 97	ZPROCS = Z1 and OPROCS = O0
At KCYC= 470 and ITER= 3	IZEROD= 96	ZPROCS = Z1 and OPROCS = O0
At KCYC= 470 and ITER= 4	IZEROD= 97	ZPROCS = Z1 and OPROCS = O0
At KCYC= 471 and ITER= 2	IZEROD= 101	ZPROCS = Z1 and OPROCS = O0
At KCYC= 471 and ITER= 3	IZEROD= 98	ZPROCS = Z1 and OPROCS = O0
At KCYC= 472 and ITER= 1	IZEROD= 100	ZPROCS = Z1 and OPROCS = O0
At KCYC= 472 and ITER= 2	IZEROD= 102	ZPROCS = Z1 and OPROCS = O0
At KCYC= 472 and ITER= 3	IZEROD= 100	ZPROCS = Z1 and OPROCS = O0
At KCYC= 473 and ITER= 2	IZEROD= 102	ZPROCS = Z1 and OPROCS = O0
At KCYC= 473 and ITER= 3	IZEROD= 100	ZPROCS = Z1 and OPROCS = O0
At KCYC= 474 and ITER= 2	IZEROD= 101	ZPROCS = Z1 and OPROCS = O0
At KCYC= 474 and ITER= 3	IZEROD= 100	ZPROCS = Z1 and OPROCS = O0
At KCYC= 481 and ITER= 2	IZEROD= 101	ZPROCS = Z1 and OPROCS = O0
At KCYC= 481 and ITER= 3	IZEROD= 100	ZPROCS = Z1 and OPROCS = O0
At KCYC= 481 and ITER= 4	IZEROD= 102	ZPROCS = Z1 and OPROCS = O0
At KCYC= 482 and ITER= 1	IZEROD= 101	ZPROCS = Z1 and OPROCS = O0
At KCYC= 482 and ITER= 2	IZEROD= 102	ZPROCS = Z1 and OPROCS = O0
At KCYC= 482 and ITER= 3	IZEROD= 103	ZPROCS = Z1 and OPROCS = O0
At KCYC= 482 and ITER= 4	IZEROD= 102	ZPROCS = Z1 and OPROCS = O0
At KCYC= 483 and ITER= 1	IZEROD= 101	ZPROCS = Z1 and OPROCS = O0
At KCYC= 483 and ITER= 2	IZEROD= 104	ZPROCS = Z1 and OPROCS = O0
At KCYC= 483 and ITER= 3	IZEROD= 103	ZPROCS = Z1 and OPROCS = O0
At KCYC= 483 and ITER= 4	IZEROD= 104	ZPROCS = Z1 and OPROCS = O0
At KCYC= 484 and ITER= 1	IZEROD= 101	ZPROCS = Z1 and OPROCS = O0
At KCYC= 484 and ITER= 2	IZEROD= 105	ZPROCS = Z1 and OPROCS = O0
At KCYC= 484 and ITER= 3	IZEROD= 104	ZPROCS = Z1 and OPROCS = O0
At KCYC= 484 and ITER= 4	IZEROD= 105	ZPROCS = Z1 and OPROCS = O0
At KCYC= 485 and ITER= 1	IZEROD= 101	ZPROCS = Z1 and OPROCS = O0
At KCYC= 485 and ITER= 2	IZEROD= 107	ZPROCS = Z1 and OPROCS = O0
At KCYC= 485 and ITER= 3	IZEROD= 106	ZPROCS = Z1 and OPROCS = O0
At KCYC= 486 and ITER= 1	IZEROD= 107	ZPROCS = Z1 and OPROCS = O0
At KCYC= 486 and ITER= 2	IZEROD= 110	ZPROCS = Z1 and OPROCS = O0
At KCYC= 486 and ITER= 3	IZEROD= 108	ZPROCS = Z1 and OPROCS = O0
At KCYC= 486 and ITER= 4	IZEROD= 110	ZPROCS = Z1 and OPROCS = O0
At KCYC= 486 and ITER= 5	IZEROD= 108	ZPROCS = Z1 and OPROCS = O0
At KCYC= 486 and ITER= 6	IZEROD= 110	ZPROCS = Z1 and OPROCS = O0
At KCYC= 486 and ITER= 8	IZEROD= 108	ZPROCS = Z1 and OPROCS = O0
At KCYC= 486 and ITER= 1	IZEROD= 107	ZPROCS = Z1 and OPROCS = O0
At KCYC= 486 and ITER= 2	IZEROD= 108	ZPROCS = Z1 and OPROCS = O0
At KCYC= 486 and ITER= 4	IZEROD= 107	ZPROCS = Z1 and OPROCS = O0
At KCYC= 487 and ITER= 1	IZEROD= 108	ZPROCS = Z1 and OPROCS = O0
At KCYC= 487 and ITER= 2	IZEROD= 110	ZPROCS = Z1 and OPROCS = O0
At KCYC= 487 and ITER= 4	IZEROD= 108	ZPROCS = Z1 and OPROCS = O0
At KCYC= 488 and ITER= 1	IZEROD= 110	ZPROCS = Z1 and OPROCS = O0
At KCYC= 491 and ITER= 2	IZEROD= 111	ZPROCS = Z1 and OPROCS = O0
At KCYC= 491 and ITER= 3	IZEROD= 110	ZPROCS = Z1 and OPROCS = O0
At KCYC= 492 and ITER= 2	IZEROD= 111	ZPROCS = Z1 and OPROCS = O0
At KCYC= 492 and ITER= 3	IZEROD= 110	ZPROCS = Z1 and OPROCS = O0
At KCYC= 493 and ITER= 2	IZEROD= 111	ZPROCS = Z1 and OPROCS = O0
At KCYC= 493 and ITER= 3	IZEROD= 110	ZPROCS = Z1 and OPROCS = O0
At KCYC= 494 and ITER= 2	IZEROD= 112	ZPROCS = Z1 and OPROCS = O0
At KCYC= 494 and ITER= 3	IZEROD= 110	ZPROCS = Z1 and OPROCS = O0
At KCYC= 494 and ITER= 4	IZEROD= 113	ZPROCS = Z1 and OPROCS = O0
At KCYC= 494 and ITER= 5	IZEROD= 110	ZPROCS = Z1 and OPROCS = O0
At KCYC= 495 and ITER= 2	IZEROD= 111	ZPROCS = Z1 and OPROCS = O0
At KCYC= 495 and ITER= 1	IZEROD= 110	ZPROCS = Z1 and OPROCS = O0
At KCYC= 499 and ITER= 2	IZEROD= 113	ZPROCS = Z1 and OPROCS = O0
At KCYC= 499 and ITER= 3	IZEROD= 112	ZPROCS = Z1 and OPROCS = O0
At KCYC= 499 and ITER= 4	IZEROD= 111	ZPROCS = Z1 and OPROCS = O0
At KCYC= 500 and ITER= 2	IZEROD= 113	ZPROCS = Z1 and OPROCS = O0
At KCYC= 500 and ITER= 3	IZEROD= 112	ZPROCS = Z1 and OPROCS = O0
At KCYC= 500 and ITER= 4	IZEROD= 113	ZPROCS = Z1 and OPROCS = O0
At KCYC= 501 and ITER= 2	IZEROD= 115	ZPROCS = Z1 and OPROCS = O0
At KCYC= 501 and ITER= 3	IZEROD= 116	ZPROCS = Z1 and OPROCS = O0
At KCYC= 501 and ITER= 4	IZEROD= 115	ZPROCS = Z1 and OPROCS = O0
At KCYC= 502 and ITER= 2	IZEROD= 118	ZPROCS = Z1 and OPROCS = O0
At KCYC= 502 and ITER= 3	IZEROD= 117	ZPROCS = Z1 and OPROCS = O0
At KCYC= 502 and ITER= 4	IZEROD= 118	ZPROCS = Z1 and OPROCS = O0
At KCYC= 503 and ITER= 1	IZEROD= 117	ZPROCS = Z1 and OPROCS = O0
At KCYC= 503 and ITER= 2	IZEROD= 120	ZPROCS = Z1 and OPROCS = O0
At KCYC= 503 and ITER= 1	IZEROD= 117	ZPROCS = Z1 and OPROCS = O0
At KCYC= 503 and ITER= 2	IZEROD= 120	ZPROCS = Z1 and OPROCS = O0
At KCYC= 504 and ITER= 1	IZEROD= 117	ZPROCS = Z1 and OPROCS = O0
At KCYC= 504 and ITER= 2	IZEROD= 120	ZPROCS = Z1 and OPROCS = O0
At KCYC= 505 and ITER= 1	IZEROD= 117	ZPROCS = Z1 and OPROCS = O0
At KCYC= 505 and ITER= 2	IZEROD= 120	ZPROCS = Z1 and OPROCS = O0
At KCYC= 510 and ITER= 2	IZEROD= 123	ZPROCS = Z1 and OPROCS = O0
At KCYC= 510 and ITER= 4	IZEROD= 124	ZPROCS = Z1 and OPROCS = O0
At KCYC= 510 and ITER= 5	IZEROD= 121	ZPROCS = Z1 and OPROCS = O0
At KCYC= 511 and ITER= 2	IZEROD= 129	ZPROCS = Z1 and OPROCS = O0
At KCYC= 511 and ITER= 3	IZEROD= 127	ZPROCS = Z1 and OPROCS = O0
At KCYC= 512 and ITER= 1	IZEROD= 125	ZPROCS = Z1 and OPROCS = O0
At KCYC= 512 and ITER= 2	IZEROD= 132	ZPROCS = Z1 and OPROCS = O0
At KCYC= 512 and ITER= 3	IZEROD= 129	ZPROCS = Z1 and OPROCS = O0
At KCYC= 512 and ITER= 4	IZEROD= 127	ZPROCS = Z1 and OPROCS = O0
At KCYC= 512 and ITER= 5	IZEROD= 129	ZPROCS = Z1 and OPROCS = O0
At KCYC= 512 and ITER= 6	IZEROD= 132	ZPROCS = Z1 and OPROCS = O0
At KCYC= 512 and ITER= 7	IZEROD= 129	ZPROCS = Z1 and OPROCS = O0
At KCYC= 512 and ITER= 8	IZEROD= 131	ZPROCS = Z1 and OPROCS = O0
At KCYC= 512 and ITER= 1	IZEROD= 125	ZPROCS = Z1 and OPROCS = O0
At KCYC= 512 and ITER= 2	IZEROD= 130	ZPROCS = Z1 and OPROCS = O0
At KCYC= 513 and ITER= 2	IZEROD= 131	ZPROCS = Z1 and OPROCS = O0
At KCYC= 513 and ITER= 3	IZEROD= 130	ZPROCS = Z1 and OPROCS = O0
At KCYC= 518 and ITER= 2	IZEROD= 131	ZPROCS = Z1 and OPROCS = O0
At KCYC= 518 and ITER= 5	IZEROD= 130	ZPROCS = Z1 and OPROCS = O0
At KCYC= 518 and ITER= 6	IZEROD= 131	ZPROCS = Z1 and OPROCS = O0
At KCYC= 518 and ITER= 1	IZEROD= 130	ZPROCS = Z1 and OPROCS = O0
At KCYC= 518 and ITER= 2	IZEROD= 131	ZPROCS = Z1 and OPROCS = O0
At KCYC= 518 and ITER= 3	IZEROD= 130	ZPROCS = Z1 and OPROCS = O0
At KCYC= 519 and ITER= 1	IZEROD= 131	ZPROCS = Z1 and OPROCS = O0
At KCYC= 519 and ITER= 2	IZEROD= 132	ZPROCS = Z1 and OPROCS = O0
At KCYC= 519 and ITER= 3	IZEROD= 131	ZPROCS = Z1 and OPROCS = O0
At KCYC= 519 and ITER= 4	IZEROD= 132	ZPROCS = Z1 and OPROCS = O0
At KCYC= 520 and ITER= 1	IZEROD= 131	ZPROCS = Z1 and OPROCS = O0
At KCYC= 520 and ITER= 2	IZEROD= 133	ZPROCS = Z1 and OPROCS = O0
At KCYC= 520 and ITER= 3	IZEROD= 132	ZPROCS = Z1 and OPROCS = O0
At KCYC= 520 and ITER= 4	IZEROD= 133	ZPROCS = Z1 and OPROCS = O0
At KCYC= 521 and ITER= 1	IZEROD= 131	ZPROCS = Z1 and OPROCS = O0
At KCYC= 521 and ITER= 2	IZEROD= 134	ZPROCS = Z1 and OPROCS = O0
At KCYC= 521 and ITER= 3	IZEROD= 133	ZPROCS = Z1 and OPROCS = O0
At KCYC= 522 and ITER= 1	IZEROD= 134	ZPROCS = Z1 and OPROCS = O0
At KCYC= 522 and ITER= 2	IZEROD= 135	ZPROCS = Z1 and OPROCS = O0
At KCYC= 522 and ITER= 4	IZEROD= 136	ZPROCS = Z1 and OPROCS = O0
At KCYC= 522 and ITER= 5	IZEROD= 134	ZPROCS = Z1 and OPROCS = O0
At KCYC= 522 and ITER= 6	IZEROD= 135	ZPROCS = Z1 and OPROCS = O0
At KCYC= 522 and ITER= 1	IZEROD= 134	ZPROCS = Z1 and OPROCS = O0
At KCYC= 522 and ITER= 2	IZEROD= 135	ZPROCS = Z1 and OPROCS = O0
At KCYC= 522 and ITER= 3	IZEROD= 134	ZPROCS = Z1 and OPROCS = O0
At KCYC= 523 and ITER= 1	IZEROD= 135	ZPROCS = Z1 and OPROCS = O0
At KCYC= 523 and ITER= 2	IZEROD= 136	ZPROCS = Z1 and OPROCS = O0
At KCYC= 523 and ITER= 3	IZEROD= 135	ZPROCS = Z1 and OPROCS = O0
At KCYC= 523 and ITER= 4	IZEROD= 136	ZPROCS = Z1 and OPROCS = O0
At KCYC= 524 and ITER= 1	IZEROD= 135	ZPROCS = Z1 and OPROCS = O0
At KCYC= 524 and ITER= 2	IZEROD= 137	ZPROCS = Z1 and OPROCS = O0
At KCYC= 524 and ITER= 4	IZEROD= 138	ZPROCS = Z1 and OPROCS = O0
At KCYC= 525 and ITER= 1	IZEROD= 135	ZPROCS = Z1 and OPROCS = O0
At KCYC= 525 and ITER= 2	IZEROD= 138	ZPROCS = Z1 and OPROCS = O0
At KCYC= 525 and ITER= 3	IZEROD= 140	ZPROCS = Z1 and OPROCS = O0
At KCYC= 525 and ITER= 4	IZEROD= 138	ZPROCS = Z1 and OPROCS = O0
At KCYC= 526 and ITER= 1	IZEROD= 136	ZPROCS = Z1 and OPROCS = O0
At KCYC= 526 and ITER= 2	IZEROD= 140	ZPROCS = Z1 and OPROCS = O0
At KCYC= 526 and ITER= 5	IZEROD= 136	ZPROCS = Z1 and OPROCS = O0
At KCYC= 527 and ITER= 1	IZEROD= 140	ZPROCS = Z1 and OPROCS = O0
At KCYC= 530 and ITER= 2	IZEROD= 141	ZPROCS = Z1 and OPROCS = O0
At KCYC= 531 and ITER= 1	IZEROD= 140	ZPROCS = Z1 and OPROCS = O0
At KCYC= 531 and ITER= 2	IZEROD= 141	ZPROCS = Z1 and OPROCS = O0
At KCYC= 531 and ITER= 3	IZEROD= 140	ZPROCS = Z1 and OPROCS = O0
At KCYC= 532 and ITER= 2	IZEROD= 143	ZPROCS = Z1 and OPROCS = O0
At KCYC= 532 and ITER= 3	IZEROD= 140	ZPROCS = Z1 and OPROCS = O0
At KCYC= 532 and ITER= 5	IZEROD= 141	ZPROCS = Z1 and OPROCS = O0
At KCYC= 532 and ITER= 6	IZEROD= 140	ZPROCS = Z1 and OPROCS = O0
At KCYC= 533 and ITER= 2	IZEROD= 141	ZPROCS = Z1 and OPROCS = O0
At KCYC= 533 and ITER= 3	IZEROD= 140	ZPROCS = Z1 and OPROCS = O0
At KCYC= 538 and ITER= 2	IZEROD= 141	ZPROCS = Z1 and OPROCS = O0
At KCYC= 538 and ITER= 5	IZEROD= 140	ZPROCS = Z1 and OPROCS = O0
At KCYC= 539 and ITER= 1	IZEROD= 141	ZPROCS = Z1 and OPROCS = O0
At KCYC= 539 and ITER= 2	IZEROD= 142	ZPROCS = Z1 and OPROCS = O0
At KCYC= 540 and ITER= 1	IZEROD= 141	ZPROCS = Z1 and OPROCS = O0
At KCYC= 540 and ITER= 2	IZEROD= 143	ZPROCS = Z1 and OPROCS = O0
At KCYC= 540 and ITER= 3	IZEROD= 142	ZPROCS = Z1 and OPROCS = O0
At KCYC= 541 and ITER= 1	IZEROD= 143	ZPROCS = Z1 and OPROCS = O0
At KCYC= 541 and ITER= 2	IZEROD= 144	ZPROCS = Z1 and OPROCS = O0
At KCYC= 541 and ITER= 3	IZEROD= 143	ZPROCS = Z1 and OPROCS = O0
At KCYC= 541 and ITER= 4	IZEROD= 144	ZPROCS = Z1 and OPROCS = O0
At KCYC= 541 and ITER= 7	IZEROD= 143	ZPROCS = Z1 and OPROCS = O0
At KCYC= 541 and ITER= 8	IZEROD= 144	ZPROCS = Z1 and OPROCS = O0
At KCYC= 541 and ITER= 1	IZEROD= 143	ZPROCS = Z1 and OPROCS = O0
At KCYC= 542 and ITER= 1	IZEROD= 144	ZPROCS = Z1 and OPROCS = O0
At KCYC= 543 and ITER= 2	IZEROD= 145	ZPROCS = Z1 and OPROCS = O0
At KCYC= 543 and ITER= 3	IZEROD= 146	ZPROCS = Z1 and OPROCS = O0
At KCYC= 543 and ITER= 4	IZEROD= 144	ZPROCS = Z1 and OPROCS = O0
At KCYC= 543 and ITER= 5	IZEROD= 145	ZPROCS = Z1 and OPROCS = O0
At KCYC= 543 and ITER= 6	IZEROD= 146	ZPROCS = Z1 and OPROCS = O0
At KCYC= 543 and ITER= 7	IZEROD= 145	ZPROCS = Z1 and OPROCS = O0
At KCYC= 543 and ITER= 1	IZEROD= 144	ZPROCS = Z1 and OPROCS = O0
At KCYC= 543 and ITER= 3	IZEROD= 145	ZPROCS = Z1 and OPROCS = O0
At KCYC= 544 and ITER= 1	IZEROD= 144	ZPROCS = Z1 and OPROCS = O0
At KCYC= 544 and ITER= 2	IZEROD= 146	ZPROCS = Z1 and OPROCS = O0
At KCYC= 544 and ITER= 3	IZEROD= 145	ZPROCS = Z1 and OPROCS = O0
At KCYC= 545 and ITER= 1	IZEROD= 146	ZPROCS = Z1 and OPROCS = O0
At KCYC= 545 and ITER= 2	IZEROD= 148	ZPROCS = Z1 and OPROCS = O0
At KCYC= 545 and ITER= 4	IZEROD= 146	ZPROCS = Z1 and OPROCS = O0
At KCYC= 545 and ITER= 5	IZEROD= 147	ZPROCS = Z1 and OPROCS = O0
At KCYC= 545 and ITER= 6	IZEROD= 148	ZPROCS = Z1 and OPROCS = O0
At KCYC= 545 and ITER= 7	IZEROD= 147	ZPROCS = Z1 and OPROCS = O0
At KCYC= 545 and ITER= 1	IZEROD= 146	ZPROCS = Z1 and OPROCS = O0
At KCYC= 545 and ITER= 3	IZEROD= 147	ZPROCS = Z1 and OPROCS = O0
At KCYC= 546 and ITER= 1	IZEROD= 146	ZPROCS = Z1 and OPROCS = O0
At KCYC= 546 and ITER= 2	IZEROD= 148	ZPROCS = Z1 and OPROCS = O0
At KCYC= 546 and ITER= 3	IZEROD= 147	ZPROCS = Z1 and OPROCS = O0
At KCYC= 547 and ITER= 1	IZEROD= 148	ZPROCS = Z1 and OPROCS = O0
At KCYC= 547 and ITER= 2	IZEROD= 151	ZPROCS = Z1 and OPROCS = O0
At KCYC= 547 and ITER= 3	IZEROD= 150	ZPROCS = Z1 and OPROCS = O0
At KCYC= 550 and ITER= 2	IZEROD= 151	ZPROCS = Z1 and OPROCS = O0
At KCYC= 550 and ITER= 3	IZEROD= 150	ZPROCS = Z1 and OPROCS = O0
At KCYC= 552 and ITER= 2	IZEROD= 152	ZPROCS = Z1 and OPROCS = O0
At KCYC= 552 and ITER= 3	IZEROD= 150	ZPROCS = Z1 and OPROCS = O0
At KCYC= 553 and ITER= 2	IZEROD= 152	ZPROCS = Z1 and OPROCS = O0
At KCYC= 553 and ITER= 1	IZEROD= 150	ZPROCS = Z1 and OPROCS = O0
At KCYC= 554 and ITER= 2	IZEROD= 151	ZPROCS = Z1 and OPROCS = O0
At KCYC= 554 and ITER= 3	IZEROD= 150	ZPROCS = Z1 and OPROCS = O0
At KCYC= 557 and ITER= 2	IZEROD= 151	ZPROCS = Z1 and OPROCS = O0
At KCYC= 557 and ITER= 3	IZEROD= 150	ZPROCS = Z1 and OPROCS = O0
At KCYC= 557 and ITER= 4	IZEROD= 151	ZPROCS = Z1 and OPROCS = O0
At KCYC= 557 and ITER= 5	IZEROD= 150	ZPROCS = Z1 and OPROCS = O0
At KCYC= 557 and ITER= 6	IZEROD= 151	ZPROCS = Z1 and OPROCS = O0
At KCYC= 557 and ITER= 8	IZEROD= 150	ZPROCS = Z1 and OPROCS = O0
At KCYC= 558 and ITER= 2	IZEROD= 151	ZPROCS = Z1 and OPROCS = O0
At KCYC= 559 and ITER= 2	IZEROD= 152	ZPROCS = Z1 and OPROCS = O0
At KCYC= 560 and ITER= 2	IZEROD= 153	ZPROCS = Z1 and OPROCS = O0
At KCYC= 561 and ITER= 2	IZEROD= 154	ZPROCS = Z1 and OPROCS = O0
At KCYC= 561 and ITER= 4	IZEROD= 153	ZPROCS = Z1 and OPROCS = O0
At KCYC= 562 and ITER= 1	IZEROD= 154	ZPROCS = Z1 and OPROCS = O0
At KCYC= 562 and ITER= 2	IZEROD= 155	ZPROCS = Z1 and OPROCS = O0
At KCYC= 562 and ITER= 4	IZEROD= 154	ZPROCS = Z1 and OPROCS = O0
At KCYC= 563 and ITER= 1	IZEROD= 155	ZPROCS = Z1 and OPROCS = O0
At KCYC= 563 and ITER= 2	IZEROD= 156	ZPROCS = Z1 and OPROCS = O0
At KCYC= 563 and ITER= 3	IZEROD= 157	ZPROCS = Z1 and OPROCS = O0
At KCYC= 563 and ITER= 4	IZEROD= 156	ZPROCS = Z1 and OPROCS = O0
At KCYC= 564 and ITER= 2	IZEROD= 158	ZPROCS = Z1 and OPROCS = O0
At KCYC= 564 and ITER= 3	IZEROD= 157	ZPROCS = Z1 and OPROCS = O0
At KCYC= 564 and ITER= 4	IZEROD= 158	ZPROCS = Z1 and OPROCS = O0
At KCYC= 565 and ITER= 1	IZEROD= 157	ZPROCS = Z1 and OPROCS = O0
At KCYC= 565 and ITER= 2	IZEROD= 160	ZPROCS = Z1 and OPROCS = O0
At KCYC= 565 and ITER= 4	IZEROD= 158	ZPROCS = Z1 and OPROCS = O0
At KCYC= 566 and ITER= 1	IZEROD= 160	ZPROCS = Z1 and OPROCS = O0
At KCYC= 568 and ITER= 2	IZEROD= 161	ZPROCS = Z1 and OPROCS = O0
At KCYC= 568 and ITER= 3	IZEROD= 160	ZPROCS = Z1 and OPROCS = O0
At KCYC= 569 and ITER= 2	IZEROD= 164	ZPROCS = Z1 and OPROCS = O0
At KCYC= 569 and ITER= 1	IZEROD= 160	ZPROCS = Z1 and OPROCS = O0
At KCYC= 570 and ITER= 2	IZEROD= 162	ZPROCS = Z1 and OPROCS = O0
At KCYC= 570 and ITER= 3	IZEROD= 160	ZPROCS = Z1 and OPROCS = O0
At KCYC= 571 and ITER= 2	IZEROD= 161	ZPROCS = Z1 and OPROCS = O0
At KCYC= 571 and ITER= 3	IZEROD= 160	ZPROCS = Z1 and OPROCS = O0
At KCYC= 574 and ITER= 3	IZEROD= 161	ZPROCS = Z1 and OPROCS = O0
At KCYC= 574 and ITER= 4	IZEROD= 160	ZPROCS = Z1 and OPROCS = O0
At KCYC= 574 and ITER= 7	IZEROD= 161	ZPROCS = Z1 and OPROCS = O0
At KCYC= 574 and ITER= 8	IZEROD= 160	ZPROCS = Z1 and OPROCS = O0
At KCYC= 575 and ITER= 2	IZEROD= 161	ZPROCS = Z1 and OPROCS = O0
At KCYC= 575 and ITER= 4	IZEROD= 160	ZPROCS = Z1 and OPROCS = O0
At KCYC= 576 and ITER= 1	IZEROD= 161	ZPROCS = Z1 and OPROCS = O0
At KCYC= 576 and ITER= 2	IZEROD= 162	ZPROCS = Z1 and OPROCS = O0
At KCYC= 576 and ITER= 4	IZEROD= 161	ZPROCS = Z1 and OPROCS = O0
At KCYC= 577 and ITER= 1	IZEROD= 162	ZPROCS = Z1 and OPROCS = O0
At KCYC= 577 and ITER= 2	IZEROD= 163	ZPROCS = Z1 and OPROCS = O0
At KCYC= 577 and ITER= 3	IZEROD= 162	ZPROCS = Z1 and OPROCS = O0
At KCYC= 578 and ITER= 1	IZEROD= 163	ZPROCS = Z1 and OPROCS = O0
At KCYC= 578 and ITER= 2	IZEROD= 164	ZPROCS = Z1 and OPROCS = O0
At KCYC= 578 and ITER= 5	IZEROD= 163	ZPROCS = Z1 and OPROCS = O0
At KCYC= 578 and ITER= 6	IZEROD= 164	ZPROCS = Z1 and OPROCS = O0
At KCYC= 578 and ITER= 1	IZEROD= 163	ZPROCS = Z1 and OPROCS = O0
At KCYC= 578 and ITER= 2	IZEROD= 164	ZPROCS = Z1 and OPROCS = O0
At KCYC= 578 and ITER= 3	IZEROD= 163	ZPROCS = Z1 and OPROCS = O0
At KCYC= 579 and ITER= 1	IZEROD= 164	ZPROCS = Z1 and OPROCS = O0
At KCYC= 579 and ITER= 3	IZEROD= 165	ZPROCS = Z1 and OPROCS = O0
At KCYC= 579 and ITER= 4	IZEROD= 164	ZPROCS = Z1 and OPROCS = O0
At KCYC= 580 and ITER= 1	IZEROD= 165	ZPROCS = Z1 and OPROCS = O0
At KCYC= 580 and ITER= 3	IZEROD= 166	ZPROCS = Z1 and OPROCS = O0
At KCYC= 581 and ITER= 1	IZEROD= 165	ZPROCS = Z1 and OPROCS = O0
At KCYC= 581 and ITER= 2	IZEROD= 168	ZPROCS = Z1 and OPROCS = O0
At KCYC= 581 and ITER= 3	IZEROD= 167	ZPROCS = Z1 and OPROCS = O0
At KCYC= 581 and ITER= 5	IZEROD= 166	ZPROCS = Z1 and OPROCS = O0
At KCYC= 581 and ITER= 6	IZEROD= 167	ZPROCS = Z1 and OPROCS = O0
At KCYC= 581 and ITER= 1	IZEROD= 165	ZPROCS = Z1 and OPROCS = O0
At KCYC= 581 and ITER= 2	IZEROD= 167	ZPROCS = Z1 and OPROCS = O0
At KCYC= 581 and ITER= 3	IZEROD= 166	ZPROCS = Z1 and OPROCS = O0
At KCYC= 582 and ITER= 1	IZEROD= 165	ZPROCS = Z1 and OPROCS = O0
At KCYC= 582 and ITER= 2	IZEROD= 168	ZPROCS = Z1 and OPROCS = O0
At KCYC= 582 and ITER= 3	IZEROD= 167	ZPROCS = Z1 and OPROCS = O0
At KCYC= 582 and ITER= 4	IZEROD= 168	ZPROCS = Z1 and OPROCS = O0
At KCYC= 583 and ITER= 1	IZEROD= 165	ZPROCS = Z1 and OPROCS = O0
At KCYC= 583 and ITER= 2	IZEROD= 170	ZPROCS = Z1 and OPROCS = O0
At KCYC= 583 and ITER= 3	IZEROD= 168	ZPROCS = Z1 and OPROCS = O0
At KCYC= 584 and ITER= 1	IZEROD= 170	ZPROCS = Z1 and OPROCS = O0
At KCYC= 584 and ITER= 2	IZEROD= 171	ZPROCS = Z1 and OPROCS = O0
At KCYC= 584 and ITER= 3	IZEROD= 170	ZPROCS = Z1 and OPROCS = O0
At KCYC= 587 and ITER= 2	IZEROD= 172	ZPROCS = Z1 and OPROCS = O0
At KCYC= 587 and ITER= 3	IZEROD= 170	ZPROCS = Z1 and OPROCS = O0
At KCYC= 588 and ITER= 2	IZEROD= 171	ZPROCS = Z1 and OPROCS = O0
At KCYC= 588 and ITER= 3	IZEROD= 170	ZPROCS = Z1 and OPROCS = O0
At KCYC= 589 and ITER= 2	IZEROD= 171	ZPROCS = Z1 and OPROCS = O0
At KCYC= 589 and ITER= 3	IZEROD= 170	ZPROCS = Z1 and OPROCS = O0
At KCYC= 590 and ITER= 2	IZEROD= 172	ZPROCS = Z1 and OPROCS = O0
At KCYC= 590 and ITER= 3	IZEROD= 169	ZPROCS = Z1 and OPROCS = O0
At KCYC= 590 and ITER= 4	IZEROD= 128	ZPROCS = Z1 and OPROCS = O0
At KCYC= 590 and ITER= 5	IZEROD= 149	ZPROCS = Z1 and OPROCS = O0
At KCYC= 590 and ITER= 6	IZEROD= 157	ZPROCS = Z1 and OPROCS = O0
At KCYC= 590 and ITER= 7	IZEROD= 162	ZPROCS = Z1 and OPROCS = O0
At KCYC= 590 and ITER= 1	IZEROD= 170	ZPROCS = Z1 and OPROCS = O0
At KCYC= 591 and ITER= 2	IZEROD= 171	ZPROCS = Z1 and OPROCS = O0
At KCYC= 591 and ITER= 3	IZEROD= 180	ZPROCS = Z1 and OPROCS = O0
At KCYC= 591 and ITER= 1	IZEROD= 170	ZPROCS = Z1 and OPROCS = O0
At KCYC= 594 and ITER= 3	IZEROD= 171	ZPROCS = Z1 and OPROCS = O0
At KCYC= 594 and ITER= 4	IZEROD= 170	ZPROCS = Z1 and OPROCS = O0
At KCYC= 594 and ITER= 7	IZEROD= 171	ZPROCS = Z1 and OPROCS = O0
At KCYC= 594 and ITER= 8	IZEROD= 170	ZPROCS = Z1 and OPROCS = O0
At KCYC= 595 and ITER= 2	IZEROD= 171	ZPROCS = Z1 and OPROCS = O0
At KCYC= 596 and ITER= 1	IZEROD= 170	ZPROCS = Z1 and OPROCS = O0
At KCYC= 596 and ITER= 2	IZEROD= 172	ZPROCS = Z1 and OPROCS = O0
At KCYC= 596 and ITER= 4	IZEROD= 171	ZPROCS = Z1 and OPROCS = O0
At KCYC= 596 and ITER= 5	IZEROD= 172	ZPROCS = Z1 and OPROCS = O0
At KCYC= 596 and ITER= 8	IZEROD= 170	ZPROCS = Z1 and OPROCS = O0
At KCYC= 596 and ITER= 2	IZEROD= 171	ZPROCS = Z1 and OPROCS = O0
At KCYC= 596 and ITER= 3	IZEROD= 170	ZPROCS = Z1 and OPROCS = O0
At KCYC= 597 and ITER= 1	IZEROD= 172	ZPROCS = Z1 and OPROCS = O0
At KCYC= 598 and ITER= 2	IZEROD= 173	ZPROCS = Z1 and OPROCS = O0
At KCYC= 598 and ITER= 8	IZEROD= 172	ZPROCS = Z1 and OPROCS = O0
At KCYC= 598 and ITER= 2	IZEROD= 173	ZPROCS = Z1 and OPROCS = O0
At KCYC= 598 and ITER= 3	IZEROD= 172	ZPROCS = Z1 and OPROCS = O0
At KCYC= 599 and ITER= 1	IZEROD= 173	ZPROCS = Z1 and OPROCS = O0
At KCYC= 600 and ITER= 1	IZEROD= 174	ZPROCS = Z1 and OPROCS = O0
At KCYC= 600 and ITER= 2	IZEROD= 175	ZPROCS = Z1 and OPROCS = O0
At KCYC= 600 and ITER= 3	IZEROD= 174	ZPROCS = Z1 and OPROCS = O0
At KCYC= 600 and ITER= 4	IZEROD= 175	ZPROCS = Z1 and OPROCS = O0
At KCYC= 600 and ITER= 6	IZEROD= 174	ZPROCS = Z1 and OPROCS = O0
At KCYC= 600 and ITER= 7	IZEROD= 175	ZPROCS = Z1 and OPROCS = O0
At KCYC= 600 and ITER= 1	IZEROD= 174	ZPROCS = Z1 and OPROCS = O0
At KCYC= 601 and ITER= 2	IZEROD= 175	ZPROCS = Z1 and OPROCS = O0
At KCYC= 602 and ITER= 2	IZEROD= 176	ZPROCS = Z1 and OPROCS = O0
At KCYC= 602 and ITER= 3	IZEROD= 177	ZPROCS = Z1 and OPROCS = O0
At KCYC= 602 and ITER= 4	IZEROD= 176	ZPROCS = Z1 and OPROCS = O0
At KCYC= 602 and ITER= 5	IZEROD= 175	ZPROCS = Z1 and OPROCS = O0
At KCYC= 602 and ITER= 6	IZEROD= 176	ZPROCS = Z1 and OPROCS = O0
At KCYC= 602 and ITER= 7	IZEROD= 177	ZPROCS = Z1 and OPROCS = O0
At KCYC= 602 and ITER= 8	IZEROD= 176	ZPROCS = Z1 and OPROCS = O0
At KCYC= 602 and ITER= 1	IZEROD= 175	ZPROCS = Z1 and OPROCS = O0
At KCYC= 602 and ITER= 3	IZEROD= 176	ZPROCS = Z1 and OPROCS = O0
At KCYC= 603 and ITER= 1	IZEROD= 175	ZPROCS = Z1 and OPROCS = O0
At KCYC= 603 and ITER= 2	IZEROD= 177	ZPROCS = Z1 and OPROCS = O0
At KCYC= 603 and ITER= 3	IZEROD= 176	ZPROCS = Z1 and OPROCS = O0
At KCYC= 604 and ITER= 1	IZEROD= 177	ZPROCS = Z1 and OPROCS = O0
At KCYC= 604 and ITER= 2	IZEROD= 178	ZPROCS = Z1 and OPROCS = O0
At KCYC= 604 and ITER= 4	IZEROD= 180	ZPROCS = Z1 and OPROCS = O0
At KCYC= 604 and ITER= 5	IZEROD= 177	ZPROCS = Z1 and OPROCS = O0
At KCYC= 604 and ITER= 6	IZEROD= 178	ZPROCS = Z1 and OPROCS = O0
At KCYC= 604 and ITER= 1	IZEROD= 177	ZPROCS = Z1 and OPROCS = O0
At KCYC= 604 and ITER= 3	IZEROD= 178	ZPROCS = Z1 and OPROCS = O0
At KCYC= 605 and ITER= 1	IZEROD= 177	ZPROCS = Z1 and OPROCS = O0
At KCYC= 605 and ITER= 2	IZEROD= 180	ZPROCS = Z1 and OPROCS = O0
At KCYC= 605 and ITER= 3	IZEROD= 178	ZPROCS = Z1 and OPROCS = O0
At KCYC= 606 and ITER= 1	IZEROD= 180	ZPROCS = Z1 and OPROCS = O0
At KCYC= 606 and ITER= 2	IZEROD= 181	ZPROCS = Z1 and OPROCS = O0
At KCYC= 606 and ITER= 3	IZEROD= 180	ZPROCS = Z1 and OPROCS = O0
At KCYC= 609 and ITER= 2	IZEROD= 181	ZPROCS = Z1 and OPROCS = O0
At KCYC= 609 and ITER= 3	IZEROD= 180	ZPROCS = Z1 and OPROCS = O0
At KCYC= 614 and ITER= 2	IZEROD= 181	ZPROCS = Z1 and OPROCS = O0
At KCYC= 614 and ITER= 3	IZEROD= 180	ZPROCS = Z1 and OPROCS = O0
At KCYC= 615 and ITER= 2	IZEROD= 181	ZPROCS = Z1 and OPROCS = O0
At KCYC= 615 and ITER= 3	IZEROD= 180	ZPROCS = Z1 and OPROCS = O0
At KCYC= 616 and ITER= 2	IZEROD= 182	ZPROCS = Z1 and OPROCS = O0
At KCYC= 616 and ITER= 3	IZEROD= 180	ZPROCS = Z1 and OPROCS = O0
At KCYC= 617 and ITER= 2	IZEROD= 181	ZPROCS = Z1 and OPROCS = O0
At KCYC= 617 and ITER= 3	IZEROD= 180	ZPROCS = Z1 and OPROCS = O0
At KCYC= 620 and ITER= 2	IZEROD= 181	ZPROCS = Z1 and OPROCS = O0
At KCYC= 620 and ITER= 3	IZEROD= 182	ZPROCS = Z1 and OPROCS = O0
At KCYC= 620 and ITER= 4	IZEROD= 181	ZPROCS = Z1 and OPROCS = O0
At KCYC= 620 and ITER= 5	IZEROD= 182	ZPROCS = Z1 and OPROCS = O0
At KCYC= 620 and ITER= 6	IZEROD= 180	ZPROCS = Z1 and OPROCS = O0
At KCYC= 620 and ITER= 7	IZEROD= 182	ZPROCS = Z1 and OPROCS = O0
At KCYC= 621 and ITER= 1	IZEROD= 181	ZPROCS = Z1 and OPROCS = O0
At KCYC= 621 and ITER= 2	IZEROD= 183	ZPROCS = Z1 and OPROCS = O0
At KCYC= 621 and ITER= 4	IZEROD= 182	ZPROCS = Z1 and OPROCS = O0
At KCYC= 621 and ITER= 5	IZEROD= 183	ZPROCS = Z1 and OPROCS = O0
At KCYC= 621 and ITER= 6	IZEROD= 182	ZPROCS = Z1 and OPROCS = O0
At KCYC= 622 and ITER= 1	IZEROD= 183	ZPROCS = Z1 and OPROCS = O0
At KCYC= 622 and ITER= 2	IZEROD= 185	ZPROCS = Z1 and OPROCS = O0
At KCYC= 622 and ITER= 3	IZEROD= 184	ZPROCS = Z1 and OPROCS = O0
At KCYC= 622 and ITER= 4	IZEROD= 183	ZPROCS = Z1 and OPROCS = O0
At KCYC= 622 and ITER= 6	IZEROD= 184	ZPROCS = Z1 and OPROCS = O0
At KCYC= 622 and ITER= 7	IZEROD= 183	ZPROCS = Z1 and OPROCS = O0
At KCYC= 623 and ITER= 1	IZEROD= 184	ZPROCS = Z1 and OPROCS = O0
At KCYC= 623 and ITER= 2	IZEROD= 187	ZPROCS = Z1 and OPROCS = O0
At KCYC= 623 and ITER= 3	IZEROD= 184	ZPROCS = Z1 and OPROCS = O0
At KCYC= 623 and ITER= 4	IZEROD= 185	ZPROCS = Z1 and OPROCS = O0
At KCYC= 624 and ITER= 2	IZEROD= 187	ZPROCS = Z1 and OPROCS = O0
At KCYC= 624 and ITER= 3	IZEROD= 186	ZPROCS = Z1 and OPROCS = O0
At KCYC= 625 and ITER= 2	IZEROD= 189	ZPROCS = Z1 and OPROCS = O0
At KCYC= 625 and ITER= 3	IZEROD= 187	ZPROCS = Z1 and OPROCS = O0
At KCYC= 626 and ITER= 1	IZEROD= 188	ZPROCS = Z1 and OPROCS = O0
At KCYC= 626 and ITER= 2	IZEROD= 191	ZPROCS = Z1 and OPROCS = O0
At KCYC= 626 and ITER= 3	IZEROD= 190	ZPROCS = Z1 and OPROCS = O0
At KCYC= 632 and ITER= 3	IZEROD= 191	ZPROCS = Z1 and OPROCS = O0
At KCYC= 632 and ITER= 4	IZEROD= 190	ZPROCS = Z1 and OPROCS = O0
At KCYC= 633 and ITER= 2	IZEROD= 192	ZPROCS = Z1 and OPROCS = O0
At KCYC= 633 and ITER= 4	IZEROD= 191	ZPROCS = Z1 and OPROCS = O0
At KCYC= 634 and ITER= 1	IZEROD= 192	ZPROCS = Z1 and OPROCS = O0
At KCYC= 634 and ITER= 2	IZEROD= 195	ZPROCS = Z1 and OPROCS = O0
At KCYC= 634 and ITER= 3	IZEROD= 193	ZPROCS = Z1 and OPROCS = O0
At KCYC= 634 and ITER= 4	IZEROD= 194	ZPROCS = Z1 and OPROCS = O0
At KCYC= 635 and ITER= 1	IZEROD= 193	ZPROCS = Z1 and OPROCS = O0
At KCYC= 635 and ITER= 2	IZEROD= 195	ZPROCS = Z1 and OPROCS = O0
At KCYC= 636 and ITER= 1	IZEROD= 194	ZPROCS = Z1 and OPROCS = O0
At KCYC= 636 and ITER= 2	IZEROD= 198	ZPROCS = Z1 and OPROCS = O0
At KCYC= 636 and ITER= 3	IZEROD= 197	ZPROCS = Z1 and OPROCS = O0
At KCYC= 636 and ITER= 4	IZEROD= 196	ZPROCS = Z1 and OPROCS = O0
At KCYC= 636 and ITER= 5	IZEROD= 197	ZPROCS = Z1 and OPROCS = O0
At KCYC= 636 and ITER= 6	IZEROD= 198	ZPROCS = Z1 and OPROCS = O0
At KCYC= 636 and ITER= 7	IZEROD= 197	ZPROCS = Z1 and OPROCS = O0
At KCYC= 636 and ITER= 1	IZEROD= 194	ZPROCS = Z1 and OPROCS = O0
At KCYC= 636 and ITER= 2	IZEROD= 196	ZPROCS = Z1 and OPROCS = O0
At KCYC= 636 and ITER= 3	IZEROD= 197	ZPROCS = Z1 and OPROCS = O0
At KCYC= 637 and ITER= 1	IZEROD= 194	ZPROCS = Z1 and OPROCS = O0
At KCYC= 637 and ITER= 2	IZEROD= 199	ZPROCS = Z1 and OPROCS = O0
At KCYC= 637 and ITER= 3	IZEROD= 197	ZPROCS = Z1 and OPROCS = O0
At KCYC= 637 and ITER= 4	IZEROD= 198	ZPROCS = Z1 and OPROCS = O0
At KCYC= 638 and ITER= 2	IZEROD= 200	ZPROCS = Z1 and OPROCS = O0
At KCYC= 639 and ITER= 1	IZEROD= 198	ZPROCS = Z1 and OPROCS = O0
At KCYC= 639 and ITER= 2	IZEROD= 201	ZPROCS = Z1 and OPROCS = O0
At KCYC= 639 and ITER= 3	IZEROD= 200	ZPROCS = Z1 and OPROCS = O0
At KCYC= 640 and ITER= 2	IZEROD= 203	ZPROCS = Z1 and OPROCS = O0
At KCYC= 640 and ITER= 3	IZEROD= 200	ZPROCS = Z1 and OPROCS = O0
At KCYC= 640 and ITER= 4	IZEROD= 201	ZPROCS = Z1 and OPROCS = O0
At KCYC= 640 and ITER= 5	IZEROD= 200	ZPROCS = Z1 and OPROCS = O0
At KCYC= 641 and ITER= 2	IZEROD= 201	ZPROCS = Z1 and OPROCS = O0
At KCYC= 641 and ITER= 1	IZEROD= 200	ZPROCS = Z1 and OPROCS = O0
At KCYC= 642 and ITER= 2	IZEROD= 201	ZPROCS = Z1 and OPROCS = O0
At KCYC= 642 and ITER= 3	IZEROD= 212	ZPROCS = Z1 and OPROCS = O0
At KCYC= 642 and ITER= 1	IZEROD= 200	ZPROCS = Z1 and OPROCS = O0
At KCYC= 647 and ITER= 2	IZEROD= 201	ZPROCS = Z1 and OPROCS = O0
At KCYC= 647 and ITER= 5	IZEROD= 200	ZPROCS = Z1 and OPROCS = O0
At KCYC= 648 and ITER= 1	IZEROD= 201	ZPROCS = Z1 and OPROCS = O0
At KCYC= 648 and ITER= 2	IZEROD= 202	ZPROCS = Z1 and OPROCS = O0
At KCYC= 648 and ITER= 3	IZEROD= 201	ZPROCS = Z1 and OPROCS = O0
At KCYC= 648 and ITER= 4	IZEROD= 202	ZPROCS = Z1 and OPROCS = O0
At KCYC= 649 and ITER= 2	IZEROD= 203	ZPROCS = Z1 and OPROCS = O0
At KCYC= 649 and ITER= 3	IZEROD= 202	ZPROCS = Z1 and OPROCS = O0
At KCYC= 649 and ITER= 4	IZEROD= 203	ZPROCS = Z1 and OPROCS = O0
At KCYC= 650 and ITER= 1	IZEROD= 202	ZPROCS = Z1 and OPROCS = O0
At KCYC= 650 and ITER= 2	IZEROD= 203	ZPROCS = Z1 and OPROCS = O0
At KCYC= 650 and ITER= 3	IZEROD= 204	ZPROCS = Z1 and OPROCS = O0
At KCYC= 651 and ITER= 1	IZEROD= 203	ZPROCS = Z1 and OPROCS = O0
At KCYC= 651 and ITER= 2	IZEROD= 204	ZPROCS = Z1 and OPROCS = O0
At KCYC= 651 and ITER= 3	IZEROD= 205	ZPROCS = Z1 and OPROCS = O0
At KCYC= 651 and ITER= 4	IZEROD= 204	ZPROCS = Z1 and OPROCS = O0
At KCYC= 651 and ITER= 5	IZEROD= 205	ZPROCS = Z1 and OPROCS = O0
At KCYC= 651 and ITER= 6	IZEROD= 204	ZPROCS = Z1 and OPROCS = O0
At KCYC= 651 and ITER= 7	IZEROD= 205	ZPROCS = Z1 and OPROCS = O0
At KCYC= 651 and ITER= 8	IZEROD= 203	ZPROCS = Z1 and OPROCS = O0
At KCYC= 651 and ITER= 2	IZEROD= 204	ZPROCS = Z1 and OPROCS = O0
At KCYC= 652 and ITER= 1	IZEROD= 203	ZPROCS = Z1 and OPROCS = O0
At KCYC= 652 and ITER= 2	IZEROD= 205	ZPROCS = Z1 and OPROCS = O0
At KCYC= 652 and ITER= 3	IZEROD= 204	ZPROCS = Z1 and OPROCS = O0
At KCYC= 653 and ITER= 1	IZEROD= 205	ZPROCS = Z1 and OPROCS = O0
At KCYC= 653 and ITER= 2	IZEROD= 206	ZPROCS = Z1 and OPROCS = O0
At KCYC= 653 and ITER= 3	IZEROD= 207	ZPROCS = Z1 and OPROCS = O0
At KCYC= 653 and ITER= 4	IZEROD= 206	ZPROCS = Z1 and OPROCS = O0
At KCYC= 653 and ITER= 5	IZEROD= 205	ZPROCS = Z1 and OPROCS = O0
At KCYC= 653 and ITER= 6	IZEROD= 207	ZPROCS = Z1 and OPROCS = O0
At KCYC= 653 and ITER= 7	IZEROD= 206	ZPROCS = Z1 and OPROCS = O0
At KCYC= 653 and ITER= 1	IZEROD= 205	ZPROCS = Z1 and OPROCS = O0
At KCYC= 653 and ITER= 2	IZEROD= 206	ZPROCS = Z1 and OPROCS = O0
At KCYC= 653 and ITER= 3	IZEROD= 205	ZPROCS = Z1 and OPROCS = O0
At KCYC= 654 and ITER= 1	IZEROD= 206	ZPROCS = Z1 and OPROCS = O0
At KCYC= 654 and ITER= 2	IZEROD= 207	ZPROCS = Z1 and OPROCS = O0
At KCYC= 654 and ITER= 3	IZEROD= 206	ZPROCS = Z1 and OPROCS = O0
At KCYC= 655 and ITER= 1	IZEROD= 207	ZPROCS = Z1 and OPROCS = O0
At KCYC= 655 and ITER= 2	IZEROD= 211	ZPROCS = Z1 and OPROCS = O0
At KCYC= 655 and ITER= 3	IZEROD= 208	ZPROCS = Z1 and OPROCS = O0
At KCYC= 655 and ITER= 4	IZEROD= 210	ZPROCS = Z1 and OPROCS = O0
At KCYC= 655 and ITER= 5	IZEROD= 207	ZPROCS = Z1 and OPROCS = O0
At KCYC= 655 and ITER= 6	IZEROD= 210	ZPROCS = Z1 and OPROCS = O0
At KCYC= 655 and ITER= 8	IZEROD= 208	ZPROCS = Z1 and OPROCS = O0
At KCYC= 655 and ITER= 1	IZEROD= 207	ZPROCS = Z1 and OPROCS = O0
At KCYC= 655 and ITER= 2	IZEROD= 208	ZPROCS = Z1 and OPROCS = O0
At KCYC= 655 and ITER= 3	IZEROD= 207	ZPROCS = Z1 and OPROCS = O0
At KCYC= 656 and ITER= 1	IZEROD= 208	ZPROCS = Z1 and OPROCS = O0
At KCYC= 656 and ITER= 2	IZEROD= 210	ZPROCS = Z1 and OPROCS = O0
At KCYC= 657 and ITER= 2	IZEROD= 211	ZPROCS = Z1 and OPROCS = O0
At KCYC= 657 and ITER= 3	IZEROD= 210	ZPROCS = Z1 and OPROCS = O0
At KCYC= 659 and ITER= 2	IZEROD= 211	ZPROCS = Z1 and OPROCS = O0
At KCYC= 659 and ITER= 3	IZEROD= 210	ZPROCS = Z1 and OPROCS = O0
At KCYC= 660 and ITER= 2	IZEROD= 211	ZPROCS = Z1 and OPROCS = O0
At KCYC= 660 and ITER= 3	IZEROD= 210	ZPROCS = Z1 and OPROCS = O0
At KCYC= 661 and ITER= 2	IZEROD= 211	ZPROCS = Z1 and OPROCS = O0
At KCYC= 661 and ITER= 3	IZEROD= 210	ZPROCS = Z1 and OPROCS = O0
At KCYC= 662 and ITER= 2	IZEROD= 211	ZPROCS = Z1 and OPROCS = O0
At KCYC= 662 and ITER= 3	IZEROD= 210	ZPROCS = Z1 and OPROCS = O0
At KCYC= 663 and ITER= 2	IZEROD= 213	ZPROCS = Z1 and OPROCS = O0
At KCYC= 663 and ITER= 3	IZEROD= 210	ZPROCS = Z1 and OPROCS = O0
At KCYC= 663 and ITER= 4	IZEROD= 213	ZPROCS = Z1 and OPROCS = O0
At KCYC= 663 and ITER= 5	IZEROD= 210	ZPROCS = Z1 and OPROCS = O0
At KCYC= 664 and ITER= 2	IZEROD= 212	ZPROCS = Z1 and OPROCS = O0
At KCYC= 664 and ITER= 3	IZEROD= 209	ZPROCS = Z1 and OPROCS = O0
At KCYC= 664 and ITER= 1	IZEROD= 210	ZPROCS = Z1 and OPROCS = O0
At KCYC= 668 and ITER= 5	IZEROD= 211	ZPROCS = Z1 and OPROCS = O0
At KCYC= 669 and ITER= 1	IZEROD= 210	ZPROCS = Z1 and OPROCS = O0
At KCYC= 669 and ITER= 2	IZEROD= 211	ZPROCS = Z1 and OPROCS = O0
At KCYC= 669 and ITER= 4	IZEROD= 210	ZPROCS = Z1 and OPROCS = O0
At KCYC= 670 and ITER= 1	IZEROD= 211	ZPROCS = Z1 and OPROCS = O0
At KCYC= 670 and ITER= 3	IZEROD= 212	ZPROCS = Z1 and OPROCS = O0
At KCYC= 670 and ITER= 4	IZEROD= 211	ZPROCS = Z1 and OPROCS = O0
At KCYC= 671 and ITER= 1	IZEROD= 212	ZPROCS = Z1 and OPROCS = O0
At KCYC= 672 and ITER= 2	IZEROD= 213	ZPROCS = Z1 and OPROCS = O0
At KCYC= 672 and ITER= 3	IZEROD= 212	ZPROCS = Z1 and OPROCS = O0
At KCYC= 673 and ITER= 1	IZEROD= 213	ZPROCS = Z1 and OPROCS = O0
At KCYC= 673 and ITER= 2	IZEROD= 214	ZPROCS = Z1 and OPROCS = O0
At KCYC= 673 and ITER= 3	IZEROD= 213	ZPROCS = Z1 and OPROCS = O0
At KCYC= 673 and ITER= 4	IZEROD= 214	ZPROCS = Z1 and OPROCS = O0
At KCYC= 674 and ITER= 2	IZEROD= 215	ZPROCS = Z1 and OPROCS = O0
At KCYC= 674 and ITER= 3	IZEROD= 214	ZPROCS = Z1 and OPROCS = O0
At KCYC= 674 and ITER= 4	IZEROD= 215	ZPROCS = Z1 and OPROCS = O0
At KCYC= 675 and ITER= 2	IZEROD= 217	ZPROCS = Z1 and OPROCS = O0
At KCYC= 675 and ITER= 3	IZEROD= 216	ZPROCS = Z1 and OPROCS = O0
At KCYC= 676 and ITER= 2	IZEROD= 219	ZPROCS = Z1 and OPROCS = O0
At KCYC= 676 and ITER= 3	IZEROD= 217	ZPROCS = Z1 and OPROCS = O0
At KCYC= 676 and ITER= 4	IZEROD= 218	ZPROCS = Z1 and OPROCS = O0
At KCYC= 677 and ITER= 1	IZEROD= 217	ZPROCS = Z1 and OPROCS = O0
At KCYC= 677 and ITER= 2	IZEROD= 221	ZPROCS = Z1 and OPROCS = O0
At KCYC= 677 and ITER= 3	IZEROD= 220	ZPROCS = Z1 and OPROCS = O0
At KCYC= 677 and ITER= 4	IZEROD= 218	ZPROCS = Z1 and OPROCS = O0
At KCYC= 678 and ITER= 1	IZEROD= 220	ZPROCS = Z1 and OPROCS = O0
At KCYC= 678 and ITER= 2	IZEROD= 221	ZPROCS = Z1 and OPROCS = O0
At KCYC= 678 and ITER= 3	IZEROD= 220	ZPROCS = Z1 and OPROCS = O0
At KCYC= 679 and ITER= 2	IZEROD= 221	ZPROCS = Z1 and OPROCS = O0
At KCYC= 679 and ITER= 3	IZEROD= 220	ZPROCS = Z1 and OPROCS = O0
At KCYC= 680 and ITER= 2	IZEROD= 222	ZPROCS = Z1 and OPROCS = O0
At KCYC= 680 and ITER= 3	IZEROD= 220	ZPROCS = Z1 and OPROCS = O0
At KCYC= 681 and ITER= 2	IZEROD= 222	ZPROCS = Z1 and OPROCS = O0
At KCYC= 681 and ITER= 3	IZEROD= 220	ZPROCS = Z1 and OPROCS = O0
At KCYC= 682 and ITER= 2	IZEROD= 221	ZPROCS = Z1 and OPROCS = O0
At KCYC= 682 and ITER= 1	IZEROD= 220	ZPROCS = Z1 and OPROCS = O0
At KCYC= 687 and ITER= 2	IZEROD= 221	ZPROCS = Z1 and OPROCS = O0
At KCYC= 687 and ITER= 3	IZEROD= 220	ZPROCS = Z1 and OPROCS = O0
At KCYC= 688 and ITER= 1	IZEROD= 221	ZPROCS = Z1 and OPROCS = O0
At KCYC= 688 and ITER= 2	IZEROD= 222	ZPROCS = Z1 and OPROCS = O0
At KCYC= 688 and ITER= 4	IZEROD= 221	ZPROCS = Z1 and OPROCS = O0
At KCYC= 688 and ITER= 5	IZEROD= 222	ZPROCS = Z1 and OPROCS = O0
At KCYC= 688 and ITER= 1	IZEROD= 221	ZPROCS = Z1 and OPROCS = O0
At KCYC= 688 and ITER= 3	IZEROD= 222	ZPROCS = Z1 and OPROCS = O0
At KCYC= 689 and ITER= 1	IZEROD= 221	ZPROCS = Z1 and OPROCS = O0
At KCYC= 689 and ITER= 2	IZEROD= 222	ZPROCS = Z1 and OPROCS = O0
At KCYC= 689 and ITER= 3	IZEROD= 223	ZPROCS = Z1 and OPROCS = O0
At KCYC= 689 and ITER= 4	IZEROD= 222	ZPROCS = Z1 and OPROCS = O0
At KCYC= 690 and ITER= 1	IZEROD= 223	ZPROCS = Z1 and OPROCS = O0
At KCYC= 690 and ITER= 3	IZEROD= 224	ZPROCS = Z1 and OPROCS = O0
At KCYC= 690 and ITER= 4	IZEROD= 223	ZPROCS = Z1 and OPROCS = O0
At KCYC= 691 and ITER= 1	IZEROD= 224	ZPROCS = Z1 and OPROCS = O0
At KCYC= 691 and ITER= 2	IZEROD= 225	ZPROCS = Z1 and OPROCS = O0
At KCYC= 691 and ITER= 3	IZEROD= 224	ZPROCS = Z1 and OPROCS = O0
At KCYC= 691 and ITER= 4	IZEROD= 225	ZPROCS = Z1 and OPROCS = O0
At KCYC= 692 and ITER= 1	IZEROD= 224	ZPROCS = Z1 and OPROCS = O0
At KCYC= 692 and ITER= 2	IZEROD= 226	ZPROCS = Z1 and OPROCS = O0
At KCYC= 692 and ITER= 3	IZEROD= 225	ZPROCS = Z1 and OPROCS = O0
At KCYC= 693 and ITER= 1	IZEROD= 226	ZPROCS = Z1 and OPROCS = O0
At KCYC= 693 and ITER= 2	IZEROD= 228	ZPROCS = Z1 and OPROCS = O0
At KCYC= 693 and ITER= 3	IZEROD= 227	ZPROCS = Z1 and OPROCS = O0
At KCYC= 693 and ITER= 4	IZEROD= 226	ZPROCS = Z1 and OPROCS = O0
At KCYC= 693 and ITER= 5	IZEROD= 227	ZPROCS = Z1 and OPROCS = O0
At KCYC= 693 and ITER= 6	IZEROD= 228	ZPROCS = Z1 and OPROCS = O0
At KCYC= 693 and ITER= 7	IZEROD= 227	ZPROCS = Z1 and OPROCS = O0
At KCYC= 693 and ITER= 1	IZEROD= 226	ZPROCS = Z1 and OPROCS = O0
At KCYC= 693 and ITER= 3	IZEROD= 227	ZPROCS = Z1 and OPROCS = O0
At KCYC= 694 and ITER= 1	IZEROD= 226	ZPROCS = Z1 and OPROCS = O0
At KCYC= 694 and ITER= 2	IZEROD= 228	ZPROCS = Z1 and OPROCS = O0
At KCYC= 694 and ITER= 3	IZEROD= 227	ZPROCS = Z1 and OPROCS = O0
At KCYC= 694 and ITER= 4	IZEROD= 228	ZPROCS = Z1 and OPROCS = O0
At KCYC= 695 and ITER= 2	IZEROD= 231	ZPROCS = Z1 and OPROCS = O0
At KCYC= 695 and ITER= 3	IZEROD= 230	ZPROCS = Z1 and OPROCS = O0
At KCYC= 695 and ITER= 4	IZEROD= 228	ZPROCS = Z1 and OPROCS = O0
At KCYC= 696 and ITER= 1	IZEROD= 230	ZPROCS = Z1 and OPROCS = O0
At KCYC= 696 and ITER= 2	IZEROD= 231	ZPROCS = Z1 and OPROCS = O0
At KCYC= 696 and ITER= 3	IZEROD= 230	ZPROCS = Z1 and OPROCS = O0
At KCYC= 697 and ITER= 2	IZEROD= 231	ZPROCS = Z1 and OPROCS = O0
At KCYC= 697 and ITER= 3	IZEROD= 230	ZPROCS = Z1 and OPROCS = O0
At KCYC= 699 and ITER= 2	IZEROD= 231	ZPROCS = Z1 and OPROCS = O0
At KCYC= 699 and ITER= 3	IZEROD= 230	ZPROCS = Z1 and OPROCS = O0
At KCYC= 700 and ITER= 2	IZEROD= 231	ZPROCS = Z1 and OPROCS = O0
At KCYC= 700 and ITER= 3	IZEROD= 230	ZPROCS = Z1 and OPROCS = O0
At KCYC= 701 and ITER= 2	IZEROD= 231	ZPROCS = Z1 and OPROCS = O0
At KCYC= 701 and ITER= 3	IZEROD= 230	ZPROCS = Z1 and OPROCS = O0
At KCYC= 702 and ITER= 2	IZEROD= 231	ZPROCS = Z1 and OPROCS = O0
At KCYC= 702 and ITER= 3	IZEROD= 230	ZPROCS = Z1 and OPROCS = O0
At KCYC= 705 and ITER= 3	IZEROD= 231	ZPROCS = Z1 and OPROCS = O0
At KCYC= 705 and ITER= 5	IZEROD= 230	ZPROCS = Z1 and OPROCS = O0
At KCYC= 705 and ITER= 6	IZEROD= 231	ZPROCS = Z1 and OPROCS = O0
At KCYC= 705 and ITER= 7	IZEROD= 230	ZPROCS = Z1 and OPROCS = O0
At KCYC= 705 and ITER= 8	IZEROD= 231	ZPROCS = Z1 and OPROCS = O0
At KCYC= 705 and ITER= 1	IZEROD= 230	ZPROCS = Z1 and OPROCS = O0
At KCYC= 706 and ITER= 2	IZEROD= 231	ZPROCS = Z1 and OPROCS = O0
At KCYC= 706 and ITER= 3	IZEROD= 230	ZPROCS = Z1 and OPROCS = O0
At KCYC= 707 and ITER= 1	IZEROD= 231	ZPROCS = Z1 and OPROCS = O0
At KCYC= 707 and ITER= 2	IZEROD= 232	ZPROCS = Z1 and OPROCS = O0
At KCYC= 707 and ITER= 4	IZEROD= 231	ZPROCS = Z1 and OPROCS = O0
At KCYC= 707 and ITER= 5	IZEROD= 232	ZPROCS = Z1 and OPROCS = O0
At KCYC= 707 and ITER= 1	IZEROD= 231	ZPROCS = Z1 and OPROCS = O0
At KCYC= 707 and ITER= 3	IZEROD= 232	ZPROCS = Z1 and OPROCS = O0
At KCYC= 708 and ITER= 1	IZEROD= 231	ZPROCS = Z1 and OPROCS = O0
At KCYC= 708 and ITER= 2	IZEROD= 232	ZPROCS = Z1 and OPROCS = O0
At KCYC= 709 and ITER= 2	IZEROD= 233	ZPROCS = Z1 and OPROCS = O0
At KCYC= 709 and ITER= 8	IZEROD= 232	ZPROCS = Z1 and OPROCS = O0
At KCYC= 709 and ITER= 2	IZEROD= 233	ZPROCS = Z1 and OPROCS = O0
At KCYC= 710 and ITER= 1	IZEROD= 232	ZPROCS = Z1 and OPROCS = O0
At KCYC= 710 and ITER= 2	IZEROD= 234	ZPROCS = Z1 and OPROCS = O0
At KCYC= 710 and ITER= 3	IZEROD= 233	ZPROCS = Z1 and OPROCS = O0
At KCYC= 711 and ITER= 1	IZEROD= 234	ZPROCS = Z1 and OPROCS = O0
At KCYC= 711 and ITER= 2	IZEROD= 235	ZPROCS = Z1 and OPROCS = O0
At KCYC= 711 and ITER= 3	IZEROD= 234	ZPROCS = Z1 and OPROCS = O0
At KCYC= 711 and ITER= 4	IZEROD= 235	ZPROCS = Z1 and OPROCS = O0
At KCYC= 711 and ITER= 5	IZEROD= 234	ZPROCS = Z1 and OPROCS = O0
At KCYC= 711 and ITER= 6	IZEROD= 235	ZPROCS = Z1 and OPROCS = O0
At KCYC= 711 and ITER= 7	IZEROD= 234	ZPROCS = Z1 and OPROCS = O0
At KCYC= 711 and ITER= 8	IZEROD= 235	ZPROCS = Z1 and OPROCS = O0
At KCYC= 711 and ITER= 1	IZEROD= 234	ZPROCS = Z1 and OPROCS = O0
At KCYC= 712 and ITER= 2	IZEROD= 235	ZPROCS = Z1 and OPROCS = O0
At KCYC= 713 and ITER= 2	IZEROD= 236	ZPROCS = Z1 and OPROCS = O0
At KCYC= 713 and ITER= 5	IZEROD= 235	ZPROCS = Z1 and OPROCS = O0
At KCYC= 713 and ITER= 6	IZEROD= 236	ZPROCS = Z1 and OPROCS = O0
At KCYC= 713 and ITER= 1	IZEROD= 235	ZPROCS = Z1 and OPROCS = O0
At KCYC= 713 and ITER= 2	IZEROD= 236	ZPROCS = Z1 and OPROCS = O0
At KCYC= 713 and ITER= 3	IZEROD= 235	ZPROCS = Z1 and OPROCS = O0
At KCYC= 714 and ITER= 1	IZEROD= 236	ZPROCS = Z1 and OPROCS = O0
At KCYC= 714 and ITER= 2	IZEROD= 237	ZPROCS = Z1 and OPROCS = O0
At KCYC= 714 and ITER= 3	IZEROD= 236	ZPROCS = Z1 and OPROCS = O0
At KCYC= 714 and ITER= 4	IZEROD= 237	ZPROCS = Z1 and OPROCS = O0
At KCYC= 715 and ITER= 2	IZEROD= 238	ZPROCS = Z1 and OPROCS = O0
At KCYC= 715 and ITER= 3	IZEROD= 237	ZPROCS = Z1 and OPROCS = O0
At KCYC= 716 and ITER= 1	IZEROD= 238	ZPROCS = Z1 and OPROCS = O0
At KCYC= 716 and ITER= 2	IZEROD= 241	ZPROCS = Z1 and OPROCS = O0
At KCYC= 716 and ITER= 3	IZEROD= 240	ZPROCS = Z1 and OPROCS = O0
At KCYC= 716 and ITER= 5	IZEROD= 238	ZPROCS = Z1 and OPROCS = O0
At KCYC= 717 and ITER= 1	IZEROD= 240	ZPROCS = Z1 and OPROCS = O0
At KCYC= 720 and ITER= 2	IZEROD= 241	ZPROCS = Z1 and OPROCS = O0
At KCYC= 720 and ITER= 3	IZEROD= 240	ZPROCS = Z1 and OPROCS = O0
At KCYC= 722 and ITER= 2	IZEROD= 241	ZPROCS = Z1 and OPROCS = O0
At KCYC= 722 and ITER= 3	IZEROD= 240	ZPROCS = Z1 and OPROCS = O0
At KCYC= 723 and ITER= 2	IZEROD= 242	ZPROCS = Z1 and OPROCS = O0
At KCYC= 723 and ITER= 3	IZEROD= 239	ZPROCS = Z1 and OPROCS = O0
At KCYC= 723 and ITER= 4	IZEROD= 228	ZPROCS = Z1 and OPROCS = O0
At KCYC= 723 and ITER= 5	IZEROD= 229	ZPROCS = Z1 and OPROCS = O0
At KCYC= 723 and ITER= 6	IZEROD= 225	ZPROCS = Z1 and OPROCS = O0
At KCYC= 724 and ITER= 1	IZEROD= 235	ZPROCS = Z1 and OPROCS = O0
At KCYC= 724 and ITER= 2	IZEROD= 240	ZPROCS = Z1 and OPROCS = O0
At KCYC= 724 and ITER= 6	IZEROD= 238	ZPROCS = Z1 and OPROCS = O0
At KCYC= 724 and ITER= 7	IZEROD= 240	ZPROCS = Z1 and OPROCS = O0
At KCYC= 724 and ITER= 1	IZEROD= 235	ZPROCS = Z1 and OPROCS = O0
At KCYC= 724 and ITER= 2	IZEROD= 240	ZPROCS = Z1 and OPROCS = O0
At KCYC= 725 and ITER= 1	IZEROD= 238	ZPROCS = Z1 and OPROCS = O0
At KCYC= 725 and ITER= 2	IZEROD= 240	ZPROCS = Z1 and OPROCS = O0
At KCYC= 726 and ITER= 5	IZEROD= 241	ZPROCS = Z1 and OPROCS = O0
At KCYC= 726 and ITER= 6	IZEROD= 240	ZPROCS = Z1 and OPROCS = O0
At KCYC= 727 and ITER= 2	IZEROD= 241	ZPROCS = Z1 and OPROCS = O0
At KCYC= 727 and ITER= 3	IZEROD= 240	ZPROCS = Z1 and OPROCS = O0
At KCYC= 728 and ITER= 1	IZEROD= 241	ZPROCS = Z1 and OPROCS = O0
At KCYC= 728 and ITER= 2	IZEROD= 242	ZPROCS = Z1 and OPROCS = O0
At KCYC= 728 and ITER= 3	IZEROD= 241	ZPROCS = Z1 and OPROCS = O0
At KCYC= 728 and ITER= 4	IZEROD= 242	ZPROCS = Z1 and OPROCS = O0
At KCYC= 728 and ITER= 5	IZEROD= 241	ZPROCS = Z1 and OPROCS = O0
At KCYC= 729 and ITER= 1	IZEROD= 242	ZPROCS = Z1 and OPROCS = O0
At KCYC= 729 and ITER= 2	IZEROD= 243	ZPROCS = Z1 and OPROCS = O0
At KCYC= 729 and ITER= 3	IZEROD= 242	ZPROCS = Z1 and OPROCS = O0
At KCYC= 729 and ITER= 4	IZEROD= 243	ZPROCS = Z1 and OPROCS = O0
At KCYC= 729 and ITER= 6	IZEROD= 242	ZPROCS = Z1 and OPROCS = O0
At KCYC= 729 and ITER= 7	IZEROD= 243	ZPROCS = Z1 and OPROCS = O0
At KCYC= 729 and ITER= 1	IZEROD= 242	ZPROCS = Z1 and OPROCS = O0
At KCYC= 730 and ITER= 2	IZEROD= 243	ZPROCS = Z1 and OPROCS = O0
At KCYC= 731 and ITER= 2	IZEROD= 244	ZPROCS = Z1 and OPROCS = O0
At KCYC= 731 and ITER= 3	IZEROD= 243	ZPROCS = Z1 and OPROCS = O0
At KCYC= 731 and ITER= 4	IZEROD= 244	ZPROCS = Z1 and OPROCS = O0
At KCYC= 732 and ITER= 2	IZEROD= 245	ZPROCS = Z1 and OPROCS = O0
At KCYC= 732 and ITER= 3	IZEROD= 244	ZPROCS = Z1 and OPROCS = O0
At KCYC= 732 and ITER= 4	IZEROD= 245	ZPROCS = Z1 and OPROCS = O0
At KCYC= 732 and ITER= 7	IZEROD= 244	ZPROCS = Z1 and OPROCS = O0
At KCYC= 732 and ITER= 8	IZEROD= 245	ZPROCS = Z1 and OPROCS = O0
At KCYC= 732 and ITER= 1	IZEROD= 244	ZPROCS = Z1 and OPROCS = O0
At KCYC= 733 and ITER= 1	IZEROD= 245	ZPROCS = Z1 and OPROCS = O0
At KCYC= 734 and ITER= 2	IZEROD= 247	ZPROCS = Z1 and OPROCS = O0
At KCYC= 734 and ITER= 4	IZEROD= 246	ZPROCS = Z1 and OPROCS = O0
At KCYC= 735 and ITER= 1	IZEROD= 247	ZPROCS = Z1 and OPROCS = O0
At KCYC= 735 and ITER= 2	IZEROD= 248	ZPROCS = Z1 and OPROCS = O0
At KCYC= 735 and ITER= 3	IZEROD= 247	ZPROCS = Z1 and OPROCS = O0
At KCYC= 735 and ITER= 4	IZEROD= 248	ZPROCS = Z1 and OPROCS = O0
At KCYC= 735 and ITER= 5	IZEROD= 247	ZPROCS = Z1 and OPROCS = O0
At KCYC= 736 and ITER= 1	IZEROD= 248	ZPROCS = Z1 and OPROCS = O0
At KCYC= 736 and ITER= 2	IZEROD= 250	ZPROCS = Z1 and OPROCS = O0
At KCYC= 736 and ITER= 3	IZEROD= 248	ZPROCS = Z1 and OPROCS = O0
At KCYC= 736 and ITER= 4	IZEROD= 250	ZPROCS = Z1 and OPROCS = O0
At KCYC= 736 and ITER= 7	IZEROD= 248	ZPROCS = Z1 and OPROCS = O0
At KCYC= 736 and ITER= 8	IZEROD= 250	ZPROCS = Z1 and OPROCS = O0
At KCYC= 736 and ITER= 1	IZEROD= 248	ZPROCS = Z1 and OPROCS = O0
At KCYC= 737 and ITER= 1	IZEROD= 250	ZPROCS = Z1 and OPROCS = O0
At KCYC= 738 and ITER= 2	IZEROD= 251	ZPROCS = Z1 and OPROCS = O0
At KCYC= 738 and ITER= 3	IZEROD= 250	ZPROCS = Z1 and OPROCS = O0
At KCYC= 741 and ITER= 2	IZEROD= 251	ZPROCS = Z1 and OPROCS = O0
At KCYC= 741 and ITER= 3	IZEROD= 250	ZPROCS = Z1 and OPROCS = O0
At KCYC= 742 and ITER= 2	IZEROD= 251	ZPROCS = Z1 and OPROCS = O0
At KCYC= 742 and ITER= 3	IZEROD= 249	ZPROCS = Z1 and OPROCS = O0
At KCYC= 742 and ITER= 4	IZEROD= 250	ZPROCS = Z1 and OPROCS = O0
At KCYC= 746 and ITER= 2	IZEROD= 251	ZPROCS = Z1 and OPROCS = O0
At KCYC= 747 and ITER= 2	IZEROD= 252	ZPROCS = Z1 and OPROCS = O0
At KCYC= 747 and ITER= 4	IZEROD= 251	ZPROCS = Z1 and OPROCS = O0
At KCYC= 748 and ITER= 1	IZEROD= 252	ZPROCS = Z1 and OPROCS = O0
At KCYC= 748 and ITER= 2	IZEROD= 253	ZPROCS = Z1 and OPROCS = O0
At KCYC= 749 and ITER= 2	IZEROD= 255	ZPROCS = Z1 and OPROCS = O0
At KCYC= 749 and ITER= 3	IZEROD= 254	ZPROCS = Z1 and OPROCS = O0
At KCYC= 749 and ITER= 1	IZEROD= 253	ZPROCS = Z1 and OPROCS = O0
At KCYC= 749 and ITER= 2	IZEROD= 254	ZPROCS = Z1 and OPROCS = O0
At KCYC= 750 and ITER= 1	IZEROD= 253	ZPROCS = Z1 and OPROCS = O0
At KCYC= 750 and ITER= 2	IZEROD= 255	ZPROCS = Z1 and OPROCS = O0
At KCYC= 750 and ITER= 3	IZEROD= 254	ZPROCS = Z1 and OPROCS = O0
At KCYC= 750 and ITER= 4	IZEROD= 255	ZPROCS = Z1 and OPROCS = O0
At KCYC= 751 and ITER= 1	IZEROD= 254	ZPROCS = Z1 and OPROCS = O0
At KCYC= 751 and ITER= 2	IZEROD= 256	ZPROCS = Z1 and OPROCS = O0
At KCYC= 751 and ITER= 3	IZEROD= 255	ZPROCS = Z1 and OPROCS = O0
At KCYC= 751 and ITER= 4	IZEROD= 256	ZPROCS = Z1 and OPROCS = O0
At KCYC= 752 and ITER= 1	IZEROD= 254	ZPROCS = Z1 and OPROCS = O0
At KCYC= 752 and ITER= 2	IZEROD= 257	ZPROCS = Z1 and OPROCS = O0
At KCYC= 752 and ITER= 4	IZEROD= 256	ZPROCS = Z1 and OPROCS = O0
At KCYC= 753 and ITER= 1	IZEROD= 257	ZPROCS = Z1 and OPROCS = O0
At KCYC= 753 and ITER= 2	IZEROD= 258	ZPROCS = Z1 and OPROCS = O0
At KCYC= 753 and ITER= 3	IZEROD= 257	ZPROCS = Z1 and OPROCS = O0
At KCYC= 753 and ITER= 4	IZEROD= 258	ZPROCS = Z1 and OPROCS = O0
At KCYC= 754 and ITER= 2	IZEROD= 261	ZPROCS = Z1 and OPROCS = O0
At KCYC= 754 and ITER= 3	IZEROD= 260	ZPROCS = Z1 and OPROCS = O0
At KCYC= 754 and ITER= 4	IZEROD= 258	ZPROCS = Z1 and OPROCS = O0
At KCYC= 754 and ITER= 5	IZEROD= 260	ZPROCS = Z1 and OPROCS = O0
At KCYC= 755 and ITER= 2	IZEROD= 261	ZPROCS = Z1 and OPROCS = O0
At KCYC= 755 and ITER= 3	IZEROD= 260	ZPROCS = Z1 and OPROCS = O0
At KCYC= 756 and ITER= 2	IZEROD= 261	ZPROCS = Z1 and OPROCS = O0
At KCYC= 756 and ITER= 3	IZEROD= 260	ZPROCS = Z1 and OPROCS = O0
At KCYC= 758 and ITER= 2	IZEROD= 261	ZPROCS = Z1 and OPROCS = O0
At KCYC= 758 and ITER= 3	IZEROD= 260	ZPROCS = Z1 and OPROCS = O0
At KCYC= 759 and ITER= 2	IZEROD= 261	ZPROCS = Z1 and OPROCS = O0
At KCYC= 759 and ITER= 3	IZEROD= 259	ZPROCS = Z1 and OPROCS = O0
At KCYC= 759 and ITER= 4	IZEROD= 261	ZPROCS = Z1 and OPROCS = O0
At KCYC= 759 and ITER= 5	IZEROD= 256	ZPROCS = Z1 and OPROCS = O0
At KCYC= 759 and ITER= 6	IZEROD= 258	ZPROCS = Z1 and OPROCS = O0
At KCYC= 759 and ITER= 7	IZEROD= 260	ZPROCS = Z1 and OPROCS = O0
At KCYC= 762 and ITER= 3	IZEROD= 261	ZPROCS = Z1 and OPROCS = O0
At KCYC= 763 and ITER= 1	IZEROD= 260	ZPROCS = Z1 and OPROCS = O0
At KCYC= 763 and ITER= 2	IZEROD= 262	ZPROCS = Z1 and OPROCS = O0
At KCYC= 763 and ITER= 3	IZEROD= 261	ZPROCS = Z1 and OPROCS = O0
At KCYC= 763 and ITER= 4	IZEROD= 262	ZPROCS = Z1 and OPROCS = O0
At KCYC= 763 and ITER= 5	IZEROD= 261	ZPROCS = Z1 and OPROCS = O0
At KCYC= 763 and ITER= 6	IZEROD= 262	ZPROCS = Z1 and OPROCS = O0
At KCYC= 763 and ITER= 8	IZEROD= 261	ZPROCS = Z1 and OPROCS = O0
At KCYC= 763 and ITER= 1	IZEROD= 260	ZPROCS = Z1 and OPROCS = O0
At KCYC= 763 and ITER= 2	IZEROD= 261	ZPROCS = Z1 and OPROCS = O0
At KCYC= 764 and ITER= 1	IZEROD= 260	ZPROCS = Z1 and OPROCS = O0
At KCYC= 764 and ITER= 2	IZEROD= 262	ZPROCS = Z1 and OPROCS = O0
At KCYC= 765 and ITER= 2	IZEROD= 263	ZPROCS = Z1 and OPROCS = O0
At KCYC= 766 and ITER= 2	IZEROD= 264	ZPROCS = Z1 and OPROCS = O0
At KCYC= 766 and ITER= 5	IZEROD= 263	ZPROCS = Z1 and OPROCS = O0
At KCYC= 766 and ITER= 6	IZEROD= 264	ZPROCS = Z1 and OPROCS = O0
At KCYC= 766 and ITER= 1	IZEROD= 263	ZPROCS = Z1 and OPROCS = O0
At KCYC= 766 and ITER= 2	IZEROD= 264	ZPROCS = Z1 and OPROCS = O0
At KCYC= 766 and ITER= 3	IZEROD= 263	ZPROCS = Z1 and OPROCS = O0
At KCYC= 767 and ITER= 1	IZEROD= 264	ZPROCS = Z1 and OPROCS = O0
At KCYC= 767 and ITER= 3	IZEROD= 265	ZPROCS = Z1 and OPROCS = O0
At KCYC= 767 and ITER= 4	IZEROD= 264	ZPROCS = Z1 and OPROCS = O0
At KCYC= 768 and ITER= 2	IZEROD= 265	ZPROCS = Z1 and OPROCS = O0
At KCYC= 769 and ITER= 2	IZEROD= 267	ZPROCS = Z1 and OPROCS = O0
At KCYC= 769 and ITER= 4	IZEROD= 266	ZPROCS = Z1 and OPROCS = O0
At KCYC= 769 and ITER= 7	IZEROD= 267	ZPROCS = Z1 and OPROCS = O0
At KCYC= 769 and ITER= 8	IZEROD= 266	ZPROCS = Z1 and OPROCS = O0
At KCYC= 769 and ITER= 1	IZEROD= 265	ZPROCS = Z1 and OPROCS = O0
At KCYC= 769 and ITER= 2	IZEROD= 266	ZPROCS = Z1 and OPROCS = O0
At KCYC= 770 and ITER= 1	IZEROD= 265	ZPROCS = Z1 and OPROCS = O0
At KCYC= 770 and ITER= 2	IZEROD= 267	ZPROCS = Z1 and OPROCS = O0
At KCYC= 771 and ITER= 1	IZEROD= 266	ZPROCS = Z1 and OPROCS = O0
At KCYC= 771 and ITER= 2	IZEROD= 268	ZPROCS = Z1 and OPROCS = O0
At KCYC= 771 and ITER= 4	IZEROD= 267	ZPROCS = Z1 and OPROCS = O0
At KCYC= 771 and ITER= 5	IZEROD= 268	ZPROCS = Z1 and OPROCS = O0
At KCYC= 771 and ITER= 1	IZEROD= 266	ZPROCS = Z1 and OPROCS = O0
At KCYC= 771 and ITER= 2	IZEROD= 267	ZPROCS = Z1 and OPROCS = O0
At KCYC= 771 and ITER= 3	IZEROD= 268	ZPROCS = Z1 and OPROCS = O0
At KCYC= 772 and ITER= 1	IZEROD= 266	ZPROCS = Z1 and OPROCS = O0
At KCYC= 772 and ITER= 2	IZEROD= 270	ZPROCS = Z1 and OPROCS = O0
At KCYC= 772 and ITER= 3	IZEROD= 268	ZPROCS = Z1 and OPROCS = O0
At KCYC= 772 and ITER= 4	IZEROD= 270	ZPROCS = Z1 and OPROCS = O0
At KCYC= 773 and ITER= 1	IZEROD= 268	ZPROCS = Z1 and OPROCS = O0
At KCYC= 773 and ITER= 2	IZEROD= 270	ZPROCS = Z1 and OPROCS = O0
At KCYC= 774 and ITER= 1	IZEROD= 268	ZPROCS = Z1 and OPROCS = O0
At KCYC= 774 and ITER= 2	IZEROD= 271	ZPROCS = Z1 and OPROCS = O0
At KCYC= 774 and ITER= 3	IZEROD= 270	ZPROCS = Z1 and OPROCS = O0
At KCYC= 777 and ITER= 2	IZEROD= 271	ZPROCS = Z1 and OPROCS = O0
At KCYC= 777 and ITER= 3	IZEROD= 270	ZPROCS = Z1 and OPROCS = O0
At KCYC= 778 and ITER= 2	IZEROD= 272	ZPROCS = Z1 and OPROCS = O0
At KCYC= 778 and ITER= 3	IZEROD= 270	ZPROCS = Z1 and OPROCS = O0
At KCYC= 782 and ITER= 2	IZEROD= 271	ZPROCS = Z1 and OPROCS = O0
At KCYC= 783 and ITER= 1	IZEROD= 270	ZPROCS = Z1 and OPROCS = O0
At KCYC= 783 and ITER= 2	IZEROD= 272	ZPROCS = Z1 and OPROCS = O0
At KCYC= 783 and ITER= 3	IZEROD= 271	ZPROCS = Z1 and OPROCS = O0
At KCYC= 783 and ITER= 4	IZEROD= 272	ZPROCS = Z1 and OPROCS = O0
At KCYC= 783 and ITER= 5	IZEROD= 270	ZPROCS = Z1 and OPROCS = O0
At KCYC= 784 and ITER= 1	IZEROD= 272	ZPROCS = Z1 and OPROCS = O0
At KCYC= 785 and ITER= 2	IZEROD= 273	ZPROCS = Z1 and OPROCS = O0
At KCYC= 786 and ITER= 2	IZEROD= 274	ZPROCS = Z1 and OPROCS = O0
At KCYC= 786 and ITER= 4	IZEROD= 273	ZPROCS = Z1 and OPROCS = O0
At KCYC= 787 and ITER= 1	IZEROD= 274	ZPROCS = Z1 and OPROCS = O0
At KCYC= 787 and ITER= 2	IZEROD= 275	ZPROCS = Z1 and OPROCS = O0
At KCYC= 787 and ITER= 4	IZEROD= 274	ZPROCS = Z1 and OPROCS = O0
At KCYC= 787 and ITER= 5	IZEROD= 275	ZPROCS = Z1 and OPROCS = O0
At KCYC= 787 and ITER= 8	IZEROD= 274	ZPROCS = Z1 and OPROCS = O0
At KCYC= 788 and ITER= 1	IZEROD= 275	ZPROCS = Z1 and OPROCS = O0
At KCYC= 789 and ITER= 2	IZEROD= 276	ZPROCS = Z1 and OPROCS = O0
At KCYC= 789 and ITER= 3	IZEROD= 275	ZPROCS = Z1 and OPROCS = O0
At KCYC= 789 and ITER= 4	IZEROD= 276	ZPROCS = Z1 and OPROCS = O0
At KCYC= 790 and ITER= 2	IZEROD= 277	ZPROCS = Z1 and OPROCS = O0
At KCYC= 791 and ITER= 1	IZEROD= 276	ZPROCS = Z1 and OPROCS = O0
At KCYC= 791 and ITER= 2	IZEROD= 278	ZPROCS = Z1 and OPROCS = O0
At KCYC= 791 and ITER= 3	IZEROD= 277	ZPROCS = Z1 and OPROCS = O0
At KCYC= 792 and ITER= 1	IZEROD= 278	ZPROCS = Z1 and OPROCS = O0
At KCYC= 792 and ITER= 2	IZEROD= 281	ZPROCS = Z1 and OPROCS = O0
At KCYC= 792 and ITER= 3	IZEROD= 280	ZPROCS = Z1 and OPROCS = O0
At KCYC= 793 and ITER= 2	IZEROD= 281	ZPROCS = Z1 and OPROCS = O0
At KCYC= 793 and ITER= 3	IZEROD= 280	ZPROCS = Z1 and OPROCS = O0
At KCYC= 794 and ITER= 2	IZEROD= 282	ZPROCS = Z1 and OPROCS = O0
At KCYC= 794 and ITER= 3	IZEROD= 280	ZPROCS = Z1 and OPROCS = O0
At KCYC= 795 and ITER= 2	IZEROD= 282	ZPROCS = Z1 and OPROCS = O0
At KCYC= 795 and ITER= 3	IZEROD= 278	ZPROCS = Z1 and OPROCS = O0
At KCYC= 795 and ITER= 4	IZEROD= 276	ZPROCS = Z1 and OPROCS = O0
At KCYC= 795 and ITER= 1	IZEROD= 280	ZPROCS = Z1 and OPROCS = O0
At KCYC= 799 and ITER= 2	IZEROD= 281	ZPROCS = Z1 and OPROCS = O0
At KCYC= 800 and ITER= 2	IZEROD= 283	ZPROCS = Z1 and OPROCS = O0
At KCYC= 800 and ITER= 3	IZEROD= 282	ZPROCS = Z1 and OPROCS = O0
At KCYC= 801 and ITER= 2	IZEROD= 284	ZPROCS = Z1 and OPROCS = O0
At KCYC= 801 and ITER= 3	IZEROD= 283	ZPROCS = Z1 and OPROCS = O0
At KCYC= 801 and ITER= 5	IZEROD= 284	ZPROCS = Z1 and OPROCS = O0
At KCYC= 801 and ITER= 6	IZEROD= 283	ZPROCS = Z1 and OPROCS = O0
At KCYC= 801 and ITER= 1	IZEROD= 282	ZPROCS = Z1 and OPROCS = O0
At KCYC= 801 and ITER= 2	IZEROD= 283	ZPROCS = Z1 and OPROCS = O0
At KCYC= 801 and ITER= 4	IZEROD= 282	ZPROCS = Z1 and OPROCS = O0
At KCYC= 802 and ITER= 1	IZEROD= 283	ZPROCS = Z1 and OPROCS = O0
At KCYC= 802 and ITER= 3	IZEROD= 284	ZPROCS = Z1 and OPROCS = O0
At KCYC= 803 and ITER= 1	IZEROD= 283	ZPROCS = Z1 and OPROCS = O0
At KCYC= 803 and ITER= 2	IZEROD= 284	ZPROCS = Z1 and OPROCS = O0
At KCYC= 803 and ITER= 3	IZEROD= 285	ZPROCS = Z1 and OPROCS = O0
At KCYC= 804 and ITER= 1	IZEROD= 284	ZPROCS = Z1 and OPROCS = O0
At KCYC= 804 and ITER= 2	IZEROD= 288	ZPROCS = Z1 and OPROCS = O0
At KCYC= 804 and ITER= 3	IZEROD= 286	ZPROCS = Z1 and OPROCS = O0
At KCYC= 804 and ITER= 4	IZEROD= 285	ZPROCS = Z1 and OPROCS = O0
At KCYC= 804 and ITER= 5	IZEROD= 286	ZPROCS = Z1 and OPROCS = O0
At KCYC= 804 and ITER= 1	IZEROD= 284	ZPROCS = Z1 and OPROCS = O0
At KCYC= 804 and ITER= 2	IZEROD= 285	ZPROCS = Z1 and OPROCS = O0
At KCYC= 804 and ITER= 3	IZEROD= 286	ZPROCS = Z1 and OPROCS = O0
At KCYC= 805 and ITER= 1	IZEROD= 284	ZPROCS = Z1 and OPROCS = O0
At KCYC= 805 and ITER= 2	IZEROD= 287	ZPROCS = Z1 and OPROCS = O0
At KCYC= 805 and ITER= 3	IZEROD= 286	ZPROCS = Z1 and OPROCS = O0
At KCYC= 805 and ITER= 4	IZEROD= 287	ZPROCS = Z1 and OPROCS = O0
At KCYC= 806 and ITER= 1	IZEROD= 286	ZPROCS = Z1 and OPROCS = O0
At KCYC= 806 and ITER= 2	IZEROD= 288	ZPROCS = Z1 and OPROCS = O0
At KCYC= 806 and ITER= 3	IZEROD= 287	ZPROCS = Z1 and OPROCS = O0
At KCYC= 806 and ITER= 4	IZEROD= 288	ZPROCS = Z1 and OPROCS = O0
At KCYC= 807 and ITER= 2	IZEROD= 290	ZPROCS = Z1 and OPROCS = O0
At KCYC= 809 and ITER= 2	IZEROD= 292	ZPROCS = Z1 and OPROCS = O0
At KCYC= 809 and ITER= 3	IZEROD= 290	ZPROCS = Z1 and OPROCS = O0
At KCYC= 811 and ITER= 2	IZEROD= 291	ZPROCS = Z1 and OPROCS = O0
At KCYC= 811 and ITER= 3	IZEROD= 290	ZPROCS = Z1 and OPROCS = O0
At KCYC= 812 and ITER= 3	IZEROD= 291	ZPROCS = Z1 and OPROCS = O0
At KCYC= 812 and ITER= 4	IZEROD= 290	ZPROCS = Z1 and OPROCS = O0
At KCYC= 812 and ITER= 5	IZEROD= 291	ZPROCS = Z1 and OPROCS = O0
At KCYC= 812 and ITER= 6	IZEROD= 290	ZPROCS = Z1 and OPROCS = O0
At KCYC= 812 and ITER= 7	IZEROD= 291	ZPROCS = Z1 and OPROCS = O0
At KCYC= 812 and ITER= 8	IZEROD= 290	ZPROCS = Z1 and OPROCS = O0
At KCYC= 813 and ITER= 2	IZEROD= 291	ZPROCS = Z1 and OPROCS = O0
At KCYC= 813 and ITER= 4	IZEROD= 292	ZPROCS = Z1 and OPROCS = O0
At KCYC= 814 and ITER= 1	IZEROD= 291	ZPROCS = Z1 and OPROCS = O0
At KCYC= 814 and ITER= 2	IZEROD= 292	ZPROCS = Z1 and OPROCS = O0
At KCYC= 815 and ITER= 2	IZEROD= 294	ZPROCS = Z1 and OPROCS = O0
At KCYC= 815 and ITER= 4	IZEROD= 293	ZPROCS = Z1 and OPROCS = O0
At KCYC= 815 and ITER= 5	IZEROD= 294	ZPROCS = Z1 and OPROCS = O0
At KCYC= 815 and ITER= 6	IZEROD= 293	ZPROCS = Z1 and OPROCS = O0
At KCYC= 815 and ITER= 8	IZEROD= 294	ZPROCS = Z1 and OPROCS = O0
At KCYC= 815 and ITER= 1	IZEROD= 292	ZPROCS = Z1 and OPROCS = O0
At KCYC= 815 and ITER= 2	IZEROD= 293	ZPROCS = Z1 and OPROCS = O0
At KCYC= 815 and ITER= 4	IZEROD= 292	ZPROCS = Z1 and OPROCS = O0
At KCYC= 816 and ITER= 1	IZEROD= 293	ZPROCS = Z1 and OPROCS = O0
At KCYC= 816 and ITER= 2	IZEROD= 294	ZPROCS = Z1 and OPROCS = O0
At KCYC= 816 and ITER= 3	IZEROD= 293	ZPROCS = Z1 and OPROCS = O0
At KCYC= 816 and ITER= 4	IZEROD= 294	ZPROCS = Z1 and OPROCS = O0
At KCYC= 817 and ITER= 1	IZEROD= 293	ZPROCS = Z1 and OPROCS = O0
At KCYC= 817 and ITER= 2	IZEROD= 294	ZPROCS = Z1 and OPROCS = O0
At KCYC= 817 and ITER= 4	IZEROD= 293	ZPROCS = Z1 and OPROCS = O0
At KCYC= 818 and ITER= 1	IZEROD= 294	ZPROCS = Z1 and OPROCS = O0
At KCYC= 818 and ITER= 2	IZEROD= 295	ZPROCS = Z1 and OPROCS = O0
At KCYC= 818 and ITER= 4	IZEROD= 294	ZPROCS = Z1 and OPROCS = O0
At KCYC= 819 and ITER= 1	IZEROD= 295	ZPROCS = Z1 and OPROCS = O0
At KCYC= 819 and ITER= 3	IZEROD= 296	ZPROCS = Z1 and OPROCS = O0
At KCYC= 820 and ITER= 1	IZEROD= 295	ZPROCS = Z1 and OPROCS = O0
At KCYC= 820 and ITER= 2	IZEROD= 296	ZPROCS = Z1 and OPROCS = O0
At KCYC= 820 and ITER= 3	IZEROD= 297	ZPROCS = Z1 and OPROCS = O0
At KCYC= 821 and ITER= 1	IZEROD= 296	ZPROCS = Z1 and OPROCS = O0
At KCYC= 821 and ITER= 2	IZEROD= 300	ZPROCS = Z1 and OPROCS = O0
At KCYC= 821 and ITER= 3	IZEROD= 297	ZPROCS = Z1 and OPROCS = O0
At KCYC= 821 and ITER= 4	IZEROD= 298	ZPROCS = Z1 and OPROCS = O0
At KCYC= 821 and ITER= 6	IZEROD= 297	ZPROCS = Z1 and OPROCS = O0
At KCYC= 821 and ITER= 7	IZEROD= 298	ZPROCS = Z1 and OPROCS = O0
At KCYC= 821 and ITER= 8	IZEROD= 297	ZPROCS = Z1 and OPROCS = O0
At KCYC= 821 and ITER= 1	IZEROD= 296	ZPROCS = Z1 and OPROCS = O0
At KCYC= 821 and ITER= 2	IZEROD= 297	ZPROCS = Z1 and OPROCS = O0
At KCYC= 822 and ITER= 1	IZEROD= 296	ZPROCS = Z1 and OPROCS = O0
At KCYC= 822 and ITER= 2	IZEROD= 298	ZPROCS = Z1 and OPROCS = O0
At KCYC= 823 and ITER= 1	IZEROD= 297	ZPROCS = Z1 and OPROCS = O0
At KCYC= 823 and ITER= 2	IZEROD= 302	ZPROCS = Z1 and OPROCS = O0
At KCYC= 823 and ITER= 3	IZEROD= 300	ZPROCS = Z1 and OPROCS = O0
At KCYC= 823 and ITER= 1	IZEROD= 297	ZPROCS = Z1 and OPROCS = O0
At KCYC= 823 and ITER= 2	IZEROD= 300	ZPROCS = Z1 and OPROCS = O0
At KCYC= 824 and ITER= 1	IZEROD= 297	ZPROCS = Z1 and OPROCS = O0
At KCYC= 824 and ITER= 2	IZEROD= 300	ZPROCS = Z1 and OPROCS = O0
At KCYC= 826 and ITER= 2	IZEROD= 302	ZPROCS = Z1 and OPROCS = O0
At KCYC= 826 and ITER= 3	IZEROD= 300	ZPROCS = Z1 and OPROCS = O0
At KCYC= 827 and ITER= 2	IZEROD= 301	ZPROCS = Z1 and OPROCS = O0
At KCYC= 827 and ITER= 3	IZEROD= 300	ZPROCS = Z1 and OPROCS = O0
At KCYC= 828 and ITER= 2	IZEROD= 301	ZPROCS = Z1 and OPROCS = O0
At KCYC= 828 and ITER= 3	IZEROD= 299	ZPROCS = Z1 and OPROCS = O0
At KCYC= 828 and ITER= 4	IZEROD= 269	ZPROCS = Z1 and OPROCS = O0
At KCYC= 828 and ITER= 5	IZEROD= 305	ZPROCS = Z1 and OPROCS = O0
At KCYC= 828 and ITER= 6	IZEROD= 297	ZPROCS = Z1 and OPROCS = O0
At KCYC= 828 and ITER= 7	IZEROD= 300	ZPROCS = Z1 and OPROCS = O0
At KCYC= 829 and ITER= 3	IZEROD= 301	ZPROCS = Z1 and OPROCS = O0
At KCYC= 829 and ITER= 4	IZEROD= 300	ZPROCS = Z1 and OPROCS = O0
At KCYC= 829 and ITER= 6	IZEROD= 301	ZPROCS = Z1 and OPROCS = O0
At KCYC= 829 and ITER= 7	IZEROD= 300	ZPROCS = Z1 and OPROCS = O0
At KCYC= 830 and ITER= 2	IZEROD= 301	ZPROCS = Z1 and OPROCS = O0
At KCYC= 830 and ITER= 3	IZEROD= 300	ZPROCS = Z1 and OPROCS = O0
At KCYC= 830 and ITER= 4	IZEROD= 301	ZPROCS = Z1 and OPROCS = O0
At KCYC= 831 and ITER= 1	IZEROD= 300	ZPROCS = Z1 and OPROCS = O0
At KCYC= 831 and ITER= 2	IZEROD= 301	ZPROCS = Z1 and OPROCS = O0
At KCYC= 832 and ITER= 1	IZEROD= 300	ZPROCS = Z1 and OPROCS = O0
At KCYC= 832 and ITER= 2	IZEROD= 302	ZPROCS = Z1 and OPROCS = O0
At KCYC= 832 and ITER= 5	IZEROD= 300	ZPROCS = Z1 and OPROCS = O0
At KCYC= 832 and ITER= 6	IZEROD= 302	ZPROCS = Z1 and OPROCS = O0
At KCYC= 833 and ITER= 3	IZEROD= 303	ZPROCS = Z1 and OPROCS = O0
At KCYC= 833 and ITER= 4	IZEROD= 302	ZPROCS = Z1 and OPROCS = O0
At KCYC= 834 and ITER= 1	IZEROD= 303	ZPROCS = Z1 and OPROCS = O0
At KCYC= 835 and ITER= 2	IZEROD= 304	ZPROCS = Z1 and OPROCS = O0
At KCYC= 836 and ITER= 2	IZEROD= 306	ZPROCS = Z1 and OPROCS = O0
At KCYC= 836 and ITER= 3	IZEROD= 305	ZPROCS = Z1 and OPROCS = O0
At KCYC= 836 and ITER= 8	IZEROD= 304	ZPROCS = Z1 and OPROCS = O0
At KCYC= 836 and ITER= 2	IZEROD= 305	ZPROCS = Z1 and OPROCS = O0
At KCYC= 837 and ITER= 1	IZEROD= 304	ZPROCS = Z1 and OPROCS = O0
At KCYC= 837 and ITER= 2	IZEROD= 306	ZPROCS = Z1 and OPROCS = O0
At KCYC= 837 and ITER= 3	IZEROD= 305	ZPROCS = Z1 and OPROCS = O0
At KCYC= 837 and ITER= 4	IZEROD= 306	ZPROCS = Z1 and OPROCS = O0
At KCYC= 838 and ITER= 1	IZEROD= 304	ZPROCS = Z1 and OPROCS = O0
At KCYC= 838 and ITER= 2	IZEROD= 306	ZPROCS = Z1 and OPROCS = O0
At KCYC= 839 and ITER= 1	IZEROD= 307	ZPROCS = Z1 and OPROCS = O0
At KCYC= 839 and ITER= 2	IZEROD= 309	ZPROCS = Z1 and OPROCS = O0
At KCYC= 839 and ITER= 3	IZEROD= 307	ZPROCS = Z1 and OPROCS = O0
At KCYC= 839 and ITER= 4	IZEROD= 308	ZPROCS = Z1 and OPROCS = O0
At KCYC= 840 and ITER= 1	IZEROD= 307	ZPROCS = Z1 and OPROCS = O0
At KCYC= 840 and ITER= 2	IZEROD= 311	ZPROCS = Z1 and OPROCS = O0
At KCYC= 840 and ITER= 3	IZEROD= 308	ZPROCS = Z1 and OPROCS = O0
At KCYC= 840 and ITER= 4	IZEROD= 310	ZPROCS = Z1 and OPROCS = O0
At KCYC= 840 and ITER= 7	IZEROD= 308	ZPROCS = Z1 and OPROCS = O0
At KCYC= 841 and ITER= 2	IZEROD= 311	ZPROCS = Z1 and OPROCS = O0
At KCYC= 841 and ITER= 3	IZEROD= 310	ZPROCS = Z1 and OPROCS = O0
At KCYC= 842 and ITER= 2	IZEROD= 311	ZPROCS = Z1 and OPROCS = O0
At KCYC= 842 and ITER= 3	IZEROD= 310	ZPROCS = Z1 and OPROCS = O0
At KCYC= 843 and ITER= 2	IZEROD= 311	ZPROCS = Z1 and OPROCS = O0
At KCYC= 843 and ITER= 3	IZEROD= 310	ZPROCS = Z1 and OPROCS = O0
At KCYC= 848 and ITER= 3	IZEROD= 311	ZPROCS = Z1 and OPROCS = O0
At KCYC= 849 and ITER= 1	IZEROD= 310	ZPROCS = Z1 and OPROCS = O0
At KCYC= 849 and ITER= 2	IZEROD= 311	ZPROCS = Z1 and OPROCS = O0
At KCYC= 849 and ITER= 4	IZEROD= 312	ZPROCS = Z1 and OPROCS = O0
At KCYC= 850 and ITER= 1	IZEROD= 311	ZPROCS = Z1 and OPROCS = O0
At KCYC= 850 and ITER= 2	IZEROD= 312	ZPROCS = Z1 and OPROCS = O0
At KCYC= 851 and ITER= 2	IZEROD= 313	ZPROCS = Z1 and OPROCS = O0
At KCYC= 851 and ITER= 4	IZEROD= 314	ZPROCS = Z1 and OPROCS = O0
At KCYC= 851 and ITER= 5	IZEROD= 313	ZPROCS = Z1 and OPROCS = O0
At KCYC= 852 and ITER= 2	IZEROD= 315	ZPROCS = Z1 and OPROCS = O0
At KCYC= 852 and ITER= 4	IZEROD= 314	ZPROCS = Z1 and OPROCS = O0
At KCYC= 852 and ITER= 5	IZEROD= 315	ZPROCS = Z1 and OPROCS = O0
At KCYC= 853 and ITER= 1	IZEROD= 314	ZPROCS = Z1 and OPROCS = O0
At KCYC= 853 and ITER= 2	IZEROD= 316	ZPROCS = Z1 and OPROCS = O0
At KCYC= 853 and ITER= 3	IZEROD= 315	ZPROCS = Z1 and OPROCS = O0
At KCYC= 853 and ITER= 4	IZEROD= 316	ZPROCS = Z1 and OPROCS = O0
At KCYC= 853 and ITER= 5	IZEROD= 315	ZPROCS = Z1 and OPROCS = O0
At KCYC= 853 and ITER= 6	IZEROD= 316	ZPROCS = Z1 and OPROCS = O0
At KCYC= 853 and ITER= 7	IZEROD= 314	ZPROCS = Z1 and OPROCS = O0
At KCYC= 854 and ITER= 1	IZEROD= 316	ZPROCS = Z1 and OPROCS = O0
At KCYC= 854 and ITER= 2	IZEROD= 318	ZPROCS = Z1 and OPROCS = O0
At KCYC= 854 and ITER= 3	IZEROD= 317	ZPROCS = Z1 and OPROCS = O0
At KCYC= 854 and ITER= 4	IZEROD= 316	ZPROCS = Z1 and OPROCS = O0
At KCYC= 854 and ITER= 5	IZEROD= 317	ZPROCS = Z1 and OPROCS = O0
At KCYC= 854 and ITER= 1	IZEROD= 316	ZPROCS = Z1 and OPROCS = O0
At KCYC= 854 and ITER= 3	IZEROD= 317	ZPROCS = Z1 and OPROCS = O0
At KCYC= 855 and ITER= 1	IZEROD= 316	ZPROCS = Z1 and OPROCS = O0
At KCYC= 855 and ITER= 2	IZEROD= 317	ZPROCS = Z1 and OPROCS = O0
At KCYC= 855 and ITER= 3	IZEROD= 318	ZPROCS = Z1 and OPROCS = O0
At KCYC= 855 and ITER= 4	IZEROD= 317	ZPROCS = Z1 and OPROCS = O0
At KCYC= 856 and ITER= 1	IZEROD= 316	ZPROCS = Z1 and OPROCS = O0
At KCYC= 856 and ITER= 2	IZEROD= 318	ZPROCS = Z1 and OPROCS = O0
At KCYC= 856 and ITER= 3	IZEROD= 320	ZPROCS = Z1 and OPROCS = O0
At KCYC= 856 and ITER= 4	IZEROD= 318	ZPROCS = Z1 and OPROCS = O0
At KCYC= 856 and ITER= 5	IZEROD= 316	ZPROCS = Z1 and OPROCS = O0
At KCYC= 857 and ITER= 1	IZEROD= 320	ZPROCS = Z1 and OPROCS = O0
At KCYC= 863 and ITER= 2	IZEROD= 321	ZPROCS = Z1 and OPROCS = O0
At KCYC= 863 and ITER= 3	IZEROD= 320	ZPROCS = Z1 and OPROCS = O0
At KCYC= 864 and ITER= 2	IZEROD= 321	ZPROCS = Z1 and OPROCS = O0
At KCYC= 864 and ITER= 3	IZEROD= 320	ZPROCS = Z1 and OPROCS = O0
At KCYC= 865 and ITER= 2	IZEROD= 321	ZPROCS = Z1 and OPROCS = O0
At KCYC= 865 and ITER= 3	IZEROD= 319	ZPROCS = Z1 and OPROCS = O0
At KCYC= 865 and ITER= 1	IZEROD= 320	ZPROCS = Z1 and OPROCS = O0
At KCYC= 867 and ITER= 2	IZEROD= 321	ZPROCS = Z1 and OPROCS = O0
At KCYC= 867 and ITER= 3	IZEROD= 322	ZPROCS = Z1 and OPROCS = O0
At KCYC= 867 and ITER= 4	IZEROD= 321	ZPROCS = Z1 and OPROCS = O0
At KCYC= 867 and ITER= 6	IZEROD= 322	ZPROCS = Z1 and OPROCS = O0
At KCYC= 867 and ITER= 7	IZEROD= 321	ZPROCS = Z1 and OPROCS = O0
At KCYC= 867 and ITER= 1	IZEROD= 320	ZPROCS = Z1 and OPROCS = O0
At KCYC= 867 and ITER= 2	IZEROD= 321	ZPROCS = Z1 and OPROCS = O0
At KCYC= 867 and ITER= 4	IZEROD= 320	ZPROCS = Z1 and OPROCS = O0
At KCYC= 868 and ITER= 1	IZEROD= 321	ZPROCS = Z1 and OPROCS = O0
At KCYC= 868 and ITER= 2	IZEROD= 322	ZPROCS = Z1 and OPROCS = O0
At KCYC= 869 and ITER= 1	IZEROD= 321	ZPROCS = Z1 and OPROCS = O0
At KCYC= 869 and ITER= 2	IZEROD= 322	ZPROCS = Z1 and OPROCS = O0
At KCYC= 869 and ITER= 3	IZEROD= 323	ZPROCS = Z1 and OPROCS = O0
At KCYC= 869 and ITER= 4	IZEROD= 322	ZPROCS = Z1 and OPROCS = O0
At KCYC= 870 and ITER= 2	IZEROD= 323	ZPROCS = Z1 and OPROCS = O0
At KCYC= 871 and ITER= 2	IZEROD= 324	ZPROCS = Z1 and OPROCS = O0
At KCYC= 871 and ITER= 4	IZEROD= 323	ZPROCS = Z1 and OPROCS = O0
At KCYC= 872 and ITER= 1	IZEROD= 324	ZPROCS = Z1 and OPROCS = O0
At KCYC= 872 and ITER= 3	IZEROD= 325	ZPROCS = Z1 and OPROCS = O0
At KCYC= 872 and ITER= 4	IZEROD= 324	ZPROCS = Z1 and OPROCS = O0
At KCYC= 873 and ITER= 2	IZEROD= 325	ZPROCS = Z1 and OPROCS = O0
At KCYC= 874 and ITER= 2	IZEROD= 326	ZPROCS = Z1 and OPROCS = O0
At KCYC= 875 and ITER= 1	IZEROD= 325	ZPROCS = Z1 and OPROCS = O0
At KCYC= 875 and ITER= 2	IZEROD= 327	ZPROCS = Z1 and OPROCS = O0
At KCYC= 875 and ITER= 3	IZEROD= 326	ZPROCS = Z1 and OPROCS = O0
At KCYC= 875 and ITER= 4	IZEROD= 327	ZPROCS = Z1 and OPROCS = O0
At KCYC= 876 and ITER= 1	IZEROD= 325	ZPROCS = Z1 and OPROCS = O0
At KCYC= 876 and ITER= 2	IZEROD= 328	ZPROCS = Z1 and OPROCS = O0
At KCYC= 876 and ITER= 3	IZEROD= 327	ZPROCS = Z1 and OPROCS = O0
At KCYC= 876 and ITER= 4	IZEROD= 328	ZPROCS = Z1 and OPROCS = O0
At KCYC= 876 and ITER= 5	IZEROD= 327	ZPROCS = Z1 and OPROCS = O0
At KCYC= 876 and ITER= 6	IZEROD= 325	ZPROCS = Z1 and OPROCS = O0
At KCYC= 877 and ITER= 1	IZEROD= 328	ZPROCS = Z1 and OPROCS = O0
At KCYC= 877 and ITER= 2	IZEROD= 329	ZPROCS = Z1 and OPROCS = O0
At KCYC= 877 and ITER= 3	IZEROD= 330	ZPROCS = Z1 and OPROCS = O0
At KCYC= 877 and ITER= 4	IZEROD= 328	ZPROCS = Z1 and OPROCS = O0
At KCYC= 878 and ITER= 1	IZEROD= 330	ZPROCS = Z1 and OPROCS = O0
At KCYC= 878 and ITER= 2	IZEROD= 331	ZPROCS = Z1 and OPROCS = O0
At KCYC= 878 and ITER= 3	IZEROD= 330	ZPROCS = Z1 and OPROCS = O0
At KCYC= 881 and ITER= 2	IZEROD= 332	ZPROCS = Z1 and OPROCS = O0
At KCYC= 881 and ITER= 3	IZEROD= 330	ZPROCS = Z1 and OPROCS = O0
At KCYC= 883 and ITER= 2	IZEROD= 331	ZPROCS = Z1 and OPROCS = O0
At KCYC= 883 and ITER= 3	IZEROD= 329	ZPROCS = Z1 and OPROCS = O0
At KCYC= 883 and ITER= 4	IZEROD= 330	ZPROCS = Z1 and OPROCS = O0
At KCYC= 886 and ITER= 3	IZEROD= 331	ZPROCS = Z1 and OPROCS = O0
At KCYC= 886 and ITER= 4	IZEROD= 330	ZPROCS = Z1 and OPROCS = O0
At KCYC= 887 and ITER= 2	IZEROD= 331	ZPROCS = Z1 and OPROCS = O0
At KCYC= 888 and ITER= 1	IZEROD= 330	ZPROCS = Z1 and OPROCS = O0
At KCYC= 888 and ITER= 2	IZEROD= 332	ZPROCS = Z1 and OPROCS = O0
At KCYC= 888 and ITER= 4	IZEROD= 331	ZPROCS = Z1 and OPROCS = O0
At KCYC= 888 and ITER= 5	IZEROD= 332	ZPROCS = Z1 and OPROCS = O0
At KCYC= 888 and ITER= 6	IZEROD= 330	ZPROCS = Z1 and OPROCS = O0
At KCYC= 889 and ITER= 1	IZEROD= 332	ZPROCS = Z1 and OPROCS = O0
At KCYC= 889 and ITER= 2	IZEROD= 333	ZPROCS = Z1 and OPROCS = O0
At KCYC= 889 and ITER= 4	IZEROD= 332	ZPROCS = Z1 and OPROCS = O0
At KCYC= 890 and ITER= 1	IZEROD= 333	ZPROCS = Z1 and OPROCS = O0
At KCYC= 890 and ITER= 2	IZEROD= 334	ZPROCS = Z1 and OPROCS = O0
At KCYC= 890 and ITER= 3	IZEROD= 333	ZPROCS = Z1 and OPROCS = O0
At KCYC= 890 and ITER= 4	IZEROD= 334	ZPROCS = Z1 and OPROCS = O0
At KCYC= 891 and ITER= 3	IZEROD= 335	ZPROCS = Z1 and OPROCS = O0
At KCYC= 891 and ITER= 5	IZEROD= 334	ZPROCS = Z1 and OPROCS = O0
At KCYC= 892 and ITER= 1	IZEROD= 335	ZPROCS = Z1 and OPROCS = O0
At KCYC= 893 and ITER= 1	IZEROD= 336	ZPROCS = Z1 and OPROCS = O0
At KCYC= 893 and ITER= 3	IZEROD= 337	ZPROCS = Z1 and OPROCS = O0
At KCYC= 893 and ITER= 4	IZEROD= 336	ZPROCS = Z1 and OPROCS = O0
At KCYC= 894 and ITER= 2	IZEROD= 337	ZPROCS = Z1 and OPROCS = O0
At KCYC= 894 and ITER= 3	IZEROD= 338	ZPROCS = Z1 and OPROCS = O0
At KCYC= 895 and ITER= 1	IZEROD= 337	ZPROCS = Z1 and OPROCS = O0
At KCYC= 895 and ITER= 2	IZEROD= 341	ZPROCS = Z1 and OPROCS = O0
At KCYC= 895 and ITER= 3	IZEROD= 338	ZPROCS = Z1 and OPROCS = O0
At KCYC= 895 and ITER= 4	IZEROD= 340	ZPROCS = Z1 and OPROCS = O0
At KCYC= 896 and ITER= 2	IZEROD= 341	ZPROCS = Z1 and OPROCS = O0
At KCYC= 896 and ITER= 3	IZEROD= 340	ZPROCS = Z1 and OPROCS = O0
At KCYC= 899 and ITER= 2	IZEROD= 342	ZPROCS = Z1 and OPROCS = O0
At KCYC= 899 and ITER= 3	IZEROD= 340	ZPROCS = Z1 and OPROCS = O0
At KCYC= 900 and ITER= 2	IZEROD= 341	ZPROCS = Z1 and OPROCS = O0
At KCYC= 900 and ITER= 3	IZEROD= 340	ZPROCS = Z1 and OPROCS = O0
At KCYC= 901 and ITER= 2	IZEROD= 341	ZPROCS = Z1 and OPROCS = O0
At KCYC= 901 and ITER= 3	IZEROD= 340	ZPROCS = Z1 and OPROCS = O0
At KCYC= 903 and ITER= 2	IZEROD= 341	ZPROCS = Z1 and OPROCS = O0
At KCYC= 903 and ITER= 4	IZEROD= 340	ZPROCS = Z1 and OPROCS = O0
At KCYC= 903 and ITER= 5	IZEROD= 341	ZPROCS = Z1 and OPROCS = O0
At KCYC= 903 and ITER= 1	IZEROD= 340	ZPROCS = Z1 and OPROCS = O0
At KCYC= 903 and ITER= 3	IZEROD= 341	ZPROCS = Z1 and OPROCS = O0
At KCYC= 903 and ITER= 4	IZEROD= 340	ZPROCS = Z1 and OPROCS = O0
At KCYC= 903 and ITER= 5	IZEROD= 341	ZPROCS = Z1 and OPROCS = O0
At KCYC= 904 and ITER= 1	IZEROD= 340	ZPROCS = Z1 and OPROCS = O0
At KCYC= 904 and ITER= 2	IZEROD= 341	ZPROCS = Z1 and OPROCS = O0
At KCYC= 905 and ITER= 1	IZEROD= 340	ZPROCS = Z1 and OPROCS = O0
At KCYC= 905 and ITER= 2	IZEROD= 342	ZPROCS = Z1 and OPROCS = O0
At KCYC= 906 and ITER= 2	IZEROD= 343	ZPROCS = Z1 and OPROCS = O0
At KCYC= 906 and ITER= 4	IZEROD= 342	ZPROCS = Z1 and OPROCS = O0
At KCYC= 906 and ITER= 5	IZEROD= 343	ZPROCS = Z1 and OPROCS = O0
At KCYC= 907 and ITER= 2	IZEROD= 345	ZPROCS = Z1 and OPROCS = O0
At KCYC= 907 and ITER= 3	IZEROD= 344	ZPROCS = Z1 and OPROCS = O0
At KCYC= 907 and ITER= 4	IZEROD= 343	ZPROCS = Z1 and OPROCS = O0
At KCYC= 908 and ITER= 1	IZEROD= 344	ZPROCS = Z1 and OPROCS = O0
At KCYC= 908 and ITER= 2	IZEROD= 345	ZPROCS = Z1 and OPROCS = O0
At KCYC= 908 and ITER= 4	IZEROD= 344	ZPROCS = Z1 and OPROCS = O0
At KCYC= 908 and ITER= 5	IZEROD= 345	ZPROCS = Z1 and OPROCS = O0
At KCYC= 909 and ITER= 1	IZEROD= 344	ZPROCS = Z1 and OPROCS = O0
At KCYC= 909 and ITER= 2	IZEROD= 347	ZPROCS = Z1 and OPROCS = O0
At KCYC= 909 and ITER= 3	IZEROD= 346	ZPROCS = Z1 and OPROCS = O0
At KCYC= 909 and ITER= 4	IZEROD= 345	ZPROCS = Z1 and OPROCS = O0
At KCYC= 909 and ITER= 5	IZEROD= 346	ZPROCS = Z1 and OPROCS = O0
At KCYC= 909 and ITER= 8	IZEROD= 344	ZPROCS = Z1 and OPROCS = O0
At KCYC= 909 and ITER= 2	IZEROD= 345	ZPROCS = Z1 and OPROCS = O0
At KCYC= 910 and ITER= 1	IZEROD= 344	ZPROCS = Z1 and OPROCS = O0
At KCYC= 910 and ITER= 2	IZEROD= 346	ZPROCS = Z1 and OPROCS = O0
At KCYC= 911 and ITER= 1	IZEROD= 344	ZPROCS = Z1 and OPROCS = O0
At KCYC= 911 and ITER= 2	IZEROD= 347	ZPROCS = Z1 and OPROCS = O0
At KCYC= 911 and ITER= 3	IZEROD= 346	ZPROCS = Z1 and OPROCS = O0
At KCYC= 911 and ITER= 4	IZEROD= 347	ZPROCS = Z1 and OPROCS = O0
At KCYC= 911 and ITER= 5	IZEROD= 345	ZPROCS = Z1 and OPROCS = O0
At KCYC= 912 and ITER= 1	IZEROD= 347	ZPROCS = Z1 and OPROCS = O0
At KCYC= 912 and ITER= 2	IZEROD= 348	ZPROCS = Z1 and OPROCS = O0
At KCYC= 913 and ITER= 1	IZEROD= 347	ZPROCS = Z1 and OPROCS = O0
At KCYC= 913 and ITER= 2	IZEROD= 350	ZPROCS = Z1 and OPROCS = O0
At KCYC= 913 and ITER= 3	IZEROD= 348	ZPROCS = Z1 and OPROCS = O0
At KCYC= 913 and ITER= 4	IZEROD= 350	ZPROCS = Z1 and OPROCS = O0
At KCYC= 914 and ITER= 1	IZEROD= 348	ZPROCS = Z1 and OPROCS = O0
At KCYC= 914 and ITER= 2	IZEROD= 350	ZPROCS = Z1 and OPROCS = O0
At KCYC= 915 and ITER= 2	IZEROD= 351	ZPROCS = Z1 and OPROCS = O0
At KCYC= 915 and ITER= 3	IZEROD= 350	ZPROCS = Z1 and OPROCS = O0
At KCYC= 916 and ITER= 2	IZEROD= 353	ZPROCS = Z1 and OPROCS = O0
At KCYC= 916 and ITER= 3	IZEROD= 350	ZPROCS = Z1 and OPROCS = O0
At KCYC= 919 and ITER= 3	IZEROD= 351	ZPROCS = Z1 and OPROCS = O0
At KCYC= 919 and ITER= 4	IZEROD= 350	ZPROCS = Z1 and OPROCS = O0
At KCYC= 920 and ITER= 1	IZEROD= 351	ZPROCS = Z1 and OPROCS = O0
At KCYC= 920 and ITER= 3	IZEROD= 352	ZPROCS = Z1 and OPROCS = O0
At KCYC= 920 and ITER= 4	IZEROD= 351	ZPROCS = Z1 and OPROCS = O0
At KCYC= 920 and ITER= 5	IZEROD= 352	ZPROCS = Z1 and OPROCS = O0
At KCYC= 920 and ITER= 6	IZEROD= 351	ZPROCS = Z1 and OPROCS = O0
At KCYC= 920 and ITER= 7	IZEROD= 352	ZPROCS = Z1 and OPROCS = O0
At KCYC= 920 and ITER= 8	IZEROD= 351	ZPROCS = Z1 and OPROCS = O0
At KCYC= 921 and ITER= 2	IZEROD= 352	ZPROCS = Z1 and OPROCS = O0
At KCYC= 921 and ITER= 3	IZEROD= 351	ZPROCS = Z1 and OPROCS = O0
At KCYC= 922 and ITER= 1	IZEROD= 352	ZPROCS = Z1 and OPROCS = O0
At KCYC= 922 and ITER= 2	IZEROD= 353	ZPROCS = Z1 and OPROCS = O0
At KCYC= 922 and ITER= 3	IZEROD= 352	ZPROCS = Z1 and OPROCS = O0
At KCYC= 922 and ITER= 4	IZEROD= 353	ZPROCS = Z1 and OPROCS = O0
At KCYC= 923 and ITER= 2	IZEROD= 354	ZPROCS = Z1 and OPROCS = O0
At KCYC= 923 and ITER= 3	IZEROD= 353	ZPROCS = Z1 and OPROCS = O0
At KCYC= 923 and ITER= 4	IZEROD= 354	ZPROCS = Z1 and OPROCS = O0
At KCYC= 924 and ITER= 1	IZEROD= 353	ZPROCS = Z1 and OPROCS = O0
At KCYC= 924 and ITER= 2	IZEROD= 354	ZPROCS = Z1 and OPROCS = O0
At KCYC= 925 and ITER= 2	IZEROD= 355	ZPROCS = Z1 and OPROCS = O0
At KCYC= 926 and ITER= 2	IZEROD= 357	ZPROCS = Z1 and OPROCS = O0
At KCYC= 926 and ITER= 3	IZEROD= 356	ZPROCS = Z1 and OPROCS = O0
At KCYC= 926 and ITER= 4	IZEROD= 355	ZPROCS = Z1 and OPROCS = O0
At KCYC= 926 and ITER= 5	IZEROD= 356	ZPROCS = Z1 and OPROCS = O0
At KCYC= 927 and ITER= 2	IZEROD= 357	ZPROCS = Z1 and OPROCS = O0
At KCYC= 927 and ITER= 3	IZEROD= 356	ZPROCS = Z1 and OPROCS = O0
At KCYC= 928 and ITER= 1	IZEROD= 357	ZPROCS = Z1 and OPROCS = O0
At KCYC= 928 and ITER= 2	IZEROD= 359	ZPROCS = Z1 and OPROCS = O0
At KCYC= 928 and ITER= 3	IZEROD= 360	ZPROCS = Z1 and OPROCS = O0
At KCYC= 928 and ITER= 4	IZEROD= 358	ZPROCS = Z1 and OPROCS = O0
At KCYC= 928 and ITER= 5	IZEROD= 357	ZPROCS = Z1 and OPROCS = O0
At KCYC= 928 and ITER= 6	IZEROD= 360	ZPROCS = Z1 and OPROCS = O0
At KCYC= 928 and ITER= 7	IZEROD= 358	ZPROCS = Z1 and OPROCS = O0
At KCYC= 928 and ITER= 1	IZEROD= 357	ZPROCS = Z1 and OPROCS = O0
At KCYC= 928 and ITER= 3	IZEROD= 358	ZPROCS = Z1 and OPROCS = O0
At KCYC= 929 and ITER= 1	IZEROD= 357	ZPROCS = Z1 and OPROCS = O0
At KCYC= 929 and ITER= 2	IZEROD= 361	ZPROCS = Z1 and OPROCS = O0
At KCYC= 929 and ITER= 3	IZEROD= 360	ZPROCS = Z1 and OPROCS = O0
At KCYC= 929 and ITER= 4	IZEROD= 358	ZPROCS = Z1 and OPROCS = O0
At KCYC= 930 and ITER= 1	IZEROD= 360	ZPROCS = Z1 and OPROCS = O0
At KCYC= 930 and ITER= 2	IZEROD= 361	ZPROCS = Z1 and OPROCS = O0
At KCYC= 930 and ITER= 3	IZEROD= 360	ZPROCS = Z1 and OPROCS = O0
At KCYC= 931 and ITER= 2	IZEROD= 361	ZPROCS = Z1 and OPROCS = O0
At KCYC= 931 and ITER= 3	IZEROD= 360	ZPROCS = Z1 and OPROCS = O0
At KCYC= 933 and ITER= 2	IZEROD= 361	ZPROCS = Z1 and OPROCS = O0
At KCYC= 933 and ITER= 3	IZEROD= 360	ZPROCS = Z1 and OPROCS = O0
At KCYC= 937 and ITER= 2	IZEROD= 361	ZPROCS = Z1 and OPROCS = O0
At KCYC= 937 and ITER= 4	IZEROD= 360	ZPROCS = Z1 and OPROCS = O0
At KCYC= 938 and ITER= 1	IZEROD= 361	ZPROCS = Z1 and OPROCS = O0
At KCYC= 938 and ITER= 2	IZEROD= 362	ZPROCS = Z1 and OPROCS = O0
At KCYC= 938 and ITER= 4	IZEROD= 361	ZPROCS = Z1 and OPROCS = O0
At KCYC= 938 and ITER= 5	IZEROD= 362	ZPROCS = Z1 and OPROCS = O0
At KCYC= 939 and ITER= 2	IZEROD= 363	ZPROCS = Z1 and OPROCS = O0
At KCYC= 939 and ITER= 3	IZEROD= 362	ZPROCS = Z1 and OPROCS = O0
At KCYC= 939 and ITER= 4	IZEROD= 363	ZPROCS = Z1 and OPROCS = O0
At KCYC= 940 and ITER= 1	IZEROD= 362	ZPROCS = Z1 and OPROCS = O0
At KCYC= 940 and ITER= 2	IZEROD= 363	ZPROCS = Z1 and OPROCS = O0
At KCYC= 940 and ITER= 3	IZEROD= 364	ZPROCS = Z1 and OPROCS = O0
At KCYC= 940 and ITER= 4	IZEROD= 363	ZPROCS = Z1 and OPROCS = O0
At KCYC= 941 and ITER= 2	IZEROD= 364	ZPROCS = Z1 and OPROCS = O0
At KCYC= 942 and ITER= 1	IZEROD= 363	ZPROCS = Z1 and OPROCS = O0
At KCYC= 942 and ITER= 2	IZEROD= 365	ZPROCS = Z1 and OPROCS = O0
At KCYC= 943 and ITER= 1	IZEROD= 363	ZPROCS = Z1 and OPROCS = O0
At KCYC= 943 and ITER= 2	IZEROD= 366	ZPROCS = Z1 and OPROCS = O0
At KCYC= 943 and ITER= 6	IZEROD= 363	ZPROCS = Z1 and OPROCS = O0
At KCYC= 944 and ITER= 1	IZEROD= 366	ZPROCS = Z1 and OPROCS = O0
At KCYC= 944 and ITER= 2	IZEROD= 367	ZPROCS = Z1 and OPROCS = O0
At KCYC= 945 and ITER= 2	IZEROD= 369	ZPROCS = Z1 and OPROCS = O0
At KCYC= 945 and ITER= 3	IZEROD= 368	ZPROCS = Z1 and OPROCS = O0
At KCYC= 945 and ITER= 4	IZEROD= 370	ZPROCS = Z1 and OPROCS = O0
At KCYC= 946 and ITER= 1	IZEROD= 368	ZPROCS = Z1 and OPROCS = O0
At KCYC= 946 and ITER= 2	IZEROD= 370	ZPROCS = Z1 and OPROCS = O0
At KCYC= 947 and ITER= 1	IZEROD= 368	ZPROCS = Z1 and OPROCS = O0
At KCYC= 947 and ITER= 2	IZEROD= 370	ZPROCS = Z1 and OPROCS = O0
At KCYC= 948 and ITER= 1	IZEROD= 368	ZPROCS = Z1 and OPROCS = O0
At KCYC= 948 and ITER= 2	IZEROD= 371	ZPROCS = Z1 and OPROCS = O0
At KCYC= 948 and ITER= 3	IZEROD= 370	ZPROCS = Z1 and OPROCS = O0
At KCYC= 951 and ITER= 2	IZEROD= 371	ZPROCS = Z1 and OPROCS = O0
At KCYC= 951 and ITER= 3	IZEROD= 369	ZPROCS = Z1 and OPROCS = O0
At KCYC= 951 and ITER= 4	IZEROD= 314	ZPROCS = Z1 and OPROCS = O0
At KCYC= 951 and ITER= 1	IZEROD= 370	ZPROCS = Z1 and OPROCS = O0
At KCYC= 953 and ITER= 2	IZEROD= 372	ZPROCS = Z1 and OPROCS = O0
At KCYC= 953 and ITER= 3	IZEROD= 369	ZPROCS = Z1 and OPROCS = O0
At KCYC= 953 and ITER= 4	IZEROD= 372	ZPROCS = Z1 and OPROCS = O0
At KCYC= 953 and ITER= 1	IZEROD= 370	ZPROCS = Z1 and OPROCS = O0
At KCYC= 954 and ITER= 2	IZEROD= 371	ZPROCS = Z1 and OPROCS = O0
At KCYC= 955 and ITER= 1	IZEROD= 370	ZPROCS = Z1 and OPROCS = O0
At KCYC= 955 and ITER= 2	IZEROD= 371	ZPROCS = Z1 and OPROCS = O0
At KCYC= 956 and ITER= 2	IZEROD= 372	ZPROCS = Z1 and OPROCS = O0
At KCYC= 956 and ITER= 4	IZEROD= 371	ZPROCS = Z1 and OPROCS = O0
At KCYC= 956 and ITER= 5	IZEROD= 372	ZPROCS = Z1 and OPROCS = O0
At KCYC= 956 and ITER= 1	IZEROD= 371	ZPROCS = Z1 and OPROCS = O0
At KCYC= 957 and ITER= 1	IZEROD= 372	ZPROCS = Z1 and OPROCS = O0
At KCYC= 958 and ITER= 2	IZEROD= 373	ZPROCS = Z1 and OPROCS = O0
At KCYC= 959 and ITER= 1	IZEROD= 372	ZPROCS = Z1 and OPROCS = O0
At KCYC= 959 and ITER= 2	IZEROD= 374	ZPROCS = Z1 and OPROCS = O0
At KCYC= 959 and ITER= 3	IZEROD= 373	ZPROCS = Z1 and OPROCS = O0
At KCYC= 959 and ITER= 4	IZEROD= 374	ZPROCS = Z1 and OPROCS = O0
At KCYC= 960 and ITER= 1	IZEROD= 372	ZPROCS = Z1 and OPROCS = O0
At KCYC= 960 and ITER= 2	IZEROD= 374	ZPROCS = Z1 and OPROCS = O0
At KCYC= 960 and ITER= 3	IZEROD= 375	ZPROCS = Z1 and OPROCS = O0
At KCYC= 960 and ITER= 4	IZEROD= 374	ZPROCS = Z1 and OPROCS = O0
At KCYC= 960 and ITER= 5	IZEROD= 372	ZPROCS = Z1 and OPROCS = O0
At KCYC= 960 and ITER= 6	IZEROD= 375	ZPROCS = Z1 and OPROCS = O0
At KCYC= 961 and ITER= 1	IZEROD= 374	ZPROCS = Z1 and OPROCS = O0
At KCYC= 961 and ITER= 2	IZEROD= 375	ZPROCS = Z1 and OPROCS = O0
At KCYC= 961 and ITER= 5	IZEROD= 374	ZPROCS = Z1 and OPROCS = O0
At KCYC= 962 and ITER= 1	IZEROD= 375	ZPROCS = Z1 and OPROCS = O0
At KCYC= 962 and ITER= 2	IZEROD= 376	ZPROCS = Z1 and OPROCS = O0
At KCYC= 962 and ITER= 3	IZEROD= 375	ZPROCS = Z1 and OPROCS = O0
At KCYC= 963 and ITER= 1	IZEROD= 376	ZPROCS = Z1 and OPROCS = O0
At KCYC= 963 and ITER= 2	IZEROD= 377	ZPROCS = Z1 and OPROCS = O0
At KCYC= 963 and ITER= 4	IZEROD= 376	ZPROCS = Z1 and OPROCS = O0
At KCYC= 963 and ITER= 5	IZEROD= 377	ZPROCS = Z1 and OPROCS = O0
At KCYC= 964 and ITER= 2	IZEROD= 378	ZPROCS = Z1 and OPROCS = O0
At KCYC= 964 and ITER= 3	IZEROD= 377	ZPROCS = Z1 and OPROCS = O0
At KCYC= 964 and ITER= 4	IZEROD= 378	ZPROCS = Z1 and OPROCS = O0
At KCYC= 964 and ITER= 7	IZEROD= 377	ZPROCS = Z1 and OPROCS = O0
At KCYC= 964 and ITER= 8	IZEROD= 378	ZPROCS = Z1 and OPROCS = O0
At KCYC= 964 and ITER= 1	IZEROD= 377	ZPROCS = Z1 and OPROCS = O0
At KCYC= 965 and ITER= 2	IZEROD= 378	ZPROCS = Z1 and OPROCS = O0
At KCYC= 965 and ITER= 3	IZEROD= 379	ZPROCS = Z1 and OPROCS = O0
At KCYC= 966 and ITER= 2	IZEROD= 380	ZPROCS = Z1 and OPROCS = O0
At KCYC= 966 and ITER= 5	IZEROD= 378	ZPROCS = Z1 and OPROCS = O0
At KCYC= 966 and ITER= 6	IZEROD= 380	ZPROCS = Z1 and OPROCS = O0
At KCYC= 970 and ITER= 2	IZEROD= 381	ZPROCS = Z1 and OPROCS = O0
At KCYC= 970 and ITER= 3	IZEROD= 380	ZPROCS = Z1 and OPROCS = O0
At KCYC= 974 and ITER= 2	IZEROD= 381	ZPROCS = Z1 and OPROCS = O0
At KCYC= 974 and ITER= 3	IZEROD= 380	ZPROCS = Z1 and OPROCS = O0
At KCYC= 975 and ITER= 2	IZEROD= 382	ZPROCS = Z1 and OPROCS = O0
At KCYC= 975 and ITER= 3	IZEROD= 380	ZPROCS = Z1 and OPROCS = O0
At KCYC= 975 and ITER= 4	IZEROD= 382	ZPROCS = Z1 and OPROCS = O0
At KCYC= 975 and ITER= 5	IZEROD= 380	ZPROCS = Z1 and OPROCS = O0
At KCYC= 975 and ITER= 7	IZEROD= 370	ZPROCS = Z1 and OPROCS = O0
At KCYC= 975 and ITER= 1	IZEROD= 380	ZPROCS = Z1 and OPROCS = O0
At KCYC= 977 and ITER= 2	IZEROD= 381	ZPROCS = Z1 and OPROCS = O0
At KCYC= 978 and ITER= 2	IZEROD= 382	ZPROCS = Z1 and OPROCS = O0
At KCYC= 978 and ITER= 3	IZEROD= 381	ZPROCS = Z1 and OPROCS = O0
At KCYC= 978 and ITER= 4	IZEROD= 382	ZPROCS = Z1 and OPROCS = O0
At KCYC= 978 and ITER= 6	IZEROD= 381	ZPROCS = Z1 and OPROCS = O0
At KCYC= 978 and ITER= 7	IZEROD= 382	ZPROCS = Z1 and OPROCS = O0
At KCYC= 978 and ITER= 1	IZEROD= 381	ZPROCS = Z1 and OPROCS = O0
At KCYC= 979 and ITER= 2	IZEROD= 382	ZPROCS = Z1 and OPROCS = O0
At KCYC= 980 and ITER= 2	IZEROD= 383	ZPROCS = Z1 and OPROCS = O0
At KCYC= 981 and ITER= 2	IZEROD= 384	ZPROCS = Z1 and OPROCS = O0
At KCYC= 981 and ITER= 4	IZEROD= 383	ZPROCS = Z1 and OPROCS = O0
At KCYC= 981 and ITER= 5	IZEROD= 384	ZPROCS = Z1 and OPROCS = O0
At KCYC= 982 and ITER= 2	IZEROD= 385	ZPROCS = Z1 and OPROCS = O0
At KCYC= 982 and ITER= 3	IZEROD= 384	ZPROCS = Z1 and OPROCS = O0
At KCYC= 982 and ITER= 4	IZEROD= 385	ZPROCS = Z1 and OPROCS = O0
At KCYC= 983 and ITER= 1	IZEROD= 384	ZPROCS = Z1 and OPROCS = O0
At KCYC= 983 and ITER= 2	IZEROD= 386	ZPROCS = Z1 and OPROCS = O0
At KCYC= 983 and ITER= 3	IZEROD= 383	ZPROCS = Z1 and OPROCS = O0
At KCYC= 983 and ITER= 1	IZEROD= 384	ZPROCS = Z1 and OPROCS = O0
At KCYC= 983 and ITER= 2	IZEROD= 385	ZPROCS = Z1 and OPROCS = O0
At KCYC= 983 and ITER= 3	IZEROD= 384	ZPROCS = Z1 and OPROCS = O0
At KCYC= 984 and ITER= 1	IZEROD= 385	ZPROCS = Z1 and OPROCS = O0
At KCYC= 984 and ITER= 2	IZEROD= 386	ZPROCS = Z1 and OPROCS = O0
At KCYC= 984 and ITER= 3	IZEROD= 385	ZPROCS = Z1 and OPROCS = O0
At KCYC= 984 and ITER= 4	IZEROD= 386	ZPROCS = Z1 and OPROCS = O0
At KCYC= 986 and ITER= 2	IZEROD= 387	ZPROCS = Z1 and OPROCS = O0
At KCYC= 987 and ITER= 1	IZEROD= 386	ZPROCS = Z1 and OPROCS = O0
At KCYC= 987 and ITER= 2	IZEROD= 389	ZPROCS = Z1 and OPROCS = O0
At KCYC= 987 and ITER= 3	IZEROD= 387	ZPROCS = Z1 and OPROCS = O0
At KCYC= 987 and ITER= 4	IZEROD= 389	ZPROCS = Z1 and OPROCS = O0
At KCYC= 987 and ITER= 5	IZEROD= 387	ZPROCS = Z1 and OPROCS = O0
At KCYC= 988 and ITER= 2	IZEROD= 390	ZPROCS = Z1 and OPROCS = O0
At KCYC= 988 and ITER= 3	IZEROD= 388	ZPROCS = Z1 and OPROCS = O0
At KCYC= 988 and ITER= 4	IZEROD= 390	ZPROCS = Z1 and OPROCS = O0
At KCYC= 989 and ITER= 1	IZEROD= 388	ZPROCS = Z1 and OPROCS = O0
At KCYC= 989 and ITER= 2	IZEROD= 390	ZPROCS = Z1 and OPROCS = O0
At KCYC= 990 and ITER= 1	IZEROD= 388	ZPROCS = Z1 and OPROCS = O0
At KCYC= 990 and ITER= 2	IZEROD= 390	ZPROCS = Z1 and OPROCS = O0
At KCYC= 991 and ITER= 1	IZEROD= 388	ZPROCS = Z1 and OPROCS = O0
At KCYC= 991 and ITER= 2	IZEROD= 390	ZPROCS = Z1 and OPROCS = O0
At KCYC= 991 and ITER= 5	IZEROD= 388	ZPROCS = Z1 and OPROCS = O0
At KCYC= 992 and ITER= 1	IZEROD= 390	ZPROCS = Z1 and OPROCS = O0
At KCYC= 993 and ITER= 2	IZEROD= 391	ZPROCS = Z1 and OPROCS = O0
At KCYC= 993 and ITER= 3	IZEROD= 390	ZPROCS = Z1 and OPROCS = O0
At KCYC= 996 and ITER= 2	IZEROD= 391	ZPROCS = Z1 and OPROCS = O0
At KCYC= 996 and ITER= 3	IZEROD= 389	ZPROCS = Z1 and OPROCS = O0
At KCYC= 996 and ITER= 1	IZEROD= 390	ZPROCS = Z1 and OPROCS = O0
At KCYC= 997 and ITER= 2	IZEROD= 391	ZPROCS = Z1 and OPROCS = O0
At KCYC= 998 and ITER= 1	IZEROD= 390	ZPROCS = Z1 and OPROCS = O0
At KCYC= 998 and ITER= 2	IZEROD= 392	ZPROCS = Z1 and OPROCS = O0
At KCYC= 999 and ITER= 3	IZEROD= 391	ZPROCS = Z1 and OPROCS = O0
At KCYC= 999 and ITER= 4	IZEROD= 392	ZPROCS = Z1 and OPROCS = O0
At KCYC= 999 and ITER= 8	IZEROD= 391	ZPROCS = Z1 and OPROCS = O0
At KCYC= 999 and ITER= 1	IZEROD= 392	ZPROCS = Z1 and OPROCS = O0
At KCYC= 1001 and ITER= 2	IZEROD= 393	ZPROCS = Z1 and OPROCS = O0
At KCYC= 1001 and ITER= 3	IZEROD= 392	ZPROCS = Z1 and OPROCS = O0
At KCYC= 1001 and ITER= 4	IZEROD= 393	ZPROCS = Z1 and OPROCS = O0
At KCYC= 1001 and ITER= 6	IZEROD= 392	ZPROCS = Z1 and OPROCS = O0
At KCYC= 1001 and ITER= 7	IZEROD= 393	ZPROCS = Z1 and OPROCS = O0
At KCYC= 1001 and ITER= 1	IZEROD= 392	ZPROCS = Z1 and OPROCS = O0
At KCYC= 1002 and ITER= 2	IZEROD= 393	ZPROCS = Z1 and OPROCS = O0
At KCYC= 1003 and ITER= 1	IZEROD= 392	ZPROCS = Z1 and OPROCS = O0
At KCYC= 1003 and ITER= 2	IZEROD= 393	ZPROCS = Z1 and OPROCS = O0
At KCYC= 1003 and ITER= 3	IZEROD= 394	ZPROCS = Z1 and OPROCS = O0
At KCYC= 1003 and ITER= 4	IZEROD= 393	ZPROCS = Z1 and OPROCS = O0
At KCYC= 1004 and ITER= 1	IZEROD= 394	ZPROCS = Z1 and OPROCS = O0
At KCYC= 1005 and ITER= 2	IZEROD= 395	ZPROCS = Z1 and OPROCS = O0
At KCYC= 1006 and ITER= 1	IZEROD= 394	ZPROCS = Z1 and OPROCS = O0
At KCYC= 1006 and ITER= 2	IZEROD= 397	ZPROCS = Z1 and OPROCS = O0
At KCYC= 1006 and ITER= 3	IZEROD= 396	ZPROCS = Z1 and OPROCS = O0
At KCYC= 1006 and ITER= 1	IZEROD= 394	ZPROCS = Z1 and OPROCS = O0
At KCYC= 1006 and ITER= 2	IZEROD= 396	ZPROCS = Z1 and OPROCS = O0
At KCYC= 1006 and ITER= 3	IZEROD= 395	ZPROCS = Z1 and OPROCS = O0
At KCYC= 1007 and ITER= 1	IZEROD= 394	ZPROCS = Z1 and OPROCS = O0
At KCYC= 1007 and ITER= 2	IZEROD= 396	ZPROCS = Z1 and OPROCS = O0
At KCYC= 1007 and ITER= 3	IZEROD= 397	ZPROCS = Z1 and OPROCS = O0
At KCYC= 1007 and ITER= 4	IZEROD= 396	ZPROCS = Z1 and OPROCS = O0
At KCYC= 1008 and ITER= 2	IZEROD= 397	ZPROCS = Z1 and OPROCS = O0
At KCYC= 1008 and ITER= 4	IZEROD= 399	ZPROCS = Z1 and OPROCS = O0
At KCYC= 1009 and ITER= 1	IZEROD= 397	ZPROCS = Z1 and OPROCS = O0
At KCYC= 1009 and ITER= 2	IZEROD= 400	ZPROCS = Z1 and OPROCS = O0
At KCYC= 1009 and ITER= 3	IZEROD= 399	ZPROCS = Z1 and OPROCS = O0
At KCYC= 1009 and ITER= 4	IZEROD= 400	ZPROCS = Z1 and OPROCS = O0
At KCYC= 1009 and ITER= 5	IZEROD= 399	ZPROCS = Z1 and OPROCS = O0
At KCYC= 1010 and ITER= 1	IZEROD= 400	ZPROCS = Z1 and OPROCS = O0
At KCYC= 1016 and ITER= 2	IZEROD= 401	ZPROCS = Z1 and OPROCS = O0
At KCYC= 1016 and ITER= 3	IZEROD= 398	ZPROCS = Z1 and OPROCS = O0
At KCYC= 1016 and ITER= 1	IZEROD= 400	ZPROCS = Z1 and OPROCS = O0
At KCYC= 1019 and ITER= 2	IZEROD= 401	ZPROCS = Z1 and OPROCS = O0
At KCYC= 1020 and ITER= 2	IZEROD= 402	ZPROCS = Z1 and OPROCS = O0
At KCYC= 1020 and ITER= 3	IZEROD= 401	ZPROCS = Z1 and OPROCS = O0
At KCYC= 1020 and ITER= 4	IZEROD= 402	ZPROCS = Z1 and OPROCS = O0
At KCYC= 1020 and ITER= 6	IZEROD= 401	ZPROCS = Z1 and OPROCS = O0
At KCYC= 1020 and ITER= 7	IZEROD= 402	ZPROCS = Z1 and OPROCS = O0
At KCYC= 1021 and ITER= 2	IZEROD= 403	ZPROCS = Z1 and OPROCS = O0
At KCYC= 1021 and ITER= 3	IZEROD= 402	ZPROCS = Z1 and OPROCS = O0
At KCYC= 1021 and ITER= 4	IZEROD= 403	ZPROCS = Z1 and OPROCS = O0
At KCYC= 1021 and ITER= 6	IZEROD= 402	ZPROCS = Z1 and OPROCS = O0
At KCYC= 1021 and ITER= 7	IZEROD= 403	ZPROCS = Z1 and OPROCS = O0
At KCYC= 1021 and ITER= 1	IZEROD= 402	ZPROCS = Z1 and OPROCS = O0
At KCYC= 1022 and ITER= 2	IZEROD= 403	ZPROCS = Z1 and OPROCS = O0
At KCYC= 1023 and ITER= 1	IZEROD= 402	ZPROCS = Z1 and OPROCS = O0
At KCYC= 1023 and ITER= 2	IZEROD= 404	ZPROCS = Z1 and OPROCS = O0
At KCYC= 1023 and ITER= 3	IZEROD= 403	ZPROCS = Z1 and OPROCS = O0
At KCYC= 1023 and ITER= 4	IZEROD= 404	ZPROCS = Z1 and OPROCS = O0
At KCYC= 1024 and ITER= 1	IZEROD= 402	ZPROCS = Z1 and OPROCS = O0
At KCYC= 1024 and ITER= 2	IZEROD= 404	ZPROCS = Z1 and OPROCS = O0
At KCYC= 1024 and ITER= 3	IZEROD= 405	ZPROCS = Z1 and OPROCS = O0
At KCYC= 1024 and ITER= 4	IZEROD= 404	ZPROCS = Z1 and OPROCS = O0
At KCYC= 1025 and ITER= 2	IZEROD= 405	ZPROCS = Z1 and OPROCS = O0
At KCYC= 1026 and ITER= 2	IZEROD= 408	ZPROCS = Z1 and OPROCS = O0
At KCYC= 1026 and ITER= 3	IZEROD= 405	ZPROCS = Z1 and OPROCS = O0
At KCYC= 1026 and ITER= 4	IZEROD= 409	ZPROCS = Z1 and OPROCS = O0
At KCYC= 1026 and ITER= 5	IZEROD= 406	ZPROCS = Z1 and OPROCS = O0
At KCYC= 1026 and ITER= 6	IZEROD= 405	ZPROCS = Z1 and OPROCS = O0
At KCYC= 1026 and ITER= 7	IZEROD= 406	ZPROCS = Z1 and OPROCS = O0
At KCYC= 1026 and ITER= 1	IZEROD= 405	ZPROCS = Z1 and OPROCS = O0
At KCYC= 1026 and ITER= 2	IZEROD= 406	ZPROCS = Z1 and OPROCS = O0
At KCYC= 1026 and ITER= 3	IZEROD= 405	ZPROCS = Z1 and OPROCS = O0
At KCYC= 1027 and ITER= 1	IZEROD= 406	ZPROCS = Z1 and OPROCS = O0
At KCYC= 1027 and ITER= 2	IZEROD= 407	ZPROCS = Z1 and OPROCS = O0
At KCYC= 1027 and ITER= 3	IZEROD= 406	ZPROCS = Z1 and OPROCS = O0
At KCYC= 1027 and ITER= 4	IZEROD= 407	ZPROCS = Z1 and OPROCS = O0
At KCYC= 1028 and ITER= 1	IZEROD= 406	ZPROCS = Z1 and OPROCS = O0
At KCYC= 1028 and ITER= 2	IZEROD= 409	ZPROCS = Z1 and OPROCS = O0
At KCYC= 1028 and ITER= 3	IZEROD= 407	ZPROCS = Z1 and OPROCS = O0
At KCYC= 1028 and ITER= 4	IZEROD= 409	ZPROCS = Z1 and OPROCS = O0
At KCYC= 1028 and ITER= 5	IZEROD= 407	ZPROCS = Z1 and OPROCS = O0
At KCYC= 1029 and ITER= 2	IZEROD= 410	ZPROCS = Z1 and OPROCS = O0
At KCYC= 1029 and ITER= 4	IZEROD= 409	ZPROCS = Z1 and OPROCS = O0
At KCYC= 1030 and ITER= 1	IZEROD= 410	ZPROCS = Z1 and OPROCS = O0
At KCYC= 1031 and ITER= 2	IZEROD= 411	ZPROCS = Z1 and OPROCS = O0
At KCYC= 1031 and ITER= 3	IZEROD= 410	ZPROCS = Z1 and OPROCS = O0
At KCYC= 1033 and ITER= 2	IZEROD= 412	ZPROCS = Z1 and OPROCS = O0
At KCYC= 1033 and ITER= 3	IZEROD= 406	ZPROCS = Z1 and OPROCS = O0
At KCYC= 1033 and ITER= 1	IZEROD= 410	ZPROCS = Z1 and OPROCS = O0
At KCYC= 1036 and ITER= 2	IZEROD= 411	ZPROCS = Z1 and OPROCS = O0
At KCYC= 1036 and ITER= 3	IZEROD= 410	ZPROCS = Z1 and OPROCS = O0
At KCYC= 1036 and ITER= 4	IZEROD= 411	ZPROCS = Z1 and OPROCS = O0
At KCYC= 1036 and ITER= 7	IZEROD= 410	ZPROCS = Z1 and OPROCS = O0
At KCYC= 1036 and ITER= 8	IZEROD= 411	ZPROCS = Z1 and OPROCS = O0
At KCYC= 1036 and ITER= 1	IZEROD= 410	ZPROCS = Z1 and OPROCS = O0
At KCYC= 1037 and ITER= 2	IZEROD= 412	ZPROCS = Z1 and OPROCS = O0
At KCYC= 1037 and ITER= 3	IZEROD= 411	ZPROCS = Z1 and OPROCS = O0
At KCYC= 1038 and ITER= 1	IZEROD= 412	ZPROCS = Z1 and OPROCS = O0
At KCYC= 1038 and ITER= 2	IZEROD= 411	ZPROCS = Z1 and OPROCS = O0
At KCYC= 1038 and ITER= 6	IZEROD= 412	ZPROCS = Z1 and OPROCS = O0
At KCYC= 1039 and ITER= 1	IZEROD= 411	ZPROCS = Z1 and OPROCS = O0
At KCYC= 1039 and ITER= 2	IZEROD= 412	ZPROCS = Z1 and OPROCS = O0
At KCYC= 1040 and ITER= 2	IZEROD= 413	ZPROCS = Z1 and OPROCS = O0
At KCYC= 1041 and ITER= 2	IZEROD= 414	ZPROCS = Z1 and OPROCS = O0
At KCYC= 1041 and ITER= 4	IZEROD= 413	ZPROCS = Z1 and OPROCS = O0
At KCYC= 1042 and ITER= 1	IZEROD= 414	ZPROCS = Z1 and OPROCS = O0
At KCYC= 1042 and ITER= 2	IZEROD= 415	ZPROCS = Z1 and OPROCS = O0
At KCYC= 1042 and ITER= 4	IZEROD= 414	ZPROCS = Z1 and OPROCS = O0
At KCYC= 1042 and ITER= 5	IZEROD= 415	ZPROCS = Z1 and OPROCS = O0
At KCYC= 1043 and ITER= 2	IZEROD= 416	ZPROCS = Z1 and OPROCS = O0
At KCYC= 1043 and ITER= 5	IZEROD= 415	ZPROCS = Z1 and OPROCS = O0
At KCYC= 1043 and ITER= 6	IZEROD= 416	ZPROCS = Z1 and OPROCS = O0
At KCYC= 1043 and ITER= 1	IZEROD= 415	ZPROCS = Z1 and OPROCS = O0
At KCYC= 1043 and ITER= 2	IZEROD= 416	ZPROCS = Z1 and OPROCS = O0
At KCYC= 1043 and ITER= 3	IZEROD= 415	ZPROCS = Z1 and OPROCS = O0
At KCYC= 1044 and ITER= 1	IZEROD= 416	ZPROCS = Z1 and OPROCS = O0
At KCYC= 1044 and ITER= 2	IZEROD= 417	ZPROCS = Z1 and OPROCS = O0
At KCYC= 1044 and ITER= 3	IZEROD= 416	ZPROCS = Z1 and OPROCS = O0
At KCYC= 1044 and ITER= 4	IZEROD= 417	ZPROCS = Z1 and OPROCS = O0
At KCYC= 1045 and ITER= 1	IZEROD= 416	ZPROCS = Z1 and OPROCS = O0
At KCYC= 1045 and ITER= 2	IZEROD= 417	ZPROCS = Z1 and OPROCS = O0
At KCYC= 1045 and ITER= 3	IZEROD= 419	ZPROCS = Z1 and OPROCS = O0
At KCYC= 1045 and ITER= 4	IZEROD= 417	ZPROCS = Z1 and OPROCS = O0
At KCYC= 1045 and ITER= 5	IZEROD= 416	ZPROCS = Z1 and OPROCS = O0
At KCYC= 1046 and ITER= 1	IZEROD= 419	ZPROCS = Z1 and OPROCS = O0
At KCYC= 1046 and ITER= 2	IZEROD= 420	ZPROCS = Z1 and OPROCS = O0
At KCYC= 1046 and ITER= 3	IZEROD= 419	ZPROCS = Z1 and OPROCS = O0
At KCYC= 1046 and ITER= 4	IZEROD= 420	ZPROCS = Z1 and OPROCS = O0
At KCYC= 1052 and ITER= 2	IZEROD= 421	ZPROCS = Z1 and OPROCS = O0
At KCYC= 1052 and ITER= 3	IZEROD= 419	ZPROCS = Z1 and OPROCS = O0
At KCYC= 1052 and ITER= 4	IZEROD= 421	ZPROCS = Z1 and OPROCS = O0
At KCYC= 1052 and ITER= 5	IZEROD= 412	ZPROCS = Z1 and OPROCS = O0
At KCYC= 1052 and ITER= 1	IZEROD= 420	ZPROCS = Z1 and OPROCS = O0
At KCYC= 1054 and ITER= 2	IZEROD= 422	ZPROCS = Z1 and OPROCS = O0
At KCYC= 1054 and ITER= 4	IZEROD= 421	ZPROCS = Z1 and OPROCS = O0
At KCYC= 1054 and ITER= 5	IZEROD= 422	ZPROCS = Z1 and OPROCS = O0
At KCYC= 1056 and ITER= 1	IZEROD= 421	ZPROCS = Z1 and OPROCS = O0
At KCYC= 1056 and ITER= 2	IZEROD= 423	ZPROCS = Z1 and OPROCS = O0
At KCYC= 1056 and ITER= 4	IZEROD= 422	ZPROCS = Z1 and OPROCS = O0
At KCYC= 1057 and ITER= 1	IZEROD= 423	ZPROCS = Z1 and OPROCS = O0
At KCYC= 1057 and ITER= 2	IZEROD= 424	ZPROCS = Z1 and OPROCS = O0
At KCYC= 1057 and ITER= 3	IZEROD= 423	ZPROCS = Z1 and OPROCS = O0
At KCYC= 1057 and ITER= 4	IZEROD= 424	ZPROCS = Z1 and OPROCS = O0
At KCYC= 1058 and ITER= 3	IZEROD= 425	ZPROCS = Z1 and OPROCS = O0
At KCYC= 1058 and ITER= 4	IZEROD= 424	ZPROCS = Z1 and OPROCS = O0
At KCYC= 1059 and ITER= 1	IZEROD= 425	ZPROCS = Z1 and OPROCS = O0
At KCYC= 1059 and ITER= 2	IZEROD= 427	ZPROCS = Z1 and OPROCS = O0
At KCYC= 1059 and ITER= 3	IZEROD= 425	ZPROCS = Z1 and OPROCS = O0
At KCYC= 1059 and ITER= 4	IZEROD= 427	ZPROCS = Z1 and OPROCS = O0
At KCYC= 1059 and ITER= 6	IZEROD= 430	ZPROCS = Z1 and OPROCS = O0
At KCYC= 1059 and ITER= 1	IZEROD= 425	ZPROCS = Z1 and OPROCS = O0
At KCYC= 1060 and ITER= 3	IZEROD= 426	ZPROCS = Z1 and OPROCS = O0
At KCYC= 1061 and ITER= 1	IZEROD= 425	ZPROCS = Z1 and OPROCS = O0
At KCYC= 1061 and ITER= 2	IZEROD= 427	ZPROCS = Z1 and OPROCS = O0
At KCYC= 1061 and ITER= 3	IZEROD= 426	ZPROCS = Z1 and OPROCS = O0
At KCYC= 1061 and ITER= 4	IZEROD= 427	ZPROCS = Z1 and OPROCS = O0
At KCYC= 1061 and ITER= 5	IZEROD= 426	ZPROCS = Z1 and OPROCS = O0
At KCYC= 1061 and ITER= 6	IZEROD= 427	ZPROCS = Z1 and OPROCS = O0
At KCYC= 1062 and ITER= 1	IZEROD= 426	ZPROCS = Z1 and OPROCS = O0
At KCYC= 1062 and ITER= 2	IZEROD= 429	ZPROCS = Z1 and OPROCS = O0
At KCYC= 1062 and ITER= 3	IZEROD= 427	ZPROCS = Z1 and OPROCS = O0
At KCYC= 1062 and ITER= 4	IZEROD= 430	ZPROCS = Z1 and OPROCS = O0
At KCYC= 1063 and ITER= 1	IZEROD= 427	ZPROCS = Z1 and OPROCS = O0
At KCYC= 1063 and ITER= 2	IZEROD= 430	ZPROCS = Z1 and OPROCS = O0
At KCYC= 1064 and ITER= 2	IZEROD= 431	ZPROCS = Z1 and OPROCS = O0
At KCYC= 1064 and ITER= 3	IZEROD= 421	ZPROCS = Z1 and OPROCS = O0
At KCYC= 1064 and ITER= 1	IZEROD= 430	ZPROCS = Z1 and OPROCS = O0
At KCYC= 1066 and ITER= 2	IZEROD= 431	ZPROCS = Z1 and OPROCS = O0
At KCYC= 1066 and ITER= 3	IZEROD= 423	ZPROCS = Z1 and OPROCS = O0
At KCYC= 1066 and ITER= 1	IZEROD= 430	ZPROCS = Z1 and OPROCS = O0
At KCYC= 1071 and ITER= 2	IZEROD= 432	ZPROCS = Z1 and OPROCS = O0
At KCYC= 1071 and ITER= 1	IZEROD= 430	ZPROCS = Z1 and OPROCS = O0
At KCYC= 1071 and ITER= 2	IZEROD= 432	ZPROCS = Z1 and OPROCS = O0
At KCYC= 1071 and ITER= 3	IZEROD= 431	ZPROCS = Z1 and OPROCS = O0
At KCYC= 1071 and ITER= 4	IZEROD= 432	ZPROCS = Z1 and OPROCS = O0
At KCYC= 1071 and ITER= 5	IZEROD= 430	ZPROCS = Z1 and OPROCS = O0
At KCYC= 1072 and ITER= 1	IZEROD= 431	ZPROCS = Z1 and OPROCS = O0
At KCYC= 1072 and ITER= 2	IZEROD= 432	ZPROCS = Z1 and OPROCS = O0
At KCYC= 1073 and ITER= 1	IZEROD= 433	ZPROCS = Z1 and OPROCS = O0
At KCYC= 1073 and ITER= 3	IZEROD= 432	ZPROCS = Z1 and OPROCS = O0
At KCYC= 1073 and ITER= 4	IZEROD= 433	ZPROCS = Z1 and OPROCS = O0
At KCYC= 1073 and ITER= 5	IZEROD= 432	ZPROCS = Z1 and OPROCS = O0
At KCYC= 1073 and ITER= 6	IZEROD= 433	ZPROCS = Z1 and OPROCS = O0
At KCYC= 1073 and ITER= 7	IZEROD= 432	ZPROCS = Z1 and OPROCS = O0
At KCYC= 1073 and ITER= 8	IZEROD= 433	ZPROCS = Z1 and OPROCS = O0
At KCYC= 1074 and ITER= 2	IZEROD= 434	ZPROCS = Z1 and OPROCS = O0
At KCYC= 1074 and ITER= 3	IZEROD= 433	ZPROCS = Z1 and OPROCS = O0
At KCYC= 1075 and ITER= 1	IZEROD= 434	ZPROCS = Z1 and OPROCS = O0
At KCYC= 1075 and ITER= 2	IZEROD= 433	ZPROCS = Z1 and OPROCS = O0
At KCYC= 1075 and ITER= 3	IZEROD= 435	ZPROCS = Z1 and OPROCS = O0
At KCYC= 1075 and ITER= 4	IZEROD= 433	ZPROCS = Z1 and OPROCS = O0
At KCYC= 1076 and ITER= 2	IZEROD= 434	ZPROCS = Z1 and OPROCS = O0
At KCYC= 1076 and ITER= 3	IZEROD= 436	ZPROCS = Z1 and OPROCS = O0
At KCYC= 1076 and ITER= 4	IZEROD= 434	ZPROCS = Z1 and OPROCS = O0
At KCYC= 1077 and ITER= 2	IZEROD= 435	ZPROCS = Z1 and OPROCS = O0
At KCYC= 1077 and ITER= 6	IZEROD= 437	ZPROCS = Z1 and OPROCS = O0
At KCYC= 1078 and ITER= 1	IZEROD= 434	ZPROCS = Z1 and OPROCS = O0
At KCYC= 1078 and ITER= 2	IZEROD= 437	ZPROCS = Z1 and OPROCS = O0
At KCYC= 1079 and ITER= 2	IZEROD= 439	ZPROCS = Z1 and OPROCS = O0
At KCYC= 1079 and ITER= 3	IZEROD= 438	ZPROCS = Z1 and OPROCS = O0
At KCYC= 1079 and ITER= 4	IZEROD= 443	ZPROCS = Z1 and OPROCS = O0
At KCYC= 1079 and ITER= 1	IZEROD= 437	ZPROCS = Z1 and OPROCS = O0
At KCYC= 1079 and ITER= 2	IZEROD= 438	ZPROCS = Z1 and OPROCS = O0
At KCYC= 1080 and ITER= 1	IZEROD= 437	ZPROCS = Z1 and OPROCS = O0
At KCYC= 1080 and ITER= 2	IZEROD= 438	ZPROCS = Z1 and OPROCS = O0
At KCYC= 1081 and ITER= 2	IZEROD= 440	ZPROCS = Z1 and OPROCS = O0
At KCYC= 1081 and ITER= 4	IZEROD= 439	ZPROCS = Z1 and OPROCS = O0
At KCYC= 1081 and ITER= 5	IZEROD= 440	ZPROCS = Z1 and OPROCS = O0
At KCYC= 1087 and ITER= 2	IZEROD= 441	ZPROCS = Z1 and OPROCS = O0
At KCYC= 1087 and ITER= 3	IZEROD= 439	ZPROCS = Z1 and OPROCS = O0
At KCYC= 1087 and ITER= 4	IZEROD= 448	ZPROCS = Z1 and OPROCS = O0
At KCYC= 1087 and ITER= 1	IZEROD= 440	ZPROCS = Z1 and OPROCS = O0
At KCYC= 1091 and ITER= 2	IZEROD= 442	ZPROCS = Z1 and OPROCS = O0
At KCYC= 1091 and ITER= 3	IZEROD= 440	ZPROCS = Z1 and OPROCS = O0
At KCYC= 1091 and ITER= 4	IZEROD= 442	ZPROCS = Z1 and OPROCS = O0
At KCYC= 1092 and ITER= 3	IZEROD= 443	ZPROCS = Z1 and OPROCS = O0
At KCYC= 1092 and ITER= 4	IZEROD= 442	ZPROCS = Z1 and OPROCS = O0
At KCYC= 1093 and ITER= 2	IZEROD= 443	ZPROCS = Z1 and OPROCS = O0
At KCYC= 1093 and ITER= 6	IZEROD= 442	ZPROCS = Z1 and OPROCS = O0
At KCYC= 1094 and ITER= 1	IZEROD= 443	ZPROCS = Z1 and OPROCS = O0
At KCYC= 1094 and ITER= 2	IZEROD= 444	ZPROCS = Z1 and OPROCS = O0
At KCYC= 1094 and ITER= 3	IZEROD= 443	ZPROCS = Z1 and OPROCS = O0
At KCYC= 1094 and ITER= 4	IZEROD= 442	ZPROCS = Z1 and OPROCS = O0
At KCYC= 1094 and ITER= 5	IZEROD= 443	ZPROCS = Z1 and OPROCS = O0
At KCYC= 1095 and ITER= 2	IZEROD= 444	ZPROCS = Z1 and OPROCS = O0
At KCYC= 1095 and ITER= 4	IZEROD= 443	ZPROCS = Z1 and OPROCS = O0
At KCYC= 1096 and ITER= 1	IZEROD= 444	ZPROCS = Z1 and OPROCS = O0
At KCYC= 1096 and ITER= 2	IZEROD= 446	ZPROCS = Z1 and OPROCS = O0
At KCYC= 1096 and ITER= 3	IZEROD= 444	ZPROCS = Z1 and OPROCS = O0
At KCYC= 1096 and ITER= 4	IZEROD= 446	ZPROCS = Z1 and OPROCS = O0
At KCYC= 1096 and ITER= 6	IZEROD= 444	ZPROCS = Z1 and OPROCS = O0
At KCYC= 1097 and ITER= 1	IZEROD= 446	ZPROCS = Z1 and OPROCS = O0
At KCYC= 1097 and ITER= 2	IZEROD= 445	ZPROCS = Z1 and OPROCS = O0
At KCYC= 1097 and ITER= 3	IZEROD= 447	ZPROCS = Z1 and OPROCS = O0
At KCYC= 1097 and ITER= 4	IZEROD= 445	ZPROCS = Z1 and OPROCS = O0
At KCYC= 1097 and ITER= 5	IZEROD= 447	ZPROCS = Z1 and OPROCS = O0
At KCYC= 1097 and ITER= 6	IZEROD= 445	ZPROCS = Z1 and OPROCS = O0
At KCYC= 1098 and ITER= 1	IZEROD= 447	ZPROCS = Z1 and OPROCS = O0
At KCYC= 1098 and ITER= 3	IZEROD= 448	ZPROCS = Z1 and OPROCS = O0
At KCYC= 1098 and ITER= 4	IZEROD= 447	ZPROCS = Z1 and OPROCS = O0
At KCYC= 1099 and ITER= 1	IZEROD= 448	ZPROCS = Z1 and OPROCS = O0
At KCYC= 1099 and ITER= 2	IZEROD= 450	ZPROCS = Z1 and OPROCS = O0
At KCYC= 1099 and ITER= 3	IZEROD= 447	ZPROCS = Z1 and OPROCS = O0
At KCYC= 1099 and ITER= 4	IZEROD= 449	ZPROCS = Z1 and OPROCS = O0
At KCYC= 1099 and ITER= 5	IZEROD= 448	ZPROCS = Z1 and OPROCS = O0
At KCYC= 1100 and ITER= 1	IZEROD= 449	ZPROCS = Z1 and OPROCS = O0
At KCYC= 1100 and ITER= 2	IZEROD= 450	ZPROCS = Z1 and OPROCS = O0
At KCYC= 1108 and ITER= 2	IZEROD= 451	ZPROCS = Z1 and OPROCS = O0
At KCYC= 1108 and ITER= 3	IZEROD= 450	ZPROCS = Z1 and OPROCS = O0
At KCYC= 1111 and ITER= 2	IZEROD= 452	ZPROCS = Z1 and OPROCS = O0
At KCYC= 1112 and ITER= 2	IZEROD= 453	ZPROCS = Z1 and OPROCS = O0
At KCYC= 1113 and ITER= 2	IZEROD= 454	ZPROCS = Z1 and OPROCS = O0
At KCYC= 1113 and ITER= 4	IZEROD= 453	ZPROCS = Z1 and OPROCS = O0
At KCYC= 1113 and ITER= 5	IZEROD= 454	ZPROCS = Z1 and OPROCS = O0
At KCYC= 1113 and ITER= 1	IZEROD= 453	ZPROCS = Z1 and OPROCS = O0
At KCYC= 1113 and ITER= 3	IZEROD= 454	ZPROCS = Z1 and OPROCS = O0
At KCYC= 1113 and ITER= 4	IZEROD= 453	ZPROCS = Z1 and OPROCS = O0
At KCYC= 1114 and ITER= 2	IZEROD= 454	ZPROCS = Z1 and OPROCS = O0
At KCYC= 1115 and ITER= 1	IZEROD= 453	ZPROCS = Z1 and OPROCS = O0
At KCYC= 1115 and ITER= 2	IZEROD= 454	ZPROCS = Z1 and OPROCS = O0
At KCYC= 1115 and ITER= 3	IZEROD= 455	ZPROCS = Z1 and OPROCS = O0
At KCYC= 1115 and ITER= 4	IZEROD= 454	ZPROCS = Z1 and OPROCS = O0
At KCYC= 1116 and ITER= 1	IZEROD= 453	ZPROCS = Z1 and OPROCS = O0
At KCYC= 1116 and ITER= 2	IZEROD= 455	ZPROCS = Z1 and OPROCS = O0
At KCYC= 1117 and ITER= 2	IZEROD= 456	ZPROCS = Z1 and OPROCS = O0
At KCYC= 1117 and ITER= 4	IZEROD= 455	ZPROCS = Z1 and OPROCS = O0
At KCYC= 1118 and ITER= 1	IZEROD= 456	ZPROCS = Z1 and OPROCS = O0
At KCYC= 1118 and ITER= 5	IZEROD= 457	ZPROCS = Z1 and OPROCS = O0
At KCYC= 1118 and ITER= 6	IZEROD= 456	ZPROCS = Z1 and OPROCS = O0
At KCYC= 1119 and ITER= 2	IZEROD= 457	ZPROCS = Z1 and OPROCS = O0
At KCYC= 1120 and ITER= 2	IZEROD= 458	ZPROCS = Z1 and OPROCS = O0
At KCYC= 1120 and ITER= 3	IZEROD= 457	ZPROCS = Z1 and OPROCS = O0
At KCYC= 1120 and ITER= 4	IZEROD= 458	ZPROCS = Z1 and OPROCS = O0
At KCYC= 1121 and ITER= 2	IZEROD= 460	ZPROCS = Z1 and OPROCS = O0
At KCYC= 1121 and ITER= 4	IZEROD= 458	ZPROCS = Z1 and OPROCS = O0
At KCYC= 1122 and ITER= 1	IZEROD= 459	ZPROCS = Z1 and OPROCS = O0
At KCYC= 1122 and ITER= 2	IZEROD= 460	ZPROCS = Z1 and OPROCS = O0
At KCYC= 1123 and ITER= 1	IZEROD= 459	ZPROCS = Z1 and OPROCS = O0
At KCYC= 1123 and ITER= 2	IZEROD= 460	ZPROCS = Z1 and OPROCS = O0
At KCYC= 1141 and ITER= 2	IZEROD= 458	ZPROCS = Z1 and OPROCS = O0
At KCYC= 1141 and ITER= 3	IZEROD= 461	ZPROCS = Z1 and OPROCS = O0
At KCYC= 1141 and ITER= 4	IZEROD= 458	ZPROCS = Z1 and OPROCS = O0
At KCYC= 1141 and ITER= 5	IZEROD= 434	ZPROCS = Z1 and OPROCS = O0
At KCYC= 1141 and ITER= 6	IZEROD= 450	ZPROCS = Z1 and OPROCS = O0
At KCYC= 1141 and ITER= 7	IZEROD= 437	ZPROCS = Z1 and OPROCS = O0
At KCYC= 1141 and ITER= 8	IZEROD= 451	ZPROCS = Z1 and OPROCS = O0
At KCYC= 1141 and ITER= 1	IZEROD= 460	ZPROCS = Z1 and OPROCS = O0
At KCYC= 1141 and ITER= 3	IZEROD= 462	ZPROCS = Z1 and OPROCS = O0
At KCYC= 1141 and ITER= 4	IZEROD= 460	ZPROCS = Z1 and OPROCS = O0
At KCYC= 1142 and ITER= 1	IZEROD= 462	ZPROCS = Z1 and OPROCS = O0
At KCYC= 1142 and ITER= 2	IZEROD= 461	ZPROCS = Z1 and OPROCS = O0
At KCYC= 1142 and ITER= 3	IZEROD= 454	ZPROCS = Z1 and OPROCS = O0
At KCYC= 1142 and ITER= 4	IZEROD= 460	ZPROCS = Z1 and OPROCS = O0
At KCYC= 1142 and ITER= 5	IZEROD= 461	ZPROCS = Z1 and OPROCS = O0
At KCYC= 1142 and ITER= 6	IZEROD= 463	ZPROCS = Z1 and OPROCS = O0
At KCYC= 1142 and ITER= 7	IZEROD= 461	ZPROCS = Z1 and OPROCS = O0
At KCYC= 1142 and ITER= 8	IZEROD= 464	ZPROCS = Z1 and OPROCS = O0
At KCYC= 1142 and ITER= 1	IZEROD= 462	ZPROCS = Z1 and OPROCS = O0
At KCYC= 1142 and ITER= 2	IZEROD= 461	ZPROCS = Z1 and OPROCS = O0
At KCYC= 1142 and ITER= 3	IZEROD= 459	ZPROCS = Z1 and OPROCS = O0
At KCYC= 1142 and ITER= 4	IZEROD= 463	ZPROCS = Z1 and OPROCS = O0
At KCYC= 1142 and ITER= 5	IZEROD= 460	ZPROCS = Z1 and OPROCS = O0
At KCYC= 1143 and ITER= 1	IZEROD= 461	ZPROCS = Z1 and OPROCS = O0
At KCYC= 1143 and ITER= 2	IZEROD= 463	ZPROCS = Z1 and OPROCS = O0
At KCYC= 1143 and ITER= 3	IZEROD= 455	ZPROCS = Z1 and OPROCS = O0
At KCYC= 1143 and ITER= 4	IZEROD= 347	ZPROCS = Z1 and OPROCS = O0
At KCYC= 1143 and ITER= 5	IZEROD= 239	ZPROCS = Z1 and OPROCS = O0
At KCYC= 1143 and ITER= 6	IZEROD= 155	ZPROCS = Z1 and OPROCS = O0
At KCYC= 1143 and ITER= 7	IZEROD= 42	ZPROCS = Z1 and OPROCS = O0
At KCYC= 1143 and ITER= 1	IZEROD= 461	ZPROCS = Z1 and OPROCS = O0
At KCYC= 1143 and ITER= 2	IZEROD= 462	ZPROCS = Z1 and OPROCS = O0
At KCYC= 1144 and ITER= 1	IZEROD= 461	ZPROCS = Z1 and OPROCS = O0
At KCYC= 1144 and ITER= 2	IZEROD= 462	ZPROCS = Z1 and OPROCS = O0
At KCYC= 1144 and ITER= 3	IZEROD= 461	ZPROCS = Z1 and OPROCS = O0
At KCYC= 1145 and ITER= 1	IZEROD= 460	ZPROCS = Z1 and OPROCS = O0
At KCYC= 1146 and ITER= 2	IZEROD= 459	ZPROCS = Z1 and OPROCS = O0
At KCYC= 1146 and ITER= 3	IZEROD= 456	ZPROCS = Z1 and OPROCS = O0
At KCYC= 1147 and ITER= 2	IZEROD= 454	ZPROCS = Z1 and OPROCS = O0
At KCYC= 1148 and ITER= 1	IZEROD= 449	ZPROCS = Z1 and OPROCS = O0
At KCYC= 1148 and ITER= 2	IZEROD= 445	ZPROCS = Z1 and OPROCS = O0
At KCYC= 1148 and ITER= 3	IZEROD= 439	ZPROCS = Z1 and OPROCS = O0
At KCYC= 1149 and ITER= 1	IZEROD= 438	ZPROCS = Z1 and OPROCS = O0
At KCYC= 1149 and ITER= 2	IZEROD= 431	ZPROCS = Z1 and OPROCS = O0
At KCYC= 1149 and ITER= 3	IZEROD= 423	ZPROCS = Z1 and OPROCS = O0
At KCYC= 1149 and ITER= 4	IZEROD= 422	ZPROCS = Z1 and OPROCS = O0
At KCYC= 1150 and ITER= 1	IZEROD= 423	ZPROCS = Z1 and OPROCS = O0
At KCYC= 1150 and ITER= 2	IZEROD= 419	ZPROCS = Z1 and OPROCS = O0
At KCYC= 1150 and ITER= 3	IZEROD= 414	ZPROCS = Z1 and OPROCS = O0
At KCYC= 1151 and ITER= 2	IZEROD= 410	ZPROCS = Z1 and OPROCS = O0
At KCYC= 1151 and ITER= 3	IZEROD= 407	ZPROCS = Z1 and OPROCS = O0
At KCYC= 1151 and ITER= 4	IZEROD= 406	ZPROCS = Z1 and OPROCS = O0
At KCYC= 1152 and ITER= 2	IZEROD= 404	ZPROCS = Z1 and OPROCS = O0
At KCYC= 1152 and ITER= 3	IZEROD= 397	ZPROCS = Z1 and OPROCS = O0
At KCYC= 1152 and ITER= 4	IZEROD= 398	ZPROCS = Z1 and OPROCS = O0
At KCYC= 1153 and ITER= 1	IZEROD= 400	ZPROCS = Z1 and OPROCS = O0
At KCYC= 1153 and ITER= 2	IZEROD= 396	ZPROCS = Z1 and OPROCS = O0
At KCYC= 1153 and ITER= 3	IZEROD= 395	ZPROCS = Z1 and OPROCS = O0
At KCYC= 1153 and ITER= 4	IZEROD= 392	ZPROCS = Z1 and OPROCS = O0
At KCYC= 1154 and ITER= 1	IZEROD= 388	ZPROCS = Z1 and OPROCS = O0
At KCYC= 1154 and ITER= 2	IZEROD= 386	ZPROCS = Z1 and OPROCS = O0
At KCYC= 1154 and ITER= 3	IZEROD= 385	ZPROCS = Z1 and OPROCS = O0
At KCYC= 1154 and ITER= 5	IZEROD= 382	ZPROCS = Z1 and OPROCS = O0
At KCYC= 1154 and ITER= 6	IZEROD= 383	ZPROCS = Z1 and OPROCS = O0
At KCYC= 1155 and ITER= 2	IZEROD= 378	ZPROCS = Z1 and OPROCS = O0
At KCYC= 1155 and ITER= 3	IZEROD= 376	ZPROCS = Z1 and OPROCS = O0
At KCYC= 1155 and ITER= 4	IZEROD= 373	ZPROCS = Z1 and OPROCS = O0
At KCYC= 1156 and ITER= 1	IZEROD= 372	ZPROCS = Z1 and OPROCS = O0
At KCYC= 1156 and ITER= 2	IZEROD= 368	ZPROCS = Z1 and OPROCS = O0
At KCYC= 1156 and ITER= 3	IZEROD= 363	ZPROCS = Z1 and OPROCS = O0
At KCYC= 1156 and ITER= 4	IZEROD= 362	ZPROCS = Z1 and OPROCS = O0
At KCYC= 1157 and ITER= 1	IZEROD= 364	ZPROCS = Z1 and OPROCS = O0
At KCYC= 1157 and ITER= 2	IZEROD= 356	ZPROCS = Z1 and OPROCS = O0
At KCYC= 1157 and ITER= 3	IZEROD= 350	ZPROCS = Z1 and OPROCS = O0
At KCYC= 1157 and ITER= 4	IZEROD= 348	ZPROCS = Z1 and OPROCS = O0
At KCYC= 1157 and ITER= 5	IZEROD= 354	ZPROCS = Z1 and OPROCS = O0
At KCYC= 1157 and ITER= 6	IZEROD= 350	ZPROCS = Z1 and OPROCS = O0
At KCYC= 1157 and ITER= 7	IZEROD= 352	ZPROCS = Z1 and OPROCS = O0
At KCYC= 1157 and ITER= 1	IZEROD= 364	ZPROCS = Z1 and OPROCS = O0
At KCYC= 1158 and ITER= 1	IZEROD= 363	ZPROCS = Z1 and OPROCS = O0
At KCYC= 1158 and ITER= 2	IZEROD= 362	ZPROCS = Z1 and OPROCS = O0
At KCYC= 1158 and ITER= 3	IZEROD= 360	ZPROCS = Z1 and OPROCS = O0
At KCYC= 1158 and ITER= 4	IZEROD= 362	ZPROCS = Z1 and OPROCS = O0
At KCYC= 1158 and ITER= 5	IZEROD= 359	ZPROCS = Z1 and OPROCS = O0
At KCYC= 1159 and ITER= 1	IZEROD= 361	ZPROCS = Z1 and OPROCS = O0
At KCYC= 1159 and ITER= 2	IZEROD= 359	ZPROCS = Z1 and OPROCS = O0
[truncated: 491 more rows]
