# Supplementary material for: CO2 geological storage site selection and long-term potential assessment framework based on TOUGH2/ECO2N
Source: PLoS One. 2025 Apr 24;20(4):e0321715. doi: 10.1371/journal.pone.0321715 (PMC12021137; doi:10.1371/journal.pone.0321715)
Supplement: S1 File — (ZIP) [file pone.0321715.s001.zip › moni/MESH]

ELEME ---   100    1    1   99   0.00000 10000.000
A1  1              10.1767E+000.1767E-01          0.3750E-01          -.5000E+01
A1  2              10.6023E+000.6023E-01          0.1162E+00          -.5000E+01
A1  3              10.1156E+010.1156E+00          0.2028E+00          -.5000E+01
A1  4              10.1867E+010.1867E+00          0.2980E+00          -.5000E+01
A1  5              10.2774E+010.2774E+00          0.4027E+00          -.5000E+01
A1  6              10.3922E+010.3922E+00          0.5178E+00          -.5000E+01
A1  7              10.5367E+010.5367E+00          0.6444E+00          -.5000E+01
A1  8              10.7177E+010.7177E+00          0.7835E+00          -.5000E+01
A1  9              10.9433E+010.9433E+00          0.9366E+00          -.5000E+01
A1 10              10.1224E+020.1224E+01          0.1105E+01          -.5000E+01
A1 11              10.1571E+020.1571E+01          0.1290E+01          -.5000E+01
A1 12              10.2000E+020.2000E+01          0.1493E+01          -.5000E+01
A1 13              10.2528E+020.2528E+01          0.1717E+01          -.5000E+01
A1 14              10.3178E+020.3178E+01          0.1963E+01          -.5000E+01
A1 15              10.3976E+020.3976E+01          0.2234E+01          -.5000E+01
A1 16              10.4955E+020.4955E+01          0.2531E+01          -.5000E+01
A1 17              10.6152E+020.6152E+01          0.2858E+01          -.5000E+01
A1 18              10.7616E+020.7616E+01          0.3218E+01          -.5000E+01
A1 19              10.9404E+020.9404E+01          0.3613E+01          -.5000E+01
A1 20              10.1159E+030.1159E+02          0.4048E+01          -.5000E+01
A1 21              10.1424E+030.1424E+02          0.4526E+01          -.5000E+01
A1 22              10.1748E+030.1748E+02          0.5052E+01          -.5000E+01
A1 23              10.2142E+030.2142E+02          0.5630E+01          -.5000E+01
A1 24              10.2622E+030.2622E+02          0.6266E+01          -.5000E+01
A1 25              10.3204E+030.3204E+02          0.6965E+01          -.5000E+01
A1 26              10.3912E+030.3912E+02          0.7734E+01          -.5000E+01
A1 27              10.4772E+030.4772E+02          0.8579E+01          -.5000E+01
A1 28              10.5816E+030.5816E+02          0.9508E+01          -.5000E+01
A1 29              10.7082E+030.7082E+02          0.1053E+02          -.5000E+01
A1 30              10.8619E+030.8619E+02          0.1165E+02          -.5000E+01
A1 31              10.1048E+040.1048E+03          0.1289E+02          -.5000E+01
A1 32              10.1274E+040.1274E+03          0.1425E+02          -.5000E+01
A1 33              10.1548E+040.1548E+03          0.1574E+02          -.5000E+01
A1 34              10.1880E+040.1880E+03          0.1739E+02          -.5000E+01
A1 35              10.2282E+040.2282E+03          0.1919E+02          -.5000E+01
A1 36              10.2768E+040.2768E+03          0.2118E+02          -.5000E+01
A1 37              10.3358E+040.3358E+03          0.2336E+02          -.5000E+01
A1 38              10.4072E+040.4072E+03          0.2576E+02          -.5000E+01
A1 39              10.4937E+040.4937E+03          0.2840E+02          -.5000E+01
A1 40              10.5983E+040.5983E+03          0.3131E+02          -.5000E+01
A1 41              10.7250E+040.7250E+03          0.3450E+02          -.5000E+01
A1 42              10.8784E+040.8784E+03          0.3801E+02          -.5000E+01
A1 43              10.1064E+050.1064E+04          0.4187E+02          -.5000E+01
A1 44              10.1289E+050.1289E+04          0.4612E+02          -.5000E+01
A1 45              10.1560E+050.1560E+04          0.5079E+02          -.5000E+01
A1 46              10.1889E+050.1889E+04          0.5592E+02          -.5000E+01
A1 47              10.2287E+050.2287E+04          0.6156E+02          -.5000E+01
A1 48              10.2768E+050.2768E+04          0.6777E+02          -.5000E+01
A1 49              10.3350E+050.3350E+04          0.7460E+02          -.5000E+01
A1 50              10.4055E+050.4055E+04          0.8210E+02          -.5000E+01
A1 51              10.4907E+050.4907E+04          0.9035E+02          -.5000E+01
A1 52              10.5937E+050.5937E+04          0.9942E+02          -.5000E+01
A1 53              10.7183E+050.7183E+04          0.1094E+03          -.5000E+01
A1 54              10.8691E+050.8691E+04          0.1204E+03          -.5000E+01
A1 55              10.1051E+060.1051E+05          0.1324E+03          -.5000E+01
A1 56              10.1272E+060.1272E+05          0.1457E+03          -.5000E+01
A1 57              10.1539E+060.1539E+05          0.1603E+03          -.5000E+01
A1 58              10.1861E+060.1861E+05          0.1763E+03          -.5000E+01
A1 59              10.2251E+060.2251E+05          0.1940E+03          -.5000E+01
A1 60              10.2723E+060.2723E+05          0.2134E+03          -.5000E+01
A1 61              10.3293E+060.3293E+05          0.2347E+03          -.5000E+01
A1 62              10.3983E+060.3983E+05          0.2581E+03          -.5000E+01
A1 63              10.4817E+060.4817E+05          0.2839E+03          -.5000E+01
A1 64              10.5826E+060.5826E+05          0.3123E+03          -.5000E+01
A1 65              10.7046E+060.7046E+05          0.3434E+03          -.5000E+01
A1 66              10.8521E+060.8521E+05          0.3777E+03          -.5000E+01
A1 67              10.1030E+070.1030E+06          0.4154E+03          -.5000E+01
A1 68              10.1246E+070.1246E+06          0.4568E+03          -.5000E+01
A1 69              10.1507E+070.1507E+06          0.5024E+03          -.5000E+01
A1 70              10.1822E+070.1822E+06          0.5525E+03          -.5000E+01
A1 71              10.2204E+070.2204E+06          0.6076E+03          -.5000E+01
A1 72              10.2665E+070.2665E+06          0.6682E+03          -.5000E+01
A1 73              10.3222E+070.3222E+06          0.7348E+03          -.5000E+01
A1 74              10.3896E+070.3896E+06          0.8081E+03          -.5000E+01
A1 75              10.4711E+070.4711E+06          0.8887E+03          -.5000E+01
A1 76              10.5697E+070.5697E+06          0.9772E+03          -.5000E+01
A1 77              10.6889E+070.6889E+06          0.1075E+04          -.5000E+01
A1 78              10.8330E+070.8330E+06          0.1182E+04          -.5000E+01
A1 79              10.1007E+080.1007E+07          0.1300E+04          -.5000E+01
A1 80              10.1218E+080.1218E+07          0.1429E+04          -.5000E+01
A1 81              10.1473E+080.1473E+07          0.1571E+04          -.5000E+01
A1 82              10.1781E+080.1781E+07          0.1728E+04          -.5000E+01
A1 83              10.2153E+080.2153E+07          0.1900E+04          -.5000E+01
A1 84              10.2603E+080.2603E+07          0.2089E+04          -.5000E+01
A1 85              10.3148E+080.3148E+07          0.2298E+04          -.5000E+01
A1 86              10.3806E+080.3806E+07          0.2527E+04          -.5000E+01
A1 87              10.4602E+080.4602E+07          0.2778E+04          -.5000E+01
A1 88              10.5565E+080.5565E+07          0.3055E+04          -.5000E+01
A1 89              10.6728E+080.6728E+07          0.3359E+04          -.5000E+01
A1 90              10.8136E+080.8136E+07          0.3694E+04          -.5000E+01
A1 91              10.9837E+080.9837E+07          0.4062E+04          -.5000E+01
A1 92              10.1189E+090.1189E+08          0.4467E+04          -.5000E+01
A1 93              10.1438E+090.1438E+08          0.4912E+04          -.5000E+01
A1 94              10.1739E+090.1739E+08          0.5401E+04          -.5000E+01
A1 95              10.2103E+090.2103E+08          0.5939E+04          -.5000E+01
A1 96              10.2542E+090.2542E+08          0.6530E+04          -.5000E+01
A1 97              10.3074E+090.3074E+08          0.7181E+04          -.5000E+01
A1 98              10.3717E+090.3717E+08          0.7896E+04          -.5000E+01
A1 99              10.4494E+090.4494E+08          0.8682E+04          -.5000E+01
A11 0              10.5434E+390.5434E+08          0.9547E+04          -.5000E+01
A2  1              10.1767E+000.0000E+00          0.3750E-01          -.1500E+02
A2  2              10.6023E+000.0000E+00          0.1162E+00          -.1500E+02
A2  3              10.1156E+010.0000E+00          0.2028E+00          -.1500E+02
A2  4              10.1867E+010.0000E+00          0.2980E+00          -.1500E+02
A2  5              10.2774E+010.0000E+00          0.4027E+00          -.1500E+02
A2  6              10.3922E+010.0000E+00          0.5178E+00          -.1500E+02
A2  7              10.5367E+010.0000E+00          0.6444E+00          -.1500E+02
A2  8              10.7177E+010.0000E+00          0.7835E+00          -.1500E+02
A2  9              10.9433E+010.0000E+00          0.9366E+00          -.1500E+02
A2 10              10.1224E+020.0000E+00          0.1105E+01          -.1500E+02
A2 11              10.1571E+020.0000E+00          0.1290E+01          -.1500E+02
A2 12              10.2000E+020.0000E+00          0.1493E+01          -.1500E+02
A2 13              10.2528E+020.0000E+00          0.1717E+01          -.1500E+02
A2 14              10.3178E+020.0000E+00          0.1963E+01          -.1500E+02
A2 15              10.3976E+020.0000E+00          0.2234E+01          -.1500E+02
A2 16              10.4955E+020.0000E+00          0.2531E+01          -.1500E+02
A2 17              10.6152E+020.0000E+00          0.2858E+01          -.1500E+02
A2 18              10.7616E+020.0000E+00          0.3218E+01          -.1500E+02
A2 19              10.9404E+020.0000E+00          0.3613E+01          -.1500E+02
A2 20              10.1159E+030.0000E+00          0.4048E+01          -.1500E+02
A2 21              10.1424E+030.0000E+00          0.4526E+01          -.1500E+02
A2 22              10.1748E+030.0000E+00          0.5052E+01          -.1500E+02
A2 23              10.2142E+030.0000E+00          0.5630E+01          -.1500E+02
A2 24              10.2622E+030.0000E+00          0.6266E+01          -.1500E+02
A2 25              10.3204E+030.0000E+00          0.6965E+01          -.1500E+02
A2 26              10.3912E+030.0000E+00          0.7734E+01          -.1500E+02
A2 27              10.4772E+030.0000E+00          0.8579E+01          -.1500E+02
A2 28              10.5816E+030.0000E+00          0.9508E+01          -.1500E+02
A2 29              10.7082E+030.0000E+00          0.1053E+02          -.1500E+02
A2 30              10.8619E+030.0000E+00          0.1165E+02          -.1500E+02
A2 31              10.1048E+040.0000E+00          0.1289E+02          -.1500E+02
A2 32              10.1274E+040.0000E+00          0.1425E+02          -.1500E+02
A2 33              10.1548E+040.0000E+00          0.1574E+02          -.1500E+02
A2 34              10.1880E+040.0000E+00          0.1739E+02          -.1500E+02
A2 35              10.2282E+040.0000E+00          0.1919E+02          -.1500E+02
A2 36              10.2768E+040.0000E+00          0.2118E+02          -.1500E+02
A2 37              10.3358E+040.0000E+00          0.2336E+02          -.1500E+02
A2 38              10.4072E+040.0000E+00          0.2576E+02          -.1500E+02
A2 39              10.4937E+040.0000E+00          0.2840E+02          -.1500E+02
A2 40              10.5983E+040.0000E+00          0.3131E+02          -.1500E+02
A2 41              10.7250E+040.0000E+00          0.3450E+02          -.1500E+02
A2 42              10.8784E+040.0000E+00          0.3801E+02          -.1500E+02
A2 43              10.1064E+050.0000E+00          0.4187E+02          -.1500E+02
A2 44              10.1289E+050.0000E+00          0.4612E+02          -.1500E+02
A2 45              10.1560E+050.0000E+00          0.5079E+02          -.1500E+02
A2 46              10.1889E+050.0000E+00          0.5592E+02          -.1500E+02
A2 47              10.2287E+050.0000E+00          0.6156E+02          -.1500E+02
A2 48              10.2768E+050.0000E+00          0.6777E+02          -.1500E+02
A2 49              10.3350E+050.0000E+00          0.7460E+02          -.1500E+02
A2 50              10.4055E+050.0000E+00          0.8210E+02          -.1500E+02
A2 51              10.4907E+050.0000E+00          0.9035E+02          -.1500E+02
A2 52              10.5937E+050.0000E+00          0.9942E+02          -.1500E+02
A2 53              10.7183E+050.0000E+00          0.1094E+03          -.1500E+02
A2 54              10.8691E+050.0000E+00          0.1204E+03          -.1500E+02
A2 55              10.1051E+060.0000E+00          0.1324E+03          -.1500E+02
A2 56              10.1272E+060.0000E+00          0.1457E+03          -.1500E+02
A2 57              10.1539E+060.0000E+00          0.1603E+03          -.1500E+02
A2 58              10.1861E+060.0000E+00          0.1763E+03          -.1500E+02
A2 59              10.2251E+060.0000E+00          0.1940E+03          -.1500E+02
A2 60              10.2723E+060.0000E+00          0.2134E+03          -.1500E+02
A2 61              10.3293E+060.0000E+00          0.2347E+03          -.1500E+02
A2 62              10.3983E+060.0000E+00          0.2581E+03          -.1500E+02
A2 63              10.4817E+060.0000E+00          0.2839E+03          -.1500E+02
A2 64              10.5826E+060.0000E+00          0.3123E+03          -.1500E+02
A2 65              10.7046E+060.0000E+00          0.3434E+03          -.1500E+02
A2 66              10.8521E+060.0000E+00          0.3777E+03          -.1500E+02
A2 67              10.1030E+070.0000E+00          0.4154E+03          -.1500E+02
A2 68              10.1246E+070.0000E+00          0.4568E+03          -.1500E+02
A2 69              10.1507E+070.0000E+00          0.5024E+03          -.1500E+02
A2 70              10.1822E+070.0000E+00          0.5525E+03          -.1500E+02
A2 71              10.2204E+070.0000E+00          0.6076E+03          -.1500E+02
A2 72              10.2665E+070.0000E+00          0.6682E+03          -.1500E+02
A2 73              10.3222E+070.0000E+00          0.7348E+03          -.1500E+02
A2 74              10.3896E+070.0000E+00          0.8081E+03          -.1500E+02
A2 75              10.4711E+070.0000E+00          0.8887E+03          -.1500E+02
A2 76              10.5697E+070.0000E+00          0.9772E+03          -.1500E+02
A2 77              10.6889E+070.0000E+00          0.1075E+04          -.1500E+02
A2 78              10.8330E+070.0000E+00          0.1182E+04          -.1500E+02
A2 79              10.1007E+080.0000E+00          0.1300E+04          -.1500E+02
A2 80              10.1218E+080.0000E+00          0.1429E+04          -.1500E+02
A2 81              10.1473E+080.0000E+00          0.1571E+04          -.1500E+02
A2 82              10.1781E+080.0000E+00          0.1728E+04          -.1500E+02
A2 83              10.2153E+080.0000E+00          0.1900E+04          -.1500E+02
A2 84              10.2603E+080.0000E+00          0.2089E+04          -.1500E+02
A2 85              10.3148E+080.0000E+00          0.2298E+04          -.1500E+02
A2 86              10.3806E+080.0000E+00          0.2527E+04          -.1500E+02
A2 87              10.4602E+080.0000E+00          0.2778E+04          -.1500E+02
A2 88              10.5565E+080.0000E+00          0.3055E+04          -.1500E+02
A2 89              10.6728E+080.0000E+00          0.3359E+04          -.1500E+02
A2 90              10.8136E+080.0000E+00          0.3694E+04          -.1500E+02
A2 91              10.9837E+080.0000E+00          0.4062E+04          -.1500E+02
A2 92              10.1189E+090.0000E+00          0.4467E+04          -.1500E+02
A2 93              10.1438E+090.0000E+00          0.4912E+04          -.1500E+02
A2 94              10.1739E+090.0000E+00          0.5401E+04          -.1500E+02
A2 95              10.2103E+090.0000E+00          0.5939E+04          -.1500E+02
A2 96              10.2542E+090.0000E+00          0.6530E+04          -.1500E+02
A2 97              10.3074E+090.0000E+00          0.7181E+04          -.1500E+02
A2 98              10.3717E+090.0000E+00          0.7896E+04          -.1500E+02
A2 99              10.4494E+090.0000E+00          0.8682E+04          -.1500E+02
A21 0              10.5434E+390.0000E+00          0.9547E+04          -.1500E+02
A3  1              10.1767E+000.0000E+00          0.3750E-01          -.2500E+02
A3  2              10.6023E+000.0000E+00          0.1162E+00          -.2500E+02
A3  3              10.1156E+010.0000E+00          0.2028E+00          -.2500E+02
A3  4              10.1867E+010.0000E+00          0.2980E+00          -.2500E+02
A3  5              10.2774E+010.0000E+00          0.4027E+00          -.2500E+02
A3  6              10.3922E+010.0000E+00          0.5178E+00          -.2500E+02
A3  7              10.5367E+010.0000E+00          0.6444E+00          -.2500E+02
A3  8              10.7177E+010.0000E+00          0.7835E+00          -.2500E+02
A3  9              10.9433E+010.0000E+00          0.9366E+00          -.2500E+02
A3 10              10.1224E+020.0000E+00          0.1105E+01          -.2500E+02
A3 11              10.1571E+020.0000E+00          0.1290E+01          -.2500E+02
A3 12              10.2000E+020.0000E+00          0.1493E+01          -.2500E+02
A3 13              10.2528E+020.0000E+00          0.1717E+01          -.2500E+02
A3 14              10.3178E+020.0000E+00          0.1963E+01          -.2500E+02
A3 15              10.3976E+020.0000E+00          0.2234E+01          -.2500E+02
A3 16              10.4955E+020.0000E+00          0.2531E+01          -.2500E+02
A3 17              10.6152E+020.0000E+00          0.2858E+01          -.2500E+02
A3 18              10.7616E+020.0000E+00          0.3218E+01          -.2500E+02
A3 19              10.9404E+020.0000E+00          0.3613E+01          -.2500E+02
A3 20              10.1159E+030.0000E+00          0.4048E+01          -.2500E+02
A3 21              10.1424E+030.0000E+00          0.4526E+01          -.2500E+02
A3 22              10.1748E+030.0000E+00          0.5052E+01          -.2500E+02
A3 23              10.2142E+030.0000E+00          0.5630E+01          -.2500E+02
A3 24              10.2622E+030.0000E+00          0.6266E+01          -.2500E+02
A3 25              10.3204E+030.0000E+00          0.6965E+01          -.2500E+02
A3 26              10.3912E+030.0000E+00          0.7734E+01          -.2500E+02
A3 27              10.4772E+030.0000E+00          0.8579E+01          -.2500E+02
A3 28              10.5816E+030.0000E+00          0.9508E+01          -.2500E+02
A3 29              10.7082E+030.0000E+00          0.1053E+02          -.2500E+02
A3 30              10.8619E+030.0000E+00          0.1165E+02          -.2500E+02
A3 31              10.1048E+040.0000E+00          0.1289E+02          -.2500E+02
A3 32              10.1274E+040.0000E+00          0.1425E+02          -.2500E+02
A3 33              10.1548E+040.0000E+00          0.1574E+02          -.2500E+02
A3 34              10.1880E+040.0000E+00          0.1739E+02          -.2500E+02
A3 35              10.2282E+040.0000E+00          0.1919E+02          -.2500E+02
A3 36              10.2768E+040.0000E+00          0.2118E+02          -.2500E+02
A3 37              10.3358E+040.0000E+00          0.2336E+02          -.2500E+02
A3 38              10.4072E+040.0000E+00          0.2576E+02          -.2500E+02
A3 39              10.4937E+040.0000E+00          0.2840E+02          -.2500E+02
A3 40              10.5983E+040.0000E+00          0.3131E+02          -.2500E+02
A3 41              10.7250E+040.0000E+00          0.3450E+02          -.2500E+02
A3 42              10.8784E+040.0000E+00          0.3801E+02          -.2500E+02
A3 43              10.1064E+050.0000E+00          0.4187E+02          -.2500E+02
A3 44              10.1289E+050.0000E+00          0.4612E+02          -.2500E+02
A3 45              10.1560E+050.0000E+00          0.5079E+02          -.2500E+02
A3 46              10.1889E+050.0000E+00          0.5592E+02          -.2500E+02
A3 47              10.2287E+050.0000E+00          0.6156E+02          -.2500E+02
A3 48              10.2768E+050.0000E+00          0.6777E+02          -.2500E+02
A3 49              10.3350E+050.0000E+00          0.7460E+02          -.2500E+02
A3 50              10.4055E+050.0000E+00          0.8210E+02          -.2500E+02
A3 51              10.4907E+050.0000E+00          0.9035E+02          -.2500E+02
A3 52              10.5937E+050.0000E+00          0.9942E+02          -.2500E+02
A3 53              10.7183E+050.0000E+00          0.1094E+03          -.2500E+02
A3 54              10.8691E+050.0000E+00          0.1204E+03          -.2500E+02
A3 55              10.1051E+060.0000E+00          0.1324E+03          -.2500E+02
A3 56              10.1272E+060.0000E+00          0.1457E+03          -.2500E+02
A3 57              10.1539E+060.0000E+00          0.1603E+03          -.2500E+02
A3 58              10.1861E+060.0000E+00          0.1763E+03          -.2500E+02
A3 59              10.2251E+060.0000E+00          0.1940E+03          -.2500E+02
A3 60              10.2723E+060.0000E+00          0.2134E+03          -.2500E+02
A3 61              10.3293E+060.0000E+00          0.2347E+03          -.2500E+02
A3 62              10.3983E+060.0000E+00          0.2581E+03          -.2500E+02
A3 63              10.4817E+060.0000E+00          0.2839E+03          -.2500E+02
A3 64              10.5826E+060.0000E+00          0.3123E+03          -.2500E+02
A3 65              10.7046E+060.0000E+00          0.3434E+03          -.2500E+02
A3 66              10.8521E+060.0000E+00          0.3777E+03          -.2500E+02
A3 67              10.1030E+070.0000E+00          0.4154E+03          -.2500E+02
A3 68              10.1246E+070.0000E+00          0.4568E+03          -.2500E+02
A3 69              10.1507E+070.0000E+00          0.5024E+03          -.2500E+02
A3 70              10.1822E+070.0000E+00          0.5525E+03          -.2500E+02
A3 71              10.2204E+070.0000E+00          0.6076E+03          -.2500E+02
A3 72              10.2665E+070.0000E+00          0.6682E+03          -.2500E+02
A3 73              10.3222E+070.0000E+00          0.7348E+03          -.2500E+02
A3 74              10.3896E+070.0000E+00          0.8081E+03          -.2500E+02
A3 75              10.4711E+070.0000E+00          0.8887E+03          -.2500E+02
A3 76              10.5697E+070.0000E+00          0.9772E+03          -.2500E+02
A3 77              10.6889E+070.0000E+00          0.1075E+04          -.2500E+02
A3 78              10.8330E+070.0000E+00          0.1182E+04          -.2500E+02
A3 79              10.1007E+080.0000E+00          0.1300E+04          -.2500E+02
A3 80              10.1218E+080.0000E+00          0.1429E+04          -.2500E+02
A3 81              10.1473E+080.0000E+00          0.1571E+04          -.2500E+02
A3 82              10.1781E+080.0000E+00          0.1728E+04          -.2500E+02
A3 83              10.2153E+080.0000E+00          0.1900E+04          -.2500E+02
A3 84              10.2603E+080.0000E+00          0.2089E+04          -.2500E+02
A3 85              10.3148E+080.0000E+00          0.2298E+04          -.2500E+02
A3 86              10.3806E+080.0000E+00          0.2527E+04          -.2500E+02
A3 87              10.4602E+080.0000E+00          0.2778E+04          -.2500E+02
A3 88              10.5565E+080.0000E+00          0.3055E+04          -.2500E+02
A3 89              10.6728E+080.0000E+00          0.3359E+04          -.2500E+02
A3 90              10.8136E+080.0000E+00          0.3694E+04          -.2500E+02
A3 91              10.9837E+080.0000E+00          0.4062E+04          -.2500E+02
A3 92              10.1189E+090.0000E+00          0.4467E+04          -.2500E+02
A3 93              10.1438E+090.0000E+00          0.4912E+04          -.2500E+02
A3 94              10.1739E+090.0000E+00          0.5401E+04          -.2500E+02
A3 95              10.2103E+090.0000E+00          0.5939E+04          -.2500E+02
A3 96              10.2542E+090.0000E+00          0.6530E+04          -.2500E+02
A3 97              10.3074E+090.0000E+00          0.7181E+04          -.2500E+02
A3 98              10.3717E+090.0000E+00          0.7896E+04          -.2500E+02
A3 99              10.4494E+090.0000E+00          0.8682E+04          -.2500E+02
A31 0              10.5434E+390.0000E+00          0.9547E+04          -.2500E+02
A4  1              10.1767E+000.0000E+00          0.3750E-01          -.3500E+02
A4  2              10.6023E+000.0000E+00          0.1162E+00          -.3500E+02
A4  3              10.1156E+010.0000E+00          0.2028E+00          -.3500E+02
A4  4              10.1867E+010.0000E+00          0.2980E+00          -.3500E+02
A4  5              10.2774E+010.0000E+00          0.4027E+00          -.3500E+02
A4  6              10.3922E+010.0000E+00          0.5178E+00          -.3500E+02
A4  7              10.5367E+010.0000E+00          0.6444E+00          -.3500E+02
A4  8              10.7177E+010.0000E+00          0.7835E+00          -.3500E+02
A4  9              10.9433E+010.0000E+00          0.9366E+00          -.3500E+02
A4 10              10.1224E+020.0000E+00          0.1105E+01          -.3500E+02
A4 11              10.1571E+020.0000E+00          0.1290E+01          -.3500E+02
A4 12              10.2000E+020.0000E+00          0.1493E+01          -.3500E+02
A4 13              10.2528E+020.0000E+00          0.1717E+01          -.3500E+02
A4 14              10.3178E+020.0000E+00          0.1963E+01          -.3500E+02
A4 15              10.3976E+020.0000E+00          0.2234E+01          -.3500E+02
A4 16              10.4955E+020.0000E+00          0.2531E+01          -.3500E+02
A4 17              10.6152E+020.0000E+00          0.2858E+01          -.3500E+02
A4 18              10.7616E+020.0000E+00          0.3218E+01          -.3500E+02
A4 19              10.9404E+020.0000E+00          0.3613E+01          -.3500E+02
A4 20              10.1159E+030.0000E+00          0.4048E+01          -.3500E+02
A4 21              10.1424E+030.0000E+00          0.4526E+01          -.3500E+02
A4 22              10.1748E+030.0000E+00          0.5052E+01          -.3500E+02
A4 23              10.2142E+030.0000E+00          0.5630E+01          -.3500E+02
A4 24              10.2622E+030.0000E+00          0.6266E+01          -.3500E+02
A4 25              10.3204E+030.0000E+00          0.6965E+01          -.3500E+02
A4 26              10.3912E+030.0000E+00          0.7734E+01          -.3500E+02
A4 27              10.4772E+030.0000E+00          0.8579E+01          -.3500E+02
A4 28              10.5816E+030.0000E+00          0.9508E+01          -.3500E+02
A4 29              10.7082E+030.0000E+00          0.1053E+02          -.3500E+02
A4 30              10.8619E+030.0000E+00          0.1165E+02          -.3500E+02
A4 31              10.1048E+040.0000E+00          0.1289E+02          -.3500E+02
A4 32              10.1274E+040.0000E+00          0.1425E+02          -.3500E+02
A4 33              10.1548E+040.0000E+00          0.1574E+02          -.3500E+02
A4 34              10.1880E+040.0000E+00          0.1739E+02          -.3500E+02
A4 35              10.2282E+040.0000E+00          0.1919E+02          -.3500E+02
A4 36              10.2768E+040.0000E+00          0.2118E+02          -.3500E+02
A4 37              10.3358E+040.0000E+00          0.2336E+02          -.3500E+02
A4 38              10.4072E+040.0000E+00          0.2576E+02          -.3500E+02
A4 39              10.4937E+040.0000E+00          0.2840E+02          -.3500E+02
A4 40              10.5983E+040.0000E+00          0.3131E+02          -.3500E+02
A4 41              10.7250E+040.0000E+00          0.3450E+02          -.3500E+02
A4 42              10.8784E+040.0000E+00          0.3801E+02          -.3500E+02
A4 43              10.1064E+050.0000E+00          0.4187E+02          -.3500E+02
A4 44              10.1289E+050.0000E+00          0.4612E+02          -.3500E+02
A4 45              10.1560E+050.0000E+00          0.5079E+02          -.3500E+02
A4 46              10.1889E+050.0000E+00          0.5592E+02          -.3500E+02
A4 47              10.2287E+050.0000E+00          0.6156E+02          -.3500E+02
A4 48              10.2768E+050.0000E+00          0.6777E+02          -.3500E+02
A4 49              10.3350E+050.0000E+00          0.7460E+02          -.3500E+02
A4 50              10.4055E+050.0000E+00          0.8210E+02          -.3500E+02
A4 51              10.4907E+050.0000E+00          0.9035E+02          -.3500E+02
A4 52              10.5937E+050.0000E+00          0.9942E+02          -.3500E+02
A4 53              10.7183E+050.0000E+00          0.1094E+03          -.3500E+02
A4 54              10.8691E+050.0000E+00          0.1204E+03          -.3500E+02
A4 55              10.1051E+060.0000E+00          0.1324E+03          -.3500E+02
A4 56              10.1272E+060.0000E+00          0.1457E+03          -.3500E+02
A4 57              10.1539E+060.0000E+00          0.1603E+03          -.3500E+02
A4 58              10.1861E+060.0000E+00          0.1763E+03          -.3500E+02
A4 59              10.2251E+060.0000E+00          0.1940E+03          -.3500E+02
A4 60              10.2723E+060.0000E+00          0.2134E+03          -.3500E+02
A4 61              10.3293E+060.0000E+00          0.2347E+03          -.3500E+02
A4 62              10.3983E+060.0000E+00          0.2581E+03          -.3500E+02
A4 63              10.4817E+060.0000E+00          0.2839E+03          -.3500E+02
A4 64              10.5826E+060.0000E+00          0.3123E+03          -.3500E+02
A4 65              10.7046E+060.0000E+00          0.3434E+03          -.3500E+02
A4 66              10.8521E+060.0000E+00          0.3777E+03          -.3500E+02
A4 67              10.1030E+070.0000E+00          0.4154E+03          -.3500E+02
A4 68              10.1246E+070.0000E+00          0.4568E+03          -.3500E+02
A4 69              10.1507E+070.0000E+00          0.5024E+03          -.3500E+02
A4 70              10.1822E+070.0000E+00          0.5525E+03          -.3500E+02
A4 71              10.2204E+070.0000E+00          0.6076E+03          -.3500E+02
A4 72              10.2665E+070.0000E+00          0.6682E+03          -.3500E+02
A4 73              10.3222E+070.0000E+00          0.7348E+03          -.3500E+02
A4 74              10.3896E+070.0000E+00          0.8081E+03          -.3500E+02
A4 75              10.4711E+070.0000E+00          0.8887E+03          -.3500E+02
A4 76              10.5697E+070.0000E+00          0.9772E+03          -.3500E+02
A4 77              10.6889E+070.0000E+00          0.1075E+04          -.3500E+02
A4 78              10.8330E+070.0000E+00          0.1182E+04          -.3500E+02
A4 79              10.1007E+080.0000E+00          0.1300E+04          -.3500E+02
A4 80              10.1218E+080.0000E+00          0.1429E+04          -.3500E+02
A4 81              10.1473E+080.0000E+00          0.1571E+04          -.3500E+02
A4 82              10.1781E+080.0000E+00          0.1728E+04          -.3500E+02
A4 83              10.2153E+080.0000E+00          0.1900E+04          -.3500E+02
A4 84              10.2603E+080.0000E+00          0.2089E+04          -.3500E+02
A4 85              10.3148E+080.0000E+00          0.2298E+04          -.3500E+02
A4 86              10.3806E+080.0000E+00          0.2527E+04          -.3500E+02
A4 87              10.4602E+080.0000E+00          0.2778E+04          -.3500E+02
A4 88              10.5565E+080.0000E+00          0.3055E+04          -.3500E+02
A4 89              10.6728E+080.0000E+00          0.3359E+04          -.3500E+02
A4 90              10.8136E+080.0000E+00          0.3694E+04          -.3500E+02
A4 91              10.9837E+080.0000E+00          0.4062E+04          -.3500E+02
A4 92              10.1189E+090.0000E+00          0.4467E+04          -.3500E+02
A4 93              10.1438E+090.0000E+00          0.4912E+04          -.3500E+02
A4 94              10.1739E+090.0000E+00          0.5401E+04          -.3500E+02
A4 95              10.2103E+090.0000E+00          0.5939E+04          -.3500E+02
A4 96              10.2542E+090.0000E+00          0.6530E+04          -.3500E+02
A4 97              10.3074E+090.0000E+00          0.7181E+04          -.3500E+02
A4 98              10.3717E+090.0000E+00          0.7896E+04          -.3500E+02
A4 99              10.4494E+090.0000E+00          0.8682E+04          -.3500E+02
A41 0              10.5434E+390.0000E+00          0.9547E+04          -.3500E+02
A5  1              10.1767E+000.0000E+00          0.3750E-01          -.4500E+02
A5  2              10.6023E+000.0000E+00          0.1162E+00          -.4500E+02
A5  3              10.1156E+010.0000E+00          0.2028E+00          -.4500E+02
A5  4              10.1867E+010.0000E+00          0.2980E+00          -.4500E+02
A5  5              10.2774E+010.0000E+00          0.4027E+00          -.4500E+02
A5  6              10.3922E+010.0000E+00          0.5178E+00          -.4500E+02
A5  7              10.5367E+010.0000E+00          0.6444E+00          -.4500E+02
A5  8              10.7177E+010.0000E+00          0.7835E+00          -.4500E+02
A5  9              10.9433E+010.0000E+00          0.9366E+00          -.4500E+02
A5 10              10.1224E+020.0000E+00          0.1105E+01          -.4500E+02
A5 11              10.1571E+020.0000E+00          0.1290E+01          -.4500E+02
A5 12              10.2000E+020.0000E+00          0.1493E+01          -.4500E+02
A5 13              10.2528E+020.0000E+00          0.1717E+01          -.4500E+02
A5 14              10.3178E+020.0000E+00          0.1963E+01          -.4500E+02
A5 15              10.3976E+020.0000E+00          0.2234E+01          -.4500E+02
A5 16              10.4955E+020.0000E+00          0.2531E+01          -.4500E+02
A5 17              10.6152E+020.0000E+00          0.2858E+01          -.4500E+02
A5 18              10.7616E+020.0000E+00          0.3218E+01          -.4500E+02
A5 19              10.9404E+020.0000E+00          0.3613E+01          -.4500E+02
A5 20              10.1159E+030.0000E+00          0.4048E+01          -.4500E+02
A5 21              10.1424E+030.0000E+00          0.4526E+01          -.4500E+02
A5 22              10.1748E+030.0000E+00          0.5052E+01          -.4500E+02
A5 23              10.2142E+030.0000E+00          0.5630E+01          -.4500E+02
A5 24              10.2622E+030.0000E+00          0.6266E+01          -.4500E+02
A5 25              10.3204E+030.0000E+00          0.6965E+01          -.4500E+02
A5 26              10.3912E+030.0000E+00          0.7734E+01          -.4500E+02
A5 27              10.4772E+030.0000E+00          0.8579E+01          -.4500E+02
A5 28              10.5816E+030.0000E+00          0.9508E+01          -.4500E+02
A5 29              10.7082E+030.0000E+00          0.1053E+02          -.4500E+02
A5 30              10.8619E+030.0000E+00          0.1165E+02          -.4500E+02
A5 31              10.1048E+040.0000E+00          0.1289E+02          -.4500E+02
A5 32              10.1274E+040.0000E+00          0.1425E+02          -.4500E+02
A5 33              10.1548E+040.0000E+00          0.1574E+02          -.4500E+02
A5 34              10.1880E+040.0000E+00          0.1739E+02          -.4500E+02
A5 35              10.2282E+040.0000E+00          0.1919E+02          -.4500E+02
A5 36              10.2768E+040.0000E+00          0.2118E+02          -.4500E+02
A5 37              10.3358E+040.0000E+00          0.2336E+02          -.4500E+02
A5 38              10.4072E+040.0000E+00          0.2576E+02          -.4500E+02
A5 39              10.4937E+040.0000E+00          0.2840E+02          -.4500E+02
A5 40              10.5983E+040.0000E+00          0.3131E+02          -.4500E+02
A5 41              10.7250E+040.0000E+00          0.3450E+02          -.4500E+02
A5 42              10.8784E+040.0000E+00          0.3801E+02          -.4500E+02
A5 43              10.1064E+050.0000E+00          0.4187E+02          -.4500E+02
A5 44              10.1289E+050.0000E+00          0.4612E+02          -.4500E+02
A5 45              10.1560E+050.0000E+00          0.5079E+02          -.4500E+02
A5 46              10.1889E+050.0000E+00          0.5592E+02          -.4500E+02
A5 47              10.2287E+050.0000E+00          0.6156E+02          -.4500E+02
A5 48              10.2768E+050.0000E+00          0.6777E+02          -.4500E+02
A5 49              10.3350E+050.0000E+00          0.7460E+02          -.4500E+02
A5 50              10.4055E+050.0000E+00          0.8210E+02          -.4500E+02
A5 51              10.4907E+050.0000E+00          0.9035E+02          -.4500E+02
A5 52              10.5937E+050.0000E+00          0.9942E+02          -.4500E+02
A5 53              10.7183E+050.0000E+00          0.1094E+03          -.4500E+02
A5 54              10.8691E+050.0000E+00          0.1204E+03          -.4500E+02
A5 55              10.1051E+060.0000E+00          0.1324E+03          -.4500E+02
A5 56              10.1272E+060.0000E+00          0.1457E+03          -.4500E+02
A5 57              10.1539E+060.0000E+00          0.1603E+03          -.4500E+02
A5 58              10.1861E+060.0000E+00          0.1763E+03          -.4500E+02
A5 59              10.2251E+060.0000E+00          0.1940E+03          -.4500E+02
A5 60              10.2723E+060.0000E+00          0.2134E+03          -.4500E+02
A5 61              10.3293E+060.0000E+00          0.2347E+03          -.4500E+02
A5 62              10.3983E+060.0000E+00          0.2581E+03          -.4500E+02
A5 63              10.4817E+060.0000E+00          0.2839E+03          -.4500E+02
A5 64              10.5826E+060.0000E+00          0.3123E+03          -.4500E+02
A5 65              10.7046E+060.0000E+00          0.3434E+03          -.4500E+02
A5 66              10.8521E+060.0000E+00          0.3777E+03          -.4500E+02
A5 67              10.1030E+070.0000E+00          0.4154E+03          -.4500E+02
A5 68              10.1246E+070.0000E+00          0.4568E+03          -.4500E+02
A5 69              10.1507E+070.0000E+00          0.5024E+03          -.4500E+02
A5 70              10.1822E+070.0000E+00          0.5525E+03          -.4500E+02
A5 71              10.2204E+070.0000E+00          0.6076E+03          -.4500E+02
A5 72              10.2665E+070.0000E+00          0.6682E+03          -.4500E+02
A5 73              10.3222E+070.0000E+00          0.7348E+03          -.4500E+02
A5 74              10.3896E+070.0000E+00          0.8081E+03          -.4500E+02
A5 75              10.4711E+070.0000E+00          0.8887E+03          -.4500E+02
A5 76              10.5697E+070.0000E+00          0.9772E+03          -.4500E+02
A5 77              10.6889E+070.0000E+00          0.1075E+04          -.4500E+02
A5 78              10.8330E+070.0000E+00          0.1182E+04          -.4500E+02
A5 79              10.1007E+080.0000E+00          0.1300E+04          -.4500E+02
A5 80              10.1218E+080.0000E+00          0.1429E+04          -.4500E+02
A5 81              10.1473E+080.0000E+00          0.1571E+04          -.4500E+02
A5 82              10.1781E+080.0000E+00          0.1728E+04          -.4500E+02
A5 83              10.2153E+080.0000E+00          0.1900E+04          -.4500E+02
A5 84              10.2603E+080.0000E+00          0.2089E+04          -.4500E+02
A5 85              10.3148E+080.0000E+00          0.2298E+04          -.4500E+02
A5 86              10.3806E+080.0000E+00          0.2527E+04          -.4500E+02
A5 87              10.4602E+080.0000E+00          0.2778E+04          -.4500E+02
A5 88              10.5565E+080.0000E+00          0.3055E+04          -.4500E+02
A5 89              10.6728E+080.0000E+00          0.3359E+04          -.4500E+02
A5 90              10.8136E+080.0000E+00          0.3694E+04          -.4500E+02
A5 91              10.9837E+080.0000E+00          0.4062E+04          -.4500E+02
A5 92              10.1189E+090.0000E+00          0.4467E+04          -.4500E+02
A5 93              10.1438E+090.0000E+00          0.4912E+04          -.4500E+02
A5 94              10.1739E+090.0000E+00          0.5401E+04          -.4500E+02
A5 95              10.2103E+090.0000E+00          0.5939E+04          -.4500E+02
A5 96              10.2542E+090.0000E+00          0.6530E+04          -.4500E+02
A5 97              10.3074E+090.0000E+00          0.7181E+04          -.4500E+02
A5 98              10.3717E+090.0000E+00          0.7896E+04          -.4500E+02
A5 99              10.4494E+090.0000E+00          0.8682E+04          -.4500E+02
A51 0              10.5434E+390.0000E+00          0.9547E+04          -.4500E+02
A6  1              10.1767E+000.0000E+00          0.3750E-01          -.5500E+02
A6  2              10.6023E+000.0000E+00          0.1162E+00          -.5500E+02
A6  3              10.1156E+010.0000E+00          0.2028E+00          -.5500E+02
A6  4              10.1867E+010.0000E+00          0.2980E+00          -.5500E+02
A6  5              10.2774E+010.0000E+00          0.4027E+00          -.5500E+02
A6  6              10.3922E+010.0000E+00          0.5178E+00          -.5500E+02
A6  7              10.5367E+010.0000E+00          0.6444E+00          -.5500E+02
A6  8              10.7177E+010.0000E+00          0.7835E+00          -.5500E+02
A6  9              10.9433E+010.0000E+00          0.9366E+00          -.5500E+02
A6 10              10.1224E+020.0000E+00          0.1105E+01          -.5500E+02
A6 11              10.1571E+020.0000E+00          0.1290E+01          -.5500E+02
A6 12              10.2000E+020.0000E+00          0.1493E+01          -.5500E+02
A6 13              10.2528E+020.0000E+00          0.1717E+01          -.5500E+02
A6 14              10.3178E+020.0000E+00          0.1963E+01          -.5500E+02
A6 15              10.3976E+020.0000E+00          0.2234E+01          -.5500E+02
A6 16              10.4955E+020.0000E+00          0.2531E+01          -.5500E+02
A6 17              10.6152E+020.0000E+00          0.2858E+01          -.5500E+02
A6 18              10.7616E+020.0000E+00          0.3218E+01          -.5500E+02
A6 19              10.9404E+020.0000E+00          0.3613E+01          -.5500E+02
A6 20              10.1159E+030.0000E+00          0.4048E+01          -.5500E+02
A6 21              10.1424E+030.0000E+00          0.4526E+01          -.5500E+02
A6 22              10.1748E+030.0000E+00          0.5052E+01          -.5500E+02
A6 23              10.2142E+030.0000E+00          0.5630E+01          -.5500E+02
A6 24              10.2622E+030.0000E+00          0.6266E+01          -.5500E+02
A6 25              10.3204E+030.0000E+00          0.6965E+01          -.5500E+02
A6 26              10.3912E+030.0000E+00          0.7734E+01          -.5500E+02
A6 27              10.4772E+030.0000E+00          0.8579E+01          -.5500E+02
A6 28              10.5816E+030.0000E+00          0.9508E+01          -.5500E+02
A6 29              10.7082E+030.0000E+00          0.1053E+02          -.5500E+02
A6 30              10.8619E+030.0000E+00          0.1165E+02          -.5500E+02
A6 31              10.1048E+040.0000E+00          0.1289E+02          -.5500E+02
A6 32              10.1274E+040.0000E+00          0.1425E+02          -.5500E+02
A6 33              10.1548E+040.0000E+00          0.1574E+02          -.5500E+02
A6 34              10.1880E+040.0000E+00          0.1739E+02          -.5500E+02
A6 35              10.2282E+040.0000E+00          0.1919E+02          -.5500E+02
A6 36              10.2768E+040.0000E+00          0.2118E+02          -.5500E+02
A6 37              10.3358E+040.0000E+00          0.2336E+02          -.5500E+02
A6 38              10.4072E+040.0000E+00          0.2576E+02          -.5500E+02
A6 39              10.4937E+040.0000E+00          0.2840E+02          -.5500E+02
A6 40              10.5983E+040.0000E+00          0.3131E+02          -.5500E+02
A6 41              10.7250E+040.0000E+00          0.3450E+02          -.5500E+02
A6 42              10.8784E+040.0000E+00          0.3801E+02          -.5500E+02
A6 43              10.1064E+050.0000E+00          0.4187E+02          -.5500E+02
A6 44              10.1289E+050.0000E+00          0.4612E+02          -.5500E+02
A6 45              10.1560E+050.0000E+00          0.5079E+02          -.5500E+02
A6 46              10.1889E+050.0000E+00          0.5592E+02          -.5500E+02
A6 47              10.2287E+050.0000E+00          0.6156E+02          -.5500E+02
A6 48              10.2768E+050.0000E+00          0.6777E+02          -.5500E+02
A6 49              10.3350E+050.0000E+00          0.7460E+02          -.5500E+02
A6 50              10.4055E+050.0000E+00          0.8210E+02          -.5500E+02
A6 51              10.4907E+050.0000E+00          0.9035E+02          -.5500E+02
A6 52              10.5937E+050.0000E+00          0.9942E+02          -.5500E+02
A6 53              10.7183E+050.0000E+00          0.1094E+03          -.5500E+02
A6 54              10.8691E+050.0000E+00          0.1204E+03          -.5500E+02
A6 55              10.1051E+060.0000E+00          0.1324E+03          -.5500E+02
A6 56              10.1272E+060.0000E+00          0.1457E+03          -.5500E+02
A6 57              10.1539E+060.0000E+00          0.1603E+03          -.5500E+02
A6 58              10.1861E+060.0000E+00          0.1763E+03          -.5500E+02
A6 59              10.2251E+060.0000E+00          0.1940E+03          -.5500E+02
A6 60              10.2723E+060.0000E+00          0.2134E+03          -.5500E+02
A6 61              10.3293E+060.0000E+00          0.2347E+03          -.5500E+02
A6 62              10.3983E+060.0000E+00          0.2581E+03          -.5500E+02
A6 63              10.4817E+060.0000E+00          0.2839E+03          -.5500E+02
A6 64              10.5826E+060.0000E+00          0.3123E+03          -.5500E+02
A6 65              10.7046E+060.0000E+00          0.3434E+03          -.5500E+02
A6 66              10.8521E+060.0000E+00          0.3777E+03          -.5500E+02
A6 67              10.1030E+070.0000E+00          0.4154E+03          -.5500E+02
A6 68              10.1246E+070.0000E+00          0.4568E+03          -.5500E+02
A6 69              10.1507E+070.0000E+00          0.5024E+03          -.5500E+02
A6 70              10.1822E+070.0000E+00          0.5525E+03          -.5500E+02
A6 71              10.2204E+070.0000E+00          0.6076E+03          -.5500E+02
A6 72              10.2665E+070.0000E+00          0.6682E+03          -.5500E+02
A6 73              10.3222E+070.0000E+00          0.7348E+03          -.5500E+02
A6 74              10.3896E+070.0000E+00          0.8081E+03          -.5500E+02
A6 75              10.4711E+070.0000E+00          0.8887E+03          -.5500E+02
A6 76              10.5697E+070.0000E+00          0.9772E+03          -.5500E+02
A6 77              10.6889E+070.0000E+00          0.1075E+04          -.5500E+02
A6 78              10.8330E+070.0000E+00          0.1182E+04          -.5500E+02
A6 79              10.1007E+080.0000E+00          0.1300E+04          -.5500E+02
A6 80              10.1218E+080.0000E+00          0.1429E+04          -.5500E+02
A6 81              10.1473E+080.0000E+00          0.1571E+04          -.5500E+02
A6 82              10.1781E+080.0000E+00          0.1728E+04          -.5500E+02
A6 83              10.2153E+080.0000E+00          0.1900E+04          -.5500E+02
A6 84              10.2603E+080.0000E+00          0.2089E+04          -.5500E+02
A6 85              10.3148E+080.0000E+00          0.2298E+04          -.5500E+02
A6 86              10.3806E+080.0000E+00          0.2527E+04          -.5500E+02
A6 87              10.4602E+080.0000E+00          0.2778E+04          -.5500E+02
A6 88              10.5565E+080.0000E+00          0.3055E+04          -.5500E+02
A6 89              10.6728E+080.0000E+00          0.3359E+04          -.5500E+02
A6 90              10.8136E+080.0000E+00          0.3694E+04          -.5500E+02
A6 91              10.9837E+080.0000E+00          0.4062E+04          -.5500E+02
A6 92              10.1189E+090.0000E+00          0.4467E+04          -.5500E+02
A6 93              10.1438E+090.0000E+00          0.4912E+04          -.5500E+02
A6 94              10.1739E+090.0000E+00          0.5401E+04          -.5500E+02
A6 95              10.2103E+090.0000E+00          0.5939E+04          -.5500E+02
A6 96              10.2542E+090.0000E+00          0.6530E+04          -.5500E+02
A6 97              10.3074E+090.0000E+00          0.7181E+04          -.5500E+02
A6 98              10.3717E+090.0000E+00          0.7896E+04          -.5500E+02
A6 99              10.4494E+090.0000E+00          0.8682E+04          -.5500E+02
A61 0              10.5434E+390.0000E+00          0.9547E+04          -.5500E+02
A7  1              10.1767E+000.0000E+00          0.3750E-01          -.6500E+02
A7  2              10.6023E+000.0000E+00          0.1162E+00          -.6500E+02
A7  3              10.1156E+010.0000E+00          0.2028E+00          -.6500E+02
A7  4              10.1867E+010.0000E+00          0.2980E+00          -.6500E+02
A7  5              10.2774E+010.0000E+00          0.4027E+00          -.6500E+02
A7  6              10.3922E+010.0000E+00          0.5178E+00          -.6500E+02
A7  7              10.5367E+010.0000E+00          0.6444E+00          -.6500E+02
A7  8              10.7177E+010.0000E+00          0.7835E+00          -.6500E+02
A7  9              10.9433E+010.0000E+00          0.9366E+00          -.6500E+02
A7 10              10.1224E+020.0000E+00          0.1105E+01          -.6500E+02
A7 11              10.1571E+020.0000E+00          0.1290E+01          -.6500E+02
A7 12              10.2000E+020.0000E+00          0.1493E+01          -.6500E+02
A7 13              10.2528E+020.0000E+00          0.1717E+01          -.6500E+02
A7 14              10.3178E+020.0000E+00          0.1963E+01          -.6500E+02
A7 15              10.3976E+020.0000E+00          0.2234E+01          -.6500E+02
A7 16              10.4955E+020.0000E+00          0.2531E+01          -.6500E+02
A7 17              10.6152E+020.0000E+00          0.2858E+01          -.6500E+02
A7 18              10.7616E+020.0000E+00          0.3218E+01          -.6500E+02
A7 19              10.9404E+020.0000E+00          0.3613E+01          -.6500E+02
A7 20              10.1159E+030.0000E+00          0.4048E+01          -.6500E+02
A7 21              10.1424E+030.0000E+00          0.4526E+01          -.6500E+02
A7 22              10.1748E+030.0000E+00          0.5052E+01          -.6500E+02
A7 23              10.2142E+030.0000E+00          0.5630E+01          -.6500E+02
A7 24              10.2622E+030.0000E+00          0.6266E+01          -.6500E+02
A7 25              10.3204E+030.0000E+00          0.6965E+01          -.6500E+02
A7 26              10.3912E+030.0000E+00          0.7734E+01          -.6500E+02
A7 27              10.4772E+030.0000E+00          0.8579E+01          -.6500E+02
A7 28              10.5816E+030.0000E+00          0.9508E+01          -.6500E+02
A7 29              10.7082E+030.0000E+00          0.1053E+02          -.6500E+02
A7 30              10.8619E+030.0000E+00          0.1165E+02          -.6500E+02
A7 31              10.1048E+040.0000E+00          0.1289E+02          -.6500E+02
A7 32              10.1274E+040.0000E+00          0.1425E+02          -.6500E+02
A7 33              10.1548E+040.0000E+00          0.1574E+02          -.6500E+02
A7 34              10.1880E+040.0000E+00          0.1739E+02          -.6500E+02
A7 35              10.2282E+040.0000E+00          0.1919E+02          -.6500E+02
A7 36              10.2768E+040.0000E+00          0.2118E+02          -.6500E+02
A7 37              10.3358E+040.0000E+00          0.2336E+02          -.6500E+02
A7 38              10.4072E+040.0000E+00          0.2576E+02          -.6500E+02
A7 39              10.4937E+040.0000E+00          0.2840E+02          -.6500E+02
A7 40              10.5983E+040.0000E+00          0.3131E+02          -.6500E+02
A7 41              10.7250E+040.0000E+00          0.3450E+02          -.6500E+02
A7 42              10.8784E+040.0000E+00          0.3801E+02          -.6500E+02
A7 43              10.1064E+050.0000E+00          0.4187E+02          -.6500E+02
A7 44              10.1289E+050.0000E+00          0.4612E+02          -.6500E+02
A7 45              10.1560E+050.0000E+00          0.5079E+02          -.6500E+02
A7 46              10.1889E+050.0000E+00          0.5592E+02          -.6500E+02
A7 47              10.2287E+050.0000E+00          0.6156E+02          -.6500E+02
A7 48              10.2768E+050.0000E+00          0.6777E+02          -.6500E+02
A7 49              10.3350E+050.0000E+00          0.7460E+02          -.6500E+02
A7 50              10.4055E+050.0000E+00          0.8210E+02          -.6500E+02
A7 51              10.4907E+050.0000E+00          0.9035E+02          -.6500E+02
A7 52              10.5937E+050.0000E+00          0.9942E+02          -.6500E+02
A7 53              10.7183E+050.0000E+00          0.1094E+03          -.6500E+02
A7 54              10.8691E+050.0000E+00          0.1204E+03          -.6500E+02
A7 55              10.1051E+060.0000E+00          0.1324E+03          -.6500E+02
A7 56              10.1272E+060.0000E+00          0.1457E+03          -.6500E+02
A7 57              10.1539E+060.0000E+00          0.1603E+03          -.6500E+02
A7 58              10.1861E+060.0000E+00          0.1763E+03          -.6500E+02
A7 59              10.2251E+060.0000E+00          0.1940E+03          -.6500E+02
A7 60              10.2723E+060.0000E+00          0.2134E+03          -.6500E+02
A7 61              10.3293E+060.0000E+00          0.2347E+03          -.6500E+02
A7 62              10.3983E+060.0000E+00          0.2581E+03          -.6500E+02
A7 63              10.4817E+060.0000E+00          0.2839E+03          -.6500E+02
A7 64              10.5826E+060.0000E+00          0.3123E+03          -.6500E+02
A7 65              10.7046E+060.0000E+00          0.3434E+03          -.6500E+02
A7 66              10.8521E+060.0000E+00          0.3777E+03          -.6500E+02
A7 67              10.1030E+070.0000E+00          0.4154E+03          -.6500E+02
A7 68              10.1246E+070.0000E+00          0.4568E+03          -.6500E+02
A7 69              10.1507E+070.0000E+00          0.5024E+03          -.6500E+02
A7 70              10.1822E+070.0000E+00          0.5525E+03          -.6500E+02
A7 71              10.2204E+070.0000E+00          0.6076E+03          -.6500E+02
A7 72              10.2665E+070.0000E+00          0.6682E+03          -.6500E+02
A7 73              10.3222E+070.0000E+00          0.7348E+03          -.6500E+02
A7 74              10.3896E+070.0000E+00          0.8081E+03          -.6500E+02
A7 75              10.4711E+070.0000E+00          0.8887E+03          -.6500E+02
A7 76              10.5697E+070.0000E+00          0.9772E+03          -.6500E+02
A7 77              10.6889E+070.0000E+00          0.1075E+04          -.6500E+02
A7 78              10.8330E+070.0000E+00          0.1182E+04          -.6500E+02
A7 79              10.1007E+080.0000E+00          0.1300E+04          -.6500E+02
A7 80              10.1218E+080.0000E+00          0.1429E+04          -.6500E+02
A7 81              10.1473E+080.0000E+00          0.1571E+04          -.6500E+02
A7 82              10.1781E+080.0000E+00          0.1728E+04          -.6500E+02
A7 83              10.2153E+080.0000E+00          0.1900E+04          -.6500E+02
A7 84              10.2603E+080.0000E+00          0.2089E+04          -.6500E+02
A7 85              10.3148E+080.0000E+00          0.2298E+04          -.6500E+02
A7 86              10.3806E+080.0000E+00          0.2527E+04          -.6500E+02
A7 87              10.4602E+080.0000E+00          0.2778E+04          -.6500E+02
A7 88              10.5565E+080.0000E+00          0.3055E+04          -.6500E+02
A7 89              10.6728E+080.0000E+00          0.3359E+04          -.6500E+02
A7 90              10.8136E+080.0000E+00          0.3694E+04          -.6500E+02
A7 91              10.9837E+080.0000E+00          0.4062E+04          -.6500E+02
A7 92              10.1189E+090.0000E+00          0.4467E+04          -.6500E+02
A7 93              10.1438E+090.0000E+00          0.4912E+04          -.6500E+02
A7 94              10.1739E+090.0000E+00          0.5401E+04          -.6500E+02
A7 95              10.2103E+090.0000E+00          0.5939E+04          -.6500E+02
A7 96              10.2542E+090.0000E+00          0.6530E+04          -.6500E+02
A7 97              10.3074E+090.0000E+00          0.7181E+04          -.6500E+02
A7 98              10.3717E+090.0000E+00          0.7896E+04          -.6500E+02
A7 99              10.4494E+090.0000E+00          0.8682E+04          -.6500E+02
A71 0              10.5434E+390.0000E+00          0.9547E+04          -.6500E+02
A8  1              10.1767E+000.0000E+00          0.3750E-01          -.7500E+02
A8  2              10.6023E+000.0000E+00          0.1162E+00          -.7500E+02
A8  3              10.1156E+010.0000E+00          0.2028E+00          -.7500E+02
A8  4              10.1867E+010.0000E+00          0.2980E+00          -.7500E+02
A8  5              10.2774E+010.0000E+00          0.4027E+00          -.7500E+02
A8  6              10.3922E+010.0000E+00          0.5178E+00          -.7500E+02
A8  7              10.5367E+010.0000E+00          0.6444E+00          -.7500E+02
A8  8              10.7177E+010.0000E+00          0.7835E+00          -.7500E+02
A8  9              10.9433E+010.0000E+00          0.9366E+00          -.7500E+02
A8 10              10.1224E+020.0000E+00          0.1105E+01          -.7500E+02
A8 11              10.1571E+020.0000E+00          0.1290E+01          -.7500E+02
A8 12              10.2000E+020.0000E+00          0.1493E+01          -.7500E+02
A8 13              10.2528E+020.0000E+00          0.1717E+01          -.7500E+02
A8 14              10.3178E+020.0000E+00          0.1963E+01          -.7500E+02
A8 15              10.3976E+020.0000E+00          0.2234E+01          -.7500E+02
A8 16              10.4955E+020.0000E+00          0.2531E+01          -.7500E+02
A8 17              10.6152E+020.0000E+00          0.2858E+01          -.7500E+02
A8 18              10.7616E+020.0000E+00          0.3218E+01          -.7500E+02
A8 19              10.9404E+020.0000E+00          0.3613E+01          -.7500E+02
A8 20              10.1159E+030.0000E+00          0.4048E+01          -.7500E+02
A8 21              10.1424E+030.0000E+00          0.4526E+01          -.7500E+02
A8 22              10.1748E+030.0000E+00          0.5052E+01          -.7500E+02
A8 23              10.2142E+030.0000E+00          0.5630E+01          -.7500E+02
A8 24              10.2622E+030.0000E+00          0.6266E+01          -.7500E+02
A8 25              10.3204E+030.0000E+00          0.6965E+01          -.7500E+02
A8 26              10.3912E+030.0000E+00          0.7734E+01          -.7500E+02
A8 27              10.4772E+030.0000E+00          0.8579E+01          -.7500E+02
A8 28              10.5816E+030.0000E+00          0.9508E+01          -.7500E+02
A8 29              10.7082E+030.0000E+00          0.1053E+02          -.7500E+02
A8 30              10.8619E+030.0000E+00          0.1165E+02          -.7500E+02
A8 31              10.1048E+040.0000E+00          0.1289E+02          -.7500E+02
A8 32              10.1274E+040.0000E+00          0.1425E+02          -.7500E+02
A8 33              10.1548E+040.0000E+00          0.1574E+02          -.7500E+02
A8 34              10.1880E+040.0000E+00          0.1739E+02          -.7500E+02
A8 35              10.2282E+040.0000E+00          0.1919E+02          -.7500E+02
A8 36              10.2768E+040.0000E+00          0.2118E+02          -.7500E+02
A8 37              10.3358E+040.0000E+00          0.2336E+02          -.7500E+02
A8 38              10.4072E+040.0000E+00          0.2576E+02          -.7500E+02
A8 39              10.4937E+040.0000E+00          0.2840E+02          -.7500E+02
A8 40              10.5983E+040.0000E+00          0.3131E+02          -.7500E+02
A8 41              10.7250E+040.0000E+00          0.3450E+02          -.7500E+02
A8 42              10.8784E+040.0000E+00          0.3801E+02          -.7500E+02
A8 43              10.1064E+050.0000E+00          0.4187E+02          -.7500E+02
A8 44              10.1289E+050.0000E+00          0.4612E+02          -.7500E+02
A8 45              10.1560E+050.0000E+00          0.5079E+02          -.7500E+02
A8 46              10.1889E+050.0000E+00          0.5592E+02          -.7500E+02
A8 47              10.2287E+050.0000E+00          0.6156E+02          -.7500E+02
A8 48              10.2768E+050.0000E+00          0.6777E+02          -.7500E+02
A8 49              10.3350E+050.0000E+00          0.7460E+02          -.7500E+02
A8 50              10.4055E+050.0000E+00          0.8210E+02          -.7500E+02
A8 51              10.4907E+050.0000E+00          0.9035E+02          -.7500E+02
A8 52              10.5937E+050.0000E+00          0.9942E+02          -.7500E+02
A8 53              10.7183E+050.0000E+00          0.1094E+03          -.7500E+02
A8 54              10.8691E+050.0000E+00          0.1204E+03          -.7500E+02
A8 55              10.1051E+060.0000E+00          0.1324E+03          -.7500E+02
A8 56              10.1272E+060.0000E+00          0.1457E+03          -.7500E+02
A8 57              10.1539E+060.0000E+00          0.1603E+03          -.7500E+02
A8 58              10.1861E+060.0000E+00          0.1763E+03          -.7500E+02
A8 59              10.2251E+060.0000E+00          0.1940E+03          -.7500E+02
A8 60              10.2723E+060.0000E+00          0.2134E+03          -.7500E+02
A8 61              10.3293E+060.0000E+00          0.2347E+03          -.7500E+02
A8 62              10.3983E+060.0000E+00          0.2581E+03          -.7500E+02
A8 63              10.4817E+060.0000E+00          0.2839E+03          -.7500E+02
A8 64              10.5826E+060.0000E+00          0.3123E+03          -.7500E+02
A8 65              10.7046E+060.0000E+00          0.3434E+03          -.7500E+02
A8 66              10.8521E+060.0000E+00          0.3777E+03          -.7500E+02
A8 67              10.1030E+070.0000E+00          0.4154E+03          -.7500E+02
A8 68              10.1246E+070.0000E+00          0.4568E+03          -.7500E+02
A8 69              10.1507E+070.0000E+00          0.5024E+03          -.7500E+02
A8 70              10.1822E+070.0000E+00          0.5525E+03          -.7500E+02
A8 71              10.2204E+070.0000E+00          0.6076E+03          -.7500E+02
A8 72              10.2665E+070.0000E+00          0.6682E+03          -.7500E+02
A8 73              10.3222E+070.0000E+00          0.7348E+03          -.7500E+02
A8 74              10.3896E+070.0000E+00          0.8081E+03          -.7500E+02
A8 75              10.4711E+070.0000E+00          0.8887E+03          -.7500E+02
A8 76              10.5697E+070.0000E+00          0.9772E+03          -.7500E+02
A8 77              10.6889E+070.0000E+00          0.1075E+04          -.7500E+02
A8 78              10.8330E+070.0000E+00          0.1182E+04          -.7500E+02
A8 79              10.1007E+080.0000E+00          0.1300E+04          -.7500E+02
A8 80              10.1218E+080.0000E+00          0.1429E+04          -.7500E+02
A8 81              10.1473E+080.0000E+00          0.1571E+04          -.7500E+02
A8 82              10.1781E+080.0000E+00          0.1728E+04          -.7500E+02
A8 83              10.2153E+080.0000E+00          0.1900E+04          -.7500E+02
A8 84              10.2603E+080.0000E+00          0.2089E+04          -.7500E+02
A8 85              10.3148E+080.0000E+00          0.2298E+04          -.7500E+02
A8 86              10.3806E+080.0000E+00          0.2527E+04          -.7500E+02
A8 87              10.4602E+080.0000E+00          0.2778E+04          -.7500E+02
A8 88              10.5565E+080.0000E+00          0.3055E+04          -.7500E+02
A8 89              10.6728E+080.0000E+00          0.3359E+04          -.7500E+02
A8 90              10.8136E+080.0000E+00          0.3694E+04          -.7500E+02
A8 91              10.9837E+080.0000E+00          0.4062E+04          -.7500E+02
A8 92              10.1189E+090.0000E+00          0.4467E+04          -.7500E+02
A8 93              10.1438E+090.0000E+00          0.4912E+04          -.7500E+02
A8 94              10.1739E+090.0000E+00          0.5401E+04          -.7500E+02
A8 95              10.2103E+090.0000E+00          0.5939E+04          -.7500E+02
A8 96              10.2542E+090.0000E+00          0.6530E+04          -.7500E+02
A8 97              10.3074E+090.0000E+00          0.7181E+04          -.7500E+02
A8 98              10.3717E+090.0000E+00          0.7896E+04          -.7500E+02
A8 99              10.4494E+090.0000E+00          0.8682E+04          -.7500E+02
A81 0              10.5434E+390.0000E+00          0.9547E+04          -.7500E+02
A9  1              10.1767E+000.0000E+00          0.3750E-01          -.8500E+02
A9  2              10.6023E+000.0000E+00          0.1162E+00          -.8500E+02
A9  3              10.1156E+010.0000E+00          0.2028E+00          -.8500E+02
A9  4              10.1867E+010.0000E+00          0.2980E+00          -.8500E+02
A9  5              10.2774E+010.0000E+00          0.4027E+00          -.8500E+02
A9  6              10.3922E+010.0000E+00          0.5178E+00          -.8500E+02
A9  7              10.5367E+010.0000E+00          0.6444E+00          -.8500E+02
A9  8              10.7177E+010.0000E+00          0.7835E+00          -.8500E+02
A9  9              10.9433E+010.0000E+00          0.9366E+00          -.8500E+02
A9 10              10.1224E+020.0000E+00          0.1105E+01          -.8500E+02
A9 11              10.1571E+020.0000E+00          0.1290E+01          -.8500E+02
A9 12              10.2000E+020.0000E+00          0.1493E+01          -.8500E+02
A9 13              10.2528E+020.0000E+00          0.1717E+01          -.8500E+02
A9 14              10.3178E+020.0000E+00          0.1963E+01          -.8500E+02
A9 15              10.3976E+020.0000E+00          0.2234E+01          -.8500E+02
A9 16              10.4955E+020.0000E+00          0.2531E+01          -.8500E+02
A9 17              10.6152E+020.0000E+00          0.2858E+01          -.8500E+02
A9 18              10.7616E+020.0000E+00          0.3218E+01          -.8500E+02
A9 19              10.9404E+020.0000E+00          0.3613E+01          -.8500E+02
A9 20              10.1159E+030.0000E+00          0.4048E+01          -.8500E+02
A9 21              10.1424E+030.0000E+00          0.4526E+01          -.8500E+02
A9 22              10.1748E+030.0000E+00          0.5052E+01          -.8500E+02
A9 23              10.2142E+030.0000E+00          0.5630E+01          -.8500E+02
A9 24              10.2622E+030.0000E+00          0.6266E+01          -.8500E+02
A9 25              10.3204E+030.0000E+00          0.6965E+01          -.8500E+02
A9 26              10.3912E+030.0000E+00          0.7734E+01          -.8500E+02
A9 27              10.4772E+030.0000E+00          0.8579E+01          -.8500E+02
A9 28              10.5816E+030.0000E+00          0.9508E+01          -.8500E+02
A9 29              10.7082E+030.0000E+00          0.1053E+02          -.8500E+02
A9 30              10.8619E+030.0000E+00          0.1165E+02          -.8500E+02
A9 31              10.1048E+040.0000E+00          0.1289E+02          -.8500E+02
A9 32              10.1274E+040.0000E+00          0.1425E+02          -.8500E+02
A9 33              10.1548E+040.0000E+00          0.1574E+02          -.8500E+02
A9 34              10.1880E+040.0000E+00          0.1739E+02          -.8500E+02
A9 35              10.2282E+040.0000E+00          0.1919E+02          -.8500E+02
A9 36              10.2768E+040.0000E+00          0.2118E+02          -.8500E+02
A9 37              10.3358E+040.0000E+00          0.2336E+02          -.8500E+02
A9 38              10.4072E+040.0000E+00          0.2576E+02          -.8500E+02
A9 39              10.4937E+040.0000E+00          0.2840E+02          -.8500E+02
A9 40              10.5983E+040.0000E+00          0.3131E+02          -.8500E+02
A9 41              10.7250E+040.0000E+00          0.3450E+02          -.8500E+02
A9 42              10.8784E+040.0000E+00          0.3801E+02          -.8500E+02
A9 43              10.1064E+050.0000E+00          0.4187E+02          -.8500E+02
A9 44              10.1289E+050.0000E+00          0.4612E+02          -.8500E+02
A9 45              10.1560E+050.0000E+00          0.5079E+02          -.8500E+02
A9 46              10.1889E+050.0000E+00          0.5592E+02          -.8500E+02
A9 47              10.2287E+050.0000E+00          0.6156E+02          -.8500E+02
A9 48              10.2768E+050.0000E+00          0.6777E+02          -.8500E+02
A9 49              10.3350E+050.0000E+00          0.7460E+02          -.8500E+02
A9 50              10.4055E+050.0000E+00          0.8210E+02          -.8500E+02
A9 51              10.4907E+050.0000E+00          0.9035E+02          -.8500E+02
A9 52              10.5937E+050.0000E+00          0.9942E+02          -.8500E+02
A9 53              10.7183E+050.0000E+00          0.1094E+03          -.8500E+02
A9 54              10.8691E+050.0000E+00          0.1204E+03          -.8500E+02
A9 55              10.1051E+060.0000E+00          0.1324E+03          -.8500E+02
A9 56              10.1272E+060.0000E+00          0.1457E+03          -.8500E+02
A9 57              10.1539E+060.0000E+00          0.1603E+03          -.8500E+02
A9 58              10.1861E+060.0000E+00          0.1763E+03          -.8500E+02
A9 59              10.2251E+060.0000E+00          0.1940E+03          -.8500E+02
A9 60              10.2723E+060.0000E+00          0.2134E+03          -.8500E+02
A9 61              10.3293E+060.0000E+00          0.2347E+03          -.8500E+02
A9 62              10.3983E+060.0000E+00          0.2581E+03          -.8500E+02
A9 63              10.4817E+060.0000E+00          0.2839E+03          -.8500E+02
A9 64              10.5826E+060.0000E+00          0.3123E+03          -.8500E+02
A9 65              10.7046E+060.0000E+00          0.3434E+03          -.8500E+02
A9 66              10.8521E+060.0000E+00          0.3777E+03          -.8500E+02
A9 67              10.1030E+070.0000E+00          0.4154E+03          -.8500E+02
A9 68              10.1246E+070.0000E+00          0.4568E+03          -.8500E+02
A9 69              10.1507E+070.0000E+00          0.5024E+03          -.8500E+02
A9 70              10.1822E+070.0000E+00          0.5525E+03          -.8500E+02
A9 71              10.2204E+070.0000E+00          0.6076E+03          -.8500E+02
A9 72              10.2665E+070.0000E+00          0.6682E+03          -.8500E+02
A9 73              10.3222E+070.0000E+00          0.7348E+03          -.8500E+02
A9 74              10.3896E+070.0000E+00          0.8081E+03          -.8500E+02
A9 75              10.4711E+070.0000E+00          0.8887E+03          -.8500E+02
A9 76              10.5697E+070.0000E+00          0.9772E+03          -.8500E+02
A9 77              10.6889E+070.0000E+00          0.1075E+04          -.8500E+02
A9 78              10.8330E+070.0000E+00          0.1182E+04          -.8500E+02
A9 79              10.1007E+080.0000E+00          0.1300E+04          -.8500E+02
A9 80              10.1218E+080.0000E+00          0.1429E+04          -.8500E+02
A9 81              10.1473E+080.0000E+00          0.1571E+04          -.8500E+02
A9 82              10.1781E+080.0000E+00          0.1728E+04          -.8500E+02
A9 83              10.2153E+080.0000E+00          0.1900E+04          -.8500E+02
A9 84              10.2603E+080.0000E+00          0.2089E+04          -.8500E+02
A9 85              10.3148E+080.0000E+00          0.2298E+04          -.8500E+02
A9 86              10.3806E+080.0000E+00          0.2527E+04          -.8500E+02
A9 87              10.4602E+080.0000E+00          0.2778E+04          -.8500E+02
A9 88              10.5565E+080.0000E+00          0.3055E+04          -.8500E+02
A9 89              10.6728E+080.0000E+00          0.3359E+04          -.8500E+02
A9 90              10.8136E+080.0000E+00          0.3694E+04          -.8500E+02
A9 91              10.9837E+080.0000E+00          0.4062E+04          -.8500E+02
A9 92              10.1189E+090.0000E+00          0.4467E+04          -.8500E+02
A9 93              10.1438E+090.0000E+00          0.4912E+04          -.8500E+02
A9 94              10.1739E+090.0000E+00          0.5401E+04          -.8500E+02
A9 95              10.2103E+090.0000E+00          0.5939E+04          -.8500E+02
A9 96              10.2542E+090.0000E+00          0.6530E+04          -.8500E+02
A9 97              10.3074E+090.0000E+00          0.7181E+04          -.8500E+02
A9 98              10.3717E+090.0000E+00          0.7896E+04          -.8500E+02
A9 99              10.4494E+090.0000E+00          0.8682E+04          -.8500E+02
A91 0              10.5434E+390.0000E+00          0.9547E+04          -.8500E+02
AA  1              10.1767E+000.1767E-01          0.3750E-01          -.9500E+02
AA  2              10.6023E+000.6023E-01          0.1162E+00          -.9500E+02
AA  3              10.1156E+010.1156E+00          0.2028E+00          -.9500E+02
AA  4              10.1867E+010.1867E+00          0.2980E+00          -.9500E+02
AA  5              10.2774E+010.2774E+00          0.4027E+00          -.9500E+02
AA  6              10.3922E+010.3922E+00          0.5178E+00          -.9500E+02
AA  7              10.5367E+010.5367E+00          0.6444E+00          -.9500E+02
AA  8              10.7177E+010.7177E+00          0.7835E+00          -.9500E+02
AA  9              10.9433E+010.9433E+00          0.9366E+00          -.9500E+02
AA 10              10.1224E+020.1224E+01          0.1105E+01          -.9500E+02
AA 11              10.1571E+020.1571E+01          0.1290E+01          -.9500E+02
AA 12              10.2000E+020.2000E+01          0.1493E+01          -.9500E+02
AA 13              10.2528E+020.2528E+01          0.1717E+01          -.9500E+02
AA 14              10.3178E+020.3178E+01          0.1963E+01          -.9500E+02
AA 15              10.3976E+020.3976E+01          0.2234E+01          -.9500E+02
AA 16              10.4955E+020.4955E+01          0.2531E+01          -.9500E+02
AA 17              10.6152E+020.6152E+01          0.2858E+01          -.9500E+02
AA 18              10.7616E+020.7616E+01          0.3218E+01          -.9500E+02
AA 19              10.9404E+020.9404E+01          0.3613E+01          -.9500E+02
AA 20              10.1159E+030.1159E+02          0.4048E+01          -.9500E+02
AA 21              10.1424E+030.1424E+02          0.4526E+01          -.9500E+02
AA 22              10.1748E+030.1748E+02          0.5052E+01          -.9500E+02
AA 23              10.2142E+030.2142E+02          0.5630E+01          -.9500E+02
AA 24              10.2622E+030.2622E+02          0.6266E+01          -.9500E+02
AA 25              10.3204E+030.3204E+02          0.6965E+01          -.9500E+02
AA 26              10.3912E+030.3912E+02          0.7734E+01          -.9500E+02
AA 27              10.4772E+030.4772E+02          0.8579E+01          -.9500E+02
AA 28              10.5816E+030.5816E+02          0.9508E+01          -.9500E+02
AA 29              10.7082E+030.7082E+02          0.1053E+02          -.9500E+02
AA 30              10.8619E+030.8619E+02          0.1165E+02          -.9500E+02
AA 31              10.1048E+040.1048E+03          0.1289E+02          -.9500E+02
AA 32              10.1274E+040.1274E+03          0.1425E+02          -.9500E+02
AA 33              10.1548E+040.1548E+03          0.1574E+02          -.9500E+02
AA 34              10.1880E+040.1880E+03          0.1739E+02          -.9500E+02
AA 35              10.2282E+040.2282E+03          0.1919E+02          -.9500E+02
AA 36              10.2768E+040.2768E+03          0.2118E+02          -.9500E+02
AA 37              10.3358E+040.3358E+03          0.2336E+02          -.9500E+02
AA 38              10.4072E+040.4072E+03          0.2576E+02          -.9500E+02
AA 39              10.4937E+040.4937E+03          0.2840E+02          -.9500E+02
AA 40              10.5983E+040.5983E+03          0.3131E+02          -.9500E+02
AA 41              10.7250E+040.7250E+03          0.3450E+02          -.9500E+02
AA 42              10.8784E+040.8784E+03          0.3801E+02          -.9500E+02
AA 43              10.1064E+050.1064E+04          0.4187E+02          -.9500E+02
AA 44              10.1289E+050.1289E+04          0.4612E+02          -.9500E+02
AA 45              10.1560E+050.1560E+04          0.5079E+02          -.9500E+02
AA 46              10.1889E+050.1889E+04          0.5592E+02          -.9500E+02
AA 47              10.2287E+050.2287E+04          0.6156E+02          -.9500E+02
AA 48              10.2768E+050.2768E+04          0.6777E+02          -.9500E+02
AA 49              10.3350E+050.3350E+04          0.7460E+02          -.9500E+02
AA 50              10.4055E+050.4055E+04          0.8210E+02          -.9500E+02
AA 51              10.4907E+050.4907E+04          0.9035E+02          -.9500E+02
AA 52              10.5937E+050.5937E+04          0.9942E+02          -.9500E+02
AA 53              10.7183E+050.7183E+04          0.1094E+03          -.9500E+02
AA 54              10.8691E+050.8691E+04          0.1204E+03          -.9500E+02
AA 55              10.1051E+060.1051E+05          0.1324E+03          -.9500E+02
AA 56              10.1272E+060.1272E+05          0.1457E+03          -.9500E+02
AA 57              10.1539E+060.1539E+05          0.1603E+03          -.9500E+02
AA 58              10.1861E+060.1861E+05          0.1763E+03          -.9500E+02
AA 59              10.2251E+060.2251E+05          0.1940E+03          -.9500E+02
AA 60              10.2723E+060.2723E+05          0.2134E+03          -.9500E+02
AA 61              10.3293E+060.3293E+05          0.2347E+03          -.9500E+02
AA 62              10.3983E+060.3983E+05          0.2581E+03          -.9500E+02
AA 63              10.4817E+060.4817E+05          0.2839E+03          -.9500E+02
AA 64              10.5826E+060.5826E+05          0.3123E+03          -.9500E+02
AA 65              10.7046E+060.7046E+05          0.3434E+03          -.9500E+02
AA 66              10.8521E+060.8521E+05          0.3777E+03          -.9500E+02
AA 67              10.1030E+070.1030E+06          0.4154E+03          -.9500E+02
AA 68              10.1246E+070.1246E+06          0.4568E+03          -.9500E+02
AA 69              10.1507E+070.1507E+06          0.5024E+03          -.9500E+02
AA 70              10.1822E+070.1822E+06          0.5525E+03          -.9500E+02
AA 71              10.2204E+070.2204E+06          0.6076E+03          -.9500E+02
AA 72              10.2665E+070.2665E+06          0.6682E+03          -.9500E+02
AA 73              10.3222E+070.3222E+06          0.7348E+03          -.9500E+02
AA 74              10.3896E+070.3896E+06          0.8081E+03          -.9500E+02
AA 75              10.4711E+070.4711E+06          0.8887E+03          -.9500E+02
AA 76              10.5697E+070.5697E+06          0.9772E+03          -.9500E+02
AA 77              10.6889E+070.6889E+06          0.1075E+04          -.9500E+02
AA 78              10.8330E+070.8330E+06          0.1182E+04          -.9500E+02
AA 79              10.1007E+080.1007E+07          0.1300E+04          -.9500E+02
AA 80              10.1218E+080.1218E+07          0.1429E+04          -.9500E+02
AA 81              10.1473E+080.1473E+07          0.1571E+04          -.9500E+02
AA 82              10.1781E+080.1781E+07          0.1728E+04          -.9500E+02
AA 83              10.2153E+080.2153E+07          0.1900E+04          -.9500E+02
AA 84              10.2603E+080.2603E+07          0.2089E+04          -.9500E+02
AA 85              10.3148E+080.3148E+07          0.2298E+04          -.9500E+02
AA 86              10.3806E+080.3806E+07          0.2527E+04          -.9500E+02
AA 87              10.4602E+080.4602E+07          0.2778E+04          -.9500E+02
AA 88              10.5565E+080.5565E+07          0.3055E+04          -.9500E+02
AA 89              10.6728E+080.6728E+07          0.3359E+04          -.9500E+02
AA 90              10.8136E+080.8136E+07          0.3694E+04          -.9500E+02
AA 91              10.9837E+080.9837E+07          0.4062E+04          -.9500E+02
AA 92              10.1189E+090.1189E+08          0.4467E+04          -.9500E+02
AA 93              10.1438E+090.1438E+08          0.4912E+04          -.9500E+02
AA 94              10.1739E+090.1739E+08          0.5401E+04          -.9500E+02
AA 95              10.2103E+090.2103E+08          0.5939E+04          -.9500E+02
AA 96              10.2542E+090.2542E+08          0.6530E+04          -.9500E+02
AA 97              10.3074E+090.3074E+08          0.7181E+04          -.9500E+02
AA 98              10.3717E+090.3717E+08          0.7896E+04          -.9500E+02
AA 99              10.4494E+090.4494E+08          0.8682E+04          -.9500E+02
AA1 0              10.5434E+390.5434E+08          0.9547E+04          -.9500E+02
     
CONNE
A1  1A1  2                   10.3750E-010.4123E-010.4712E+01
A2  1A2  2                   10.3750E-010.4123E-010.4712E+01
A3  1A3  2                   10.3750E-010.4123E-010.4712E+01
A4  1A4  2                   10.3750E-010.4123E-010.4712E+01
A5  1A5  2                   10.3750E-010.4123E-010.4712E+01
A6  1A6  2                   10.3750E-010.4123E-010.4712E+01
A7  1A7  2                   10.3750E-010.4123E-010.4712E+01
A8  1A8  2                   10.3750E-010.4123E-010.4712E+01
A9  1A9  2                   10.3750E-010.4123E-010.4712E+01
AA  1AA  2                   10.3750E-010.4123E-010.4712E+01
A1  2A1  3                   10.4123E-010.4534E-010.9894E+01
A2  2A2  3                   10.4123E-010.4534E-010.9894E+01
A3  2A3  3                   10.4123E-010.4534E-010.9894E+01
A4  2A4  3                   10.4123E-010.4534E-010.9894E+01
A5  2A5  3                   10.4123E-010.4534E-010.9894E+01
A6  2A6  3                   10.4123E-010.4534E-010.9894E+01
A7  2A7  3                   10.4123E-010.4534E-010.9894E+01
A8  2A8  3                   10.4123E-010.4534E-010.9894E+01
A9  2A9  3                   10.4123E-010.4534E-010.9894E+01
AA  2AA  3                   10.4123E-010.4534E-010.9894E+01
A1  3A1  4                   10.4534E-010.4986E-010.1559E+02
A2  3A2  4                   10.4534E-010.4986E-010.1559E+02
A3  3A3  4                   10.4534E-010.4986E-010.1559E+02
A4  3A4  4                   10.4534E-010.4986E-010.1559E+02
A5  3A5  4                   10.4534E-010.4986E-010.1559E+02
A6  3A6  4                   10.4534E-010.4986E-010.1559E+02
A7  3A7  4                   10.4534E-010.4986E-010.1559E+02
A8  3A8  4                   10.4534E-010.4986E-010.1559E+02
A9  3A9  4                   10.4534E-010.4986E-010.1559E+02
AA  3AA  4                   10.4534E-010.4986E-010.1559E+02
A1  4A1  5                   10.4986E-010.5482E-010.2186E+02
A2  4A2  5                   10.4986E-010.5482E-010.2186E+02
A3  4A3  5                   10.4986E-010.5482E-010.2186E+02
A4  4A4  5                   10.4986E-010.5482E-010.2186E+02
A5  4A5  5                   10.4986E-010.5482E-010.2186E+02
A6  4A6  5                   10.4986E-010.5482E-010.2186E+02
A7  4A7  5                   10.4986E-010.5482E-010.2186E+02
A8  4A8  5                   10.4986E-010.5482E-010.2186E+02
A9  4A9  5                   10.4986E-010.5482E-010.2186E+02
AA  4AA  5                   10.4986E-010.5482E-010.2186E+02
A1  5A1  6                   10.5482E-010.6028E-010.2875E+02
A2  5A2  6                   10.5482E-010.6028E-010.2875E+02
A3  5A3  6                   10.5482E-010.6028E-010.2875E+02
A4  5A4  6                   10.5482E-010.6028E-010.2875E+02
A5  5A5  6                   10.5482E-010.6028E-010.2875E+02
A6  5A6  6                   10.5482E-010.6028E-010.2875E+02
A7  5A7  6                   10.5482E-010.6028E-010.2875E+02
A8  5A8  6                   10.5482E-010.6028E-010.2875E+02
A9  5A9  6                   10.5482E-010.6028E-010.2875E+02
AA  5AA  6                   10.5482E-010.6028E-010.2875E+02
A1  6A1  7                   10.6028E-010.6629E-010.3632E+02
A2  6A2  7                   10.6028E-010.6629E-010.3632E+02
A3  6A3  7                   10.6028E-010.6629E-010.3632E+02
A4  6A4  7                   10.6028E-010.6629E-010.3632E+02
A5  6A5  7                   10.6028E-010.6629E-010.3632E+02
A6  6A6  7                   10.6028E-010.6629E-010.3632E+02
A7  6A7  7                   10.6028E-010.6629E-010.3632E+02
A8  6A8  7                   10.6028E-010.6629E-010.3632E+02
A9  6A9  7                   10.6028E-010.6629E-010.3632E+02
AA  6AA  7                   10.6028E-010.6629E-010.3632E+02
A1  7A1  8                   10.6629E-010.7289E-010.4465E+02
A2  7A2  8                   10.6629E-010.7289E-010.4465E+02
A3  7A3  8                   10.6629E-010.7289E-010.4465E+02
A4  7A4  8                   10.6629E-010.7289E-010.4465E+02
A5  7A5  8                   10.6629E-010.7289E-010.4465E+02
A6  7A6  8                   10.6629E-010.7289E-010.4465E+02
A7  7A7  8                   10.6629E-010.7289E-010.4465E+02
A8  7A8  8                   10.6629E-010.7289E-010.4465E+02
A9  7A9  8                   10.6629E-010.7289E-010.4465E+02
AA  7AA  8                   10.6629E-010.7289E-010.4465E+02
A1  8A1  9                   10.7289E-010.8015E-010.5381E+02
A2  8A2  9                   10.7289E-010.8015E-010.5381E+02
A3  8A3  9                   10.7289E-010.8015E-010.5381E+02
A4  8A4  9                   10.7289E-010.8015E-010.5381E+02
A5  8A5  9                   10.7289E-010.8015E-010.5381E+02
A6  8A6  9                   10.7289E-010.8015E-010.5381E+02
A7  8A7  9                   10.7289E-010.8015E-010.5381E+02
A8  8A8  9                   10.7289E-010.8015E-010.5381E+02
A9  8A9  9                   10.7289E-010.8015E-010.5381E+02
AA  8AA  9                   10.7289E-010.8015E-010.5381E+02
A1  9A1 10                   10.8015E-010.8813E-010.6388E+02
A2  9A2 10                   10.8015E-010.8813E-010.6388E+02
A3  9A3 10                   10.8015E-010.8813E-010.6388E+02
A4  9A4 10                   10.8015E-010.8813E-010.6388E+02
A5  9A5 10                   10.8015E-010.8813E-010.6388E+02
A6  9A6 10                   10.8015E-010.8813E-010.6388E+02
A7  9A7 10                   10.8015E-010.8813E-010.6388E+02
A8  9A8 10                   10.8015E-010.8813E-010.6388E+02
A9  9A9 10                   10.8015E-010.8813E-010.6388E+02
AA  9AA 10                   10.8015E-010.8813E-010.6388E+02
A1 10A1 11                   10.8813E-010.9691E-010.7496E+02
A2 10A2 11                   10.8813E-010.9691E-010.7496E+02
A3 10A3 11                   10.8813E-010.9691E-010.7496E+02
A4 10A4 11                   10.8813E-010.9691E-010.7496E+02
A5 10A5 11                   10.8813E-010.9691E-010.7496E+02
A6 10A6 11                   10.8813E-010.9691E-010.7496E+02
A7 10A7 11                   10.8813E-010.9691E-010.7496E+02
A8 10A8 11                   10.8813E-010.9691E-010.7496E+02
A9 10A9 11                   10.8813E-010.9691E-010.7496E+02
AA 10AA 11                   10.8813E-010.9691E-010.7496E+02
A1 11A1 12                   10.9691E-010.1066E+000.8713E+02
A2 11A2 12                   10.9691E-010.1066E+000.8713E+02
A3 11A3 12                   10.9691E-010.1066E+000.8713E+02
A4 11A4 12                   10.9691E-010.1066E+000.8713E+02
A5 11A5 12                   10.9691E-010.1066E+000.8713E+02
A6 11A6 12                   10.9691E-010.1066E+000.8713E+02
A7 11A7 12                   10.9691E-010.1066E+000.8713E+02
A8 11A8 12                   10.9691E-010.1066E+000.8713E+02
A9 11A9 12                   10.9691E-010.1066E+000.8713E+02
AA 11AA 12                   10.9691E-010.1066E+000.8713E+02
A1 12A1 13                   10.1066E+000.1172E+000.1005E+03
A2 12A2 13                   10.1066E+000.1172E+000.1005E+03
A3 12A3 13                   10.1066E+000.1172E+000.1005E+03
A4 12A4 13                   10.1066E+000.1172E+000.1005E+03
A5 12A5 13                   10.1066E+000.1172E+000.1005E+03
A6 12A6 13                   10.1066E+000.1172E+000.1005E+03
A7 12A7 13                   10.1066E+000.1172E+000.1005E+03
A8 12A8 13                   10.1066E+000.1172E+000.1005E+03
A9 12A9 13                   10.1066E+000.1172E+000.1005E+03
AA 12AA 13                   10.1066E+000.1172E+000.1005E+03
A1 13A1 14                   10.1172E+000.1288E+000.1152E+03
A2 13A2 14                   10.1172E+000.1288E+000.1152E+03
A3 13A3 14                   10.1172E+000.1288E+000.1152E+03
A4 13A4 14                   10.1172E+000.1288E+000.1152E+03
A5 13A5 14                   10.1172E+000.1288E+000.1152E+03
A6 13A6 14                   10.1172E+000.1288E+000.1152E+03
A7 13A7 14                   10.1172E+000.1288E+000.1152E+03
A8 13A8 14                   10.1172E+000.1288E+000.1152E+03
A9 13A9 14                   10.1172E+000.1288E+000.1152E+03
AA 13AA 14                   10.1172E+000.1288E+000.1152E+03
A1 14A1 15                   10.1288E+000.1417E+000.1314E+03
A2 14A2 15                   10.1288E+000.1417E+000.1314E+03
A3 14A3 15                   10.1288E+000.1417E+000.1314E+03
A4 14A4 15                   10.1288E+000.1417E+000.1314E+03
A5 14A5 15                   10.1288E+000.1417E+000.1314E+03
A6 14A6 15                   10.1288E+000.1417E+000.1314E+03
A7 14A7 15                   10.1288E+000.1417E+000.1314E+03
A8 14A8 15                   10.1288E+000.1417E+000.1314E+03
A9 14A9 15                   10.1288E+000.1417E+000.1314E+03
AA 14AA 15                   10.1288E+000.1417E+000.1314E+03
A1 15A1 16                   10.1417E+000.1558E+000.1492E+03
A2 15A2 16                   10.1417E+000.1558E+000.1492E+03
A3 15A3 16                   10.1417E+000.1558E+000.1492E+03
A4 15A4 16                   10.1417E+000.1558E+000.1492E+03
A5 15A5 16                   10.1417E+000.1558E+000.1492E+03
A6 15A6 16                   10.1417E+000.1558E+000.1492E+03
A7 15A7 16                   10.1417E+000.1558E+000.1492E+03
A8 15A8 16                   10.1417E+000.1558E+000.1492E+03
A9 15A9 16                   10.1417E+000.1558E+000.1492E+03
AA 15AA 16                   10.1417E+000.1558E+000.1492E+03
A1 16A1 17                   10.1558E+000.1713E+000.1688E+03
A2 16A2 17                   10.1558E+000.1713E+000.1688E+03
A3 16A3 17                   10.1558E+000.1713E+000.1688E+03
A4 16A4 17                   10.1558E+000.1713E+000.1688E+03
A5 16A5 17                   10.1558E+000.1713E+000.1688E+03
A6 16A6 17                   10.1558E+000.1713E+000.1688E+03
A7 16A7 17                   10.1558E+000.1713E+000.1688E+03
A8 16A8 17                   10.1558E+000.1713E+000.1688E+03
A9 16A9 17                   10.1558E+000.1713E+000.1688E+03
AA 16AA 17                   10.1558E+000.1713E+000.1688E+03
A1 17A1 18                   10.1713E+000.1884E+000.1903E+03
A2 17A2 18                   10.1713E+000.1884E+000.1903E+03
A3 17A3 18                   10.1713E+000.1884E+000.1903E+03
A4 17A4 18                   10.1713E+000.1884E+000.1903E+03
A5 17A5 18                   10.1713E+000.1884E+000.1903E+03
A6 17A6 18                   10.1713E+000.1884E+000.1903E+03
A7 17A7 18                   10.1713E+000.1884E+000.1903E+03
A8 17A8 18                   10.1713E+000.1884E+000.1903E+03
A9 17A9 18                   10.1713E+000.1884E+000.1903E+03
AA 17AA 18                   10.1713E+000.1884E+000.1903E+03
A1 18A1 19                   10.1884E+000.2071E+000.2140E+03
A2 18A2 19                   10.1884E+000.2071E+000.2140E+03
A3 18A3 19                   10.1884E+000.2071E+000.2140E+03
A4 18A4 19                   10.1884E+000.2071E+000.2140E+03
A5 18A5 19                   10.1884E+000.2071E+000.2140E+03
A6 18A6 19                   10.1884E+000.2071E+000.2140E+03
A7 18A7 19                   10.1884E+000.2071E+000.2140E+03
A8 18A8 19                   10.1884E+000.2071E+000.2140E+03
A9 18A9 19                   10.1884E+000.2071E+000.2140E+03
AA 18AA 19                   10.1884E+000.2071E+000.2140E+03
A1 19A1 20                   10.2071E+000.2277E+000.2400E+03
A2 19A2 20                   10.2071E+000.2277E+000.2400E+03
A3 19A3 20                   10.2071E+000.2277E+000.2400E+03
A4 19A4 20                   10.2071E+000.2277E+000.2400E+03
A5 19A5 20                   10.2071E+000.2277E+000.2400E+03
A6 19A6 20                   10.2071E+000.2277E+000.2400E+03
A7 19A7 20                   10.2071E+000.2277E+000.2400E+03
A8 19A8 20                   10.2071E+000.2277E+000.2400E+03
A9 19A9 20                   10.2071E+000.2277E+000.2400E+03
AA 19AA 20                   10.2071E+000.2277E+000.2400E+03
A1 20A1 21                   10.2277E+000.2504E+000.2687E+03
A2 20A2 21                   10.2277E+000.2504E+000.2687E+03
A3 20A3 21                   10.2277E+000.2504E+000.2687E+03
A4 20A4 21                   10.2277E+000.2504E+000.2687E+03
A5 20A5 21                   10.2277E+000.2504E+000.2687E+03
A6 20A6 21                   10.2277E+000.2504E+000.2687E+03
A7 20A7 21                   10.2277E+000.2504E+000.2687E+03
A8 20A8 21                   10.2277E+000.2504E+000.2687E+03
A9 20A9 21                   10.2277E+000.2504E+000.2687E+03
AA 20AA 21                   10.2277E+000.2504E+000.2687E+03
A1 21A1 22                   10.2504E+000.2754E+000.3001E+03
A2 21A2 22                   10.2504E+000.2754E+000.3001E+03
A3 21A3 22                   10.2504E+000.2754E+000.3001E+03
A4 21A4 22                   10.2504E+000.2754E+000.3001E+03
A5 21A5 22                   10.2504E+000.2754E+000.3001E+03
A6 21A6 22                   10.2504E+000.2754E+000.3001E+03
A7 21A7 22                   10.2504E+000.2754E+000.3001E+03
A8 21A8 22                   10.2504E+000.2754E+000.3001E+03
A9 21A9 22                   10.2504E+000.2754E+000.3001E+03
AA 21AA 22                   10.2504E+000.2754E+000.3001E+03
A1 22A1 23                   10.2754E+000.3028E+000.3347E+03
A2 22A2 23                   10.2754E+000.3028E+000.3347E+03
A3 22A3 23                   10.2754E+000.3028E+000.3347E+03
A4 22A4 23                   10.2754E+000.3028E+000.3347E+03
A5 22A5 23                   10.2754E+000.3028E+000.3347E+03
A6 22A6 23                   10.2754E+000.3028E+000.3347E+03
A7 22A7 23                   10.2754E+000.3028E+000.3347E+03
A8 22A8 23                   10.2754E+000.3028E+000.3347E+03
A9 22A9 23                   10.2754E+000.3028E+000.3347E+03
AA 22AA 23                   10.2754E+000.3028E+000.3347E+03
A1 23A1 24                   10.3028E+000.3329E+000.3728E+03
A2 23A2 24                   10.3028E+000.3329E+000.3728E+03
A3 23A3 24                   10.3028E+000.3329E+000.3728E+03
A4 23A4 24                   10.3028E+000.3329E+000.3728E+03
A5 23A5 24                   10.3028E+000.3329E+000.3728E+03
A6 23A6 24                   10.3028E+000.3329E+000.3728E+03
A7 23A7 24                   10.3028E+000.3329E+000.3728E+03
A8 23A8 24                   10.3028E+000.3329E+000.3728E+03
A9 23A9 24                   10.3028E+000.3329E+000.3728E+03
AA 23AA 24                   10.3028E+000.3329E+000.3728E+03
A1 24A1 25                   10.3329E+000.3661E+000.4146E+03
A2 24A2 25                   10.3329E+000.3661E+000.4146E+03
A3 24A3 25                   10.3329E+000.3661E+000.4146E+03
A4 24A4 25                   10.3329E+000.3661E+000.4146E+03
A5 24A5 25                   10.3329E+000.3661E+000.4146E+03
A6 24A6 25                   10.3329E+000.3661E+000.4146E+03
A7 24A7 25                   10.3329E+000.3661E+000.4146E+03
A8 24A8 25                   10.3329E+000.3661E+000.4146E+03
A9 24A9 25                   10.3329E+000.3661E+000.4146E+03
AA 24AA 25                   10.3329E+000.3661E+000.4146E+03
A1 25A1 26                   10.3661E+000.4026E+000.4606E+03
A2 25A2 26                   10.3661E+000.4026E+000.4606E+03
A3 25A3 26                   10.3661E+000.4026E+000.4606E+03
A4 25A4 26                   10.3661E+000.4026E+000.4606E+03
A5 25A5 26                   10.3661E+000.4026E+000.4606E+03
A6 25A6 26                   10.3661E+000.4026E+000.4606E+03
A7 25A7 26                   10.3661E+000.4026E+000.4606E+03
A8 25A8 26                   10.3661E+000.4026E+000.4606E+03
A9 25A9 26                   10.3661E+000.4026E+000.4606E+03
AA 25AA 26                   10.3661E+000.4026E+000.4606E+03
A1 26A1 27                   10.4026E+000.4427E+000.5112E+03
A2 26A2 27                   10.4026E+000.4427E+000.5112E+03
A3 26A3 27                   10.4026E+000.4427E+000.5112E+03
A4 26A4 27                   10.4026E+000.4427E+000.5112E+03
A5 26A5 27                   10.4026E+000.4427E+000.5112E+03
A6 26A6 27                   10.4026E+000.4427E+000.5112E+03
A7 26A7 27                   10.4026E+000.4427E+000.5112E+03
A8 26A8 27                   10.4026E+000.4427E+000.5112E+03
A9 26A9 27                   10.4026E+000.4427E+000.5112E+03
AA 26AA 27                   10.4026E+000.4427E+000.5112E+03
A1 27A1 28                   10.4427E+000.4867E+000.5668E+03
A2 27A2 28                   10.4427E+000.4867E+000.5668E+03
A3 27A3 28                   10.4427E+000.4867E+000.5668E+03
A4 27A4 28                   10.4427E+000.4867E+000.5668E+03
A5 27A5 28                   10.4427E+000.4867E+000.5668E+03
A6 27A6 28                   10.4427E+000.4867E+000.5668E+03
A7 27A7 28                   10.4427E+000.4867E+000.5668E+03
A8 27A8 28                   10.4427E+000.4867E+000.5668E+03
A9 27A9 28                   10.4427E+000.4867E+000.5668E+03
AA 27AA 28                   10.4427E+000.4867E+000.5668E+03
A1 28A1 29                   10.4867E+000.5352E+000.6280E+03
A2 28A2 29                   10.4867E+000.5352E+000.6280E+03
A3 28A3 29                   10.4867E+000.5352E+000.6280E+03
A4 28A4 29                   10.4867E+000.5352E+000.6280E+03
A5 28A5 29                   10.4867E+000.5352E+000.6280E+03
A6 28A6 29                   10.4867E+000.5352E+000.6280E+03
A7 28A7 29                   10.4867E+000.5352E+000.6280E+03
A8 28A8 29                   10.4867E+000.5352E+000.6280E+03
A9 28A9 29                   10.4867E+000.5352E+000.6280E+03
AA 28AA 29                   10.4867E+000.5352E+000.6280E+03
A1 29A1 30                   10.5352E+000.5885E+000.6953E+03
A2 29A2 30                   10.5352E+000.5885E+000.6953E+03
A3 29A3 30                   10.5352E+000.5885E+000.6953E+03
A4 29A4 30                   10.5352E+000.5885E+000.6953E+03
A5 29A5 30                   10.5352E+000.5885E+000.6953E+03
A6 29A6 30                   10.5352E+000.5885E+000.6953E+03
A7 29A7 30                   10.5352E+000.5885E+000.6953E+03
A8 29A8 30                   10.5352E+000.5885E+000.6953E+03
A9 29A9 30                   10.5352E+000.5885E+000.6953E+03
AA 29AA 30                   10.5352E+000.5885E+000.6953E+03
A1 30A1 31                   10.5885E+000.6471E+000.7692E+03
A2 30A2 31                   10.5885E+000.6471E+000.7692E+03
A3 30A3 31                   10.5885E+000.6471E+000.7692E+03
A4 30A4 31                   10.5885E+000.6471E+000.7692E+03
A5 30A5 31                   10.5885E+000.6471E+000.7692E+03
A6 30A6 31                   10.5885E+000.6471E+000.7692E+03
A7 30A7 31                   10.5885E+000.6471E+000.7692E+03
A8 30A8 31                   10.5885E+000.6471E+000.7692E+03
A9 30A9 31                   10.5885E+000.6471E+000.7692E+03
AA 30AA 31                   10.5885E+000.6471E+000.7692E+03
A1 31A1 32                   10.6471E+000.7116E+000.8505E+03
A2 31A2 32                   10.6471E+000.7116E+000.8505E+03
A3 31A3 32                   10.6471E+000.7116E+000.8505E+03
A4 31A4 32                   10.6471E+000.7116E+000.8505E+03
A5 31A5 32                   10.6471E+000.7116E+000.8505E+03
A6 31A6 32                   10.6471E+000.7116E+000.8505E+03
A7 31A7 32                   10.6471E+000.7116E+000.8505E+03
A8 31A8 32                   10.6471E+000.7116E+000.8505E+03
A9 31A9 32                   10.6471E+000.7116E+000.8505E+03
AA 31AA 32                   10.6471E+000.7116E+000.8505E+03
A1 32A1 33                   10.7116E+000.7824E+000.9400E+03
A2 32A2 33                   10.7116E+000.7824E+000.9400E+03
A3 32A3 33                   10.7116E+000.7824E+000.9400E+03
A4 32A4 33                   10.7116E+000.7824E+000.9400E+03
A5 32A5 33                   10.7116E+000.7824E+000.9400E+03
A6 32A6 33                   10.7116E+000.7824E+000.9400E+03
A7 32A7 33                   10.7116E+000.7824E+000.9400E+03
A8 32A8 33                   10.7116E+000.7824E+000.9400E+03
A9 32A9 33                   10.7116E+000.7824E+000.9400E+03
AA 32AA 33                   10.7116E+000.7824E+000.9400E+03
A1 33A1 34                   10.7824E+000.8604E+000.1038E+04
A2 33A2 34                   10.7824E+000.8604E+000.1038E+04
A3 33A3 34                   10.7824E+000.8604E+000.1038E+04
A4 33A4 34                   10.7824E+000.8604E+000.1038E+04
A5 33A5 34                   10.7824E+000.8604E+000.1038E+04
A6 33A6 34                   10.7824E+000.8604E+000.1038E+04
A7 33A7 34                   10.7824E+000.8604E+000.1038E+04
A8 33A8 34                   10.7824E+000.8604E+000.1038E+04
A9 33A9 34                   10.7824E+000.8604E+000.1038E+04
AA 33AA 34                   10.7824E+000.8604E+000.1038E+04
A1 34A1 35                   10.8604E+000.9461E+000.1146E+04
A2 34A2 35                   10.8604E+000.9461E+000.1146E+04
A3 34A3 35                   10.8604E+000.9461E+000.1146E+04
A4 34A4 35                   10.8604E+000.9461E+000.1146E+04
A5 34A5 35                   10.8604E+000.9461E+000.1146E+04
A6 34A6 35                   10.8604E+000.9461E+000.1146E+04
A7 34A7 35                   10.8604E+000.9461E+000.1146E+04
A8 34A8 35                   10.8604E+000.9461E+000.1146E+04
A9 34A9 35                   10.8604E+000.9461E+000.1146E+04
AA 34AA 35                   10.8604E+000.9461E+000.1146E+04
A1 35A1 36                   10.9461E+000.1040E+010.1265E+04
A2 35A2 36                   10.9461E+000.1040E+010.1265E+04
A3 35A3 36                   10.9461E+000.1040E+010.1265E+04
A4 35A4 36                   10.9461E+000.1040E+010.1265E+04
A5 35A5 36                   10.9461E+000.1040E+010.1265E+04
A6 35A6 36                   10.9461E+000.1040E+010.1265E+04
A7 35A7 36                   10.9461E+000.1040E+010.1265E+04
A8 35A8 36                   10.9461E+000.1040E+010.1265E+04
A9 35A9 36                   10.9461E+000.1040E+010.1265E+04
AA 35AA 36                   10.9461E+000.1040E+010.1265E+04
A1 36A1 37                   10.1040E+010.1144E+010.1396E+04
A2 36A2 37                   10.1040E+010.1144E+010.1396E+04
A3 36A3 37                   10.1040E+010.1144E+010.1396E+04
A4 36A4 37                   10.1040E+010.1144E+010.1396E+04
A5 36A5 37                   10.1040E+010.1144E+010.1396E+04
A6 36A6 37                   10.1040E+010.1144E+010.1396E+04
A7 36A7 37                   10.1040E+010.1144E+010.1396E+04
A8 36A8 37                   10.1040E+010.1144E+010.1396E+04
A9 36A9 37                   10.1040E+010.1144E+010.1396E+04
AA 36AA 37                   10.1040E+010.1144E+010.1396E+04
A1 37A1 38                   10.1144E+010.1258E+010.1540E+04
A2 37A2 38                   10.1144E+010.1258E+010.1540E+04
A3 37A3 38                   10.1144E+010.1258E+010.1540E+04
A4 37A4 38                   10.1144E+010.1258E+010.1540E+04
A5 37A5 38                   10.1144E+010.1258E+010.1540E+04
A6 37A6 38                   10.1144E+010.1258E+010.1540E+04
A7 37A7 38                   10.1144E+010.1258E+010.1540E+04
A8 37A8 38                   10.1144E+010.1258E+010.1540E+04
A9 37A9 38                   10.1144E+010.1258E+010.1540E+04
AA 37AA 38                   10.1144E+010.1258E+010.1540E+04
A1 38A1 39                   10.1258E+010.1383E+010.1698E+04
A2 38A2 39                   10.1258E+010.1383E+010.1698E+04
A3 38A3 39                   10.1258E+010.1383E+010.1698E+04
A4 38A4 39                   10.1258E+010.1383E+010.1698E+04
A5 38A5 39                   10.1258E+010.1383E+010.1698E+04
A6 38A6 39                   10.1258E+010.1383E+010.1698E+04
A7 38A7 39                   10.1258E+010.1383E+010.1698E+04
A8 38A8 39                   10.1258E+010.1383E+010.1698E+04
A9 38A9 39                   10.1258E+010.1383E+010.1698E+04
AA 38AA 39                   10.1258E+010.1383E+010.1698E+04
A1 39A1 40                   10.1383E+010.1521E+010.1872E+04
A2 39A2 40                   10.1383E+010.1521E+010.1872E+04
A3 39A3 40                   10.1383E+010.1521E+010.1872E+04
A4 39A4 40                   10.1383E+010.1521E+010.1872E+04
A5 39A5 40                   10.1383E+010.1521E+010.1872E+04
A6 39A6 40                   10.1383E+010.1521E+010.1872E+04
A7 39A7 40                   10.1383E+010.1521E+010.1872E+04
A8 39A8 40                   10.1383E+010.1521E+010.1872E+04
A9 39A9 40                   10.1383E+010.1521E+010.1872E+04
AA 39AA 40                   10.1383E+010.1521E+010.1872E+04
A1 40A1 41                   10.1521E+010.1672E+010.2063E+04
A2 40A2 41                   10.1521E+010.1672E+010.2063E+04
A3 40A3 41                   10.1521E+010.1672E+010.2063E+04
A4 40A4 41                   10.1521E+010.1672E+010.2063E+04
A5 40A5 41                   10.1521E+010.1672E+010.2063E+04
A6 40A6 41                   10.1521E+010.1672E+010.2063E+04
A7 40A7 41                   10.1521E+010.1672E+010.2063E+04
A8 40A8 41                   10.1521E+010.1672E+010.2063E+04
A9 40A9 41                   10.1521E+010.1672E+010.2063E+04
AA 40AA 41                   10.1521E+010.1672E+010.2063E+04
A1 41A1 42                   10.1672E+010.1839E+010.2273E+04
A2 41A2 42                   10.1672E+010.1839E+010.2273E+04
A3 41A3 42                   10.1672E+010.1839E+010.2273E+04
A4 41A4 42                   10.1672E+010.1839E+010.2273E+04
A5 41A5 42                   10.1672E+010.1839E+010.2273E+04
A6 41A6 42                   10.1672E+010.1839E+010.2273E+04
A7 41A7 42                   10.1672E+010.1839E+010.2273E+04
A8 41A8 42                   10.1672E+010.1839E+010.2273E+04
A9 41A9 42                   10.1672E+010.1839E+010.2273E+04
AA 41AA 42                   10.1672E+010.1839E+010.2273E+04
A1 42A1 43                   10.1839E+010.2022E+010.2504E+04
A2 42A2 43                   10.1839E+010.2022E+010.2504E+04
A3 42A3 43                   10.1839E+010.2022E+010.2504E+04
A4 42A4 43                   10.1839E+010.2022E+010.2504E+04
A5 42A5 43                   10.1839E+010.2022E+010.2504E+04
A6 42A6 43                   10.1839E+010.2022E+010.2504E+04
A7 42A7 43                   10.1839E+010.2022E+010.2504E+04
A8 42A8 43                   10.1839E+010.2022E+010.2504E+04
A9 42A9 43                   10.1839E+010.2022E+010.2504E+04
AA 42AA 43                   10.1839E+010.2022E+010.2504E+04
A1 43A1 44                   10.2022E+010.2223E+010.2758E+04
A2 43A2 44                   10.2022E+010.2223E+010.2758E+04
A3 43A3 44                   10.2022E+010.2223E+010.2758E+04
A4 43A4 44                   10.2022E+010.2223E+010.2758E+04
A5 43A5 44                   10.2022E+010.2223E+010.2758E+04
A6 43A6 44                   10.2022E+010.2223E+010.2758E+04
A7 43A7 44                   10.2022E+010.2223E+010.2758E+04
A8 43A8 44                   10.2022E+010.2223E+010.2758E+04
A9 43A9 44                   10.2022E+010.2223E+010.2758E+04
AA 43AA 44                   10.2022E+010.2223E+010.2758E+04
A1 44A1 45                   10.2223E+010.2445E+010.3037E+04
A2 44A2 45                   10.2223E+010.2445E+010.3037E+04
A3 44A3 45                   10.2223E+010.2445E+010.3037E+04
A4 44A4 45                   10.2223E+010.2445E+010.3037E+04
A5 44A5 45                   10.2223E+010.2445E+010.3037E+04
A6 44A6 45                   10.2223E+010.2445E+010.3037E+04
A7 44A7 45                   10.2223E+010.2445E+010.3037E+04
A8 44A8 45                   10.2223E+010.2445E+010.3037E+04
A9 44A9 45                   10.2223E+010.2445E+010.3037E+04
AA 44AA 45                   10.2223E+010.2445E+010.3037E+04
A1 45A1 46                   10.2445E+010.2688E+010.3345E+04
A2 45A2 46                   10.2445E+010.2688E+010.3345E+04
A3 45A3 46                   10.2445E+010.2688E+010.3345E+04
A4 45A4 46                   10.2445E+010.2688E+010.3345E+04
A5 45A5 46                   10.2445E+010.2688E+010.3345E+04
A6 45A6 46                   10.2445E+010.2688E+010.3345E+04
A7 45A7 46                   10.2445E+010.2688E+010.3345E+04
A8 45A8 46                   10.2445E+010.2688E+010.3345E+04
A9 45A9 46                   10.2445E+010.2688E+010.3345E+04
AA 45AA 46                   10.2445E+010.2688E+010.3345E+04
A1 46A1 47                   10.2688E+010.2956E+010.3682E+04
A2 46A2 47                   10.2688E+010.2956E+010.3682E+04
A3 46A3 47                   10.2688E+010.2956E+010.3682E+04
A4 46A4 47                   10.2688E+010.2956E+010.3682E+04
A5 46A5 47                   10.2688E+010.2956E+010.3682E+04
A6 46A6 47                   10.2688E+010.2956E+010.3682E+04
A7 46A7 47                   10.2688E+010.2956E+010.3682E+04
A8 46A8 47                   10.2688E+010.2956E+010.3682E+04
A9 46A9 47                   10.2688E+010.2956E+010.3682E+04
AA 46AA 47                   10.2688E+010.2956E+010.3682E+04
A1 47A1 48                   10.2956E+010.3250E+010.4054E+04
A2 47A2 48                   10.2956E+010.3250E+010.4054E+04
A3 47A3 48                   10.2956E+010.3250E+010.4054E+04
A4 47A4 48                   10.2956E+010.3250E+010.4054E+04
A5 47A5 48                   10.2956E+010.3250E+010.4054E+04
A6 47A6 48                   10.2956E+010.3250E+010.4054E+04
A7 47A7 48                   10.2956E+010.3250E+010.4054E+04
A8 47A8 48                   10.2956E+010.3250E+010.4054E+04
A9 47A9 48                   10.2956E+010.3250E+010.4054E+04
AA 47AA 48                   10.2956E+010.3250E+010.4054E+04
A1 48A1 49                   10.3250E+010.3574E+010.4462E+04
A2 48A2 49                   10.3250E+010.3574E+010.4462E+04
A3 48A3 49                   10.3250E+010.3574E+010.4462E+04
A4 48A4 49                   10.3250E+010.3574E+010.4462E+04
A5 48A5 49                   10.3250E+010.3574E+010.4462E+04
A6 48A6 49                   10.3250E+010.3574E+010.4462E+04
A7 48A7 49                   10.3250E+010.3574E+010.4462E+04
A8 48A8 49                   10.3250E+010.3574E+010.4462E+04
A9 48A9 49                   10.3250E+010.3574E+010.4462E+04
AA 48AA 49                   10.3250E+010.3574E+010.4462E+04
A1 49A1 50                   10.3574E+010.3930E+010.4912E+04
A2 49A2 50                   10.3574E+010.3930E+010.4912E+04
A3 49A3 50                   10.3574E+010.3930E+010.4912E+04
A4 49A4 50                   10.3574E+010.3930E+010.4912E+04
A5 49A5 50                   10.3574E+010.3930E+010.4912E+04
A6 49A6 50                   10.3574E+010.3930E+010.4912E+04
A7 49A7 50                   10.3574E+010.3930E+010.4912E+04
A8 49A8 50                   10.3574E+010.3930E+010.4912E+04
A9 49A9 50                   10.3574E+010.3930E+010.4912E+04
AA 49AA 50                   10.3574E+010.3930E+010.4912E+04
A1 50A1 51                   10.3930E+010.4321E+010.5405E+04
A2 50A2 51                   10.3930E+010.4321E+010.5405E+04
A3 50A3 51                   10.3930E+010.4321E+010.5405E+04
A4 50A4 51                   10.3930E+010.4321E+010.5405E+04
A5 50A5 51                   10.3930E+010.4321E+010.5405E+04
A6 50A6 51                   10.3930E+010.4321E+010.5405E+04
A7 50A7 51                   10.3930E+010.4321E+010.5405E+04
A8 50A8 51                   10.3930E+010.4321E+010.5405E+04
A9 50A9 51                   10.3930E+010.4321E+010.5405E+04
AA 50AA 51                   10.3930E+010.4321E+010.5405E+04
A1 51A1 52                   10.4321E+010.4752E+010.5948E+04
A2 51A2 52                   10.4321E+010.4752E+010.5948E+04
A3 51A3 52                   10.4321E+010.4752E+010.5948E+04
A4 51A4 52                   10.4321E+010.4752E+010.5948E+04
A5 51A5 52                   10.4321E+010.4752E+010.5948E+04
A6 51A6 52                   10.4321E+010.4752E+010.5948E+04
A7 51A7 52                   10.4321E+010.4752E+010.5948E+04
A8 51A8 52                   10.4321E+010.4752E+010.5948E+04
A9 51A9 52                   10.4321E+010.4752E+010.5948E+04
AA 51AA 52                   10.4321E+010.4752E+010.5948E+04
A1 52A1 53                   10.4752E+010.5225E+010.6546E+04
A2 52A2 53                   10.4752E+010.5225E+010.6546E+04
A3 52A3 53                   10.4752E+010.5225E+010.6546E+04
A4 52A4 53                   10.4752E+010.5225E+010.6546E+04
A5 52A5 53                   10.4752E+010.5225E+010.6546E+04
A6 52A6 53                   10.4752E+010.5225E+010.6546E+04
A7 52A7 53                   10.4752E+010.5225E+010.6546E+04
A8 52A8 53                   10.4752E+010.5225E+010.6546E+04
A9 52A9 53                   10.4752E+010.5225E+010.6546E+04
AA 52AA 53                   10.4752E+010.5225E+010.6546E+04
A1 53A1 54                   10.5225E+010.5745E+010.7202E+04
A2 53A2 54                   10.5225E+010.5745E+010.7202E+04
A3 53A3 54                   10.5225E+010.5745E+010.7202E+04
A4 53A4 54                   10.5225E+010.5745E+010.7202E+04
A5 53A5 54                   10.5225E+010.5745E+010.7202E+04
A6 53A6 54                   10.5225E+010.5745E+010.7202E+04
A7 53A7 54                   10.5225E+010.5745E+010.7202E+04
A8 53A8 54                   10.5225E+010.5745E+010.7202E+04
A9 53A9 54                   10.5225E+010.5745E+010.7202E+04
AA 53AA 54                   10.5225E+010.5745E+010.7202E+04
A1 54A1 55                   10.5745E+010.6318E+010.7924E+04
A2 54A2 55                   10.5745E+010.6318E+010.7924E+04
A3 54A3 55                   10.5745E+010.6318E+010.7924E+04
A4 54A4 55                   10.5745E+010.6318E+010.7924E+04
A5 54A5 55                   10.5745E+010.6318E+010.7924E+04
A6 54A6 55                   10.5745E+010.6318E+010.7924E+04
A7 54A7 55                   10.5745E+010.6318E+010.7924E+04
A8 54A8 55                   10.5745E+010.6318E+010.7924E+04
A9 54A9 55                   10.5745E+010.6318E+010.7924E+04
AA 54AA 55                   10.5745E+010.6318E+010.7924E+04
A1 55A1 56                   10.6318E+010.6947E+010.8718E+04
A2 55A2 56                   10.6318E+010.6947E+010.8718E+04
A3 55A3 56                   10.6318E+010.6947E+010.8718E+04
A4 55A4 56                   10.6318E+010.6947E+010.8718E+04
A5 55A5 56                   10.6318E+010.6947E+010.8718E+04
A6 55A6 56                   10.6318E+010.6947E+010.8718E+04
A7 55A7 56                   10.6318E+010.6947E+010.8718E+04
A8 55A8 56                   10.6318E+010.6947E+010.8718E+04
A9 55A9 56                   10.6318E+010.6947E+010.8718E+04
AA 55AA 56                   10.6318E+010.6947E+010.8718E+04
A1 56A1 57                   10.6947E+010.7639E+010.9591E+04
A2 56A2 57                   10.6947E+010.7639E+010.9591E+04
A3 56A3 57                   10.6947E+010.7639E+010.9591E+04
A4 56A4 57                   10.6947E+010.7639E+010.9591E+04
A5 56A5 57                   10.6947E+010.7639E+010.9591E+04
A6 56A6 57                   10.6947E+010.7639E+010.9591E+04
A7 56A7 57                   10.6947E+010.7639E+010.9591E+04
A8 56A8 57                   10.6947E+010.7639E+010.9591E+04
A9 56A9 57                   10.6947E+010.7639E+010.9591E+04
AA 56AA 57                   10.6947E+010.7639E+010.9591E+04
A1 57A1 58                   10.7639E+010.8400E+010.1055E+05
A2 57A2 58                   10.7639E+010.8400E+010.1055E+05
A3 57A3 58                   10.7639E+010.8400E+010.1055E+05
A4 57A4 58                   10.7639E+010.8400E+010.1055E+05
A5 57A5 58                   10.7639E+010.8400E+010.1055E+05
A6 57A6 58                   10.7639E+010.8400E+010.1055E+05
A7 57A7 58                   10.7639E+010.8400E+010.1055E+05
A8 57A8 58                   10.7639E+010.8400E+010.1055E+05
A9 57A9 58                   10.7639E+010.8400E+010.1055E+05
AA 57AA 58                   10.7639E+010.8400E+010.1055E+05
A1 58A1 59                   10.8400E+010.9236E+010.1161E+05
A2 58A2 59                   10.8400E+010.9236E+010.1161E+05
A3 58A3 59                   10.8400E+010.9236E+010.1161E+05
A4 58A4 59                   10.8400E+010.9236E+010.1161E+05
A5 58A5 59                   10.8400E+010.9236E+010.1161E+05
A6 58A6 59                   10.8400E+010.9236E+010.1161E+05
A7 58A7 59                   10.8400E+010.9236E+010.1161E+05
A8 58A8 59                   10.8400E+010.9236E+010.1161E+05
A9 58A9 59                   10.8400E+010.9236E+010.1161E+05
AA 58AA 59                   10.8400E+010.9236E+010.1161E+05
A1 59A1 60                   10.9236E+010.1016E+020.1277E+05
A2 59A2 60                   10.9236E+010.1016E+020.1277E+05
A3 59A3 60                   10.9236E+010.1016E+020.1277E+05
A4 59A4 60                   10.9236E+010.1016E+020.1277E+05
A5 59A5 60                   10.9236E+010.1016E+020.1277E+05
A6 59A6 60                   10.9236E+010.1016E+020.1277E+05
A7 59A7 60                   10.9236E+010.1016E+020.1277E+05
A8 59A8 60                   10.9236E+010.1016E+020.1277E+05
A9 59A9 60                   10.9236E+010.1016E+020.1277E+05
AA 59AA 60                   10.9236E+010.1016E+020.1277E+05
A1 60A1 61                   10.1016E+020.1117E+020.1404E+05
A2 60A2 61                   10.1016E+020.1117E+020.1404E+05
A3 60A3 61                   10.1016E+020.1117E+020.1404E+05
A4 60A4 61                   10.1016E+020.1117E+020.1404E+05
A5 60A5 61                   10.1016E+020.1117E+020.1404E+05
A6 60A6 61                   10.1016E+020.1117E+020.1404E+05
A7 60A7 61                   10.1016E+020.1117E+020.1404E+05
A8 60A8 61                   10.1016E+020.1117E+020.1404E+05
A9 60A9 61                   10.1016E+020.1117E+020.1404E+05
AA 60AA 61                   10.1016E+020.1117E+020.1404E+05
A1 61A1 62                   10.1117E+020.1228E+020.1545E+05
A2 61A2 62                   10.1117E+020.1228E+020.1545E+05
A3 61A3 62                   10.1117E+020.1228E+020.1545E+05
A4 61A4 62                   10.1117E+020.1228E+020.1545E+05
A5 61A5 62                   10.1117E+020.1228E+020.1545E+05
A6 61A6 62                   10.1117E+020.1228E+020.1545E+05
A7 61A7 62                   10.1117E+020.1228E+020.1545E+05
A8 61A8 62                   10.1117E+020.1228E+020.1545E+05
A9 61A9 62                   10.1117E+020.1228E+020.1545E+05
AA 61AA 62                   10.1117E+020.1228E+020.1545E+05
A1 62A1 63                   10.1228E+020.1350E+020.1699E+05
A2 62A2 63                   10.1228E+020.1350E+020.1699E+05
A3 62A3 63                   10.1228E+020.1350E+020.1699E+05
A4 62A4 63                   10.1228E+020.1350E+020.1699E+05
A5 62A5 63                   10.1228E+020.1350E+020.1699E+05
A6 62A6 63                   10.1228E+020.1350E+020.1699E+05
A7 62A7 63                   10.1228E+020.1350E+020.1699E+05
A8 62A8 63                   10.1228E+020.1350E+020.1699E+05
A9 62A9 63                   10.1228E+020.1350E+020.1699E+05
AA 62AA 63                   10.1228E+020.1350E+020.1699E+05
A1 63A1 64                   10.1350E+020.1485E+020.1869E+05
A2 63A2 64                   10.1350E+020.1485E+020.1869E+05
A3 63A3 64                   10.1350E+020.1485E+020.1869E+05
A4 63A4 64                   10.1350E+020.1485E+020.1869E+05
A5 63A5 64                   10.1350E+020.1485E+020.1869E+05
A6 63A6 64                   10.1350E+020.1485E+020.1869E+05
A7 63A7 64                   10.1350E+020.1485E+020.1869E+05
A8 63A8 64                   10.1350E+020.1485E+020.1869E+05
A9 63A9 64                   10.1350E+020.1485E+020.1869E+05
AA 63AA 64                   10.1350E+020.1485E+020.1869E+05
A1 64A1 65                   10.1485E+020.1633E+020.2055E+05
A2 64A2 65                   10.1485E+020.1633E+020.2055E+05
A3 64A3 65                   10.1485E+020.1633E+020.2055E+05
A4 64A4 65                   10.1485E+020.1633E+020.2055E+05
A5 64A5 65                   10.1485E+020.1633E+020.2055E+05
A6 64A6 65                   10.1485E+020.1633E+020.2055E+05
A7 64A7 65                   10.1485E+020.1633E+020.2055E+05
A8 64A8 65                   10.1485E+020.1633E+020.2055E+05
A9 64A9 65                   10.1485E+020.1633E+020.2055E+05
AA 64AA 65                   10.1485E+020.1633E+020.2055E+05
A1 65A1 66                   10.1633E+020.1795E+020.2260E+05
A2 65A2 66                   10.1633E+020.1795E+020.2260E+05
A3 65A3 66                   10.1633E+020.1795E+020.2260E+05
A4 65A4 66                   10.1633E+020.1795E+020.2260E+05
A5 65A5 66                   10.1633E+020.1795E+020.2260E+05
A6 65A6 66                   10.1633E+020.1795E+020.2260E+05
A7 65A7 66                   10.1633E+020.1795E+020.2260E+05
A8 65A8 66                   10.1633E+020.1795E+020.2260E+05
A9 65A9 66                   10.1633E+020.1795E+020.2260E+05
AA 65AA 66                   10.1633E+020.1795E+020.2260E+05
A1 66A1 67                   10.1795E+020.1974E+020.2486E+05
A2 66A2 67                   10.1795E+020.1974E+020.2486E+05
A3 66A3 67                   10.1795E+020.1974E+020.2486E+05
A4 66A4 67                   10.1795E+020.1974E+020.2486E+05
A5 66A5 67                   10.1795E+020.1974E+020.2486E+05
A6 66A6 67                   10.1795E+020.1974E+020.2486E+05
A7 66A7 67                   10.1795E+020.1974E+020.2486E+05
A8 66A8 67                   10.1795E+020.1974E+020.2486E+05
A9 66A9 67                   10.1795E+020.1974E+020.2486E+05
AA 66AA 67                   10.1795E+020.1974E+020.2486E+05
A1 67A1 68                   10.1974E+020.2171E+020.2734E+05
A2 67A2 68                   10.1974E+020.2171E+020.2734E+05
A3 67A3 68                   10.1974E+020.2171E+020.2734E+05
A4 67A4 68                   10.1974E+020.2171E+020.2734E+05
A5 67A5 68                   10.1974E+020.2171E+020.2734E+05
A6 67A6 68                   10.1974E+020.2171E+020.2734E+05
A7 67A7 68                   10.1974E+020.2171E+020.2734E+05
A8 67A8 68                   10.1974E+020.2171E+020.2734E+05
A9 67A9 68                   10.1974E+020.2171E+020.2734E+05
AA 67AA 68                   10.1974E+020.2171E+020.2734E+05
A1 68A1 69                   10.2171E+020.2387E+020.3007E+05
A2 68A2 69                   10.2171E+020.2387E+020.3007E+05
A3 68A3 69                   10.2171E+020.2387E+020.3007E+05
A4 68A4 69                   10.2171E+020.2387E+020.3007E+05
A5 68A5 69                   10.2171E+020.2387E+020.3007E+05
A6 68A6 69                   10.2171E+020.2387E+020.3007E+05
A7 68A7 69                   10.2171E+020.2387E+020.3007E+05
A8 68A8 69                   10.2171E+020.2387E+020.3007E+05
A9 68A9 69                   10.2171E+020.2387E+020.3007E+05
AA 68AA 69                   10.2171E+020.2387E+020.3007E+05
A1 69A1 70                   10.2387E+020.2624E+020.3307E+05
A2 69A2 70                   10.2387E+020.2624E+020.3307E+05
A3 69A3 70                   10.2387E+020.2624E+020.3307E+05
A4 69A4 70                   10.2387E+020.2624E+020.3307E+05
A5 69A5 70                   10.2387E+020.2624E+020.3307E+05
A6 69A6 70                   10.2387E+020.2624E+020.3307E+05
A7 69A7 70                   10.2387E+020.2624E+020.3307E+05
A8 69A8 70                   10.2387E+020.2624E+020.3307E+05
A9 69A9 70                   10.2387E+020.2624E+020.3307E+05
AA 69AA 70                   10.2387E+020.2624E+020.3307E+05
A1 70A1 71                   10.2624E+020.2886E+020.3637E+05
A2 70A2 71                   10.2624E+020.2886E+020.3637E+05
A3 70A3 71                   10.2624E+020.2886E+020.3637E+05
A4 70A4 71                   10.2624E+020.2886E+020.3637E+05
A5 70A5 71                   10.2624E+020.2886E+020.3637E+05
A6 70A6 71                   10.2624E+020.2886E+020.3637E+05
A7 70A7 71                   10.2624E+020.2886E+020.3637E+05
A8 70A8 71                   10.2624E+020.2886E+020.3637E+05
A9 70A9 71                   10.2624E+020.2886E+020.3637E+05
AA 70AA 71                   10.2624E+020.2886E+020.3637E+05
A1 71A1 72                   10.2886E+020.3173E+020.3999E+05
A2 71A2 72                   10.2886E+020.3173E+020.3999E+05
A3 71A3 72                   10.2886E+020.3173E+020.3999E+05
A4 71A4 72                   10.2886E+020.3173E+020.3999E+05
A5 71A5 72                   10.2886E+020.3173E+020.3999E+05
A6 71A6 72                   10.2886E+020.3173E+020.3999E+05
A7 71A7 72                   10.2886E+020.3173E+020.3999E+05
A8 71A8 72                   10.2886E+020.3173E+020.3999E+05
A9 71A9 72                   10.2886E+020.3173E+020.3999E+05
AA 71AA 72                   10.2886E+020.3173E+020.3999E+05
A1 72A1 73                   10.3173E+020.3489E+020.4398E+05
A2 72A2 73                   10.3173E+020.3489E+020.4398E+05
A3 72A3 73                   10.3173E+020.3489E+020.4398E+05
A4 72A4 73                   10.3173E+020.3489E+020.4398E+05
A5 72A5 73                   10.3173E+020.3489E+020.4398E+05
A6 72A6 73                   10.3173E+020.3489E+020.4398E+05
A7 72A7 73                   10.3173E+020.3489E+020.4398E+05
A8 72A8 73                   10.3173E+020.3489E+020.4398E+05
A9 72A9 73                   10.3173E+020.3489E+020.4398E+05
AA 72AA 73                   10.3173E+020.3489E+020.4398E+05
A1 73A1 74                   10.3489E+020.3837E+020.4836E+05
A2 73A2 74                   10.3489E+020.3837E+020.4836E+05
A3 73A3 74                   10.3489E+020.3837E+020.4836E+05
A4 73A4 74                   10.3489E+020.3837E+020.4836E+05
A5 73A5 74                   10.3489E+020.3837E+020.4836E+05
A6 73A6 74                   10.3489E+020.3837E+020.4836E+05
A7 73A7 74                   10.3489E+020.3837E+020.4836E+05
A8 73A8 74                   10.3489E+020.3837E+020.4836E+05
A9 73A9 74                   10.3489E+020.3837E+020.4836E+05
AA 73AA 74                   10.3489E+020.3837E+020.4836E+05
A1 74A1 75                   10.3837E+020.4219E+020.5319E+05
A2 74A2 75                   10.3837E+020.4219E+020.5319E+05
A3 74A3 75                   10.3837E+020.4219E+020.5319E+05
A4 74A4 75                   10.3837E+020.4219E+020.5319E+05
A5 74A5 75                   10.3837E+020.4219E+020.5319E+05
A6 74A6 75                   10.3837E+020.4219E+020.5319E+05
A7 74A7 75                   10.3837E+020.4219E+020.5319E+05
A8 74A8 75                   10.3837E+020.4219E+020.5319E+05
A9 74A9 75                   10.3837E+020.4219E+020.5319E+05
AA 74AA 75                   10.3837E+020.4219E+020.5319E+05
A1 75A1 76                   10.4219E+020.4639E+020.5849E+05
A2 75A2 76                   10.4219E+020.4639E+020.5849E+05
A3 75A3 76                   10.4219E+020.4639E+020.5849E+05
A4 75A4 76                   10.4219E+020.4639E+020.5849E+05
A5 75A5 76                   10.4219E+020.4639E+020.5849E+05
A6 75A6 76                   10.4219E+020.4639E+020.5849E+05
A7 75A7 76                   10.4219E+020.4639E+020.5849E+05
A8 75A8 76                   10.4219E+020.4639E+020.5849E+05
A9 75A9 76                   10.4219E+020.4639E+020.5849E+05
AA 75AA 76                   10.4219E+020.4639E+020.5849E+05
A1 76A1 77                   10.4639E+020.5101E+020.6432E+05
A2 76A2 77                   10.4639E+020.5101E+020.6432E+05
A3 76A3 77                   10.4639E+020.5101E+020.6432E+05
A4 76A4 77                   10.4639E+020.5101E+020.6432E+05
A5 76A5 77                   10.4639E+020.5101E+020.6432E+05
A6 76A6 77                   10.4639E+020.5101E+020.6432E+05
A7 76A7 77                   10.4639E+020.5101E+020.6432E+05
A8 76A8 77                   10.4639E+020.5101E+020.6432E+05
A9 76A9 77                   10.4639E+020.5101E+020.6432E+05
AA 76AA 77                   10.4639E+020.5101E+020.6432E+05
A1 77A1 78                   10.5101E+020.5609E+020.7073E+05
A2 77A2 78                   10.5101E+020.5609E+020.7073E+05
A3 77A3 78                   10.5101E+020.5609E+020.7073E+05
A4 77A4 78                   10.5101E+020.5609E+020.7073E+05
A5 77A5 78                   10.5101E+020.5609E+020.7073E+05
A6 77A6 78                   10.5101E+020.5609E+020.7073E+05
A7 77A7 78                   10.5101E+020.5609E+020.7073E+05
A8 77A8 78                   10.5101E+020.5609E+020.7073E+05
A9 77A9 78                   10.5101E+020.5609E+020.7073E+05
AA 77AA 78                   10.5101E+020.5609E+020.7073E+05
A1 78A1 79                   10.5609E+020.6168E+020.7778E+05
A2 78A2 79                   10.5609E+020.6168E+020.7778E+05
A3 78A3 79                   10.5609E+020.6168E+020.7778E+05
A4 78A4 79                   10.5609E+020.6168E+020.7778E+05
A5 78A5 79                   10.5609E+020.6168E+020.7778E+05
A6 78A6 79                   10.5609E+020.6168E+020.7778E+05
A7 78A7 79                   10.5609E+020.6168E+020.7778E+05
A8 78A8 79                   10.5609E+020.6168E+020.7778E+05
A9 78A9 79                   10.5609E+020.6168E+020.7778E+05
AA 78AA 79                   10.5609E+020.6168E+020.7778E+05
A1 79A1 80                   10.6168E+020.6782E+020.8553E+05
A2 79A2 80                   10.6168E+020.6782E+020.8553E+05
A3 79A3 80                   10.6168E+020.6782E+020.8553E+05
A4 79A4 80                   10.6168E+020.6782E+020.8553E+05
A5 79A5 80                   10.6168E+020.6782E+020.8553E+05
A6 79A6 80                   10.6168E+020.6782E+020.8553E+05
A7 79A7 80                   10.6168E+020.6782E+020.8553E+05
A8 79A8 80                   10.6168E+020.6782E+020.8553E+05
A9 79A9 80                   10.6168E+020.6782E+020.8553E+05
AA 79AA 80                   10.6168E+020.6782E+020.8553E+05
A1 80A1 81                   10.6782E+020.7457E+020.9405E+05
A2 80A2 81                   10.6782E+020.7457E+020.9405E+05
A3 80A3 81                   10.6782E+020.7457E+020.9405E+05
A4 80A4 81                   10.6782E+020.7457E+020.9405E+05
A5 80A5 81                   10.6782E+020.7457E+020.9405E+05
A6 80A6 81                   10.6782E+020.7457E+020.9405E+05
A7 80A7 81                   10.6782E+020.7457E+020.9405E+05
A8 80A8 81                   10.6782E+020.7457E+020.9405E+05
A9 80A9 81                   10.6782E+020.7457E+020.9405E+05
AA 80AA 81                   10.6782E+020.7457E+020.9405E+05
A1 81A1 82                   10.7457E+020.8200E+020.1034E+06
A2 81A2 82                   10.7457E+020.8200E+020.1034E+06
A3 81A3 82                   10.7457E+020.8200E+020.1034E+06
A4 81A4 82                   10.7457E+020.8200E+020.1034E+06
A5 81A5 82                   10.7457E+020.8200E+020.1034E+06
A6 81A6 82                   10.7457E+020.8200E+020.1034E+06
A7 81A7 82                   10.7457E+020.8200E+020.1034E+06
A8 81A8 82                   10.7457E+020.8200E+020.1034E+06
A9 81A9 82                   10.7457E+020.8200E+020.1034E+06
AA 81AA 82                   10.7457E+020.8200E+020.1034E+06
A1 82A1 83                   10.8200E+020.9017E+020.1137E+06
A2 82A2 83                   10.8200E+020.9017E+020.1137E+06
A3 82A3 83                   10.8200E+020.9017E+020.1137E+06
A4 82A4 83                   10.8200E+020.9017E+020.1137E+06
A5 82A5 83                   10.8200E+020.9017E+020.1137E+06
A6 82A6 83                   10.8200E+020.9017E+020.1137E+06
A7 82A7 83                   10.8200E+020.9017E+020.1137E+06
A8 82A8 83                   10.8200E+020.9017E+020.1137E+06
A9 82A9 83                   10.8200E+020.9017E+020.1137E+06
AA 82AA 83                   10.8200E+020.9017E+020.1137E+06
A1 83A1 84                   10.9017E+020.9915E+020.1251E+06
A2 83A2 84                   10.9017E+020.9915E+020.1251E+06
A3 83A3 84                   10.9017E+020.9915E+020.1251E+06
A4 83A4 84                   10.9017E+020.9915E+020.1251E+06
A5 83A5 84                   10.9017E+020.9915E+020.1251E+06
A6 83A6 84                   10.9017E+020.9915E+020.1251E+06
A7 83A7 84                   10.9017E+020.9915E+020.1251E+06
A8 83A8 84                   10.9017E+020.9915E+020.1251E+06
A9 83A9 84                   10.9017E+020.9915E+020.1251E+06
AA 83AA 84                   10.9017E+020.9915E+020.1251E+06
A1 84A1 85                   10.9915E+020.1090E+030.1375E+06
A2 84A2 85                   10.9915E+020.1090E+030.1375E+06
A3 84A3 85                   10.9915E+020.1090E+030.1375E+06
A4 84A4 85                   10.9915E+020.1090E+030.1375E+06
A5 84A5 85                   10.9915E+020.1090E+030.1375E+06
A6 84A6 85                   10.9915E+020.1090E+030.1375E+06
A7 84A7 85                   10.9915E+020.1090E+030.1375E+06
A8 84A8 85                   10.9915E+020.1090E+030.1375E+06
A9 84A9 85                   10.9915E+020.1090E+030.1375E+06
AA 84AA 85                   10.9915E+020.1090E+030.1375E+06
A1 85A1 86                   10.1090E+030.1199E+030.1512E+06
A2 85A2 86                   10.1090E+030.1199E+030.1512E+06
A3 85A3 86                   10.1090E+030.1199E+030.1512E+06
A4 85A4 86                   10.1090E+030.1199E+030.1512E+06
A5 85A5 86                   10.1090E+030.1199E+030.1512E+06
A6 85A6 86                   10.1090E+030.1199E+030.1512E+06
A7 85A7 86                   10.1090E+030.1199E+030.1512E+06
A8 85A8 86                   10.1090E+030.1199E+030.1512E+06
A9 85A9 86                   10.1090E+030.1199E+030.1512E+06
AA 85AA 86                   10.1090E+030.1199E+030.1512E+06
A1 86A1 87                   10.1199E+030.1318E+030.1663E+06
A2 86A2 87                   10.1199E+030.1318E+030.1663E+06
A3 86A3 87                   10.1199E+030.1318E+030.1663E+06
A4 86A4 87                   10.1199E+030.1318E+030.1663E+06
A5 86A5 87                   10.1199E+030.1318E+030.1663E+06
A6 86A6 87                   10.1199E+030.1318E+030.1663E+06
A7 86A7 87                   10.1199E+030.1318E+030.1663E+06
A8 86A8 87                   10.1199E+030.1318E+030.1663E+06
A9 86A9 87                   10.1199E+030.1318E+030.1663E+06
AA 86AA 87                   10.1199E+030.1318E+030.1663E+06
A1 87A1 88                   10.1318E+030.1449E+030.1828E+06
A2 87A2 88                   10.1318E+030.1449E+030.1828E+06
A3 87A3 88                   10.1318E+030.1449E+030.1828E+06
A4 87A4 88                   10.1318E+030.1449E+030.1828E+06
A5 87A5 88                   10.1318E+030.1449E+030.1828E+06
A6 87A6 88                   10.1318E+030.1449E+030.1828E+06
A7 87A7 88                   10.1318E+030.1449E+030.1828E+06
A8 87A8 88                   10.1318E+030.1449E+030.1828E+06
A9 87A9 88                   10.1318E+030.1449E+030.1828E+06
AA 87AA 88                   10.1318E+030.1449E+030.1828E+06
A1 88A1 89                   10.1449E+030.1594E+030.2011E+06
A2 88A2 89                   10.1449E+030.1594E+030.2011E+06
A3 88A3 89                   10.1449E+030.1594E+030.2011E+06
A4 88A4 89                   10.1449E+030.1594E+030.2011E+06
A5 88A5 89                   10.1449E+030.1594E+030.2011E+06
A6 88A6 89                   10.1449E+030.1594E+030.2011E+06
A7 88A7 89                   10.1449E+030.1594E+030.2011E+06
A8 88A8 89                   10.1449E+030.1594E+030.2011E+06
A9 88A9 89                   10.1449E+030.1594E+030.2011E+06
AA 88AA 89                   10.1449E+030.1594E+030.2011E+06
A1 89A1 90                   10.1594E+030.1753E+030.2211E+06
A2 89A2 90                   10.1594E+030.1753E+030.2211E+06
A3 89A3 90                   10.1594E+030.1753E+030.2211E+06
A4 89A4 90                   10.1594E+030.1753E+030.2211E+06
A5 89A5 90                   10.1594E+030.1753E+030.2211E+06
A6 89A6 90                   10.1594E+030.1753E+030.2211E+06
A7 89A7 90                   10.1594E+030.1753E+030.2211E+06
A8 89A8 90                   10.1594E+030.1753E+030.2211E+06
A9 89A9 90                   10.1594E+030.1753E+030.2211E+06
AA 89AA 90                   10.1594E+030.1753E+030.2211E+06
A1 90A1 91                   10.1753E+030.1927E+030.2431E+06
A2 90A2 91                   10.1753E+030.1927E+030.2431E+06
A3 90A3 91                   10.1753E+030.1927E+030.2431E+06
A4 90A4 91                   10.1753E+030.1927E+030.2431E+06
A5 90A5 91                   10.1753E+030.1927E+030.2431E+06
A6 90A6 91                   10.1753E+030.1927E+030.2431E+06
A7 90A7 91                   10.1753E+030.1927E+030.2431E+06
A8 90A8 91                   10.1753E+030.1927E+030.2431E+06
A9 90A9 91                   10.1753E+030.1927E+030.2431E+06
AA 90AA 91                   10.1753E+030.1927E+030.2431E+06
A1 91A1 92                   10.1927E+030.2119E+030.2673E+06
A2 91A2 92                   10.1927E+030.2119E+030.2673E+06
A3 91A3 92                   10.1927E+030.2119E+030.2673E+06
A4 91A4 92                   10.1927E+030.2119E+030.2673E+06
A5 91A5 92                   10.1927E+030.2119E+030.2673E+06
A6 91A6 92                   10.1927E+030.2119E+030.2673E+06
A7 91A7 92                   10.1927E+030.2119E+030.2673E+06
A8 91A8 92                   10.1927E+030.2119E+030.2673E+06
A9 91A9 92                   10.1927E+030.2119E+030.2673E+06
AA 91AA 92                   10.1927E+030.2119E+030.2673E+06
A1 92A1 93                   10.2119E+030.2330E+030.2940E+06
A2 92A2 93                   10.2119E+030.2330E+030.2940E+06
A3 92A3 93                   10.2119E+030.2330E+030.2940E+06
A4 92A4 93                   10.2119E+030.2330E+030.2940E+06
A5 92A5 93                   10.2119E+030.2330E+030.2940E+06
A6 92A6 93                   10.2119E+030.2330E+030.2940E+06
A7 92A7 93                   10.2119E+030.2330E+030.2940E+06
A8 92A8 93                   10.2119E+030.2330E+030.2940E+06
A9 92A9 93                   10.2119E+030.2330E+030.2940E+06
AA 92AA 93                   10.2119E+030.2330E+030.2940E+06
A1 93A1 94                   10.2330E+030.2562E+030.3232E+06
A2 93A2 94                   10.2330E+030.2562E+030.3232E+06
A3 93A3 94                   10.2330E+030.2562E+030.3232E+06
A4 93A4 94                   10.2330E+030.2562E+030.3232E+06
A5 93A5 94                   10.2330E+030.2562E+030.3232E+06
A6 93A6 94                   10.2330E+030.2562E+030.3232E+06
A7 93A7 94                   10.2330E+030.2562E+030.3232E+06
A8 93A8 94                   10.2330E+030.2562E+030.3232E+06
A9 93A9 94                   10.2330E+030.2562E+030.3232E+06
AA 93AA 94                   10.2330E+030.2562E+030.3232E+06
A1 94A1 95                   10.2562E+030.2817E+030.3554E+06
A2 94A2 95                   10.2562E+030.2817E+030.3554E+06
A3 94A3 95                   10.2562E+030.2817E+030.3554E+06
A4 94A4 95                   10.2562E+030.2817E+030.3554E+06
A5 94A5 95                   10.2562E+030.2817E+030.3554E+06
A6 94A6 95                   10.2562E+030.2817E+030.3554E+06
A7 94A7 95                   10.2562E+030.2817E+030.3554E+06
A8 94A8 95                   10.2562E+030.2817E+030.3554E+06
A9 94A9 95                   10.2562E+030.2817E+030.3554E+06
AA 94AA 95                   10.2562E+030.2817E+030.3554E+06
A1 95A1 96                   10.2817E+030.3098E+030.3908E+06
A2 95A2 96                   10.2817E+030.3098E+030.3908E+06
A3 95A3 96                   10.2817E+030.3098E+030.3908E+06
A4 95A4 96                   10.2817E+030.3098E+030.3908E+06
A5 95A5 96                   10.2817E+030.3098E+030.3908E+06
A6 95A6 96                   10.2817E+030.3098E+030.3908E+06
A7 95A7 96                   10.2817E+030.3098E+030.3908E+06
A8 95A8 96                   10.2817E+030.3098E+030.3908E+06
A9 95A9 96                   10.2817E+030.3098E+030.3908E+06
AA 95AA 96                   10.2817E+030.3098E+030.3908E+06
A1 96A1 97                   10.3098E+030.3406E+030.4298E+06
A2 96A2 97                   10.3098E+030.3406E+030.4298E+06
A3 96A3 97                   10.3098E+030.3406E+030.4298E+06
A4 96A4 97                   10.3098E+030.3406E+030.4298E+06
A5 96A5 97                   10.3098E+030.3406E+030.4298E+06
A6 96A6 97                   10.3098E+030.3406E+030.4298E+06
A7 96A7 97                   10.3098E+030.3406E+030.4298E+06
A8 96A8 97                   10.3098E+030.3406E+030.4298E+06
A9 96A9 97                   10.3098E+030.3406E+030.4298E+06
AA 96AA 97                   10.3098E+030.3406E+030.4298E+06
A1 97A1 98                   10.3406E+030.3746E+030.4726E+06
A2 97A2 98                   10.3406E+030.3746E+030.4726E+06
A3 97A3 98                   10.3406E+030.3746E+030.4726E+06
A4 97A4 98                   10.3406E+030.3746E+030.4726E+06
A5 97A5 98                   10.3406E+030.3746E+030.4726E+06
A6 97A6 98                   10.3406E+030.3746E+030.4726E+06
A7 97A7 98                   10.3406E+030.3746E+030.4726E+06
A8 97A8 98                   10.3406E+030.3746E+030.4726E+06
A9 97A9 98                   10.3406E+030.3746E+030.4726E+06
AA 97AA 98                   10.3406E+030.3746E+030.4726E+06
A1 98A1 99                   10.3746E+030.4119E+030.5196E+06
A2 98A2 99                   10.3746E+030.4119E+030.5196E+06
A3 98A3 99                   10.3746E+030.4119E+030.5196E+06
A4 98A4 99                   10.3746E+030.4119E+030.5196E+06
A5 98A5 99                   10.3746E+030.4119E+030.5196E+06
A6 98A6 99                   10.3746E+030.4119E+030.5196E+06
A7 98A7 99                   10.3746E+030.4119E+030.5196E+06
A8 98A8 99                   10.3746E+030.4119E+030.5196E+06
A9 98A9 99                   10.3746E+030.4119E+030.5196E+06
AA 98AA 99                   10.3746E+030.4119E+030.5196E+06
A1 99A11 0                   10.4119E+030.4529E+030.5714E+06
A2 99A21 0                   10.4119E+030.4529E+030.5714E+06
A3 99A31 0                   10.4119E+030.4529E+030.5714E+06
A4 99A41 0                   10.4119E+030.4529E+030.5714E+06
A5 99A51 0                   10.4119E+030.4529E+030.5714E+06
A6 99A61 0                   10.4119E+030.4529E+030.5714E+06
A7 99A71 0                   10.4119E+030.4529E+030.5714E+06
A8 99A81 0                   10.4119E+030.4529E+030.5714E+06
A9 99A91 0                   10.4119E+030.4529E+030.5714E+06
AA 99AA1 0                   10.4119E+030.4529E+030.5714E+06
A1  1A2  1                   30.5000E+010.5000E+010.1767E-011.
A2  1A3  1                   30.5000E+010.5000E+010.1767E-011.
A3  1A4  1                   30.5000E+010.5000E+010.1767E-011.
A4  1A5  1                   30.5000E+010.5000E+010.1767E-011.
A5  1A6  1                   30.5000E+010.5000E+010.1767E-011.
A6  1A7  1                   30.5000E+010.5000E+010.1767E-011.
A7  1A8  1                   30.5000E+010.5000E+010.1767E-011.
A8  1A9  1                   30.5000E+010.5000E+010.1767E-011.
A9  1AA  1                   30.5000E+010.5000E+010.1767E-011.
A1  2A2  2                   30.5000E+010.5000E+010.6023E-011.
A2  2A3  2                   30.5000E+010.5000E+010.6023E-011.
A3  2A4  2                   30.5000E+010.5000E+010.6023E-011.
A4  2A5  2                   30.5000E+010.5000E+010.6023E-011.
A5  2A6  2                   30.5000E+010.5000E+010.6023E-011.
A6  2A7  2                   30.5000E+010.5000E+010.6023E-011.
A7  2A8  2                   30.5000E+010.5000E+010.6023E-011.
A8  2A9  2                   30.5000E+010.5000E+010.6023E-011.
A9  2AA  2                   30.5000E+010.5000E+010.6023E-011.
A1  3A2  3                   30.5000E+010.5000E+010.1156E+001.
A2  3A3  3                   30.5000E+010.5000E+010.1156E+001.
A3  3A4  3                   30.5000E+010.5000E+010.1156E+001.
A4  3A5  3                   30.5000E+010.5000E+010.1156E+001.
A5  3A6  3                   30.5000E+010.5000E+010.1156E+001.
A6  3A7  3                   30.5000E+010.5000E+010.1156E+001.
A7  3A8  3                   30.5000E+010.5000E+010.1156E+001.
A8  3A9  3                   30.5000E+010.5000E+010.1156E+001.
A9  3AA  3                   30.5000E+010.5000E+010.1156E+001.
A1  4A2  4                   30.5000E+010.5000E+010.1867E+001.
A2  4A3  4                   30.5000E+010.5000E+010.1867E+001.
A3  4A4  4                   30.5000E+010.5000E+010.1867E+001.
A4  4A5  4                   30.5000E+010.5000E+010.1867E+001.
A5  4A6  4                   30.5000E+010.5000E+010.1867E+001.
A6  4A7  4                   30.5000E+010.5000E+010.1867E+001.
A7  4A8  4                   30.5000E+010.5000E+010.1867E+001.
A8  4A9  4                   30.5000E+010.5000E+010.1867E+001.
A9  4AA  4                   30.5000E+010.5000E+010.1867E+001.
A1  5A2  5                   30.5000E+010.5000E+010.2774E+001.
A2  5A3  5                   30.5000E+010.5000E+010.2774E+001.
A3  5A4  5                   30.5000E+010.5000E+010.2774E+001.
A4  5A5  5                   30.5000E+010.5000E+010.2774E+001.
A5  5A6  5                   30.5000E+010.5000E+010.2774E+001.
A6  5A7  5                   30.5000E+010.5000E+010.2774E+001.
A7  5A8  5                   30.5000E+010.5000E+010.2774E+001.
A8  5A9  5                   30.5000E+010.5000E+010.2774E+001.
A9  5AA  5                   30.5000E+010.5000E+010.2774E+001.
A1  6A2  6                   30.5000E+010.5000E+010.3922E+001.
A2  6A3  6                   30.5000E+010.5000E+010.3922E+001.
A3  6A4  6                   30.5000E+010.5000E+010.3922E+001.
A4  6A5  6                   30.5000E+010.5000E+010.3922E+001.
A5  6A6  6                   30.5000E+010.5000E+010.3922E+001.
A6  6A7  6                   30.5000E+010.5000E+010.3922E+001.
A7  6A8  6                   30.5000E+010.5000E+010.3922E+001.
A8  6A9  6                   30.5000E+010.5000E+010.3922E+001.
A9  6AA  6                   30.5000E+010.5000E+010.3922E+001.
A1  7A2  7                   30.5000E+010.5000E+010.5367E+001.
A2  7A3  7                   30.5000E+010.5000E+010.5367E+001.
A3  7A4  7                   30.5000E+010.5000E+010.5367E+001.
A4  7A5  7                   30.5000E+010.5000E+010.5367E+001.
A5  7A6  7                   30.5000E+010.5000E+010.5367E+001.
A6  7A7  7                   30.5000E+010.5000E+010.5367E+001.
A7  7A8  7                   30.5000E+010.5000E+010.5367E+001.
A8  7A9  7                   30.5000E+010.5000E+010.5367E+001.
A9  7AA  7                   30.5000E+010.5000E+010.5367E+001.
A1  8A2  8                   30.5000E+010.5000E+010.7177E+001.
A2  8A3  8                   30.5000E+010.5000E+010.7177E+001.
A3  8A4  8                   30.5000E+010.5000E+010.7177E+001.
A4  8A5  8                   30.5000E+010.5000E+010.7177E+001.
A5  8A6  8                   30.5000E+010.5000E+010.7177E+001.
A6  8A7  8                   30.5000E+010.5000E+010.7177E+001.
A7  8A8  8                   30.5000E+010.5000E+010.7177E+001.
A8  8A9  8                   30.5000E+010.5000E+010.7177E+001.
A9  8AA  8                   30.5000E+010.5000E+010.7177E+001.
A1  9A2  9                   30.5000E+010.5000E+010.9433E+001.
A2  9A3  9                   30.5000E+010.5000E+010.9433E+001.
A3  9A4  9                   30.5000E+010.5000E+010.9433E+001.
A4  9A5  9                   30.5000E+010.5000E+010.9433E+001.
A5  9A6  9                   30.5000E+010.5000E+010.9433E+001.
A6  9A7  9                   30.5000E+010.5000E+010.9433E+001.
A7  9A8  9                   30.5000E+010.5000E+010.9433E+001.
A8  9A9  9                   30.5000E+010.5000E+010.9433E+001.
A9  9AA  9                   30.5000E+010.5000E+010.9433E+001.
A1 10A2 10                   30.5000E+010.5000E+010.1224E+011.
A2 10A3 10                   30.5000E+010.5000E+010.1224E+011.
A3 10A4 10                   30.5000E+010.5000E+010.1224E+011.
A4 10A5 10                   30.5000E+010.5000E+010.1224E+011.
A5 10A6 10                   30.5000E+010.5000E+010.1224E+011.
A6 10A7 10                   30.5000E+010.5000E+010.1224E+011.
A7 10A8 10                   30.5000E+010.5000E+010.1224E+011.
A8 10A9 10                   30.5000E+010.5000E+010.1224E+011.
A9 10AA 10                   30.5000E+010.5000E+010.1224E+011.
A1 11A2 11                   30.5000E+010.5000E+010.1571E+011.
A2 11A3 11                   30.5000E+010.5000E+010.1571E+011.
A3 11A4 11                   30.5000E+010.5000E+010.1571E+011.
A4 11A5 11                   30.5000E+010.5000E+010.1571E+011.
A5 11A6 11                   30.5000E+010.5000E+010.1571E+011.
A6 11A7 11                   30.5000E+010.5000E+010.1571E+011.
A7 11A8 11                   30.5000E+010.5000E+010.1571E+011.
A8 11A9 11                   30.5000E+010.5000E+010.1571E+011.
A9 11AA 11                   30.5000E+010.5000E+010.1571E+011.
A1 12A2 12                   30.5000E+010.5000E+010.2000E+011.
A2 12A3 12                   30.5000E+010.5000E+010.2000E+011.
A3 12A4 12                   30.5000E+010.5000E+010.2000E+011.
A4 12A5 12                   30.5000E+010.5000E+010.2000E+011.
A5 12A6 12                   30.5000E+010.5000E+010.2000E+011.
A6 12A7 12                   30.5000E+010.5000E+010.2000E+011.
A7 12A8 12                   30.5000E+010.5000E+010.2000E+011.
A8 12A9 12                   30.5000E+010.5000E+010.2000E+011.
A9 12AA 12                   30.5000E+010.5000E+010.2000E+011.
A1 13A2 13                   30.5000E+010.5000E+010.2528E+011.
A2 13A3 13                   30.5000E+010.5000E+010.2528E+011.
A3 13A4 13                   30.5000E+010.5000E+010.2528E+011.
A4 13A5 13                   30.5000E+010.5000E+010.2528E+011.
A5 13A6 13                   30.5000E+010.5000E+010.2528E+011.
A6 13A7 13                   30.5000E+010.5000E+010.2528E+011.
A7 13A8 13                   30.5000E+010.5000E+010.2528E+011.
A8 13A9 13                   30.5000E+010.5000E+010.2528E+011.
A9 13AA 13                   30.5000E+010.5000E+010.2528E+011.
A1 14A2 14                   30.5000E+010.5000E+010.3178E+011.
A2 14A3 14                   30.5000E+010.5000E+010.3178E+011.
A3 14A4 14                   30.5000E+010.5000E+010.3178E+011.
A4 14A5 14                   30.5000E+010.5000E+010.3178E+011.
A5 14A6 14                   30.5000E+010.5000E+010.3178E+011.
A6 14A7 14                   30.5000E+010.5000E+010.3178E+011.
A7 14A8 14                   30.5000E+010.5000E+010.3178E+011.
A8 14A9 14                   30.5000E+010.5000E+010.3178E+011.
A9 14AA 14                   30.5000E+010.5000E+010.3178E+011.
A1 15A2 15                   30.5000E+010.5000E+010.3976E+011.
A2 15A3 15                   30.5000E+010.5000E+010.3976E+011.
A3 15A4 15                   30.5000E+010.5000E+010.3976E+011.
A4 15A5 15                   30.5000E+010.5000E+010.3976E+011.
A5 15A6 15                   30.5000E+010.5000E+010.3976E+011.
A6 15A7 15                   30.5000E+010.5000E+010.3976E+011.
A7 15A8 15                   30.5000E+010.5000E+010.3976E+011.
A8 15A9 15                   30.5000E+010.5000E+010.3976E+011.
A9 15AA 15                   30.5000E+010.5000E+010.3976E+011.
A1 16A2 16                   30.5000E+010.5000E+010.4955E+011.
A2 16A3 16                   30.5000E+010.5000E+010.4955E+011.
A3 16A4 16                   30.5000E+010.5000E+010.4955E+011.
A4 16A5 16                   30.5000E+010.5000E+010.4955E+011.
A5 16A6 16                   30.5000E+010.5000E+010.4955E+011.
A6 16A7 16                   30.5000E+010.5000E+010.4955E+011.
A7 16A8 16                   30.5000E+010.5000E+010.4955E+011.
A8 16A9 16                   30.5000E+010.5000E+010.4955E+011.
A9 16AA 16                   30.5000E+010.5000E+010.4955E+011.
A1 17A2 17                   30.5000E+010.5000E+010.6152E+011.
A2 17A3 17                   30.5000E+010.5000E+010.6152E+011.
A3 17A4 17                   30.5000E+010.5000E+010.6152E+011.
A4 17A5 17                   30.5000E+010.5000E+010.6152E+011.
A5 17A6 17                   30.5000E+010.5000E+010.6152E+011.
A6 17A7 17                   30.5000E+010.5000E+010.6152E+011.
A7 17A8 17                   30.5000E+010.5000E+010.6152E+011.
A8 17A9 17                   30.5000E+010.5000E+010.6152E+011.
A9 17AA 17                   30.5000E+010.5000E+010.6152E+011.
A1 18A2 18                   30.5000E+010.5000E+010.7616E+011.
A2 18A3 18                   30.5000E+010.5000E+010.7616E+011.
A3 18A4 18                   30.5000E+010.5000E+010.7616E+011.
A4 18A5 18                   30.5000E+010.5000E+010.7616E+011.
A5 18A6 18                   30.5000E+010.5000E+010.7616E+011.
A6 18A7 18                   30.5000E+010.5000E+010.7616E+011.
A7 18A8 18                   30.5000E+010.5000E+010.7616E+011.
A8 18A9 18                   30.5000E+010.5000E+010.7616E+011.
A9 18AA 18                   30.5000E+010.5000E+010.7616E+011.
A1 19A2 19                   30.5000E+010.5000E+010.9404E+011.
A2 19A3 19                   30.5000E+010.5000E+010.9404E+011.
A3 19A4 19                   30.5000E+010.5000E+010.9404E+011.
A4 19A5 19                   30.5000E+010.5000E+010.9404E+011.
A5 19A6 19                   30.5000E+010.5000E+010.9404E+011.
A6 19A7 19                   30.5000E+010.5000E+010.9404E+011.
A7 19A8 19                   30.5000E+010.5000E+010.9404E+011.
A8 19A9 19                   30.5000E+010.5000E+010.9404E+011.
A9 19AA 19                   30.5000E+010.5000E+010.9404E+011.
A1 20A2 20                   30.5000E+010.5000E+010.1159E+021.
A2 20A3 20                   30.5000E+010.5000E+010.1159E+021.
A3 20A4 20                   30.5000E+010.5000E+010.1159E+021.
A4 20A5 20                   30.5000E+010.5000E+010.1159E+021.
A5 20A6 20                   30.5000E+010.5000E+010.1159E+021.
A6 20A7 20                   30.5000E+010.5000E+010.1159E+021.
A7 20A8 20                   30.5000E+010.5000E+010.1159E+021.
A8 20A9 20                   30.5000E+010.5000E+010.1159E+021.
A9 20AA 20                   30.5000E+010.5000E+010.1159E+021.
A1 21A2 21                   30.5000E+010.5000E+010.1424E+021.
A2 21A3 21                   30.5000E+010.5000E+010.1424E+021.
A3 21A4 21                   30.5000E+010.5000E+010.1424E+021.
A4 21A5 21                   30.5000E+010.5000E+010.1424E+021.
A5 21A6 21                   30.5000E+010.5000E+010.1424E+021.
A6 21A7 21                   30.5000E+010.5000E+010.1424E+021.
A7 21A8 21                   30.5000E+010.5000E+010.1424E+021.
A8 21A9 21                   30.5000E+010.5000E+010.1424E+021.
A9 21AA 21                   30.5000E+010.5000E+010.1424E+021.
A1 22A2 22                   30.5000E+010.5000E+010.1748E+021.
A2 22A3 22                   30.5000E+010.5000E+010.1748E+021.
A3 22A4 22                   30.5000E+010.5000E+010.1748E+021.
A4 22A5 22                   30.5000E+010.5000E+010.1748E+021.
A5 22A6 22                   30.5000E+010.5000E+010.1748E+021.
A6 22A7 22                   30.5000E+010.5000E+010.1748E+021.
A7 22A8 22                   30.5000E+010.5000E+010.1748E+021.
A8 22A9 22                   30.5000E+010.5000E+010.1748E+021.
A9 22AA 22                   30.5000E+010.5000E+010.1748E+021.
A1 23A2 23                   30.5000E+010.5000E+010.2142E+021.
A2 23A3 23                   30.5000E+010.5000E+010.2142E+021.
A3 23A4 23                   30.5000E+010.5000E+010.2142E+021.
A4 23A5 23                   30.5000E+010.5000E+010.2142E+021.
A5 23A6 23                   30.5000E+010.5000E+010.2142E+021.
A6 23A7 23                   30.5000E+010.5000E+010.2142E+021.
A7 23A8 23                   30.5000E+010.5000E+010.2142E+021.
A8 23A9 23                   30.5000E+010.5000E+010.2142E+021.
A9 23AA 23                   30.5000E+010.5000E+010.2142E+021.
A1 24A2 24                   30.5000E+010.5000E+010.2622E+021.
A2 24A3 24                   30.5000E+010.5000E+010.2622E+021.
A3 24A4 24                   30.5000E+010.5000E+010.2622E+021.
A4 24A5 24                   30.5000E+010.5000E+010.2622E+021.
A5 24A6 24                   30.5000E+010.5000E+010.2622E+021.
A6 24A7 24                   30.5000E+010.5000E+010.2622E+021.
A7 24A8 24                   30.5000E+010.5000E+010.2622E+021.
A8 24A9 24                   30.5000E+010.5000E+010.2622E+021.
A9 24AA 24                   30.5000E+010.5000E+010.2622E+021.
A1 25A2 25                   30.5000E+010.5000E+010.3204E+021.
A2 25A3 25                   30.5000E+010.5000E+010.3204E+021.
A3 25A4 25                   30.5000E+010.5000E+010.3204E+021.
A4 25A5 25                   30.5000E+010.5000E+010.3204E+021.
A5 25A6 25                   30.5000E+010.5000E+010.3204E+021.
A6 25A7 25                   30.5000E+010.5000E+010.3204E+021.
A7 25A8 25                   30.5000E+010.5000E+010.3204E+021.
A8 25A9 25                   30.5000E+010.5000E+010.3204E+021.
A9 25AA 25                   30.5000E+010.5000E+010.3204E+021.
A1 26A2 26                   30.5000E+010.5000E+010.3912E+021.
A2 26A3 26                   30.5000E+010.5000E+010.3912E+021.
A3 26A4 26                   30.5000E+010.5000E+010.3912E+021.
A4 26A5 26                   30.5000E+010.5000E+010.3912E+021.
A5 26A6 26                   30.5000E+010.5000E+010.3912E+021.
A6 26A7 26                   30.5000E+010.5000E+010.3912E+021.
A7 26A8 26                   30.5000E+010.5000E+010.3912E+021.
A8 26A9 26                   30.5000E+010.5000E+010.3912E+021.
A9 26AA 26                   30.5000E+010.5000E+010.3912E+021.
A1 27A2 27                   30.5000E+010.5000E+010.4772E+021.
A2 27A3 27                   30.5000E+010.5000E+010.4772E+021.
A3 27A4 27                   30.5000E+010.5000E+010.4772E+021.
A4 27A5 27                   30.5000E+010.5000E+010.4772E+021.
A5 27A6 27                   30.5000E+010.5000E+010.4772E+021.
A6 27A7 27                   30.5000E+010.5000E+010.4772E+021.
A7 27A8 27                   30.5000E+010.5000E+010.4772E+021.
A8 27A9 27                   30.5000E+010.5000E+010.4772E+021.
A9 27AA 27                   30.5000E+010.5000E+010.4772E+021.
A1 28A2 28                   30.5000E+010.5000E+010.5816E+021.
A2 28A3 28                   30.5000E+010.5000E+010.5816E+021.
A3 28A4 28                   30.5000E+010.5000E+010.5816E+021.
A4 28A5 28                   30.5000E+010.5000E+010.5816E+021.
A5 28A6 28                   30.5000E+010.5000E+010.5816E+021.
A6 28A7 28                   30.5000E+010.5000E+010.5816E+021.
A7 28A8 28                   30.5000E+010.5000E+010.5816E+021.
A8 28A9 28                   30.5000E+010.5000E+010.5816E+021.
A9 28AA 28                   30.5000E+010.5000E+010.5816E+021.
A1 29A2 29                   30.5000E+010.5000E+010.7082E+021.
A2 29A3 29                   30.5000E+010.5000E+010.7082E+021.
A3 29A4 29                   30.5000E+010.5000E+010.7082E+021.
A4 29A5 29                   30.5000E+010.5000E+010.7082E+021.
A5 29A6 29                   30.5000E+010.5000E+010.7082E+021.
A6 29A7 29                   30.5000E+010.5000E+010.7082E+021.
A7 29A8 29                   30.5000E+010.5000E+010.7082E+021.
A8 29A9 29                   30.5000E+010.5000E+010.7082E+021.
A9 29AA 29                   30.5000E+010.5000E+010.7082E+021.
A1 30A2 30                   30.5000E+010.5000E+010.8619E+021.
A2 30A3 30                   30.5000E+010.5000E+010.8619E+021.
A3 30A4 30                   30.5000E+010.5000E+010.8619E+021.
A4 30A5 30                   30.5000E+010.5000E+010.8619E+021.
A5 30A6 30                   30.5000E+010.5000E+010.8619E+021.
A6 30A7 30                   30.5000E+010.5000E+010.8619E+021.
A7 30A8 30                   30.5000E+010.5000E+010.8619E+021.
A8 30A9 30                   30.5000E+010.5000E+010.8619E+021.
A9 30AA 30                   30.5000E+010.5000E+010.8619E+021.
A1 31A2 31                   30.5000E+010.5000E+010.1048E+031.
A2 31A3 31                   30.5000E+010.5000E+010.1048E+031.
A3 31A4 31                   30.5000E+010.5000E+010.1048E+031.
A4 31A5 31                   30.5000E+010.5000E+010.1048E+031.
A5 31A6 31                   30.5000E+010.5000E+010.1048E+031.
A6 31A7 31                   30.5000E+010.5000E+010.1048E+031.
A7 31A8 31                   30.5000E+010.5000E+010.1048E+031.
A8 31A9 31                   30.5000E+010.5000E+010.1048E+031.
A9 31AA 31                   30.5000E+010.5000E+010.1048E+031.
A1 32A2 32                   30.5000E+010.5000E+010.1274E+031.
A2 32A3 32                   30.5000E+010.5000E+010.1274E+031.
A3 32A4 32                   30.5000E+010.5000E+010.1274E+031.
A4 32A5 32                   30.5000E+010.5000E+010.1274E+031.
A5 32A6 32                   30.5000E+010.5000E+010.1274E+031.
A6 32A7 32                   30.5000E+010.5000E+010.1274E+031.
A7 32A8 32                   30.5000E+010.5000E+010.1274E+031.
A8 32A9 32                   30.5000E+010.5000E+010.1274E+031.
A9 32AA 32                   30.5000E+010.5000E+010.1274E+031.
A1 33A2 33                   30.5000E+010.5000E+010.1548E+031.
A2 33A3 33                   30.5000E+010.5000E+010.1548E+031.
A3 33A4 33                   30.5000E+010.5000E+010.1548E+031.
A4 33A5 33                   30.5000E+010.5000E+010.1548E+031.
A5 33A6 33                   30.5000E+010.5000E+010.1548E+031.
A6 33A7 33                   30.5000E+010.5000E+010.1548E+031.
A7 33A8 33                   30.5000E+010.5000E+010.1548E+031.
A8 33A9 33                   30.5000E+010.5000E+010.1548E+031.
A9 33AA 33                   30.5000E+010.5000E+010.1548E+031.
A1 34A2 34                   30.5000E+010.5000E+010.1880E+031.
A2 34A3 34                   30.5000E+010.5000E+010.1880E+031.
A3 34A4 34                   30.5000E+010.5000E+010.1880E+031.
A4 34A5 34                   30.5000E+010.5000E+010.1880E+031.
A5 34A6 34                   30.5000E+010.5000E+010.1880E+031.
A6 34A7 34                   30.5000E+010.5000E+010.1880E+031.
A7 34A8 34                   30.5000E+010.5000E+010.1880E+031.
A8 34A9 34                   30.5000E+010.5000E+010.1880E+031.
A9 34AA 34                   30.5000E+010.5000E+010.1880E+031.
A1 35A2 35                   30.5000E+010.5000E+010.2282E+031.
A2 35A3 35                   30.5000E+010.5000E+010.2282E+031.
A3 35A4 35                   30.5000E+010.5000E+010.2282E+031.
A4 35A5 35                   30.5000E+010.5000E+010.2282E+031.
A5 35A6 35                   30.5000E+010.5000E+010.2282E+031.
A6 35A7 35                   30.5000E+010.5000E+010.2282E+031.
A7 35A8 35                   30.5000E+010.5000E+010.2282E+031.
A8 35A9 35                   30.5000E+010.5000E+010.2282E+031.
A9 35AA 35                   30.5000E+010.5000E+010.2282E+031.
A1 36A2 36                   30.5000E+010.5000E+010.2768E+031.
A2 36A3 36                   30.5000E+010.5000E+010.2768E+031.
A3 36A4 36                   30.5000E+010.5000E+010.2768E+031.
A4 36A5 36                   30.5000E+010.5000E+010.2768E+031.
A5 36A6 36                   30.5000E+010.5000E+010.2768E+031.
A6 36A7 36                   30.5000E+010.5000E+010.2768E+031.
A7 36A8 36                   30.5000E+010.5000E+010.2768E+031.
A8 36A9 36                   30.5000E+010.5000E+010.2768E+031.
A9 36AA 36                   30.5000E+010.5000E+010.2768E+031.
A1 37A2 37                   30.5000E+010.5000E+010.3358E+031.
A2 37A3 37                   30.5000E+010.5000E+010.3358E+031.
A3 37A4 37                   30.5000E+010.5000E+010.3358E+031.
A4 37A5 37                   30.5000E+010.5000E+010.3358E+031.
A5 37A6 37                   30.5000E+010.5000E+010.3358E+031.
A6 37A7 37                   30.5000E+010.5000E+010.3358E+031.
A7 37A8 37                   30.5000E+010.5000E+010.3358E+031.
A8 37A9 37                   30.5000E+010.5000E+010.3358E+031.
A9 37AA 37                   30.5000E+010.5000E+010.3358E+031.
A1 38A2 38                   30.5000E+010.5000E+010.4072E+031.
A2 38A3 38                   30.5000E+010.5000E+010.4072E+031.
A3 38A4 38                   30.5000E+010.5000E+010.4072E+031.
A4 38A5 38                   30.5000E+010.5000E+010.4072E+031.
A5 38A6 38                   30.5000E+010.5000E+010.4072E+031.
A6 38A7 38                   30.5000E+010.5000E+010.4072E+031.
A7 38A8 38                   30.5000E+010.5000E+010.4072E+031.
A8 38A9 38                   30.5000E+010.5000E+010.4072E+031.
A9 38AA 38                   30.5000E+010.5000E+010.4072E+031.
A1 39A2 39                   30.5000E+010.5000E+010.4937E+031.
A2 39A3 39                   30.5000E+010.5000E+010.4937E+031.
A3 39A4 39                   30.5000E+010.5000E+010.4937E+031.
A4 39A5 39                   30.5000E+010.5000E+010.4937E+031.
A5 39A6 39                   30.5000E+010.5000E+010.4937E+031.
A6 39A7 39                   30.5000E+010.5000E+010.4937E+031.
A7 39A8 39                   30.5000E+010.5000E+010.4937E+031.
A8 39A9 39                   30.5000E+010.5000E+010.4937E+031.
A9 39AA 39                   30.5000E+010.5000E+010.4937E+031.
A1 40A2 40                   30.5000E+010.5000E+010.5983E+031.
A2 40A3 40                   30.5000E+010.5000E+010.5983E+031.
A3 40A4 40                   30.5000E+010.5000E+010.5983E+031.
A4 40A5 40                   30.5000E+010.5000E+010.5983E+031.
A5 40A6 40                   30.5000E+010.5000E+010.5983E+031.
A6 40A7 40                   30.5000E+010.5000E+010.5983E+031.
A7 40A8 40                   30.5000E+010.5000E+010.5983E+031.
A8 40A9 40                   30.5000E+010.5000E+010.5983E+031.
A9 40AA 40                   30.5000E+010.5000E+010.5983E+031.
A1 41A2 41                   30.5000E+010.5000E+010.7250E+031.
A2 41A3 41                   30.5000E+010.5000E+010.7250E+031.
A3 41A4 41                   30.5000E+010.5000E+010.7250E+031.
A4 41A5 41                   30.5000E+010.5000E+010.7250E+031.
A5 41A6 41                   30.5000E+010.5000E+010.7250E+031.
A6 41A7 41                   30.5000E+010.5000E+010.7250E+031.
A7 41A8 41                   30.5000E+010.5000E+010.7250E+031.
A8 41A9 41                   30.5000E+010.5000E+010.7250E+031.
A9 41AA 41                   30.5000E+010.5000E+010.7250E+031.
A1 42A2 42                   30.5000E+010.5000E+010.8784E+031.
A2 42A3 42                   30.5000E+010.5000E+010.8784E+031.
A3 42A4 42                   30.5000E+010.5000E+010.8784E+031.
A4 42A5 42                   30.5000E+010.5000E+010.8784E+031.
A5 42A6 42                   30.5000E+010.5000E+010.8784E+031.
A6 42A7 42                   30.5000E+010.5000E+010.8784E+031.
A7 42A8 42                   30.5000E+010.5000E+010.8784E+031.
A8 42A9 42                   30.5000E+010.5000E+010.8784E+031.
A9 42AA 42                   30.5000E+010.5000E+010.8784E+031.
A1 43A2 43                   30.5000E+010.5000E+010.1064E+041.
A2 43A3 43                   30.5000E+010.5000E+010.1064E+041.
A3 43A4 43                   30.5000E+010.5000E+010.1064E+041.
A4 43A5 43                   30.5000E+010.5000E+010.1064E+041.
A5 43A6 43                   30.5000E+010.5000E+010.1064E+041.
A6 43A7 43                   30.5000E+010.5000E+010.1064E+041.
A7 43A8 43                   30.5000E+010.5000E+010.1064E+041.
A8 43A9 43                   30.5000E+010.5000E+010.1064E+041.
A9 43AA 43                   30.5000E+010.5000E+010.1064E+041.
A1 44A2 44                   30.5000E+010.5000E+010.1289E+041.
A2 44A3 44                   30.5000E+010.5000E+010.1289E+041.
A3 44A4 44                   30.5000E+010.5000E+010.1289E+041.
A4 44A5 44                   30.5000E+010.5000E+010.1289E+041.
A5 44A6 44                   30.5000E+010.5000E+010.1289E+041.
A6 44A7 44                   30.5000E+010.5000E+010.1289E+041.
A7 44A8 44                   30.5000E+010.5000E+010.1289E+041.
A8 44A9 44                   30.5000E+010.5000E+010.1289E+041.
A9 44AA 44                   30.5000E+010.5000E+010.1289E+041.
A1 45A2 45                   30.5000E+010.5000E+010.1560E+041.
A2 45A3 45                   30.5000E+010.5000E+010.1560E+041.
A3 45A4 45                   30.5000E+010.5000E+010.1560E+041.
A4 45A5 45                   30.5000E+010.5000E+010.1560E+041.
A5 45A6 45                   30.5000E+010.5000E+010.1560E+041.
A6 45A7 45                   30.5000E+010.5000E+010.1560E+041.
A7 45A8 45                   30.5000E+010.5000E+010.1560E+041.
A8 45A9 45                   30.5000E+010.5000E+010.1560E+041.
A9 45AA 45                   30.5000E+010.5000E+010.1560E+041.
A1 46A2 46                   30.5000E+010.5000E+010.1889E+041.
A2 46A3 46                   30.5000E+010.5000E+010.1889E+041.
A3 46A4 46                   30.5000E+010.5000E+010.1889E+041.
A4 46A5 46                   30.5000E+010.5000E+010.1889E+041.
A5 46A6 46                   30.5000E+010.5000E+010.1889E+041.
A6 46A7 46                   30.5000E+010.5000E+010.1889E+041.
A7 46A8 46                   30.5000E+010.5000E+010.1889E+041.
A8 46A9 46                   30.5000E+010.5000E+010.1889E+041.
A9 46AA 46                   30.5000E+010.5000E+010.1889E+041.
A1 47A2 47                   30.5000E+010.5000E+010.2287E+041.
A2 47A3 47                   30.5000E+010.5000E+010.2287E+041.
A3 47A4 47                   30.5000E+010.5000E+010.2287E+041.
A4 47A5 47                   30.5000E+010.5000E+010.2287E+041.
A5 47A6 47                   30.5000E+010.5000E+010.2287E+041.
A6 47A7 47                   30.5000E+010.5000E+010.2287E+041.
A7 47A8 47                   30.5000E+010.5000E+010.2287E+041.
A8 47A9 47                   30.5000E+010.5000E+010.2287E+041.
A9 47AA 47                   30.5000E+010.5000E+010.2287E+041.
A1 48A2 48                   30.5000E+010.5000E+010.2768E+041.
A2 48A3 48                   30.5000E+010.5000E+010.2768E+041.
A3 48A4 48                   30.5000E+010.5000E+010.2768E+041.
A4 48A5 48                   30.5000E+010.5000E+010.2768E+041.
A5 48A6 48                   30.5000E+010.5000E+010.2768E+041.
A6 48A7 48                   30.5000E+010.5000E+010.2768E+041.
A7 48A8 48                   30.5000E+010.5000E+010.2768E+041.
A8 48A9 48                   30.5000E+010.5000E+010.2768E+041.
A9 48AA 48                   30.5000E+010.5000E+010.2768E+041.
A1 49A2 49                   30.5000E+010.5000E+010.3350E+041.
A2 49A3 49                   30.5000E+010.5000E+010.3350E+041.
A3 49A4 49                   30.5000E+010.5000E+010.3350E+041.
A4 49A5 49                   30.5000E+010.5000E+010.3350E+041.
A5 49A6 49                   30.5000E+010.5000E+010.3350E+041.
A6 49A7 49                   30.5000E+010.5000E+010.3350E+041.
A7 49A8 49                   30.5000E+010.5000E+010.3350E+041.
A8 49A9 49                   30.5000E+010.5000E+010.3350E+041.
A9 49AA 49                   30.5000E+010.5000E+010.3350E+041.
A1 50A2 50                   30.5000E+010.5000E+010.4055E+041.
A2 50A3 50                   30.5000E+010.5000E+010.4055E+041.
A3 50A4 50                   30.5000E+010.5000E+010.4055E+041.
A4 50A5 50                   30.5000E+010.5000E+010.4055E+041.
A5 50A6 50                   30.5000E+010.5000E+010.4055E+041.
A6 50A7 50                   30.5000E+010.5000E+010.4055E+041.
A7 50A8 50                   30.5000E+010.5000E+010.4055E+041.
A8 50A9 50                   30.5000E+010.5000E+010.4055E+041.
A9 50AA 50                   30.5000E+010.5000E+010.4055E+041.
A1 51A2 51                   30.5000E+010.5000E+010.4907E+041.
A2 51A3 51                   30.5000E+010.5000E+010.4907E+041.
A3 51A4 51                   30.5000E+010.5000E+010.4907E+041.
A4 51A5 51                   30.5000E+010.5000E+010.4907E+041.
A5 51A6 51                   30.5000E+010.5000E+010.4907E+041.
A6 51A7 51                   30.5000E+010.5000E+010.4907E+041.
A7 51A8 51                   30.5000E+010.5000E+010.4907E+041.
A8 51A9 51                   30.5000E+010.5000E+010.4907E+041.
A9 51AA 51                   30.5000E+010.5000E+010.4907E+041.
A1 52A2 52                   30.5000E+010.5000E+010.5937E+041.
A2 52A3 52                   30.5000E+010.5000E+010.5937E+041.
A3 52A4 52                   30.5000E+010.5000E+010.5937E+041.
A4 52A5 52                   30.5000E+010.5000E+010.5937E+041.
A5 52A6 52                   30.5000E+010.5000E+010.5937E+041.
A6 52A7 52                   30.5000E+010.5000E+010.5937E+041.
A7 52A8 52                   30.5000E+010.5000E+010.5937E+041.
A8 52A9 52                   30.5000E+010.5000E+010.5937E+041.
A9 52AA 52                   30.5000E+010.5000E+010.5937E+041.
A1 53A2 53                   30.5000E+010.5000E+010.7183E+041.
A2 53A3 53                   30.5000E+010.5000E+010.7183E+041.
A3 53A4 53                   30.5000E+010.5000E+010.7183E+041.
A4 53A5 53                   30.5000E+010.5000E+010.7183E+041.
A5 53A6 53                   30.5000E+010.5000E+010.7183E+041.
A6 53A7 53                   30.5000E+010.5000E+010.7183E+041.
A7 53A8 53                   30.5000E+010.5000E+010.7183E+041.
A8 53A9 53                   30.5000E+010.5000E+010.7183E+041.
A9 53AA 53                   30.5000E+010.5000E+010.7183E+041.
A1 54A2 54                   30.5000E+010.5000E+010.8691E+041.
A2 54A3 54                   30.5000E+010.5000E+010.8691E+041.
A3 54A4 54                   30.5000E+010.5000E+010.8691E+041.
A4 54A5 54                   30.5000E+010.5000E+010.8691E+041.
A5 54A6 54                   30.5000E+010.5000E+010.8691E+041.
A6 54A7 54                   30.5000E+010.5000E+010.8691E+041.
A7 54A8 54                   30.5000E+010.5000E+010.8691E+041.
A8 54A9 54                   30.5000E+010.5000E+010.8691E+041.
A9 54AA 54                   30.5000E+010.5000E+010.8691E+041.
A1 55A2 55                   30.5000E+010.5000E+010.1051E+051.
A2 55A3 55                   30.5000E+010.5000E+010.1051E+051.
A3 55A4 55                   30.5000E+010.5000E+010.1051E+051.
A4 55A5 55                   30.5000E+010.5000E+010.1051E+051.
A5 55A6 55                   30.5000E+010.5000E+010.1051E+051.
A6 55A7 55                   30.5000E+010.5000E+010.1051E+051.
A7 55A8 55                   30.5000E+010.5000E+010.1051E+051.
A8 55A9 55                   30.5000E+010.5000E+010.1051E+051.
A9 55AA 55                   30.5000E+010.5000E+010.1051E+051.
A1 56A2 56                   30.5000E+010.5000E+010.1272E+051.
A2 56A3 56                   30.5000E+010.5000E+010.1272E+051.
A3 56A4 56                   30.5000E+010.5000E+010.1272E+051.
A4 56A5 56                   30.5000E+010.5000E+010.1272E+051.
A5 56A6 56                   30.5000E+010.5000E+010.1272E+051.
A6 56A7 56                   30.5000E+010.5000E+010.1272E+051.
A7 56A8 56                   30.5000E+010.5000E+010.1272E+051.
A8 56A9 56                   30.5000E+010.5000E+010.1272E+051.
A9 56AA 56                   30.5000E+010.5000E+010.1272E+051.
A1 57A2 57                   30.5000E+010.5000E+010.1539E+051.
A2 57A3 57                   30.5000E+010.5000E+010.1539E+051.
A3 57A4 57                   30.5000E+010.5000E+010.1539E+051.
A4 57A5 57                   30.5000E+010.5000E+010.1539E+051.
A5 57A6 57                   30.5000E+010.5000E+010.1539E+051.
A6 57A7 57                   30.5000E+010.5000E+010.1539E+051.
A7 57A8 57                   30.5000E+010.5000E+010.1539E+051.
A8 57A9 57                   30.5000E+010.5000E+010.1539E+051.
A9 57AA 57                   30.5000E+010.5000E+010.1539E+051.
A1 58A2 58                   30.5000E+010.5000E+010.1861E+051.
A2 58A3 58                   30.5000E+010.5000E+010.1861E+051.
A3 58A4 58                   30.5000E+010.5000E+010.1861E+051.
A4 58A5 58                   30.5000E+010.5000E+010.1861E+051.
A5 58A6 58                   30.5000E+010.5000E+010.1861E+051.
A6 58A7 58                   30.5000E+010.5000E+010.1861E+051.
A7 58A8 58                   30.5000E+010.5000E+010.1861E+051.
A8 58A9 58                   30.5000E+010.5000E+010.1861E+051.
A9 58AA 58                   30.5000E+010.5000E+010.1861E+051.
A1 59A2 59                   30.5000E+010.5000E+010.2251E+051.
A2 59A3 59                   30.5000E+010.5000E+010.2251E+051.
A3 59A4 59                   30.5000E+010.5000E+010.2251E+051.
A4 59A5 59                   30.5000E+010.5000E+010.2251E+051.
A5 59A6 59                   30.5000E+010.5000E+010.2251E+051.
A6 59A7 59                   30.5000E+010.5000E+010.2251E+051.
A7 59A8 59                   30.5000E+010.5000E+010.2251E+051.
A8 59A9 59                   30.5000E+010.5000E+010.2251E+051.
A9 59AA 59                   30.5000E+010.5000E+010.2251E+051.
A1 60A2 60                   30.5000E+010.5000E+010.2723E+051.
A2 60A3 60                   30.5000E+010.5000E+010.2723E+051.
A3 60A4 60                   30.5000E+010.5000E+010.2723E+051.
A4 60A5 60                   30.5000E+010.5000E+010.2723E+051.
A5 60A6 60                   30.5000E+010.5000E+010.2723E+051.
A6 60A7 60                   30.5000E+010.5000E+010.2723E+051.
A7 60A8 60                   30.5000E+010.5000E+010.2723E+051.
A8 60A9 60                   30.5000E+010.5000E+010.2723E+051.
A9 60AA 60                   30.5000E+010.5000E+010.2723E+051.
A1 61A2 61                   30.5000E+010.5000E+010.3293E+051.
A2 61A3 61                   30.5000E+010.5000E+010.3293E+051.
A3 61A4 61                   30.5000E+010.5000E+010.3293E+051.
A4 61A5 61                   30.5000E+010.5000E+010.3293E+051.
A5 61A6 61                   30.5000E+010.5000E+010.3293E+051.
A6 61A7 61                   30.5000E+010.5000E+010.3293E+051.
A7 61A8 61                   30.5000E+010.5000E+010.3293E+051.
A8 61A9 61                   30.5000E+010.5000E+010.3293E+051.
A9 61AA 61                   30.5000E+010.5000E+010.3293E+051.
A1 62A2 62                   30.5000E+010.5000E+010.3983E+051.
A2 62A3 62                   30.5000E+010.5000E+010.3983E+051.
A3 62A4 62                   30.5000E+010.5000E+010.3983E+051.
A4 62A5 62                   30.5000E+010.5000E+010.3983E+051.
A5 62A6 62                   30.5000E+010.5000E+010.3983E+051.
A6 62A7 62                   30.5000E+010.5000E+010.3983E+051.
A7 62A8 62                   30.5000E+010.5000E+010.3983E+051.
A8 62A9 62                   30.5000E+010.5000E+010.3983E+051.
A9 62AA 62                   30.5000E+010.5000E+010.3983E+051.
A1 63A2 63                   30.5000E+010.5000E+010.4817E+051.
A2 63A3 63                   30.5000E+010.5000E+010.4817E+051.
A3 63A4 63                   30.5000E+010.5000E+010.4817E+051.
A4 63A5 63                   30.5000E+010.5000E+010.4817E+051.
A5 63A6 63                   30.5000E+010.5000E+010.4817E+051.
A6 63A7 63                   30.5000E+010.5000E+010.4817E+051.
A7 63A8 63                   30.5000E+010.5000E+010.4817E+051.
A8 63A9 63                   30.5000E+010.5000E+010.4817E+051.
A9 63AA 63                   30.5000E+010.5000E+010.4817E+051.
A1 64A2 64                   30.5000E+010.5000E+010.5826E+051.
A2 64A3 64                   30.5000E+010.5000E+010.5826E+051.
A3 64A4 64                   30.5000E+010.5000E+010.5826E+051.
A4 64A5 64                   30.5000E+010.5000E+010.5826E+051.
A5 64A6 64                   30.5000E+010.5000E+010.5826E+051.
A6 64A7 64                   30.5000E+010.5000E+010.5826E+051.
A7 64A8 64                   30.5000E+010.5000E+010.5826E+051.
A8 64A9 64                   30.5000E+010.5000E+010.5826E+051.
A9 64AA 64                   30.5000E+010.5000E+010.5826E+051.
A1 65A2 65                   30.5000E+010.5000E+010.7046E+051.
A2 65A3 65                   30.5000E+010.5000E+010.7046E+051.
A3 65A4 65                   30.5000E+010.5000E+010.7046E+051.
A4 65A5 65                   30.5000E+010.5000E+010.7046E+051.
A5 65A6 65                   30.5000E+010.5000E+010.7046E+051.
A6 65A7 65                   30.5000E+010.5000E+010.7046E+051.
A7 65A8 65                   30.5000E+010.5000E+010.7046E+051.
A8 65A9 65                   30.5000E+010.5000E+010.7046E+051.
A9 65AA 65                   30.5000E+010.5000E+010.7046E+051.
A1 66A2 66                   30.5000E+010.5000E+010.8521E+051.
A2 66A3 66                   30.5000E+010.5000E+010.8521E+051.
A3 66A4 66                   30.5000E+010.5000E+010.8521E+051.
A4 66A5 66                   30.5000E+010.5000E+010.8521E+051.
A5 66A6 66                   30.5000E+010.5000E+010.8521E+051.
A6 66A7 66                   30.5000E+010.5000E+010.8521E+051.
A7 66A8 66                   30.5000E+010.5000E+010.8521E+051.
A8 66A9 66                   30.5000E+010.5000E+010.8521E+051.
A9 66AA 66                   30.5000E+010.5000E+010.8521E+051.
A1 67A2 67                   30.5000E+010.5000E+010.1030E+061.
A2 67A3 67                   30.5000E+010.5000E+010.1030E+061.
A3 67A4 67                   30.5000E+010.5000E+010.1030E+061.
A4 67A5 67                   30.5000E+010.5000E+010.1030E+061.
A5 67A6 67                   30.5000E+010.5000E+010.1030E+061.
A6 67A7 67                   30.5000E+010.5000E+010.1030E+061.
A7 67A8 67                   30.5000E+010.5000E+010.1030E+061.
A8 67A9 67                   30.5000E+010.5000E+010.1030E+061.
A9 67AA 67                   30.5000E+010.5000E+010.1030E+061.
A1 68A2 68                   30.5000E+010.5000E+010.1246E+061.
A2 68A3 68                   30.5000E+010.5000E+010.1246E+061.
A3 68A4 68                   30.5000E+010.5000E+010.1246E+061.
A4 68A5 68                   30.5000E+010.5000E+010.1246E+061.
A5 68A6 68                   30.5000E+010.5000E+010.1246E+061.
A6 68A7 68                   30.5000E+010.5000E+010.1246E+061.
A7 68A8 68                   30.5000E+010.5000E+010.1246E+061.
A8 68A9 68                   30.5000E+010.5000E+010.1246E+061.
A9 68AA 68                   30.5000E+010.5000E+010.1246E+061.
A1 69A2 69                   30.5000E+010.5000E+010.1507E+061.
A2 69A3 69                   30.5000E+010.5000E+010.1507E+061.
A3 69A4 69                   30.5000E+010.5000E+010.1507E+061.
A4 69A5 69                   30.5000E+010.5000E+010.1507E+061.
A5 69A6 69                   30.5000E+010.5000E+010.1507E+061.
A6 69A7 69                   30.5000E+010.5000E+010.1507E+061.
A7 69A8 69                   30.5000E+010.5000E+010.1507E+061.
A8 69A9 69                   30.5000E+010.5000E+010.1507E+061.
A9 69AA 69                   30.5000E+010.5000E+010.1507E+061.
A1 70A2 70                   30.5000E+010.5000E+010.1822E+061.
A2 70A3 70                   30.5000E+010.5000E+010.1822E+061.
A3 70A4 70                   30.5000E+010.5000E+010.1822E+061.
A4 70A5 70                   30.5000E+010.5000E+010.1822E+061.
A5 70A6 70                   30.5000E+010.5000E+010.1822E+061.
A6 70A7 70                   30.5000E+010.5000E+010.1822E+061.
A7 70A8 70                   30.5000E+010.5000E+010.1822E+061.
A8 70A9 70                   30.5000E+010.5000E+010.1822E+061.
A9 70AA 70                   30.5000E+010.5000E+010.1822E+061.
A1 71A2 71                   30.5000E+010.5000E+010.2204E+061.
A2 71A3 71                   30.5000E+010.5000E+010.2204E+061.
A3 71A4 71                   30.5000E+010.5000E+010.2204E+061.
A4 71A5 71                   30.5000E+010.5000E+010.2204E+061.
A5 71A6 71                   30.5000E+010.5000E+010.2204E+061.
A6 71A7 71                   30.5000E+010.5000E+010.2204E+061.
A7 71A8 71                   30.5000E+010.5000E+010.2204E+061.
A8 71A9 71                   30.5000E+010.5000E+010.2204E+061.
A9 71AA 71                   30.5000E+010.5000E+010.2204E+061.
A1 72A2 72                   30.5000E+010.5000E+010.2665E+061.
A2 72A3 72                   30.5000E+010.5000E+010.2665E+061.
A3 72A4 72                   30.5000E+010.5000E+010.2665E+061.
A4 72A5 72                   30.5000E+010.5000E+010.2665E+061.
A5 72A6 72                   30.5000E+010.5000E+010.2665E+061.
A6 72A7 72                   30.5000E+010.5000E+010.2665E+061.
A7 72A8 72                   30.5000E+010.5000E+010.2665E+061.
A8 72A9 72                   30.5000E+010.5000E+010.2665E+061.
A9 72AA 72                   30.5000E+010.5000E+010.2665E+061.
A1 73A2 73                   30.5000E+010.5000E+010.3222E+061.
A2 73A3 73                   30.5000E+010.5000E+010.3222E+061.
A3 73A4 73                   30.5000E+010.5000E+010.3222E+061.
A4 73A5 73                   30.5000E+010.5000E+010.3222E+061.
A5 73A6 73                   30.5000E+010.5000E+010.3222E+061.
A6 73A7 73                   30.5000E+010.5000E+010.3222E+061.
A7 73A8 73                   30.5000E+010.5000E+010.3222E+061.
A8 73A9 73                   30.5000E+010.5000E+010.3222E+061.
A9 73AA 73                   30.5000E+010.5000E+010.3222E+061.
A1 74A2 74                   30.5000E+010.5000E+010.3896E+061.
A2 74A3 74                   30.5000E+010.5000E+010.3896E+061.
A3 74A4 74                   30.5000E+010.5000E+010.3896E+061.
A4 74A5 74                   30.5000E+010.5000E+010.3896E+061.
A5 74A6 74                   30.5000E+010.5000E+010.3896E+061.
A6 74A7 74                   30.5000E+010.5000E+010.3896E+061.
A7 74A8 74                   30.5000E+010.5000E+010.3896E+061.
A8 74A9 74                   30.5000E+010.5000E+010.3896E+061.
A9 74AA 74                   30.5000E+010.5000E+010.3896E+061.
A1 75A2 75                   30.5000E+010.5000E+010.4711E+061.
A2 75A3 75                   30.5000E+010.5000E+010.4711E+061.
A3 75A4 75                   30.5000E+010.5000E+010.4711E+061.
A4 75A5 75                   30.5000E+010.5000E+010.4711E+061.
A5 75A6 75                   30.5000E+010.5000E+010.4711E+061.
A6 75A7 75                   30.5000E+010.5000E+010.4711E+061.
A7 75A8 75                   30.5000E+010.5000E+010.4711E+061.
A8 75A9 75                   30.5000E+010.5000E+010.4711E+061.
A9 75AA 75                   30.5000E+010.5000E+010.4711E+061.
A1 76A2 76                   30.5000E+010.5000E+010.5697E+061.
A2 76A3 76                   30.5000E+010.5000E+010.5697E+061.
A3 76A4 76                   30.5000E+010.5000E+010.5697E+061.
A4 76A5 76                   30.5000E+010.5000E+010.5697E+061.
A5 76A6 76                   30.5000E+010.5000E+010.5697E+061.
A6 76A7 76                   30.5000E+010.5000E+010.5697E+061.
A7 76A8 76                   30.5000E+010.5000E+010.5697E+061.
A8 76A9 76                   30.5000E+010.5000E+010.5697E+061.
A9 76AA 76                   30.5000E+010.5000E+010.5697E+061.
A1 77A2 77                   30.5000E+010.5000E+010.6889E+061.
A2 77A3 77                   30.5000E+010.5000E+010.6889E+061.
A3 77A4 77                   30.5000E+010.5000E+010.6889E+061.
A4 77A5 77                   30.5000E+010.5000E+010.6889E+061.
A5 77A6 77                   30.5000E+010.5000E+010.6889E+061.
A6 77A7 77                   30.5000E+010.5000E+010.6889E+061.
A7 77A8 77                   30.5000E+010.5000E+010.6889E+061.
A8 77A9 77                   30.5000E+010.5000E+010.6889E+061.
A9 77AA 77                   30.5000E+010.5000E+010.6889E+061.
A1 78A2 78                   30.5000E+010.5000E+010.8330E+061.
A2 78A3 78                   30.5000E+010.5000E+010.8330E+061.
A3 78A4 78                   30.5000E+010.5000E+010.8330E+061.
A4 78A5 78                   30.5000E+010.5000E+010.8330E+061.
A5 78A6 78                   30.5000E+010.5000E+010.8330E+061.
A6 78A7 78                   30.5000E+010.5000E+010.8330E+061.
A7 78A8 78                   30.5000E+010.5000E+010.8330E+061.
A8 78A9 78                   30.5000E+010.5000E+010.8330E+061.
A9 78AA 78                   30.5000E+010.5000E+010.8330E+061.
A1 79A2 79                   30.5000E+010.5000E+010.1007E+071.
A2 79A3 79                   30.5000E+010.5000E+010.1007E+071.
A3 79A4 79                   30.5000E+010.5000E+010.1007E+071.
A4 79A5 79                   30.5000E+010.5000E+010.1007E+071.
A5 79A6 79                   30.5000E+010.5000E+010.1007E+071.
A6 79A7 79                   30.5000E+010.5000E+010.1007E+071.
A7 79A8 79                   30.5000E+010.5000E+010.1007E+071.
A8 79A9 79                   30.5000E+010.5000E+010.1007E+071.
A9 79AA 79                   30.5000E+010.5000E+010.1007E+071.
A1 80A2 80                   30.5000E+010.5000E+010.1218E+071.
A2 80A3 80                   30.5000E+010.5000E+010.1218E+071.
A3 80A4 80                   30.5000E+010.5000E+010.1218E+071.
A4 80A5 80                   30.5000E+010.5000E+010.1218E+071.
A5 80A6 80                   30.5000E+010.5000E+010.1218E+071.
A6 80A7 80                   30.5000E+010.5000E+010.1218E+071.
A7 80A8 80                   30.5000E+010.5000E+010.1218E+071.
A8 80A9 80                   30.5000E+010.5000E+010.1218E+071.
A9 80AA 80                   30.5000E+010.5000E+010.1218E+071.
A1 81A2 81                   30.5000E+010.5000E+010.1473E+071.
A2 81A3 81                   30.5000E+010.5000E+010.1473E+071.
A3 81A4 81                   30.5000E+010.5000E+010.1473E+071.
A4 81A5 81                   30.5000E+010.5000E+010.1473E+071.
A5 81A6 81                   30.5000E+010.5000E+010.1473E+071.
A6 81A7 81                   30.5000E+010.5000E+010.1473E+071.
A7 81A8 81                   30.5000E+010.5000E+010.1473E+071.
A8 81A9 81                   30.5000E+010.5000E+010.1473E+071.
A9 81AA 81                   30.5000E+010.5000E+010.1473E+071.
A1 82A2 82                   30.5000E+010.5000E+010.1781E+071.
A2 82A3 82                   30.5000E+010.5000E+010.1781E+071.
A3 82A4 82                   30.5000E+010.5000E+010.1781E+071.
A4 82A5 82                   30.5000E+010.5000E+010.1781E+071.
A5 82A6 82                   30.5000E+010.5000E+010.1781E+071.
A6 82A7 82                   30.5000E+010.5000E+010.1781E+071.
A7 82A8 82                   30.5000E+010.5000E+010.1781E+071.
A8 82A9 82                   30.5000E+010.5000E+010.1781E+071.
A9 82AA 82                   30.5000E+010.5000E+010.1781E+071.
A1 83A2 83                   30.5000E+010.5000E+010.2153E+071.
A2 83A3 83                   30.5000E+010.5000E+010.2153E+071.
A3 83A4 83                   30.5000E+010.5000E+010.2153E+071.
A4 83A5 83                   30.5000E+010.5000E+010.2153E+071.
A5 83A6 83                   30.5000E+010.5000E+010.2153E+071.
A6 83A7 83                   30.5000E+010.5000E+010.2153E+071.
A7 83A8 83                   30.5000E+010.5000E+010.2153E+071.
A8 83A9 83                   30.5000E+010.5000E+010.2153E+071.
A9 83AA 83                   30.5000E+010.5000E+010.2153E+071.
A1 84A2 84                   30.5000E+010.5000E+010.2603E+071.
A2 84A3 84                   30.5000E+010.5000E+010.2603E+071.
A3 84A4 84                   30.5000E+010.5000E+010.2603E+071.
A4 84A5 84                   30.5000E+010.5000E+010.2603E+071.
A5 84A6 84                   30.5000E+010.5000E+010.2603E+071.
A6 84A7 84                   30.5000E+010.5000E+010.2603E+071.
A7 84A8 84                   30.5000E+010.5000E+010.2603E+071.
A8 84A9 84                   30.5000E+010.5000E+010.2603E+071.
A9 84AA 84                   30.5000E+010.5000E+010.2603E+071.
A1 85A2 85                   30.5000E+010.5000E+010.3148E+071.
A2 85A3 85                   30.5000E+010.5000E+010.3148E+071.
A3 85A4 85                   30.5000E+010.5000E+010.3148E+071.
A4 85A5 85                   30.5000E+010.5000E+010.3148E+071.
A5 85A6 85                   30.5000E+010.5000E+010.3148E+071.
A6 85A7 85                   30.5000E+010.5000E+010.3148E+071.
A7 85A8 85                   30.5000E+010.5000E+010.3148E+071.
A8 85A9 85                   30.5000E+010.5000E+010.3148E+071.
A9 85AA 85                   30.5000E+010.5000E+010.3148E+071.
A1 86A2 86                   30.5000E+010.5000E+010.3806E+071.
A2 86A3 86                   30.5000E+010.5000E+010.3806E+071.
A3 86A4 86                   30.5000E+010.5000E+010.3806E+071.
A4 86A5 86                   30.5000E+010.5000E+010.3806E+071.
A5 86A6 86                   30.5000E+010.5000E+010.3806E+071.
A6 86A7 86                   30.5000E+010.5000E+010.3806E+071.
A7 86A8 86                   30.5000E+010.5000E+010.3806E+071.
A8 86A9 86                   30.5000E+010.5000E+010.3806E+071.
A9 86AA 86                   30.5000E+010.5000E+010.3806E+071.
A1 87A2 87                   30.5000E+010.5000E+010.4602E+071.
A2 87A3 87                   30.5000E+010.5000E+010.4602E+071.
A3 87A4 87                   30.5000E+010.5000E+010.4602E+071.
A4 87A5 87                   30.5000E+010.5000E+010.4602E+071.
A5 87A6 87                   30.5000E+010.5000E+010.4602E+071.
A6 87A7 87                   30.5000E+010.5000E+010.4602E+071.
A7 87A8 87                   30.5000E+010.5000E+010.4602E+071.
A8 87A9 87                   30.5000E+010.5000E+010.4602E+071.
A9 87AA 87                   30.5000E+010.5000E+010.4602E+071.
A1 88A2 88                   30.5000E+010.5000E+010.5565E+071.
A2 88A3 88                   30.5000E+010.5000E+010.5565E+071.
A3 88A4 88                   30.5000E+010.5000E+010.5565E+071.
A4 88A5 88                   30.5000E+010.5000E+010.5565E+071.
A5 88A6 88                   30.5000E+010.5000E+010.5565E+071.
A6 88A7 88                   30.5000E+010.5000E+010.5565E+071.
A7 88A8 88                   30.5000E+010.5000E+010.5565E+071.
A8 88A9 88                   30.5000E+010.5000E+010.5565E+071.
A9 88AA 88                   30.5000E+010.5000E+010.5565E+071.
A1 89A2 89                   30.5000E+010.5000E+010.6728E+071.
A2 89A3 89                   30.5000E+010.5000E+010.6728E+071.
A3 89A4 89                   30.5000E+010.5000E+010.6728E+071.
A4 89A5 89                   30.5000E+010.5000E+010.6728E+071.
A5 89A6 89                   30.5000E+010.5000E+010.6728E+071.
A6 89A7 89                   30.5000E+010.5000E+010.6728E+071.
A7 89A8 89                   30.5000E+010.5000E+010.6728E+071.
A8 89A9 89                   30.5000E+010.5000E+010.6728E+071.
A9 89AA 89                   30.5000E+010.5000E+010.6728E+071.
A1 90A2 90                   30.5000E+010.5000E+010.8136E+071.
A2 90A3 90                   30.5000E+010.5000E+010.8136E+071.
A3 90A4 90                   30.5000E+010.5000E+010.8136E+071.
A4 90A5 90                   30.5000E+010.5000E+010.8136E+071.
A5 90A6 90                   30.5000E+010.5000E+010.8136E+071.
A6 90A7 90                   30.5000E+010.5000E+010.8136E+071.
A7 90A8 90                   30.5000E+010.5000E+010.8136E+071.
A8 90A9 90                   30.5000E+010.5000E+010.8136E+071.
A9 90AA 90                   30.5000E+010.5000E+010.8136E+071.
A1 91A2 91                   30.5000E+010.5000E+010.9837E+071.
A2 91A3 91                   30.5000E+010.5000E+010.9837E+071.
A3 91A4 91                   30.5000E+010.5000E+010.9837E+071.
A4 91A5 91                   30.5000E+010.5000E+010.9837E+071.
A5 91A6 91                   30.5000E+010.5000E+010.9837E+071.
A6 91A7 91                   30.5000E+010.5000E+010.9837E+071.
A7 91A8 91                   30.5000E+010.5000E+010.9837E+071.
A8 91A9 91                   30.5000E+010.5000E+010.9837E+071.
A9 91AA 91                   30.5000E+010.5000E+010.9837E+071.
A1 92A2 92                   30.5000E+010.5000E+010.1189E+081.
A2 92A3 92                   30.5000E+010.5000E+010.1189E+081.
A3 92A4 92                   30.5000E+010.5000E+010.1189E+081.
A4 92A5 92                   30.5000E+010.5000E+010.1189E+081.
A5 92A6 92                   30.5000E+010.5000E+010.1189E+081.
A6 92A7 92                   30.5000E+010.5000E+010.1189E+081.
A7 92A8 92                   30.5000E+010.5000E+010.1189E+081.
A8 92A9 92                   30.5000E+010.5000E+010.1189E+081.
A9 92AA 92                   30.5000E+010.5000E+010.1189E+081.
A1 93A2 93                   30.5000E+010.5000E+010.1438E+081.
A2 93A3 93                   30.5000E+010.5000E+010.1438E+081.
A3 93A4 93                   30.5000E+010.5000E+010.1438E+081.
A4 93A5 93                   30.5000E+010.5000E+010.1438E+081.
A5 93A6 93                   30.5000E+010.5000E+010.1438E+081.
A6 93A7 93                   30.5000E+010.5000E+010.1438E+081.
A7 93A8 93                   30.5000E+010.5000E+010.1438E+081.
A8 93A9 93                   30.5000E+010.5000E+010.1438E+081.
A9 93AA 93                   30.5000E+010.5000E+010.1438E+081.
A1 94A2 94                   30.5000E+010.5000E+010.1739E+081.
A2 94A3 94                   30.5000E+010.5000E+010.1739E+081.
A3 94A4 94                   30.5000E+010.5000E+010.1739E+081.
A4 94A5 94                   30.5000E+010.5000E+010.1739E+081.
A5 94A6 94                   30.5000E+010.5000E+010.1739E+081.
A6 94A7 94                   30.5000E+010.5000E+010.1739E+081.
A7 94A8 94                   30.5000E+010.5000E+010.1739E+081.
A8 94A9 94                   30.5000E+010.5000E+010.1739E+081.
A9 94AA 94                   30.5000E+010.5000E+010.1739E+081.
A1 95A2 95                   30.5000E+010.5000E+010.2103E+081.
A2 95A3 95                   30.5000E+010.5000E+010.2103E+081.
A3 95A4 95                   30.5000E+010.5000E+010.2103E+081.
A4 95A5 95                   30.5000E+010.5000E+010.2103E+081.
A5 95A6 95                   30.5000E+010.5000E+010.2103E+081.
A6 95A7 95                   30.5000E+010.5000E+010.2103E+081.
A7 95A8 95                   30.5000E+010.5000E+010.2103E+081.
A8 95A9 95                   30.5000E+010.5000E+010.2103E+081.
A9 95AA 95                   30.5000E+010.5000E+010.2103E+081.
A1 96A2 96                   30.5000E+010.5000E+010.2542E+081.
A2 96A3 96                   30.5000E+010.5000E+010.2542E+081.
A3 96A4 96                   30.5000E+010.5000E+010.2542E+081.
A4 96A5 96                   30.5000E+010.5000E+010.2542E+081.
A5 96A6 96                   30.5000E+010.5000E+010.2542E+081.
A6 96A7 96                   30.5000E+010.5000E+010.2542E+081.
A7 96A8 96                   30.5000E+010.5000E+010.2542E+081.
A8 96A9 96                   30.5000E+010.5000E+010.2542E+081.
A9 96AA 96                   30.5000E+010.5000E+010.2542E+081.
A1 97A2 97                   30.5000E+010.5000E+010.3074E+081.
A2 97A3 97                   30.5000E+010.5000E+010.3074E+081.
A3 97A4 97                   30.5000E+010.5000E+010.3074E+081.
A4 97A5 97                   30.5000E+010.5000E+010.3074E+081.
A5 97A6 97                   30.5000E+010.5000E+010.3074E+081.
A6 97A7 97                   30.5000E+010.5000E+010.3074E+081.
A7 97A8 97                   30.5000E+010.5000E+010.3074E+081.
A8 97A9 97                   30.5000E+010.5000E+010.3074E+081.
A9 97AA 97                   30.5000E+010.5000E+010.3074E+081.
A1 98A2 98                   30.5000E+010.5000E+010.3717E+081.
A2 98A3 98                   30.5000E+010.5000E+010.3717E+081.
A3 98A4 98                   30.5000E+010.5000E+010.3717E+081.
A4 98A5 98                   30.5000E+010.5000E+010.3717E+081.
A5 98A6 98                   30.5000E+010.5000E+010.3717E+081.
A6 98A7 98                   30.5000E+010.5000E+010.3717E+081.
A7 98A8 98                   30.5000E+010.5000E+010.3717E+081.
A8 98A9 98                   30.5000E+010.5000E+010.3717E+081.
A9 98AA 98                   30.5000E+010.5000E+010.3717E+081.
A1 99A2 99                   30.5000E+010.5000E+010.4494E+081.
A2 99A3 99                   30.5000E+010.5000E+010.4494E+081.
A3 99A4 99                   30.5000E+010.5000E+010.4494E+081.
A4 99A5 99                   30.5000E+010.5000E+010.4494E+081.
A5 99A6 99                   30.5000E+010.5000E+010.4494E+081.
A6 99A7 99                   30.5000E+010.5000E+010.4494E+081.
A7 99A8 99                   30.5000E+010.5000E+010.4494E+081.
A8 99A9 99                   30.5000E+010.5000E+010.4494E+081.
A9 99AA 99                   30.5000E+010.5000E+010.4494E+081.
A11 0A21 0                   30.5000E+010.5000E+010.5434E+081.
A21 0A31 0                   30.5000E+010.5000E+010.5434E+081.
A31 0A41 0                   30.5000E+010.5000E+010.5434E+081.
A41 0A51 0                   30.5000E+010.5000E+010.5434E+081.
A51 0A61 0                   30.5000E+010.5000E+010.5434E+081.
A61 0A71 0                   30.5000E+010.5000E+010.5434E+081.
A71 0A81 0                   30.5000E+010.5000E+010.5434E+081.
A81 0A91 0                   30.5000E+010.5000E+010.5434E+081.
A91 0AA1 0                   30.5000E+010.5000E+010.5434E+081.
+++  
    1    2  101  102  201  202  301  302  401  402  501  502  601  602  701  702
  801  802  901  902    2    3  102  103  202  203  302  303  402  403  502  503
  602  603  702  703  802  803  902  903    3    4  103  104  203  204  303  304
  403  404  503  504  603  604  703  704  803  804  903  904    4    5  104  105
  204  205  304  305  404  405  504  505  604  605  704  705  804  805  904  905
    5    6  105  106  205  206  305  306  405  406  505  506  605  606  705  706
  805  806  905  906    6    7  106  107  206  207  306  307  406  407  506  507
  606  607  706  707  806  807  906  907    7    8  107  108  207  208  307  308
  407  408  507  508  607  608  707  708  807  808  907  908    8    9  108  109
  208  209  308  309  408  409  508  509  608  609  708  709  808  809  908  909
    9   10  109  110  209  210  309  310  409  410  509  510  609  610  709  710
  809  810  909  910   10   11  110  111  210  211  310  311  410  411  510  511
  610  611  710  711  810  811  910  911   11   12  111  112  211  212  311  312
  411  412  511  512  611  612  711  712  811  812  911  912   12   13  112  113
  212  213  312  313  412  413  512  513  612  613  712  713  812  813  912  913
   13   14  113  114  213  214  313  314  413  414  513  514  613  614  713  714
  813  814  913  914   14   15  114  115  214  215  314  315  414  415  514  515
  614  615  714  715  814  815  914  915   15   16  115  116  215  216  315  316
  415  416  515  516  615  616  715  716  815  816  915  916   16   17  116  117
  216  217  316  317  416  417  516  517  616  617  716  717  816  817  916  917
   17   18  117  118  217  218  317  318  417  418  517  518  617  618  717  718
  817  818  917  918   18   19  118  119  218  219  318  319  418  419  518  519
  618  619  718  719  818  819  918  919   19   20  119  120  219  220  319  320
  419  420  519  520  619  620  719  720  819  820  919  920   20   21  120  121
  220  221  320  321  420  421  520  521  620  621  720  721  820  821  920  921
   21   22  121  122  221  222  321  322  421  422  521  522  621  622  721  722
  821  822  921  922   22   23  122  123  222  223  322  323  422  423  522  523
  622  623  722  723  822  823  922  923   23   24  123  124  223  224  323  324
  423  424  523  524  623  624  723  724  823  824  923  924   24   25  124  125
  224  225  324  325  424  425  524  525  624  625  724  725  824  825  924  925
   25   26  125  126  225  226  325  326  425  426  525  526  625  626  725  726
  825  826  925  926   26   27  126  127  226  227  326  327  426  427  526  527
  626  627  726  727  826  827  926  927   27   28  127  128  227  228  327  328
  427  428  527  528  627  628  727  728  827  828  927  928   28   29  128  129
  228  229  328  329  428  429  528  529  628  629  728  729  828  829  928  929
   29   30  129  130  229  230  329  330  429  430  529  530  629  630  729  730
  829  830  929  930   30   31  130  131  230  231  330  331  430  431  530  531
  630  631  730  731  830  831  930  931   31   32  131  132  231  232  331  332
  431  432  531  532  631  632  731  732  831  832  931  932   32   33  132  133
  232  233  332  333  432  433  532  533  632  633  732  733  832  833  932  933
   33   34  133  134  233  234  333  334  433  434  533  534  633  634  733  734
  833  834  933  934   34   35  134  135  234  235  334  335  434  435  534  535
  634  635  734  735  834  835  934  935   35   36  135  136  235  236  335  336
  435  436  535  536  635  636  735  736  835  836  935  936   36   37  136  137
  236  237  336  337  436  437  536  537  636  637  736  737  836  837  936  937
   37   38  137  138  237  238  337  338  437  438  537  538  637  638  737  738
  837  838  937  938   38   39  138  139  238  239  338  339  438  439  538  539
  638  639  738  739  838  839  938  939   39   40  139  140  239  240  339  340
  439  440  539  540  639  640  739  740  839  840  939  940   40   41  140  141
  240  241  340  341  440  441  540  541  640  641  740  741  840  841  940  941
   41   42  141  142  241  242  341  342  441  442  541  542  641  642  741  742
  841  842  941  942   42   43  142  143  242  243  342  343  442  443  542  543
  642  643  742  743  842  843  942  943   43   44  143  144  243  244  343  344
  443  444  543  544  643  644  743  744  843  844  943  944   44   45  144  145
  244  245  344  345  444  445  544  545  644  645  744  745  844  845  944  945
   45   46  145  146  245  246  345  346  445  446  545  546  645  646  745  746
  845  846  945  946   46   47  146  147  246  247  346  347  446  447  546  547
  646  647  746  747  846  847  946  947   47   48  147  148  247  248  347  348
  447  448  547  548  647  648  747  748  847  848  947  948   48   49  148  149
  248  249  348  349  448  449  548  549  648  649  748  749  848  849  948  949
   49   50  149  150  249  250  349  350  449  450  549  550  649  650  749  750
  849  850  949  950   50   51  150  151  250  251  350  351  450  451  550  551
  650  651  750  751  850  851  950  951   51   52  151  152  251  252  351  352
  451  452  551  552  651  652  751  752  851  852  951  952   52   53  152  153
  252  253  352  353  452  453  552  553  652  653  752  753  852  853  952  953
   53   54  153  154  253  254  353  354  453  454  553  554  653  654  753  754
  853  854  953  954   54   55  154  155  254  255  354  355  454  455  554  555
  654  655  754  755  854  855  954  955   55   56  155  156  255  256  355  356
  455  456  555  556  655  656  755  756  855  856  955  956   56   57  156  157
  256  257  356  357  456  457  556  557  656  657  756  757  856  857  956  957
   57   58  157  158  257  258  357  358  457  458  557  558  657  658  757  758
  857  858  957  958   58   59  158  159  258  259  358  359  458  459  558  559
  658  659  758  759  858  859  958  959   59   60  159  160  259  260  359  360
  459  460  559  560  659  660  759  760  859  860  959  960   60   61  160  161
  260  261  360  361  460  461  560  561  660  661  760  761  860  861  960  961
   61   62  161  162  261  262  361  362  461  462  561  562  661  662  761  762
  861  862  961  962   62   63  162  163  262  263  362  363  462  463  562  563
  662  663  762  763  862  863  962  963   63   64  163  164  263  264  363  364
  463  464  563  564  663  664  763  764  863  864  963  964   64   65  164  165
  264  265  364  365  464  465  564  565  664  665  764  765  864  865  964  965
   65   66  165  166  265  266  365  366  465  466  565  566  665  666  765  766
  865  866  965  966   66   67  166  167  266  267  366  367  466  467  566  567
  666  667  766  767  866  867  966  967   67   68  167  168  267  268  367  368
  467  468  567  568  667  668  767  768  867  868  967  968   68   69  168  169
  268  269  368  369  468  469  568  569  668  669  768  769  868  869  968  969
   69   70  169  170  269  270  369  370  469  470  569  570  669  670  769  770
  869  870  969  970   70   71  170  171  270  271  370  371  470  471  570  571
  670  671  770  771  870  871  970  971   71   72  171  172  271  272  371  372
  471  472  571  572  671  672  771  772  871  872  971  972   72   73  172  173
  272  273  372  373  472  473  572  573  672  673  772  773  872  873  972  973
   73   74  173  174  273  274  373  374  473  474  573  574  673  674  773  774
  873  874  973  974   74   75  174  175  274  275  374  375  474  475  574  575
  674  675  774  775  874  875  974  975   75   76  175  176  275  276  375  376
  475  476  575  576  675  676  775  776  875  876  975  976   76   77  176  177
  276  277  376  377  476  477  576  577  676  677  776  777  876  877  976  977
   77   78  177  178  277  278  377  378  477  478  577  578  677  678  777  778
  877  878  977  978   78   79  178  179  278  279  378  379  478  479  578  579
  678  679  778  779  878  879  978  979   79   80  179  180  279  280  379  380
  479  480  579  580  679  680  779  780  879  880  979  980   80   81  180  181
  280  281  380  381  480  481  580  581  680  681  780  781  880  881  980  981
   81   82  181  182  281  282  381  382  481  482  581  582  681  682  781  782
  881  882  981  982   82   83  182  183  282  283  382  383  482  483  582  583
  682  683  782  783  882  883  982  983   83   84  183  184  283  284  383  384
  483  484  583  584  683  684  783  784  883  884  983  984   84   85  184  185
  284  285  384  385  484  485  584  585  684  685  784  785  884  885  984  985
   85   86  185  186  285  286  385  386  485  486  585  586  685  686  785  786
  885  886  985  986   86   87  186  187  286  287  386  387  486  487  586  587
  686  687  786  787  886  887  986  987   87   88  187  188  287  288  387  388
  487  488  587  588  687  688  787  788  887  888  987  988   88   89  188  189
  288  289  388  389  488  489  588  589  688  689  788  789  888  889  988  989
   89   90  189  190  289  290  389  390  489  490  589  590  689  690  789  790
  889  890  989  990   90   91  190  191  290  291  390  391  490  491  590  591
  690  691  790  791  890  891  990  991   91   92  191  192  291  292  391  392
  491  492  591  592  691  692  791  792  891  892  991  992   92   93  192  193
  292  293  392  393  492  493  592  593  692  693  792  793  892  893  992  993
   93   94  193  194  293  294  393  394  493  494  593  594  693  694  793  794
  893  894  993  994   94   95  194  195  294  295  394  395  494  495  594  595
  694  695  794  795  894  895  994  995   95   96  195  196  295  296  395  396
  495  496  595  596  695  696  795  796  895  896  995  996   96   97  196  197
  296  297  396  397  496  497  596  597  696  697  796  797  896  897  996  997
   97   98  197  198  297  298  397  398  497  498  597  598  697  698  797  798
  897  898  997  998   98   99  198  199  298  299  398  399  498  499  598  599
  698  699  798  799  898  899  998  999   99  100  199  200  299  300  399  400
  499  500  599  600  699  700  799  800  899  900  999 1000    1  101  101  201
  201  301  301  401  401  501  501  601  601  701  701  801  801  901    2  102
  102  202  202  302  302  402  402  502  502  602  602  702  702  802  802  902
    3  103  103  203  203  303  303  403  403  503  503  603  603  703  703  803
  803  903    4  104  104  204  204  304  304  404  404  504  504  604  604  704
  704  804  804  904    5  105  105  205  205  305  305  405  405  505  505  605
  605  705  705  805  805  905    6  106  106  206  206  306  306  406  406  506
  506  606  606  706  706  806  806  906    7  107  107  207  207  307  307  407
  407  507  507  607  607  707  707  807  807  907    8  108  108  208  208  308
  308  408  408  508  508  608  608  708  708  808  808  908    9  109  109  209
  209  309  309  409  409  509  509  609  609  709  709  809  809  909   10  110
  110  210  210  310  310  410  410  510  510  610  610  710  710  810  810  910
   11  111  111  211  211  311  311  411  411  511  511  611  611  711  711  811
  811  911   12  112  112  212  212  312  312  412  412  512  512  612  612  712
  712  812  812  912   13  113  113  213  213  313  313  413  413  513  513  613
  613  713  713  813  813  913   14  114  114  214  214  314  314  414  414  514
  514  614  614  714  714  814  814  914   15  115  115  215  215  315  315  415
  415  515  515  615  615  715  715  815  815  915   16  116  116  216  216  316
  316  416  416  516  516  616  616  716  716  816  816  916   17  117  117  217
  217  317  317  417  417  517  517  617  617  717  717  817  817  917   18  118
  118  218  218  318  318  418  418  518  518  618  618  718  718  818  818  918
   19  119  119  219  219  319  319  419  419  519  519  619  619  719  719  819
  819  919   20  120  120  220  220  320  320  420  420  520  520  620  620  720
  720  820  820  920   21  121  121  221  221  321  321  421  421  521  521  621
  621  721  721  821  821  921   22  122  122  222  222  322  322  422  422  522
  522  622  622  722  722  822  822  922   23  123  123  223  223  323  323  423
  423  523  523  623  623  723  723  823  823  923   24  124  124  224  224  324
  324  424  424  524  524  624  624  724  724  824  824  924   25  125  125  225
  225  325  325  425  425  525  525  625  625  725  725  825  825  925   26  126
  126  226  226  326  326  426  426  526  526  626  626  726  726  826  826  926
   27  127  127  227  227  327  327  427  427  527  527  627  627  727  727  827
  827  927   28  128  128  228  228  328  328  428  428  528  528  628  628  728
  728  828  828  928   29  129  129  229  229  329  329  429  429  529  529  629
  629  729  729  829  829  929   30  130  130  230  230  330  330  430  430  530
  530  630  630  730  730  830  830  930   31  131  131  231  231  331  331  431
  431  531  531  631  631  731  731  831  831  931   32  132  132  232  232  332
  332  432  432  532  532  632  632  732  732  832  832  932   33  133  133  233
  233  333  333  433  433  533  533  633  633  733  733  833  833  933   34  134
  134  234  234  334  334  434  434  534  534  634  634  734  734  834  834  934
   35  135  135  235  235  335  335  435  435  535  535  635  635  735  735  835
  835  935   36  136  136  236  236  336  336  436  436  536  536  636  636  736
  736  836  836  936   37  137  137  237  237  337  337  437  437  537  537  637
  637  737  737  837  837  937   38  138  138  238  238  338  338  438  438  538
  538  638  638  738  738  838  838  938   39  139  139  239  239  339  339  439
  439  539  539  639  639  739  739  839  839  939   40  140  140  240  240  340
  340  440  440  540  540  640  640  740  740  840  840  940   41  141  141  241
  241  341  341  441  441  541  541  641  641  741  741  841  841  941   42  142
  142  242  242  342  342  442  442  542  542  642  642  742  742  842  842  942
   43  143  143  243  243  343  343  443  443  543  543  643  643  743  743  843
  843  943   44  144  144  244  244  344  344  444  444  544  544  644  644  744
  744  844  844  944   45  145  145  245  245  345  345  445  445  545  545  645
  645  745  745  845  845  945   46  146  146  246  246  346  346  446  446  546
  546  646  646  746  746  846  846  946   47  147  147  247  247  347  347  447
  447  547  547  647  647  747  747  847  847  947   48  148  148  248  248  348
  348  448  448  548  548  648  648  748  748  848  848  948   49  149  149  249
  249  349  349  449  449  549  549  649  649  749  749  849  849  949   50  150
  150  250  250  350  350  450  450  550  550  650  650  750  750  850  850  950
   51  151  151  251  251  351  351  451  451  551  551  651  651  751  751  851
  851  951   52  152  152  252  252  352  352  452  452  552  552  652  652  752
  752  852  852  952   53  153  153  253  253  353  353  453  453  553  553  653
  653  753  753  853  853  953   54  154  154  254  254  354  354  454  454  554
  554  654  654  754  754  854  854  954   55  155  155  255  255  355  355  455
  455  555  555  655  655  755  755  855  855  955   56  156  156  256  256  356
  356  456  456  556  556  656  656  756  756  856  856  956   57  157  157  257
  257  357  357  457  457  557  557  657  657  757  757  857  857  957   58  158
  158  258  258  358  358  458  458  558  558  658  658  758  758  858  858  958
   59  159  159  259  259  359  359  459  459  559  559  659  659  759  759  859
  859  959   60  160  160  260  260  360  360  460  460  560  560  660  660  760
  760  860  860  960   61  161  161  261  261  361  361  461  461  561  561  661
  661  761  761  861  861  961   62  162  162  262  262  362  362  462  462  562
  562  662  662  762  762  862  862  962   63  163  163  263  263  363  363  463
  463  563  563  663  663  763  763  863  863  963   64  164  164  264  264  364
  364  464  464  564  564  664  664  764  764  864  864  964   65  165  165  265
  265  365  365  465  465  565  565  665  665  765  765  865  865  965   66  166
  166  266  266  366  366  466  466  566  566  666  666  766  766  866  866  966
   67  167  167  267  267  367  367  467  467  567  567  667  667  767  767  867
  867  967   68  168  168  268  268  368  368  468  468  568  568  668  668  768
  768  868  868  968   69  169  169  269  269  369  369  469  469  569  569  669
  669  769  769  869  869  969   70  170  170  270  270  370  370  470  470  570
  570  670  670  770  770  870  870  970   71  171  171  271  271  371  371  471
  471  571  571  671  671  771  771  871  871  971   72  172  172  272  272  372
  372  472  472  572  572  672  672  772  772  872  872  972   73  173  173  273
  273  373  373  473  473  573  573  673  673  773  773  873  873  973   74  174
  174  274  274  374  374  474  474  574  574  674  674  774  774  874  874  974
   75  175  175  275  275  375  375  475  475  575  575  675  675  775  775  875
  875  975   76  176  176  276  276  376  376  476  476  576  576  676  676  776
  776  876  876  976   77  177  177  277  277  377  377  477  477  577  577  677
  677  777  777  877  877  977   78  178  178  278  278  378  378  478  478  578
  578  678  678  778  778  878  878  978   79  179  179  279  279  379  379  479
  479  579  579  679  679  779  779  879  879  979   80  180  180  280  280  380
  380  480  480  580  580  680  680  780  780  880  880  980   81  181  181  281
  281  381  381  481  481  581  581  681  681  781  781  881  881  981   82  182
  182  282  282  382  382  482  482  582  582  682  682  782  782  882  882  982
   83  183  183  283  283  383  383  483  483  583  583  683  683  783  783  883
  883  983   84  184  184  284  284  384  384  484  484  584  584  684  684  784
  784  884  884  984   85  185  185  285  285  385  385  485  485  585  585  685
  685  785  785  885  885  985   86  186  186  286  286  386  386  486  486  586
  586  686  686  786  786  886  886  986   87  187  187  287  287  387  387  487
  487  587  587  687  687  787  787  887  887  987   88  188  188  288  288  388
  388  488  488  588  588  688  688  788  788  888  888  988   89  189  189  289
  289  389  389  489  489  589  589  689  689  789  789  889  889  989   90  190
  190  290  290  390  390  490  490  590  590  690  690  790  790  890  890  990
   91  191  191  291  291  391  391  491  491  591  591  691  691  791  791  891
  891  991   92  192  192  292  292  392  392  492  492  592  592  692  692  792
  792  892  892  992   93  193  193  293  293  393  393  493  493  593  593  693
  693  793  793  893  893  993   94  194  194  294  294  394  394  494  494  594
  594  694  694  794  794  894  894  994   95  195  195  295  295  395  395  495
  495  595  595  695  695  795  795  895  895  995   96  196  196  296  296  396
  396  496  496  596  596  696  696  796  796  896  896  996   97  197  197  297
  297  397  397  497  497  597  597  697  697  797  797  897  897  997   98  198
  198  298  298  398  398  498  498  598  598  698  698  798  798  898  898  998
   99  199  199  299  299  399  399  499  499  599  599  699  699  799  799  899
  899  999  100  200  200  300  300  400  400  500  500  600  600  700  700  800
  800  900  900 1000
