# Supplementary material for: CO2 geological storage site selection and long-term potential assessment framework based on TOUGH2/ECO2N
Source: PLoS One. 2025 Apr 24;20(4):e0321715. doi: 10.1371/journal.pone.0321715 (PMC12021137; doi:10.1371/journal.pone.0321715)
Supplement: S1 File — (ZIP) [file pone.0321715.s001.zip › moni/SAVE]

INCON -- INITIAL CONDITIONS FOR 1000 ELEMENTS AT TIME  0.315360E+11
A1  1           0.18800061E+00 0.38000000E-13 0.38000000E-13 0.38000000E-13
 0.2003278687651E+08 0.1002286610316E+02 0.1059395447385E+02 0.7000000000000E+02
A1  2           0.18800198E+00 0.38000000E-13 0.38000000E-13 0.38000000E-13
 0.2003278687647E+08 0.1001675236806E+02 0.1059758639995E+02 0.7000000000000E+02
A1  3           0.18800216E+00 0.38000000E-13 0.38000000E-13 0.38000000E-13
 0.2003278687636E+08 0.1001468907976E+02 0.1059864607268E+02 0.7000000000000E+02
A1  4           0.18800226E+00 0.38000000E-13 0.38000000E-13 0.38000000E-13
 0.2003278687618E+08 0.1001252962750E+02 0.1059962456620E+02 0.7000000000000E+02
A1  5           0.18800237E+00 0.38000000E-13 0.38000000E-13 0.38000000E-13
 0.2003278687589E+08 0.1001163782867E+02 0.1059966143504E+02 0.7000000000000E+02
A1  6           0.18800239E+00 0.38000000E-13 0.38000000E-13 0.38000000E-13
 0.2003278687548E+08 0.1001092704764E+02 0.1059938189305E+02 0.7000000000000E+02
A1  7           0.18800241E+00 0.38000000E-13 0.38000000E-13 0.38000000E-13
 0.2003278687491E+08 0.1001058247929E+02 0.1059863715900E+02 0.7000000000000E+02
A1  8           0.18800243E+00 0.38000000E-13 0.38000000E-13 0.38000000E-13
 0.2003278687412E+08 0.1001012211462E+02 0.1059768312866E+02 0.7000000000000E+02
A1  9           0.18800244E+00 0.38000000E-13 0.38000000E-13 0.38000000E-13
 0.2003278687307E+08 0.1001027053509E+02 0.1059604947573E+02 0.7000000000000E+02
A1 10           0.18800243E+00 0.38000000E-13 0.38000000E-13 0.38000000E-13
 0.2003278687168E+08 0.1000953766126E+02 0.1059460779084E+02 0.7000000000000E+02
A1 11           0.18800247E+00 0.38000000E-13 0.38000000E-13 0.38000000E-13
 0.2003278686987E+08 0.1000845002735E+02 0.1059302260138E+02 0.7000000000000E+02
A1 12           0.18800248E+00 0.38000000E-13 0.38000000E-13 0.38000000E-13
 0.2003278686751E+08 0.1000662327638E+02 0.1059151888017E+02 0.7000000000000E+02
A1 13           0.18800252E+00 0.38000000E-13 0.38000000E-13 0.38000000E-13
 0.2003278686450E+08 0.1000401828167E+02 0.1059012754041E+02 0.7000000000000E+02
A1 14           0.18800252E+00 0.38000000E-13 0.38000000E-13 0.38000000E-13
 0.2003278686065E+08 0.2691155450750E+00 0.1058928204934E+02 0.7000000000000E+02
A1 15           0.18800251E+00 0.38000000E-13 0.38000000E-13 0.38000000E-13
 0.2003278685578E+08 0.2355813630281E+00 0.1058614208294E+02 0.7000000000000E+02
A1 16           0.18800252E+00 0.38000000E-13 0.38000000E-13 0.38000000E-13
 0.2003278684966E+08 0.1622899028880E+00 0.1058338491817E+02 0.7000000000000E+02
A1 17           0.18800254E+00 0.38000000E-13 0.38000000E-13 0.38000000E-13
 0.2003278684201E+08 0.2647946344380E+00 0.1058621708609E+02 0.7000000000000E+02
A1 18           0.18800254E+00 0.38000000E-13 0.38000000E-13 0.38000000E-13
 0.2003278683271E+08 0.1000612896040E+02 0.1058562603559E+02 0.7000000000000E+02
A1 19           0.18800255E+00 0.38000000E-13 0.38000000E-13 0.38000000E-13
 0.2003278682145E+08 0.2711843919359E+00 0.1059089387483E+02 0.7000000000000E+02
A1 20           0.18800255E+00 0.38000000E-13 0.38000000E-13 0.38000000E-13
 0.2003278680783E+08 0.2041591196023E+00 0.1059061806366E+02 0.7000000000000E+02
A1 21           0.18800256E+00 0.38000000E-13 0.38000000E-13 0.38000000E-13
 0.2003278679137E+08 0.1000299552226E+02 0.1059139628780E+02 0.7000000000000E+02
A1 22           0.18800256E+00 0.38000000E-13 0.38000000E-13 0.38000000E-13
 0.2003278677173E+08 0.2218904869558E+00 0.1059399955971E+02 0.7000000000000E+02
A1 23           0.18800257E+00 0.38000000E-13 0.38000000E-13 0.38000000E-13
 0.2003278674820E+08 0.1000104124759E+02 0.1059413922344E+02 0.7000000000000E+02
A1 24           0.18800257E+00 0.38000000E-13 0.38000000E-13 0.38000000E-13
 0.2003278671971E+08 0.2567165692909E+00 0.1059161859037E+02 0.7000000000000E+02
A1 25           0.18800257E+00 0.38000000E-13 0.38000000E-13 0.38000000E-13
 0.2003278668456E+08 0.1873123032484E+00 0.1058644940690E+02 0.7000000000000E+02
A1 26           0.18800258E+00 0.38000000E-13 0.38000000E-13 0.38000000E-13
 0.2003278664102E+08 0.2650415035800E+00 0.1059439636077E+02 0.7000000000000E+02
A1 27           0.18800258E+00 0.38000000E-13 0.38000000E-13 0.38000000E-13
 0.2003278659009E+08 0.2575935954882E+00 0.1060079599242E+02 0.7000000000000E+02
A1 28           0.18800259E+00 0.38000000E-13 0.38000000E-13 0.38000000E-13
 0.2003278653075E+08 0.2582558264844E+00 0.1059932917996E+02 0.7000000000000E+02
A1 29           0.18800259E+00 0.38000000E-13 0.38000000E-13 0.38000000E-13
 0.2003278645884E+08 0.2123565131374E+00 0.1059091302827E+02 0.7000000000000E+02
A1 30           0.18800259E+00 0.38000000E-13 0.38000000E-13 0.38000000E-13
 0.2003278636899E+08 0.2571700949058E+00 0.1059976433984E+02 0.7000000000000E+02
A1 31           0.18800259E+00 0.38000000E-13 0.38000000E-13 0.38000000E-13
 0.2003278626522E+08 0.2454311547002E+00 0.1059705587039E+02 0.7000000000000E+02
A1 32           0.18800259E+00 0.38000000E-13 0.38000000E-13 0.38000000E-13
 0.2003278613962E+08 0.2261877593497E+00 0.1059211824034E+02 0.7000000000000E+02
A1 33           0.18800260E+00 0.38000000E-13 0.38000000E-13 0.38000000E-13
 0.2003278598576E+08 0.2466772105540E+00 0.1059574813460E+02 0.7000000000000E+02
A1 34           0.18800260E+00 0.38000000E-13 0.38000000E-13 0.38000000E-13
 0.2003278580507E+08 0.2200110859791E+00 0.1058884445914E+02 0.7000000000000E+02
A1 35           0.18800260E+00 0.38000000E-13 0.38000000E-13 0.38000000E-13
 0.2003278558275E+08 0.2368174227229E+00 0.1059146050621E+02 0.7000000000000E+02
A1 36           0.18800260E+00 0.38000000E-13 0.38000000E-13 0.38000000E-13
 0.2003278532188E+08 0.2345198115524E+00 0.1058975044930E+02 0.7000000000000E+02
A1 37           0.18800260E+00 0.38000000E-13 0.38000000E-13 0.38000000E-13
 0.2003278501103E+08 0.2309268116609E+00 0.1058766211176E+02 0.7000000000000E+02
A1 38           0.18800261E+00 0.38000000E-13 0.38000000E-13 0.38000000E-13
 0.2003278464125E+08 0.2303202942335E+00 0.1058618708846E+02 0.7000000000000E+02
A1 39           0.18800261E+00 0.38000000E-13 0.38000000E-13 0.38000000E-13
 0.2003278420423E+08 0.2237438472731E+00 0.1058328050941E+02 0.7000000000000E+02
A1 40           0.18800261E+00 0.38000000E-13 0.38000000E-13 0.38000000E-13
 0.2003278368594E+08 0.2207358301426E+00 0.1058113003556E+02 0.7000000000000E+02
A1 41           0.18800261E+00 0.38000000E-13 0.38000000E-13 0.38000000E-13
 0.2003278307502E+08 0.2167329015480E+00 0.1057870303109E+02 0.7000000000000E+02
A1 42           0.18800261E+00 0.38000000E-13 0.38000000E-13 0.38000000E-13
 0.2003278235585E+08 0.2114283001108E+00 0.1057594980920E+02 0.7000000000000E+02
A1 43           0.18800261E+00 0.38000000E-13 0.38000000E-13 0.38000000E-13
 0.2003278150974E+08 0.2115272101346E+00 0.1057452024227E+02 0.7000000000000E+02
A1 44           0.18800262E+00 0.38000000E-13 0.38000000E-13 0.38000000E-13
 0.2003278052277E+08 0.2053036300459E+00 0.1057172506959E+02 0.7000000000000E+02
A1 45           0.18800262E+00 0.38000000E-13 0.38000000E-13 0.38000000E-13
 0.2003277936520E+08 0.1995791450418E+00 0.1056919943556E+02 0.7000000000000E+02
A1 46           0.18800263E+00 0.38000000E-13 0.38000000E-13 0.38000000E-13
 0.2003277800943E+08 0.1952176587495E+00 0.1056713507034E+02 0.7000000000000E+02
A1 47           0.18800263E+00 0.38000000E-13 0.38000000E-13 0.38000000E-13
 0.2003277642307E+08 0.1560172235494E+00 0.1055683982847E+02 0.7000000000000E+02
A1 48           0.18800263E+00 0.38000000E-13 0.38000000E-13 0.38000000E-13
 0.2003277448672E+08 0.6338360981768E-01 0.1053436505443E+02 0.7000000000000E+02
A1 49           0.18800263E+00 0.38000000E-13 0.38000000E-13 0.38000000E-13
 0.2003277196103E+08 0.5984573312790E-01 0.1053289186692E+02 0.7000000000000E+02
A1 50           0.18800263E+00 0.38000000E-13 0.38000000E-13 0.38000000E-13
 0.2003276897520E+08 0.5981291916780E-01 0.1053235653877E+02 0.7000000000000E+02
A1 51           0.18800263E+00 0.38000000E-13 0.38000000E-13 0.38000000E-13
 0.2003276545067E+08 0.5982768687501E-01 0.1053188971162E+02 0.7000000000000E+02
A1 52           0.18800264E+00 0.38000000E-13 0.38000000E-13 0.38000000E-13
 0.2003276128084E+08 0.5984210306456E-01 0.1053146137433E+02 0.7000000000000E+02
A1 53           0.18800264E+00 0.38000000E-13 0.38000000E-13 0.38000000E-13
 0.2003275633733E+08 0.5985503628671E-01 0.1053105880793E+02 0.7000000000000E+02
A1 54           0.18800265E+00 0.38000000E-13 0.38000000E-13 0.38000000E-13
 0.2003275046428E+08 0.5986647938320E-01 0.1053067196635E+02 0.7000000000000E+02
A1 55           0.18800265E+00 0.38000000E-13 0.38000000E-13 0.38000000E-13
 0.2003274347481E+08 0.5987658271967E-01 0.1053029258552E+02 0.7000000000000E+02
A1 56           0.18800265E+00 0.38000000E-13 0.38000000E-13 0.38000000E-13
 0.2003273514518E+08 0.5988558164056E-01 0.1052991355840E+02 0.7000000000000E+02
A1 57           0.18800265E+00 0.38000000E-13 0.38000000E-13 0.38000000E-13
 0.2003272520609E+08 0.5989360426057E-01 0.1052952912057E+02 0.7000000000000E+02
A1 58           0.18800266E+00 0.38000000E-13 0.38000000E-13 0.38000000E-13
 0.2003271333337E+08 0.5990077690333E-01 0.1052913607119E+02 0.7000000000000E+02
A1 59           0.18800266E+00 0.38000000E-13 0.38000000E-13 0.38000000E-13
 0.2003269914857E+08 0.5990728603724E-01 0.1052873424844E+02 0.7000000000000E+02
A1 60           0.18800266E+00 0.38000000E-13 0.38000000E-13 0.38000000E-13
 0.2003268218079E+08 0.5991319008090E-01 0.1052831980320E+02 0.7000000000000E+02
A1 61           0.18800267E+00 0.38000000E-13 0.38000000E-13 0.38000000E-13
 0.2003266187048E+08 0.5991858482509E-01 0.1052787855750E+02 0.7000000000000E+02
A1 62           0.18800267E+00 0.38000000E-13 0.38000000E-13 0.38000000E-13
 0.2003263758609E+08 0.5992360702784E-01 0.1052738805903E+02 0.7000000000000E+02
A1 63           0.18800267E+00 0.38000000E-13 0.38000000E-13 0.38000000E-13
 0.2003260853444E+08 0.5992827717649E-01 0.1052682174483E+02 0.7000000000000E+02
A1 64           0.18800267E+00 0.38000000E-13 0.38000000E-13 0.38000000E-13
 0.2003257379480E+08 0.5993267730919E-01 0.1052615352573E+02 0.7000000000000E+02
A1 65           0.18800267E+00 0.38000000E-13 0.38000000E-13 0.38000000E-13
 0.2003253225528E+08 0.5993684449764E-01 0.1052535697449E+02 0.7000000000000E+02
A1 66           0.18800267E+00 0.38000000E-13 0.38000000E-13 0.38000000E-13
 0.2003248266187E+08 0.5994084730813E-01 0.1052440529854E+02 0.7000000000000E+02
A1 67           0.18800267E+00 0.38000000E-13 0.38000000E-13 0.38000000E-13
 0.2003242354037E+08 0.5994469718442E-01 0.1052326871832E+02 0.7000000000000E+02
A1 68           0.18800267E+00 0.38000000E-13 0.38000000E-13 0.38000000E-13
 0.2003235314620E+08 0.5994844946081E-01 0.1052191277162E+02 0.7000000000000E+02
A1 69           0.18800266E+00 0.38000000E-13 0.38000000E-13 0.38000000E-13
 0.2003226950485E+08 0.5995214603873E-01 0.1052029866369E+02 0.7000000000000E+02
A1 70           0.18800266E+00 0.38000000E-13 0.38000000E-13 0.38000000E-13
 0.2003217035961E+08 0.5995578676224E-01 0.1051838239662E+02 0.7000000000000E+02
A1 71           0.18800265E+00 0.38000000E-13 0.38000000E-13 0.38000000E-13
 0.2003205311592E+08 0.5995938072154E-01 0.1051611581527E+02 0.7000000000000E+02
A1 72           0.18800264E+00 0.38000000E-13 0.38000000E-13 0.38000000E-13
 0.2003191479479E+08 0.5996275347560E-01 0.1051345816086E+02 0.7000000000000E+02
A1 73           0.18800263E+00 0.38000000E-13 0.38000000E-13 0.38000000E-13
 0.2003175211105E+08 0.5996539883379E-01 0.1051042118419E+02 0.7000000000000E+02
A1 74           0.18800262E+00 0.38000000E-13 0.38000000E-13 0.38000000E-13
 0.2003156132789E+08 0.5996752707932E-01 0.1050686137998E+02 0.7000000000000E+02
A1 75           0.18800260E+00 0.38000000E-13 0.38000000E-13 0.38000000E-13
 0.2003133804615E+08 0.5996919331965E-01 0.1050290442607E+02 0.7000000000000E+02
A1 76           0.18800259E+00 0.38000000E-13 0.38000000E-13 0.38000000E-13
 0.2003107726078E+08 0.5997053389884E-01 0.1049835125664E+02 0.7000000000000E+02
A1 77           0.18800256E+00 0.38000000E-13 0.38000000E-13 0.38000000E-13
 0.2003077291980E+08 0.5997229224387E-01 0.1049275625735E+02 0.7000000000000E+02
A1 78           0.18800254E+00 0.38000000E-13 0.38000000E-13 0.38000000E-13
 0.2003041703955E+08 0.5997414931808E-01 0.1048662886622E+02 0.7000000000000E+02
A1 79           0.18800251E+00 0.38000000E-13 0.38000000E-13 0.38000000E-13
 0.2003000133522E+08 0.5997634548090E-01 0.1047783561195E+02 0.7000000000000E+02
A1 80           0.18800247E+00 0.38000000E-13 0.38000000E-13 0.38000000E-13
 0.2002950969441E+08 0.5997966862966E-01 0.1046318830910E+02 0.7000000000000E+02
A1 81           0.18800242E+00 0.38000000E-13 0.38000000E-13 0.38000000E-13
 0.2002890588108E+08 0.5998415873581E-01 0.1044219926446E+02 0.7000000000000E+02
A1 82           0.18800236E+00 0.38000000E-13 0.38000000E-13 0.38000000E-13
 0.2002813345005E+08 0.5998862211235E-01 0.1043106592781E+02 0.7000000000000E+02
A1 83           0.18800228E+00 0.38000000E-13 0.38000000E-13 0.38000000E-13
 0.2002720210468E+08 0.5998956692389E-01 0.1041676237435E+02 0.7000000000000E+02
A1 84           0.18800219E+00 0.38000000E-13 0.38000000E-13 0.38000000E-13
 0.2002605972308E+08 0.5998960141947E-01 0.1039387550244E+02 0.7000000000000E+02
A1 85           0.18800206E+00 0.38000000E-13 0.38000000E-13 0.38000000E-13
 0.2002456930470E+08 0.5998961846743E-01 0.1037166725703E+02 0.7000000000000E+02
A1 86           0.18800190E+00 0.38000000E-13 0.38000000E-13 0.38000000E-13
 0.2002263391311E+08 0.5998962848519E-01 0.1034143763636E+02 0.7000000000000E+02
A1 87           0.18800168E+00 0.38000000E-13 0.38000000E-13 0.38000000E-13
 0.2001995454182E+08 0.5998963605392E-01 0.1029760242373E+02 0.7000000000000E+02
A1 88           0.18800132E+00 0.38000000E-13 0.38000000E-13 0.38000000E-13
 0.2001574267429E+08 0.5998964090943E-01 0.1022410450788E+02 0.7000000000000E+02
A1 89           0.18800052E+00 0.38000000E-13 0.38000000E-13 0.38000000E-13
 0.2000626696532E+08 0.5998964481589E-01 0.1005909617040E+02 0.7000000000000E+02
A1 90           0.18799998E+00 0.38000000E-13 0.38000000E-13 0.38000000E-13
 0.1999989533568E+08 0.5999999991240E-01 0.3412507075731E-06 0.7000000000000E+02
A1 91           0.18799999E+00 0.38000000E-13 0.38000000E-13 0.38000000E-13
 0.1999990665619E+08 0.6000000000000E-01 0.7541416400025E-17 0.7000000000000E+02
A1 92           0.18799999E+00 0.38000000E-13 0.38000000E-13 0.38000000E-13
 0.1999991703258E+08 0.6000000000000E-01 0.6121984377229E-19 0.7000000000000E+02
A1 93           0.18799999E+00 0.38000000E-13 0.38000000E-13 0.38000000E-13
 0.1999992740169E+08 0.6000000000000E-01 0.4099714497353E-21 0.7000000000000E+02
A1 94           0.18799999E+00 0.38000000E-13 0.38000000E-13 0.38000000E-13
 0.1999993777331E+08 0.6000000000000E-01 0.2272027512490E-23 0.7000000000000E+02
A1 95           0.18799999E+00 0.38000000E-13 0.38000000E-13 0.38000000E-13
 0.1999994814434E+08 0.6000000000000E-01 0.1044229557680E-25 0.7000000000000E+02
A1 96           0.18800000E+00 0.38000000E-13 0.38000000E-13 0.38000000E-13
 0.1999995851592E+08 0.6000000000000E-01 0.3985106187089E-28 0.7000000000000E+02
A1 97           0.18800000E+00 0.38000000E-13 0.38000000E-13 0.38000000E-13
 0.1999996888559E+08 0.6000000000000E-01 0.1260906394856E-30 0.7000000000000E+02
A1 98           0.18800000E+00 0.38000000E-13 0.38000000E-13 0.38000000E-13
 0.1999997925587E+08 0.6000000000000E-01 0.3296236327044E-33 0.7000000000000E+02
A1 99           0.18800000E+00 0.38000000E-13 0.38000000E-13 0.38000000E-13
 0.1999998962855E+08 0.6000000000000E-01 0.7070671236569E-36 0.7000000000000E+02
A11 0           0.18800000E+00 0.38000000E-13 0.38000000E-13 0.38000000E-13
 0.2000000000000E+08 0.6000000000000E-01 0.1234636464216E-68 0.7000000000000E+02
A2  1           0.18799762E+00 0.38000000E-13 0.38000000E-13 0.38000000E-13
 0.2009803825529E+08 0.1296273958427E+00 0.1010793789536E+02 0.7055555555555E+02
A2  2           0.18799899E+00 0.38000000E-13 0.38000000E-13 0.38000000E-13
 0.2009803826022E+08 0.1244921886536E+00 0.1010793632081E+02 0.7055555555555E+02
A2  3           0.18799916E+00 0.38000000E-13 0.38000000E-13 0.38000000E-13
 0.2009803827164E+08 0.1206021674799E+00 0.1010793300488E+02 0.7055555555555E+02
A2  4           0.18799927E+00 0.38000000E-13 0.38000000E-13 0.38000000E-13
 0.2009803829145E+08 0.1175967997847E+00 0.1010792767927E+02 0.7055555555555E+02
A2  5           0.18799937E+00 0.38000000E-13 0.38000000E-13 0.38000000E-13
 0.2009803832198E+08 0.1150969552377E+00 0.1010792000889E+02 0.7055555555555E+02
A2  6           0.18799939E+00 0.38000000E-13 0.38000000E-13 0.38000000E-13
 0.2009803836617E+08 0.1129117274218E+00 0.1010790958688E+02 0.7055555555555E+02
A2  7           0.18799942E+00 0.38000000E-13 0.38000000E-13 0.38000000E-13
 0.2009803842759E+08 0.1109370376497E+00 0.1010789593632E+02 0.7055555555555E+02
A2  8           0.18799943E+00 0.38000000E-13 0.38000000E-13 0.38000000E-13
 0.2009803851067E+08 0.1091107528907E+00 0.1010787851343E+02 0.7055555555555E+02
A2  9           0.18799945E+00 0.38000000E-13 0.38000000E-13 0.38000000E-13
 0.2009803862082E+08 0.1073939767491E+00 0.1010785669555E+02 0.7055555555555E+02
A2 10           0.18799944E+00 0.38000000E-13 0.38000000E-13 0.38000000E-13
 0.2009803876469E+08 0.1057622333492E+00 0.1010782977551E+02 0.7055555555555E+02
A2 11           0.18799947E+00 0.38000000E-13 0.38000000E-13 0.38000000E-13
 0.2009803895044E+08 0.1041999386899E+00 0.1010779695600E+02 0.7055555555555E+02
A2 12           0.18799949E+00 0.38000000E-13 0.38000000E-13 0.38000000E-13
 0.2009803918811E+08 0.1026994792216E+00 0.1010775732758E+02 0.7055555555555E+02
A2 13           0.18799952E+00 0.38000000E-13 0.38000000E-13 0.38000000E-13
 0.2009803948995E+08 0.1012574964319E+00 0.1010770987719E+02 0.7055555555555E+02
A2 14           0.18799952E+00 0.38000000E-13 0.38000000E-13 0.38000000E-13
 0.2009803987073E+08 0.9987577309737E-01 0.1010765349556E+02 0.7055555555555E+02
A2 15           0.18799952E+00 0.38000000E-13 0.38000000E-13 0.38000000E-13
 0.2009804034868E+08 0.9855986386520E-01 0.1010758690308E+02 0.7055555555555E+02
A2 16           0.18799952E+00 0.38000000E-13 0.38000000E-13 0.38000000E-13
 0.2009804094624E+08 0.9732432983646E-01 0.1010750862324E+02 0.7055555555555E+02
A2 17           0.18799954E+00 0.38000000E-13 0.38000000E-13 0.38000000E-13
 0.2009804169053E+08 0.9622093016096E-01 0.1010741389668E+02 0.7055555555555E+02
A2 18           0.18799954E+00 0.38000000E-13 0.38000000E-13 0.38000000E-13
 0.2009804261492E+08 0.9520846036065E-01 0.1010730390759E+02 0.7055555555555E+02
A2 19           0.18799956E+00 0.38000000E-13 0.38000000E-13 0.38000000E-13
 0.2009804375948E+08 0.9431954257472E-01 0.1010717634313E+02 0.7055555555555E+02
A2 20           0.18799955E+00 0.38000000E-13 0.38000000E-13 0.38000000E-13
 0.2009804517359E+08 0.9357669446286E-01 0.1010702834047E+02 0.7055555555555E+02
A2 21           0.18799956E+00 0.38000000E-13 0.38000000E-13 0.38000000E-13
 0.2009804691733E+08 0.9301205698650E-01 0.1010685493101E+02 0.7055555555555E+02
A2 22           0.18799956E+00 0.38000000E-13 0.38000000E-13 0.38000000E-13
 0.2009804906499E+08 0.9262223748677E-01 0.1010665309931E+02 0.7055555555555E+02
A2 23           0.18799957E+00 0.38000000E-13 0.38000000E-13 0.38000000E-13
 0.2009805170568E+08 0.9242674316955E-01 0.1010641660633E+02 0.7055555555555E+02
A2 24           0.18799957E+00 0.38000000E-13 0.38000000E-13 0.38000000E-13
 0.2009805494725E+08 0.9240384270456E-01 0.1010613916157E+02 0.7055555555555E+02
A2 25           0.18799957E+00 0.38000000E-13 0.38000000E-13 0.38000000E-13
 0.2009805892375E+08 0.9252553856700E-01 0.1010581173793E+02 0.7055555555555E+02
A2 26           0.18799958E+00 0.38000000E-13 0.38000000E-13 0.38000000E-13
 0.2009806379895E+08 0.9273233349632E-01 0.1010541660006E+02 0.7055555555555E+02
A2 27           0.18799958E+00 0.38000000E-13 0.38000000E-13 0.38000000E-13
 0.2009806976831E+08 0.9292528294540E-01 0.1010494730719E+02 0.7055555555555E+02
A2 28           0.18799959E+00 0.38000000E-13 0.38000000E-13 0.38000000E-13
 0.2009807706880E+08 0.9299789651140E-01 0.1010438853563E+02 0.7055555555555E+02
A2 29           0.18799959E+00 0.38000000E-13 0.38000000E-13 0.38000000E-13
 0.2009808598516E+08 0.9282076499647E-01 0.1010372366956E+02 0.7055555555555E+02
A2 30           0.18799960E+00 0.38000000E-13 0.38000000E-13 0.38000000E-13
 0.2009809686319E+08 0.9228611979380E-01 0.1010292803472E+02 0.7055555555555E+02
A2 31           0.18799960E+00 0.38000000E-13 0.38000000E-13 0.38000000E-13
 0.2009811010350E+08 0.9131726865082E-01 0.1010199511443E+02 0.7055555555555E+02
A2 32           0.18799960E+00 0.38000000E-13 0.38000000E-13 0.38000000E-13
 0.2009812617064E+08 0.8989599306949E-01 0.1010091157913E+02 0.7055555555555E+02
A2 33           0.18799961E+00 0.38000000E-13 0.38000000E-13 0.38000000E-13
 0.2009814559282E+08 0.8806938045938E-01 0.1009967008162E+02 0.7055555555555E+02
A2 34           0.18799961E+00 0.38000000E-13 0.38000000E-13 0.38000000E-13
 0.2009816895561E+08 0.8593003702790E-01 0.1009827971981E+02 0.7055555555555E+02
A2 35           0.18799962E+00 0.38000000E-13 0.38000000E-13 0.38000000E-13
 0.2009819687756E+08 0.8361453576529E-01 0.1009674781155E+02 0.7055555555555E+02
A2 36           0.18799962E+00 0.38000000E-13 0.38000000E-13 0.38000000E-13
 0.2009822995082E+08 0.8124413211991E-01 0.1009510059575E+02 0.7055555555555E+02
A2 37           0.18799963E+00 0.38000000E-13 0.38000000E-13 0.38000000E-13
 0.2009826872026E+08 0.7890333208100E-01 0.1009336408808E+02 0.7055555555555E+02
A2 38           0.18799963E+00 0.38000000E-13 0.38000000E-13 0.38000000E-13
 0.2009831363973E+08 0.7660680668817E-01 0.1009156870098E+02 0.7055555555555E+02
A2 39           0.18799964E+00 0.38000000E-13 0.38000000E-13 0.38000000E-13
 0.2009836499926E+08 0.7431845360964E-01 0.1008974936148E+02 0.7055555555555E+02
A2 40           0.18799964E+00 0.38000000E-13 0.38000000E-13 0.38000000E-13
 0.2009842267293E+08 0.7200236755767E-01 0.1008794050201E+02 0.7055555555555E+02
A2 41           0.18799965E+00 0.38000000E-13 0.38000000E-13 0.38000000E-13
 0.2009848596818E+08 0.6965139115459E-01 0.1008617812436E+02 0.7055555555555E+02
A2 42           0.18799965E+00 0.38000000E-13 0.38000000E-13 0.38000000E-13
 0.2009855354377E+08 0.6729494913578E-01 0.1008449729737E+02 0.7055555555555E+02
A2 43           0.18799967E+00 0.38000000E-13 0.38000000E-13 0.38000000E-13
 0.2009862326396E+08 0.6514108882635E-01 0.1008294567193E+02 0.7055555555555E+02
A2 44           0.18799968E+00 0.38000000E-13 0.38000000E-13 0.38000000E-13
 0.2009869254579E+08 0.6339588828748E-01 0.1008156807129E+02 0.7055555555555E+02
A2 45           0.18799969E+00 0.38000000E-13 0.38000000E-13 0.38000000E-13
 0.2009875952473E+08 0.6206827496565E-01 0.1008039109092E+02 0.7055555555555E+02
A2 46           0.18799970E+00 0.38000000E-13 0.38000000E-13 0.38000000E-13
 0.2009882238876E+08 0.6104696168669E-01 0.1007940659988E+02 0.7055555555555E+02
A2 47           0.18799970E+00 0.38000000E-13 0.38000000E-13 0.38000000E-13
 0.2009887972216E+08 0.6031055658087E-01 0.1007859912221E+02 0.7055555555555E+02
A2 48           0.18799971E+00 0.38000000E-13 0.38000000E-13 0.38000000E-13
 0.2009893042483E+08 0.5989794917825E-01 0.1007796661886E+02 0.7055555555555E+02
A2 49           0.18799971E+00 0.38000000E-13 0.38000000E-13 0.38000000E-13
 0.2009897539086E+08 0.5984417289262E-01 0.1007743810780E+02 0.7055555555556E+02
A2 50           0.18799972E+00 0.38000000E-13 0.38000000E-13 0.38000000E-13
 0.2009901497438E+08 0.5984148835112E-01 0.1007699425154E+02 0.7055555555556E+02
A2 51           0.18799972E+00 0.38000000E-13 0.38000000E-13 0.38000000E-13
 0.2009905004531E+08 0.5984846721822E-01 0.1007660426988E+02 0.7055555555556E+02
A2 52           0.18799973E+00 0.38000000E-13 0.38000000E-13 0.38000000E-13
 0.2009908149472E+08 0.5985732729201E-01 0.1007625006392E+02 0.7055555555556E+02
A2 53           0.18799974E+00 0.38000000E-13 0.38000000E-13 0.38000000E-13
 0.2009911009944E+08 0.5986656149347E-01 0.1007591998035E+02 0.7055555555556E+02
A2 54           0.18799975E+00 0.38000000E-13 0.38000000E-13 0.38000000E-13
 0.2009913649696E+08 0.5987558016256E-01 0.1007560539830E+02 0.7055555555556E+02
A2 55           0.18799975E+00 0.38000000E-13 0.38000000E-13 0.38000000E-13
 0.2009916117248E+08 0.5988413195119E-01 0.1007529944730E+02 0.7055555555556E+02
A2 56           0.18799976E+00 0.38000000E-13 0.38000000E-13 0.38000000E-13
 0.2009918449097E+08 0.5989213978396E-01 0.1007499636977E+02 0.7055555555556E+02
A2 57           0.18799976E+00 0.38000000E-13 0.38000000E-13 0.38000000E-13
 0.2009920667404E+08 0.5989957051195E-01 0.1007469180799E+02 0.7055555555556E+02
A2 58           0.18799977E+00 0.38000000E-13 0.38000000E-13 0.38000000E-13
 0.2009922769903E+08 0.5990644344148E-01 0.1007438382283E+02 0.7055555555556E+02
A2 59           0.18799977E+00 0.38000000E-13 0.38000000E-13 0.38000000E-13
 0.2009924723028E+08 0.5991282686205E-01 0.1007407273024E+02 0.7055555555555E+02
A2 60           0.18799978E+00 0.38000000E-13 0.38000000E-13 0.38000000E-13
 0.2009926506073E+08 0.5991875819746E-01 0.1007375480785E+02 0.7055555555555E+02
A2 61           0.18799978E+00 0.38000000E-13 0.38000000E-13 0.38000000E-13
 0.2009928173985E+08 0.5992429034094E-01 0.1007341831740E+02 0.7055555555556E+02
A2 62           0.18799979E+00 0.38000000E-13 0.38000000E-13 0.38000000E-13
 0.2009929854712E+08 0.5992949275598E-01 0.1007304726371E+02 0.7055555555556E+02
A2 63           0.18799979E+00 0.38000000E-13 0.38000000E-13 0.38000000E-13
 0.2009931707309E+08 0.5993437796350E-01 0.1007262516602E+02 0.7055555555556E+02
A2 64           0.18799980E+00 0.38000000E-13 0.38000000E-13 0.38000000E-13
 0.2009933884444E+08 0.5993898728175E-01 0.1007213816763E+02 0.7055555555555E+02
A2 65           0.18799981E+00 0.38000000E-13 0.38000000E-13 0.38000000E-13
 0.2009936531693E+08 0.5994335256720E-01 0.1007157453236E+02 0.7055555555555E+02
A2 66           0.18799981E+00 0.38000000E-13 0.38000000E-13 0.38000000E-13
 0.2009939795149E+08 0.5994749898352E-01 0.1007092522410E+02 0.7055555555555E+02
A2 67           0.18799982E+00 0.38000000E-13 0.38000000E-13 0.38000000E-13
 0.2009943839906E+08 0.5995145262472E-01 0.1007018306371E+02 0.7055555555556E+02
A2 68           0.18799983E+00 0.38000000E-13 0.38000000E-13 0.38000000E-13
 0.2009948865241E+08 0.5995525949757E-01 0.1006934290859E+02 0.7055555555556E+02
A2 69           0.18799984E+00 0.38000000E-13 0.38000000E-13 0.38000000E-13
 0.2009955110478E+08 0.5995894091625E-01 0.1006840336626E+02 0.7055555555556E+02
A2 70           0.18799985E+00 0.38000000E-13 0.38000000E-13 0.38000000E-13
 0.2009962862522E+08 0.5996253123552E-01 0.1006736786231E+02 0.7055555555555E+02
A2 71           0.18799986E+00 0.38000000E-13 0.38000000E-13 0.38000000E-13
 0.2009972440311E+08 0.5996596463556E-01 0.1006624618971E+02 0.7055555555555E+02
A2 72           0.18799987E+00 0.38000000E-13 0.38000000E-13 0.38000000E-13
 0.2009984070660E+08 0.5996899240867E-01 0.1006505943619E+02 0.7055555555556E+02
A2 73           0.18799989E+00 0.38000000E-13 0.38000000E-13 0.38000000E-13
 0.2009997062827E+08 0.5997110756695E-01 0.1006379920039E+02 0.7055555555556E+02
A2 74           0.18799990E+00 0.38000000E-13 0.38000000E-13 0.38000000E-13
 0.2010013236359E+08 0.5997239267979E-01 0.1006255505569E+02 0.7055555555555E+02
A2 75           0.18799992E+00 0.38000000E-13 0.38000000E-13 0.38000000E-13
 0.2010030660785E+08 0.5997350214960E-01 0.1006136656472E+02 0.7055555555556E+02
A2 76           0.18799994E+00 0.38000000E-13 0.38000000E-13 0.38000000E-13
 0.2010051001172E+08 0.5997473220440E-01 0.1006023503527E+02 0.7055555555556E+02
A2 77           0.18799997E+00 0.38000000E-13 0.38000000E-13 0.38000000E-13
 0.2010077831515E+08 0.5997657115673E-01 0.1005906718639E+02 0.7055555555555E+02
A2 78           0.18799999E+00 0.38000000E-13 0.38000000E-13 0.38000000E-13
 0.2010104061447E+08 0.5997867338478E-01 0.1005788976090E+02 0.7055555555556E+02
A2 79           0.18800004E+00 0.38000000E-13 0.38000000E-13 0.38000000E-13
 0.2010151213107E+08 0.5998168685523E-01 0.1005659671276E+02 0.7055555555555E+02
A2 80           0.18800012E+00 0.38000000E-13 0.38000000E-13 0.38000000E-13
 0.2010248738921E+08 0.5998585617442E-01 0.1005524090576E+02 0.7055555555556E+02
A2 81           0.18800023E+00 0.38000000E-13 0.38000000E-13 0.38000000E-13
 0.2010363404809E+08 0.5998881101355E-01 0.1005028151555E+02 0.7055555555556E+02
A2 82           0.18800027E+00 0.38000000E-13 0.38000000E-13 0.38000000E-13
 0.2010413991221E+08 0.5998952682324E-01 0.1005329403915E+02 0.7055555555555E+02
A2 83           0.18799989E+00 0.38000000E-13 0.38000000E-13 0.38000000E-13
 0.2009962055130E+08 0.5998963670298E-01 0.1000469965726E+02 0.7055555555555E+02
A2 84           0.18799982E+00 0.38000000E-13 0.38000000E-13 0.38000000E-13
 0.2009877725864E+08 0.5999666740744E-01 0.1280267455992E-01 0.7055555555555E+02
A2 85           0.18799985E+00 0.38000000E-13 0.38000000E-13 0.38000000E-13
 0.2009909456751E+08 0.5999665826362E-01 0.1284085582015E-01 0.7055555555556E+02
A2 86           0.18799988E+00 0.38000000E-13 0.38000000E-13 0.38000000E-13
 0.2009945130685E+08 0.5999690911821E-01 0.1188913471810E-01 0.7055555555556E+02
A2 87           0.18799992E+00 0.38000000E-13 0.38000000E-13 0.38000000E-13
 0.2009983033794E+08 0.5999721014892E-01 0.1074476202290E-01 0.7055555555555E+02
A2 88           0.18799995E+00 0.38000000E-13 0.38000000E-13 0.38000000E-13
 0.2010021943594E+08 0.5999768888398E-01 0.8918447303243E-02 0.7055555555556E+02
A2 89           0.18799998E+00 0.38000000E-13 0.38000000E-13 0.38000000E-13
 0.2010058398685E+08 0.5999922863124E-01 0.2994994903314E-02 0.7055555555555E+02
A2 90           0.18799998E+00 0.38000000E-13 0.38000000E-13 0.38000000E-13
 0.2010057432803E+08 0.5999999986921E-01 0.5133315130130E-06 0.7055555555556E+02
A2 91           0.18799999E+00 0.38000000E-13 0.38000000E-13 0.38000000E-13
 0.2010058535062E+08 0.6000000000336E-01 0.4119784623160E-17 0.7055555555555E+02
A2 92           0.18799999E+00 0.38000000E-13 0.38000000E-13 0.38000000E-13
 0.2010059572679E+08 0.5999999999873E-01 0.3402170460588E-19 0.7055555555556E+02
A2 93           0.18799999E+00 0.38000000E-13 0.38000000E-13 0.38000000E-13
 0.2010060609631E+08 0.5999999999855E-01 0.2316275694941E-21 0.7055555555555E+02
A2 94           0.18799999E+00 0.38000000E-13 0.38000000E-13 0.38000000E-13
 0.2010061646834E+08 0.5999999999878E-01 0.1304203224131E-23 0.7055555555556E+02
A2 95           0.18799999E+00 0.38000000E-13 0.38000000E-13 0.38000000E-13
 0.2010062683979E+08 0.5999999999848E-01 0.6085993811363E-26 0.7055555555556E+02
A2 96           0.18800000E+00 0.38000000E-13 0.38000000E-13 0.38000000E-13
 0.2010063721177E+08 0.6000000000008E-01 0.2356579410211E-28 0.7055555555555E+02
A2 97           0.18800000E+00 0.38000000E-13 0.38000000E-13 0.38000000E-13
 0.2010064758185E+08 0.6000000000227E-01 0.7560278136561E-31 0.7055555555556E+02
A2 98           0.18800000E+00 0.38000000E-13 0.38000000E-13 0.38000000E-13
 0.2010065795254E+08 0.6000000000120E-01 0.2002640470311E-33 0.7055555555556E+02
A2 99           0.18800000E+00 0.38000000E-13 0.38000000E-13 0.38000000E-13
 0.2010066832563E+08 0.5999999999829E-01 0.4350192594146E-36 0.7055555555556E+02
A21 0           0.18800000E+00 0.38000000E-13 0.38000000E-13 0.38000000E-13
 0.2010067869750E+08 0.5999999999873E-01 0.7688108673708E-69 0.7055555555556E+02
A3  1           0.18799751E+00 0.38000000E-13 0.38000000E-13 0.38000000E-13
 0.2019714495764E+08 0.1273626240247E+00 0.1005442257545E+02 0.7111111111111E+02
A3  2           0.18799886E+00 0.38000000E-13 0.38000000E-13 0.38000000E-13
 0.2019714491323E+08 0.1218669950788E+00 0.1005442117009E+02 0.7111111111111E+02
A3  3           0.18799904E+00 0.38000000E-13 0.38000000E-13 0.38000000E-13
 0.2019714483987E+08 0.1176258862807E+00 0.1005441847743E+02 0.7111111111111E+02
A3  4           0.18799914E+00 0.38000000E-13 0.38000000E-13 0.38000000E-13
 0.2019714474703E+08 0.1143044376388E+00 0.1005441448205E+02 0.7111111111111E+02
A3  5           0.18799924E+00 0.38000000E-13 0.38000000E-13 0.38000000E-13
 0.2019714464074E+08 0.1115192285238E+00 0.1005440908626E+02 0.7111111111111E+02
A3  6           0.18799926E+00 0.38000000E-13 0.38000000E-13 0.38000000E-13
 0.2019714452646E+08 0.1090773862520E+00 0.1005440214488E+02 0.7111111111111E+02
A3  7           0.18799929E+00 0.38000000E-13 0.38000000E-13 0.38000000E-13
 0.2019714441050E+08 0.1068758274241E+00 0.1005439348479E+02 0.7111111111111E+02
A3  8           0.18799930E+00 0.38000000E-13 0.38000000E-13 0.38000000E-13
 0.2019714430108E+08 0.1048553841424E+00 0.1005438291983E+02 0.7111111111111E+02
A3  9           0.18799932E+00 0.38000000E-13 0.38000000E-13 0.38000000E-13
 0.2019714420939E+08 0.1029814754157E+00 0.1005437025670E+02 0.7111111111111E+02
A3 10           0.18799931E+00 0.38000000E-13 0.38000000E-13 0.38000000E-13
 0.2019714415097E+08 0.1012347704516E+00 0.1005435530829E+02 0.7111111111111E+02
A3 11           0.18799934E+00 0.38000000E-13 0.38000000E-13 0.38000000E-13
 0.2019714414747E+08 0.9960507274164E-01 0.1005433791046E+02 0.7111111111111E+02
A3 12           0.18799935E+00 0.38000000E-13 0.38000000E-13 0.38000000E-13
 0.2019714422986E+08 0.9809008844976E-01 0.1005431794937E+02 0.7111111111111E+02
A3 13           0.18799939E+00 0.38000000E-13 0.38000000E-13 0.38000000E-13
 0.2019714443982E+08 0.9669109917175E-01 0.1005429537674E+02 0.7111111111111E+02
A3 14           0.18799939E+00 0.38000000E-13 0.38000000E-13 0.38000000E-13
 0.2019714483320E+08 0.9541327811626E-01 0.1005427025043E+02 0.7111111111111E+02
A3 15           0.18799939E+00 0.38000000E-13 0.38000000E-13 0.38000000E-13
 0.2019714548387E+08 0.9426306468454E-01 0.1005424273325E+02 0.7111111111111E+02
A3 16           0.18799939E+00 0.38000000E-13 0.38000000E-13 0.38000000E-13
 0.2019714648795E+08 0.9324783566073E-01 0.1005421311767E+02 0.7111111111111E+02
A3 17           0.18799941E+00 0.38000000E-13 0.38000000E-13 0.38000000E-13
 0.2019714796596E+08 0.9237313126210E-01 0.1005418185226E+02 0.7111111111111E+02
A3 18           0.18799941E+00 0.38000000E-13 0.38000000E-13 0.38000000E-13
 0.2019715005797E+08 0.9163569267440E-01 0.1005414935270E+02 0.7111111111111E+02
A3 19           0.18799942E+00 0.38000000E-13 0.38000000E-13 0.38000000E-13
 0.2019715293648E+08 0.9103678177002E-01 0.1005411618204E+02 0.7111111111111E+02
A3 20           0.18799942E+00 0.38000000E-13 0.38000000E-13 0.38000000E-13
 0.2019715681091E+08 0.9056993459715E-01 0.1005408294014E+02 0.7111111111111E+02
A3 21           0.18799943E+00 0.38000000E-13 0.38000000E-13 0.38000000E-13
 0.2019716192987E+08 0.9022067129791E-01 0.1005405024164E+02 0.7111111111111E+02
A3 22           0.18799944E+00 0.38000000E-13 0.38000000E-13 0.38000000E-13
 0.2019716858601E+08 0.8996408219627E-01 0.1005401856374E+02 0.7111111111111E+02
A3 23           0.18799944E+00 0.38000000E-13 0.38000000E-13 0.38000000E-13
 0.2019717711936E+08 0.8976758996471E-01 0.1005398834192E+02 0.7111111111111E+02
A3 24           0.18799944E+00 0.38000000E-13 0.38000000E-13 0.38000000E-13
 0.2019718792116E+08 0.8958722519636E-01 0.1005395986636E+02 0.7111111111111E+02
A3 25           0.18799944E+00 0.38000000E-13 0.38000000E-13 0.38000000E-13
 0.2019720145734E+08 0.8937127985828E-01 0.1005393338625E+02 0.7111111111111E+02
A3 26           0.18799946E+00 0.38000000E-13 0.38000000E-13 0.38000000E-13
 0.2019721826449E+08 0.8906004873067E-01 0.1005390925149E+02 0.7111111111111E+02
A3 27           0.18799946E+00 0.38000000E-13 0.38000000E-13 0.38000000E-13
 0.2019723894843E+08 0.8858883392786E-01 0.1005388797949E+02 0.7111111111111E+02
A3 28           0.18799947E+00 0.38000000E-13 0.38000000E-13 0.38000000E-13
 0.2019726417347E+08 0.8789551004325E-01 0.1005387029004E+02 0.7111111111111E+02
A3 29           0.18799947E+00 0.38000000E-13 0.38000000E-13 0.38000000E-13
 0.2019729459209E+08 0.8692594775084E-01 0.1005385654155E+02 0.7111111111111E+02
A3 30           0.18799947E+00 0.38000000E-13 0.38000000E-13 0.38000000E-13
 0.2019733078414E+08 0.8564596214008E-01 0.1005384638565E+02 0.7111111111111E+02
A3 31           0.18799948E+00 0.38000000E-13 0.38000000E-13 0.38000000E-13
 0.2019737322173E+08 0.8404833298276E-01 0.1005383911448E+02 0.7111111111111E+02
A3 32           0.18799949E+00 0.38000000E-13 0.38000000E-13 0.38000000E-13
 0.2019742224297E+08 0.8216082988364E-01 0.1005383428837E+02 0.7111111111111E+02
A3 33           0.18799950E+00 0.38000000E-13 0.38000000E-13 0.38000000E-13
 0.2019747793893E+08 0.8004258802881E-01 0.1005383113800E+02 0.7111111111111E+02
A3 34           0.18799950E+00 0.38000000E-13 0.38000000E-13 0.38000000E-13
 0.2019754016182E+08 0.7777485532710E-01 0.1005382901399E+02 0.7111111111111E+02
A3 35           0.18799951E+00 0.38000000E-13 0.38000000E-13 0.38000000E-13
 0.2019760844751E+08 0.7544646519791E-01 0.1005382752189E+02 0.7111111111111E+02
A3 36           0.18799952E+00 0.38000000E-13 0.38000000E-13 0.38000000E-13
 0.2019768134633E+08 0.7312969668941E-01 0.1005381673348E+02 0.7111111111110E+02
A3 37           0.18799953E+00 0.38000000E-13 0.38000000E-13 0.38000000E-13
 0.2019775403458E+08 0.7086737257597E-01 0.1005374183176E+02 0.7111111111110E+02
A3 38           0.18799954E+00 0.38000000E-13 0.38000000E-13 0.38000000E-13
 0.2019782458748E+08 0.6867047311361E-01 0.1005358717923E+02 0.7111111111111E+02
A3 39           0.18799954E+00 0.38000000E-13 0.38000000E-13 0.38000000E-13
 0.2019790281244E+08 0.6655928862101E-01 0.1005349186613E+02 0.7111111111111E+02
A3 40           0.18799955E+00 0.38000000E-13 0.38000000E-13 0.38000000E-13
 0.2019798842089E+08 0.6461996704780E-01 0.1005344215735E+02 0.7111111111111E+02
A3 41           0.18799956E+00 0.38000000E-13 0.38000000E-13 0.38000000E-13
 0.2019807972037E+08 0.6299020810706E-01 0.1005340950592E+02 0.7111111111111E+02
A3 42           0.18799956E+00 0.38000000E-13 0.38000000E-13 0.38000000E-13
 0.2019817533495E+08 0.6179681610511E-01 0.1005339591068E+02 0.7111111111111E+02
A3 43           0.18799958E+00 0.38000000E-13 0.38000000E-13 0.38000000E-13
 0.2019827176864E+08 0.6097224716209E-01 0.1005339108617E+02 0.7111111111111E+02
A3 44           0.18799960E+00 0.38000000E-13 0.38000000E-13 0.38000000E-13
 0.2019835733628E+08 0.6041195327156E-01 0.1005327641857E+02 0.7111111111110E+02
A3 45           0.18799960E+00 0.38000000E-13 0.38000000E-13 0.38000000E-13
 0.2019844333984E+08 0.6011113427812E-01 0.1005323461842E+02 0.7111111111110E+02
A3 46           0.18799962E+00 0.38000000E-13 0.38000000E-13 0.38000000E-13
 0.2019852491225E+08 0.5996323176933E-01 0.1005321265171E+02 0.7111111111110E+02
A3 47           0.18799962E+00 0.38000000E-13 0.38000000E-13 0.38000000E-13
 0.2019860124683E+08 0.5990141111591E-01 0.1005320048953E+02 0.7111111111111E+02
A3 48           0.18799963E+00 0.38000000E-13 0.38000000E-13 0.38000000E-13
 0.2019867240112E+08 0.5988054511420E-01 0.1005319267987E+02 0.7111111111111E+02
A3 49           0.18799964E+00 0.38000000E-13 0.38000000E-13 0.38000000E-13
 0.2019873906293E+08 0.5987239293915E-01 0.1005318486328E+02 0.7111111111111E+02
A3 50           0.18799965E+00 0.38000000E-13 0.38000000E-13 0.38000000E-13
 0.2019880040874E+08 0.5987037417316E-01 0.1005317676941E+02 0.7111111111111E+02
A3 51           0.18799965E+00 0.38000000E-13 0.38000000E-13 0.38000000E-13
 0.2019885661265E+08 0.5987221845178E-01 0.1005316846805E+02 0.7111111111112E+02
A3 52           0.18799966E+00 0.38000000E-13 0.38000000E-13 0.38000000E-13
 0.2019890838188E+08 0.5987641892579E-01 0.1005315981193E+02 0.7111111111112E+02
A3 53           0.18799967E+00 0.38000000E-13 0.38000000E-13 0.38000000E-13
 0.2019895669216E+08 0.5988195254463E-01 0.1005315192495E+02 0.7111111111111E+02
A3 54           0.18799968E+00 0.38000000E-13 0.38000000E-13 0.38000000E-13
 0.2019900245809E+08 0.5988815391357E-01 0.1005314568688E+02 0.7111111111112E+02
A3 55           0.18799969E+00 0.38000000E-13 0.38000000E-13 0.38000000E-13
 0.2019904637238E+08 0.5989460913499E-01 0.1005314074995E+02 0.7111111111112E+02
A3 56           0.18799969E+00 0.38000000E-13 0.38000000E-13 0.38000000E-13
 0.2019908904299E+08 0.5990106533219E-01 0.1005313665394E+02 0.7111111111112E+02
A3 57           0.18799970E+00 0.38000000E-13 0.38000000E-13 0.38000000E-13
 0.2019913092573E+08 0.5990737492912E-01 0.1005313313545E+02 0.7111111111113E+02
A3 58           0.18799971E+00 0.38000000E-13 0.38000000E-13 0.38000000E-13
 0.2019917203487E+08 0.5991345541642E-01 0.1005313008847E+02 0.7111111111112E+02
A3 59           0.18799971E+00 0.38000000E-13 0.38000000E-13 0.38000000E-13
 0.2019921176094E+08 0.5991927753100E-01 0.1005312727563E+02 0.7111111111111E+02
A3 60           0.18799972E+00 0.38000000E-13 0.38000000E-13 0.38000000E-13
 0.2019924998113E+08 0.5992484324541E-01 0.1005312435737E+02 0.7111111111111E+02
A3 61           0.18799973E+00 0.38000000E-13 0.38000000E-13 0.38000000E-13
 0.2019928815157E+08 0.5993016198458E-01 0.1005312119700E+02 0.7111111111112E+02
A3 62           0.18799974E+00 0.38000000E-13 0.38000000E-13 0.38000000E-13
 0.2019932875915E+08 0.5993523366027E-01 0.1005311781334E+02 0.7111111111112E+02
A3 63           0.18799974E+00 0.38000000E-13 0.38000000E-13 0.38000000E-13
 0.2019937451469E+08 0.5994004414593E-01 0.1005311425072E+02 0.7111111111111E+02
A3 64           0.18799975E+00 0.38000000E-13 0.38000000E-13 0.38000000E-13
 0.2019942783216E+08 0.5994459919433E-01 0.1005311054271E+02 0.7111111111110E+02
A3 65           0.18799976E+00 0.38000000E-13 0.38000000E-13 0.38000000E-13
 0.2019949091912E+08 0.5994891446561E-01 0.1005310671835E+02 0.7111111111110E+02
A3 66           0.18799977E+00 0.38000000E-13 0.38000000E-13 0.38000000E-13
 0.2019956583812E+08 0.5995300890936E-01 0.1005310280760E+02 0.7111111111111E+02
A3 67           0.18799978E+00 0.38000000E-13 0.38000000E-13 0.38000000E-13
 0.2019965474224E+08 0.5995691382341E-01 0.1005309878059E+02 0.7111111111111E+02
A3 68           0.18799980E+00 0.38000000E-13 0.38000000E-13 0.38000000E-13
 0.2019976001154E+08 0.5996066803760E-01 0.1005309455463E+02 0.7111111111112E+02
A3 69           0.18799981E+00 0.38000000E-13 0.38000000E-13 0.38000000E-13
 0.2019988419706E+08 0.5996429242879E-01 0.1005309003877E+02 0.7111111111113E+02
A3 70           0.18799983E+00 0.38000000E-13 0.38000000E-13 0.38000000E-13
 0.2020003002406E+08 0.5996777311098E-01 0.1005308510037E+02 0.7111111111110E+02
A3 71           0.18799984E+00 0.38000000E-13 0.38000000E-13 0.38000000E-13
 0.2020020013467E+08 0.5997095660645E-01 0.1005307947910E+02 0.7111111111110E+02
A3 72           0.18799986E+00 0.38000000E-13 0.38000000E-13 0.38000000E-13
 0.2020039531741E+08 0.5997354014124E-01 0.1005306983261E+02 0.7111111111112E+02
A3 73           0.18799988E+00 0.38000000E-13 0.38000000E-13 0.38000000E-13
 0.2020059738160E+08 0.5997514085946E-01 0.1005289725793E+02 0.7111111111111E+02
A3 74           0.18799991E+00 0.38000000E-13 0.38000000E-13 0.38000000E-13
 0.2020083734407E+08 0.5997594750845E-01 0.1005281021461E+02 0.7111111111110E+02
A3 75           0.18799993E+00 0.38000000E-13 0.38000000E-13 0.38000000E-13
 0.2020108845868E+08 0.5997685770067E-01 0.1005275855594E+02 0.7111111111112E+02
A3 76           0.18799996E+00 0.38000000E-13 0.38000000E-13 0.38000000E-13
 0.2020136935660E+08 0.5997820358358E-01 0.1005276606328E+02 0.7111111111112E+02
A3 77           0.18799999E+00 0.38000000E-13 0.38000000E-13 0.38000000E-13
 0.2020171085369E+08 0.5998008999142E-01 0.1005265537094E+02 0.7111111111110E+02
A3 78           0.18800002E+00 0.38000000E-13 0.38000000E-13 0.38000000E-13
 0.2020202599538E+08 0.5998231233848E-01 0.1005227914165E+02 0.7111111111112E+02
A3 79           0.18800007E+00 0.38000000E-13 0.38000000E-13 0.38000000E-13
 0.2020253976870E+08 0.5998580652498E-01 0.1005163483134E+02 0.7111111111110E+02
A3 80           0.18799980E+00 0.38000000E-13 0.38000000E-13 0.38000000E-13
 0.2019927786748E+08 0.5998879174926E-01 0.1000704351469E+02 0.7111111111112E+02
A3 81           0.18799975E+00 0.38000000E-13 0.38000000E-13 0.38000000E-13
 0.2019864229917E+08 0.5999691551232E-01 0.1125937906216E-01 0.7111111111112E+02
A3 82           0.18799977E+00 0.38000000E-13 0.38000000E-13 0.38000000E-13
 0.2019894010125E+08 0.5999668446882E-01 0.1257860505750E-01 0.7111111111111E+02
A3 83           0.18799981E+00 0.38000000E-13 0.38000000E-13 0.38000000E-13
 0.2019927192300E+08 0.5999796011630E-01 0.7877773505089E-02 0.7111111111111E+02
A3 84           0.18799983E+00 0.38000000E-13 0.38000000E-13 0.38000000E-13
 0.2019957385004E+08 0.5999939581260E-01 0.2346198308515E-02 0.7111111111111E+02
A3 85           0.18799986E+00 0.38000000E-13 0.38000000E-13 0.38000000E-13
 0.2019989050529E+08 0.5999939838713E-01 0.2336720423033E-02 0.7111111111111E+02
A3 86           0.18799989E+00 0.38000000E-13 0.38000000E-13 0.38000000E-13
 0.2020023462381E+08 0.5999949684357E-01 0.1955152897469E-02 0.7111111111111E+02
A3 87           0.18799993E+00 0.38000000E-13 0.38000000E-13 0.38000000E-13
 0.2020059912190E+08 0.5999959439060E-01 0.1576812011829E-02 0.7111111111111E+02
A3 88           0.18799996E+00 0.38000000E-13 0.38000000E-13 0.38000000E-13
 0.2020096560310E+08 0.5999972702252E-01 0.1061835119548E-02 0.7111111111111E+02
A3 89           0.18799998E+00 0.38000000E-13 0.38000000E-13 0.38000000E-13
 0.2020126410140E+08 0.5999997023366E-01 0.1159105673209E-03 0.7111111111111E+02
A3 90           0.18799998E+00 0.38000000E-13 0.38000000E-13 0.38000000E-13
 0.2020122823690E+08 0.5999999998656E-01 0.3612042089225E-07 0.7111111111111E+02
A3 91           0.18799999E+00 0.38000000E-13 0.38000000E-13 0.38000000E-13
 0.2020123898350E+08 0.5999999999266E-01 0.2696614132356E-17 0.7111111111111E+02
A3 92           0.18799999E+00 0.38000000E-13 0.38000000E-13 0.38000000E-13
 0.2020124935904E+08 0.6000000000416E-01 0.2263813583910E-19 0.7111111111111E+02
A3 93           0.18799999E+00 0.38000000E-13 0.38000000E-13 0.38000000E-13
 0.2020125972896E+08 0.6000000000524E-01 0.1565149183479E-21 0.7111111111111E+02
A3 94           0.18799999E+00 0.38000000E-13 0.38000000E-13 0.38000000E-13
 0.2020127010140E+08 0.6000000000290E-01 0.8940594054757E-24 0.7111111111111E+02
A3 95           0.18799999E+00 0.38000000E-13 0.38000000E-13 0.38000000E-13
 0.2020128047326E+08 0.5999999999327E-01 0.4228859323005E-26 0.7111111111111E+02
A3 96           0.18800000E+00 0.38000000E-13 0.38000000E-13 0.38000000E-13
 0.2020129084566E+08 0.6000000000710E-01 0.1658442199723E-28 0.7111111111111E+02
A3 97           0.18800000E+00 0.38000000E-13 0.38000000E-13 0.38000000E-13
 0.2020130121615E+08 0.5999999999669E-01 0.5384896538748E-31 0.7111111111111E+02
A3 98           0.18800000E+00 0.38000000E-13 0.38000000E-13 0.38000000E-13
 0.2020131158725E+08 0.6000000000557E-01 0.1442762223705E-33 0.7111111111111E+02
A3 99           0.18800000E+00 0.38000000E-13 0.38000000E-13 0.38000000E-13
 0.2020132196075E+08 0.6000000000274E-01 0.3168228774048E-36 0.7111111111111E+02
A31 0           0.18800000E+00 0.38000000E-13 0.38000000E-13 0.38000000E-13
 0.2020133233303E+08 0.6000000001264E-01 0.5657870455772E-69 0.7111111111111E+02
A4  1           0.18799765E+00 0.38000000E-13 0.38000000E-13 0.38000000E-13
 0.2029928504838E+08 0.1283522651444E+00 0.1005381352757E+02 0.7166666666666E+02
A4  2           0.18799899E+00 0.38000000E-13 0.38000000E-13 0.38000000E-13
 0.2029928499284E+08 0.1226822670963E+00 0.1005381257476E+02 0.7166666666666E+02
A4  3           0.18799917E+00 0.38000000E-13 0.38000000E-13 0.38000000E-13
 0.2029928488788E+08 0.1183056132945E+00 0.1005381071192E+02 0.7166666666666E+02
A4  4           0.18799927E+00 0.38000000E-13 0.38000000E-13 0.38000000E-13
 0.2029928473629E+08 0.1148720059353E+00 0.1005380792198E+02 0.7166666666666E+02
A4  5           0.18799937E+00 0.38000000E-13 0.38000000E-13 0.38000000E-13
 0.2029928453940E+08 0.1119860171313E+00 0.1005380415575E+02 0.7166666666666E+02
A4  6           0.18799939E+00 0.38000000E-13 0.38000000E-13 0.38000000E-13
 0.2029928429827E+08 0.1094487360414E+00 0.1005379934389E+02 0.7166666666666E+02
A4  7           0.18799942E+00 0.38000000E-13 0.38000000E-13 0.38000000E-13
 0.2029928401436E+08 0.1071534351736E+00 0.1005379340506E+02 0.7166666666666E+02
A4  8           0.18799943E+00 0.38000000E-13 0.38000000E-13 0.38000000E-13
 0.2029928369024E+08 0.1050384316027E+00 0.1005378625294E+02 0.7166666666666E+02
A4  9           0.18799944E+00 0.38000000E-13 0.38000000E-13 0.38000000E-13
 0.2029928332999E+08 0.1030673696771E+00 0.1005377779783E+02 0.7166666666666E+02
A4 10           0.18799944E+00 0.38000000E-13 0.38000000E-13 0.38000000E-13
 0.2029928294006E+08 0.1012198088906E+00 0.1005376795414E+02 0.7166666666666E+02
A4 11           0.18799947E+00 0.38000000E-13 0.38000000E-13 0.38000000E-13
 0.2029928253032E+08 0.9948512944338E-01 0.1005375665098E+02 0.7166666666666E+02
A4 12           0.18799948E+00 0.38000000E-13 0.38000000E-13 0.38000000E-13
 0.2029928211524E+08 0.9786147270209E-01 0.1005374384099E+02 0.7166666666666E+02
A4 13           0.18799952E+00 0.38000000E-13 0.38000000E-13 0.38000000E-13
 0.2029928171565E+08 0.9635140917326E-01 0.1005372952170E+02 0.7166666666666E+02
A4 14           0.18799952E+00 0.38000000E-13 0.38000000E-13 0.38000000E-13
 0.2029928136029E+08 0.9496232185880E-01 0.1005371375571E+02 0.7166666666666E+02
A4 15           0.18799951E+00 0.38000000E-13 0.38000000E-13 0.38000000E-13
 0.2029928108684E+08 0.9370347692113E-01 0.1005369666558E+02 0.7166666666666E+02
A4 16           0.18799952E+00 0.38000000E-13 0.38000000E-13 0.38000000E-13
 0.2029928094303E+08 0.9258526153481E-01 0.1005367844054E+02 0.7166666666666E+02
A4 17           0.18799954E+00 0.38000000E-13 0.38000000E-13 0.38000000E-13
 0.2029928098771E+08 0.9161624433982E-01 0.1005365935461E+02 0.7166666666666E+02
A4 18           0.18799954E+00 0.38000000E-13 0.38000000E-13 0.38000000E-13
 0.2029928129101E+08 0.9080126137581E-01 0.1005363972729E+02 0.7166666666666E+02
A4 19           0.18799955E+00 0.38000000E-13 0.38000000E-13 0.38000000E-13
 0.2029928193317E+08 0.9014287509303E-01 0.1005361991655E+02 0.7166666666666E+02
A4 20           0.18799955E+00 0.38000000E-13 0.38000000E-13 0.38000000E-13
 0.2029928300663E+08 0.8963477807795E-01 0.1005360029154E+02 0.7166666666666E+02
A4 21           0.18799956E+00 0.38000000E-13 0.38000000E-13 0.38000000E-13
 0.2029928461627E+08 0.8926024714721E-01 0.1005358122330E+02 0.7166666666666E+02
A4 22           0.18799956E+00 0.38000000E-13 0.38000000E-13 0.38000000E-13
 0.2029928688159E+08 0.8899164486039E-01 0.1005356303134E+02 0.7166666666666E+02
A4 23           0.18799957E+00 0.38000000E-13 0.38000000E-13 0.38000000E-13
 0.2029928993583E+08 0.8879050262870E-01 0.1005354599122E+02 0.7166666666666E+02
A4 24           0.18799957E+00 0.38000000E-13 0.38000000E-13 0.38000000E-13
 0.2029929392746E+08 0.8860817800093E-01 0.1005353027604E+02 0.7166666666666E+02
A4 25           0.18799957E+00 0.38000000E-13 0.38000000E-13 0.38000000E-13
 0.2029929902744E+08 0.8838798491897E-01 0.1005351593417E+02 0.7166666666666E+02
A4 26           0.18799958E+00 0.38000000E-13 0.38000000E-13 0.38000000E-13
 0.2029930542812E+08 0.8806683713367E-01 0.1005350288806E+02 0.7166666666666E+02
A4 27           0.18799958E+00 0.38000000E-13 0.38000000E-13 0.38000000E-13
 0.2029931334809E+08 0.8757822181863E-01 0.1005349092475E+02 0.7166666666666E+02
A4 28           0.18799959E+00 0.38000000E-13 0.38000000E-13 0.38000000E-13
 0.2029932303599E+08 0.8685733926135E-01 0.1005347968744E+02 0.7166666666666E+02
A4 29           0.18799959E+00 0.38000000E-13 0.38000000E-13 0.38000000E-13
 0.2029933476626E+08 0.8584720143143E-01 0.1005346860194E+02 0.7166666666666E+02
A4 30           0.18799959E+00 0.38000000E-13 0.38000000E-13 0.38000000E-13
 0.2029934883705E+08 0.8450905619607E-01 0.1005345687682E+02 0.7166666666666E+02
A4 31           0.18799960E+00 0.38000000E-13 0.38000000E-13 0.38000000E-13
 0.2029936555904E+08 0.8283343001877E-01 0.1005344356763E+02 0.7166666666666E+02
A4 32           0.18799960E+00 0.38000000E-13 0.38000000E-13 0.38000000E-13
 0.2029938521425E+08 0.8085343357618E-01 0.1005342756844E+02 0.7166666666666E+02
A4 33           0.18799961E+00 0.38000000E-13 0.38000000E-13 0.38000000E-13
 0.2029940796341E+08 0.7865128017194E-01 0.1005340734765E+02 0.7166666666666E+02
A4 34           0.18799961E+00 0.38000000E-13 0.38000000E-13 0.38000000E-13
 0.2029943371524E+08 0.7635825050907E-01 0.1005338075174E+02 0.7166666666666E+02
A4 35           0.18799961E+00 0.38000000E-13 0.38000000E-13 0.38000000E-13
 0.2029946179265E+08 0.7413745832064E-01 0.1005334379135E+02 0.7166666666666E+02
A4 36           0.18799962E+00 0.38000000E-13 0.38000000E-13 0.38000000E-13
 0.2029949029780E+08 0.7215035663154E-01 0.1005328554512E+02 0.7166666666666E+02
A4 37           0.18799962E+00 0.38000000E-13 0.38000000E-13 0.38000000E-13
 0.2029951597624E+08 0.7052398624918E-01 0.1005318722261E+02 0.7166666666666E+02
A4 38           0.18799963E+00 0.38000000E-13 0.38000000E-13 0.38000000E-13
 0.2029953938825E+08 0.6932073129899E-01 0.1005308439467E+02 0.7166666666666E+02
A4 39           0.18799963E+00 0.38000000E-13 0.38000000E-13 0.38000000E-13
 0.2029956545790E+08 0.6841373477116E-01 0.1005304769364E+02 0.7166666666666E+02
A4 40           0.18799963E+00 0.38000000E-13 0.38000000E-13 0.38000000E-13
 0.2029959420639E+08 0.6717340326611E-01 0.1005303635068E+02 0.7166666666666E+02
A4 41           0.18799964E+00 0.38000000E-13 0.38000000E-13 0.38000000E-13
 0.2029962945917E+08 0.6527125963880E-01 0.1005303164420E+02 0.7166666666666E+02
A4 42           0.18799964E+00 0.38000000E-13 0.38000000E-13 0.38000000E-13
 0.2029967541790E+08 0.6305584186265E-01 0.1005302432930E+02 0.7166666666666E+02
A4 43           0.18799965E+00 0.38000000E-13 0.38000000E-13 0.38000000E-13
 0.2029973317586E+08 0.6133371846623E-01 0.1005300267443E+02 0.7166666666666E+02
A4 44           0.18799966E+00 0.38000000E-13 0.38000000E-13 0.38000000E-13
 0.2029979595361E+08 0.6053612854060E-01 0.1005292539008E+02 0.7166666666666E+02
A4 45           0.18799967E+00 0.38000000E-13 0.38000000E-13 0.38000000E-13
 0.2029986169959E+08 0.6017558233607E-01 0.1005289977354E+02 0.7166666666666E+02
A4 46           0.18799968E+00 0.38000000E-13 0.38000000E-13 0.38000000E-13
 0.2029992582253E+08 0.6003377643146E-01 0.1005288643713E+02 0.7166666666666E+02
A4 47           0.18799969E+00 0.38000000E-13 0.38000000E-13 0.38000000E-13
 0.2029998711991E+08 0.5996981969089E-01 0.1005287586672E+02 0.7166666666666E+02
A4 48           0.18799969E+00 0.38000000E-13 0.38000000E-13 0.38000000E-13
 0.2030004566547E+08 0.5992974898011E-01 0.1005286750862E+02 0.7166666666666E+02
A4 49           0.18799970E+00 0.38000000E-13 0.38000000E-13 0.38000000E-13
 0.2030010152761E+08 0.5990600947016E-01 0.1005285987091E+02 0.7166666666667E+02
A4 50           0.18799971E+00 0.38000000E-13 0.38000000E-13 0.38000000E-13
 0.2030015452339E+08 0.5989403324553E-01 0.1005285187353E+02 0.7166666666667E+02
A4 51           0.18799971E+00 0.38000000E-13 0.38000000E-13 0.38000000E-13
 0.2030020471341E+08 0.5988973753795E-01 0.1005284352624E+02 0.7166666666667E+02
A4 52           0.18799972E+00 0.38000000E-13 0.38000000E-13 0.38000000E-13
 0.2030025237164E+08 0.5989013243878E-01 0.1005283442358E+02 0.7166666666667E+02
A4 53           0.18799973E+00 0.38000000E-13 0.38000000E-13 0.38000000E-13
 0.2030029805108E+08 0.5989324272338E-01 0.1005282603855E+02 0.7166666666667E+02
A4 54           0.18799974E+00 0.38000000E-13 0.38000000E-13 0.38000000E-13
 0.2030034225979E+08 0.5989783382626E-01 0.1005281979404E+02 0.7166666666667E+02
A4 55           0.18799975E+00 0.38000000E-13 0.38000000E-13 0.38000000E-13
 0.2030038530123E+08 0.5990316144202E-01 0.1005281533628E+02 0.7166666666668E+02
A4 56           0.18799975E+00 0.38000000E-13 0.38000000E-13 0.38000000E-13
 0.2030042762983E+08 0.5990877392691E-01 0.1005281209990E+02 0.7166666666668E+02
A4 57           0.18799976E+00 0.38000000E-13 0.38000000E-13 0.38000000E-13
 0.2030046970197E+08 0.5991442117995E-01 0.1005280976998E+02 0.7166666666669E+02
A4 58           0.18799976E+00 0.38000000E-13 0.38000000E-13 0.38000000E-13
 0.2030051136730E+08 0.5991995823125E-01 0.1005280828107E+02 0.7166666666667E+02
A4 59           0.18799977E+00 0.38000000E-13 0.38000000E-13 0.38000000E-13
 0.2030055136407E+08 0.5992532437895E-01 0.1005280732570E+02 0.7166666666666E+02
A4 60           0.18799978E+00 0.38000000E-13 0.38000000E-13 0.38000000E-13
 0.2030058923195E+08 0.5993053281051E-01 0.1005280634609E+02 0.7166666666666E+02
A4 61           0.18799979E+00 0.38000000E-13 0.38000000E-13 0.38000000E-13
 0.2030062687015E+08 0.5993558470721E-01 0.1005280519225E+02 0.7166666666668E+02
A4 62           0.18799980E+00 0.38000000E-13 0.38000000E-13 0.38000000E-13
 0.2030066715722E+08 0.5994044584030E-01 0.1005280400250E+02 0.7166666666668E+02
A4 63           0.18799980E+00 0.38000000E-13 0.38000000E-13 0.38000000E-13
 0.2030071286820E+08 0.5994508071623E-01 0.1005280295305E+02 0.7166666666667E+02
A4 64           0.18799981E+00 0.38000000E-13 0.38000000E-13 0.38000000E-13
 0.2030076632831E+08 0.5994947513740E-01 0.1005280218428E+02 0.7166666666666E+02
A4 65           0.18799982E+00 0.38000000E-13 0.38000000E-13 0.38000000E-13
 0.2030082965284E+08 0.5995363325190E-01 0.1005280181666E+02 0.7166666666666E+02
A4 66           0.18799983E+00 0.38000000E-13 0.38000000E-13 0.38000000E-13
 0.2030090485038E+08 0.5995757469881E-01 0.1005280195903E+02 0.7166666666666E+02
A4 67           0.18799984E+00 0.38000000E-13 0.38000000E-13 0.38000000E-13
 0.2030099405188E+08 0.5996133375939E-01 0.1005280265512E+02 0.7166666666667E+02
A4 68           0.18799986E+00 0.38000000E-13 0.38000000E-13 0.38000000E-13
 0.2030109963338E+08 0.5996494664141E-01 0.1005280389306E+02 0.7166666666667E+02
A4 69           0.18799987E+00 0.38000000E-13 0.38000000E-13 0.38000000E-13
 0.2030122415127E+08 0.5996842440170E-01 0.1005280563958E+02 0.7166666666668E+02
A4 70           0.18799989E+00 0.38000000E-13 0.38000000E-13 0.38000000E-13
 0.2030137034905E+08 0.5997170276871E-01 0.1005280779606E+02 0.7166666666666E+02
A4 71           0.18799990E+00 0.38000000E-13 0.38000000E-13 0.38000000E-13
 0.2030154093715E+08 0.5997458861659E-01 0.1005281009011E+02 0.7166666666665E+02
A4 72           0.18799992E+00 0.38000000E-13 0.38000000E-13 0.38000000E-13
 0.2030173687612E+08 0.5997681223753E-01 0.1005280894329E+02 0.7166666666668E+02
A4 73           0.18799994E+00 0.38000000E-13 0.38000000E-13 0.38000000E-13
 0.2030193735105E+08 0.5997805455084E-01 0.1005262518024E+02 0.7166666666667E+02
A4 74           0.18799997E+00 0.38000000E-13 0.38000000E-13 0.38000000E-13
 0.2030217686492E+08 0.5997852835351E-01 0.1005252563704E+02 0.7166666666665E+02
A4 75           0.18799999E+00 0.38000000E-13 0.38000000E-13 0.38000000E-13
 0.2030242777666E+08 0.5997931818522E-01 0.1005248257066E+02 0.7166666666668E+02
A4 76           0.18800002E+00 0.38000000E-13 0.38000000E-13 0.38000000E-13
 0.2030270826346E+08 0.5998070226743E-01 0.1005250127834E+02 0.7166666666668E+02
A4 77           0.18800005E+00 0.38000000E-13 0.38000000E-13 0.38000000E-13
 0.2030305036426E+08 0.5998252531449E-01 0.1005238127989E+02 0.7166666666665E+02
A4 78           0.18800008E+00 0.38000000E-13 0.38000000E-13 0.38000000E-13
 0.2030335810098E+08 0.5998452008448E-01 0.1005195484146E+02 0.7166666666668E+02
A4 79           0.18800012E+00 0.38000000E-13 0.38000000E-13 0.38000000E-13
 0.2030371947702E+08 0.5998727558007E-01 0.1004937913671E+02 0.7166666666666E+02
A4 80           0.18799969E+00 0.38000000E-13 0.38000000E-13 0.38000000E-13
 0.2029868661752E+08 0.5999059219270E-01 0.3236806984519E-01 0.7166666666667E+02
A4 81           0.18799976E+00 0.38000000E-13 0.38000000E-13 0.38000000E-13
 0.2029941697471E+08 0.5999899262364E-01 0.3655121969166E-02 0.7166666666667E+02
A4 82           0.18799979E+00 0.38000000E-13 0.38000000E-13 0.38000000E-13
 0.2029971284679E+08 0.5999924554265E-01 0.2863939417879E-02 0.7166666666666E+02
A4 83           0.18799981E+00 0.38000000E-13 0.38000000E-13 0.38000000E-13
 0.2029998304148E+08 0.5999974383203E-01 0.9933165767541E-03 0.7166666666666E+02
A4 84           0.18799984E+00 0.38000000E-13 0.38000000E-13 0.38000000E-13
 0.2030022804180E+08 0.5999992822098E-01 0.2792532426757E-03 0.7166666666666E+02
A4 85           0.18799986E+00 0.38000000E-13 0.38000000E-13 0.38000000E-13
 0.2030054355868E+08 0.5999993137009E-01 0.2671508367206E-03 0.7166666666667E+02
A4 86           0.18799989E+00 0.38000000E-13 0.38000000E-13 0.38000000E-13
 0.2030088338564E+08 0.5999994834842E-01 0.2010775290721E-03 0.7166666666667E+02
A4 87           0.18799993E+00 0.38000000E-13 0.38000000E-13 0.38000000E-13
 0.2030124358026E+08 0.5999996293278E-01 0.1443203423846E-03 0.7166666666666E+02
A4 88           0.18799996E+00 0.38000000E-13 0.38000000E-13 0.38000000E-13
 0.2030160402005E+08 0.5999997996784E-01 0.7799744622412E-04 0.7166666666667E+02
A4 89           0.18799998E+00 0.38000000E-13 0.38000000E-13 0.38000000E-13
 0.2030189142580E+08 0.5999999925098E-01 0.2916718733811E-05 0.7166666666667E+02
A4 90           0.18799998E+00 0.38000000E-13 0.38000000E-13 0.38000000E-13
 0.2030185690291E+08 0.5999999999693E-01 0.7380890236829E-09 0.7166666666667E+02
A4 91           0.18799999E+00 0.38000000E-13 0.38000000E-13 0.38000000E-13
 0.2030186741800E+08 0.6000000000550E-01 0.1901153972997E-17 0.7166666666666E+02
A4 92           0.18799999E+00 0.38000000E-13 0.38000000E-13 0.38000000E-13
 0.2030187779266E+08 0.5999999999619E-01 0.1620895951534E-19 0.7166666666667E+02
A4 93           0.18799999E+00 0.38000000E-13 0.38000000E-13 0.38000000E-13
 0.2030188816299E+08 0.6000000000480E-01 0.1136792160625E-21 0.7166666666667E+02
A4 94           0.18799999E+00 0.38000000E-13 0.38000000E-13 0.38000000E-13
 0.2030189853584E+08 0.5999999999806E-01 0.6580940198932E-24 0.7166666666667E+02
A4 95           0.18799999E+00 0.38000000E-13 0.38000000E-13 0.38000000E-13
 0.2030190890811E+08 0.5999999999839E-01 0.3152051530924E-26 0.7166666666667E+02
A4 96           0.18800000E+00 0.38000000E-13 0.38000000E-13 0.38000000E-13
 0.2030191928092E+08 0.5999999999870E-01 0.1250898438752E-28 0.7166666666667E+02
A4 97           0.18800000E+00 0.38000000E-13 0.38000000E-13 0.38000000E-13
 0.2030192965182E+08 0.6000000001354E-01 0.4107661377187E-31 0.7166666666667E+02
A4 98           0.18800000E+00 0.38000000E-13 0.38000000E-13 0.38000000E-13
 0.2030194002334E+08 0.5999999999297E-01 0.1112463115147E-33 0.7166666666667E+02
A4 99           0.18800000E+00 0.38000000E-13 0.38000000E-13 0.38000000E-13
 0.2030195039725E+08 0.5999999999874E-01 0.2468245908855E-36 0.7166666666667E+02
A41 0           0.18800000E+00 0.38000000E-13 0.38000000E-13 0.38000000E-13
 0.2030196076994E+08 0.5999999999653E-01 0.4451983491915E-69 0.7166666666667E+02
A5  1           0.18799777E+00 0.38000000E-13 0.38000000E-13 0.38000000E-13
 0.2040111547078E+08 0.1294775091148E+00 0.1005358749519E+02 0.7222222222222E+02
A5  2           0.18799910E+00 0.38000000E-13 0.38000000E-13 0.38000000E-13
 0.2040111542081E+08 0.1236609739355E+00 0.1005358671692E+02 0.7222222222222E+02
A5  3           0.18799927E+00 0.38000000E-13 0.38000000E-13 0.38000000E-13
 0.2040111532254E+08 0.1191815589304E+00 0.1005358516720E+02 0.7222222222222E+02
A5  4           0.18799937E+00 0.38000000E-13 0.38000000E-13 0.38000000E-13
 0.2040111517439E+08 0.1156710956265E+00 0.1005358280188E+02 0.7222222222222E+02
A5  5           0.18799948E+00 0.38000000E-13 0.38000000E-13 0.38000000E-13
 0.2040111497344E+08 0.1127213337509E+00 0.1005357955237E+02 0.7222222222222E+02
A5  6           0.18799949E+00 0.38000000E-13 0.38000000E-13 0.38000000E-13
 0.2040111471593E+08 0.1101271247678E+00 0.1005357533190E+02 0.7222222222222E+02
A5  7           0.18799952E+00 0.38000000E-13 0.38000000E-13 0.38000000E-13
 0.2040111439773E+08 0.1077778895345E+00 0.1005357004096E+02 0.7222222222222E+02
A5  8           0.18799954E+00 0.38000000E-13 0.38000000E-13 0.38000000E-13
 0.2040111401481E+08 0.1056089901051E+00 0.1005356357376E+02 0.7222222222222E+02
A5  9           0.18799955E+00 0.38000000E-13 0.38000000E-13 0.38000000E-13
 0.2040111356366E+08 0.1035815001137E+00 0.1005355582160E+02 0.7222222222222E+02
A5 10           0.18799954E+00 0.38000000E-13 0.38000000E-13 0.38000000E-13
 0.2040111304206E+08 0.1016726303035E+00 0.1005354668289E+02 0.7222222222222E+02
A5 11           0.18799957E+00 0.38000000E-13 0.38000000E-13 0.38000000E-13
 0.2040111245017E+08 0.9986959692870E-01 0.1005353607734E+02 0.7222222222222E+02
A5 12           0.18799959E+00 0.38000000E-13 0.38000000E-13 0.38000000E-13
 0.2040111179158E+08 0.9816870638528E-01 0.1005352395859E+02 0.7222222222222E+02
A5 13           0.18799962E+00 0.38000000E-13 0.38000000E-13 0.38000000E-13
 0.2040111107491E+08 0.9657110583828E-01 0.1005351033787E+02 0.7222222222222E+02
A5 14           0.18799962E+00 0.38000000E-13 0.38000000E-13 0.38000000E-13
 0.2040111031515E+08 0.9508345871165E-01 0.1005349530401E+02 0.7222222222222E+02
A5 15           0.18799962E+00 0.38000000E-13 0.38000000E-13 0.38000000E-13
 0.2040110953324E+08 0.9371521710607E-01 0.1005347901587E+02 0.7222222222222E+02
A5 16           0.18799962E+00 0.38000000E-13 0.38000000E-13 0.38000000E-13
 0.2040110875595E+08 0.9247829304083E-01 0.1005346170287E+02 0.7222222222222E+02
A5 17           0.18799964E+00 0.38000000E-13 0.38000000E-13 0.38000000E-13
 0.2040110801525E+08 0.9138445409945E-01 0.1005344366979E+02 0.7222222222222E+02
A5 18           0.18799965E+00 0.38000000E-13 0.38000000E-13 0.38000000E-13
 0.2040110734553E+08 0.9044438232075E-01 0.1005342524866E+02 0.7222222222222E+02
A5 19           0.18799965E+00 0.38000000E-13 0.38000000E-13 0.38000000E-13
 0.2040110678344E+08 0.8966626220320E-01 0.1005340681858E+02 0.7222222222222E+02
A5 20           0.18799965E+00 0.38000000E-13 0.38000000E-13 0.38000000E-13
 0.2040110636531E+08 0.8905070119464E-01 0.1005338875630E+02 0.7222222222222E+02
A5 21           0.18799966E+00 0.38000000E-13 0.38000000E-13 0.38000000E-13
 0.2040110612688E+08 0.8858812708638E-01 0.1005337144149E+02 0.7222222222222E+02
A5 22           0.18799966E+00 0.38000000E-13 0.38000000E-13 0.38000000E-13
 0.2040110610153E+08 0.8825782052000E-01 0.1005335520716E+02 0.7222222222222E+02
A5 23           0.18799967E+00 0.38000000E-13 0.38000000E-13 0.38000000E-13
 0.2040110631938E+08 0.8802641630176E-01 0.1005334033195E+02 0.7222222222222E+02
A5 24           0.18799967E+00 0.38000000E-13 0.38000000E-13 0.38000000E-13
 0.2040110680405E+08 0.8784910962568E-01 0.1005332693926E+02 0.7222222222222E+02
A5 25           0.18799967E+00 0.38000000E-13 0.38000000E-13 0.38000000E-13
 0.2040110757498E+08 0.8767103799597E-01 0.1005331495313E+02 0.7222222222222E+02
A5 26           0.18799968E+00 0.38000000E-13 0.38000000E-13 0.38000000E-13
 0.2040110864951E+08 0.8742907336212E-01 0.1005330405461E+02 0.7222222222222E+02
A5 27           0.18799968E+00 0.38000000E-13 0.38000000E-13 0.38000000E-13
 0.2040111005111E+08 0.8705419515007E-01 0.1005329366034E+02 0.7222222222222E+02
A5 28           0.18799969E+00 0.38000000E-13 0.38000000E-13 0.38000000E-13
 0.2040111182611E+08 0.8647486679783E-01 0.1005328297449E+02 0.7222222222222E+02
A5 29           0.18799969E+00 0.38000000E-13 0.38000000E-13 0.38000000E-13
 0.2040111406619E+08 0.8562057509640E-01 0.1005327107223E+02 0.7222222222222E+02
A5 30           0.18799969E+00 0.38000000E-13 0.38000000E-13 0.38000000E-13
 0.2040111692805E+08 0.8442789623167E-01 0.1005325689691E+02 0.7222222222222E+02
A5 31           0.18799969E+00 0.38000000E-13 0.38000000E-13 0.38000000E-13
 0.2040112065063E+08 0.8284634713539E-01 0.1005323923621E+02 0.7222222222222E+02
A5 32           0.18799970E+00 0.38000000E-13 0.38000000E-13 0.38000000E-13
 0.2040112556995E+08 0.8084402255288E-01 0.1005321680924E+02 0.7222222222222E+02
A5 33           0.18799970E+00 0.38000000E-13 0.38000000E-13 0.38000000E-13
 0.2040113210995E+08 0.7840701418560E-01 0.1005318838369E+02 0.7222222222222E+02
A5 34           0.18799970E+00 0.38000000E-13 0.38000000E-13 0.38000000E-13
 0.2040114070298E+08 0.7554706332748E-01 0.1005315265123E+02 0.7222222222222E+02
A5 35           0.18799970E+00 0.38000000E-13 0.38000000E-13 0.38000000E-13
 0.2040115149421E+08 0.7235179675294E-01 0.1005310682118E+02 0.7222222222221E+02
A5 36           0.18799971E+00 0.38000000E-13 0.38000000E-13 0.38000000E-13
 0.2040116371769E+08 0.6913332847935E-01 0.1005304250272E+02 0.7222222222221E+02
A5 37           0.18799971E+00 0.38000000E-13 0.38000000E-13 0.38000000E-13
 0.2040117593019E+08 0.6661976503330E-01 0.1005295449865E+02 0.7222222222221E+02
A5 38           0.18799972E+00 0.38000000E-13 0.38000000E-13 0.38000000E-13
 0.2040118869146E+08 0.6571804286451E-01 0.1005288637343E+02 0.7222222222221E+02
A5 39           0.18799972E+00 0.38000000E-13 0.38000000E-13 0.38000000E-13
 0.2040119880318E+08 0.6627566872647E-01 0.1005285301423E+02 0.7222222222221E+02
A5 40           0.18799972E+00 0.38000000E-13 0.38000000E-13 0.38000000E-13
 0.2040120306126E+08 0.6717054305769E-01 0.1005284032007E+02 0.7222222222221E+02
A5 41           0.18799972E+00 0.38000000E-13 0.38000000E-13 0.38000000E-13
 0.2040120383488E+08 0.6732428606075E-01 0.1005283571722E+02 0.7222222222221E+02
A5 42           0.18799972E+00 0.38000000E-13 0.38000000E-13 0.38000000E-13
 0.2040120806762E+08 0.6632005294547E-01 0.1005282886872E+02 0.7222222222221E+02
A5 43           0.18799972E+00 0.38000000E-13 0.38000000E-13 0.38000000E-13
 0.2040122208843E+08 0.6404213592722E-01 0.1005280337634E+02 0.7222222222221E+02
A5 44           0.18799973E+00 0.38000000E-13 0.38000000E-13 0.38000000E-13
 0.2040124832662E+08 0.6121151879283E-01 0.1005274793207E+02 0.7222222222221E+02
A5 45           0.18799974E+00 0.38000000E-13 0.38000000E-13 0.38000000E-13
 0.2040128744492E+08 0.6053252324386E-01 0.1005272005162E+02 0.7222222222221E+02
A5 46           0.18799975E+00 0.38000000E-13 0.38000000E-13 0.38000000E-13
 0.2040132922797E+08 0.6024684195874E-01 0.1005270329955E+02 0.7222222222222E+02
A5 47           0.18799975E+00 0.38000000E-13 0.38000000E-13 0.38000000E-13
 0.2040137113394E+08 0.6011993058179E-01 0.1005268993987E+02 0.7222222222222E+02
A5 48           0.18799976E+00 0.38000000E-13 0.38000000E-13 0.38000000E-13
 0.2040141332055E+08 0.6003565691176E-01 0.1005267938291E+02 0.7222222222222E+02
A5 49           0.18799976E+00 0.38000000E-13 0.38000000E-13 0.38000000E-13
 0.2040145586746E+08 0.5997764396255E-01 0.1005266985082E+02 0.7222222222222E+02
A5 50           0.18799977E+00 0.38000000E-13 0.38000000E-13 0.38000000E-13
 0.2040149841881E+08 0.5994175800047E-01 0.1005266042360E+02 0.7222222222222E+02
A5 51           0.18799978E+00 0.38000000E-13 0.38000000E-13 0.38000000E-13
 0.2040154069974E+08 0.5992157488768E-01 0.1005265065076E+02 0.7222222222223E+02
A5 52           0.18799978E+00 0.38000000E-13 0.38000000E-13 0.38000000E-13
 0.2040158268245E+08 0.5991160158089E-01 0.1005263955888E+02 0.7222222222223E+02
A5 53           0.18799979E+00 0.38000000E-13 0.38000000E-13 0.38000000E-13
 0.2040162461408E+08 0.5990823686017E-01 0.1005262885310E+02 0.7222222222223E+02
A5 54           0.18799980E+00 0.38000000E-13 0.38000000E-13 0.38000000E-13
 0.2040166648818E+08 0.5990897331436E-01 0.1005262077807E+02 0.7222222222223E+02
A5 55           0.18799981E+00 0.38000000E-13 0.38000000E-13 0.38000000E-13
 0.2040170797380E+08 0.5991221867544E-01 0.1005261505032E+02 0.7222222222223E+02
A5 56           0.18799981E+00 0.38000000E-13 0.38000000E-13 0.38000000E-13
 0.2040174945322E+08 0.5991662336753E-01 0.1005261097541E+02 0.7222222222224E+02
A5 57           0.18799982E+00 0.38000000E-13 0.38000000E-13 0.38000000E-13
 0.2040179158956E+08 0.5992142821992E-01 0.1005260817780E+02 0.7222222222224E+02
A5 58           0.18799983E+00 0.38000000E-13 0.38000000E-13 0.38000000E-13
 0.2040183405689E+08 0.5992629373816E-01 0.1005260671513E+02 0.7222222222223E+02
A5 59           0.18799983E+00 0.38000000E-13 0.38000000E-13 0.38000000E-13
 0.2040187422566E+08 0.5993111922405E-01 0.1005260624266E+02 0.7222222222222E+02
A5 60           0.18799984E+00 0.38000000E-13 0.38000000E-13 0.38000000E-13
 0.2040191105993E+08 0.5993590141964E-01 0.1005260575566E+02 0.7222222222221E+02
A5 61           0.18799985E+00 0.38000000E-13 0.38000000E-13 0.38000000E-13
 0.2040194745191E+08 0.5994062115551E-01 0.1005260496240E+02 0.7222222222223E+02
A5 62           0.18799986E+00 0.38000000E-13 0.38000000E-13 0.38000000E-13
 0.2040198691679E+08 0.5994520376111E-01 0.1005260405445E+02 0.7222222222223E+02
A5 63           0.18799986E+00 0.38000000E-13 0.38000000E-13 0.38000000E-13
 0.2040203225199E+08 0.5994958796368E-01 0.1005260325620E+02 0.7222222222222E+02
A5 64           0.18799987E+00 0.38000000E-13 0.38000000E-13 0.38000000E-13
 0.2040208560130E+08 0.5995374365840E-01 0.1005260272586E+02 0.7222222222221E+02
A5 65           0.18799988E+00 0.38000000E-13 0.38000000E-13 0.38000000E-13
 0.2040214892386E+08 0.5995766756355E-01 0.1005260258486E+02 0.7222222222222E+02
A5 66           0.18799989E+00 0.38000000E-13 0.38000000E-13 0.38000000E-13
 0.2040222414009E+08 0.5996137842094E-01 0.1005260293556E+02 0.7222222222221E+02
A5 67           0.18799990E+00 0.38000000E-13 0.38000000E-13 0.38000000E-13
 0.2040231334136E+08 0.5996491230322E-01 0.1005260381459E+02 0.7222222222223E+02
A5 68           0.18799992E+00 0.38000000E-13 0.38000000E-13 0.38000000E-13
 0.2040241889007E+08 0.5996830516889E-01 0.1005260520599E+02 0.7222222222223E+02
A5 69           0.18799993E+00 0.38000000E-13 0.38000000E-13 0.38000000E-13
 0.2040254334278E+08 0.5997155989849E-01 0.1005260707410E+02 0.7222222222224E+02
A5 70           0.18799995E+00 0.38000000E-13 0.38000000E-13 0.38000000E-13
 0.2040268946345E+08 0.5997459423009E-01 0.1005260932218E+02 0.7222222222221E+02
A5 71           0.18799996E+00 0.38000000E-13 0.38000000E-13 0.38000000E-13
 0.2040286006858E+08 0.5997722957311E-01 0.1005261168739E+02 0.7222222222220E+02
A5 72           0.18799998E+00 0.38000000E-13 0.38000000E-13 0.38000000E-13
 0.2040305645272E+08 0.5997925448274E-01 0.1005261060316E+02 0.7222222222223E+02
A5 73           0.18800000E+00 0.38000000E-13 0.38000000E-13 0.38000000E-13
 0.2040325469997E+08 0.5998031015059E-01 0.1005241009394E+02 0.7222222222222E+02
A5 74           0.18800003E+00 0.38000000E-13 0.38000000E-13 0.38000000E-13
 0.2040349330011E+08 0.5998053089605E-01 0.1005228431168E+02 0.7222222222221E+02
A5 75           0.18800005E+00 0.38000000E-13 0.38000000E-13 0.38000000E-13
 0.2040374325523E+08 0.5998123783800E-01 0.1005224240413E+02 0.7222222222223E+02
A5 76           0.18800008E+00 0.38000000E-13 0.38000000E-13 0.38000000E-13
 0.2040402204028E+08 0.5998267353004E-01 0.1005226081728E+02 0.7222222222223E+02
A5 77           0.18800011E+00 0.38000000E-13 0.38000000E-13 0.38000000E-13
 0.2040436432483E+08 0.5998446141263E-01 0.1005211310088E+02 0.7222222222220E+02
A5 78           0.18800014E+00 0.38000000E-13 0.38000000E-13 0.38000000E-13
 0.2040465975570E+08 0.5998637803718E-01 0.1005159501215E+02 0.7222222222223E+02
A5 79           0.18799992E+00 0.38000000E-13 0.38000000E-13 0.38000000E-13
 0.2040196472103E+08 0.5998797366275E-01 0.1001502256800E+02 0.7222222222221E+02
A5 80           0.18799974E+00 0.38000000E-13 0.38000000E-13 0.38000000E-13
 0.2039979200879E+08 0.5999373318406E-01 0.2136739819515E-01 0.7222222222223E+02
A5 81           0.18799976E+00 0.38000000E-13 0.38000000E-13 0.38000000E-13
 0.2040007686499E+08 0.5999958053093E-01 0.1490511001003E-02 0.7222222222223E+02
A5 82           0.18799979E+00 0.38000000E-13 0.38000000E-13 0.38000000E-13
 0.2040034832153E+08 0.5999983890200E-01 0.5965688603468E-03 0.7222222222222E+02
A5 83           0.18799981E+00 0.38000000E-13 0.38000000E-13 0.38000000E-13
 0.2040059627843E+08 0.5999997310574E-01 0.1025862819258E-03 0.7222222222222E+02
A5 84           0.18799984E+00 0.38000000E-13 0.38000000E-13 0.38000000E-13
 0.2040083503840E+08 0.5999999398287E-01 0.2333398195126E-04 0.7222222222222E+02
A5 85           0.18799986E+00 0.38000000E-13 0.38000000E-13 0.38000000E-13
 0.2040114961325E+08 0.5999999471094E-01 0.2059697787835E-04 0.7222222222223E+02
A5 86           0.18799989E+00 0.38000000E-13 0.38000000E-13 0.38000000E-13
 0.2040148866424E+08 0.5999999642749E-01 0.1391928516921E-04 0.7222222222222E+02
A5 87           0.18799993E+00 0.38000000E-13 0.38000000E-13 0.38000000E-13
 0.2040184807628E+08 0.5999999772297E-01 0.8897281193318E-05 0.7222222222221E+02
A5 88           0.18799996E+00 0.38000000E-13 0.38000000E-13 0.38000000E-13
 0.2040220732417E+08 0.5999999901414E-01 0.3851202596509E-05 0.7222222222223E+02
A5 89           0.18799998E+00 0.38000000E-13 0.38000000E-13 0.38000000E-13
 0.2040249266653E+08 0.5999999999275E-01 0.5217265625728E-07 0.7222222222222E+02
A5 90           0.18799998E+00 0.38000000E-13 0.38000000E-13 0.38000000E-13
 0.2040246019629E+08 0.5999999999470E-01 0.1105278119949E-10 0.7222222222222E+02
A5 91           0.18799999E+00 0.38000000E-13 0.38000000E-13 0.38000000E-13
 0.2040247051818E+08 0.6000000000639E-01 0.1421131974561E-17 0.7222222222222E+02
A5 92           0.18799999E+00 0.38000000E-13 0.38000000E-13 0.38000000E-13
 0.2040248089188E+08 0.5999999998682E-01 0.1226987011720E-19 0.7222222222223E+02
A5 93           0.18799999E+00 0.38000000E-13 0.38000000E-13 0.38000000E-13
 0.2040249126262E+08 0.6000000000255E-01 0.8708997297433E-22 0.7222222222222E+02
A5 94           0.18799999E+00 0.38000000E-13 0.38000000E-13 0.38000000E-13
 0.2040250163588E+08 0.6000000002070E-01 0.5099696667379E-24 0.7222222222222E+02
A5 95           0.18799999E+00 0.38000000E-13 0.38000000E-13 0.38000000E-13
 0.2040251200856E+08 0.6000000000702E-01 0.2469513333484E-26 0.7222222222222E+02
A5 96           0.18800000E+00 0.38000000E-13 0.38000000E-13 0.38000000E-13
 0.2040252238179E+08 0.6000000002024E-01 0.9904132395573E-29 0.7222222222222E+02
A5 97           0.18800000E+00 0.38000000E-13 0.38000000E-13 0.38000000E-13
 0.2040253275311E+08 0.6000000000821E-01 0.3285490409154E-31 0.7222222222222E+02
A5 98           0.18800000E+00 0.38000000E-13 0.38000000E-13 0.38000000E-13
 0.2040254312503E+08 0.6000000000115E-01 0.8985772580482E-34 0.7222222222222E+02
A5 99           0.18800000E+00 0.38000000E-13 0.38000000E-13 0.38000000E-13
 0.2040255349936E+08 0.6000000000311E-01 0.2012759696866E-36 0.7222222222222E+02
A51 0           0.18800000E+00 0.38000000E-13 0.38000000E-13 0.38000000E-13
 0.2040256387246E+08 0.6000000000934E-01 0.3664283786242E-69 0.7222222222222E+02
A6  1           0.18799787E+00 0.38000000E-13 0.38000000E-13 0.38000000E-13
 0.2050283273041E+08 0.1306887356020E+00 0.1005335560611E+02 0.7277777777777E+02
A6  2           0.18799920E+00 0.38000000E-13 0.38000000E-13 0.38000000E-13
 0.2050283267117E+08 0.1247384564406E+00 0.1005335475848E+02 0.7277777777777E+02
A6  3           0.18799937E+00 0.38000000E-13 0.38000000E-13 0.38000000E-13
 0.2050283255357E+08 0.1201725608899E+00 0.1005335307691E+02 0.7277777777777E+02
A6  4           0.18799947E+00 0.38000000E-13 0.38000000E-13 0.38000000E-13
 0.2050283237431E+08 0.1166036600250E+00 0.1005335051492E+02 0.7277777777777E+02
A6  5           0.18799957E+00 0.38000000E-13 0.38000000E-13 0.38000000E-13
 0.2050283212840E+08 0.1136099269334E+00 0.1005334700147E+02 0.7277777777777E+02
A6  6           0.18799959E+00 0.38000000E-13 0.38000000E-13 0.38000000E-13
 0.2050283180933E+08 0.1109799051325E+00 0.1005334244418E+02 0.7277777777777E+02
A6  7           0.18799962E+00 0.38000000E-13 0.38000000E-13 0.38000000E-13
 0.2050283140945E+08 0.1085992753566E+00 0.1005333673459E+02 0.7277777777777E+02
A6  8           0.18799963E+00 0.38000000E-13 0.38000000E-13 0.38000000E-13
 0.2050283092056E+08 0.1064005289782E+00 0.1005332975655E+02 0.7277777777777E+02
A6  9           0.18799965E+00 0.38000000E-13 0.38000000E-13 0.38000000E-13
 0.2050283033437E+08 0.1043421126600E+00 0.1005332139333E+02 0.7277777777777E+02
A6 10           0.18799964E+00 0.38000000E-13 0.38000000E-13 0.38000000E-13
 0.2050282964358E+08 0.1023986044825E+00 0.1005331154327E+02 0.7277777777777E+02
A6 11           0.18799967E+00 0.38000000E-13 0.38000000E-13 0.38000000E-13
 0.2050282884328E+08 0.1005544585190E+00 0.1005330014040E+02 0.7277777777777E+02
A6 12           0.18799968E+00 0.38000000E-13 0.38000000E-13 0.38000000E-13
 0.2050282793203E+08 0.9880314880587E-01 0.1005328717147E+02 0.7277777777777E+02
A6 13           0.18799972E+00 0.38000000E-13 0.38000000E-13 0.38000000E-13
 0.2050282691346E+08 0.9714293933535E-01 0.1005327270149E+02 0.7277777777777E+02
A6 14           0.18799972E+00 0.38000000E-13 0.38000000E-13 0.38000000E-13
 0.2050282579698E+08 0.9557782776698E-01 0.1005325688846E+02 0.7277777777777E+02
A6 15           0.18799971E+00 0.38000000E-13 0.38000000E-13 0.38000000E-13
 0.2050282459592E+08 0.9411507349930E-01 0.1005323996410E+02 0.7277777777777E+02
A6 16           0.18799972E+00 0.38000000E-13 0.38000000E-13 0.38000000E-13
 0.2050282332588E+08 0.9275903858682E-01 0.1005322222177E+02 0.7277777777777E+02
A6 17           0.18799974E+00 0.38000000E-13 0.38000000E-13 0.38000000E-13
 0.2050282200251E+08 0.9153269575559E-01 0.1005320400225E+02 0.7277777777777E+02
A6 18           0.18799974E+00 0.38000000E-13 0.38000000E-13 0.38000000E-13
 0.2050282063654E+08 0.9044037247700E-01 0.1005318564077E+02 0.7277777777777E+02
A6 19           0.18799975E+00 0.38000000E-13 0.38000000E-13 0.38000000E-13
 0.2050281923427E+08 0.8950543318339E-01 0.1005316750294E+02 0.7277777777777E+02
A6 20           0.18799974E+00 0.38000000E-13 0.38000000E-13 0.38000000E-13
 0.2050281779230E+08 0.8873256483856E-01 0.1005314993743E+02 0.7277777777777E+02
A6 21           0.18799976E+00 0.38000000E-13 0.38000000E-13 0.38000000E-13
 0.2050281629762E+08 0.8812165921330E-01 0.1005313330995E+02 0.7277777777777E+02
A6 22           0.18799976E+00 0.38000000E-13 0.38000000E-13 0.38000000E-13
 0.2050281472136E+08 0.8766183485868E-01 0.1005311795258E+02 0.7277777777777E+02
A6 23           0.18799977E+00 0.38000000E-13 0.38000000E-13 0.38000000E-13
 0.2050281301432E+08 0.8733523892647E-01 0.1005310412564E+02 0.7277777777777E+02
A6 24           0.18799977E+00 0.38000000E-13 0.38000000E-13 0.38000000E-13
 0.2050281109953E+08 0.8710490219896E-01 0.1005309192194E+02 0.7277777777777E+02
A6 25           0.18799976E+00 0.38000000E-13 0.38000000E-13 0.38000000E-13
 0.2050280886504E+08 0.8692502639133E-01 0.1005308117593E+02 0.7277777777777E+02
A6 26           0.18799978E+00 0.38000000E-13 0.38000000E-13 0.38000000E-13
 0.2050280616593E+08 0.8673934441321E-01 0.1005307143619E+02 0.7277777777777E+02
A6 27           0.18799977E+00 0.38000000E-13 0.38000000E-13 0.38000000E-13
 0.2050280282984E+08 0.8648365966738E-01 0.1005306196419E+02 0.7277777777777E+02
A6 28           0.18799978E+00 0.38000000E-13 0.38000000E-13 0.38000000E-13
 0.2050279867512E+08 0.8608912120036E-01 0.1005305184174E+02 0.7277777777777E+02
A6 29           0.18799978E+00 0.38000000E-13 0.38000000E-13 0.38000000E-13
 0.2050279353882E+08 0.8548519083751E-01 0.1005304013696E+02 0.7277777777777E+02
A6 30           0.18799978E+00 0.38000000E-13 0.38000000E-13 0.38000000E-13
 0.2050278729729E+08 0.8460360354736E-01 0.1005302587209E+02 0.7277777777777E+02
A6 31           0.18799979E+00 0.38000000E-13 0.38000000E-13 0.38000000E-13
 0.2050277988919E+08 0.8338246864817E-01 0.1005300790282E+02 0.7277777777777E+02
A6 32           0.18799979E+00 0.38000000E-13 0.38000000E-13 0.38000000E-13
 0.2050277136003E+08 0.8176951981351E-01 0.1005298495493E+02 0.7277777777777E+02
A6 33           0.18799979E+00 0.38000000E-13 0.38000000E-13 0.38000000E-13
 0.2050276191814E+08 0.7972186467661E-01 0.1005295572738E+02 0.7277777777777E+02
A6 34           0.18799979E+00 0.38000000E-13 0.38000000E-13 0.38000000E-13
 0.2050275198161E+08 0.7720752203850E-01 0.1005291879364E+02 0.7277777777777E+02
A6 35           0.18799979E+00 0.38000000E-13 0.38000000E-13 0.38000000E-13
 0.2050274225499E+08 0.7422708272914E-01 0.1005287255706E+02 0.7277777777777E+02
A6 36           0.18799979E+00 0.38000000E-13 0.38000000E-13 0.38000000E-13
 0.2050273377909E+08 0.7089125012298E-01 0.1005281518145E+02 0.7277777777777E+02
A6 37           0.18799979E+00 0.38000000E-13 0.38000000E-13 0.38000000E-13
 0.2050272804359E+08 0.6732925539221E-01 0.1005274749381E+02 0.7277777777777E+02
A6 38           0.18799980E+00 0.38000000E-13 0.38000000E-13 0.38000000E-13
 0.2050272712582E+08 0.6404962416438E-01 0.1005268396696E+02 0.7277777777777E+02
A6 39           0.18799980E+00 0.38000000E-13 0.38000000E-13 0.38000000E-13
 0.2050273195738E+08 0.6303283434516E-01 0.1005264602149E+02 0.7277777777777E+02
A6 40           0.18799980E+00 0.38000000E-13 0.38000000E-13 0.38000000E-13
 0.2050273920964E+08 0.6431093207612E-01 0.1005263034082E+02 0.7277777777777E+02
A6 41           0.18799980E+00 0.38000000E-13 0.38000000E-13 0.38000000E-13
 0.2050274253934E+08 0.6600933662442E-01 0.1005262430878E+02 0.7277777777777E+02
A6 42           0.18799980E+00 0.38000000E-13 0.38000000E-13 0.38000000E-13
 0.2050273781549E+08 0.6643837891326E-01 0.1005261732147E+02 0.7277777777777E+02
A6 43           0.18799980E+00 0.38000000E-13 0.38000000E-13 0.38000000E-13
 0.2050272661915E+08 0.6549991060457E-01 0.1005259500614E+02 0.7277777777777E+02
A6 44           0.18799981E+00 0.38000000E-13 0.38000000E-13 0.38000000E-13
 0.2050271529093E+08 0.6363975301463E-01 0.1005255154550E+02 0.7277777777777E+02
A6 45           0.18799981E+00 0.38000000E-13 0.38000000E-13 0.38000000E-13
 0.2050271572801E+08 0.6139381450856E-01 0.1005253008820E+02 0.7277777777777E+02
A6 46           0.18799982E+00 0.38000000E-13 0.38000000E-13 0.38000000E-13
 0.2050272527160E+08 0.6066941342464E-01 0.1005251174908E+02 0.7277777777777E+02
A6 47           0.18799982E+00 0.38000000E-13 0.38000000E-13 0.38000000E-13
 0.2050274171023E+08 0.6042948271668E-01 0.1005249545447E+02 0.7277777777777E+02
A6 48           0.18799982E+00 0.38000000E-13 0.38000000E-13 0.38000000E-13
 0.2050276366128E+08 0.6027625786310E-01 0.1005248216067E+02 0.7277777777778E+02
A6 49           0.18799983E+00 0.38000000E-13 0.38000000E-13 0.38000000E-13
 0.2050279051470E+08 0.6015335851038E-01 0.1005247027815E+02 0.7277777777777E+02
A6 50           0.18799983E+00 0.38000000E-13 0.38000000E-13 0.38000000E-13
 0.2050282077651E+08 0.6006690665167E-01 0.1005245931878E+02 0.7277777777778E+02
A6 51           0.18799984E+00 0.38000000E-13 0.38000000E-13 0.38000000E-13
 0.2050285344943E+08 0.6001022337397E-01 0.1005244815068E+02 0.7277777777778E+02
A6 52           0.18799985E+00 0.38000000E-13 0.38000000E-13 0.38000000E-13
 0.2050288839885E+08 0.5997204488070E-01 0.1005243486994E+02 0.7277777777779E+02
A6 53           0.18799985E+00 0.38000000E-13 0.38000000E-13 0.38000000E-13
 0.2050292584172E+08 0.5994737492924E-01 0.1005242111512E+02 0.7277777777778E+02
A6 54           0.18799986E+00 0.38000000E-13 0.38000000E-13 0.38000000E-13
 0.2050296492892E+08 0.5993233928220E-01 0.1005241040745E+02 0.7277777777778E+02
A6 55           0.18799987E+00 0.38000000E-13 0.38000000E-13 0.38000000E-13
 0.2050300415424E+08 0.5992710760742E-01 0.1005240266401E+02 0.7277777777779E+02
A6 56           0.18799987E+00 0.38000000E-13 0.38000000E-13 0.38000000E-13
 0.2050304421850E+08 0.5992747006331E-01 0.1005239709616E+02 0.7277777777779E+02
A6 57           0.18799988E+00 0.38000000E-13 0.38000000E-13 0.38000000E-13
 0.2050308647624E+08 0.5992989310055E-01 0.1005239329956E+02 0.7277777777780E+02
A6 58           0.18799989E+00 0.38000000E-13 0.38000000E-13 0.38000000E-13
 0.2050313056805E+08 0.5993294057160E-01 0.1005239160578E+02 0.7277777777778E+02
A6 59           0.18799989E+00 0.38000000E-13 0.38000000E-13 0.38000000E-13
 0.2050317101244E+08 0.5993684504623E-01 0.1005239163435E+02 0.7277777777777E+02
A6 60           0.18799990E+00 0.38000000E-13 0.38000000E-13 0.38000000E-13
 0.2050320593000E+08 0.5994109819659E-01 0.1005239157643E+02 0.7277777777777E+02
A6 61           0.18799991E+00 0.38000000E-13 0.38000000E-13 0.38000000E-13
 0.2050324033863E+08 0.5994542070805E-01 0.1005239101638E+02 0.7277777777779E+02
A6 62           0.18799992E+00 0.38000000E-13 0.38000000E-13 0.38000000E-13
 0.2050327861996E+08 0.5994966778123E-01 0.1005239028291E+02 0.7277777777779E+02
A6 63           0.18799992E+00 0.38000000E-13 0.38000000E-13 0.38000000E-13
 0.2050332343920E+08 0.5995374600999E-01 0.1005238965226E+02 0.7277777777778E+02
A6 64           0.18799993E+00 0.38000000E-13 0.38000000E-13 0.38000000E-13
 0.2050337663267E+08 0.5995761220565E-01 0.1005238928466E+02 0.7277777777777E+02
A6 65           0.18799994E+00 0.38000000E-13 0.38000000E-13 0.38000000E-13
 0.2050343994594E+08 0.5996125741748E-01 0.1005238928917E+02 0.7277777777778E+02
A6 66           0.18799995E+00 0.38000000E-13 0.38000000E-13 0.38000000E-13
 0.2050351518944E+08 0.5996469836969E-01 0.1005238975449E+02 0.7277777777777E+02
A6 67           0.18799996E+00 0.38000000E-13 0.38000000E-13 0.38000000E-13
 0.2050360440742E+08 0.5996797098802E-01 0.1005239070857E+02 0.7277777777778E+02
A6 68           0.18799998E+00 0.38000000E-13 0.38000000E-13 0.38000000E-13
 0.2050370994632E+08 0.5997111107841E-01 0.1005239213290E+02 0.7277777777779E+02
A6 69           0.18799999E+00 0.38000000E-13 0.38000000E-13 0.38000000E-13
 0.2050383436290E+08 0.5997412375344E-01 0.1005239399304E+02 0.7277777777779E+02
A6 70           0.18800001E+00 0.38000000E-13 0.38000000E-13 0.38000000E-13
 0.2050398044656E+08 0.5997694099600E-01 0.1005239620117E+02 0.7277777777777E+02
A6 71           0.18800002E+00 0.38000000E-13 0.38000000E-13 0.38000000E-13
 0.2050415115707E+08 0.5997942718202E-01 0.1005239852352E+02 0.7277777777776E+02
A6 72           0.18800004E+00 0.38000000E-13 0.38000000E-13 0.38000000E-13
 0.2050434833100E+08 0.5998141206379E-01 0.1005239745160E+02 0.7277777777779E+02
A6 73           0.18800006E+00 0.38000000E-13 0.38000000E-13 0.38000000E-13
 0.2050454367859E+08 0.5998238824483E-01 0.1005217519595E+02 0.7277777777778E+02
A6 74           0.18800009E+00 0.38000000E-13 0.38000000E-13 0.38000000E-13
 0.2050478117947E+08 0.5998239104058E-01 0.1005201240785E+02 0.7277777777776E+02
A6 75           0.18800011E+00 0.38000000E-13 0.38000000E-13 0.38000000E-13
 0.2050503000620E+08 0.5998302043458E-01 0.1005197263118E+02 0.7277777777779E+02
A6 76           0.18800014E+00 0.38000000E-13 0.38000000E-13 0.38000000E-13
 0.2050530652672E+08 0.5998445622492E-01 0.1005199008435E+02 0.7277777777779E+02
A6 77           0.18800017E+00 0.38000000E-13 0.38000000E-13 0.38000000E-13
 0.2050564834613E+08 0.5998602654395E-01 0.1005179183448E+02 0.7277777777776E+02
A6 78           0.18800020E+00 0.38000000E-13 0.38000000E-13 0.38000000E-13
 0.2050589952899E+08 0.5998743826930E-01 0.1005080979470E+02 0.7277777777779E+02
A6 79           0.18799972E+00 0.38000000E-13 0.38000000E-13 0.38000000E-13
 0.2050022492494E+08 0.5998907302171E-01 0.3592354559162E-01 0.7277777777777E+02
A6 80           0.18799976E+00 0.38000000E-13 0.38000000E-13 0.38000000E-13
 0.2050067460850E+08 0.5999676403995E-01 0.1107155045668E-01 0.7277777777778E+02
A6 81           0.18799977E+00 0.38000000E-13 0.38000000E-13 0.38000000E-13
 0.2050068443199E+08 0.5999977687592E-01 0.7772677065093E-03 0.7277777777778E+02
A6 82           0.18799979E+00 0.38000000E-13 0.38000000E-13 0.38000000E-13
 0.2050093341912E+08 0.5999994816730E-01 0.1841961845543E-03 0.7277777777778E+02
A6 83           0.18799981E+00 0.38000000E-13 0.38000000E-13 0.38000000E-13
 0.2050117497614E+08 0.5999999515054E-01 0.1746886811513E-04 0.7277777777777E+02
A6 84           0.18799984E+00 0.38000000E-13 0.38000000E-13 0.38000000E-13
 0.2050141378143E+08 0.5999999950310E-01 0.1867088543627E-05 0.7277777777778E+02
A6 85           0.18799986E+00 0.38000000E-13 0.38000000E-13 0.38000000E-13
 0.2050172766557E+08 0.5999999971236E-01 0.1122282826065E-05 0.7277777777778E+02
A6 86           0.18799989E+00 0.38000000E-13 0.38000000E-13 0.38000000E-13
 0.2050206656878E+08 0.5999999983333E-01 0.6683266411238E-06 0.7277777777778E+02
A6 87           0.18799993E+00 0.38000000E-13 0.38000000E-13 0.38000000E-13
 0.2050242576165E+08 0.5999999990741E-01 0.3810148676873E-06 0.7277777777777E+02
A6 88           0.18799996E+00 0.38000000E-13 0.38000000E-13 0.38000000E-13
 0.2050278452455E+08 0.5999999996670E-01 0.1321409622698E-06 0.7277777777778E+02
A6 89           0.18799998E+00 0.38000000E-13 0.38000000E-13 0.38000000E-13
 0.2050306873572E+08 0.6000000001128E-01 0.6830728168357E-09 0.7277777777778E+02
A6 90           0.18799998E+00 0.38000000E-13 0.38000000E-13 0.38000000E-13
 0.2050303798456E+08 0.6000000000598E-01 0.1259211091281E-12 0.7277777777778E+02
A6 91           0.18799999E+00 0.38000000E-13 0.38000000E-13 0.38000000E-13
 0.2050304814904E+08 0.6000000001934E-01 0.1062456944948E-17 0.7277777777777E+02
A6 92           0.18799999E+00 0.38000000E-13 0.38000000E-13 0.38000000E-13
 0.2050305852183E+08 0.6000000001476E-01 0.9309006033153E-20 0.7277777777778E+02
A6 93           0.18799999E+00 0.38000000E-13 0.38000000E-13 0.38000000E-13
 0.2050306889297E+08 0.5999999999394E-01 0.6698705070025E-22 0.7277777777778E+02
A6 94           0.18799999E+00 0.38000000E-13 0.38000000E-13 0.38000000E-13
 0.2050307926665E+08 0.6000000000179E-01 0.3973427691801E-24 0.7277777777778E+02
A6 95           0.18799999E+00 0.38000000E-13 0.38000000E-13 0.38000000E-13
 0.2050308963974E+08 0.6000000000628E-01 0.1947712011291E-26 0.7277777777778E+02
A6 96           0.18800000E+00 0.38000000E-13 0.38000000E-13 0.38000000E-13
 0.2050310001338E+08 0.5999999999519E-01 0.7902414452863E-29 0.7277777777778E+02
A6 97           0.18800000E+00 0.38000000E-13 0.38000000E-13 0.38000000E-13
 0.2050311038511E+08 0.5999999999105E-01 0.2650607914717E-31 0.7277777777778E+02
A6 98           0.18800000E+00 0.38000000E-13 0.38000000E-13 0.38000000E-13
 0.2050312075745E+08 0.6000000000994E-01 0.7326599524216E-34 0.7277777777778E+02
A6 99           0.18800000E+00 0.38000000E-13 0.38000000E-13 0.38000000E-13
 0.2050313113219E+08 0.5999999999412E-01 0.1657922586675E-36 0.7277777777778E+02
A61 0           0.18800000E+00 0.38000000E-13 0.38000000E-13 0.38000000E-13
 0.2050314150570E+08 0.5999999997373E-01 0.3048215571288E-69 0.7277777777778E+02
A7  1           0.18799799E+00 0.38000000E-13 0.38000000E-13 0.38000000E-13
 0.2060458129277E+08 0.1319065974860E+00 0.1005305661774E+02 0.7333333333333E+02
A7  2           0.18799930E+00 0.38000000E-13 0.38000000E-13 0.38000000E-13
 0.2060458124002E+08 0.1258292376236E+00 0.1005305590129E+02 0.7333333333333E+02
A7  3           0.18799948E+00 0.38000000E-13 0.38000000E-13 0.38000000E-13
 0.2060458113061E+08 0.1211936592156E+00 0.1005305442715E+02 0.7333333333333E+02
A7  4           0.18799957E+00 0.38000000E-13 0.38000000E-13 0.38000000E-13
 0.2060458095642E+08 0.1175790906679E+00 0.1005305209507E+02 0.7333333333333E+02
A7  5           0.18799968E+00 0.38000000E-13 0.38000000E-13 0.38000000E-13
 0.2060458070828E+08 0.1145534560113E+00 0.1005304879357E+02 0.7333333333333E+02
A7  6           0.18799969E+00 0.38000000E-13 0.38000000E-13 0.38000000E-13
 0.2060458037460E+08 0.1118999610245E+00 0.1005304438128E+02 0.7333333333333E+02
A7  7           0.18799972E+00 0.38000000E-13 0.38000000E-13 0.38000000E-13
 0.2060457994179E+08 0.1095010561010E+00 0.1005303869340E+02 0.7333333333333E+02
A7  8           0.18799974E+00 0.38000000E-13 0.38000000E-13 0.38000000E-13
 0.2060457939535E+08 0.1072868469498E+00 0.1005303155840E+02 0.7333333333333E+02
A7  9           0.18799975E+00 0.38000000E-13 0.38000000E-13 0.38000000E-13
 0.2060457872117E+08 0.1052135983001E+00 0.1005302281751E+02 0.7333333333333E+02
A7 10           0.18799974E+00 0.38000000E-13 0.38000000E-13 0.38000000E-13
 0.2060457790756E+08 0.1032534841546E+00 0.1005301235467E+02 0.7333333333333E+02
A7 11           0.18799977E+00 0.38000000E-13 0.38000000E-13 0.38000000E-13
 0.2060457694745E+08 0.1013885839358E+00 0.1005300013047E+02 0.7333333333333E+02
A7 12           0.18799979E+00 0.38000000E-13 0.38000000E-13 0.38000000E-13
 0.2060457583978E+08 0.9960926317494E-01 0.1005298620440E+02 0.7333333333333E+02
A7 13           0.18799982E+00 0.38000000E-13 0.38000000E-13 0.38000000E-13
 0.2060457459074E+08 0.9791078990326E-01 0.1005297075702E+02 0.7333333333333E+02
A7 14           0.18799982E+00 0.38000000E-13 0.38000000E-13 0.38000000E-13
 0.2060457321294E+08 0.9629358708615E-01 0.1005295408405E+02 0.7333333333333E+02
A7 15           0.18799982E+00 0.38000000E-13 0.38000000E-13 0.38000000E-13
 0.2060457172089E+08 0.9476164140750E-01 0.1005293654509E+02 0.7333333333333E+02
A7 16           0.18799982E+00 0.38000000E-13 0.38000000E-13 0.38000000E-13
 0.2060457012649E+08 0.9331984843034E-01 0.1005291851518E+02 0.7333333333333E+02
A7 17           0.18799984E+00 0.38000000E-13 0.38000000E-13 0.38000000E-13
 0.2060456843549E+08 0.9198288248011E-01 0.1005290034822E+02 0.7333333333333E+02
A7 18           0.18799984E+00 0.38000000E-13 0.38000000E-13 0.38000000E-13
 0.2060456664192E+08 0.9075688250598E-01 0.1005288233575E+02 0.7333333333333E+02
A7 19           0.18799985E+00 0.38000000E-13 0.38000000E-13 0.38000000E-13
 0.2060456472875E+08 0.8966464856236E-01 0.1005286473974E+02 0.7333333333333E+02
A7 20           0.18799984E+00 0.38000000E-13 0.38000000E-13 0.38000000E-13
 0.2060456266565E+08 0.8871652770312E-01 0.1005284781990E+02 0.7333333333333E+02
A7 21           0.18799986E+00 0.38000000E-13 0.38000000E-13 0.38000000E-13
 0.2060456040700E+08 0.8791987052550E-01 0.1005283185508E+02 0.7333333333333E+02
A7 22           0.18799986E+00 0.38000000E-13 0.38000000E-13 0.38000000E-13
 0.2060455788325E+08 0.8727382204142E-01 0.1005281710525E+02 0.7333333333333E+02
A7 23           0.18799987E+00 0.38000000E-13 0.38000000E-13 0.38000000E-13
 0.2060455499609E+08 0.8677514812070E-01 0.1005280379507E+02 0.7333333333333E+02
A7 24           0.18799987E+00 0.38000000E-13 0.38000000E-13 0.38000000E-13
 0.2060455160398E+08 0.8640274177788E-01 0.1005279199652E+02 0.7333333333333E+02
A7 25           0.18799987E+00 0.38000000E-13 0.38000000E-13 0.38000000E-13
 0.2060454750883E+08 0.8612624758613E-01 0.1005278153916E+02 0.7333333333333E+02
A7 26           0.18799988E+00 0.38000000E-13 0.38000000E-13 0.38000000E-13
 0.2060454245481E+08 0.8590379684378E-01 0.1005277200041E+02 0.7333333333333E+02
A7 27           0.18799987E+00 0.38000000E-13 0.38000000E-13 0.38000000E-13
 0.2060453612629E+08 0.8568342245567E-01 0.1005276269211E+02 0.7333333333333E+02
A7 28           0.18799988E+00 0.38000000E-13 0.38000000E-13 0.38000000E-13
 0.2060452815815E+08 0.8540554133596E-01 0.1005275275484E+02 0.7333333333333E+02
A7 29           0.18799988E+00 0.38000000E-13 0.38000000E-13 0.38000000E-13
 0.2060451816111E+08 0.8500608371899E-01 0.1005274137547E+02 0.7333333333333E+02
A7 30           0.18799988E+00 0.38000000E-13 0.38000000E-13 0.38000000E-13
 0.2060450573709E+08 0.8442003046086E-01 0.1005272778178E+02 0.7333333333333E+02
A7 31           0.18799988E+00 0.38000000E-13 0.38000000E-13 0.38000000E-13
 0.2060449049934E+08 0.8358557206252E-01 0.1005271114803E+02 0.7333333333333E+02
A7 32           0.18799988E+00 0.38000000E-13 0.38000000E-13 0.38000000E-13
 0.2060447212307E+08 0.8244768736361E-01 0.1005269070207E+02 0.7333333333333E+02
A7 33           0.18799989E+00 0.38000000E-13 0.38000000E-13 0.38000000E-13
 0.2060445041993E+08 0.8096196756458E-01 0.1005266597807E+02 0.7333333333333E+02
A7 34           0.18799988E+00 0.38000000E-13 0.38000000E-13 0.38000000E-13
 0.2060442540639E+08 0.7910126649673E-01 0.1005263683609E+02 0.7333333333333E+02
A7 35           0.18799988E+00 0.38000000E-13 0.38000000E-13 0.38000000E-13
 0.2060439743946E+08 0.7687833919460E-01 0.1005260332643E+02 0.7333333333333E+02
A7 36           0.18799989E+00 0.38000000E-13 0.38000000E-13 0.38000000E-13
 0.2060436731973E+08 0.7440445707923E-01 0.1005256476188E+02 0.7333333333333E+02
A7 37           0.18799988E+00 0.38000000E-13 0.38000000E-13 0.38000000E-13
 0.2060433642189E+08 0.7193316760191E-01 0.1005251922972E+02 0.7333333333333E+02
A7 38           0.18799988E+00 0.38000000E-13 0.38000000E-13 0.38000000E-13
 0.2060430747219E+08 0.6982351081656E-01 0.1005246952819E+02 0.7333333333333E+02
A7 39           0.18799988E+00 0.38000000E-13 0.38000000E-13 0.38000000E-13
 0.2060428469388E+08 0.6805984090365E-01 0.1005242666483E+02 0.7333333333333E+02
A7 40           0.18799988E+00 0.38000000E-13 0.38000000E-13 0.38000000E-13
 0.2060426924430E+08 0.6622890812153E-01 0.1005240055422E+02 0.7333333333332E+02
A7 41           0.18799988E+00 0.38000000E-13 0.38000000E-13 0.38000000E-13
 0.2060425613374E+08 0.6511761692624E-01 0.1005238455984E+02 0.7333333333332E+02
A7 42           0.18799988E+00 0.38000000E-13 0.38000000E-13 0.38000000E-13
 0.2060423854918E+08 0.6500702386449E-01 0.1005237569024E+02 0.7333333333332E+02
A7 43           0.18799988E+00 0.38000000E-13 0.38000000E-13 0.38000000E-13
 0.2060421156262E+08 0.6456069554529E-01 0.1005236022585E+02 0.7333333333332E+02
A7 44           0.18799989E+00 0.38000000E-13 0.38000000E-13 0.38000000E-13
 0.2060417592979E+08 0.6351828116473E-01 0.1005233396081E+02 0.7333333333332E+02
A7 45           0.18799989E+00 0.38000000E-13 0.38000000E-13 0.38000000E-13
 0.2060413976084E+08 0.6247739182306E-01 0.1005231730888E+02 0.7333333333333E+02
A7 46           0.18799989E+00 0.38000000E-13 0.38000000E-13 0.38000000E-13
 0.2060411374205E+08 0.6164488485724E-01 0.1005230105896E+02 0.7333333333333E+02
A7 47           0.18799989E+00 0.38000000E-13 0.38000000E-13 0.38000000E-13
 0.2060410116996E+08 0.6114285690459E-01 0.1005228352548E+02 0.7333333333332E+02
A7 48           0.18799989E+00 0.38000000E-13 0.38000000E-13 0.38000000E-13
 0.2060410152912E+08 0.6089252175596E-01 0.1005226772029E+02 0.7333333333333E+02
A7 49           0.18799989E+00 0.38000000E-13 0.38000000E-13 0.38000000E-13
 0.2060411094714E+08 0.6062506964183E-01 0.1005225377355E+02 0.7333333333333E+02
A7 50           0.18799989E+00 0.38000000E-13 0.38000000E-13 0.38000000E-13
 0.2060412617120E+08 0.6041584100795E-01 0.1005224177499E+02 0.7333333333333E+02
A7 51           0.18799990E+00 0.38000000E-13 0.38000000E-13 0.38000000E-13
 0.2060414653871E+08 0.6028539627099E-01 0.1005222981458E+02 0.7333333333333E+02
A7 52           0.18799991E+00 0.38000000E-13 0.38000000E-13 0.38000000E-13
 0.2060417222620E+08 0.6018784757111E-01 0.1005221480610E+02 0.7333333333334E+02
A7 53           0.18799991E+00 0.38000000E-13 0.38000000E-13 0.38000000E-13
 0.2060420416028E+08 0.6010471770496E-01 0.1005219761664E+02 0.7333333333334E+02
A7 54           0.18799992E+00 0.38000000E-13 0.38000000E-13 0.38000000E-13
 0.2060423917437E+08 0.6002283525654E-01 0.1005218349110E+02 0.7333333333334E+02
A7 55           0.18799993E+00 0.38000000E-13 0.38000000E-13 0.38000000E-13
 0.2060427410736E+08 0.5997832012526E-01 0.1005217271966E+02 0.7333333333334E+02
A7 56           0.18799993E+00 0.38000000E-13 0.38000000E-13 0.38000000E-13
 0.2060431138211E+08 0.5996103873682E-01 0.1005216465166E+02 0.7333333333334E+02
A7 57           0.18799994E+00 0.38000000E-13 0.38000000E-13 0.38000000E-13
 0.2060435363173E+08 0.5995276768562E-01 0.1005215891106E+02 0.7333333333335E+02
A7 58           0.18799995E+00 0.38000000E-13 0.38000000E-13 0.38000000E-13
 0.2060440089434E+08 0.5994412191021E-01 0.1005215640906E+02 0.7333333333334E+02
A7 59           0.18799995E+00 0.38000000E-13 0.38000000E-13 0.38000000E-13
 0.2060444171919E+08 0.5994296025898E-01 0.1005215698802E+02 0.7333333333333E+02
A7 60           0.18799996E+00 0.38000000E-13 0.38000000E-13 0.38000000E-13
 0.2060447321963E+08 0.5994645842981E-01 0.1005215736888E+02 0.7333333333333E+02
A7 61           0.18799997E+00 0.38000000E-13 0.38000000E-13 0.38000000E-13
 0.2060450474394E+08 0.5995031790177E-01 0.1005215697413E+02 0.7333333333334E+02
A7 62           0.18799998E+00 0.38000000E-13 0.38000000E-13 0.38000000E-13
 0.2060454153466E+08 0.5995418845991E-01 0.1005215636722E+02 0.7333333333334E+02
A7 63           0.18799998E+00 0.38000000E-13 0.38000000E-13 0.38000000E-13
 0.2060458576075E+08 0.5995793087326E-01 0.1005215587281E+02 0.7333333333333E+02
A7 64           0.18799999E+00 0.38000000E-13 0.38000000E-13 0.38000000E-13
 0.2060463878716E+08 0.5996148950556E-01 0.1005215563947E+02 0.7333333333333E+02
A7 65           0.18800000E+00 0.38000000E-13 0.38000000E-13 0.38000000E-13
 0.2060470209872E+08 0.5996484994074E-01 0.1005215575822E+02 0.7333333333333E+02
A7 66           0.18800001E+00 0.38000000E-13 0.38000000E-13 0.38000000E-13
 0.2060477738511E+08 0.5996802385198E-01 0.1005215630301E+02 0.7333333333332E+02
A7 67           0.18800002E+00 0.38000000E-13 0.38000000E-13 0.38000000E-13
 0.2060486664139E+08 0.5997104117437E-01 0.1005215729439E+02 0.7333333333334E+02
A7 68           0.18800004E+00 0.38000000E-13 0.38000000E-13 0.38000000E-13
 0.2060497219786E+08 0.5997393197414E-01 0.1005215871375E+02 0.7333333333334E+02
A7 69           0.18800005E+00 0.38000000E-13 0.38000000E-13 0.38000000E-13
 0.2060509661181E+08 0.5997670218576E-01 0.1005216053093E+02 0.7333333333335E+02
A7 70           0.18800007E+00 0.38000000E-13 0.38000000E-13 0.38000000E-13
 0.2060524270135E+08 0.5997930441084E-01 0.1005216267087E+02 0.7333333333332E+02
A7 71           0.18800008E+00 0.38000000E-13 0.38000000E-13 0.38000000E-13
 0.2060541360037E+08 0.5998164860947E-01 0.1005216493923E+02 0.7333333333332E+02
A7 72           0.18800011E+00 0.38000000E-13 0.38000000E-13 0.38000000E-13
 0.2060561198604E+08 0.5998359177857E-01 0.1005216390782E+02 0.7333333333334E+02
A7 73           0.18800012E+00 0.38000000E-13 0.38000000E-13 0.38000000E-13
 0.2060580339631E+08 0.5998446645180E-01 0.1005191134773E+02 0.7333333333333E+02
A7 74           0.18800015E+00 0.38000000E-13 0.38000000E-13 0.38000000E-13
 0.2060603903091E+08 0.5998428985051E-01 0.1005169140794E+02 0.7333333333332E+02
A7 75           0.18800017E+00 0.38000000E-13 0.38000000E-13 0.38000000E-13
 0.2060628657629E+08 0.5998478347128E-01 0.1005165545530E+02 0.7333333333334E+02
A7 76           0.18800020E+00 0.38000000E-13 0.38000000E-13 0.38000000E-13
 0.2060656019038E+08 0.5998606822460E-01 0.1005167125304E+02 0.7333333333334E+02
A7 77           0.18800023E+00 0.38000000E-13 0.38000000E-13 0.38000000E-13
 0.2060689844776E+08 0.5998725176971E-01 0.1005136405859E+02 0.7333333333331E+02
A7 78           0.18800001E+00 0.38000000E-13 0.38000000E-13 0.38000000E-13
 0.2060426048539E+08 0.5998797094672E-01 0.1001729491126E+02 0.7333333333334E+02
A7 79           0.18799977E+00 0.38000000E-13 0.38000000E-13 0.38000000E-13
 0.2060138461821E+08 0.5999086491989E-01 0.3027821482138E-01 0.7333333333332E+02
A7 80           0.18799978E+00 0.38000000E-13 0.38000000E-13 0.38000000E-13
 0.2060138390044E+08 0.5999844713751E-01 0.5342170340946E-02 0.7333333333334E+02
A7 81           0.18799977E+00 0.38000000E-13 0.38000000E-13 0.38000000E-13
 0.2060125618548E+08 0.5999984961178E-01 0.5161233606088E-03 0.7333333333334E+02
A7 82           0.18799979E+00 0.38000000E-13 0.38000000E-13 0.38000000E-13
 0.2060148821388E+08 0.5999997411896E-01 0.8946822920976E-04 0.7333333333333E+02
A7 83           0.18799981E+00 0.38000000E-13 0.38000000E-13 0.38000000E-13
 0.2060172719254E+08 0.5999999782983E-01 0.7509473091985E-05 0.7333333333333E+02
A7 84           0.18799984E+00 0.38000000E-13 0.38000000E-13 0.38000000E-13
 0.2060196651247E+08 0.5999999987889E-01 0.4443293555407E-06 0.7333333333333E+02
A7 85           0.18799986E+00 0.38000000E-13 0.38000000E-13 0.38000000E-13
 0.2060227986926E+08 0.5999999998933E-01 0.5819511950839E-07 0.7333333333334E+02
A7 86           0.18799989E+00 0.38000000E-13 0.38000000E-13 0.38000000E-13
 0.2060261870422E+08 0.5999999999327E-01 0.2271180702918E-07 0.7333333333334E+02
A7 87           0.18799993E+00 0.38000000E-13 0.38000000E-13 0.38000000E-13
 0.2060297776163E+08 0.6000000000936E-01 0.1131529328686E-07 0.7333333333333E+02
A7 88           0.18799996E+00 0.38000000E-13 0.38000000E-13 0.38000000E-13
 0.2060333617724E+08 0.6000000001658E-01 0.3145437084752E-08 0.7333333333334E+02
A7 89           0.18799998E+00 0.38000000E-13 0.38000000E-13 0.38000000E-13
 0.2060361952101E+08 0.6000000000801E-01 0.6517183509886E-11 0.7333333333333E+02
A7 90           0.18799998E+00 0.38000000E-13 0.38000000E-13 0.38000000E-13
 0.2060359013548E+08 0.6000000001005E-01 0.1152826825533E-14 0.7333333333334E+02
A7 91           0.18799999E+00 0.38000000E-13 0.38000000E-13 0.38000000E-13
 0.2060360017646E+08 0.6000000000439E-01 0.8122645200561E-18 0.7333333333333E+02
A7 92           0.18799999E+00 0.38000000E-13 0.38000000E-13 0.38000000E-13
 0.2060361054848E+08 0.5999999998787E-01 0.7224472274596E-20 0.7333333333334E+02
A7 93           0.18799999E+00 0.38000000E-13 0.38000000E-13 0.38000000E-13
 0.2060362092003E+08 0.5999999999623E-01 0.5272509092635E-22 0.7333333333333E+02
A7 94           0.18799999E+00 0.38000000E-13 0.38000000E-13 0.38000000E-13
 0.2060363129413E+08 0.5999999999405E-01 0.3169263079469E-24 0.7333333333333E+02
A7 95           0.18799999E+00 0.38000000E-13 0.38000000E-13 0.38000000E-13
 0.2060364166764E+08 0.6000000001393E-01 0.1573107298689E-26 0.7333333333333E+02
A7 96           0.18800000E+00 0.38000000E-13 0.38000000E-13 0.38000000E-13
 0.2060365204168E+08 0.6000000000078E-01 0.6458599417916E-29 0.7333333333333E+02
A7 97           0.18800000E+00 0.38000000E-13 0.38000000E-13 0.38000000E-13
 0.2060366241383E+08 0.6000000000640E-01 0.2190803703379E-31 0.7333333333333E+02
A7 98           0.18800000E+00 0.38000000E-13 0.38000000E-13 0.38000000E-13
 0.2060367278658E+08 0.6000000001451E-01 0.6120742080398E-34 0.7333333333333E+02
A7 99           0.18800000E+00 0.38000000E-13 0.38000000E-13 0.38000000E-13
 0.2060368316174E+08 0.6000000002362E-01 0.1399272842009E-36 0.7333333333333E+02
A71 0           0.18800000E+00 0.38000000E-13 0.38000000E-13 0.38000000E-13
 0.2060369353566E+08 0.5999999997061E-01 0.2598092994910E-69 0.7333333333333E+02
A8  1           0.18799812E+00 0.38000000E-13 0.38000000E-13 0.38000000E-13
 0.2070646529454E+08 0.1330900294421E+00 0.1005276243613E+02 0.7388888888888E+02
A8  2           0.18799942E+00 0.38000000E-13 0.38000000E-13 0.38000000E-13
 0.2070646525005E+08 0.1269225949953E+00 0.1005276187212E+02 0.7388888888888E+02
A8  3           0.18799960E+00 0.38000000E-13 0.38000000E-13 0.38000000E-13
 0.2070646514478E+08 0.1222469881329E+00 0.1005276053594E+02 0.7388888888888E+02
A8  4           0.18799969E+00 0.38000000E-13 0.38000000E-13 0.38000000E-13
 0.2070646496090E+08 0.1186016743796E+00 0.1005275820116E+02 0.7388888888888E+02
A8  5           0.18799979E+00 0.38000000E-13 0.38000000E-13 0.38000000E-13
 0.2070646468147E+08 0.1155558562356E+00 0.1005275466086E+02 0.7388888888888E+02
A8  6           0.18799981E+00 0.38000000E-13 0.38000000E-13 0.38000000E-13
 0.2070646428564E+08 0.1128900332740E+00 0.1005274966047E+02 0.7388888888888E+02
A8  7           0.18799984E+00 0.38000000E-13 0.38000000E-13 0.38000000E-13
 0.2070646374983E+08 0.1104842863573E+00 0.1005274291580E+02 0.7388888888888E+02
A8  8           0.18799985E+00 0.38000000E-13 0.38000000E-13 0.38000000E-13
 0.2070646305056E+08 0.1082669464132E+00 0.1005273415353E+02 0.7388888888888E+02
A8  9           0.18799986E+00 0.38000000E-13 0.38000000E-13 0.38000000E-13
 0.2070646216764E+08 0.1061926781234E+00 0.1005272315745E+02 0.7388888888888E+02
A8 10           0.18799986E+00 0.38000000E-13 0.38000000E-13 0.38000000E-13
 0.2070646108794E+08 0.1042317360868E+00 0.1005270982426E+02 0.7388888888888E+02
A8 11           0.18799989E+00 0.38000000E-13 0.38000000E-13 0.38000000E-13
 0.2070645980896E+08 0.1023644871483E+00 0.1005269421575E+02 0.7388888888888E+02
A8 12           0.18799990E+00 0.38000000E-13 0.38000000E-13 0.38000000E-13
 0.2070645834002E+08 0.1005785400842E+00 0.1005267657969E+02 0.7388888888888E+02
A8 13           0.18799994E+00 0.38000000E-13 0.38000000E-13 0.38000000E-13
 0.2070645670217E+08 0.9886658595875E-01 0.1005265735348E+02 0.7388888888888E+02
A8 14           0.18799994E+00 0.38000000E-13 0.38000000E-13 0.38000000E-13
 0.2070645492410E+08 0.9722551027609E-01 0.1005263711159E+02 0.7388888888888E+02
A8 15           0.18799993E+00 0.38000000E-13 0.38000000E-13 0.38000000E-13
 0.2070645303285E+08 0.9565574576379E-01 0.1005261645051E+02 0.7388888888888E+02
A8 16           0.18799994E+00 0.38000000E-13 0.38000000E-13 0.38000000E-13
 0.2070645104564E+08 0.9415981644180E-01 0.1005259588826E+02 0.7388888888888E+02
A8 17           0.18799995E+00 0.38000000E-13 0.38000000E-13 0.38000000E-13
 0.2070644896513E+08 0.9274581710205E-01 0.1005257580947E+02 0.7388888888888E+02
A8 18           0.18799996E+00 0.38000000E-13 0.38000000E-13 0.38000000E-13
 0.2070644677430E+08 0.9141900893481E-01 0.1005255643262E+02 0.7388888888888E+02
A8 19           0.18799997E+00 0.38000000E-13 0.38000000E-13 0.38000000E-13
 0.2070644443977E+08 0.9019531523901E-01 0.1005253787463E+02 0.7388888888888E+02
A8 20           0.18799996E+00 0.38000000E-13 0.38000000E-13 0.38000000E-13
 0.2070644191302E+08 0.8908579551951E-01 0.1005252023338E+02 0.7388888888888E+02
A8 21           0.18799997E+00 0.38000000E-13 0.38000000E-13 0.38000000E-13
 0.2070643912972E+08 0.8810054262851E-01 0.1005250363340E+02 0.7388888888888E+02
A8 22           0.18799997E+00 0.38000000E-13 0.38000000E-13 0.38000000E-13
 0.2070643600008E+08 0.8724429241154E-01 0.1005248819401E+02 0.7388888888888E+02
A8 23           0.18799998E+00 0.38000000E-13 0.38000000E-13 0.38000000E-13
 0.2070643240313E+08 0.8652237730324E-01 0.1005247401658E+02 0.7388888888888E+02
A8 24           0.18799998E+00 0.38000000E-13 0.38000000E-13 0.38000000E-13
 0.2070642817273E+08 0.8592919608081E-01 0.1005246112433E+02 0.7388888888888E+02
A8 25           0.18799998E+00 0.38000000E-13 0.38000000E-13 0.38000000E-13
 0.2070642307866E+08 0.8545199530523E-01 0.1005244937010E+02 0.7388888888888E+02
A8 26           0.18799999E+00 0.38000000E-13 0.38000000E-13 0.38000000E-13
 0.2070641682211E+08 0.8506829353258E-01 0.1005243845381E+02 0.7388888888889E+02
A8 27           0.18799999E+00 0.38000000E-13 0.38000000E-13 0.38000000E-13
 0.2070640902391E+08 0.8474577185040E-01 0.1005242788275E+02 0.7388888888889E+02
A8 28           0.18799999E+00 0.38000000E-13 0.38000000E-13 0.38000000E-13
 0.2070639922155E+08 0.8444264037455E-01 0.1005241700160E+02 0.7388888888889E+02
A8 29           0.18799999E+00 0.38000000E-13 0.38000000E-13 0.38000000E-13
 0.2070638688154E+08 0.8410957780156E-01 0.1005240515242E+02 0.7388888888889E+02
A8 30           0.18799999E+00 0.38000000E-13 0.38000000E-13 0.38000000E-13
 0.2070637140758E+08 0.8369258698025E-01 0.1005239169483E+02 0.7388888888889E+02
A8 31           0.18800000E+00 0.38000000E-13 0.38000000E-13 0.38000000E-13
 0.2070635215543E+08 0.8313713209998E-01 0.1005237594849E+02 0.7388888888889E+02
A8 32           0.18799999E+00 0.38000000E-13 0.38000000E-13 0.38000000E-13
 0.2070632847904E+08 0.8239219091396E-01 0.1005235730392E+02 0.7388888888889E+02
A8 33           0.18800000E+00 0.38000000E-13 0.38000000E-13 0.38000000E-13
 0.2070629980367E+08 0.8141591902642E-01 0.1005233549914E+02 0.7388888888889E+02
A8 34           0.18799999E+00 0.38000000E-13 0.38000000E-13 0.38000000E-13
 0.2070626569501E+08 0.8018350559275E-01 0.1005231074503E+02 0.7388888888889E+02
A8 35           0.18799999E+00 0.38000000E-13 0.38000000E-13 0.38000000E-13
 0.2070622600252E+08 0.7870304443180E-01 0.1005228368046E+02 0.7388888888889E+02
A8 36           0.18799999E+00 0.38000000E-13 0.38000000E-13 0.38000000E-13
 0.2070618095923E+08 0.7704217608100E-01 0.1005225482886E+02 0.7388888888889E+02
A8 37           0.18799999E+00 0.38000000E-13 0.38000000E-13 0.38000000E-13
 0.2070613122408E+08 0.7533251467660E-01 0.1005222416868E+02 0.7388888888889E+02
A8 38           0.18799999E+00 0.38000000E-13 0.38000000E-13 0.38000000E-13
 0.2070607794434E+08 0.7370996368488E-01 0.1005219318653E+02 0.7388888888889E+02
A8 39           0.18799998E+00 0.38000000E-13 0.38000000E-13 0.38000000E-13
 0.2070602231477E+08 0.7223033314040E-01 0.1005216541584E+02 0.7388888888888E+02
A8 40           0.18799998E+00 0.38000000E-13 0.38000000E-13 0.38000000E-13
 0.2070596503919E+08 0.7092375546289E-01 0.1005214224784E+02 0.7388888888888E+02
A8 41           0.18799998E+00 0.38000000E-13 0.38000000E-13 0.38000000E-13
 0.2070590734656E+08 0.6976178907950E-01 0.1005212403252E+02 0.7388888888888E+02
A8 42           0.18799997E+00 0.38000000E-13 0.38000000E-13 0.38000000E-13
 0.2070584928251E+08 0.6865083654613E-01 0.1005211146522E+02 0.7388888888888E+02
A8 43           0.18799997E+00 0.38000000E-13 0.38000000E-13 0.38000000E-13
 0.2070578781180E+08 0.6770629493965E-01 0.1005209910590E+02 0.7388888888888E+02
A8 44           0.18799997E+00 0.38000000E-13 0.38000000E-13 0.38000000E-13
 0.2070572214291E+08 0.6702017654446E-01 0.1005208522535E+02 0.7388888888888E+02
A8 45           0.18799997E+00 0.38000000E-13 0.38000000E-13 0.38000000E-13
 0.2070565573122E+08 0.6652708825714E-01 0.1005207242830E+02 0.7388888888888E+02
A8 46           0.18799997E+00 0.38000000E-13 0.38000000E-13 0.38000000E-13
 0.2070559294023E+08 0.6592201040387E-01 0.1005205819854E+02 0.7388888888888E+02
A8 47           0.18799996E+00 0.38000000E-13 0.38000000E-13 0.38000000E-13
 0.2070553729651E+08 0.6491926567220E-01 0.1005204237814E+02 0.7388888888888E+02
A8 48           0.18799996E+00 0.38000000E-13 0.38000000E-13 0.38000000E-13
 0.2070549130109E+08 0.6349262034939E-01 0.1005202763970E+02 0.7388888888888E+02
A8 49           0.18799996E+00 0.38000000E-13 0.38000000E-13 0.38000000E-13
 0.2070545757581E+08 0.6223888251780E-01 0.1005201345682E+02 0.7388888888888E+02
A8 50           0.18799996E+00 0.38000000E-13 0.38000000E-13 0.38000000E-13
 0.2070544002585E+08 0.6150135625268E-01 0.1005200119502E+02 0.7388888888889E+02
A8 51           0.18799996E+00 0.38000000E-13 0.38000000E-13 0.38000000E-13
 0.2070543988471E+08 0.6115322647993E-01 0.1005198925493E+02 0.7388888888889E+02
A8 52           0.18799997E+00 0.38000000E-13 0.38000000E-13 0.38000000E-13
 0.2070545518627E+08 0.6106642325698E-01 0.1005197328424E+02 0.7388888888889E+02
A8 53           0.18799998E+00 0.38000000E-13 0.38000000E-13 0.38000000E-13
 0.2070547861193E+08 0.6080453536828E-01 0.1005195314646E+02 0.7388888888890E+02
A8 54           0.18799998E+00 0.38000000E-13 0.38000000E-13 0.38000000E-13
 0.2070550061173E+08 0.6041716971236E-01 0.1005193497065E+02 0.7388888888890E+02
A8 55           0.18799999E+00 0.38000000E-13 0.38000000E-13 0.38000000E-13
 0.2070552340514E+08 0.6021569167658E-01 0.1005191953533E+02 0.7388888888889E+02
A8 56           0.18799999E+00 0.38000000E-13 0.38000000E-13 0.38000000E-13
 0.2070555426426E+08 0.6014006044729E-01 0.1005190728083E+02 0.7388888888889E+02
A8 57           0.18800000E+00 0.38000000E-13 0.38000000E-13 0.38000000E-13
 0.2070559538256E+08 0.6009672629484E-01 0.1005189792823E+02 0.7388888888890E+02
A8 58           0.18800001E+00 0.38000000E-13 0.38000000E-13 0.38000000E-13
 0.2070564708033E+08 0.6000626549208E-01 0.1005189317680E+02 0.7388888888889E+02
A8 59           0.18800001E+00 0.38000000E-13 0.38000000E-13 0.38000000E-13
 0.2070568680110E+08 0.5995151375624E-01 0.1005189417287E+02 0.7388888888889E+02
A8 60           0.18800002E+00 0.38000000E-13 0.38000000E-13 0.38000000E-13
 0.2070571211061E+08 0.5995261012733E-01 0.1005189499229E+02 0.7388888888889E+02
A8 61           0.18800003E+00 0.38000000E-13 0.38000000E-13 0.38000000E-13
 0.2070573971215E+08 0.5995595546109E-01 0.1005189469541E+02 0.7388888888889E+02
A8 62           0.18800004E+00 0.38000000E-13 0.38000000E-13 0.38000000E-13
 0.2070577483698E+08 0.5995943376028E-01 0.1005189418013E+02 0.7388888888890E+02
A8 63           0.18800004E+00 0.38000000E-13 0.38000000E-13 0.38000000E-13
 0.2070581848215E+08 0.5996283488389E-01 0.1005189379902E+02 0.7388888888889E+02
A8 64           0.18800005E+00 0.38000000E-13 0.38000000E-13 0.38000000E-13
 0.2070587136907E+08 0.5996608788364E-01 0.1005189367453E+02 0.7388888888888E+02
A8 65           0.18800006E+00 0.38000000E-13 0.38000000E-13 0.38000000E-13
 0.2070593470056E+08 0.5996916844458E-01 0.1005189387619E+02 0.7388888888889E+02
A8 66           0.18800007E+00 0.38000000E-13 0.38000000E-13 0.38000000E-13
 0.2070601004950E+08 0.5997207386298E-01 0.1005189446322E+02 0.7388888888888E+02
A8 67           0.18800008E+00 0.38000000E-13 0.38000000E-13 0.38000000E-13
 0.2070609936557E+08 0.5997481414455E-01 0.1005189545019E+02 0.7388888888889E+02
A8 68           0.18800010E+00 0.38000000E-13 0.38000000E-13 0.38000000E-13
 0.2070620496418E+08 0.5997739861929E-01 0.1005189682014E+02 0.7388888888890E+02
A8 69           0.18800011E+00 0.38000000E-13 0.38000000E-13 0.38000000E-13
 0.2070632940315E+08 0.5997982275846E-01 0.1005189854866E+02 0.7388888888890E+02
A8 70           0.18800013E+00 0.38000000E-13 0.38000000E-13 0.38000000E-13
 0.2070647552875E+08 0.5998205363699E-01 0.1005190057498E+02 0.7388888888888E+02
A8 71           0.18800014E+00 0.38000000E-13 0.38000000E-13 0.38000000E-13
 0.2070664666634E+08 0.5998404226124E-01 0.1005190275073E+02 0.7388888888888E+02
A8 72           0.18800016E+00 0.38000000E-13 0.38000000E-13 0.38000000E-13
 0.2070684677008E+08 0.5998568538755E-01 0.1005190174779E+02 0.7388888888889E+02
A8 73           0.18800018E+00 0.38000000E-13 0.38000000E-13 0.38000000E-13
 0.2070703244612E+08 0.5998633792167E-01 0.1005160206024E+02 0.7388888888889E+02
A8 74           0.18800021E+00 0.38000000E-13 0.38000000E-13 0.38000000E-13
 0.2070726334879E+08 0.5998611491892E-01 0.1005127413164E+02 0.7388888888888E+02
A8 75           0.18800023E+00 0.38000000E-13 0.38000000E-13 0.38000000E-13
 0.2070750951503E+08 0.5998640233618E-01 0.1005124508674E+02 0.7388888888890E+02
A8 76           0.18800026E+00 0.38000000E-13 0.38000000E-13 0.38000000E-13
 0.2070777942751E+08 0.5998728981301E-01 0.1005125794686E+02 0.7388888888890E+02
A8 77           0.18800027E+00 0.38000000E-13 0.38000000E-13 0.38000000E-13
 0.2070792258650E+08 0.5998789675789E-01 0.1004824166096E+02 0.7388888888887E+02
A8 78           0.18799979E+00 0.38000000E-13 0.38000000E-13 0.38000000E-13
 0.2070219442239E+08 0.5998970276723E-01 0.3356929567005E-01 0.7388888888889E+02
A8 79           0.18799981E+00 0.38000000E-13 0.38000000E-13 0.38000000E-13
 0.2070237135846E+08 0.5999399145117E-01 0.2002461934439E-01 0.7388888888888E+02
A8 80           0.18799978E+00 0.38000000E-13 0.38000000E-13 0.38000000E-13
 0.2070199740966E+08 0.5999897073584E-01 0.3500384095190E-02 0.7388888888889E+02
A8 81           0.18799977E+00 0.38000000E-13 0.38000000E-13 0.38000000E-13
 0.2070179659066E+08 0.5999989598088E-01 0.3526395585325E-03 0.7388888888889E+02
A8 82           0.18799979E+00 0.38000000E-13 0.38000000E-13 0.38000000E-13
 0.2070201600772E+08 0.5999998486829E-01 0.5139833559093E-04 0.7388888888889E+02
A8 83           0.18799981E+00 0.38000000E-13 0.38000000E-13 0.38000000E-13
 0.2070225355009E+08 0.5999999867592E-01 0.4518356551226E-05 0.7388888888889E+02
A8 84           0.18799984E+00 0.38000000E-13 0.38000000E-13 0.38000000E-13
 0.2070249330061E+08 0.5999999993022E-01 0.2630190281237E-06 0.7388888888889E+02
A8 85           0.18799986E+00 0.38000000E-13 0.38000000E-13 0.38000000E-13
 0.2070280627158E+08 0.6000000000175E-01 0.1319559542376E-07 0.7388888888889E+02
A8 86           0.18799989E+00 0.38000000E-13 0.38000000E-13 0.38000000E-13
 0.2070314506097E+08 0.6000000000604E-01 0.9192485452779E-09 0.7388888888889E+02
A8 87           0.18799993E+00 0.38000000E-13 0.38000000E-13 0.38000000E-13
 0.2070350402258E+08 0.6000000001823E-01 0.2353256146999E-09 0.7388888888888E+02
A8 88           0.18799996E+00 0.38000000E-13 0.38000000E-13 0.38000000E-13
 0.2070386218368E+08 0.6000000000963E-01 0.5027758224012E-10 0.7388888888889E+02
A8 89           0.18799998E+00 0.38000000E-13 0.38000000E-13 0.38000000E-13
 0.2070414488532E+08 0.6000000000039E-01 0.4776272485337E-13 0.7388888888889E+02
A8 90           0.18799998E+00 0.38000000E-13 0.38000000E-13 0.38000000E-13
 0.2070411651733E+08 0.6000000000311E-01 0.6627457297795E-16 0.7388888888889E+02
A8 91           0.18799999E+00 0.38000000E-13 0.38000000E-13 0.38000000E-13
 0.2070412646721E+08 0.5999999998186E-01 0.6388133831512E-18 0.7388888888889E+02
A8 92           0.18799999E+00 0.38000000E-13 0.38000000E-13 0.38000000E-13
 0.2070413683869E+08 0.5999999998578E-01 0.5760976052742E-20 0.7388888888889E+02
A8 93           0.18799999E+00 0.38000000E-13 0.38000000E-13 0.38000000E-13
 0.2070414721065E+08 0.6000000003013E-01 0.4258675008805E-22 0.7388888888889E+02
A8 94           0.18799999E+00 0.38000000E-13 0.38000000E-13 0.38000000E-13
 0.2070415758516E+08 0.5999999999353E-01 0.2590683215370E-24 0.7388888888889E+02
A8 95           0.18799999E+00 0.38000000E-13 0.38000000E-13 0.38000000E-13
 0.2070416795909E+08 0.5999999997868E-01 0.1300502174234E-26 0.7388888888889E+02
A8 96           0.18800000E+00 0.38000000E-13 0.38000000E-13 0.38000000E-13
 0.2070417833355E+08 0.6000000000371E-01 0.5396834795822E-29 0.7388888888889E+02
A8 97           0.18800000E+00 0.38000000E-13 0.38000000E-13 0.38000000E-13
 0.2070418870611E+08 0.5999999998402E-01 0.1849464385403E-31 0.7388888888889E+02
A8 98           0.18800000E+00 0.38000000E-13 0.38000000E-13 0.38000000E-13
 0.2070419907928E+08 0.6000000001186E-01 0.5218136919542E-34 0.7388888888889E+02
A8 99           0.18800000E+00 0.38000000E-13 0.38000000E-13 0.38000000E-13
 0.2070420945485E+08 0.5999999999369E-01 0.1204305289732E-36 0.7388888888889E+02
A81 0           0.18800000E+00 0.38000000E-13 0.38000000E-13 0.38000000E-13
 0.2070421982919E+08 0.5999999999962E-01 0.2256844241958E-69 0.7388888888889E+02
A9  1           0.18799827E+00 0.38000000E-13 0.38000000E-13 0.38000000E-13
 0.2080857202949E+08 0.1342653370573E+00 0.1005249424634E+02 0.7444444444444E+02
A9  2           0.18799956E+00 0.38000000E-13 0.38000000E-13 0.38000000E-13
 0.2080857203302E+08 0.1281910587361E+00 0.1005249449913E+02 0.7444444444444E+02
A9  3           0.18799973E+00 0.38000000E-13 0.38000000E-13 0.38000000E-13
 0.2080857197218E+08 0.1236023786069E+00 0.1005249408780E+02 0.7444444444444E+02
A9  4           0.18799982E+00 0.38000000E-13 0.38000000E-13 0.38000000E-13
 0.2080857179840E+08 0.1199866256185E+00 0.1005249237769E+02 0.7444444444444E+02
A9  5           0.18799993E+00 0.38000000E-13 0.38000000E-13 0.38000000E-13
 0.2080857147504E+08 0.1169581064201E+00 0.1005248891731E+02 0.7444444444444E+02
A9  6           0.18799995E+00 0.38000000E-13 0.38000000E-13 0.38000000E-13
 0.2080857096070E+08 0.1143096482459E+00 0.1005248320530E+02 0.7444444444444E+02
A9  7           0.18799997E+00 0.38000000E-13 0.38000000E-13 0.38000000E-13
 0.2080857021192E+08 0.1119240713804E+00 0.1005247472933E+02 0.7444444444444E+02
A9  8           0.18799999E+00 0.38000000E-13 0.38000000E-13 0.38000000E-13
 0.2080856918938E+08 0.1097301675389E+00 0.1005246305365E+02 0.7444444444444E+02
A9  9           0.18800000E+00 0.38000000E-13 0.38000000E-13 0.38000000E-13
 0.2080856786374E+08 0.1076823128819E+00 0.1005244790345E+02 0.7444444444444E+02
A9 10           0.18799999E+00 0.38000000E-13 0.38000000E-13 0.38000000E-13
 0.2080856622103E+08 0.1057496416822E+00 0.1005242924375E+02 0.7444444444444E+02
A9 11           0.18800002E+00 0.38000000E-13 0.38000000E-13 0.38000000E-13
 0.2080856426648E+08 0.1039117617573E+00 0.1005240733695E+02 0.7444444444444E+02
A9 12           0.18800004E+00 0.38000000E-13 0.38000000E-13 0.38000000E-13
 0.2080856202384E+08 0.1021541444174E+00 0.1005238274014E+02 0.7444444444444E+02
A9 13           0.18800007E+00 0.38000000E-13 0.38000000E-13 0.38000000E-13
 0.2080855953244E+08 0.1004675865187E+00 0.1005235626721E+02 0.7444444444444E+02
A9 14           0.18800007E+00 0.38000000E-13 0.38000000E-13 0.38000000E-13
 0.2080855683821E+08 0.9884596258080E-01 0.1005232886830E+02 0.7444444444444E+02
A9 15           0.18800007E+00 0.38000000E-13 0.38000000E-13 0.38000000E-13
 0.2080855397814E+08 0.9728645884378E-01 0.1005230143278E+02 0.7444444444444E+02
A9 16           0.18800007E+00 0.38000000E-13 0.38000000E-13 0.38000000E-13
 0.2080855096885E+08 0.9578824738662E-01 0.1005227464264E+02 0.7444444444444E+02
A9 17           0.18800009E+00 0.38000000E-13 0.38000000E-13 0.38000000E-13
 0.2080854780299E+08 0.9435382014692E-01 0.1005224892394E+02 0.7444444444444E+02
A9 18           0.18800009E+00 0.38000000E-13 0.38000000E-13 0.38000000E-13
 0.2080854444567E+08 0.9298535160446E-01 0.1005222444413E+02 0.7444444444444E+02
A9 19           0.18800010E+00 0.38000000E-13 0.38000000E-13 0.38000000E-13
 0.2080854084259E+08 0.9168979042407E-01 0.1005220121939E+02 0.7444444444444E+02
A9 20           0.18800009E+00 0.38000000E-13 0.38000000E-13 0.38000000E-13
 0.2080853692285E+08 0.9047356585373E-01 0.1005217922498E+02 0.7444444444444E+02
A9 21           0.18800011E+00 0.38000000E-13 0.38000000E-13 0.38000000E-13
 0.2080853260106E+08 0.8934405671078E-01 0.1005215845718E+02 0.7444444444444E+02
A9 22           0.18800011E+00 0.38000000E-13 0.38000000E-13 0.38000000E-13
 0.2080852776712E+08 0.8830505024582E-01 0.1005213890209E+02 0.7444444444444E+02
A9 23           0.18800011E+00 0.38000000E-13 0.38000000E-13 0.38000000E-13
 0.2080852228259E+08 0.8736180661220E-01 0.1005212051171E+02 0.7444444444444E+02
A9 24           0.18800012E+00 0.38000000E-13 0.38000000E-13 0.38000000E-13
 0.2080851597173E+08 0.8651578130207E-01 0.1005210322413E+02 0.7444444444444E+02
A9 25           0.18800011E+00 0.38000000E-13 0.38000000E-13 0.38000000E-13
 0.2080850860269E+08 0.8576580823591E-01 0.1005208690729E+02 0.7444444444444E+02
A9 26           0.18800012E+00 0.38000000E-13 0.38000000E-13 0.38000000E-13
 0.2080849988407E+08 0.8510583686805E-01 0.1005207140277E+02 0.7444444444444E+02
A9 27           0.18800012E+00 0.38000000E-13 0.38000000E-13 0.38000000E-13
 0.2080848944842E+08 0.8452474438217E-01 0.1005205649140E+02 0.7444444444444E+02
A9 28           0.18800013E+00 0.38000000E-13 0.38000000E-13 0.38000000E-13
 0.2080847683789E+08 0.8400502906086E-01 0.1005204187499E+02 0.7444444444444E+02
A9 29           0.18800013E+00 0.38000000E-13 0.38000000E-13 0.38000000E-13
 0.2080846149764E+08 0.8352238727525E-01 0.1005202721244E+02 0.7444444444444E+02
A9 30           0.18800013E+00 0.38000000E-13 0.38000000E-13 0.38000000E-13
 0.2080844276930E+08 0.8304606393684E-01 0.1005201211124E+02 0.7444444444444E+02
A9 31           0.18800013E+00 0.38000000E-13 0.38000000E-13 0.38000000E-13
 0.2080841989462E+08 0.8254112751886E-01 0.1005199609976E+02 0.7444444444444E+02
A9 32           0.18800013E+00 0.38000000E-13 0.38000000E-13 0.38000000E-13
 0.2080839204592E+08 0.8197129084243E-01 0.1005197869517E+02 0.7444444444444E+02
A9 33           0.18800013E+00 0.38000000E-13 0.38000000E-13 0.38000000E-13
 0.2080835838083E+08 0.8130440428906E-01 0.1005195960007E+02 0.7444444444444E+02
A9 34           0.18800013E+00 0.38000000E-13 0.38000000E-13 0.38000000E-13
 0.2080831809866E+08 0.8051943705865E-01 0.1005193888155E+02 0.7444444444444E+02
A9 35           0.18800012E+00 0.38000000E-13 0.38000000E-13 0.38000000E-13
 0.2080827058153E+08 0.7961658165781E-01 0.1005191704200E+02 0.7444444444444E+02
A9 36           0.18800012E+00 0.38000000E-13 0.38000000E-13 0.38000000E-13
 0.2080821549851E+08 0.7862832208909E-01 0.1005189486245E+02 0.7444444444444E+02
A9 37           0.18800012E+00 0.38000000E-13 0.38000000E-13 0.38000000E-13
 0.2080815285718E+08 0.7761760321683E-01 0.1005187319775E+02 0.7444444444444E+02
A9 38           0.18800011E+00 0.38000000E-13 0.38000000E-13 0.38000000E-13
 0.2080808304324E+08 0.7665735314663E-01 0.1005185312541E+02 0.7444444444444E+02
A9 39           0.18800011E+00 0.38000000E-13 0.38000000E-13 0.38000000E-13
 0.2080800677561E+08 0.7580725728062E-01 0.1005183567375E+02 0.7444444444444E+02
A9 40           0.18800010E+00 0.38000000E-13 0.38000000E-13 0.38000000E-13
 0.2080792503124E+08 0.7510628105241E-01 0.1005182120806E+02 0.7444444444444E+02
A9 41           0.18800010E+00 0.38000000E-13 0.38000000E-13 0.38000000E-13
 0.2080783895965E+08 0.7456435137731E-01 0.1005180948798E+02 0.7444444444444E+02
A9 42           0.18800009E+00 0.38000000E-13 0.38000000E-13 0.38000000E-13
 0.2080774975661E+08 0.7417503029557E-01 0.1005179997996E+02 0.7444444444444E+02
A9 43           0.18800008E+00 0.38000000E-13 0.38000000E-13 0.38000000E-13
 0.2080765873648E+08 0.7390542160028E-01 0.1005179175484E+02 0.7444444444444E+02
A9 44           0.18800009E+00 0.38000000E-13 0.38000000E-13 0.38000000E-13
 0.2080756722225E+08 0.7368568093015E-01 0.1005178550530E+02 0.7444444444444E+02
A9 45           0.18800008E+00 0.38000000E-13 0.38000000E-13 0.38000000E-13
 0.2080747580068E+08 0.7343795475219E-01 0.1005177986001E+02 0.7444444444444E+02
A9 46           0.18800008E+00 0.38000000E-13 0.38000000E-13 0.38000000E-13
 0.2080738409509E+08 0.7316017661323E-01 0.1005177111572E+02 0.7444444444444E+02
A9 47           0.18800007E+00 0.38000000E-13 0.38000000E-13 0.38000000E-13
 0.2080729187449E+08 0.7293483683787E-01 0.1005175869868E+02 0.7444444444444E+02
A9 48           0.18800006E+00 0.38000000E-13 0.38000000E-13 0.38000000E-13
 0.2080720033636E+08 0.7276859856235E-01 0.1005174412160E+02 0.7444444444444E+02
A9 49           0.18800006E+00 0.38000000E-13 0.38000000E-13 0.38000000E-13
 0.2080711275291E+08 0.7225053875100E-01 0.1005173107898E+02 0.7444444444444E+02
A9 50           0.18800005E+00 0.38000000E-13 0.38000000E-13 0.38000000E-13
 0.2080703150933E+08 0.7097700813585E-01 0.1005172111065E+02 0.7444444444444E+02
A9 51           0.18800005E+00 0.38000000E-13 0.38000000E-13 0.38000000E-13
 0.2080695646046E+08 0.6892043130392E-01 0.1005171148629E+02 0.7444444444444E+02
A9 52           0.18800005E+00 0.38000000E-13 0.38000000E-13 0.38000000E-13
 0.2080688735823E+08 0.6612465050515E-01 0.1005169722331E+02 0.7444444444444E+02
A9 53           0.18800005E+00 0.38000000E-13 0.38000000E-13 0.38000000E-13
 0.2080682877978E+08 0.6337919079033E-01 0.1005167749135E+02 0.7444444444445E+02
A9 54           0.18800005E+00 0.38000000E-13 0.38000000E-13 0.38000000E-13
 0.2080679405938E+08 0.6197596380973E-01 0.1005165488223E+02 0.7444444444445E+02
A9 55           0.18800005E+00 0.38000000E-13 0.38000000E-13 0.38000000E-13
 0.2080678898555E+08 0.6157850418960E-01 0.1005163210624E+02 0.7444444444444E+02
A9 56           0.18800006E+00 0.38000000E-13 0.38000000E-13 0.38000000E-13
 0.2080680820373E+08 0.6141029973992E-01 0.1005161301975E+02 0.7444444444445E+02
A9 57           0.18800006E+00 0.38000000E-13 0.38000000E-13 0.38000000E-13
 0.2080684597376E+08 0.6131169413372E-01 0.1005159772536E+02 0.7444444444445E+02
A9 58           0.18800007E+00 0.38000000E-13 0.38000000E-13 0.38000000E-13
 0.2080688506306E+08 0.6049905129295E-01 0.1005158677685E+02 0.7444444444444E+02
A9 59           0.18800008E+00 0.38000000E-13 0.38000000E-13 0.38000000E-13
 0.2080690726019E+08 0.5998550952910E-01 0.1005158685116E+02 0.7444444444444E+02
A9 60           0.18800008E+00 0.38000000E-13 0.38000000E-13 0.38000000E-13
 0.2080692081449E+08 0.5996055789086E-01 0.1005158805783E+02 0.7444444444445E+02
A9 61           0.18800009E+00 0.38000000E-13 0.38000000E-13 0.38000000E-13
 0.2080694357197E+08 0.5996336653077E-01 0.1005158784644E+02 0.7444444444445E+02
A9 62           0.18800009E+00 0.38000000E-13 0.38000000E-13 0.38000000E-13
 0.2080697712789E+08 0.5996640974201E-01 0.1005158742438E+02 0.7444444444445E+02
A9 63           0.18800010E+00 0.38000000E-13 0.38000000E-13 0.38000000E-13
 0.2080702032041E+08 0.5996939051475E-01 0.1005158714957E+02 0.7444444444444E+02
A9 64           0.18800011E+00 0.38000000E-13 0.38000000E-13 0.38000000E-13
 0.2080707313383E+08 0.5997223245088E-01 0.1005158711278E+02 0.7444444444444E+02
A9 65           0.18800012E+00 0.38000000E-13 0.38000000E-13 0.38000000E-13
 0.2080713651617E+08 0.5997490063511E-01 0.1005158736385E+02 0.7444444444445E+02
A9 66           0.18800013E+00 0.38000000E-13 0.38000000E-13 0.38000000E-13
 0.2080721194537E+08 0.5997737219403E-01 0.1005158794886E+02 0.7444444444444E+02
A9 67           0.18800014E+00 0.38000000E-13 0.38000000E-13 0.38000000E-13
 0.2080730133522E+08 0.5997963030401E-01 0.1005158887811E+02 0.7444444444445E+02
A9 68           0.18800016E+00 0.38000000E-13 0.38000000E-13 0.38000000E-13
 0.2080740698910E+08 0.5998165949006E-01 0.1005159013762E+02 0.7444444444445E+02
A9 69           0.18800017E+00 0.38000000E-13 0.38000000E-13 0.38000000E-13
 0.2080753146481E+08 0.5998344581089E-01 0.1005159170927E+02 0.7444444444445E+02
A9 70           0.18800019E+00 0.38000000E-13 0.38000000E-13 0.38000000E-13
 0.2080767763198E+08 0.5998497583354E-01 0.1005159354683E+02 0.7444444444444E+02
A9 71           0.18800020E+00 0.38000000E-13 0.38000000E-13 0.38000000E-13
 0.2080784899988E+08 0.5998624650038E-01 0.1005159555048E+02 0.7444444444444E+02
A9 72           0.18800022E+00 0.38000000E-13 0.38000000E-13 0.38000000E-13
 0.2080805143710E+08 0.5998723533701E-01 0.1005159451029E+02 0.7444444444445E+02
A9 73           0.18800024E+00 0.38000000E-13 0.38000000E-13 0.38000000E-13
 0.2080822736050E+08 0.5998760041287E-01 0.1005120335789E+02 0.7444444444444E+02
A9 74           0.18800022E+00 0.38000000E-13 0.38000000E-13 0.38000000E-13
 0.2080795947419E+08 0.5998752654772E-01 0.1004413138563E+02 0.7444444444444E+02
A9 75           0.18800024E+00 0.38000000E-13 0.38000000E-13 0.38000000E-13
 0.2080816501807E+08 0.5998764017771E-01 0.1004360041503E+02 0.7444444444445E+02
A9 76           0.18800018E+00 0.38000000E-13 0.38000000E-13 0.38000000E-13
 0.2080736578052E+08 0.5998804895312E-01 0.1003057344500E+02 0.7444444444445E+02
A9 77           0.18799982E+00 0.38000000E-13 0.38000000E-13 0.38000000E-13
 0.2080306547352E+08 0.5999184157134E-01 0.2664015391216E-01 0.7444444444444E+02
A9 78           0.18799984E+00 0.38000000E-13 0.38000000E-13 0.38000000E-13
 0.2080323660649E+08 0.5999237660057E-01 0.2508590106735E-01 0.7444444444445E+02
A9 79           0.18799983E+00 0.38000000E-13 0.38000000E-13 0.38000000E-13
 0.2080314235170E+08 0.5999712513870E-01 0.9632609906620E-02 0.7444444444444E+02
A9 80           0.18799979E+00 0.38000000E-13 0.38000000E-13 0.38000000E-13
 0.2080255396628E+08 0.5999937305435E-01 0.2111307151508E-02 0.7444444444445E+02
A9 81           0.18799977E+00 0.38000000E-13 0.38000000E-13 0.38000000E-13
 0.2080230656739E+08 0.5999993090275E-01 0.2318622038026E-03 0.7444444444445E+02
A9 82           0.18799979E+00 0.38000000E-13 0.38000000E-13 0.38000000E-13
 0.2080251730832E+08 0.5999999112942E-01 0.2975090986184E-04 0.7444444444444E+02
A9 83           0.18799981E+00 0.38000000E-13 0.38000000E-13 0.38000000E-13
 0.2080275398702E+08 0.5999999919171E-01 0.2739978557871E-05 0.7444444444444E+02
A9 84           0.18799984E+00 0.38000000E-13 0.38000000E-13 0.38000000E-13
 0.2080299402925E+08 0.5999999995629E-01 0.1678764608178E-06 0.7444444444444E+02
A9 85           0.18799986E+00 0.38000000E-13 0.38000000E-13 0.38000000E-13
 0.2080330674972E+08 0.6000000000294E-01 0.8058497451512E-08 0.7444444444445E+02
A9 86           0.18799989E+00 0.38000000E-13 0.38000000E-13 0.38000000E-13
 0.2080364551309E+08 0.6000000000756E-01 0.3002468931907E-09 0.7444444444445E+02
A9 87           0.18799993E+00 0.38000000E-13 0.38000000E-13 0.38000000E-13
 0.2080400441587E+08 0.6000000001109E-01 0.1099565929888E-10 0.7444444444444E+02
A9 88           0.18799996E+00 0.38000000E-13 0.38000000E-13 0.38000000E-13
 0.2080436241262E+08 0.6000000001325E-01 0.6660864068820E-12 0.7444444444445E+02
A9 89           0.18799998E+00 0.38000000E-13 0.38000000E-13 0.38000000E-13
 0.2080464469259E+08 0.5999999999781E-01 0.3354930814280E-14 0.7444444444444E+02
A9 90           0.18799998E+00 0.38000000E-13 0.38000000E-13 0.38000000E-13
 0.2080461699891E+08 0.5999999999107E-01 0.4455427982815E-16 0.7444444444445E+02
A9 91           0.18799999E+00 0.38000000E-13 0.38000000E-13 0.38000000E-13
 0.2080462688893E+08 0.6000000000863E-01 0.4857029394118E-18 0.7444444444444E+02
A9 92           0.18799999E+00 0.38000000E-13 0.38000000E-13 0.38000000E-13
 0.2080463726016E+08 0.6000000000400E-01 0.4453765845324E-20 0.7444444444445E+02
A9 93           0.18799999E+00 0.38000000E-13 0.38000000E-13 0.38000000E-13
 0.2080464763253E+08 0.5999999998205E-01 0.3344797702555E-22 0.7444444444444E+02
A9 94           0.18799999E+00 0.38000000E-13 0.38000000E-13 0.38000000E-13
 0.2080465800746E+08 0.5999999999439E-01 0.2065526219585E-24 0.7444444444444E+02
A9 95           0.18799999E+00 0.38000000E-13 0.38000000E-13 0.38000000E-13
 0.2080466838180E+08 0.6000000000247E-01 0.1051791067995E-26 0.7444444444444E+02
A9 96           0.18800000E+00 0.38000000E-13 0.38000000E-13 0.38000000E-13
 0.2080467875668E+08 0.6000000005264E-01 0.4424478253071E-29 0.7444444444444E+02
A9 97           0.18800000E+00 0.38000000E-13 0.38000000E-13 0.38000000E-13
 0.2080468912965E+08 0.6000000001515E-01 0.1536019576446E-31 0.7444444444444E+02
A9 98           0.18800000E+00 0.38000000E-13 0.38000000E-13 0.38000000E-13
 0.2080469950324E+08 0.6000000000418E-01 0.4387710689572E-34 0.7444444444444E+02
A9 99           0.18800000E+00 0.38000000E-13 0.38000000E-13 0.38000000E-13
 0.2080470987922E+08 0.6000000000192E-01 0.1024697491758E-36 0.7444444444444E+02
A91 0           0.18800000E+00 0.38000000E-13 0.38000000E-13 0.38000000E-13
 0.2080472025398E+08 0.5999999999994E-01 0.1942223696435E-69 0.7444444444444E+02
AA  1           0.18799847E+00 0.38000000E-13 0.38000000E-13 0.38000000E-13
 0.2091126089328E+08 0.1355518910679E+00 0.1005218893150E+02 0.7500000000000E+02
AA  2           0.18799975E+00 0.38000000E-13 0.38000000E-13 0.38000000E-13
 0.2091126124857E+08 0.1308907764008E+00 0.1005219526132E+02 0.7500000000000E+02
AA  3           0.18799992E+00 0.38000000E-13 0.38000000E-13 0.38000000E-13
 0.2091126160398E+08 0.1273697594943E+00 0.1005220315991E+02 0.7500000000000E+02
AA  4           0.18800002E+00 0.38000000E-13 0.38000000E-13 0.38000000E-13
 0.2091126173541E+08 0.1244603832875E+00 0.1005220977822E+02 0.7500000000000E+02
AA  5           0.18800012E+00 0.38000000E-13 0.38000000E-13 0.38000000E-13
 0.2091126148978E+08 0.1219382324199E+00 0.1005221330636E+02 0.7500000000000E+02
AA  6           0.18800013E+00 0.38000000E-13 0.38000000E-13 0.38000000E-13
 0.2091126075917E+08 0.1196827055053E+00 0.1005221262411E+02 0.7500000000000E+02
AA  7           0.18800016E+00 0.38000000E-13 0.38000000E-13 0.38000000E-13
 0.2091125946418E+08 0.1176208204683E+00 0.1005220707181E+02 0.7500000000000E+02
AA  8           0.18800017E+00 0.38000000E-13 0.38000000E-13 0.38000000E-13
 0.2091125754569E+08 0.1157055326299E+00 0.1005219633448E+02 0.7500000000000E+02
AA  9           0.18800019E+00 0.38000000E-13 0.38000000E-13 0.38000000E-13
 0.2091125496085E+08 0.1139053242749E+00 0.1005218039792E+02 0.7500000000000E+02
AA 10           0.18800018E+00 0.38000000E-13 0.38000000E-13 0.38000000E-13
 0.2091125168132E+08 0.1121974220173E+00 0.1005215952965E+02 0.7500000000000E+02
AA 11           0.18800021E+00 0.38000000E-13 0.38000000E-13 0.38000000E-13
 0.2091124769205E+08 0.1105668277880E+00 0.1005213426696E+02 0.7500000000000E+02
AA 12           0.18800022E+00 0.38000000E-13 0.38000000E-13 0.38000000E-13
 0.2091124298696E+08 0.1090015697772E+00 0.1005210537589E+02 0.7500000000000E+02
AA 13           0.18800026E+00 0.38000000E-13 0.38000000E-13 0.38000000E-13
 0.2091123756541E+08 0.1074937524870E+00 0.1005207378902E+02 0.7500000000000E+02
AA 14           0.18800026E+00 0.38000000E-13 0.38000000E-13 0.38000000E-13
 0.2091123142539E+08 0.1060370364951E+00 0.1005204049815E+02 0.7500000000000E+02
AA 15           0.18800025E+00 0.38000000E-13 0.38000000E-13 0.38000000E-13
 0.2091122454658E+08 0.1046274129261E+00 0.1005200637322E+02 0.7500000000000E+02
AA 16           0.18800026E+00 0.38000000E-13 0.38000000E-13 0.38000000E-13
 0.2091121688308E+08 0.1032620714657E+00 0.1005197206318E+02 0.7500000000000E+02
AA 17           0.18800027E+00 0.38000000E-13 0.38000000E-13 0.38000000E-13
 0.2091120836794E+08 0.1019399758318E+00 0.1005193799236E+02 0.7500000000000E+02
AA 18           0.18800028E+00 0.38000000E-13 0.38000000E-13 0.38000000E-13
 0.2091119890607E+08 0.1006602966383E+00 0.1005190438446E+02 0.7500000000000E+02
AA 19           0.18800029E+00 0.38000000E-13 0.38000000E-13 0.38000000E-13
 0.2091118839059E+08 0.9942323125625E-01 0.1005187134899E+02 0.7500000000000E+02
AA 20           0.18800028E+00 0.38000000E-13 0.38000000E-13 0.38000000E-13
 0.2091117669851E+08 0.9822900611133E-01 0.1005183895720E+02 0.7500000000000E+02
AA 21           0.18800029E+00 0.38000000E-13 0.38000000E-13 0.38000000E-13
 0.2091116369973E+08 0.9707963554552E-01 0.1005180728948E+02 0.7500000000000E+02
AA 22           0.18800029E+00 0.38000000E-13 0.38000000E-13 0.38000000E-13
 0.2091114924229E+08 0.9597455814082E-01 0.1005177641307E+02 0.7500000000000E+02
AA 23           0.18800029E+00 0.38000000E-13 0.38000000E-13 0.38000000E-13
 0.2091113316591E+08 0.9491429340489E-01 0.1005174633234E+02 0.7500000000000E+02
AA 24           0.18800029E+00 0.38000000E-13 0.38000000E-13 0.38000000E-13
 0.2091111529671E+08 0.9389835128061E-01 0.1005171707264E+02 0.7500000000000E+02
AA 25           0.18800029E+00 0.38000000E-13 0.38000000E-13 0.38000000E-13
 0.2091109543018E+08 0.9292648268132E-01 0.1005168867883E+02 0.7500000000000E+02
AA 26           0.18800030E+00 0.38000000E-13 0.38000000E-13 0.38000000E-13
 0.2091107334552E+08 0.9199709483780E-01 0.1005166125990E+02 0.7500000000000E+02
AA 27           0.18800030E+00 0.38000000E-13 0.38000000E-13 0.38000000E-13
 0.2091104879419E+08 0.9110845469490E-01 0.1005163496292E+02 0.7500000000000E+02
AA 28           0.18800030E+00 0.38000000E-13 0.38000000E-13 0.38000000E-13
 0.2091102148879E+08 0.9025856190791E-01 0.1005160993677E+02 0.7500000000000E+02
AA 29           0.18800030E+00 0.38000000E-13 0.38000000E-13 0.38000000E-13
 0.2091099109450E+08 0.8944534309684E-01 0.1005158627330E+02 0.7500000000000E+02
AA 30           0.18800030E+00 0.38000000E-13 0.38000000E-13 0.38000000E-13
 0.2091095721903E+08 0.8866656644411E-01 0.1005156394353E+02 0.7500000000000E+02
AA 31           0.18800030E+00 0.38000000E-13 0.38000000E-13 0.38000000E-13
 0.2091091941997E+08 0.8792091402584E-01 0.1005154277725E+02 0.7500000000000E+02
AA 32           0.18800030E+00 0.38000000E-13 0.38000000E-13 0.38000000E-13
 0.2091087723432E+08 0.8720834487755E-01 0.1005152248187E+02 0.7500000000000E+02
AA 33           0.18800030E+00 0.38000000E-13 0.38000000E-13 0.38000000E-13
 0.2091083022801E+08 0.8653317763301E-01 0.1005150274616E+02 0.7500000000000E+02
AA 34           0.18800029E+00 0.38000000E-13 0.38000000E-13 0.38000000E-13
 0.2091077804118E+08 0.8590787183102E-01 0.1005148338612E+02 0.7500000000000E+02
AA 35           0.18800029E+00 0.38000000E-13 0.38000000E-13 0.38000000E-13
 0.2091072054614E+08 0.8535845334884E-01 0.1005146449921E+02 0.7500000000000E+02
AA 36           0.18800029E+00 0.38000000E-13 0.38000000E-13 0.38000000E-13
 0.2091065794411E+08 0.8492860037660E-01 0.1005144659160E+02 0.7500000000000E+02
AA 37           0.18800028E+00 0.38000000E-13 0.38000000E-13 0.38000000E-13
 0.2091059078190E+08 0.8467623307012E-01 0.1005143052279E+02 0.7500000000000E+02
AA 38           0.18800028E+00 0.38000000E-13 0.38000000E-13 0.38000000E-13
 0.2091051991453E+08 0.8465893462717E-01 0.1005141713748E+02 0.7500000000000E+02
AA 39           0.18800027E+00 0.38000000E-13 0.38000000E-13 0.38000000E-13
 0.2091044635716E+08 0.8490742974303E-01 0.1005140676377E+02 0.7500000000000E+02
AA 40           0.18800027E+00 0.38000000E-13 0.38000000E-13 0.38000000E-13
 0.2091037102948E+08 0.8539896828169E-01 0.1005139905566E+02 0.7500000000000E+02
AA 41           0.18800027E+00 0.38000000E-13 0.38000000E-13 0.38000000E-13
 0.2091029452480E+08 0.8605515897464E-01 0.1005139323515E+02 0.7500000000000E+02
AA 42           0.18800025E+00 0.38000000E-13 0.38000000E-13 0.38000000E-13
 0.2091021704376E+08 0.8677067665985E-01 0.1005138883510E+02 0.7500000000000E+02
AA 43           0.18800025E+00 0.38000000E-13 0.38000000E-13 0.38000000E-13
 0.2091013835985E+08 0.8745542010891E-01 0.1005138550704E+02 0.7500000000000E+02
AA 44           0.18800026E+00 0.38000000E-13 0.38000000E-13 0.38000000E-13
 0.2091005796553E+08 0.8806611991390E-01 0.1005138395591E+02 0.7500000000000E+02
AA 45           0.18800025E+00 0.38000000E-13 0.38000000E-13 0.38000000E-13
 0.2090997489587E+08 0.8859888931323E-01 0.1005138262194E+02 0.7500000000000E+02
AA 46           0.18800025E+00 0.38000000E-13 0.38000000E-13 0.38000000E-13
 0.2090988805367E+08 0.8903556013603E-01 0.1005137860721E+02 0.7500000000000E+02
AA 47           0.18800024E+00 0.38000000E-13 0.38000000E-13 0.38000000E-13
 0.2090979637841E+08 0.8929424200696E-01 0.1005137175168E+02 0.7500000000000E+02
AA 48           0.18800023E+00 0.38000000E-13 0.38000000E-13 0.38000000E-13
 0.2090969860358E+08 0.8931289938287E-01 0.1005136267995E+02 0.7500000000000E+02
AA 49           0.18800023E+00 0.38000000E-13 0.38000000E-13 0.38000000E-13
 0.2090959296105E+08 0.8927064066463E-01 0.1005135549392E+02 0.7500000000000E+02
AA 50           0.18800022E+00 0.38000000E-13 0.38000000E-13 0.38000000E-13
 0.2090947772256E+08 0.8939206002927E-01 0.1005135296482E+02 0.7500000000000E+02
AA 51           0.18800021E+00 0.38000000E-13 0.38000000E-13 0.38000000E-13
 0.2090935186118E+08 0.8972724694804E-01 0.1005135190203E+02 0.7500000000000E+02
AA 52           0.18800021E+00 0.38000000E-13 0.38000000E-13 0.38000000E-13
 0.2090921470721E+08 0.9024854402496E-01 0.1005134134713E+02 0.7500000000000E+02
AA 53           0.18800020E+00 0.38000000E-13 0.38000000E-13 0.38000000E-13
 0.2090906753819E+08 0.9009736837884E-01 0.1005132522829E+02 0.7500000000000E+02
AA 54           0.18800019E+00 0.38000000E-13 0.38000000E-13 0.38000000E-13
 0.2090891240971E+08 0.8778186597366E-01 0.1005130781761E+02 0.7500000000000E+02
AA 55           0.18800018E+00 0.38000000E-13 0.38000000E-13 0.38000000E-13
 0.2090874712209E+08 0.8330052722349E-01 0.1005128109155E+02 0.7500000000000E+02
AA 56           0.18800017E+00 0.38000000E-13 0.38000000E-13 0.38000000E-13
 0.2090856908346E+08 0.7733241309850E-01 0.1005125216452E+02 0.7500000000000E+02
AA 57           0.18800015E+00 0.38000000E-13 0.38000000E-13 0.38000000E-13
 0.2090838086085E+08 0.7008039768522E-01 0.1005122773240E+02 0.7500000000000E+02
AA 58           0.18800014E+00 0.38000000E-13 0.38000000E-13 0.38000000E-13
 0.2090820513383E+08 0.6344137458067E-01 0.1005120368822E+02 0.7500000000000E+02
AA 59           0.18800014E+00 0.38000000E-13 0.38000000E-13 0.38000000E-13
 0.2090810902824E+08 0.6033656959648E-01 0.1005119390419E+02 0.7500000000000E+02
AA 60           0.18800014E+00 0.38000000E-13 0.38000000E-13 0.38000000E-13
 0.2090809452217E+08 0.5997345393441E-01 0.1005119274873E+02 0.7500000000000E+02
AA 61           0.18800015E+00 0.38000000E-13 0.38000000E-13 0.38000000E-13
 0.2090811244958E+08 0.5997390289605E-01 0.1005119215548E+02 0.7500000000000E+02
AA 62           0.18800015E+00 0.38000000E-13 0.38000000E-13 0.38000000E-13
 0.2090814498052E+08 0.5997616122074E-01 0.1005119175209E+02 0.7500000000000E+02
AA 63           0.18800016E+00 0.38000000E-13 0.38000000E-13 0.38000000E-13
 0.2090818795805E+08 0.5997820324911E-01 0.1005119155461E+02 0.7500000000000E+02
AA 64           0.18800017E+00 0.38000000E-13 0.38000000E-13 0.38000000E-13
 0.2090824077708E+08 0.5998002549829E-01 0.1005119157259E+02 0.7500000000000E+02
AA 65           0.18800018E+00 0.38000000E-13 0.38000000E-13 0.38000000E-13
 0.2090830422604E+08 0.5998162530198E-01 0.1005119182597E+02 0.7500000000000E+02
AA 66           0.18800019E+00 0.38000000E-13 0.38000000E-13 0.38000000E-13
 0.2090837972860E+08 0.5998300679812E-01 0.1005119234378E+02 0.7500000000000E+02
AA 67           0.18800020E+00 0.38000000E-13 0.38000000E-13 0.38000000E-13
 0.2090846917908E+08 0.5998418393622E-01 0.1005119313188E+02 0.7500000000000E+02
AA 68           0.18800021E+00 0.38000000E-13 0.38000000E-13 0.38000000E-13
 0.2090857487500E+08 0.5998518075539E-01 0.1005119418034E+02 0.7500000000000E+02
AA 69           0.18800023E+00 0.38000000E-13 0.38000000E-13 0.38000000E-13
 0.2090869937549E+08 0.5998603135802E-01 0.1005119547814E+02 0.7500000000000E+02
AA 70           0.18800024E+00 0.38000000E-13 0.38000000E-13 0.38000000E-13
 0.2090884556568E+08 0.5998676981818E-01 0.1005119699733E+02 0.7500000000000E+02
AA 71           0.18800026E+00 0.38000000E-13 0.38000000E-13 0.38000000E-13
 0.2090901708848E+08 0.5998741156355E-01 0.1005119871160E+02 0.7500000000000E+02
AA 72           0.18800028E+00 0.38000000E-13 0.38000000E-13 0.38000000E-13
 0.2090922269052E+08 0.5998792117657E-01 0.1005119816627E+02 0.7500000000000E+02
AA 73           0.18800001E+00 0.38000000E-13 0.38000000E-13 0.38000000E-13
 0.2090592288782E+08 0.5998812629146E-01 0.1001251284442E+02 0.7500000000000E+02
AA 74           0.18799979E+00 0.38000000E-13 0.38000000E-13 0.38000000E-13
 0.2090334932020E+08 0.5999305698422E-01 0.2266414153007E-01 0.7500000000000E+02
AA 75           0.18799982E+00 0.38000000E-13 0.38000000E-13 0.38000000E-13
 0.2090356418665E+08 0.5999405081215E-01 0.1943518536665E-01 0.7500000000000E+02
AA 76           0.18799984E+00 0.38000000E-13 0.38000000E-13 0.38000000E-13
 0.2090382109015E+08 0.5999414029205E-01 0.1917741284820E-01 0.7500000000000E+02
AA 77           0.18799985E+00 0.38000000E-13 0.38000000E-13 0.38000000E-13
 0.2090389935424E+08 0.5999641143614E-01 0.1185897385618E-01 0.7500000000000E+02
AA 78           0.18799987E+00 0.38000000E-13 0.38000000E-13 0.38000000E-13
 0.2090405966836E+08 0.5999615376778E-01 0.1275410489941E-01 0.7500000000000E+02
AA 79           0.18799985E+00 0.38000000E-13 0.38000000E-13 0.38000000E-13
 0.2090374214524E+08 0.5999876703216E-01 0.4122053594663E-02 0.7500000000000E+02
AA 80           0.18799979E+00 0.38000000E-13 0.38000000E-13 0.38000000E-13
 0.2090306092836E+08 0.5999965131752E-01 0.1165541670760E-02 0.7500000000000E+02
AA 81           0.18799977E+00 0.38000000E-13 0.38000000E-13 0.38000000E-13
 0.2090278665917E+08 0.5999995282319E-01 0.1574534698969E-03 0.7500000000000E+02
AA 82           0.18799979E+00 0.38000000E-13 0.38000000E-13 0.38000000E-13
 0.2090299221236E+08 0.5999999424514E-01 0.1921664250147E-04 0.7500000000000E+02
AA 83           0.18799981E+00 0.38000000E-13 0.38000000E-13 0.38000000E-13
 0.2090322838793E+08 0.5999999945490E-01 0.1846402173506E-05 0.7500000000000E+02
AA 84           0.18799984E+00 0.38000000E-13 0.38000000E-13 0.38000000E-13
 0.2090346857077E+08 0.5999999997027E-01 0.1181479132038E-06 0.7500000000000E+02
AA 85           0.18799986E+00 0.38000000E-13 0.38000000E-13 0.38000000E-13
 0.2090378117253E+08 0.6000000000453E-01 0.5754182883222E-08 0.7500000000000E+02
AA 86           0.18799989E+00 0.38000000E-13 0.38000000E-13 0.38000000E-13
 0.2090411992960E+08 0.6000000001442E-01 0.2140985540396E-09 0.7500000000000E+02
AA 87           0.18799993E+00 0.38000000E-13 0.38000000E-13 0.38000000E-13
 0.2090447881029E+08 0.6000000001210E-01 0.6182822093851E-11 0.7500000000000E+02
AA 88           0.18799996E+00 0.38000000E-13 0.38000000E-13 0.38000000E-13
 0.2090483673232E+08 0.6000000001164E-01 0.1407068765430E-12 0.7500000000000E+02
AA 89           0.18799998E+00 0.38000000E-13 0.38000000E-13 0.38000000E-13
 0.2090511880819E+08 0.6000000000657E-01 0.2435844720658E-14 0.7500000000000E+02
AA 90           0.18799998E+00 0.38000000E-13 0.38000000E-13 0.38000000E-13
 0.2090509144958E+08 0.5999999999914E-01 0.3467158441282E-16 0.7500000000000E+02
AA 91           0.18799999E+00 0.38000000E-13 0.38000000E-13 0.38000000E-13
 0.2090510131012E+08 0.5999999999749E-01 0.3818916675139E-18 0.7500000000000E+02
AA 92           0.18799999E+00 0.38000000E-13 0.38000000E-13 0.38000000E-13
 0.2090511168143E+08 0.6000000000631E-01 0.3534089940580E-20 0.7500000000000E+02
AA 93           0.18799999E+00 0.38000000E-13 0.38000000E-13 0.38000000E-13
 0.2090512205421E+08 0.6000000000159E-01 0.2678118904844E-22 0.7500000000000E+02
AA 94           0.18799999E+00 0.38000000E-13 0.38000000E-13 0.38000000E-13
 0.2090513242955E+08 0.6000000000908E-01 0.1668524629105E-24 0.7500000000000E+02
AA 95           0.18799999E+00 0.38000000E-13 0.38000000E-13 0.38000000E-13
 0.2090514280431E+08 0.6000000000129E-01 0.8570552579265E-27 0.7500000000000E+02
AA 96           0.18800000E+00 0.38000000E-13 0.38000000E-13 0.38000000E-13
 0.2090515317961E+08 0.6000000001889E-01 0.3636282466936E-29 0.7500000000000E+02
AA 97           0.18800000E+00 0.38000000E-13 0.38000000E-13 0.38000000E-13
 0.2090516355300E+08 0.6000000000119E-01 0.1273065148294E-31 0.7500000000000E+02
AA 98           0.18800000E+00 0.38000000E-13 0.38000000E-13 0.38000000E-13
 0.2090517392700E+08 0.6000000001161E-01 0.3666872576961E-34 0.7500000000000E+02
AA 99           0.18800000E+00 0.38000000E-13 0.38000000E-13 0.38000000E-13
 0.2090518430340E+08 0.6000000001431E-01 0.8633895442386E-37 0.7500000000000E+02
AA1 0           0.18800000E+00 0.38000000E-13 0.38000000E-13 0.38000000E-13
 0.2090519467857E+08 0.6000000000601E-01 0.1649796436697E-69 0.7500000000000E+02
+++  
      1449      8948    1 0.00000000E+00 0.31536000E+11
