# Supplementary material for: CO2 geological storage site selection and long-term potential assessment framework based on TOUGH2/ECO2N
Source: PLoS One. 2025 Apr 24;20(4):e0321715. doi: 10.1371/journal.pone.0321715 (PMC12021137; doi:10.1371/journal.pone.0321715)
Supplement: S1 File — (ZIP) [file pone.0321715.s001.zip › suanliang/1/残余/残余气.xlsx]

## Sheet: Sheet1
残余气饱和度	SG（5a）		要	SG（10a）		要	SG（50a）		要	SG（100a）		要	SG（500a）		要	SG（1000a）		要
0.05	0.96946	0.96946	0.96946	0.96946	0.96946	0.96946	0.66402	0.66402	0.66402	0.49587	0.49587	0.49587	0.33567	0.33567	0.33567	0.28758	0.28758	0.28758
0.05	0.9809	0.9809	0.9809	0.9809	0.9809	0.9809	0.67186	0.67186	0.67186	0.50173	0.50173	0.50173	0.33567	0.33567	0.33567	0.28758	0.28758	0.28758
0.05	0.98257	0.98257	0.98257	0.98257	0.98257	0.98257	0.673	0.673	0.673	0.5029	0.5029	0.5029	0.33566	0.33566	0.33566	0.28758	0.28758	0.28758
0.05	0.98328	0.98328	0.98328	0.98328	0.98328	0.98328	0.67349	0.67349	0.67349	0.50451	0.50451	0.50451	0.33566	0.33566	0.33566	0.28758	0.28758	0.28758
0.05	0.98368	0.98368	0.98368	0.98368	0.98368	0.98368	0.67376	0.67376	0.67376	0.50522	0.50522	0.50522	0.33566	0.33566	0.33566	0.28758	0.28758	0.28758
0.05	0.98402	0.98402	0.98402	0.98402	0.98402	0.98402	0.67398	0.67398	0.67398	0.50602	0.50602	0.50602	0.33566	0.33566	0.33566	0.28758	0.28758	0.28758
0.05	0.98414	0.98414	0.98414	0.98414	0.98414	0.98414	0.67399	0.67399	0.67399	0.5063	0.5063	0.5063	0.33565	0.33565	0.33565	0.28758	0.28758	0.28758
0.05	0.98442	0.98442	0.98442	0.98441	0.98441	0.98441	0.67299	0.67299	0.67299	0.50654	0.50654	0.50654	0.33564	0.33564	0.33564	0.28757	0.28757	0.28757
0.05	0.98431	0.98431	0.98431	0.98431	0.98431	0.98431	0.6718	0.6718	0.6718	0.50654	0.50654	0.50654	0.33564	0.33564	0.33564	0.28757	0.28757	0.28757
0.05	0.98458	0.98458	0.98458	0.98458	0.98458	0.98458	0.67074	0.67074	0.67074	0.50667	0.50667	0.50667	0.33563	0.33563	0.33563	0.28756	0.28756	0.28756
0.05	0.98433	0.98433	0.98433	0.98433	0.98433	0.98433	0.66912	0.66912	0.66912	0.50638	0.50638	0.50638	0.33562	0.33562	0.33562	0.28756	0.28756	0.28756
0.05	0.98465	0.98465	0.98465	0.98464	0.98464	0.98464	0.6678	0.6678	0.6678	0.50666	0.50666	0.50666	0.33561	0.33561	0.33561	0.28755	0.28755	0.28755
0.05	0.98469	0.98469	0.98469	0.98468	0.98468	0.98468	0.66643	0.66643	0.66643	0.50672	0.50672	0.50672	0.33559	0.33559	0.33559	0.28754	0.28754	0.28754
0.05	0.98472	0.98472	0.98472	0.98472	0.98472	0.98472	0.66515	0.66515	0.66515	0.50669	0.50669	0.50669	0.33558	0.33558	0.33558	0.28753	0.28753	0.28753
0.05	0.98463	0.98463	0.98463	0.98462	0.98462	0.98462	0.66453	0.66453	0.66453	0.50679	0.50679	0.50679	0.33556	0.33556	0.33556	0.28751	0.28751	0.28751
0.05	0.98493	0.98493	0.98493	0.98493	0.98493	0.98493	0.66525	0.66525	0.66525	0.50905	0.50905	0.50905	0.33554	0.33554	0.33554	0.2875	0.2875	0.2875
0.05	0.98474	0.98474	0.98474	0.98474	0.98474	0.98474	0.66661	0.66661	0.66661	0.50844	0.50844	0.50844	0.33551	0.33551	0.33551	0.28748	0.28748	0.28748
0.05	0.98472	0.98472	0.98472	0.98472	0.98472	0.98472	0.66724	0.66724	0.66724	0.50779	0.50779	0.50779	0.33548	0.33548	0.33548	0.28746	0.28746	0.28746
0.05	0.98504	0.98504	0.98504	0.98504	0.98504	0.98504	0.66667	0.66667	0.66667	0.50706	0.50706	0.50706	0.33545	0.33545	0.33545	0.28743	0.28743	0.28743
0.05	0.98467	0.98467	0.98467	0.98466	0.98466	0.98466	0.65965	0.65965	0.65965	0.50594	0.50594	0.50594	0.33541	0.33541	0.33541	0.2874	0.2874	0.2874
0.05	0.9849	0.9849	0.9849	0.9849	0.9849	0.9849	0.66219	0.66219	0.66219	0.5047	0.5047	0.5047	0.33536	0.33536	0.33536	0.28737	0.28737	0.28737
0.05	0.98492	0.98492	0.98492	0.98492	0.98492	0.98492	0.65896	0.65896	0.65896	0.50343	0.50343	0.50343	0.3353	0.3353	0.3353	0.28733	0.28733	0.28733
0.05	0.98499	0.98499	0.98499	0.98499	0.98499	0.98499	0.65798	0.65798	0.65798	0.50232	0.50232	0.50232	0.33521	0.33521	0.33521	0.28728	0.28728	0.28728
0.05	0.98498	0.98498	0.98498	0.98498	0.98498	0.98498	0.66518	0.66518	0.66518	0.5052	0.5052	0.5052	0.33508	0.33508	0.33508	0.28723	0.28723	0.28723
0.05	0.98494	0.98494	0.98494	0.98494	0.98494	0.98494	0.66867	0.66867	0.66867	0.50857	0.50857	0.50857	0.33492	0.33492	0.33492	0.28716	0.28716	0.28716
0.05	0.98504	0.98504	0.98504	0.98504	0.98504	0.98504	0.67015	0.67015	0.67015	0.51238	0.51238	0.51238	0.33471	0.33471	0.33471	0.28709	0.28709	0.28709
0.05	0.98505	0.98505	0.98505	0.98505	0.98505	0.98505	0.66676	0.66676	0.66676	0.51567	0.51567	0.51567	0.33446	0.33446	0.33446	0.28702	0.28702	0.28702
0.05	0.9852	0.9852	0.9852	0.98519	0.98519	0.98519	0.66522	0.66522	0.66522	0.51826	0.51826	0.51826	0.33417	0.33417	0.33417	0.28693	0.28693	0.28693
0.05	0.98558	0.98558	0.98558	0.98558	0.98558	0.98558	0.66202	0.66202	0.66202	0.51945	0.51945	0.51945	0.33385	0.33385	0.33385	0.28683	0.28683	0.28683
0.05	0.9852	0.9852	0.9852	0.9852	0.9852	0.9852	0.65748	0.65748	0.65748	0.51909	0.51909	0.51909	0.3335	0.3335	0.3335	0.28672	0.28672	0.28672
0.05	0.98547	0.98547	0.98547	0.98547	0.98547	0.98547	0.65187	0.65187	0.65187	0.51752	0.51752	0.51752	0.33313	0.33313	0.33313	0.2866	0.2866	0.2866
0.05	0.98552	0.98552	0.98552	0.98552	0.98552	0.98552	0.66165	0.66165	0.66165	0.52235	0.52235	0.52235	0.33274	0.33274	0.33274	0.28647	0.28647	0.28647
0.05	0.98539	0.98539	0.98539	0.98538	0.98538	0.98538	0.66398	0.66398	0.66398	0.52672	0.52672	0.52672	0.33233	0.33233	0.33233	0.28633	0.28633	0.28633
0.05	0.98573	0.98573	0.98573	0.98573	0.98573	0.98573	0.66378	0.66378	0.66378	0.5283	0.5283	0.5283	0.3319	0.3319	0.3319	0.28619	0.28619	0.28619
0.05	0.98564	0.98564	0.98564	0.98564	0.98564	0.98564	0.65951	0.65951	0.65951	0.5263	0.5263	0.5263	0.33145	0.33145	0.33145	0.28604	0.28604	0.28604
0.05	0.98666	0.98666	0.98666	0.98666	0.98666	0.98666	0.65124	0.65124	0.65124	0.5217	0.5217	0.5217	0.33099	0.33099	0.33099	0.28588	0.28588	0.28588
0.05	0.98543	0.98543	0.98543	0.98543	0.98543	0.98543	0.65994	0.65994	0.65994	0.52583	0.52583	0.52583	0.3305	0.3305	0.3305	0.28577	0.28577	0.28577
0.05	0.98643	0.98643	0.98643	0.98643	0.98643	0.98643	0.65703	0.65703	0.65703	0.52637	0.52637	0.52637	0.33	0.33	0.33	0.28567	0.28567	0.28567
0.05	0.98615	0.98615	0.98615	0.98615	0.98615	0.98615	0.65582	0.65582	0.65582	0.52641	0.52641	0.52641	0.33021	0.33021	0.33021	0.28553	0.28553	0.28553
0.05	0.98641	0.98641	0.98641	0.98641	0.98641	0.98641	0.65387	0.65387	0.65387	0.52501	0.52501	0.52501	0.33027	0.33027	0.33027	0.28525	0.28525	0.28525
0.05	0.98715	0.98715	0.98715	0.98715	0.98715	0.98715	0.64935	0.64935	0.64935	0.52106	0.52106	0.52106	0.3295	0.3295	0.3295	0.28492	0.28492	0.28492
0.05	0.88418	0.88418	0.88418	0.98633	0.98633	0.98633	0.64483	0.64483	0.64483	0.51984	0.51984	0.51984	0.32824	0.32824	0.32824	0.28458	0.28458	0.28458
0.05	0.57898	0.57898	0.57898	0.98722	0.98722	0.98722	0.6457	0.6457	0.6457	0.51877	0.51877	0.51877	0.32683	0.32683	0.32683	0.28429	0.28429	0.28429
0.05	0.53697	0.53697	0.53697	0.98696	0.98696	0.98696	0.64012	0.64012	0.64012	0.51588	0.51588	0.51588	0.32542	0.32542	0.32542	0.28416	0.28416	0.28416
0.05	0.533	0.533	0.533	0.98719	0.98719	0.98719	0.63266	0.63266	0.63266	0.50623	0.50623	0.50623	0.3246	0.3246	0.3246	0.28402	0.28402	0.28402
0.05	0.53205	0.53205	0.53205	0.89271	0.89271	0.89271	0.61555	0.61555	0.61555	0.4932	0.4932	0.4932	0.32406	0.32406	0.32406	0.28385	0.28385	0.28385
0.05	0.53162	0.53162	0.53162	0.58715	0.58715	0.58715	0.60567	0.60567	0.60567	0.48336	0.48336	0.48336	0.32356	0.32356	0.32356	0.28367	0.28367	0.28367
0.05	0.53133	0.53133	0.53133	0.55904	0.55904	0.55904	0.60425	0.60425	0.60425	0.48268	0.48268	0.48268	0.32328	0.32328	0.32328	0.28357	0.28357	0.28357
0.05	0.53113	0.53113	0.53113	0.55795	0.55795	0.55795	0.59809	0.59809	0.59809	0.48237	0.48237	0.48237	0.32307	0.32307	0.32307	0.2835	0.2835	0.2835
0.05	0.53097	0.53097	0.53097	0.55786	0.55786	0.55786	0.59673	0.59673	0.59673	0.48207	0.48207	0.48207	0.32288	0.32288	0.32288	0.28344	0.28344	0.28344
0.05	0.53085	0.53085	0.53085	0.55784	0.55784	0.55784	0.59651	0.59651	0.59651	0.48177	0.48177	0.48177	0.32269	0.32269	0.32269	0.28338	0.28338	0.28338
0.05	0.53075	0.53075	0.53075	0.55783	0.55783	0.55783	0.59644	0.59644	0.59644	0.48145	0.48145	0.48145	0.32251	0.32251	0.32251	0.28332	0.28332	0.28332
0.05	0.53066	0.53066	0.53066	0.55783	0.55783	0.55783	0.59639	0.59639	0.59639	0.4811	0.4811	0.4811	0.32233	0.32233	0.32233	0.28325	0.28325	0.28325
0.05	0.53057	0.53057	0.53057	0.55782	0.55782	0.55782	0.59634	0.59634	0.59634	0.48072	0.48072	0.48072	0.32214	0.32214	0.32214	0.28318	0.28318	0.28318
0.05	0.53048	0.53048	0.53048	0.55781	0.55781	0.55781	0.59628	0.59628	0.59628	0.48027	0.48027	0.48027	0.32194	0.32194	0.32194	0.28309	0.28309	0.28309
0.05	0.53036	0.53036	0.53036	0.55778	0.55778	0.55778	0.59621	0.59621	0.59621	0.47972	0.47972	0.47972	0.32172	0.32172	0.32172	0.28296	0.28296	0.28296
0.05	0.53021	0.53021	0.53021	0.55774	0.55774	0.55774	0.59611	0.59611	0.59611	0.47904	0.47904	0.47904	0.32147	0.32147	0.32147	0.28276	0.28276	0.28276
0.05	0.53003	0.53003	0.53003	0.55769	0.55769	0.55769	0.596	0.596	0.596	0.47815	0.47815	0.47815	0.32115	0.32115	0.32115	0.28242	0.28242	0.28242
0.05	0.52979	0.52979	0.52979	0.5576	0.5576	0.5576	0.59587	0.59587	0.59587	0.47703	0.47703	0.47703	0.32071	0.32071	0.32071	0.28181	0.28181	0.28181
0.05	0.52949	0.52949	0.52949	0.55749	0.55749	0.55749	0.59573	0.59573	0.59573	0.47575	0.47575	0.47575	0.32009	0.32009	0.32009	0.28066	0.28066	0.28066
0.05	0.52912	0.52912	0.52912	0.55736	0.55736	0.55736	0.59559	0.59559	0.59559	0.47488	0.47488	0.47488	0.31934	0.31934	0.31934	0.27864	0.27864	0.27864
0.05	0.52866	0.52866	0.52866	0.55718	0.55718	0.55718	0.59539	0.59539	0.59539	0.47301	0.47301	0.47301	0.31815	0.31815	0.31815	0.27697	0.27697	0.27697
0.05	0.52809	0.52809	0.52809	0.55696	0.55696	0.55696	0.59513	0.59513	0.59513	0.47015	0.47015	0.47015	0.31627	0.31627	0.31627	0.27546	0.27546	0.27546
0.05	0.5274	0.5274	0.5274	0.55669	0.55669	0.55669	0.59494	0.59494	0.59494	0.4706	0.4706	0.4706	0.31655	0.31655	0.31655	0.27397	0.27397	0.27397
0.05	0.52655	0.52655	0.52655	0.55635	0.55635	0.55635	0.59464	0.59464	0.59464	0.46968	0.46968	0.46968	0.31551	0.31551	0.31551	0.27243	0.27243	0.27243
0.05	0.52548	0.52548	0.52548	0.55594	0.55594	0.55594	0.59401	0.59401	0.59401	0.47147	0.47147	0.47147	0.31266	0.31266	0.31266	0.27079	0.27079	0.27079
0.05	0.52415	0.52415	0.52415	0.55542	0.55542	0.55542	0.59239	0.59239	0.59239	0.46945	0.46945	0.46945	0.31048	0.31048	0.31048	0.26899	0.26899	0.26899
0.05	0.52249	0.52249	0.52249	0.55478	0.55478	0.55478	0.58886	0.58886	0.58886	0.46243	0.46243	0.46243	0.30951	0.30951	0.30951	0.26702	0.26702	0.26702
0.05	0.52033	0.52033	0.52033	0.55396	0.55396	0.55396	0.58829	0.58829	0.58829	0.46614	0.46614	0.46614	0.31058	0.31058	0.31058	0.26489	0.26489	0.26489
0.05	0.51749	0.51749	0.51749	0.55291	0.55291	0.55291	0.58683	0.58683	0.58683	0.46364	0.46364	0.46364	0.30506	0.30506	0.30506	0.26261	0.26261	0.26261
0.05	0.51375	0.51375	0.51375	0.55156	0.55156	0.55156	0.58503	0.58503	0.58503	0.46503	0.46503	0.46503	0.30192	0.30192	0.30192	0.2601	0.2601	0.2601
0.05	0.50873	0.50873	0.50873	0.54982	0.54982	0.54982	0.57934	0.57934	0.57934	0.45472	0.45472	0.45472	0.2995	0.2995	0.2995	0.25735	0.25735	0.25735
0.05	0.5019	0.5019	0.5019	0.54758	0.54758	0.54758	0.57596	0.57596	0.57596	0.45599	0.45599	0.45599	0.29765	0.29765	0.29765	0.25438	0.25438	0.25438
0.05	0.49226	0.49226	0.49226	0.54466	0.54466	0.54466	0.57191	0.57191	0.57191	0.45395	0.45395	0.45395	0.29307	0.29307	0.29307	0.25138	0.25138	0.25138
0.05	0.47801	0.47801	0.47801	0.54079	0.54079	0.54079	0.56684	0.56684	0.56684	0.45364	0.45364	0.45364	0.28948	0.28948	0.28948	0.24861	0.24861	0.24861
0.05	0.45518	0.45518	0.45518	0.53553	0.53553	0.53553	0.55717	0.55717	0.55717	0.44274	0.44274	0.44274	0.28275	0.28275	0.28275	0.24652	0.24652	0.24652
0.05	0.41502	0.41502	0.41502	0.52827	0.52827	0.52827	0.54919	0.54919	0.54919	0.43925	0.43925	0.43925	0.28785	0.28785	0.28785	0.2473	0.2473	0.2473
0.05	0.33328	0.33328	0.33328	0.51783	0.51783	0.51783	0.53919	0.53919	0.53919	0.43531	0.43531	0.43531	0.29483	0.29483	0.29483	0.23977	0.23977	0.23977
0.05	0.087627	0.087627	0.087627	0.50222	0.50222	0.50222	0.52477	0.52477	0.52477	0.42439	0.42439	0.42439	0.27235	0.27235	0.27235	0.23285	0.23285	0.23285
0.05	0	FALSE	0	0.47646	0.47646	0.47646	0.50836	0.50836	0.50836	0.41549	0.41549	0.41549	0.27348	0.27348	0.27348	0.23829	0.23829	0.23829
0.05	0	FALSE	0	0.43009	0.43009	0.43009	0.49028	0.49028	0.49028	0.4065	0.4065	0.4065	0.27002	0.27002	0.27002	0.23244	0.23244	0.23244
0.05	0	FALSE	0	0.33708	0.33708	0.33708	0.46766	0.46766	0.46766	0.39487	0.39487	0.39487	0.26819	0.26819	0.26819	0.22695	0.22695	0.22695
0.05	0	FALSE	0	0.053889	0.053889	0.053889	0.43434	0.43434	0.43434	0.37336	0.37336	0.37336	0.25052	0.25052	0.25052	0.21437	0.21437	0.21437
0.05	0	FALSE	0	0	FALSE	0	0.3959	0.3959	0.3959	0.35362	0.35362	0.35362	0.24547	0.24547	0.24547	0.21184	0.21184	0.21184
0.05	0	FALSE	0	0	FALSE	0	0.33894	0.33894	0.33894	0.32617	0.32617	0.32617	0.23604	0.23604	0.23604	0.20469	0.20469	0.20469
0.05	0	FALSE	0	0	FALSE	0	0.24307	0.24307	0.24307	0.28582	0.28582	0.28582	0.22368	0.22368	0.22368	0.19603	0.19603	0.19603
0.05	0	FALSE	0	0	FALSE	0	0.026465	FALSE	0	0.21748	0.21748	0.21748	0.20641	0.20641	0.20641	0.18417	0.18417	0.18417
0.05	0	FALSE	0	0	FALSE	0	0	FALSE	0	0.062395	0.062395	0.062395	0.18027	0.18027	0.18027	0.16735	0.16735	0.16735
0.05	0	FALSE	0	0	FALSE	0	0	FALSE	0	0	FALSE	0	0.13248	0.13248	0.13248	0.14177	0.14177	0.14177
0.05	0	FALSE	0	0	FALSE	0	0	FALSE	0	0	FALSE	0	0.0034046	FALSE	0	0.091134	0.091134	0.091134
0.05	0	FALSE	0	0	FALSE	0	0	FALSE	0	0	FALSE	0	0	FALSE	0	0	FALSE	0
0.05	0	FALSE	0	0	FALSE	0	0	FALSE	0	0	FALSE	0	0	FALSE	0	0	FALSE	0
0.05	0	FALSE	0	0	FALSE	0	0	FALSE	0	0	FALSE	0	0	FALSE	0	0	FALSE	0
0.05	0	FALSE	0	0	FALSE	0	0	FALSE	0	0	FALSE	0	0	FALSE	0	0	FALSE	0
0.05	0	FALSE	0	0	FALSE	0	0	FALSE	0	0	FALSE	0	0	FALSE	0	0	FALSE	0
0.05	0	FALSE	0	0	FALSE	0	0	FALSE	0	0	FALSE	0	0	FALSE	0	0	FALSE	0
0.05	0	FALSE	0	0	FALSE	0	0	FALSE	0	0	FALSE	0	0	FALSE	0	0	FALSE	0
0.05	0	FALSE	0	0	FALSE	0	0	FALSE	0	0	FALSE	0	0	FALSE	0	0	FALSE	0
0.05	0	FALSE	0	0	FALSE	0	0	FALSE	0	0	FALSE	0	0	FALSE	0	0	FALSE	0
0.05	0	FALSE	0	0	FALSE	0	0	FALSE	0	0	FALSE	0	0	FALSE	0	0	FALSE	0
0.05	0.96946	0.96946	0.96946	0.96946	0.96946	0.96946	0.29212	0.29212	0.29212	0.061583	0.061583	0.061583	0.053187	0.053187	0.053187	0.052392	0.052392	0.052392
0.05	0.98087	0.98087	0.98087	0.98087	0.98087	0.98087	0.29555	0.29555	0.29555	0.061583	0.061583	0.061583	0.053183	0.053183	0.053183	0.05239	0.05239	0.05239
0.05	0.98261	0.98261	0.98261	0.9826	0.9826	0.9826	0.29607	0.29607	0.29607	0.061581	0.061581	0.061581	0.053176	0.053176	0.053176	0.052387	0.052387	0.052387
0.05	0.98323	0.98323	0.98323	0.98323	0.98323	0.98323	0.29702	0.29702	0.29702	0.06158	0.06158	0.06158	0.053168	0.053168	0.053168	0.052383	0.052383	0.052383
0.05	0.9837	0.9837	0.9837	0.9837	0.9837	0.9837	0.29834	0.29834	0.29834	0.061577	0.061577	0.061577	0.053159	0.053159	0.053159	0.052376	0.052376	0.052376
0.05	0.98407	0.98407	0.98407	0.98407	0.98407	0.98407	0.29951	0.29951	0.29951	0.061573	0.061573	0.061573	0.053148	0.053148	0.053148	0.052367	0.052367	0.052367
0.05	0.9841	0.9841	0.9841	0.9841	0.9841	0.9841	0.30124	0.30124	0.30124	0.061569	0.061569	0.061569	0.053136	0.053136	0.053136	0.052356	0.052356	0.052356
0.05	0.9843	0.9843	0.9843	0.98429	0.98429	0.98429	0.30118	0.30118	0.30118	0.061563	0.061563	0.061563	0.053122	0.053122	0.053122	0.052342	0.052342	0.052342
0.05	0.98437	0.98437	0.98437	0.98437	0.98437	0.98437	0.30111	0.30111	0.30111	0.061556	0.061556	0.061556	0.053108	0.053108	0.053108	0.052325	0.052325	0.052325
0.05	0.98458	0.98458	0.98458	0.98457	0.98457	0.98457	0.30101	0.30101	0.30101	0.061547	0.061547	0.061547	0.053092	0.053092	0.053092	0.052306	0.052306	0.052306
0.05	0.98445	0.98445	0.98445	0.98444	0.98444	0.98444	0.3009	0.3009	0.3009	0.061536	0.061536	0.061536	0.053076	0.053076	0.053076	0.052283	0.052283	0.052283
0.05	0.98454	0.98454	0.98454	0.98454	0.98454	0.98454	0.30077	0.30077	0.30077	0.061523	0.061523	0.061523	0.053059	0.053059	0.053059	0.052258	0.052258	0.052258
0.05	0.98476	0.98476	0.98476	0.98476	0.98476	0.98476	0.30061	0.30061	0.30061	0.061507	0.061507	0.061507	0.053041	0.053041	0.053041	0.05223	0.05223	0.05223
0.05	0.98462	0.98462	0.98462	0.98462	0.98462	0.98462	0.30044	0.30044	0.30044	0.061488	0.061488	0.061488	0.053022	0.053022	0.053022	0.052199	0.052199	0.052199
0.05	0.98461	0.98461	0.98461	0.98461	0.98461	0.98461	0.30024	0.30024	0.30024	0.061467	0.061467	0.061467	0.053003	0.053003	0.053003	0.052166	0.052166	0.052166
0.05	0.98474	0.98474	0.98474	0.98474	0.98474	0.98474	0.3	0.3	0.3	0.061441	0.061441	0.061441	0.052984	0.052984	0.052984	0.052132	0.052132	0.052132
0.05	0.98472	0.98472	0.98472	0.98472	0.98472	0.98472	0.29974	0.29974	0.29974	0.061412	0.061412	0.061412	0.052965	0.052965	0.052965	0.052096	0.052096	0.052096
0.05	0.98475	0.98475	0.98475	0.98475	0.98475	0.98475	0.29943	0.29943	0.29943	0.061378	0.061378	0.061378	0.052945	0.052945	0.052945	0.05206	0.05206	0.05206
0.05	0.98493	0.98493	0.98493	0.98493	0.98493	0.98493	0.29908	0.29908	0.29908	0.061343	0.061343	0.061343	0.052926	0.052926	0.052926	0.052023	0.052023	0.052023
0.05	0.9846	0.9846	0.9846	0.98459	0.98459	0.98459	0.29871	0.29871	0.29871	0.061307	0.061307	0.061307	0.052908	0.052908	0.052908	0.051987	0.051987	0.051987
0.05	0.9848	0.9848	0.9848	0.9848	0.9848	0.9848	0.29831	0.29831	0.29831	0.061263	0.061263	0.061263	0.052893	0.052893	0.052893	0.051951	0.051951	0.051951
0.05	0.98481	0.98481	0.98481	0.9848	0.9848	0.9848	0.2979	0.2979	0.2979	0.061211	0.061211	0.061211	0.052884	0.052884	0.052884	0.051916	0.051916	0.051916
0.05	0.98498	0.98498	0.98498	0.98498	0.98498	0.98498	0.29745	0.29745	0.29745	0.061157	0.061157	0.061157	0.052879	0.052879	0.052879	0.051882	0.051882	0.051882
0.05	0.98467	0.98467	0.98467	0.98467	0.98467	0.98467	0.29691	0.29691	0.29691	0.061096	0.061096	0.061096	0.05286	0.05286	0.05286	0.051849	0.051849	0.051849
0.05	0.98493	0.98493	0.98493	0.98493	0.98493	0.98493	0.29615	0.29615	0.29615	0.061035	0.061035	0.061035	0.052813	0.052813	0.052813	0.051817	0.051817	0.051817
0.05	0.9848	0.9848	0.9848	0.9848	0.9848	0.9848	0.29514	0.29514	0.29514	0.060967	0.060967	0.060967	0.052742	0.052742	0.052742	0.051787	0.051787	0.051787
0.05	0.9849	0.9849	0.9849	0.9849	0.9849	0.9849	0.29386	0.29386	0.29386	0.060892	0.060892	0.060892	0.052665	0.052665	0.052665	0.051757	0.051757	0.051757
0.05	0.98483	0.98483	0.98483	0.98483	0.98483	0.98483	0.29236	0.29236	0.29236	0.060808	0.060808	0.060808	0.052592	0.052592	0.052592	0.051728	0.051728	0.051728
0.05	0.98487	0.98487	0.98487	0.98487	0.98487	0.98487	0.29069	0.29069	0.29069	0.060719	0.060719	0.060719	0.05253	0.05253	0.05253	0.0517	0.0517	0.0517
0.05	0.9852	0.9852	0.9852	0.9852	0.9852	0.9852	0.28895	0.28895	0.28895	0.060628	0.060628	0.060628	0.052482	0.052482	0.052482	0.051674	0.051674	0.051674
0.05	0.98506	0.98506	0.98506	0.98506	0.98506	0.98506	0.28732	0.28732	0.28732	0.060529	0.060529	0.060529	0.052449	0.052449	0.052449	0.051648	0.051648	0.051648
0.05	0.98492	0.98492	0.98492	0.98492	0.98492	0.98492	0.28788	0.28788	0.28788	0.060429	0.060429	0.060429	0.052424	0.052424	0.052424	0.051623	0.051623	0.051623
0.05	0.985	0.985	0.985	0.985	0.985	0.985	0.28805	0.28805	0.28805	0.060319	0.060319	0.060319	0.052399	0.052399	0.052399	0.051599	0.051599	0.051599
0.05	0.98535	0.98535	0.98535	0.98535	0.98535	0.98535	0.28733	0.28733	0.28733	0.060209	0.060209	0.060209	0.052367	0.052367	0.052367	0.051573	0.051573	0.051573
0.05	0.98528	0.98528	0.98528	0.98527	0.98527	0.98527	0.28568	0.28568	0.28568	0.0601	0.0601	0.0601	0.052333	0.052333	0.052333	0.051545	0.051545	0.051545
0.05	0.98542	0.98542	0.98542	0.98541	0.98541	0.98541	0.28351	0.28351	0.28351	0.059987	0.059987	0.059987	0.052301	0.052301	0.052301	0.051516	0.051516	0.051516
0.05	0.98545	0.98545	0.98545	0.98545	0.98545	0.98545	0.28473	0.28473	0.28473	0.059868	0.059868	0.059868	0.052263	0.052263	0.052263	0.051482	0.051482	0.051482
0.05	0.9855	0.9855	0.9855	0.98549	0.98549	0.98549	0.28473	0.28473	0.28473	0.059739	0.059739	0.059739	0.052216	0.052216	0.052216	0.051447	0.051447	0.051447
0.05	0.98581	0.98581	0.98581	0.98581	0.98581	0.98581	0.28347	0.28347	0.28347	0.059614	0.059614	0.059614	0.052171	0.052171	0.052171	0.051422	0.051422	0.051422
0.05	0.98597	0.98597	0.98597	0.98597	0.98597	0.98597	0.28095	0.28095	0.28095	0.059504	0.059504	0.059504	0.052285	0.052285	0.052285	0.051345	0.051345	0.051345
0.05	0.986	0.986	0.986	0.986	0.986	0.986	0.2772	0.2772	0.2772	0.059407	0.059407	0.059407	0.052097	0.052097	0.052097	0.051309	0.051309	0.051309
0.05	0.72024	0.72024	0.72024	0.98654	0.98654	0.98654	0.27269	0.27269	0.27269	0.05932	0.05932	0.05932	0.051938	0.051938	0.051938	0.051293	0.051293	0.051293
0.05	0.53843	0.53843	0.53843	0.98627	0.98627	0.98627	0.26945	0.26945	0.26945	0.059243	0.059243	0.059243	0.051889	0.051889	0.051889	0.051283	0.051283	0.051283
0.05	0.51359	0.51359	0.51359	0.98662	0.98662	0.98662	0.26405	0.26405	0.26405	0.059173	0.059173	0.059173	0.051876	0.051876	0.051876	0.051281	0.051281	0.051281
0.05	0.50841	0.50841	0.50841	0.98715	0.98715	0.98715	0.25741	0.25741	0.25741	0.05912	0.05912	0.05912	0.051876	0.051876	0.051876	0.051282	0.051282	0.051282
0.05	0.50654	0.50654	0.50654	0.71325	0.71325	0.71325	0.25041	0.25041	0.25041	0.059064	0.059064	0.059064	0.051879	0.051879	0.051879	0.05128	0.05128	0.05128
0.05	0.50565	0.50565	0.50565	0.54984	0.54984	0.54984	0.24734	0.24734	0.24734	0.059016	0.059016	0.059016	0.051882	0.051882	0.051882	0.051276	0.051276	0.051276
0.05	0.50513	0.50513	0.50513	0.53685	0.53685	0.53685	0.24588	0.24588	0.24588	0.058964	0.058964	0.058964	0.051884	0.051884	0.051884	0.051275	0.051275	0.051275
0.05	0.5048	0.5048	0.5048	0.53558	0.53558	0.53558	0.24489	0.24489	0.24489	0.058914	0.058914	0.058914	0.051885	0.051885	0.051885	0.051275	0.051275	0.051275
0.05	0.50458	0.50458	0.50458	0.5354	0.5354	0.5354	0.244	0.244	0.244	0.058867	0.058867	0.058867	0.051884	0.051884	0.051884	0.051275	0.051275	0.051275
0.05	0.50443	0.50443	0.50443	0.53538	0.53538	0.53538	0.24312	0.24312	0.24312	0.058823	0.058823	0.058823	0.051882	0.051882	0.051882	0.051273	0.051273	0.051273
0.05	0.50432	0.50432	0.50432	0.53539	0.53539	0.53539	0.24222	0.24222	0.24222	0.058779	0.058779	0.058779	0.051882	0.051882	0.051882	0.051271	0.051271	0.051271
0.05	0.50424	0.50424	0.50424	0.53541	0.53541	0.53541	0.24125	0.24125	0.24125	0.058728	0.058728	0.058728	0.051872	0.051872	0.051872	0.051265	0.051265	0.051265
0.05	0.50416	0.50416	0.50416	0.53542	0.53542	0.53542	0.24018	0.24018	0.24018	0.058612	0.058612	0.058612	0.051783	0.051783	0.051783	0.051198	0.051198	0.051198
0.05	0.50407	0.50407	0.50407	0.53543	0.53543	0.53543	0.23896	0.23896	0.23896	0.058471	0.058471	0.058471	0.051696	0.051696	0.051696	0.051139	0.051139	0.051139
0.05	0.50396	0.50396	0.50396	0.53543	0.53543	0.53543	0.23751	0.23751	0.23751	0.058408	0.058408	0.058408	0.051701	0.051701	0.051701	0.051148	0.051148	0.051148
0.05	0.50382	0.50382	0.50382	0.5354	0.5354	0.5354	0.23574	0.23574	0.23574	0.058252	0.058252	0.058252	0.051604	0.051604	0.051604	0.051084	0.051084	0.051084
0.05	0.50362	0.50362	0.50362	0.53534	0.53534	0.53534	0.23356	0.23356	0.23356	0.058133	0.058133	0.058133	0.051312	0.051312	0.051312	0.050844	0.050844	0.050844
0.05	0.50336	0.50336	0.50336	0.53526	0.53526	0.53526	0.231	0.231	0.231	0.057894	0.057894	0.057894	0.051161	0.051161	0.051161	0.050734	0.050734	0.050734
0.05	0.50303	0.50303	0.50303	0.53514	0.53514	0.53514	0.22834	0.22834	0.22834	0.057634	0.057634	0.057634	0.05097	0.05097	0.05097	0.041751	FALSE	0
0.05	0.50261	0.50261	0.50261	0.53499	0.53499	0.53499	0.22626	0.22626	0.22626	0.057713	0.057713	0.057713	0.05097	0.05097	0.05097	0	FALSE	0
0.05	0.50207	0.50207	0.50207	0.53479	0.53479	0.53479	0.22291	0.22291	0.22291	0.057427	0.057427	0.057427	0.0060742	FALSE	0	0	FALSE	0
0.05	0.50139	0.50139	0.50139	0.53452	0.53452	0.53452	0.21802	0.21802	0.21802	0.056964	0.056964	0.056964	0	FALSE	0	0	FALSE	0
0.05	0.50055	0.50055	0.50055	0.53418	0.53418	0.53418	0.21693	0.21693	0.21693	0.057237	0.057237	0.057237	0.048467	FALSE	0	0	FALSE	0
0.05	0.49949	0.49949	0.49949	0.53377	0.53377	0.53377	0.21548	0.21548	0.21548	0.05722	0.05722	0.05722	0	FALSE	0	0	FALSE	0
0.05	0.49809	0.49809	0.49809	0.53324	0.53324	0.53324	0.21335	0.21335	0.21335	0.057327	0.057327	0.057327	0	FALSE	0	0	FALSE	0
0.05	0.49628	0.49628	0.49628	0.53254	0.53254	0.53254	0.20828	0.20828	0.20828	0.056959	0.056959	0.056959	0	FALSE	0	0	FALSE	0
0.05	0.49389	0.49389	0.49389	0.53162	0.53162	0.53162	0.19776	0.19776	0.19776	0.054803	0.054803	0.054803	0	FALSE	0	0	FALSE	0
0.05	0.4906	0.4906	0.4906	0.5304	0.5304	0.5304	0.19608	0.19608	0.19608	0.056651	0.056651	0.056651	0	FALSE	0	0	FALSE	0
0.05	0.48603	0.48603	0.48603	0.52877	0.52877	0.52877	0.19179	0.19179	0.19179	0.056603	0.056603	0.056603	0	FALSE	0	0	FALSE	0
0.05	0.47957	0.47957	0.47957	0.52657	0.52657	0.52657	0.18658	0.18658	0.18658	0.056552	0.056552	0.056552	0	FALSE	0	0	FALSE	0
0.05	0.47026	0.47026	0.47026	0.52355	0.52355	0.52355	0.17034	0.17034	0.17034	0.055785	0.055785	0.055785	0	FALSE	0	0	FALSE	0
0.05	0.45628	0.45628	0.45628	0.5194	0.5194	0.5194	0.16091	0.16091	0.16091	0.055893	0.055893	0.055893	0	FALSE	0	0	FALSE	0
0.05	0.43401	0.43401	0.43401	0.51356	0.51356	0.51356	0.14995	0.14995	0.14995	0.055719	0.055719	0.055719	0	FALSE	0	0	FALSE	0
0.05	0.39705	0.39705	0.39705	0.50524	0.50524	0.50524	0.13683	0.13683	0.13683	0.055579	0.055579	0.055579	0	FALSE	0	0	FALSE	0
0.05	0.33097	0.33097	0.33097	0.49287	0.49287	0.49287	0.11415	0.11415	0.11415	0.054903	0.054903	0.054903	0	FALSE	0	0	FALSE	0
0.05	0.19206	0.19206	0.19206	0.47374	0.47374	0.47374	0.098677	0.098677	0.098677	0.054669	0.054669	0.054669	0.011731	FALSE	0	0	FALSE	0
0.05	0	FALSE	0	0.44279	0.44279	0.44279	0.0842	0.0842	0.0842	0.054407	0.054407	0.054407	0.0027459	FALSE	0	0	FALSE	0
0.05	0	FALSE	0	0.3912	0.3912	0.3912	0.071266	0.071266	0.071266	0.052652	0.052652	0.052652	0	FALSE	0	0	FALSE	0
0.05	0	FALSE	0	0.2945	0.2945	0.2945	0.063262	0.063262	0.063262	0.05162	0.05162	0.05162	0.044	FALSE	0	0.039792	FALSE	0
0.05	0	FALSE	0	0.10434	0.10434	0.10434	0.059003	0.059003	0.059003	0.0523	0.0523	0.0523	0.041838	FALSE	0	0.010626	FALSE	0
0.05	0	FALSE	0	0	FALSE	0	0.019502	FALSE	0	0.012283	FALSE	0	0	FALSE	0	0	FALSE	0
0.05	0	FALSE	0	0	FALSE	0	0	FALSE	0	0	FALSE	0	0	FALSE	0	0	FALSE	0
0.05	0	FALSE	0	0	FALSE	0	0	FALSE	0	0	FALSE	0	0	FALSE	0	0	FALSE	0
0.05	0	FALSE	0	0	FALSE	0	0	FALSE	0	0	FALSE	0	0	FALSE	0	0	FALSE	0
0.05	0	FALSE	0	0	FALSE	0	0	FALSE	0	0	FALSE	0	0	FALSE	0	0	FALSE	0
0.05	0	FALSE	0	0	FALSE	0	0	FALSE	0	0	FALSE	0	0	FALSE	0	0	FALSE	0
0.05	0	FALSE	0	0	FALSE	0	0	FALSE	0	0	FALSE	0	0	FALSE	0	0	FALSE	0
0.05	0	FALSE	0	0	FALSE	0	0	FALSE	0	0	FALSE	0	0	FALSE	0	0	FALSE	0
0.05	0	FALSE	0	0	FALSE	0	0	FALSE	0	0	FALSE	0	0	FALSE	0	0	FALSE	0
0.05	0	FALSE	0	0	FALSE	0	0	FALSE	0	0	FALSE	0	0	FALSE	0	0	FALSE	0
0.05	0	FALSE	0	0	FALSE	0	0	FALSE	0	0	FALSE	0	0	FALSE	0	0	FALSE	0
0.05	0	FALSE	0	0	FALSE	0	0	FALSE	0	0	FALSE	0	0	FALSE	0	0	FALSE	0
0.05	0	FALSE	0	0	FALSE	0	0	FALSE	0	0	FALSE	0	0	FALSE	0	0	FALSE	0
0.05	0	FALSE	0	0	FALSE	0	0	FALSE	0	0	FALSE	0	0	FALSE	0	0	FALSE	0
0.05	0	FALSE	0	0	FALSE	0	0	FALSE	0	0	FALSE	0	0	FALSE	0	0	FALSE	0
0.05	0	FALSE	0	0	FALSE	0	0	FALSE	0	0	FALSE	0	0	FALSE	0	0	FALSE	0
0.05	0	FALSE	0	0	FALSE	0	0	FALSE	0	0	FALSE	0	0	FALSE	0	0	FALSE	0
0.05	0	FALSE	0	0	FALSE	0	0	FALSE	0	0	FALSE	0	0	FALSE	0	0	FALSE	0
0.05	0	FALSE	0	0	FALSE	0	0	FALSE	0	0	FALSE	0	0	FALSE	0	0	FALSE	0
0.05	0.96941	0.96941	0.96941	0.96941	0.96941	0.96941	0.058674	0.058674	0.058674	0.054208	0.054208	0.054208	0.052506	0.052506	0.052506	0.05203	0.05203	0.05203
0.05	0.98087	0.98087	0.98087	0.98087	0.98087	0.98087	0.058672	0.058672	0.058672	0.054208	0.054208	0.054208	0.052504	0.052504	0.052504	0.052027	0.052027	0.052027
0.05	0.9826	0.9826	0.9826	0.98259	0.98259	0.98259	0.058667	0.058667	0.058667	0.054207	0.054207	0.054207	0.052499	0.052499	0.052499	0.052022	0.052022	0.052022
0.05	0.98321	0.98321	0.98321	0.98321	0.98321	0.98321	0.058658	0.058658	0.058658	0.054205	0.054205	0.054205	0.052494	0.052494	0.052494	0.052015	0.052015	0.052015
0.05	0.98365	0.98365	0.98365	0.98364	0.98364	0.98364	0.058642	0.058642	0.058642	0.054202	0.054202	0.054202	0.052486	0.052486	0.052486	0.052006	0.052006	0.052006
0.05	0.98407	0.98407	0.98407	0.98407	0.98407	0.98407	0.058617	0.058617	0.058617	0.054198	0.054198	0.054198	0.052478	0.052478	0.052478	0.051994	0.051994	0.051994
0.05	0.98412	0.98412	0.98412	0.98412	0.98412	0.98412	0.058579	0.058579	0.058579	0.054194	0.054194	0.054194	0.052468	0.052468	0.052468	0.051979	0.051979	0.051979
0.05	0.98422	0.98422	0.98422	0.98422	0.98422	0.98422	0.058522	0.058522	0.058522	0.054188	0.054188	0.054188	0.052457	0.052457	0.052457	0.051963	0.051963	0.051963
0.05	0.9844	0.9844	0.9844	0.9844	0.9844	0.9844	0.058446	0.058446	0.058446	0.054181	0.054181	0.054181	0.052445	0.052445	0.052445	0.051944	0.051944	0.051944
0.05	0.98454	0.98454	0.98454	0.98454	0.98454	0.98454	0.058349	0.058349	0.058349	0.054173	0.054173	0.054173	0.052432	0.052432	0.052432	0.051922	0.051922	0.051922
0.05	0.98449	0.98449	0.98449	0.98449	0.98449	0.98449	0.058231	0.058231	0.058231	0.054163	0.054163	0.054163	0.052419	0.052419	0.052419	0.051898	0.051898	0.051898
0.05	0.98452	0.98452	0.98452	0.98452	0.98452	0.98452	0.058095	0.058095	0.058095	0.054153	0.054153	0.054153	0.052405	0.052405	0.052405	0.051873	0.051873	0.051873
0.05	0.98471	0.98471	0.98471	0.98471	0.98471	0.98471	0.057945	0.057945	0.057945	0.054141	0.054141	0.054141	0.05239	0.05239	0.05239	0.051845	0.051845	0.051845
0.05	0.98462	0.98462	0.98462	0.98462	0.98462	0.98462	0.057792	0.057792	0.057792	0.054128	0.054128	0.054128	0.052375	0.052375	0.052375	0.051815	0.051815	0.051815
0.05	0.98464	0.98464	0.98464	0.98464	0.98464	0.98464	0.057644	0.057644	0.057644	0.054113	0.054113	0.054113	0.05236	0.05236	0.05236	0.051785	0.051785	0.051785
0.05	0.98486	0.98486	0.98486	0.98486	0.98486	0.98486	0.05751	0.05751	0.05751	0.054098	0.054098	0.054098	0.052344	0.052344	0.052344	0.051754	0.051754	0.051754
0.05	0.98467	0.98467	0.98467	0.98467	0.98467	0.98467	0.057389	0.057389	0.057389	0.054083	0.054083	0.054083	0.052329	0.052329	0.052329	0.051722	0.051722	0.051722
0.05	0.98468	0.98468	0.98468	0.98468	0.98468	0.98468	0.057276	0.057276	0.057276	0.054067	0.054067	0.054067	0.052313	0.052313	0.052313	0.05169	0.05169	0.05169
0.05	0.98492	0.98492	0.98492	0.98492	0.98492	0.98492	0.057167	0.057167	0.057167	0.05405	0.05405	0.05405	0.052297	0.052297	0.052297	0.051658	0.051658	0.051658
0.05	0.98457	0.98457	0.98457	0.98457	0.98457	0.98457	0.057067	0.057067	0.057067	0.054034	0.054034	0.054034	0.05228	0.05228	0.05228	0.051627	0.051627	0.051627
0.05	0.98483	0.98483	0.98483	0.98482	0.98482	0.98482	0.056998	0.056998	0.056998	0.054018	0.054018	0.054018	0.05226	0.05226	0.05226	0.051596	0.051596	0.051596
0.05	0.98477	0.98477	0.98477	0.98476	0.98476	0.98476	0.056974	0.056974	0.056974	0.054002	0.054002	0.054002	0.052237	0.052237	0.052237	0.051566	0.051566	0.051566
0.05	0.98495	0.98495	0.98495	0.98495	0.98495	0.98495	0.057007	0.057007	0.057007	0.053987	0.053987	0.053987	0.052208	0.052208	0.052208	0.051537	0.051537	0.051537
0.05	0.98474	0.98474	0.98474	0.98474	0.98474	0.98474	0.057135	0.057135	0.057135	0.053971	0.053971	0.053971	0.052172	0.052172	0.052172	0.051509	0.051509	0.051509
0.05	0.98479	0.98479	0.98479	0.98479	0.98479	0.98479	0.057312	0.057312	0.057312	0.053955	0.053955	0.053955	0.05213	0.05213	0.05213	0.051481	0.051481	0.051481
0.05	0.9848	0.9848	0.9848	0.98479	0.98479	0.98479	0.057326	0.057326	0.057326	0.053937	0.053937	0.053937	0.052083	0.052083	0.052083	0.051455	0.051455	0.051455
0.05	0.98483	0.98483	0.98483	0.98483	0.98483	0.98483	0.057249	0.057249	0.057249	0.053919	0.053919	0.053919	0.052036	0.052036	0.052036	0.051429	0.051429	0.051429
0.05	0.98477	0.98477	0.98477	0.98477	0.98477	0.98477	0.057029	0.057029	0.057029	0.053898	0.053898	0.053898	0.051991	0.051991	0.051991	0.051404	0.051404	0.051404
0.05	0.98479	0.98479	0.98479	0.98479	0.98479	0.98479	0.056817	0.056817	0.056817	0.053875	0.053875	0.053875	0.051952	0.051952	0.051952	0.05138	0.05138	0.05138
0.05	0.9851	0.9851	0.9851	0.9851	0.9851	0.9851	0.056685	0.056685	0.056685	0.053849	0.053849	0.053849	0.051921	0.051921	0.051921	0.051357	0.051357	0.051357
0.05	0.98469	0.98469	0.98469	0.98468	0.98468	0.98468	0.056662	0.056662	0.056662	0.053819	0.053819	0.053819	0.051897	0.051897	0.051897	0.051335	0.051335	0.051335
0.05	0.98505	0.98505	0.98505	0.98505	0.98505	0.98505	0.056687	0.056687	0.056687	0.053786	0.053786	0.053786	0.051879	0.051879	0.051879	0.051314	0.051314	0.051314
0.05	0.9848	0.9848	0.9848	0.9848	0.9848	0.9848	0.056796	0.056796	0.056796	0.053751	0.053751	0.053751	0.051859	0.051859	0.051859	0.051292	0.051292	0.051292
0.05	0.98502	0.98502	0.98502	0.98502	0.98502	0.98502	0.056779	0.056779	0.056779	0.053715	0.053715	0.053715	0.051833	0.051833	0.051833	0.05127	0.05127	0.05127
0.05	0.9851	0.9851	0.9851	0.9851	0.9851	0.9851	0.05653	0.05653	0.05653	0.053679	0.053679	0.053679	0.051804	0.051804	0.051804	0.051246	0.051246	0.051246
0.05	0.98518	0.98518	0.98518	0.98518	0.98518	0.98518	0.056366	0.056366	0.056366	0.05364	0.05364	0.05364	0.051775	0.051775	0.051775	0.051219	0.051219	0.051219
0.05	0.98505	0.98505	0.98505	0.98504	0.98504	0.98504	0.05646	0.05646	0.05646	0.053593	0.053593	0.053593	0.05174	0.05174	0.05174	0.051189	0.051189	0.051189
0.05	0.98542	0.98542	0.98542	0.98541	0.98541	0.98541	0.056313	0.056313	0.056313	0.05353	0.05353	0.05353	0.051696	0.051696	0.051696	0.051154	0.051154	0.051154
0.05	0.98554	0.98554	0.98554	0.98554	0.98554	0.98554	0.056249	0.056249	0.056249	0.053466	0.053466	0.053466	0.051641	0.051641	0.051641	0.051114	0.051114	0.051114
0.05	0.98561	0.98561	0.98561	0.98561	0.98561	0.98561	0.05621	0.05621	0.05621	0.053426	0.053426	0.053426	0.051576	0.051576	0.051576	0.051065	0.051065	0.051065
0.05	0.98578	0.98578	0.98578	0.98572	0.98572	0.98572	0.056127	0.056127	0.056127	0.053403	0.053403	0.053403	0.051478	0.051478	0.051478	0.051049	0.051049	0.051049
0.05	0.64171	0.64171	0.64171	0.98641	0.98641	0.98641	0.05608	0.05608	0.05608	0.053387	0.053387	0.053387	0.051454	0.051454	0.051454	0.051037	0.051037	0.051037
0.05	0.52198	0.52198	0.52198	0.98577	0.98577	0.98577	0.056128	0.056128	0.056128	0.053375	0.053375	0.053375	0.051435	0.051435	0.051435	0.051026	0.051026	0.051026
0.05	0.49998	0.49998	0.49998	0.98625	0.98625	0.98625	0.056049	0.056049	0.056049	0.053364	0.053364	0.053364	0.051426	0.051426	0.051426	0.051022	0.051022	0.051022
0.05	0.49328	0.49328	0.49328	0.98075	0.98075	0.98075	0.056003	0.056003	0.056003	0.053358	0.053358	0.053358	0.051423	0.051423	0.051423	0.05102	0.05102	0.05102
0.05	0.49027	0.49027	0.49027	0.62733	0.62733	0.62733	0.055988	0.055988	0.055988	0.05335	0.05335	0.05335	0.051423	0.051423	0.051423	0.051018	0.051018	0.051018
0.05	0.48868	0.48868	0.48868	0.53278	0.53278	0.53278	0.055956	0.055956	0.055956	0.053339	0.053339	0.053339	0.051422	0.051422	0.051422	0.051015	0.051015	0.051015
0.05	0.48777	0.48777	0.48777	0.52237	0.52237	0.52237	0.055918	0.055918	0.055918	0.053323	0.053323	0.053323	0.051423	0.051423	0.051423	0.051012	0.051012	0.051012
0.05	0.4872	0.4872	0.4872	0.52061	0.52061	0.52061	0.055879	0.055879	0.055879	0.053303	0.053303	0.053303	0.051424	0.051424	0.051424	0.051012	0.051012	0.051012
0.05	0.48685	0.48685	0.48685	0.52025	0.52025	0.52025	0.055846	0.055846	0.055846	0.053285	0.053285	0.053285	0.051422	0.051422	0.051422	0.051012	0.051012	0.051012
0.05	0.48663	0.48663	0.48663	0.52019	0.52019	0.52019	0.055817	0.055817	0.055817	0.05327	0.05327	0.05327	0.051421	0.051421	0.051421	0.05101	0.05101	0.05101
0.05	0.48649	0.48649	0.48649	0.52021	0.52021	0.52021	0.055792	0.055792	0.055792	0.053258	0.053258	0.053258	0.051421	0.051421	0.051421	0.051008	0.051008	0.051008
0.05	0.48641	0.48641	0.48641	0.52025	0.52025	0.52025	0.055757	0.055757	0.055757	0.053239	0.053239	0.053239	0.051413	0.051413	0.051413	0.051003	0.051003	0.051003
0.05	0.48634	0.48634	0.48634	0.52029	0.52029	0.52029	0.055609	0.055609	0.055609	0.053114	0.053114	0.053114	0.051331	0.051331	0.051331	0.050941	0.050941	0.050941
0.05	0.48627	0.48627	0.48627	0.52032	0.52032	0.52032	0.055405	0.055405	0.055405	0.052946	0.052946	0.052946	0.051252	0.051252	0.051252	0.050887	0.050887	0.050887
0.05	0.48618	0.48618	0.48618	0.52034	0.52034	0.52034	0.055379	0.055379	0.055379	0.052939	0.052939	0.052939	0.051258	0.051258	0.051258	0.050897	0.050897	0.050897
0.05	0.48604	0.48604	0.48604	0.52033	0.52033	0.52033	0.055195	0.055195	0.055195	0.052768	0.052768	0.052768	0.051168	0.051168	0.051168	0.050839	0.050839	0.050839
0.05	0.48584	0.48584	0.48584	0.52027	0.52027	0.52027	0.055108	0.055108	0.055108	0.052696	0.052696	0.052696	0.050851	0.050851	0.050851	0.050589	0.050589	0.050589
0.05	0.48556	0.48556	0.48556	0.52018	0.52018	0.52018	0.054896	0.054896	0.054896	0.052376	0.052376	0.052376	0.050656	0.050656	0.050656	0.05046	0.05046	0.05046
0.05	0.4852	0.4852	0.4852	0.52005	0.52005	0.52005	0.054743	0.054743	0.054743	0.051952	0.051952	0.051952	0.038598	FALSE	0	0.032774	FALSE	0
0.05	0.48471	0.48471	0.48471	0.51987	0.51987	0.51987	0.054808	0.054808	0.054808	0.052382	0.052382	0.052382	0.023256	FALSE	0	0	FALSE	0
0.05	0.48405	0.48405	0.48405	0.51961	0.51961	0.51961	0.054713	0.054713	0.054713	0.051975	0.051975	0.051975	0	FALSE	0	0	FALSE	0
0.05	0.48317	0.48317	0.48317	0.51924	0.51924	0.51924	0.054357	0.054357	0.054357	0.025656	FALSE	0	0	FALSE	0	0	FALSE	0
0.05	0.48199	0.48199	0.48199	0.51875	0.51875	0.51875	0.054482	0.054482	0.054482	0.051975	0.051975	0.051975	0	FALSE	0	0	FALSE	0
0.05	0.4804	0.4804	0.4804	0.51809	0.51809	0.51809	0.05446	0.05446	0.05446	0.052115	0.052115	0.052115	0	FALSE	0	0	FALSE	0
0.05	0.47811	0.47811	0.47811	0.5172	0.5172	0.5172	0.054433	0.054433	0.054433	0.052268	0.052268	0.052268	0	FALSE	0	0	FALSE	0
0.05	0.4748	0.4748	0.4748	0.51593	0.51593	0.51593	0.054325	0.054325	0.054325	0.047942	FALSE	0	0	FALSE	0	0	FALSE	0
0.05	0.46998	0.46998	0.46998	0.51411	0.51411	0.51411	0.053821	0.053821	0.053821	0	FALSE	0	0	FALSE	0	0	FALSE	0
0.05	0.46277	0.46277	0.46277	0.51147	0.51147	0.51147	0.054013	0.054013	0.054013	0.050323	0.050323	0.050323	0	FALSE	0	0	FALSE	0
0.05	0.45163	0.45163	0.45163	0.50765	0.50765	0.50765	0.053962	0.053962	0.053962	0.051861	0.051861	0.051861	0	FALSE	0	0	FALSE	0
0.05	0.43394	0.43394	0.43394	0.50211	0.50211	0.50211	0.053903	0.053903	0.053903	0.051778	0.051778	0.051778	0	FALSE	0	0	FALSE	0
0.05	0.40493	0.40493	0.40493	0.49386	0.49386	0.49386	0.053397	0.053397	0.053397	0.025502	FALSE	0	0	FALSE	0	0	FALSE	0
0.05	0.35709	0.35709	0.35709	0.48132	0.48132	0.48132	0.053317	0.053317	0.053317	0.051629	0.051629	0.051629	0	FALSE	0	0	FALSE	0
0.05	0.27155	0.27155	0.27155	0.46176	0.46176	0.46176	0.053224	0.053224	0.053224	0.051611	0.051611	0.051611	0	FALSE	0	0	FALSE	0
0.05	0.11843	0.11843	0.11843	0.43112	0.43112	0.43112	0.053115	0.053115	0.053115	0.051599	0.051599	0.051599	0	FALSE	0	0	FALSE	0
0.05	0	FALSE	0	0.38192	0.38192	0.38192	0.041014	FALSE	0	0.013892	FALSE	0	0	FALSE	0	0	FALSE	0
0.05	0	FALSE	0	0.29726	0.29726	0.29726	0.043203	FALSE	0	0.036304	FALSE	0	0	FALSE	0	0	FALSE	0
0.05	0	FALSE	0	0.1527	0.1527	0.1527	0.047562	FALSE	0	0.039702	FALSE	0	0	FALSE	0	0	FALSE	0
0.05	0	FALSE	0	0.0046007	FALSE	0	0	FALSE	0	0	FALSE	0	0	FALSE	0	0	FALSE	0
0.05	0	FALSE	0	0	FALSE	0	0	FALSE	0	0	FALSE	0	0	FALSE	0	0	FALSE	0
0.05	0	FALSE	0	0	FALSE	0	0	FALSE	0	0	FALSE	0	0	FALSE	0	0	FALSE	0
0.05	0	FALSE	0	0	FALSE	0	0	FALSE	0	0	FALSE	0	0	FALSE	0	0	FALSE	0
0.05	0	FALSE	0	0	FALSE	0	0	FALSE	0	0	FALSE	0	0	FALSE	0	0	FALSE	0
0.05	0	FALSE	0	0	FALSE	0	0	FALSE	0	0	FALSE	0	0	FALSE	0	0	FALSE	0
0.05	0	FALSE	0	0	FALSE	0	0	FALSE	0	0	FALSE	0	0	FALSE	0	0	FALSE	0
0.05	0	FALSE	0	0	FALSE	0	0	FALSE	0	0	FALSE	0	0	FALSE	0	0	FALSE	0
0.05	0	FALSE	0	0	FALSE	0	0	FALSE	0	0	FALSE	0	0	FALSE	0	0	FALSE	0
0.05	0	FALSE	0	0	FALSE	0	0	FALSE	0	0	FALSE	0	0	FALSE	0	0	FALSE	0
0.05	0	FALSE	0	0	FALSE	0	0	FALSE	0	0	FALSE	0	0	FALSE	0	0	FALSE	0
0.05	0	FALSE	0	0	FALSE	0	0	FALSE	0	0	FALSE	0	0	FALSE	0	0	FALSE	0
0.05	0	FALSE	0	0	FALSE	0	0	FALSE	0	0	FALSE	0	0	FALSE	0	0	FALSE	0
0.05	0	FALSE	0	0	FALSE	0	0	FALSE	0	0	FALSE	0	0	FALSE	0	0	FALSE	0
0.05	0	FALSE	0	0	FALSE	0	0	FALSE	0	0	FALSE	0	0	FALSE	0	0	FALSE	0
0.05	0	FALSE	0	0	FALSE	0	0	FALSE	0	0	FALSE	0	0	FALSE	0	0	FALSE	0
0.05	0	FALSE	0	0	FALSE	0	0	FALSE	0	0	FALSE	0	0	FALSE	0	0	FALSE	0
0.05	0	FALSE	0	0	FALSE	0	0	FALSE	0	0	FALSE	0	0	FALSE	0	0	FALSE	0
0.05	0	FALSE	0	0	FALSE	0	0	FALSE	0	0	FALSE	0	0	FALSE	0	0	FALSE	0
0.05	0	FALSE	0	0	FALSE	0	0	FALSE	0	0	FALSE	0	0	FALSE	0	0	FALSE	0
0.05	0	FALSE	0	0	FALSE	0	0	FALSE	0	0	FALSE	0	0	FALSE	0	0	FALSE	0
0.05	0	FALSE	0	0	FALSE	0	0	FALSE	0	0	FALSE	0	0	FALSE	0	0	FALSE	0
0.05	0.96938	0.96938	0.96938	0.96937	0.96937	0.96937	0.055394	0.055394	0.055394	0.053967	0.053967	0.053967	0.052386	0.052386	0.052386	0.051925	0.051925	0.051925
0.05	0.98084	0.98084	0.98084	0.98084	0.98084	0.98084	0.055394	0.055394	0.055394	0.053966	0.053966	0.053966	0.052384	0.052384	0.052384	0.051923	0.051923	0.051923
0.05	0.98265	0.98265	0.98265	0.98265	0.98265	0.98265	0.055393	0.055393	0.055393	0.053965	0.053965	0.053965	0.05238	0.05238	0.05238	0.051917	0.051917	0.051917
0.05	0.98317	0.98317	0.98317	0.98317	0.98317	0.98317	0.055392	0.055392	0.055392	0.053963	0.053963	0.053963	0.052374	0.052374	0.052374	0.05191	0.05191	0.05191
0.05	0.9837	0.9837	0.9837	0.9837	0.9837	0.9837	0.05539	0.05539	0.05539	0.05396	0.05396	0.05396	0.052366	0.052366	0.052366	0.0519	0.0519	0.0519
0.05	0.98396	0.98396	0.98396	0.98396	0.98396	0.98396	0.055388	0.055388	0.055388	0.053957	0.053957	0.053957	0.052357	0.052357	0.052357	0.051888	0.051888	0.051888
0.05	0.98415	0.98415	0.98415	0.98415	0.98415	0.98415	0.055385	0.055385	0.055385	0.053952	0.053952	0.053952	0.052347	0.052347	0.052347	0.051874	0.051874	0.051874
0.05	0.98421	0.98421	0.98421	0.98421	0.98421	0.98421	0.055381	0.055381	0.055381	0.053946	0.053946	0.053946	0.052336	0.052336	0.052336	0.051857	0.051857	0.051857
0.05	0.98439	0.98439	0.98439	0.98439	0.98439	0.98439	0.055376	0.055376	0.055376	0.053939	0.053939	0.053939	0.052324	0.052324	0.052324	0.051837	0.051837	0.051837
0.05	0.98463	0.98463	0.98463	0.98463	0.98463	0.98463	0.05537	0.05537	0.05537	0.053931	0.053931	0.053931	0.052311	0.052311	0.052311	0.051816	0.051816	0.051816
0.05	0.98438	0.98438	0.98438	0.98438	0.98438	0.98438	0.055363	0.055363	0.055363	0.053921	0.053921	0.053921	0.052297	0.052297	0.052297	0.051792	0.051792	0.051792
0.05	0.98455	0.98455	0.98455	0.98455	0.98455	0.98455	0.055356	0.055356	0.055356	0.05391	0.05391	0.05391	0.052283	0.052283	0.052283	0.051767	0.051767	0.051767
0.05	0.98465	0.98465	0.98465	0.98464	0.98464	0.98464	0.055347	0.055347	0.055347	0.053897	0.053897	0.053897	0.052268	0.052268	0.052268	0.05174	0.05174	0.05174
0.05	0.98462	0.98462	0.98462	0.98462	0.98462	0.98462	0.055339	0.055339	0.055339	0.053884	0.053884	0.053884	0.052253	0.052253	0.052253	0.051711	0.051711	0.051711
0.05	0.98455	0.98455	0.98455	0.98454	0.98454	0.98454	0.05533	0.05533	0.05533	0.053869	0.053869	0.053869	0.052238	0.052238	0.052238	0.051682	0.051682	0.051682
0.05	0.98497	0.98497	0.98497	0.98496	0.98496	0.98496	0.055321	0.055321	0.055321	0.053854	0.053854	0.053854	0.052223	0.052223	0.052223	0.051652	0.051652	0.051652
0.05	0.98468	0.98468	0.98468	0.98467	0.98467	0.98467	0.055312	0.055312	0.055312	0.053839	0.053839	0.053839	0.052208	0.052208	0.052208	0.051623	0.051623	0.051623
0.05	0.98456	0.98456	0.98456	0.98456	0.98456	0.98456	0.055302	0.055302	0.055302	0.053823	0.053823	0.053823	0.052192	0.052192	0.052192	0.051593	0.051593	0.051593
0.05	0.98488	0.98488	0.98488	0.98487	0.98487	0.98487	0.055291	0.055291	0.055291	0.053808	0.053808	0.053808	0.052176	0.052176	0.052176	0.051563	0.051563	0.051563
0.05	0.98463	0.98463	0.98463	0.98463	0.98463	0.98463	0.05528	0.05528	0.05528	0.053793	0.053793	0.053793	0.052159	0.052159	0.052159	0.051534	0.051534	0.051534
0.05	0.98486	0.98486	0.98486	0.98486	0.98486	0.98486	0.055269	0.055269	0.055269	0.053778	0.053778	0.053778	0.05214	0.05214	0.05214	0.051506	0.051506	0.051506
0.05	0.98467	0.98467	0.98467	0.98467	0.98467	0.98467	0.055258	0.055258	0.055258	0.053764	0.053764	0.053764	0.052117	0.052117	0.052117	0.051478	0.051478	0.051478
0.05	0.98492	0.98492	0.98492	0.98492	0.98492	0.98492	0.055249	0.055249	0.055249	0.053749	0.053749	0.053749	0.052089	0.052089	0.052089	0.051451	0.051451	0.051451
0.05	0.98484	0.98484	0.98484	0.98484	0.98484	0.98484	0.055242	0.055242	0.055242	0.053735	0.053735	0.053735	0.052056	0.052056	0.052056	0.051424	0.051424	0.051424
0.05	0.98463	0.98463	0.98463	0.98463	0.98463	0.98463	0.055233	0.055233	0.055233	0.053719	0.053719	0.053719	0.052018	0.052018	0.052018	0.051399	0.051399	0.051399
0.05	0.98482	0.98482	0.98482	0.98482	0.98482	0.98482	0.055216	0.055216	0.055216	0.053702	0.053702	0.053702	0.051977	0.051977	0.051977	0.051374	0.051374	0.051374
0.05	0.98483	0.98483	0.98483	0.98483	0.98483	0.98483	0.055196	0.055196	0.055196	0.053684	0.053684	0.053684	0.051935	0.051935	0.051935	0.05135	0.05135	0.05135
0.05	0.98477	0.98477	0.98477	0.98477	0.98477	0.98477	0.055173	0.055173	0.055173	0.053662	0.053662	0.053662	0.051896	0.051896	0.051896	0.051327	0.051327	0.051327
0.05	0.9851	0.9851	0.9851	0.9851	0.9851	0.9851	0.055149	0.055149	0.055149	0.053639	0.053639	0.053639	0.05186	0.05186	0.05186	0.051305	0.051305	0.051305
0.05	0.98474	0.98474	0.98474	0.98474	0.98474	0.98474	0.055124	0.055124	0.055124	0.053612	0.053612	0.053612	0.05183	0.05183	0.05183	0.051283	0.051283	0.051283
0.05	0.98533	0.98533	0.98533	0.98533	0.98533	0.98533	0.055099	0.055099	0.055099	0.053582	0.053582	0.053582	0.051806	0.051806	0.051806	0.051262	0.051262	0.051262
0.05	0.98444	0.98444	0.98444	0.98444	0.98444	0.98444	0.05507	0.05507	0.05507	0.05355	0.05355	0.05355	0.051786	0.051786	0.051786	0.051241	0.051241	0.051241
0.05	0.98474	0.98474	0.98474	0.98474	0.98474	0.98474	0.055035	0.055035	0.055035	0.053515	0.053515	0.053515	0.051765	0.051765	0.051765	0.05122	0.05122	0.05122
0.05	0.98493	0.98493	0.98493	0.98493	0.98493	0.98493	0.054991	0.054991	0.054991	0.05348	0.05348	0.05348	0.051738	0.051738	0.051738	0.051198	0.051198	0.051198
0.05	0.98501	0.98501	0.98501	0.985	0.985	0.985	0.054942	0.054942	0.054942	0.053444	0.053444	0.053444	0.051708	0.051708	0.051708	0.051174	0.051174	0.051174
0.05	0.98504	0.98504	0.98504	0.98504	0.98504	0.98504	0.054898	0.054898	0.054898	0.053403	0.053403	0.053403	0.051676	0.051676	0.051676	0.051146	0.051146	0.051146
0.05	0.98493	0.98493	0.98493	0.98493	0.98493	0.98493	0.054858	0.054858	0.054858	0.053354	0.053354	0.053354	0.051639	0.051639	0.051639	0.051115	0.051115	0.051115
0.05	0.98519	0.98519	0.98519	0.98519	0.98519	0.98519	0.054817	0.054817	0.054817	0.053295	0.053295	0.053295	0.051591	0.051591	0.051591	0.051078	0.051078	0.051078
0.05	0.98556	0.98556	0.98556	0.98556	0.98556	0.98556	0.054783	0.054783	0.054783	0.053238	0.053238	0.053238	0.05153	0.05153	0.05153	0.051039	0.051039	0.051039
0.05	0.9851	0.9851	0.9851	0.9851	0.9851	0.9851	0.054755	0.054755	0.054755	0.0532	0.0532	0.0532	0.05146	0.05146	0.05146	0.051011	0.051011	0.051011
0.05	0.97441	0.97441	0.97441	0.98542	0.98542	0.98542	0.054734	0.054734	0.054734	0.053176	0.053176	0.053176	0.051409	0.051409	0.051409	0.050997	0.050997	0.050997
0.05	0.61644	0.61644	0.61644	0.98595	0.98595	0.98595	0.054714	0.054714	0.054714	0.053159	0.053159	0.053159	0.051385	0.051385	0.051385	0.050985	0.050985	0.050985
0.05	0.51424	0.51424	0.51424	0.98564	0.98564	0.98564	0.054698	0.054698	0.054698	0.053147	0.053147	0.053147	0.051363	0.051363	0.051363	0.050972	0.050972	0.050972
0.05	0.4913	0.4913	0.4913	0.98631	0.98631	0.98631	0.054685	0.054685	0.054685	0.053137	0.053137	0.053137	0.051353	0.051353	0.051353	0.050968	0.050968	0.050968
0.05	0.48301	0.48301	0.48301	0.95176	0.95176	0.95176	0.054673	0.054673	0.054673	0.053131	0.053131	0.053131	0.051348	0.051348	0.051348	0.050965	0.050965	0.050965
0.05	0.47876	0.47876	0.47876	0.60115	0.60115	0.60115	0.054656	0.054656	0.054656	0.053122	0.053122	0.053122	0.051345	0.051345	0.051345	0.050963	0.050963	0.050963
0.05	0.47631	0.47631	0.47631	0.52293	0.52293	0.52293	0.054632	0.054632	0.054632	0.053111	0.053111	0.053111	0.051342	0.051342	0.051342	0.050958	0.050958	0.050958
0.05	0.47482	0.47482	0.47482	0.5118	0.5118	0.5118	0.054599	0.054599	0.054599	0.053094	0.053094	0.053094	0.051342	0.051342	0.051342	0.050954	0.050954	0.050954
0.05	0.47389	0.47389	0.47389	0.50929	0.50929	0.50929	0.054563	0.054563	0.054563	0.053073	0.053073	0.053073	0.051341	0.051341	0.051341	0.050954	0.050954	0.050954
0.05	0.47331	0.47331	0.47331	0.50863	0.50863	0.50863	0.054532	0.054532	0.054532	0.053054	0.053054	0.053054	0.051339	0.051339	0.051339	0.050954	0.050954	0.050954
0.05	0.47296	0.47296	0.47296	0.50847	0.50847	0.50847	0.054508	0.054508	0.054508	0.053037	0.053037	0.053037	0.051337	0.051337	0.051337	0.050952	0.050952	0.050952
0.05	0.47275	0.47275	0.47275	0.50846	0.50846	0.50846	0.054488	0.054488	0.054488	0.053024	0.053024	0.053024	0.051336	0.051336	0.051336	0.05095	0.05095	0.05095
0.05	0.47264	0.47264	0.47264	0.5085	0.5085	0.5085	0.054457	0.054457	0.054457	0.053003	0.053003	0.053003	0.051328	0.051328	0.051328	0.050943	0.050943	0.050943
0.05	0.47257	0.47257	0.47257	0.50855	0.50855	0.50855	0.054288	0.054288	0.054288	0.052861	0.052861	0.052861	0.051238	0.051238	0.051238	0.050877	0.050877	0.050877
0.05	0.4725	0.4725	0.4725	0.5086	0.5086	0.5086	0.054042	0.054042	0.054042	0.052669	0.052669	0.052669	0.051152	0.051152	0.051152	0.050818	0.050818	0.050818
0.05	0.47241	0.47241	0.47241	0.50862	0.50862	0.50862	0.054025	0.054025	0.054025	0.052664	0.052664	0.052664	0.05116	0.05116	0.05116	0.05083	0.05083	0.05083
0.05	0.47225	0.47225	0.47225	0.50859	0.50859	0.50859	0.053789	0.053789	0.053789	0.05246	0.05246	0.05246	0.05106	0.05106	0.05106	0.050767	0.050767	0.050767
0.05	0.472	0.472	0.472	0.5085	0.5085	0.5085	0.053703	0.053703	0.053703	0.052333	0.052333	0.052333	0.050645	0.050645	0.050645	0.05045	0.05045	0.05045
0.05	0.47161	0.47161	0.47161	0.50832	0.50832	0.50832	0.053411	0.053411	0.053411	0.051812	0.051812	0.051812	0.024359	FALSE	0	0.011892	FALSE	0
0.05	0.47106	0.47106	0.47106	0.50805	0.50805	0.50805	0.053167	0.053167	0.053167	0.031908	FALSE	0	0	FALSE	0	0	FALSE	0
0.05	0.47024	0.47024	0.47024	0.50767	0.50767	0.50767	0.053341	0.053341	0.053341	0.051832	0.051832	0.051832	0.0069895	FALSE	0	0	FALSE	0
0.05	0.46903	0.46903	0.46903	0.50709	0.50709	0.50709	0.053185	0.053185	0.053185	0.02129	FALSE	0	0	FALSE	0	0	FALSE	0
0.05	0.46717	0.46717	0.46717	0.5062	0.5062	0.5062	0.052567	0.052567	0.052567	0	FALSE	0	0	FALSE	0	0	FALSE	0
0.05	0.46431	0.46431	0.46431	0.50485	0.50485	0.50485	0.05292	0.05292	0.05292	0.048237	FALSE	0	0	FALSE	0	0	FALSE	0
0.05	0.45997	0.45997	0.45997	0.50285	0.50285	0.50285	0.052913	0.052913	0.052913	0.047577	FALSE	0	0	FALSE	0	0	FALSE	0
0.05	0.45327	0.45327	0.45327	0.4999	0.4999	0.4999	0.052906	0.052906	0.052906	0.051715	0.051715	0.051715	0	FALSE	0	0	FALSE	0
0.05	0.44234	0.44234	0.44234	0.4955	0.4955	0.4955	0.052671	0.052671	0.052671	0	FALSE	0	0	FALSE	0	0	FALSE	0
0.05	0.42441	0.42441	0.42441	0.48875	0.48875	0.48875	0.046932	FALSE	0	0	FALSE	0	0	FALSE	0	0	FALSE	0
0.05	0.39499	0.39499	0.39499	0.4783	0.4783	0.4783	0.052332	0.052332	0.052332	0.03808	FALSE	0	0	FALSE	0	0	FALSE	0
0.05	0.34782	0.34782	0.34782	0.46193	0.46193	0.46193	0.052315	0.052315	0.052315	0.044155	FALSE	0	0	FALSE	0	0	FALSE	0
0.05	0.26808	0.26808	0.26808	0.43647	0.43647	0.43647	0.052297	0.052297	0.052297	0.019188	FALSE	0	0	FALSE	0	0	FALSE	0
0.05	0.14172	0.14172	0.14172	0.39734	0.39734	0.39734	0.021403	FALSE	0	0	FALSE	0	0	FALSE	0	0	FALSE	0
0.05	0	FALSE	0	0.33444	0.33444	0.33444	0.031111	FALSE	0	0.023875	FALSE	0	0	FALSE	0	0	FALSE	0
0.05	0	FALSE	0	0.23421	0.23421	0.23421	0.032059	FALSE	0	0.016596	FALSE	0	0	FALSE	0	0	FALSE	0
0.05	0	FALSE	0	0.091005	0.091005	0.091005	0.022115	FALSE	0	0	FALSE	0	0	FALSE	0	0	FALSE	0
0.05	0	FALSE	0	0	FALSE	0	0	FALSE	0	0	FALSE	0	0	FALSE	0	0	FALSE	0
0.05	0	FALSE	0	0	FALSE	0	0	FALSE	0	0	FALSE	0	0	FALSE	0	0	FALSE	0
0.05	0	FALSE	0	0	FALSE	0	0	FALSE	0	0	FALSE	0	0	FALSE	0	0	FALSE	0
0.05	0	FALSE	0	0	FALSE	0	0	FALSE	0	0	FALSE	0	0	FALSE	0	0	FALSE	0
0.05	0	FALSE	0	0	FALSE	0	0	FALSE	0	0	FALSE	0	0	FALSE	0	0	FALSE	0
0.05	0	FALSE	0	0	FALSE	0	0	FALSE	0	0	FALSE	0	0	FALSE	0	0	FALSE	0
0.05	0	FALSE	0	0	FALSE	0	0	FALSE	0	0	FALSE	0	0	FALSE	0	0	FALSE	0
0.05	0	FALSE	0	0	FALSE	0	0	FALSE	0	0	FALSE	0	0	FALSE	0	0	FALSE	0
0.05	0	FALSE	0	0	FALSE	0	0	FALSE	0	0	FALSE	0	0	FALSE	0	0	FALSE	0
0.05	0	FALSE	0	0	FALSE	0	0	FALSE	0	0	FALSE	0	0	FALSE	0	0	FALSE	0
0.05	0	FALSE	0	0	FALSE	0	0	FALSE	0	0	FALSE	0	0	FALSE	0	0	FALSE	0
0.05	0	FALSE	0	0	FALSE	0	0	FALSE	0	0	FALSE	0	0	FALSE	0	0	FALSE	0
0.05	0	FALSE	0	0	FALSE	0	0	FALSE	0	0	FALSE	0	0	FALSE	0	0	FALSE	0
0.05	0	FALSE	0	0	FALSE	0	0	FALSE	0	0	FALSE	0	0	FALSE	0	0	FALSE	0
0.05	0	FALSE	0	0	FALSE	0	0	FALSE	0	0	FALSE	0	0	FALSE	0	0	FALSE	0
0.05	0	FALSE	0	0	FALSE	0	0	FALSE	0	0	FALSE	0	0	FALSE	0	0	FALSE	0
0.05	0	FALSE	0	0	FALSE	0	0	FALSE	0	0	FALSE	0	0	FALSE	0	0	FALSE	0
0.05	0	FALSE	0	0	FALSE	0	0	FALSE	0	0	FALSE	0	0	FALSE	0	0	FALSE	0
0.05	0	FALSE	0	0	FALSE	0	0	FALSE	0	0	FALSE	0	0	FALSE	0	0	FALSE	0
0.05	0	FALSE	0	0	FALSE	0	0	FALSE	0	0	FALSE	0	0	FALSE	0	0	FALSE	0
0.05	0	FALSE	0	0	FALSE	0	0	FALSE	0	0	FALSE	0	0	FALSE	0	0	FALSE	0
0.05	0	FALSE	0	0	FALSE	0	0	FALSE	0	0	FALSE	0	0	FALSE	0	0	FALSE	0
0.05	0	FALSE	0	0	FALSE	0	0	FALSE	0	0	FALSE	0	0	FALSE	0	0	FALSE	0
0.05	0	FALSE	0	0	FALSE	0	0	FALSE	0	0	FALSE	0	0	FALSE	0	0	FALSE	0
0.05	0	FALSE	0	0	FALSE	0	0	FALSE	0	0	FALSE	0	0	FALSE	0	0	FALSE	0
0.05	0.96931	0.96931	0.96931	0.96931	0.96931	0.96931	0.055051	0.055051	0.055051	0.053745	0.053745	0.053745	0.052241	0.052241	0.052241	0.051806	0.051806	0.051806
0.05	0.98081	0.98081	0.98081	0.98081	0.98081	0.98081	0.055051	0.055051	0.055051	0.053744	0.053744	0.053744	0.052238	0.052238	0.052238	0.051803	0.051803	0.051803
0.05	0.98266	0.98266	0.98266	0.98265	0.98265	0.98265	0.05505	0.05505	0.05505	0.053743	0.053743	0.053743	0.052234	0.052234	0.052234	0.051798	0.051798	0.051798
0.05	0.98315	0.98315	0.98315	0.98315	0.98315	0.98315	0.055049	0.055049	0.055049	0.053741	0.053741	0.053741	0.052227	0.052227	0.052227	0.05179	0.05179	0.05179
0.05	0.98373	0.98373	0.98373	0.98373	0.98373	0.98373	0.055048	0.055048	0.055048	0.053738	0.053738	0.053738	0.052219	0.052219	0.052219	0.051779	0.051779	0.051779
0.05	0.98397	0.98397	0.98397	0.98397	0.98397	0.98397	0.055047	0.055047	0.055047	0.053734	0.053734	0.053734	0.05221	0.05221	0.05221	0.051767	0.051767	0.051767
0.05	0.98409	0.98409	0.98409	0.98409	0.98409	0.98409	0.055045	0.055045	0.055045	0.053728	0.053728	0.053728	0.052199	0.052199	0.052199	0.051751	0.051751	0.051751
0.05	0.9842	0.9842	0.9842	0.9842	0.9842	0.9842	0.055043	0.055043	0.055043	0.053722	0.053722	0.053722	0.052187	0.052187	0.052187	0.051734	0.051734	0.051734
0.05	0.9844	0.9844	0.9844	0.9844	0.9844	0.9844	0.05504	0.05504	0.05504	0.053714	0.053714	0.053714	0.052173	0.052173	0.052173	0.051714	0.051714	0.051714
0.05	0.9845	0.9845	0.9845	0.9845	0.9845	0.9845	0.055037	0.055037	0.055037	0.053705	0.053705	0.053705	0.052159	0.052159	0.052159	0.051692	0.051692	0.051692
0.05	0.98451	0.98451	0.98451	0.9845	0.9845	0.9845	0.055034	0.055034	0.055034	0.053694	0.053694	0.053694	0.052144	0.052144	0.052144	0.051668	0.051668	0.051668
0.05	0.98453	0.98453	0.98453	0.98453	0.98453	0.98453	0.05503	0.05503	0.05503	0.053681	0.053681	0.053681	0.052129	0.052129	0.052129	0.051643	0.051643	0.051643
0.05	0.98474	0.98474	0.98474	0.98474	0.98474	0.98474	0.055025	0.055025	0.055025	0.053667	0.053667	0.053667	0.052113	0.052113	0.052113	0.051616	0.051616	0.051616
0.05	0.98443	0.98443	0.98443	0.98443	0.98443	0.98443	0.05502	0.05502	0.05502	0.053652	0.053652	0.053652	0.052098	0.052098	0.052098	0.051589	0.051589	0.051589
0.05	0.98458	0.98458	0.98458	0.98458	0.98458	0.98458	0.055014	0.055014	0.055014	0.053636	0.053636	0.053636	0.052082	0.052082	0.052082	0.05156	0.05156	0.05156
0.05	0.9849	0.9849	0.9849	0.9849	0.9849	0.9849	0.055008	0.055008	0.055008	0.05362	0.05362	0.05362	0.052067	0.052067	0.052067	0.051532	0.051532	0.051532
0.05	0.98473	0.98473	0.98473	0.98473	0.98473	0.98473	0.055001	0.055001	0.055001	0.053604	0.053604	0.053604	0.052052	0.052052	0.052052	0.051504	0.051504	0.051504
0.05	0.98492	0.98492	0.98492	0.98492	0.98492	0.98492	0.054992	0.054992	0.054992	0.053587	0.053587	0.053587	0.052037	0.052037	0.052037	0.051476	0.051476	0.051476
0.05	0.98443	0.98443	0.98443	0.98443	0.98443	0.98443	0.054983	0.054983	0.054983	0.053572	0.053572	0.053572	0.052022	0.052022	0.052022	0.051448	0.051448	0.051448
0.05	0.98473	0.98473	0.98473	0.98472	0.98472	0.98472	0.054973	0.054973	0.054973	0.053557	0.053557	0.053557	0.052006	0.052006	0.052006	0.051421	0.051421	0.051421
0.05	0.9849	0.9849	0.9849	0.9849	0.9849	0.9849	0.054963	0.054963	0.054963	0.053542	0.053542	0.053542	0.051988	0.051988	0.051988	0.051395	0.051395	0.051395
0.05	0.98468	0.98468	0.98468	0.98468	0.98468	0.98468	0.054953	0.054953	0.054953	0.053529	0.053529	0.053529	0.051967	0.051967	0.051967	0.051369	0.051369	0.051369
0.05	0.98477	0.98477	0.98477	0.98477	0.98477	0.98477	0.054942	0.054942	0.054942	0.053515	0.053515	0.053515	0.051942	0.051942	0.051942	0.051344	0.051344	0.051344
0.05	0.98478	0.98478	0.98478	0.98478	0.98478	0.98478	0.054931	0.054931	0.054931	0.053502	0.053502	0.053502	0.051913	0.051913	0.051913	0.05132	0.05132	0.05132
0.05	0.98473	0.98473	0.98473	0.98473	0.98473	0.98473	0.05492	0.05492	0.05492	0.053488	0.053488	0.053488	0.051879	0.051879	0.051879	0.051296	0.051296	0.051296
0.05	0.98483	0.98483	0.98483	0.98483	0.98483	0.98483	0.054906	0.054906	0.054906	0.053472	0.053472	0.053472	0.051842	0.051842	0.051842	0.051273	0.051273	0.051273
0.05	0.98491	0.98491	0.98491	0.98491	0.98491	0.98491	0.054892	0.054892	0.054892	0.053454	0.053454	0.053454	0.051805	0.051805	0.051805	0.051251	0.051251	0.051251
0.05	0.98472	0.98472	0.98472	0.98472	0.98472	0.98472	0.054875	0.054875	0.054875	0.053434	0.053434	0.053434	0.051768	0.051768	0.051768	0.05123	0.05123	0.05123
0.05	0.98495	0.98495	0.98495	0.98494	0.98494	0.98494	0.054855	0.054855	0.054855	0.053412	0.053412	0.053412	0.051734	0.051734	0.051734	0.051209	0.051209	0.051209
0.05	0.98494	0.98494	0.98494	0.98494	0.98494	0.98494	0.054832	0.054832	0.054832	0.053386	0.053386	0.053386	0.051705	0.051705	0.051705	0.051189	0.051189	0.051189
0.05	0.98573	0.98573	0.98573	0.98573	0.98573	0.98573	0.054804	0.054804	0.054804	0.053358	0.053358	0.053358	0.05168	0.05168	0.05168	0.051169	0.051169	0.051169
0.05	0.9839	0.9839	0.9839	0.98389	0.98389	0.98389	0.054772	0.054772	0.054772	0.053328	0.053328	0.053328	0.051661	0.051661	0.051661	0.05115	0.05115	0.05115
0.05	0.98484	0.98484	0.98484	0.98484	0.98484	0.98484	0.054735	0.054735	0.054735	0.053295	0.053295	0.053295	0.05164	0.05164	0.05164	0.05113	0.05113	0.05113
0.05	0.98501	0.98501	0.98501	0.98501	0.98501	0.98501	0.054693	0.054693	0.054693	0.053262	0.053262	0.053262	0.051615	0.051615	0.051615	0.05111	0.05111	0.05111
0.05	0.98476	0.98476	0.98476	0.98476	0.98476	0.98476	0.054649	0.054649	0.054649	0.053228	0.053228	0.053228	0.051586	0.051586	0.051586	0.051087	0.051087	0.051087
0.05	0.985	0.985	0.985	0.98499	0.98499	0.98499	0.054606	0.054606	0.054606	0.05319	0.05319	0.05319	0.051555	0.051555	0.051555	0.051063	0.051063	0.051063
0.05	0.98481	0.98481	0.98481	0.98481	0.98481	0.98481	0.054562	0.054562	0.054562	0.053145	0.053145	0.053145	0.05152	0.05152	0.05152	0.051034	0.051034	0.051034
0.05	0.9851	0.9851	0.9851	0.9851	0.9851	0.9851	0.05452	0.05452	0.05452	0.053092	0.053092	0.053092	0.051475	0.051475	0.051475	0.051002	0.051002	0.051002
0.05	0.98542	0.98542	0.98542	0.98542	0.98542	0.98542	0.054482	0.054482	0.054482	0.05304	0.05304	0.05304	0.05142	0.05142	0.05142	0.050971	0.050971	0.050971
0.05	0.98504	0.98504	0.98504	0.98504	0.98504	0.98504	0.054451	0.054451	0.054451	0.053002	0.053002	0.053002	0.051364	0.051364	0.051364	0.050949	0.050949	0.050949
0.05	0.96701	0.96701	0.96701	0.98513	0.98513	0.98513	0.054425	0.054425	0.054425	0.052976	0.052976	0.052976	0.051329	0.051329	0.051329	0.050937	0.050937	0.050937
0.05	0.60907	0.60907	0.60907	0.98607	0.98607	0.98607	0.054402	0.054402	0.054402	0.052957	0.052957	0.052957	0.051304	0.051304	0.051304	0.050925	0.050925	0.050925
0.05	0.51022	0.51022	0.51022	0.98515	0.98515	0.98515	0.054383	0.054383	0.054383	0.052944	0.052944	0.052944	0.051281	0.051281	0.051281	0.050912	0.050912	0.050912
0.05	0.48559	0.48559	0.48559	0.98566	0.98566	0.98566	0.054368	0.054368	0.054368	0.052934	0.052934	0.052934	0.051272	0.051272	0.051272	0.050908	0.050908	0.050908
0.05	0.47583	0.47583	0.47583	0.93195	0.93195	0.93195	0.054354	0.054354	0.054354	0.052926	0.052926	0.052926	0.051266	0.051266	0.051266	0.050905	0.050905	0.050905
0.05	0.47035	0.47035	0.47035	0.59146	0.59146	0.59146	0.054335	0.054335	0.054335	0.052917	0.052917	0.052917	0.051262	0.051262	0.051262	0.050902	0.050902	0.050902
0.05	0.46695	0.46695	0.46695	0.51622	0.51622	0.51622	0.054309	0.054309	0.054309	0.052906	0.052906	0.052906	0.051257	0.051257	0.051257	0.050897	0.050897	0.050897
0.05	0.46475	0.46475	0.46475	0.5037	0.5037	0.5037	0.054273	0.054273	0.054273	0.052889	0.052889	0.052889	0.051255	0.051255	0.051255	0.050892	0.050892	0.050892
0.05	0.46331	0.46331	0.46331	0.50028	0.50028	0.50028	0.054233	0.054233	0.054233	0.052867	0.052867	0.052867	0.051254	0.051254	0.051254	0.050892	0.050892	0.050892
0.05	0.46238	0.46238	0.46238	0.49916	0.49916	0.49916	0.0542	0.0542	0.0542	0.052846	0.052846	0.052846	0.051252	0.051252	0.051252	0.050892	0.050892	0.050892
0.05	0.4618	0.4618	0.4618	0.4988	0.4988	0.4988	0.054174	0.054174	0.054174	0.052827	0.052827	0.052827	0.051249	0.051249	0.051249	0.050891	0.050891	0.050891
0.05	0.46145	0.46145	0.46145	0.49869	0.49869	0.49869	0.054152	0.054152	0.054152	0.052813	0.052813	0.052813	0.051247	0.051247	0.051247	0.050888	0.050888	0.050888
0.05	0.46123	0.46123	0.46123	0.49866	0.49866	0.49866	0.054121	0.054121	0.054121	0.052789	0.052789	0.052789	0.051239	0.051239	0.051239	0.05088	0.05088	0.05088
0.05	0.46107	0.46107	0.46107	0.49864	0.49864	0.49864	0.053926	0.053926	0.053926	0.052628	0.052628	0.052628	0.051138	0.051138	0.051138	0.050808	0.050808	0.050808
0.05	0.46089	0.46089	0.46089	0.49858	0.49858	0.49858	0.053636	0.053636	0.053636	0.052411	0.052411	0.052411	0.051042	0.051042	0.051042	0.050742	0.050742	0.050742
0.05	0.46062	0.46062	0.46062	0.49843	0.49843	0.49843	0.05362	0.05362	0.05362	0.052408	0.052408	0.052408	0.051051	0.051051	0.051051	0.050755	0.050755	0.050755
0.05	0.46018	0.46018	0.46018	0.49814	0.49814	0.49814	0.053321	0.053321	0.053321	0.052167	0.052167	0.052167	0.050937	0.050937	0.050937	0.050683	0.050683	0.050683
0.05	0.45944	0.45944	0.45944	0.49761	0.49761	0.49761	0.053234	0.053234	0.053234	0.051875	0.051875	0.051875	0.021036	FALSE	0	0.018077	FALSE	0
0.05	0.45821	0.45821	0.45821	0.49675	0.49675	0.49675	0.05284	0.05284	0.05284	0.026589	FALSE	0	0	FALSE	0	0	FALSE	0
0.05	0.4562	0.4562	0.4562	0.49541	0.49541	0.49541	0.052394	0.052394	0.052394	0	FALSE	0	0	FALSE	0	0	FALSE	0
0.05	0.45302	0.45302	0.45302	0.49339	0.49339	0.49339	0.052771	0.052771	0.052771	0.0425	FALSE	0	1.9836e-05	FALSE	0	0	FALSE	0
0.05	0.44804	0.44804	0.44804	0.49038	0.49038	0.49038	0.052421	0.052421	0.052421	0	FALSE	0	0	FALSE	0	0	FALSE	0
0.05	0.43983	0.43983	0.43983	0.48582	0.48582	0.48582	0.019238	FALSE	0	0	FALSE	0	0	FALSE	0	0	FALSE	0
0.05	0.42593	0.42593	0.42593	0.47861	0.47861	0.47861	0.052152	0.052152	0.052152	0.047616	FALSE	0	0	FALSE	0	0	FALSE	0
0.05	0.40316	0.40316	0.40316	0.46735	0.46735	0.46735	0.052147	0.052147	0.052147	0	FALSE	0	0	FALSE	0	0	FALSE	0
0.05	0.36797	0.36797	0.36797	0.44995	0.44995	0.44995	0.052145	0.052145	0.052145	0.047765	FALSE	0	0	FALSE	0	0	FALSE	0
0.05	0.30986	0.30986	0.30986	0.42367	0.42367	0.42367	0.045328	FALSE	0	0	FALSE	0	0	FALSE	0	0	FALSE	0
0.05	0.21971	0.21971	0.21971	0.38373	0.38373	0.38373	0	FALSE	0	0	FALSE	0	0	FALSE	0	0	FALSE	0
0.05	0.10072	0.10072	0.10072	0.32155	0.32155	0.32155	0.020415	FALSE	0	0.015752	FALSE	0	0	FALSE	0	0	FALSE	0
0.05	0	FALSE	0	0.22842	0.22842	0.22842	0.020386	FALSE	0	0	FALSE	0	0	FALSE	0	0	FALSE	0
0.05	0	FALSE	0	0.11815	0.11815	0.11815	0.006046	FALSE	0	0	FALSE	0	0	FALSE	0	0	FALSE	0
0.05	0	FALSE	0	0	FALSE	0	0	FALSE	0	0	FALSE	0	0	FALSE	0	0	FALSE	0
0.05	0	FALSE	0	0	FALSE	0	0	FALSE	0	0	FALSE	0	0	FALSE	0	0	FALSE	0
0.05	0	FALSE	0	0	FALSE	0	0	FALSE	0	0	FALSE	0	0	FALSE	0	0	FALSE	0
0.05	0	FALSE	0	0	FALSE	0	0	FALSE	0	0	FALSE	0	0	FALSE	0	0	FALSE	0
0.05	0	FALSE	0	0	FALSE	0	0	FALSE	0	0	FALSE	0	0	FALSE	0	0	FALSE	0
0.05	0	FALSE	0	0	FALSE	0	0	FALSE	0	0	FALSE	0	0	FALSE	0	0	FALSE	0
0.05	0	FALSE	0	0	FALSE	0	0	FALSE	0	0	FALSE	0	0	FALSE	0	0	FALSE	0
0.05	0	FALSE	0	0	FALSE	0	0	FALSE	0	0	FALSE	0	0	FALSE	0	0	FALSE	0
0.05	0	FALSE	0	0	FALSE	0	0	FALSE	0	0	FALSE	0	0	FALSE	0	0	FALSE	0
0.05	0	FALSE	0	0	FALSE	0	0	FALSE	0	0	FALSE	0	0	FALSE	0	0	FALSE	0
0.05	0	FALSE	0	0	FALSE	0	0	FALSE	0	0	FALSE	0	0	FALSE	0	0	FALSE	0
0.05	0	FALSE	0	0	FALSE	0	0	FALSE	0	0	FALSE	0	0	FALSE	0	0	FALSE	0
0.05	0	FALSE	0	0	FALSE	0	0	FALSE	0	0	FALSE	0	0	FALSE	0	0	FALSE	0
0.05	0	FALSE	0	0	FALSE	0	0	FALSE	0	0	FALSE	0	0	FALSE	0	0	FALSE	0
0.05	0	FALSE	0	0	FALSE	0	0	FALSE	0	0	FALSE	0	0	FALSE	0	0	FALSE	0
0.05	0	FALSE	0	0	FALSE	0	0	FALSE	0	0	FALSE	0	0	FALSE	0	0	FALSE	0
0.05	0	FALSE	0	0	FALSE	0	0	FALSE	0	0	FALSE	0	0	FALSE	0	0	FALSE	0
0.05	0	FALSE	0	0	FALSE	0	0	FALSE	0	0	FALSE	0	0	FALSE	0	0	FALSE	0
0.05	0	FALSE	0	0	FALSE	0	0	FALSE	0	0	FALSE	0	0	FALSE	0	0	FALSE	0
0.05	0	FALSE	0	0	FALSE	0	0	FALSE	0	0	FALSE	0	0	FALSE	0	0	FALSE	0
0.05	0	FALSE	0	0	FALSE	0	0	FALSE	0	0	FALSE	0	0	FALSE	0	0	FALSE	0
0.05	0	FALSE	0	0	FALSE	0	0	FALSE	0	0	FALSE	0	0	FALSE	0	0	FALSE	0
0.05	0	FALSE	0	0	FALSE	0	0	FALSE	0	0	FALSE	0	0	FALSE	0	0	FALSE	0
0.05	0	FALSE	0	0	FALSE	0	0	FALSE	0	0	FALSE	0	0	FALSE	0	0	FALSE	0
0.05	0	FALSE	0	0	FALSE	0	0	FALSE	0	0	FALSE	0	0	FALSE	0	0	FALSE	0
0.05	0	FALSE	0	0	FALSE	0	0	FALSE	0	0	FALSE	0	0	FALSE	0	0	FALSE	0
0.05	0	FALSE	0	0	FALSE	0	0	FALSE	0	0	FALSE	0	0	FALSE	0	0	FALSE	0
0.05	0	FALSE	0	0	FALSE	0	0	FALSE	0	0	FALSE	0	0	FALSE	0	0	FALSE	0
0.05	0	FALSE	0	0	FALSE	0	0	FALSE	0	0	FALSE	0	0	FALSE	0	0	FALSE	0
0.05	0.96925	0.96925	0.96925	0.96925	0.96925	0.96925	0.054715	0.054715	0.054715	0.053514	0.053514	0.053514	0.052087	0.052087	0.052087	0.051682	0.051682	0.051682
0.05	0.98079	0.98079	0.98079	0.98078	0.98078	0.98078	0.054714	0.054714	0.054714	0.053514	0.053514	0.053514	0.052084	0.052084	0.052084	0.051679	0.051679	0.051679
0.05	0.98269	0.98269	0.98269	0.98269	0.98269	0.98269	0.054714	0.054714	0.054714	0.053512	0.053512	0.053512	0.052078	0.052078	0.052078	0.051673	0.051673	0.051673
0.05	0.98314	0.98314	0.98314	0.98314	0.98314	0.98314	0.054713	0.054713	0.054713	0.053509	0.053509	0.053509	0.05207	0.05207	0.05207	0.051664	0.051664	0.051664
0.05	0.98373	0.98373	0.98373	0.98373	0.98373	0.98373	0.054712	0.054712	0.054712	0.053506	0.053506	0.053506	0.05206	0.05206	0.05206	0.051652	0.051652	0.051652
0.05	0.98395	0.98395	0.98395	0.98395	0.98395	0.98395	0.054711	0.054711	0.054711	0.053501	0.053501	0.053501	0.052049	0.052049	0.052049	0.051638	0.051638	0.051638
0.05	0.98411	0.98411	0.98411	0.9841	0.9841	0.9841	0.05471	0.05471	0.05471	0.053495	0.053495	0.053495	0.052036	0.052036	0.052036	0.051621	0.051621	0.051621
0.05	0.98419	0.98419	0.98419	0.98419	0.98419	0.98419	0.054708	0.054708	0.054708	0.053487	0.053487	0.053487	0.052022	0.052022	0.052022	0.051602	0.051602	0.051602
0.05	0.98441	0.98441	0.98441	0.98441	0.98441	0.98441	0.054706	0.054706	0.054706	0.053477	0.053477	0.053477	0.052007	0.052007	0.052007	0.051581	0.051581	0.051581
0.05	0.98466	0.98466	0.98466	0.98466	0.98466	0.98466	0.054704	0.054704	0.054704	0.053466	0.053466	0.053466	0.051991	0.051991	0.051991	0.051558	0.051558	0.051558
0.05	0.98441	0.98441	0.98441	0.98441	0.98441	0.98441	0.054701	0.054701	0.054701	0.053452	0.053452	0.053452	0.051975	0.051975	0.051975	0.051534	0.051534	0.051534
0.05	0.98441	0.98441	0.98441	0.98441	0.98441	0.98441	0.054698	0.054698	0.054698	0.053437	0.053437	0.053437	0.051958	0.051958	0.051958	0.051509	0.051509	0.051509
0.05	0.9847	0.9847	0.9847	0.9847	0.9847	0.9847	0.054695	0.054695	0.054695	0.053421	0.053421	0.053421	0.051941	0.051941	0.051941	0.051482	0.051482	0.051482
0.05	0.98446	0.98446	0.98446	0.98446	0.98446	0.98446	0.05469	0.05469	0.05469	0.053403	0.053403	0.053403	0.051925	0.051925	0.051925	0.051456	0.051456	0.051456
0.05	0.98459	0.98459	0.98459	0.98458	0.98458	0.98458	0.054685	0.054685	0.054685	0.053384	0.053384	0.053384	0.051909	0.051909	0.051909	0.051429	0.051429	0.051429
0.05	0.98479	0.98479	0.98479	0.98479	0.98479	0.98479	0.054679	0.054679	0.054679	0.053365	0.053365	0.053365	0.051893	0.051893	0.051893	0.051402	0.051402	0.051402
0.05	0.9848	0.9848	0.9848	0.98479	0.98479	0.98479	0.054673	0.054673	0.054673	0.053346	0.053346	0.053346	0.051879	0.051879	0.051879	0.051375	0.051375	0.051375
0.05	0.98476	0.98476	0.98476	0.98476	0.98476	0.98476	0.054665	0.054665	0.054665	0.053327	0.053327	0.053327	0.051864	0.051864	0.051864	0.051349	0.051349	0.051349
0.05	0.9847	0.9847	0.9847	0.9847	0.9847	0.9847	0.054657	0.054657	0.054657	0.05331	0.05331	0.05331	0.05185	0.05185	0.05185	0.051323	0.051323	0.051323
0.05	0.98456	0.98456	0.98456	0.98456	0.98456	0.98456	0.054648	0.054648	0.054648	0.053293	0.053293	0.053293	0.051835	0.051835	0.051835	0.051297	0.051297	0.051297
0.05	0.9848	0.9848	0.9848	0.9848	0.9848	0.9848	0.054639	0.054639	0.054639	0.053278	0.053278	0.053278	0.051818	0.051818	0.051818	0.051273	0.051273	0.051273
0.05	0.98469	0.98469	0.98469	0.98469	0.98469	0.98469	0.054629	0.054629	0.054629	0.053264	0.053264	0.053264	0.0518	0.0518	0.0518	0.051249	0.051249	0.051249
0.05	0.98474	0.98474	0.98474	0.98474	0.98474	0.98474	0.05462	0.05462	0.05462	0.053251	0.053251	0.053251	0.051777	0.051777	0.051777	0.051225	0.051225	0.051225
0.05	0.98495	0.98495	0.98495	0.98494	0.98494	0.98494	0.05461	0.05461	0.05461	0.053238	0.053238	0.053238	0.051751	0.051751	0.051751	0.051202	0.051202	0.051202
0.05	0.98463	0.98463	0.98463	0.98463	0.98463	0.98463	0.054601	0.054601	0.054601	0.053224	0.053224	0.053224	0.051721	0.051721	0.051721	0.05118	0.05118	0.05118
0.05	0.98557	0.98557	0.98557	0.98557	0.98557	0.98557	0.05459	0.05459	0.05459	0.05321	0.05321	0.05321	0.051688	0.051688	0.051688	0.051159	0.051159	0.051159
0.05	0.98439	0.98439	0.98439	0.98439	0.98439	0.98439	0.054578	0.054578	0.054578	0.053194	0.053194	0.053194	0.051653	0.051653	0.051653	0.051138	0.051138	0.051138
0.05	0.98499	0.98499	0.98499	0.98499	0.98499	0.98499	0.054563	0.054563	0.054563	0.053175	0.053175	0.053175	0.051619	0.051619	0.051619	0.051118	0.051118	0.051118
0.05	0.98486	0.98486	0.98486	0.98486	0.98486	0.98486	0.054545	0.054545	0.054545	0.053154	0.053154	0.053154	0.051587	0.051587	0.051587	0.051099	0.051099	0.051099
0.05	0.98479	0.98479	0.98479	0.98479	0.98479	0.98479	0.054522	0.054522	0.054522	0.053131	0.053131	0.053131	0.051558	0.051558	0.051558	0.05108	0.05108	0.05108
0.05	0.98554	0.98554	0.98554	0.98554	0.98554	0.98554	0.054495	0.054495	0.054495	0.053105	0.053105	0.053105	0.051534	0.051534	0.051534	0.051062	0.051062	0.051062
0.05	0.98436	0.98436	0.98436	0.98436	0.98436	0.98436	0.054462	0.054462	0.054462	0.053076	0.053076	0.053076	0.051514	0.051514	0.051514	0.051044	0.051044	0.051044
0.05	0.98474	0.98474	0.98474	0.98474	0.98474	0.98474	0.054424	0.054424	0.054424	0.053046	0.053046	0.053046	0.051495	0.051495	0.051495	0.051027	0.051027	0.051027
0.05	0.98479	0.98479	0.98479	0.98479	0.98479	0.98479	0.054381	0.054381	0.054381	0.053015	0.053015	0.053015	0.051471	0.051471	0.051471	0.051009	0.051009	0.051009
0.05	0.98484	0.98484	0.98484	0.98484	0.98484	0.98484	0.054336	0.054336	0.054336	0.052983	0.052983	0.052983	0.051444	0.051444	0.051444	0.050989	0.050989	0.050989
0.05	0.98494	0.98494	0.98494	0.98494	0.98494	0.98494	0.054291	0.054291	0.054291	0.05295	0.05295	0.05295	0.051417	0.051417	0.051417	0.050969	0.050969	0.050969
0.05	0.9847	0.9847	0.9847	0.9847	0.9847	0.9847	0.054246	0.054246	0.054246	0.052912	0.052912	0.052912	0.051387	0.051387	0.051387	0.050946	0.050946	0.050946
0.05	0.9851	0.9851	0.9851	0.9851	0.9851	0.9851	0.054202	0.054202	0.054202	0.052869	0.052869	0.052869	0.05135	0.05135	0.05135	0.050922	0.050922	0.050922
0.05	0.98526	0.98526	0.98526	0.98525	0.98525	0.98525	0.054162	0.054162	0.054162	0.052825	0.052825	0.052825	0.051308	0.051308	0.051308	0.050899	0.050899	0.050899
0.05	0.98493	0.98493	0.98493	0.98493	0.98493	0.98493	0.054128	0.054128	0.054128	0.052786	0.052786	0.052786	0.051268	0.051268	0.051268	0.050884	0.050884	0.050884
0.05	0.96532	0.96532	0.96532	0.985	0.985	0.985	0.0541	0.0541	0.0541	0.05276	0.05276	0.05276	0.051239	0.051239	0.051239	0.050872	0.050872	0.050872
0.05	0.60754	0.60754	0.60754	0.98599	0.98599	0.98599	0.054074	0.054074	0.054074	0.052741	0.052741	0.052741	0.051214	0.051214	0.051214	0.05086	0.05086	0.05086
0.05	0.50815	0.50815	0.50815	0.98489	0.98489	0.98489	0.054052	0.054052	0.054052	0.052727	0.052727	0.052727	0.05119	0.05119	0.05119	0.050848	0.050848	0.050848
0.05	0.48177	0.48177	0.48177	0.98591	0.98591	0.98591	0.054036	0.054036	0.054036	0.052716	0.052716	0.052716	0.051181	0.051181	0.051181	0.050843	0.050843	0.050843
0.05	0.47072	0.47072	0.47072	0.89779	0.89779	0.89779	0.054022	0.054022	0.054022	0.052707	0.052707	0.052707	0.051175	0.051175	0.051175	0.05084	0.05084	0.05084
0.05	0.46411	0.46411	0.46411	0.57878	0.57878	0.57878	0.054001	0.054001	0.054001	0.052698	0.052698	0.052698	0.051169	0.051169	0.051169	0.050838	0.050838	0.050838
0.05	0.45972	0.45972	0.45972	0.51052	0.51052	0.51052	0.053973	0.053973	0.053973	0.052686	0.052686	0.052686	0.051163	0.051163	0.051163	0.050833	0.050833	0.050833
0.05	0.45669	0.45669	0.45669	0.49708	0.49708	0.49708	0.053934	0.053934	0.053934	0.05267	0.05267	0.05267	0.051162	0.051162	0.051162	0.050826	0.050826	0.050826
0.05	0.45458	0.45458	0.45458	0.49266	0.49266	0.49266	0.053891	0.053891	0.053891	0.052647	0.052647	0.052647	0.051161	0.051161	0.051161	0.050826	0.050826	0.050826
0.05	0.45311	0.45311	0.45311	0.49084	0.49084	0.49084	0.053854	0.053854	0.053854	0.052624	0.052624	0.052624	0.051158	0.051158	0.051158	0.050826	0.050826	0.050826
0.05	0.45206	0.45206	0.45206	0.48997	0.48997	0.48997	0.053825	0.053825	0.053825	0.052603	0.052603	0.052603	0.051154	0.051154	0.051154	0.050825	0.050825	0.050825
0.05	0.45125	0.45125	0.45125	0.48939	0.48939	0.48939	0.053802	0.053802	0.053802	0.052586	0.052586	0.052586	0.051151	0.051151	0.051151	0.050821	0.050821	0.050821
0.05	0.45051	0.45051	0.45051	0.48879	0.48879	0.48879	0.053769	0.053769	0.053769	0.052559	0.052559	0.052559	0.051143	0.051143	0.051143	0.050811	0.050811	0.050811
0.05	0.44963	0.44963	0.44963	0.48795	0.48795	0.48795	0.053541	0.053541	0.053541	0.052373	0.052373	0.052373	0.051028	0.051028	0.051028	0.050732	0.050732	0.050732
0.05	0.44837	0.44837	0.44837	0.48673	0.48673	0.48673	0.053195	0.053195	0.053195	0.052122	0.052122	0.052122	0.050918	0.050918	0.050918	0.050656	0.050656	0.050656
0.05	0.44645	0.44645	0.44645	0.48492	0.48492	0.48492	0.053182	0.053182	0.053182	0.052121	0.052121	0.052121	0.050928	0.050928	0.050928	0.050669	0.050669	0.050669
0.05	0.44346	0.44346	0.44346	0.48221	0.48221	0.48221	0.05279	0.05279	0.05279	0.051823	0.051823	0.051823	0.050805	0.050805	0.050805	0.050594	0.050594	0.050594
0.05	0.43869	0.43869	0.43869	0.47807	0.47807	0.47807	0.052709	0.052709	0.052709	0.049533	FALSE	0	0.04101	FALSE	0	0.038079	FALSE	0
0.05	0.43066	0.43066	0.43066	0.47159	0.47159	0.47159	0.052132	0.052132	0.052132	0	FALSE	0	0	FALSE	0	0	FALSE	0
0.05	0.41714	0.41714	0.41714	0.46148	0.46148	0.46148	0.012237	FALSE	0	0	FALSE	0	0	FALSE	0	0	FALSE	0
0.05	0.39533	0.39533	0.39533	0.44616	0.44616	0.44616	0.052077	0.052077	0.052077	0.0265	FALSE	0	0.012486	FALSE	0	0	FALSE	0
0.05	0.36202	0.36202	0.36202	0.42368	0.42368	0.42368	0.019125	FALSE	0	0	FALSE	0	0	FALSE	0	0	FALSE	0
0.05	0.31047	0.31047	0.31047	0.39061	0.39061	0.39061	0	FALSE	0	0	FALSE	0	0	FALSE	0	0	FALSE	0
0.05	0.23261	0.23261	0.23261	0.3398	0.3398	0.3398	0.0045257	FALSE	0	0	FALSE	0	0	FALSE	0	0	FALSE	0
0.05	0.14001	0.14001	0.14001	0.26498	0.26498	0.26498	0.0062052	FALSE	0	0	FALSE	0	0	FALSE	0	0	FALSE	0
0.05	0.011857	FALSE	0	0.1716	0.1716	0.1716	0.027926	FALSE	0	0	FALSE	0	0	FALSE	0	0	FALSE	0
0.05	0	FALSE	0	0.086304	0.086304	0.086304	0	FALSE	0	0	FALSE	0	0	FALSE	0	0	FALSE	0
0.05	0	FALSE	0	0	FALSE	0	0	FALSE	0	0	FALSE	0	0	FALSE	0	0	FALSE	0
0.05	0	FALSE	0	0	FALSE	0	0	FALSE	0	0	FALSE	0	0	FALSE	0	0	FALSE	0
0.05	0	FALSE	0	0	FALSE	0	0	FALSE	0	0	FALSE	0	0	FALSE	0	0	FALSE	0
0.05	0	FALSE	0	0	FALSE	0	0	FALSE	0	0	FALSE	0	0	FALSE	0	0	FALSE	0
0.05	0	FALSE	0	0	FALSE	0	0	FALSE	0	0	FALSE	0	0	FALSE	0	0	FALSE	0
0.05	0	FALSE	0	0	FALSE	0	0	FALSE	0	0	FALSE	0	0	FALSE	0	0	FALSE	0
0.05	0	FALSE	0	0	FALSE	0	0	FALSE	0	0	FALSE	0	0	FALSE	0	0	FALSE	0
0.05	0	FALSE	0	0	FALSE	0	0	FALSE	0	0	FALSE	0	0	FALSE	0	0	FALSE	0
0.05	0	FALSE	0	0	FALSE	0	0	FALSE	0	0	FALSE	0	0	FALSE	0	0	FALSE	0
0.05	0	FALSE	0	0	FALSE	0	0	FALSE	0	0	FALSE	0	0	FALSE	0	0	FALSE	0
0.05	0	FALSE	0	0	FALSE	0	0	FALSE	0	0	FALSE	0	0	FALSE	0	0	FALSE	0
0.05	0	FALSE	0	0	FALSE	0	0	FALSE	0	0	FALSE	0	0	FALSE	0	0	FALSE	0
0.05	0	FALSE	0	0	FALSE	0	0	FALSE	0	0	FALSE	0	0	FALSE	0	0	FALSE	0
0.05	0	FALSE	0	0	FALSE	0	0	FALSE	0	0	FALSE	0	0	FALSE	0	0	FALSE	0
0.05	0	FALSE	0	0	FALSE	0	0	FALSE	0	0	FALSE	0	0	FALSE	0	0	FALSE	0
0.05	0	FALSE	0	0	FALSE	0	0	FALSE	0	0	FALSE	0	0	FALSE	0	0	FALSE	0
0.05	0	FALSE	0	0	FALSE	0	0	FALSE	0	0	FALSE	0	0	FALSE	0	0	FALSE	0
0.05	0	FALSE	0	0	FALSE	0	0	FALSE	0	0	FALSE	0	0	FALSE	0	0	FALSE	0
0.05	0	FALSE	0	0	FALSE	0	0	FALSE	0	0	FALSE	0	0	FALSE	0	0	FALSE	0
0.05	0	FALSE	0	0	FALSE	0	0	FALSE	0	0	FALSE	0	0	FALSE	0	0	FALSE	0
0.05	0	FALSE	0	0	FALSE	0	0	FALSE	0	0	FALSE	0	0	FALSE	0	0	FALSE	0
0.05	0	FALSE	0	0	FALSE	0	0	FALSE	0	0	FALSE	0	0	FALSE	0	0	FALSE	0
0.05	0	FALSE	0	0	FALSE	0	0	FALSE	0	0	FALSE	0	0	FALSE	0	0	FALSE	0
0.05	0	FALSE	0	0	FALSE	0	0	FALSE	0	0	FALSE	0	0	FALSE	0	0	FALSE	0
0.05	0	FALSE	0	0	FALSE	0	0	FALSE	0	0	FALSE	0	0	FALSE	0	0	FALSE	0
0.05	0	FALSE	0	0	FALSE	0	0	FALSE	0	0	FALSE	0	0	FALSE	0	0	FALSE	0
0.05	0	FALSE	0	0	FALSE	0	0	FALSE	0	0	FALSE	0	0	FALSE	0	0	FALSE	0
0.05	0	FALSE	0	0	FALSE	0	0	FALSE	0	0	FALSE	0	0	FALSE	0	0	FALSE	0
0.05	0	FALSE	0	0	FALSE	0	0	FALSE	0	0	FALSE	0	0	FALSE	0	0	FALSE	0
0.05	0	FALSE	0	0	FALSE	0	0	FALSE	0	0	FALSE	0	0	FALSE	0	0	FALSE	0
0.05	0	FALSE	0	0	FALSE	0	0	FALSE	0	0	FALSE	0	0	FALSE	0	0	FALSE	0
0.05	0	FALSE	0	0	FALSE	0	0	FALSE	0	0	FALSE	0	0	FALSE	0	0	FALSE	0
0.05	0	FALSE	0	0	FALSE	0	0	FALSE	0	0	FALSE	0	0	FALSE	0	0	FALSE	0
0.05	0.96928	0.96928	0.96928	0.96928	0.96928	0.96928	0.054321	0.054321	0.054321	0.053238	0.053238	0.053238	0.051882	0.051882	0.051882	0.051513	0.051513	0.051513
0.05	0.98079	0.98079	0.98079	0.98079	0.98079	0.98079	0.054321	0.054321	0.054321	0.053237	0.053237	0.053237	0.051879	0.051879	0.051879	0.05151	0.05151	0.05151
0.05	0.98263	0.98263	0.98263	0.98263	0.98263	0.98263	0.054321	0.054321	0.054321	0.053236	0.053236	0.053236	0.051872	0.051872	0.051872	0.051503	0.051503	0.051503
0.05	0.98316	0.98316	0.98316	0.98316	0.98316	0.98316	0.054321	0.054321	0.054321	0.053233	0.053233	0.053233	0.051863	0.051863	0.051863	0.051493	0.051493	0.051493
0.05	0.98375	0.98375	0.98375	0.98374	0.98374	0.98374	0.054321	0.054321	0.054321	0.053228	0.053228	0.053228	0.051852	0.051852	0.051852	0.051481	0.051481	0.051481
0.05	0.98401	0.98401	0.98401	0.98401	0.98401	0.98401	0.05432	0.05432	0.05432	0.053223	0.053223	0.053223	0.051839	0.051839	0.051839	0.051466	0.051466	0.051466
0.05	0.98404	0.98404	0.98404	0.98404	0.98404	0.98404	0.05432	0.05432	0.05432	0.053215	0.053215	0.053215	0.051825	0.051825	0.051825	0.051449	0.051449	0.051449
0.05	0.98411	0.98411	0.98411	0.98411	0.98411	0.98411	0.05432	0.05432	0.05432	0.053206	0.053206	0.053206	0.051809	0.051809	0.051809	0.051429	0.051429	0.051429
0.05	0.98448	0.98448	0.98448	0.98447	0.98447	0.98447	0.05432	0.05432	0.05432	0.053195	0.053195	0.053195	0.051792	0.051792	0.051792	0.051408	0.051408	0.051408
0.05	0.9845	0.9845	0.9845	0.9845	0.9845	0.9845	0.054319	0.054319	0.054319	0.053181	0.053181	0.053181	0.051775	0.051775	0.051775	0.051386	0.051386	0.051386
0.05	0.98449	0.98449	0.98449	0.98449	0.98449	0.98449	0.054319	0.054319	0.054319	0.053165	0.053165	0.053165	0.051757	0.051757	0.051757	0.051362	0.051362	0.051362
0.05	0.98445	0.98445	0.98445	0.98445	0.98445	0.98445	0.054317	0.054317	0.054317	0.053147	0.053147	0.053147	0.051738	0.051738	0.051738	0.051337	0.051337	0.051337
0.05	0.98474	0.98474	0.98474	0.98474	0.98474	0.98474	0.054315	0.054315	0.054315	0.053127	0.053127	0.053127	0.05172	0.05172	0.05172	0.051312	0.051312	0.051312
0.05	0.98468	0.98468	0.98468	0.98468	0.98468	0.98468	0.054312	0.054312	0.054312	0.053105	0.053105	0.053105	0.051703	0.051703	0.051703	0.051287	0.051287	0.051287
0.05	0.98451	0.98451	0.98451	0.98451	0.98451	0.98451	0.054307	0.054307	0.054307	0.053082	0.053082	0.053082	0.051686	0.051686	0.051686	0.051262	0.051262	0.051262
0.05	0.98464	0.98464	0.98464	0.98463	0.98463	0.98463	0.054302	0.054302	0.054302	0.053059	0.053059	0.053059	0.05167	0.05167	0.05167	0.051237	0.051237	0.051237
0.05	0.98474	0.98474	0.98474	0.98474	0.98474	0.98474	0.054296	0.054296	0.054296	0.053036	0.053036	0.053036	0.051655	0.051655	0.051655	0.051212	0.051212	0.051212
0.05	0.98501	0.98501	0.98501	0.985	0.985	0.985	0.054289	0.054289	0.054289	0.053014	0.053014	0.053014	0.051641	0.051641	0.051641	0.051188	0.051188	0.051188
0.05	0.98517	0.98517	0.98517	0.98516	0.98516	0.98516	0.054282	0.054282	0.054282	0.052993	0.052993	0.052993	0.051628	0.051628	0.051628	0.051165	0.051165	0.051165
0.05	0.98467	0.98467	0.98467	0.98466	0.98466	0.98466	0.054275	0.054275	0.054275	0.052975	0.052975	0.052975	0.051614	0.051614	0.051614	0.051142	0.051142	0.051142
0.05	0.98437	0.98437	0.98437	0.98436	0.98436	0.98436	0.054267	0.054267	0.054267	0.052958	0.052958	0.052958	0.051599	0.051599	0.051599	0.051119	0.051119	0.051119
0.05	0.98497	0.98497	0.98497	0.98497	0.98497	0.98497	0.054259	0.054259	0.054259	0.052943	0.052943	0.052943	0.051584	0.051584	0.051584	0.051097	0.051097	0.051097
0.05	0.98515	0.98515	0.98515	0.98515	0.98515	0.98515	0.054252	0.054252	0.054252	0.05293	0.05293	0.05293	0.051565	0.051565	0.051565	0.051076	0.051076	0.051076
0.05	0.98446	0.98446	0.98446	0.98446	0.98446	0.98446	0.054246	0.054246	0.054246	0.052917	0.052917	0.052917	0.051544	0.051544	0.051544	0.051056	0.051056	0.051056
0.05	0.98493	0.98493	0.98493	0.98493	0.98493	0.98493	0.054239	0.054239	0.054239	0.052904	0.052904	0.052904	0.051519	0.051519	0.051519	0.051036	0.051036	0.051036
0.05	0.98496	0.98496	0.98496	0.98496	0.98496	0.98496	0.054232	0.054232	0.054232	0.052891	0.052891	0.052891	0.051491	0.051491	0.051491	0.051017	0.051017	0.051017
0.05	0.98453	0.98453	0.98453	0.98453	0.98453	0.98453	0.054223	0.054223	0.054223	0.052877	0.052877	0.052877	0.051461	0.051461	0.051461	0.050998	0.050998	0.050998
0.05	0.98492	0.98492	0.98492	0.98492	0.98492	0.98492	0.054211	0.054211	0.054211	0.052861	0.052861	0.052861	0.05143	0.05143	0.05143	0.05098	0.05098	0.05098
0.05	0.9849	0.9849	0.9849	0.9849	0.9849	0.9849	0.054195	0.054195	0.054195	0.052843	0.052843	0.052843	0.0514	0.0514	0.0514	0.050963	0.050963	0.050963
0.05	0.98472	0.98472	0.98472	0.98472	0.98472	0.98472	0.054174	0.054174	0.054174	0.052824	0.052824	0.052824	0.051372	0.051372	0.051372	0.050946	0.050946	0.050946
0.05	0.98517	0.98517	0.98517	0.98517	0.98517	0.98517	0.054148	0.054148	0.054148	0.052802	0.052802	0.052802	0.051349	0.051349	0.051349	0.05093	0.05093	0.05093
0.05	0.9845	0.9845	0.9845	0.9845	0.9845	0.9845	0.054116	0.054116	0.054116	0.052777	0.052777	0.052777	0.05133	0.05133	0.05133	0.050915	0.050915	0.050915
0.05	0.98499	0.98499	0.98499	0.98498	0.98498	0.98498	0.054077	0.054077	0.054077	0.05275	0.05275	0.05275	0.051312	0.051312	0.051312	0.0509	0.0509	0.0509
0.05	0.98469	0.98469	0.98469	0.98469	0.98469	0.98469	0.054034	0.054034	0.054034	0.052721	0.052721	0.052721	0.051292	0.051292	0.051292	0.050885	0.050885	0.050885
0.05	0.98488	0.98488	0.98488	0.98488	0.98488	0.98488	0.053988	0.053988	0.053988	0.052694	0.052694	0.052694	0.05127	0.05127	0.05127	0.05087	0.05087	0.05087
0.05	0.98486	0.98486	0.98486	0.98486	0.98486	0.98486	0.053942	0.053942	0.053942	0.052667	0.052667	0.052667	0.051248	0.051248	0.051248	0.050855	0.050855	0.050855
0.05	0.98465	0.98465	0.98465	0.98465	0.98465	0.98465	0.053896	0.053896	0.053896	0.052638	0.052638	0.052638	0.051225	0.051225	0.051225	0.050839	0.050839	0.050839
0.05	0.98496	0.98496	0.98496	0.98496	0.98496	0.98496	0.053853	0.053853	0.053853	0.052609	0.052609	0.052609	0.051199	0.051199	0.051199	0.050824	0.050824	0.050824
0.05	0.98517	0.98517	0.98517	0.98517	0.98517	0.98517	0.053813	0.053813	0.053813	0.052578	0.052578	0.052578	0.051172	0.051172	0.051172	0.050811	0.050811	0.050811
0.05	0.9849	0.9849	0.9849	0.9849	0.9849	0.9849	0.053778	0.053778	0.053778	0.052547	0.052547	0.052547	0.051147	0.051147	0.051147	0.0508	0.0508	0.0508
0.05	0.96228	0.96228	0.96228	0.98495	0.98495	0.98495	0.053746	0.053746	0.053746	0.05252	0.05252	0.05252	0.051126	0.051126	0.051126	0.050791	0.050791	0.050791
0.05	0.60532	0.60532	0.60532	0.98572	0.98572	0.98572	0.053717	0.053717	0.053717	0.052502	0.052502	0.052502	0.051106	0.051106	0.051106	0.050782	0.050782	0.050782
0.05	0.50664	0.50664	0.50664	0.98479	0.98479	0.98479	0.053694	0.053694	0.053694	0.052489	0.052489	0.052489	0.05109	0.05109	0.05109	0.050774	0.050774	0.050774
0.05	0.47897	0.47897	0.47897	0.98554	0.98554	0.98554	0.053676	0.053676	0.053676	0.052478	0.052478	0.052478	0.051082	0.051082	0.051082	0.050771	0.050771	0.050771
0.05	0.4668	0.4668	0.4668	0.78964	0.78964	0.78964	0.053661	0.053661	0.053661	0.052468	0.052468	0.052468	0.051075	0.051075	0.051075	0.050768	0.050768	0.050768
0.05	0.45905	0.45905	0.45905	0.55307	0.55307	0.55307	0.05364	0.05364	0.05364	0.052459	0.052459	0.052459	0.051069	0.051069	0.051069	0.050765	0.050765	0.050765
0.05	0.45352	0.45352	0.45352	0.50306	0.50306	0.50306	0.05361	0.05361	0.05361	0.052448	0.052448	0.052448	0.05106	0.05106	0.05106	0.05076	0.05076	0.05076
0.05	0.44931	0.44931	0.44931	0.48975	0.48975	0.48975	0.053568	0.053568	0.053568	0.052432	0.052432	0.052432	0.051059	0.051059	0.051059	0.050753	0.050753	0.050753
0.05	0.44591	0.44591	0.44591	0.48363	0.48363	0.48363	0.053521	0.053521	0.053521	0.05241	0.05241	0.05241	0.051057	0.051057	0.051057	0.050753	0.050753	0.050753
0.05	0.44292	0.44292	0.44292	0.47977	0.47977	0.47977	0.05348	0.05348	0.05348	0.052385	0.052385	0.052385	0.051055	0.051055	0.051055	0.050753	0.050753	0.050753
0.05	0.43995	0.43995	0.43995	0.47642	0.47642	0.47642	0.053446	0.053446	0.053446	0.052361	0.052361	0.052361	0.051051	0.051051	0.051051	0.050752	0.050752	0.050752
0.05	0.43654	0.43654	0.43654	0.47252	0.47252	0.47252	0.053421	0.053421	0.053421	0.052342	0.052342	0.052342	0.051047	0.051047	0.051047	0.050748	0.050748	0.050748
0.05	0.43201	0.43201	0.43201	0.4671	0.4671	0.4671	0.053384	0.053384	0.053384	0.052308	0.052308	0.052308	0.051037	0.051037	0.051037	0.050735	0.050735	0.050735
0.05	0.42527	0.42527	0.42527	0.4591	0.4591	0.4591	0.053109	0.053109	0.053109	0.052086	0.052086	0.052086	0.050905	0.050905	0.050905	0.050646	0.050646	0.050646
0.05	0.41469	0.41469	0.41469	0.44737	0.44737	0.44737	0.05268	0.05268	0.05268	0.051782	0.051782	0.051782	0.050771	0.050771	0.050771	0.050552	0.050552	0.050552
0.05	0.39834	0.39834	0.39834	0.43062	0.43062	0.43062	0.052669	0.052669	0.052669	0.051781	0.051781	0.051781	0.050779	0.050779	0.050779	0.050562	0.050562	0.050562
0.05	0.37401	0.37401	0.37401	0.40689	0.40689	0.40689	0.052103	0.052103	0.052103	0.051375	0.051375	0.051375	0.050612	0.050612	0.050612	0.050455	0.050455	0.050455
0.05	0.33789	0.33789	0.33789	0.37262	0.37262	0.37262	0.052031	0.052031	0.052031	0.048588	FALSE	0	0.048458	FALSE	0	0.048588	FALSE	0
0.05	0.28347	0.28347	0.28347	0.31681	0.31681	0.31681	0.01326	FALSE	0	0	FALSE	0	0	FALSE	0	0	FALSE	0
0.05	0.2098	0.2098	0.2098	0.24515	0.24515	0.24515	0	FALSE	0	0	FALSE	0	0	FALSE	0	0	FALSE	0
0.05	0.13305	0.13305	0.13305	0.16989	0.16989	0.16989	0.025717	FALSE	0	0.021417	FALSE	0	0.0219	FALSE	0	0.020235	FALSE	0
0.05	0.071287	0.071287	0.071287	0.10563	0.10563	0.10563	0	FALSE	0	0	FALSE	0	0	FALSE	0	0	FALSE	0
0.05	0	FALSE	0	0.023437	FALSE	0	0	FALSE	0	0	FALSE	0	0	FALSE	0	0	FALSE	0
0.05	0	FALSE	0	0	FALSE	0	0	FALSE	0	0	FALSE	0	0	FALSE	0	0	FALSE	0
0.05	0	FALSE	0	0	FALSE	0	0	FALSE	0	0	FALSE	0	0	FALSE	0	0	FALSE	0
0.05	0	FALSE	0	0	FALSE	0	0	FALSE	0	0	FALSE	0	0	FALSE	0	0	FALSE	0
0.05	0	FALSE	0	0	FALSE	0	0	FALSE	0	0	FALSE	0	0	FALSE	0	0	FALSE	0
0.05	0	FALSE	0	0	FALSE	0	0	FALSE	0	0	FALSE	0	0	FALSE	0	0	FALSE	0
0.05	0	FALSE	0	0	FALSE	0	0	FALSE	0	0	FALSE	0	0	FALSE	0	0	FALSE	0
0.05	0	FALSE	0	0	FALSE	0	0	FALSE	0	0	FALSE	0	0	FALSE	0	0	FALSE	0
0.05	0	FALSE	0	0	FALSE	0	0	FALSE	0	0	FALSE	0	0	FALSE	0	0	FALSE	0
0.05	0	FALSE	0	0	FALSE	0	0	FALSE	0	0	FALSE	0	0	FALSE	0	0	FALSE	0
0.05	0	FALSE	0	0	FALSE	0	0	FALSE	0	0	FALSE	0	0	FALSE	0	0	FALSE	0
0.05	0	FALSE	0	0	FALSE	0	0	FALSE	0	0	FALSE	0	0	FALSE	0	0	FALSE	0
0.05	0	FALSE	0	0	FALSE	0	0	FALSE	0	0	FALSE	0	0	FALSE	0	0	FALSE	0
0.05	0	FALSE	0	0	FALSE	0	0	FALSE	0	0	FALSE	0	0	FALSE	0	0	FALSE	0
0.05	0	FALSE	0	0	FALSE	0	0	FALSE	0	0	FALSE	0	0	FALSE	0	0	FALSE	0
0.05	0	FALSE	0	0	FALSE	0	0	FALSE	0	0	FALSE	0	0	FALSE	0	0	FALSE	0
0.05	0	FALSE	0	0	FALSE	0	0	FALSE	0	0	FALSE	0	0	FALSE	0	0	FALSE	0
0.05	0	FALSE	0	0	FALSE	0	0	FALSE	0	0	FALSE	0	0	FALSE	0	0	FALSE	0
0.05	0	FALSE	0	0	FALSE	0	0	FALSE	0	0	FALSE	0	0	FALSE	0	0	FALSE	0
0.05	0	FALSE	0	0	FALSE	0	0	FALSE	0	0	FALSE	0	0	FALSE	0	0	FALSE	0
0.05	0	FALSE	0	0	FALSE	0	0	FALSE	0	0	FALSE	0	0	FALSE	0	0	FALSE	0
0.05	0	FALSE	0	0	FALSE	0	0	FALSE	0	0	FALSE	0	0	FALSE	0	0	FALSE	0
0.05	0	FALSE	0	0	FALSE	0	0	FALSE	0	0	FALSE	0	0	FALSE	0	0	FALSE	0
0.05	0	FALSE	0	0	FALSE	0	0	FALSE	0	0	FALSE	0	0	FALSE	0	0	FALSE	0
0.05	0	FALSE	0	0	FALSE	0	0	FALSE	0	0	FALSE	0	0	FALSE	0	0	FALSE	0
0.05	0	FALSE	0	0	FALSE	0	0	FALSE	0	0	FALSE	0	0	FALSE	0	0	FALSE	0
0.05	0	FALSE	0	0	FALSE	0	0	FALSE	0	0	FALSE	0	0	FALSE	0	0	FALSE	0
0.05	0	FALSE	0	0	FALSE	0	0	FALSE	0	0	FALSE	0	0	FALSE	0	0	FALSE	0
0.05	0	FALSE	0	0	FALSE	0	0	FALSE	0	0	FALSE	0	0	FALSE	0	0	FALSE	0
0.05	0	FALSE	0	0	FALSE	0	0	FALSE	0	0	FALSE	0	0	FALSE	0	0	FALSE	0
0.05	0	FALSE	0	0	FALSE	0	0	FALSE	0	0	FALSE	0	0	FALSE	0	0	FALSE	0
0.05	0	FALSE	0	0	FALSE	0	0	FALSE	0	0	FALSE	0	0	FALSE	0	0	FALSE	0
0.05	0	FALSE	0	0	FALSE	0	0	FALSE	0	0	FALSE	0	0	FALSE	0	0	FALSE	0
0.05	0	FALSE	0	0	FALSE	0	0	FALSE	0	0	FALSE	0	0	FALSE	0	0	FALSE	0
0.05	0	FALSE	0	0	FALSE	0	0	FALSE	0	0	FALSE	0	0	FALSE	0	0	FALSE	0
0.05	0	FALSE	0	0	FALSE	0	0	FALSE	0	0	FALSE	0	0	FALSE	0	0	FALSE	0
0.05	0	FALSE	0	0	FALSE	0	0	FALSE	0	0	FALSE	0	0	FALSE	0	0	FALSE	0
0.05	0	FALSE	0	0	FALSE	0	0	FALSE	0	0	FALSE	0	0	FALSE	0	0	FALSE	0
0.05	0.96932	0.96932	0.96932	0.96931	0.96931	0.96931	0.053881	0.053881	0.053881	0.052948	0.052948	0.052948	0.051664	0.051664	0.051664	0.05133	0.05133	0.05133
0.05	0.98076	0.98076	0.98076	0.98076	0.98076	0.98076	0.053881	0.053881	0.053881	0.052947	0.052947	0.052947	0.05166	0.05166	0.05166	0.051326	0.051326	0.051326
0.05	0.98265	0.98265	0.98265	0.98265	0.98265	0.98265	0.053881	0.053881	0.053881	0.052945	0.052945	0.052945	0.051652	0.051652	0.051652	0.051319	0.051319	0.051319
0.05	0.98311	0.98311	0.98311	0.98311	0.98311	0.98311	0.053882	0.053882	0.053882	0.052941	0.052941	0.052941	0.051642	0.051642	0.051642	0.051308	0.051308	0.051308
0.05	0.98376	0.98376	0.98376	0.98376	0.98376	0.98376	0.053883	0.053883	0.053883	0.052937	0.052937	0.052937	0.05163	0.05163	0.05163	0.051295	0.051295	0.051295
0.05	0.98395	0.98395	0.98395	0.98395	0.98395	0.98395	0.053884	0.053884	0.053884	0.05293	0.05293	0.05293	0.051615	0.051615	0.051615	0.05128	0.05128	0.05128
0.05	0.98407	0.98407	0.98407	0.98407	0.98407	0.98407	0.053886	0.053886	0.053886	0.052922	0.052922	0.052922	0.051599	0.051599	0.051599	0.051262	0.051262	0.051262
0.05	0.98429	0.98429	0.98429	0.98429	0.98429	0.98429	0.053888	0.053888	0.053888	0.052912	0.052912	0.052912	0.051581	0.051581	0.051581	0.051242	0.051242	0.051242
0.05	0.98435	0.98435	0.98435	0.98435	0.98435	0.98435	0.05389	0.05389	0.05389	0.052899	0.052899	0.052899	0.051562	0.051562	0.051562	0.051221	0.051221	0.051221
0.05	0.98436	0.98436	0.98436	0.98436	0.98436	0.98436	0.053892	0.053892	0.053892	0.052883	0.052883	0.052883	0.051542	0.051542	0.051542	0.051199	0.051199	0.051199
0.05	0.98453	0.98453	0.98453	0.98453	0.98453	0.98453	0.053893	0.053893	0.053893	0.052865	0.052865	0.052865	0.051522	0.051522	0.051522	0.051176	0.051176	0.051176
0.05	0.98449	0.98449	0.98449	0.98449	0.98449	0.98449	0.053893	0.053893	0.053893	0.052844	0.052844	0.052844	0.051502	0.051502	0.051502	0.051153	0.051153	0.051153
0.05	0.98478	0.98478	0.98478	0.98478	0.98478	0.98478	0.053892	0.053892	0.053892	0.05282	0.05282	0.05282	0.051483	0.051483	0.051483	0.05113	0.05113	0.05113
0.05	0.9849	0.9849	0.9849	0.9849	0.9849	0.9849	0.05389	0.05389	0.05389	0.052793	0.052793	0.052793	0.051464	0.051464	0.051464	0.051106	0.051106	0.051106
0.05	0.98456	0.98456	0.98456	0.98456	0.98456	0.98456	0.053886	0.053886	0.053886	0.052765	0.052765	0.052765	0.051446	0.051446	0.051446	0.051083	0.051083	0.051083
0.05	0.98439	0.98439	0.98439	0.98439	0.98439	0.98439	0.053882	0.053882	0.053882	0.052736	0.052736	0.052736	0.05143	0.05143	0.05143	0.051061	0.051061	0.051061
0.05	0.98464	0.98464	0.98464	0.98463	0.98463	0.98463	0.053876	0.053876	0.053876	0.052708	0.052708	0.052708	0.051415	0.051415	0.051415	0.051038	0.051038	0.051038
0.05	0.98491	0.98491	0.98491	0.9849	0.9849	0.9849	0.05387	0.05387	0.05387	0.05268	0.05268	0.05268	0.051401	0.051401	0.051401	0.051016	0.051016	0.051016
0.05	0.98508	0.98508	0.98508	0.98508	0.98508	0.98508	0.053864	0.053864	0.053864	0.052655	0.052655	0.052655	0.051388	0.051388	0.051388	0.050995	0.050995	0.050995
0.05	0.98473	0.98473	0.98473	0.98473	0.98473	0.98473	0.053857	0.053857	0.053857	0.052631	0.052631	0.052631	0.051376	0.051376	0.051376	0.050974	0.050974	0.050974
0.05	0.98446	0.98446	0.98446	0.98446	0.98446	0.98446	0.053851	0.053851	0.053851	0.052611	0.052611	0.052611	0.051363	0.051363	0.051363	0.050954	0.050954	0.050954
0.05	0.9849	0.9849	0.9849	0.9849	0.9849	0.9849	0.053845	0.053845	0.053845	0.052593	0.052593	0.052593	0.05135	0.05135	0.05135	0.050935	0.050935	0.050935
0.05	0.98501	0.98501	0.98501	0.98501	0.98501	0.98501	0.05384	0.05384	0.05384	0.052576	0.052576	0.052576	0.051335	0.051335	0.051335	0.050916	0.050916	0.050916
0.05	0.98458	0.98458	0.98458	0.98458	0.98458	0.98458	0.053835	0.053835	0.053835	0.052562	0.052562	0.052562	0.051318	0.051318	0.051318	0.050898	0.050898	0.050898
0.05	0.98476	0.98476	0.98476	0.98476	0.98476	0.98476	0.053831	0.053831	0.053831	0.052548	0.052548	0.052548	0.051299	0.051299	0.051299	0.05088	0.05088	0.05088
0.05	0.98499	0.98499	0.98499	0.98499	0.98499	0.98499	0.053826	0.053826	0.053826	0.052535	0.052535	0.052535	0.051277	0.051277	0.051277	0.050864	0.050864	0.050864
0.05	0.9846	0.9846	0.9846	0.98459	0.98459	0.98459	0.053819	0.053819	0.053819	0.052522	0.052522	0.052522	0.051252	0.051252	0.051252	0.050847	0.050847	0.050847
0.05	0.98513	0.98513	0.98513	0.98513	0.98513	0.98513	0.053809	0.053809	0.053809	0.052508	0.052508	0.052508	0.051226	0.051226	0.051226	0.050832	0.050832	0.050832
0.05	0.98459	0.98459	0.98459	0.98459	0.98459	0.98459	0.053795	0.053795	0.053795	0.052493	0.052493	0.052493	0.051199	0.051199	0.051199	0.050817	0.050817	0.050817
0.05	0.98477	0.98477	0.98477	0.98477	0.98477	0.98477	0.053776	0.053776	0.053776	0.052476	0.052476	0.052476	0.051174	0.051174	0.051174	0.050802	0.050802	0.050802
0.05	0.98469	0.98469	0.98469	0.98469	0.98469	0.98469	0.053751	0.053751	0.053751	0.052458	0.052458	0.052458	0.051152	0.051152	0.051152	0.050788	0.050788	0.050788
0.05	0.98517	0.98517	0.98517	0.98516	0.98516	0.98516	0.05372	0.05372	0.05372	0.052437	0.052437	0.052437	0.051134	0.051134	0.051134	0.050776	0.050776	0.050776
0.05	0.98461	0.98461	0.98461	0.9846	0.9846	0.9846	0.053681	0.053681	0.053681	0.052414	0.052414	0.052414	0.051118	0.051118	0.051118	0.050764	0.050764	0.050764
0.05	0.98489	0.98489	0.98489	0.98489	0.98489	0.98489	0.053637	0.053637	0.053637	0.052389	0.052389	0.052389	0.051101	0.051101	0.051101	0.050753	0.050753	0.050753
0.05	0.98474	0.98474	0.98474	0.98474	0.98474	0.98474	0.053591	0.053591	0.053591	0.052365	0.052365	0.052365	0.051083	0.051083	0.051083	0.050742	0.050742	0.050742
0.05	0.98481	0.98481	0.98481	0.98481	0.98481	0.98481	0.053544	0.053544	0.053544	0.052342	0.052342	0.052342	0.051066	0.051066	0.051066	0.050731	0.050731	0.050731
0.05	0.98464	0.98464	0.98464	0.98464	0.98464	0.98464	0.053499	0.053499	0.053499	0.05232	0.05232	0.05232	0.051049	0.051049	0.051049	0.050721	0.050721	0.050721
0.05	0.98493	0.98493	0.98493	0.98493	0.98493	0.98493	0.053457	0.053457	0.053457	0.052299	0.052299	0.052299	0.051032	0.051032	0.051032	0.050712	0.050712	0.050712
0.05	0.98522	0.98522	0.98522	0.98521	0.98521	0.98521	0.053419	0.053419	0.053419	0.05228	0.05228	0.05228	0.051015	0.051015	0.051015	0.050704	0.050704	0.050704
0.05	0.98465	0.98465	0.98465	0.98465	0.98465	0.98465	0.053385	0.053385	0.053385	0.052262	0.052262	0.052262	0.050998	0.050998	0.050998	0.050697	0.050697	0.050697
0.05	0.92858	0.92858	0.92858	0.98484	0.98484	0.98484	0.053353	0.053353	0.053353	0.052244	0.052244	0.052244	0.050984	0.050984	0.050984	0.050691	0.050691	0.050691
0.05	0.58918	0.58918	0.58918	0.97894	0.97894	0.97894	0.053323	0.053323	0.053323	0.052228	0.052228	0.052228	0.050972	0.050972	0.050972	0.050686	0.050686	0.050686
0.05	0.50226	0.50226	0.50226	0.94858	0.94858	0.94858	0.053298	0.053298	0.053298	0.052217	0.052217	0.052217	0.050964	0.050964	0.050964	0.050683	0.050683	0.050683
0.05	0.47486	0.47486	0.47486	0.69941	0.69941	0.69941	0.053278	0.053278	0.053278	0.052206	0.052206	0.052206	0.050958	0.050958	0.050958	0.050681	0.050681	0.050681
0.05	0.46123	0.46123	0.46123	0.55938	0.55938	0.55938	0.053262	0.053262	0.053262	0.052198	0.052198	0.052198	0.050952	0.050952	0.050952	0.050678	0.050678	0.050678
0.05	0.45136	0.45136	0.45136	0.51133	0.51133	0.51133	0.053241	0.053241	0.053241	0.052192	0.052192	0.052192	0.050948	0.050948	0.050948	0.050676	0.050676	0.050676
0.05	0.44291	0.44291	0.44291	0.48375	0.48375	0.48375	0.053211	0.053211	0.053211	0.052183	0.052183	0.052183	0.050944	0.050944	0.050944	0.050674	0.050674	0.050674
0.05	0.4346	0.4346	0.4346	0.46655	0.46655	0.46655	0.053167	0.053167	0.053167	0.052169	0.052169	0.052169	0.050943	0.050943	0.050943	0.050671	0.050671	0.050671
0.05	0.4252	0.4252	0.4252	0.45121	0.45121	0.45121	0.053116	0.053116	0.053116	0.052148	0.052148	0.052148	0.050942	0.050942	0.050942	0.050671	0.050671	0.050671
0.05	0.41318	0.41318	0.41318	0.43399	0.43399	0.43399	0.053069	0.053069	0.053069	0.052123	0.052123	0.052123	0.050939	0.050939	0.050939	0.05067	0.05067	0.05067
0.05	0.39677	0.39677	0.39677	0.41199	0.41199	0.41199	0.053028	0.053028	0.053028	0.052095	0.052095	0.052095	0.050935	0.050935	0.050935	0.050669	0.050669	0.050669
0.05	0.37391	0.37391	0.37391	0.38182	0.38182	0.38182	0.052997	0.052997	0.052997	0.052073	0.052073	0.052073	0.050933	0.050933	0.050933	0.050666	0.050666	0.050666
0.05	0.34176	0.34176	0.34176	0.33693	0.33693	0.33693	0.052953	0.052953	0.052953	0.05203	0.05203	0.05203	0.05092	0.05092	0.05092	0.050651	0.050651	0.050651
0.05	0.2965	0.2965	0.2965	0.27378	0.27378	0.27378	0.052603	0.052603	0.052603	0.051748	0.051748	0.051748	0.050761	0.050761	0.050761	0.050545	0.050545	0.050545
0.05	0.23686	0.23686	0.23686	0.20452	0.20452	0.20452	0.052015	0.052015	0.052015	0.051341	0.051341	0.051341	0.050581	0.050581	0.050581	0.050418	0.050418	0.050418
0.05	0.17054	0.17054	0.17054	0.14477	0.14477	0.14477	0.052007	0.052007	0.052007	0.051341	0.051341	0.051341	0.050585	0.050585	0.050585	0.050423	0.050423	0.050423
0.05	0.11294	0.11294	0.11294	0.10087	0.10087	0.10087	0.04838	FALSE	0	0.045165	FALSE	0	0.04479	FALSE	0	0.044835	FALSE	0
0.05	0.075965	0.075965	0.075965	0.070531	0.070531	0.070531	0	FALSE	0	0	FALSE	0	2.0995e-05	FALSE	0	0.00014005	FALSE	0
0.05	0.060277	0.060277	0.060277	0.056995	0.056995	0.056995	0	FALSE	0	0	FALSE	0	0	FALSE	0	0	FALSE	0
0.05	0	FALSE	0	0	FALSE	0	0	FALSE	0	0	FALSE	0	0	FALSE	0	0	FALSE	0
0.05	0	FALSE	0	0	FALSE	0	0	FALSE	0	0	FALSE	0	0.00012174	FALSE	0	1.8797e-07	FALSE	0
0.05	0	FALSE	0	0	FALSE	0	0	FALSE	0	0	FALSE	0	0	FALSE	0	0	FALSE	0
0.05	0	FALSE	0	0	FALSE	0	0	FALSE	0	0	FALSE	0	0	FALSE	0	0	FALSE	0
0.05	0	FALSE	0	0	FALSE	0	0	FALSE	0	0	FALSE	0	0	FALSE	0	0	FALSE	0
0.05	0	FALSE	0	0	FALSE	0	0	FALSE	0	0	FALSE	0	0	FALSE	0	0	FALSE	0
0.05	0	FALSE	0	0	FALSE	0	0	FALSE	0	0	FALSE	0	0	FALSE	0	0	FALSE	0
0.05	0	FALSE	0	0	FALSE	0	0	FALSE	0	0	FALSE	0	0	FALSE	0	0	FALSE	0
0.05	0	FALSE	0	0	FALSE	0	0	FALSE	0	0	FALSE	0	0	FALSE	0	0	FALSE	0
0.05	0	FALSE	0	0	FALSE	0	0	FALSE	0	0	FALSE	0	0	FALSE	0	0	FALSE	0
0.05	0	FALSE	0	0	FALSE	0	0	FALSE	0	0	FALSE	0	0	FALSE	0	0	FALSE	0
0.05	0	FALSE	0	0	FALSE	0	0	FALSE	0	0	FALSE	0	0	FALSE	0	0	FALSE	0
0.05	0	FALSE	0	0	FALSE	0	0	FALSE	0	0	FALSE	0	0	FALSE	0	0	FALSE	0
0.05	0	FALSE	0	0	FALSE	0	0	FALSE	0	0	FALSE	0	0	FALSE	0	0	FALSE	0
0.05	0	FALSE	0	0	FALSE	0	0	FALSE	0	0	FALSE	0	0	FALSE	0	0	FALSE	0
0.05	0	FALSE	0	0	FALSE	0	0	FALSE	0	0	FALSE	0	0	FALSE	0	0	FALSE	0
0.05	0	FALSE	0	0	FALSE	0	0	FALSE	0	0	FALSE	0	0	FALSE	0	0	FALSE	0
0.05	0	FALSE	0	0	FALSE	0	0	FALSE	0	0	FALSE	0	0	FALSE	0	0	FALSE	0
0.05	0	FALSE	0	0	FALSE	0	0	FALSE	0	0	FALSE	0	0	FALSE	0	0	FALSE	0
0.05	0	FALSE	0	0	FALSE	0	0	FALSE	0	0	FALSE	0	0	FALSE	0	0	FALSE	0
0.05	0	FALSE	0	0	FALSE	0	0	FALSE	0	0	FALSE	0	0	FALSE	0	0	FALSE	0
0.05	0	FALSE	0	0	FALSE	0	0	FALSE	0	0	FALSE	0	0	FALSE	0	0	FALSE	0
0.05	0	FALSE	0	0	FALSE	0	0	FALSE	0	0	FALSE	0	0	FALSE	0	0	FALSE	0
0.05	0	FALSE	0	0	FALSE	0	0	FALSE	0	0	FALSE	0	0	FALSE	0	0	FALSE	0
0.05	0	FALSE	0	0	FALSE	0	0	FALSE	0	0	FALSE	0	0	FALSE	0	0	FALSE	0
0.05	0	FALSE	0	0	FALSE	0	0	FALSE	0	0	FALSE	0	0	FALSE	0	0	FALSE	0
0.05	0	FALSE	0	0	FALSE	0	0	FALSE	0	0	FALSE	0	0	FALSE	0	0	FALSE	0
0.05	0	FALSE	0	0	FALSE	0	0	FALSE	0	0	FALSE	0	0	FALSE	0	0	FALSE	0
0.05	0	FALSE	0	0	FALSE	0	0	FALSE	0	0	FALSE	0	0	FALSE	0	0	FALSE	0
0.05	0	FALSE	0	0	FALSE	0	0	FALSE	0	0	FALSE	0	0	FALSE	0	0	FALSE	0
0.05	0	FALSE	0	0	FALSE	0	0	FALSE	0	0	FALSE	0	0	FALSE	0	0	FALSE	0
0.05	0	FALSE	0	0	FALSE	0	0	FALSE	0	0	FALSE	0	0	FALSE	0	0	FALSE	0
0.05	0	FALSE	0	0	FALSE	0	0	FALSE	0	0	FALSE	0	0	FALSE	0	0	FALSE	0
0.05	0	FALSE	0	0	FALSE	0	0	FALSE	0	0	FALSE	0	0	FALSE	0	0	FALSE	0
0.05	0	FALSE	0	0	FALSE	0	0	FALSE	0	0	FALSE	0	0	FALSE	0	0	FALSE	0
0.05	0	FALSE	0	0	FALSE	0	0	FALSE	0	0	FALSE	0	0	FALSE	0	0	FALSE	0
0.05	0	FALSE	0	0	FALSE	0	0	FALSE	0	0	FALSE	0	0	FALSE	0	0	FALSE	0
0.05	0	FALSE	0	0	FALSE	0	0	FALSE	0	0	FALSE	0	0	FALSE	0	0	FALSE	0
0.05	0	FALSE	0	0	FALSE	0	0	FALSE	0	0	FALSE	0	0	FALSE	0	0	FALSE	0
0.05	0	FALSE	0	0	FALSE	0	0	FALSE	0	0	FALSE	0	0	FALSE	0	0	FALSE	0
0.05	0	FALSE	0	0	FALSE	0	0	FALSE	0	0	FALSE	0	0	FALSE	0	0	FALSE	0
0.05	0.96929	0.96929	0.96929	0.96928	0.96928	0.96928	0.05336	0.05336	0.05336	0.05261	0.05261	0.05261	0.051432	0.051432	0.051432	0.051133	0.051133	0.051133
0.05	0.98078	0.98078	0.98078	0.98078	0.98078	0.98078	0.053361	0.053361	0.053361	0.052609	0.052609	0.052609	0.051427	0.051427	0.051427	0.051128	0.051128	0.051128
0.05	0.98258	0.98258	0.98258	0.98258	0.98258	0.98258	0.053362	0.053362	0.053362	0.052607	0.052607	0.052607	0.051418	0.051418	0.051418	0.05112	0.05112	0.05112
0.05	0.98326	0.98326	0.98326	0.98326	0.98326	0.98326	0.053365	0.053365	0.053365	0.052604	0.052604	0.052604	0.051406	0.051406	0.051406	0.051109	0.051109	0.051109
0.05	0.98364	0.98364	0.98364	0.98364	0.98364	0.98364	0.053368	0.053368	0.053368	0.0526	0.0526	0.0526	0.051391	0.051391	0.051391	0.051095	0.051095	0.051095
0.05	0.98404	0.98404	0.98404	0.98404	0.98404	0.98404	0.053371	0.053371	0.053371	0.052594	0.052594	0.052594	0.051374	0.051374	0.051374	0.051078	0.051078	0.051078
0.05	0.98399	0.98399	0.98399	0.98399	0.98399	0.98399	0.053376	0.053376	0.053376	0.052586	0.052586	0.052586	0.051355	0.051355	0.051355	0.05106	0.05106	0.05106
0.05	0.98429	0.98429	0.98429	0.98429	0.98429	0.98429	0.05338	0.05338	0.05338	0.052576	0.052576	0.052576	0.051335	0.051335	0.051335	0.05104	0.05104	0.05104
0.05	0.98431	0.98431	0.98431	0.98431	0.98431	0.98431	0.053385	0.053385	0.053385	0.052564	0.052564	0.052564	0.051314	0.051314	0.051314	0.05102	0.05102	0.05102
0.05	0.98456	0.98456	0.98456	0.98456	0.98456	0.98456	0.053389	0.053389	0.053389	0.052548	0.052548	0.052548	0.051292	0.051292	0.051292	0.050999	0.050999	0.050999
0.05	0.98444	0.98444	0.98444	0.98444	0.98444	0.98444	0.053393	0.053393	0.053393	0.052529	0.052529	0.052529	0.05127	0.05127	0.05127	0.050977	0.050977	0.050977
0.05	0.98446	0.98446	0.98446	0.98446	0.98446	0.98446	0.053395	0.053395	0.053395	0.052507	0.052507	0.052507	0.051248	0.051248	0.051248	0.050955	0.050955	0.050955
0.05	0.98462	0.98462	0.98462	0.98462	0.98462	0.98462	0.053396	0.053396	0.053396	0.052482	0.052482	0.052482	0.051228	0.051228	0.051228	0.050934	0.050934	0.050934
0.05	0.98465	0.98465	0.98465	0.98465	0.98465	0.98465	0.053395	0.053395	0.053395	0.052453	0.052453	0.052453	0.051209	0.051209	0.051209	0.050913	0.050913	0.050913
0.05	0.98471	0.98471	0.98471	0.9847	0.9847	0.9847	0.053392	0.053392	0.053392	0.052422	0.052422	0.052422	0.051191	0.051191	0.051191	0.050892	0.050892	0.050892
0.05	0.98447	0.98447	0.98447	0.98447	0.98447	0.98447	0.053387	0.053387	0.053387	0.052389	0.052389	0.052389	0.051174	0.051174	0.051174	0.050871	0.050871	0.050871
0.05	0.98458	0.98458	0.98458	0.98458	0.98458	0.98458	0.053382	0.053382	0.053382	0.052355	0.052355	0.052355	0.051159	0.051159	0.051159	0.050851	0.050851	0.050851
0.05	0.98513	0.98513	0.98513	0.98513	0.98513	0.98513	0.053376	0.053376	0.053376	0.052322	0.052322	0.052322	0.051146	0.051146	0.051146	0.050832	0.050832	0.050832
0.05	0.98445	0.98445	0.98445	0.98445	0.98445	0.98445	0.053371	0.053371	0.053371	0.05229	0.05229	0.05229	0.051133	0.051133	0.051133	0.050813	0.050813	0.050813
0.05	0.98492	0.98492	0.98492	0.98492	0.98492	0.98492	0.053365	0.053365	0.053365	0.05226	0.05226	0.05226	0.051122	0.051122	0.051122	0.050795	0.050795	0.050795
0.05	0.98459	0.98459	0.98459	0.98458	0.98458	0.98458	0.05336	0.05336	0.05336	0.052233	0.052233	0.052233	0.05111	0.05111	0.05111	0.050777	0.050777	0.050777
0.05	0.98493	0.98493	0.98493	0.98493	0.98493	0.98493	0.053355	0.053355	0.053355	0.052209	0.052209	0.052209	0.051099	0.051099	0.051099	0.05076	0.05076	0.05076
0.05	0.9847	0.9847	0.9847	0.9847	0.9847	0.9847	0.05335	0.05335	0.05335	0.052187	0.052187	0.052187	0.051087	0.051087	0.051087	0.050743	0.050743	0.050743
0.05	0.98471	0.98471	0.98471	0.98471	0.98471	0.98471	0.053346	0.053346	0.053346	0.052168	0.052168	0.052168	0.051074	0.051074	0.051074	0.050728	0.050728	0.050728
0.05	0.98508	0.98508	0.98508	0.98508	0.98508	0.98508	0.053341	0.053341	0.053341	0.052151	0.052151	0.052151	0.051059	0.051059	0.051059	0.050713	0.050713	0.050713
0.05	0.98517	0.98517	0.98517	0.98517	0.98517	0.98517	0.053335	0.053335	0.053335	0.052135	0.052135	0.052135	0.051043	0.051043	0.051043	0.050698	0.050698	0.050698
0.05	0.98413	0.98413	0.98413	0.98413	0.98413	0.98413	0.053328	0.053328	0.053328	0.05212	0.05212	0.05212	0.051024	0.051024	0.051024	0.050685	0.050685	0.050685
0.05	0.98514	0.98514	0.98514	0.98514	0.98514	0.98514	0.053317	0.053317	0.053317	0.052106	0.052106	0.052106	0.051004	0.051004	0.051004	0.050672	0.050672	0.050672
0.05	0.98469	0.98469	0.98469	0.98469	0.98469	0.98469	0.053302	0.053302	0.053302	0.052091	0.052091	0.052091	0.050983	0.050983	0.050983	0.050659	0.050659	0.050659
0.05	0.98471	0.98471	0.98471	0.9847	0.9847	0.9847	0.053282	0.053282	0.053282	0.052077	0.052077	0.052077	0.050962	0.050962	0.050962	0.050648	0.050648	0.050648
0.05	0.98479	0.98479	0.98479	0.98479	0.98479	0.98479	0.053256	0.053256	0.053256	0.052061	0.052061	0.052061	0.050942	0.050942	0.050942	0.050637	0.050637	0.050637
0.05	0.98497	0.98497	0.98497	0.98497	0.98497	0.98497	0.053224	0.053224	0.053224	0.052044	0.052044	0.052044	0.050927	0.050927	0.050927	0.050628	0.050628	0.050628
0.05	0.98468	0.98468	0.98468	0.98468	0.98468	0.98468	0.053186	0.053186	0.053186	0.052026	0.052026	0.052026	0.050913	0.050913	0.050913	0.050619	0.050619	0.050619
0.05	0.98462	0.98462	0.98462	0.98462	0.98462	0.98462	0.053143	0.053143	0.053143	0.052006	0.052006	0.052006	0.050898	0.050898	0.050898	0.050611	0.050611	0.050611
0.05	0.98472	0.98472	0.98472	0.98471	0.98471	0.98471	0.053097	0.053097	0.053097	0.051986	0.051986	0.051986	0.050884	0.050884	0.050884	0.050604	0.050604	0.050604
0.05	0.98473	0.98473	0.98473	0.98473	0.98473	0.98473	0.053053	0.053053	0.053053	0.051967	0.051967	0.051967	0.050871	0.050871	0.050871	0.050597	0.050597	0.050597
0.05	0.9847	0.9847	0.9847	0.9847	0.9847	0.9847	0.053011	0.053011	0.053011	0.05195	0.05195	0.05195	0.050859	0.050859	0.050859	0.050591	0.050591	0.050591
0.05	0.98448	0.98448	0.98448	0.98448	0.98448	0.98448	0.052974	0.052974	0.052974	0.051935	0.051935	0.051935	0.050848	0.050848	0.050848	0.050586	0.050586	0.050586
0.05	0.98421	0.98421	0.98421	0.9842	0.9842	0.9842	0.052943	0.052943	0.052943	0.051922	0.051922	0.051922	0.050837	0.050837	0.050837	0.050582	0.050582	0.050582
0.05	0.98377	0.98377	0.98377	0.90211	0.90211	0.90211	0.052916	0.052916	0.052916	0.051911	0.051911	0.051911	0.050827	0.050827	0.050827	0.050578	0.050578	0.050578
0.05	0.73627	0.73627	0.73627	0.65275	0.65275	0.65275	0.052892	0.052892	0.052892	0.051903	0.051903	0.051903	0.050818	0.050818	0.050818	0.050575	0.050575	0.050575
0.05	0.53612	0.53612	0.53612	0.60803	0.60803	0.60803	0.052866	0.052866	0.052866	0.051895	0.051895	0.051895	0.05081	0.05081	0.05081	0.050572	0.050572	0.050572
0.05	0.4816	0.4816	0.4816	0.55452	0.55452	0.55452	0.052841	0.052841	0.052841	0.051887	0.051887	0.051887	0.050805	0.050805	0.050805	0.05057	0.05057	0.05057
0.05	0.4538	0.4538	0.4538	0.49916	0.49916	0.49916	0.052818	0.052818	0.052818	0.051879	0.051879	0.051879	0.050801	0.050801	0.050801	0.050569	0.050569	0.050569
0.05	0.43263	0.43263	0.43263	0.45483	0.45483	0.45483	0.052799	0.052799	0.052799	0.051874	0.051874	0.051874	0.050798	0.050798	0.050798	0.050567	0.050567	0.050567
0.05	0.41114	0.41114	0.41114	0.40785	0.40785	0.40785	0.052781	0.052781	0.052781	0.051872	0.051872	0.051872	0.050797	0.050797	0.050797	0.050567	0.050567	0.050567
0.05	0.38608	0.38608	0.38608	0.35805	0.35805	0.35805	0.052757	0.052757	0.052757	0.051869	0.051869	0.051869	0.050799	0.050799	0.050799	0.050567	0.050567	0.050567
0.05	0.35447	0.35447	0.35447	0.30334	0.30334	0.30334	0.052716	0.052716	0.052716	0.051861	0.051861	0.051861	0.050799	0.050799	0.050799	0.050568	0.050568	0.050568
0.05	0.31334	0.31334	0.31334	0.24301	0.24301	0.24301	0.05266	0.05266	0.05266	0.051844	0.051844	0.051844	0.050798	0.050798	0.050798	0.050568	0.050568	0.050568
0.05	0.26159	0.26159	0.26159	0.18138	0.18138	0.18138	0.052604	0.052604	0.052604	0.051822	0.051822	0.051822	0.050797	0.050797	0.050797	0.050567	0.050567	0.050567
0.05	0.20304	0.20304	0.20304	0.13411	0.13411	0.13411	0.052553	0.052553	0.052553	0.051795	0.051795	0.051795	0.050797	0.050797	0.050797	0.050567	0.050567	0.050567
0.05	0.14661	0.14661	0.14661	0.099324	0.099324	0.099324	0.052513	0.052513	0.052513	0.051769	0.051769	0.051769	0.050797	0.050797	0.050797	0.050567	0.050567	0.050567
0.05	0.1019	0.1019	0.1019	0.073809	0.073809	0.073809	0.05245	0.05245	0.05245	0.051714	0.051714	0.051714	0.050783	0.050783	0.050783	0.050555	0.050555	0.050555
0.05	0.074304	0.074304	0.074304	0.06077	0.06077	0.06077	0.05195	0.05195	0.05195	0.051311	0.051311	0.051311	0.050575	0.050575	0.050575	0.050416	0.050416	0.050416
0.05	0.062191	0.062191	0.062191	0.05648	0.05648	0.05648	0.041113	FALSE	0	0.040919	FALSE	0	0.040943	FALSE	0	0.040965	FALSE	0
0.05	0.058536	0.058536	0.058536	0.05539	0.05539	0.05539	0.012546	FALSE	0	0.0095743	FALSE	0	0.0091668	FALSE	0	0.0091892	FALSE	0
0.05	0.056901	0.056901	0.056901	0.054659	0.054659	0.054659	0	FALSE	0	0	FALSE	0	0	FALSE	0	0	FALSE	0
0.05	0	FALSE	0	0	FALSE	0	0	FALSE	0	0	FALSE	0	0	FALSE	0	0	FALSE	0
0.05	0	FALSE	0	0	FALSE	0	0	FALSE	0	0	FALSE	0	0	FALSE	0	0	FALSE	0
0.05	0	FALSE	0	0	FALSE	0	0	FALSE	0	0	FALSE	0	0	FALSE	0	0	FALSE	0
0.05	0	FALSE	0	0	FALSE	0	0	FALSE	0	0	FALSE	0	6.8983e-05	FALSE	0	3.1715e-07	FALSE	0
0.05	0	FALSE	0	0	FALSE	0	0	FALSE	0	0	FALSE	0	0	FALSE	0	0	FALSE	0
0.05	0	FALSE	0	0	FALSE	0	0	FALSE	0	0	FALSE	0	0	FALSE	0	0	FALSE	0
0.05	0	FALSE	0	0	FALSE	0	0	FALSE	0	0	FALSE	0	0	FALSE	0	0	FALSE	0
0.05	0	FALSE	0	0	FALSE	0	0	FALSE	0	0	FALSE	0	0	FALSE	0	0	FALSE	0
0.05	0	FALSE	0	0	FALSE	0	0	FALSE	0	0	FALSE	0	0	FALSE	0	0	FALSE	0
0.05	0	FALSE	0	0	FALSE	0	0	FALSE	0	0	FALSE	0	0	FALSE	0	0	FALSE	0
0.05	0	FALSE	0	0	FALSE	0	0	FALSE	0	0	FALSE	0	0	FALSE	0	0	FALSE	0
0.05	0	FALSE	0	0	FALSE	0	0	FALSE	0	0	FALSE	0	0	FALSE	0	0	FALSE	0
0.05	0	FALSE	0	0	FALSE	0	0	FALSE	0	0	FALSE	0	0	FALSE	0	0	FALSE	0
0.05	0	FALSE	0	0	FALSE	0	0	FALSE	0	0	FALSE	0	0	FALSE	0	0	FALSE	0
0.05	0	FALSE	0	0	FALSE	0	0	FALSE	0	0	FALSE	0	0	FALSE	0	0	FALSE	0
0.05	0	FALSE	0	0	FALSE	0	0	FALSE	0	0	FALSE	0	0	FALSE	0	0	FALSE	0
0.05	0	FALSE	0	0	FALSE	0	0	FALSE	0	0	FALSE	0	0	FALSE	0	0	FALSE	0
0.05	0	FALSE	0	0	FALSE	0	0	FALSE	0	0	FALSE	0	0	FALSE	0	0	FALSE	0
0.05	0	FALSE	0	0	FALSE	0	0	FALSE	0	0	FALSE	0	0	FALSE	0	0	FALSE	0
0.05	0	FALSE	0	0	FALSE	0	0	FALSE	0	0	FALSE	0	0	FALSE	0	0	FALSE	0
0.05	0	FALSE	0	0	FALSE	0	0	FALSE	0	0	FALSE	0	0	FALSE	0	0	FALSE	0
0.05	0	FALSE	0	0	FALSE	0	0	FALSE	0	0	FALSE	0	0	FALSE	0	0	FALSE	0
0.05	0	FALSE	0	0	FALSE	0	0	FALSE	0	0	FALSE	0	0	FALSE	0	0	FALSE	0
0.05	0	FALSE	0	0	FALSE	0	0	FALSE	0	0	FALSE	0	0	FALSE	0	0	FALSE	0
0.05	0	FALSE	0	0	FALSE	0	0	FALSE	0	0	FALSE	0	0	FALSE	0	0	FALSE	0
0.05	0	FALSE	0	0	FALSE	0	0	FALSE	0	0	FALSE	0	0	FALSE	0	0	FALSE	0
0.05	0	FALSE	0	0	FALSE	0	0	FALSE	0	0	FALSE	0	0	FALSE	0	0	FALSE	0
0.05	0	FALSE	0	0	FALSE	0	0	FALSE	0	0	FALSE	0	0	FALSE	0	0	FALSE	0
0.05	0	FALSE	0	0	FALSE	0	0	FALSE	0	0	FALSE	0	0	FALSE	0	0	FALSE	0
0.05	0	FALSE	0	0	FALSE	0	0	FALSE	0	0	FALSE	0	0	FALSE	0	0	FALSE	0
0.05	0	FALSE	0	0	FALSE	0	0	FALSE	0	0	FALSE	0	0	FALSE	0	0	FALSE	0
0.05	0	FALSE	0	0	FALSE	0	0	FALSE	0	0	FALSE	0	0	FALSE	0	0	FALSE	0
0.05	0	FALSE	0	0	FALSE	0	0	FALSE	0	0	FALSE	0	0	FALSE	0	0	FALSE	0
0.05	0	FALSE	0	0	FALSE	0	0	FALSE	0	0	FALSE	0	0	FALSE	0	0	FALSE	0
0.05	0	FALSE	0	0	FALSE	0	0	FALSE	0	0	FALSE	0	0	FALSE	0	0	FALSE	0
0.05	0	FALSE	0	0	FALSE	0	0	FALSE	0	0	FALSE	0	0	FALSE	0	0	FALSE	0
0.05	0	FALSE	0	0	FALSE	0	0	FALSE	0	0	FALSE	0	0	FALSE	0	0	FALSE	0
0.05	0	FALSE	0	0	FALSE	0	0	FALSE	0	0	FALSE	0	0	FALSE	0	0	FALSE	0
0.05	0	FALSE	0	0	FALSE	0	0	FALSE	0	0	FALSE	0	0	FALSE	0	0	FALSE	0
0.05	0	FALSE	0	0	FALSE	0	0	FALSE	0	0	FALSE	0	0	FALSE	0	0	FALSE	0
0.05	0	FALSE	0	0	FALSE	0	0	FALSE	0	0	FALSE	0	0	FALSE	0	0	FALSE	0
0.05	0	FALSE	0	0	FALSE	0	0	FALSE	0	0	FALSE	0	0	FALSE	0	0	FALSE	0
0.05	0	FALSE	0	0	FALSE	0	0	FALSE	0	0	FALSE	0	0	FALSE	0	0	FALSE	0
0.05	0.96924	0.96924	0.96924	0.96924	0.96924	0.96924	0.052652	0.052652	0.052652	0.052118	0.052118	0.052118	0.051163	0.051163	0.051163	0.050904	0.050904	0.050904
0.05	0.98079	0.98079	0.98079	0.98079	0.98079	0.98079	0.052654	0.052654	0.052654	0.052118	0.052118	0.052118	0.051157	0.051157	0.051157	0.050898	0.050898	0.050898
0.05	0.9825	0.9825	0.9825	0.9825	0.9825	0.9825	0.052658	0.052658	0.052658	0.052117	0.052117	0.052117	0.051147	0.051147	0.051147	0.050889	0.050889	0.050889
0.05	0.98331	0.98331	0.98331	0.98331	0.98331	0.98331	0.052665	0.052665	0.052665	0.052117	0.052117	0.052117	0.051132	0.051132	0.051132	0.050876	0.050876	0.050876
0.05	0.98359	0.98359	0.98359	0.98359	0.98359	0.98359	0.052672	0.052672	0.052672	0.052115	0.052115	0.052115	0.051114	0.051114	0.051114	0.050861	0.050861	0.050861
0.05	0.98395	0.98395	0.98395	0.98395	0.98395	0.98395	0.05268	0.05268	0.05268	0.052112	0.052112	0.052112	0.051093	0.051093	0.051093	0.050844	0.050844	0.050844
0.05	0.98402	0.98402	0.98402	0.98402	0.98402	0.98402	0.052689	0.052689	0.052689	0.052107	0.052107	0.052107	0.051072	0.051072	0.051072	0.050826	0.050826	0.050826
0.05	0.98421	0.98421	0.98421	0.98421	0.98421	0.98421	0.052698	0.052698	0.052698	0.052101	0.052101	0.052101	0.051049	0.051049	0.051049	0.050808	0.050808	0.050808
0.05	0.98434	0.98434	0.98434	0.98433	0.98433	0.98433	0.052706	0.052706	0.052706	0.052092	0.052092	0.052092	0.051025	0.051025	0.051025	0.050789	0.050789	0.050789
0.05	0.98453	0.98453	0.98453	0.98452	0.98452	0.98452	0.052712	0.052712	0.052712	0.052081	0.052081	0.052081	0.051002	0.051002	0.051002	0.050769	0.050769	0.050769
0.05	0.98444	0.98444	0.98444	0.98444	0.98444	0.98444	0.052717	0.052717	0.052717	0.052067	0.052067	0.052067	0.05098	0.05098	0.05098	0.05075	0.05075	0.05075
0.05	0.98448	0.98448	0.98448	0.98447	0.98447	0.98447	0.05272	0.05272	0.05272	0.052049	0.052049	0.052049	0.050958	0.050958	0.050958	0.050731	0.050731	0.050731
0.05	0.98474	0.98474	0.98474	0.98473	0.98473	0.98473	0.052721	0.052721	0.052721	0.052028	0.052028	0.052028	0.050938	0.050938	0.050938	0.050712	0.050712	0.050712
0.05	0.98474	0.98474	0.98474	0.98473	0.98473	0.98473	0.05272	0.05272	0.05272	0.052004	0.052004	0.052004	0.050919	0.050919	0.050919	0.050693	0.050693	0.050693
0.05	0.98467	0.98467	0.98467	0.98467	0.98467	0.98467	0.052717	0.052717	0.052717	0.051977	0.051977	0.051977	0.050901	0.050901	0.050901	0.050675	0.050675	0.050675
0.05	0.98428	0.98428	0.98428	0.98428	0.98428	0.98428	0.052713	0.052713	0.052713	0.051947	0.051947	0.051947	0.050886	0.050886	0.050886	0.050656	0.050656	0.050656
0.05	0.98483	0.98483	0.98483	0.98482	0.98482	0.98482	0.052708	0.052708	0.052708	0.051915	0.051915	0.051915	0.050871	0.050871	0.050871	0.050639	0.050639	0.050639
0.05	0.98477	0.98477	0.98477	0.98477	0.98477	0.98477	0.052702	0.052702	0.052702	0.051882	0.051882	0.051882	0.050858	0.050858	0.050858	0.050622	0.050622	0.050622
0.05	0.98444	0.98444	0.98444	0.98444	0.98444	0.98444	0.052696	0.052696	0.052696	0.051849	0.051849	0.051849	0.050847	0.050847	0.050847	0.050605	0.050605	0.050605
0.05	0.98468	0.98468	0.98468	0.98467	0.98467	0.98467	0.052691	0.052691	0.052691	0.051815	0.051815	0.051815	0.050836	0.050836	0.050836	0.050589	0.050589	0.050589
0.05	0.98456	0.98456	0.98456	0.98456	0.98456	0.98456	0.052685	0.052685	0.052685	0.051783	0.051783	0.051783	0.050826	0.050826	0.050826	0.050573	0.050573	0.050573
0.05	0.98485	0.98485	0.98485	0.98485	0.98485	0.98485	0.05268	0.05268	0.05268	0.051753	0.051753	0.051753	0.050816	0.050816	0.050816	0.050559	0.050559	0.050559
0.05	0.98484	0.98484	0.98484	0.98484	0.98484	0.98484	0.052675	0.052675	0.052675	0.051725	0.051725	0.051725	0.050806	0.050806	0.050806	0.050545	0.050545	0.050545
0.05	0.98426	0.98426	0.98426	0.98426	0.98426	0.98426	0.052669	0.052669	0.052669	0.051699	0.051699	0.051699	0.050796	0.050796	0.050796	0.050532	0.050532	0.050532
0.05	0.98469	0.98469	0.98469	0.98469	0.98469	0.98469	0.052662	0.052662	0.052662	0.051676	0.051676	0.051676	0.050786	0.050786	0.050786	0.050519	0.050519	0.050519
0.05	0.98495	0.98495	0.98495	0.98494	0.98494	0.98494	0.052654	0.052654	0.052654	0.051655	0.051655	0.051655	0.050774	0.050774	0.050774	0.050508	0.050508	0.050508
0.05	0.98393	0.98393	0.98393	0.98393	0.98393	0.98393	0.052644	0.052644	0.052644	0.051636	0.051636	0.051636	0.050761	0.050761	0.050761	0.050497	0.050497	0.050497
0.05	0.98427	0.98427	0.98427	0.98427	0.98427	0.98427	0.05263	0.05263	0.05263	0.051618	0.051618	0.051618	0.050746	0.050746	0.050746	0.050488	0.050488	0.050488
0.05	0.98433	0.98433	0.98433	0.98433	0.98433	0.98433	0.052613	0.052613	0.052613	0.051602	0.051602	0.051602	0.050731	0.050731	0.050731	0.050479	0.050479	0.050479
0.05	0.98405	0.98405	0.98405	0.98405	0.98405	0.98405	0.052591	0.052591	0.052591	0.051586	0.051586	0.051586	0.050716	0.050716	0.050716	0.050471	0.050471	0.050471
0.05	0.98405	0.98405	0.98405	0.98404	0.98404	0.98404	0.052563	0.052563	0.052563	0.05157	0.05157	0.05157	0.050701	0.050701	0.050701	0.050464	0.050464	0.050464
0.05	0.98419	0.98419	0.98419	0.98419	0.98419	0.98419	0.052531	0.052531	0.052531	0.051554	0.051554	0.051554	0.050688	0.050688	0.050688	0.050458	0.050458	0.050458
0.05	0.98354	0.98354	0.98354	0.98353	0.98353	0.98353	0.052494	0.052494	0.052494	0.051538	0.051538	0.051538	0.050677	0.050677	0.050677	0.050453	0.050453	0.050453
0.05	0.9834	0.9834	0.9834	0.9834	0.9834	0.9834	0.052454	0.052454	0.052454	0.051522	0.051522	0.051522	0.050666	0.050666	0.050666	0.050448	0.050448	0.050448
0.05	0.98342	0.98342	0.98342	0.98342	0.98342	0.98342	0.052415	0.052415	0.052415	0.051506	0.051506	0.051506	0.050656	0.050656	0.050656	0.050444	0.050444	0.050444
0.05	0.9824	0.9824	0.9824	0.98239	0.98239	0.98239	0.052377	0.052377	0.052377	0.051492	0.051492	0.051492	0.050646	0.050646	0.050646	0.050441	0.050441	0.050441
0.05	0.98221	0.98221	0.98221	0.98221	0.98221	0.98221	0.052342	0.052342	0.052342	0.051479	0.051479	0.051479	0.050638	0.050638	0.050638	0.050438	0.050438	0.050438
0.05	0.98157	0.98157	0.98157	0.98157	0.98157	0.98157	0.052313	0.052313	0.052313	0.051468	0.051468	0.051468	0.05063	0.05063	0.05063	0.050435	0.050435	0.050435
0.05	0.97951	0.97951	0.97951	0.69147	0.69147	0.69147	0.052289	0.052289	0.052289	0.051459	0.051459	0.051459	0.050623	0.050623	0.050623	0.050433	0.050433	0.050433
0.05	0.64741	0.64741	0.64741	0.47439	0.47439	0.47439	0.052272	0.052272	0.052272	0.051452	0.051452	0.051452	0.050617	0.050617	0.050617	0.050431	0.050431	0.050431
0.05	0.48075	0.48075	0.48075	0.33753	0.33753	0.33753	0.052259	0.052259	0.052259	0.051449	0.051449	0.051449	0.050612	0.050612	0.050612	0.05043	0.05043	0.05043
0.05	0.40708	0.40708	0.40708	0.25226	0.25226	0.25226	0.052242	0.052242	0.052242	0.051448	0.051448	0.051448	0.050607	0.050607	0.050607	0.050429	0.050429	0.050429
0.05	0.353	0.353	0.353	0.18728	0.18728	0.18728	0.052221	0.052221	0.052221	0.051447	0.051447	0.051447	0.050604	0.050604	0.050604	0.050428	0.050428	0.050428
0.05	0.30349	0.30349	0.30349	0.1439	0.1439	0.1439	0.052201	0.052201	0.052201	0.051447	0.051447	0.051447	0.050601	0.050601	0.050601	0.050427	0.050427	0.050427
0.05	0.25441	0.25441	0.25441	0.11487	0.11487	0.11487	0.052191	0.052191	0.052191	0.051449	0.051449	0.051449	0.050601	0.050601	0.050601	0.050427	0.050427	0.050427
0.05	0.20554	0.20554	0.20554	0.09145	0.09145	0.09145	0.052185	0.052185	0.052185	0.051452	0.051452	0.051452	0.050601	0.050601	0.050601	0.050427	0.050427	0.050427
0.05	0.15918	0.15918	0.15918	0.07326	0.07326	0.07326	0.052176	0.052176	0.052176	0.051455	0.051455	0.051455	0.050602	0.050602	0.050602	0.050428	0.050428	0.050428
0.05	0.11904	0.11904	0.11904	0.063017	0.063017	0.063017	0.052157	0.052157	0.052157	0.051456	0.051456	0.051456	0.050603	0.050603	0.050603	0.050428	0.050428	0.050428
0.05	0.088848	0.088848	0.088848	0.058999	0.058999	0.058999	0.052111	0.052111	0.052111	0.05145	0.05145	0.05145	0.050605	0.050605	0.050605	0.050428	0.050428	0.050428
0.05	0.070537	0.070537	0.070537	0.057136	0.057136	0.057136	0.052048	0.052048	0.052048	0.051439	0.051439	0.051439	0.050608	0.050608	0.050608	0.050429	0.050429	0.050429
0.05	0.062233	0.062233	0.062233	0.056034	0.056034	0.056034	0.051981	0.051981	0.051981	0.051423	0.051423	0.051423	0.050611	0.050611	0.050611	0.050431	0.050431	0.050431
0.05	0.059006	0.059006	0.059006	0.055357	0.055357	0.055357	0.051925	0.051925	0.051925	0.051403	0.051403	0.051403	0.050615	0.050615	0.050615	0.050434	0.050434	0.050434
0.05	0.057601	0.057601	0.057601	0.054952	0.054952	0.054952	0.051813	0.051813	0.051813	0.051331	0.051331	0.051331	0.050594	0.050594	0.050594	0.050422	0.050422	0.050422
0.05	0.056747	0.056747	0.056747	0.054629	0.054629	0.054629	0.010767	FALSE	0	0.010949	FALSE	0	0.011297	FALSE	0	0.011375	FALSE	0
0.05	0.031796	FALSE	0	0.032085	FALSE	0	0	FALSE	0	0	FALSE	0	0.00012145	FALSE	0	0.00016281	FALSE	0
0.05	0	FALSE	0	0	FALSE	0	0	FALSE	0	0	FALSE	0	4.4802e-05	FALSE	0	6.071e-05	FALSE	0
0.05	0	FALSE	0	0	FALSE	0	0	FALSE	0	0	FALSE	0	0	FALSE	0	0	FALSE	0
0.05	0	FALSE	0	0	FALSE	0	0	FALSE	0	0	FALSE	0	0	FALSE	0	0	FALSE	0
0.05	0	FALSE	0	0	FALSE	0	0	FALSE	0	0	FALSE	0	0	FALSE	0	0	FALSE	0
0.05	0	FALSE	0	0	FALSE	0	0	FALSE	0	0	FALSE	0	0	FALSE	0	0	FALSE	0
0.05	0	FALSE	0	0	FALSE	0	0	FALSE	0	0	FALSE	0	0	FALSE	0	0	FALSE	0
0.05	0	FALSE	0	0	FALSE	0	0	FALSE	0	0	FALSE	0	0	FALSE	0	0	FALSE	0
0.05	0	FALSE	0	0	FALSE	0	0	FALSE	0	0	FALSE	0	0	FALSE	0	0	FALSE	0
0.05	0	FALSE	0	0	FALSE	0	0	FALSE	0	0	FALSE	0	0	FALSE	0	0	FALSE	0
0.05	0	FALSE	0	0	FALSE	0	0	FALSE	0	0	FALSE	0	0	FALSE	0	0	FALSE	0
0.05	0	FALSE	0	0	FALSE	0	0	FALSE	0	0	FALSE	0	0	FALSE	0	0	FALSE	0
0.05	0	FALSE	0	0	FALSE	0	0	FALSE	0	0	FALSE	0	0	FALSE	0	0	FALSE	0
0.05	0	FALSE	0	0	FALSE	0	0	FALSE	0	0	FALSE	0	0	FALSE	0	0	FALSE	0
0.05	0	FALSE	0	0	FALSE	0	0	FALSE	0	0	FALSE	0	0	FALSE	0	0	FALSE	0
0.05	0	FALSE	0	0	FALSE	0	0	FALSE	0	0	FALSE	0	0	FALSE	0	0	FALSE	0
0.05	0	FALSE	0	0	FALSE	0	0	FALSE	0	0	FALSE	0	0	FALSE	0	0	FALSE	0
0.05	0	FALSE	0	0	FALSE	0	0	FALSE	0	0	FALSE	0	0	FALSE	0	0	FALSE	0
0.05	0	FALSE	0	0	FALSE	0	0	FALSE	0	0	FALSE	0	0	FALSE	0	0	FALSE	0
0.05	0	FALSE	0	0	FALSE	0	0	FALSE	0	0	FALSE	0	0	FALSE	0	0	FALSE	0
0.05	0	FALSE	0	0	FALSE	0	0	FALSE	0	0	FALSE	0	0	FALSE	0	0	FALSE	0
0.05	0	FALSE	0	0	FALSE	0	0	FALSE	0	0	FALSE	0	0	FALSE	0	0	FALSE	0
0.05	0	FALSE	0	0	FALSE	0	0	FALSE	0	0	FALSE	0	0	FALSE	0	0	FALSE	0
0.05	0	FALSE	0	0	FALSE	0	0	FALSE	0	0	FALSE	0	0	FALSE	0	0	FALSE	0
0.05	0	FALSE	0	0	FALSE	0	0	FALSE	0	0	FALSE	0	0	FALSE	0	0	FALSE	0
0.05	0	FALSE	0	0	FALSE	0	0	FALSE	0	0	FALSE	0	0	FALSE	0	0	FALSE	0
0.05	0	FALSE	0	0	FALSE	0	0	FALSE	0	0	FALSE	0	0	FALSE	0	0	FALSE	0
0.05	0	FALSE	0	0	FALSE	0	0	FALSE	0	0	FALSE	0	0	FALSE	0	0	FALSE	0
0.05	0	FALSE	0	0	FALSE	0	0	FALSE	0	0	FALSE	0	0	FALSE	0	0	FALSE	0
0.05	0	FALSE	0	0	FALSE	0	0	FALSE	0	0	FALSE	0	0	FALSE	0	0	FALSE	0
0.05	0	FALSE	0	0	FALSE	0	0	FALSE	0	0	FALSE	0	0	FALSE	0	0	FALSE	0
0.05	0	FALSE	0	0	FALSE	0	0	FALSE	0	0	FALSE	0	0	FALSE	0	0	FALSE	0
0.05	0	FALSE	0	0	FALSE	0	0	FALSE	0	0	FALSE	0	0	FALSE	0	0	FALSE	0
0.05	0	FALSE	0	0	FALSE	0	0	FALSE	0	0	FALSE	0	0	FALSE	0	0	FALSE	0
0.05	0	FALSE	0	0	FALSE	0	0	FALSE	0	0	FALSE	0	0	FALSE	0	0	FALSE	0
0.05	0	FALSE	0	0	FALSE	0	0	FALSE	0	0	FALSE	0	0	FALSE	0	0	FALSE	0
0.05	0	FALSE	0	0	FALSE	0	0	FALSE	0	0	FALSE	0	0	FALSE	0	0	FALSE	0
0.05	0	FALSE	0	0	FALSE	0	0	FALSE	0	0	FALSE	0	0	FALSE	0	0	FALSE	0
0.05	0	FALSE	0	0	FALSE	0	0	FALSE	0	0	FALSE	0	0	FALSE	0	0	FALSE	0
0.05	0	FALSE	0	0	FALSE	0	0	FALSE	0	0	FALSE	0	0	FALSE	0	0	FALSE	0
0.05	0	FALSE	0	0	FALSE	0	0	FALSE	0	0	FALSE	0	0	FALSE	0	0	FALSE	0
0.05	0	FALSE	0	0	FALSE	0	0	FALSE	0	0	FALSE	0	0	FALSE	0	0	FALSE	0
0.05	0	FALSE	0	0	FALSE	0	0	FALSE	0	0	FALSE	0	0	FALSE	0	0	FALSE	0
0.05	0	FALSE	0	0	FALSE	0	0	FALSE	0	0	FALSE	0	0	FALSE	0	0	FALSE	0
0.05	0	FALSE	0	0	FALSE	0	0	FALSE	0	0	FALSE	0	0	FALSE	0	0	FALSE	0
0.05	0	FALSE	0	0	FALSE	0	0	FALSE	0	0	FALSE	0	0	FALSE	0	0	FALSE	0
