# Supplementary material for: CO2 geological storage site selection and long-term potential assessment framework based on TOUGH2/ECO2N
Source: PLoS One. 2025 Apr 24;20(4):e0321715. doi: 10.1371/journal.pone.0321715 (PMC12021137; doi:10.1371/journal.pone.0321715)
Supplement: S1 File — (ZIP) [file pone.0321715.s001.zip › suanliang/1/气相/1000a.xlsx]

## Sheet: Sheet1
体积				MID提取中间几位（体积）	孔隙度φ		SS	1-SS	SG	DG	YH2OG	1-YH2OG	气相	气相质量	残余气相饱和度Sgr
A1	1	10.1767E+000.1767E-01	10.1767E+000.1767E-01	0.1767E+00	0.28	1	0	1	0.28758	660.35	0.0042138	0.995786	9.35607	1.56064e+10	0.05
A1	2	10.6023E+000.6023E-01	10.6023E+000.6023E-01	0.6023E+00	0.28	1	0	1	0.28758	660.35	0.0042165	0.995784	31.891		0.05
A1	3	10.1156E+010.1156E+00	10.1156E+010.1156E+00	0.1156E+01	0.28	1	0	1	0.28758	660.35	0.0042196	0.99578	61.2086		0.05
A1	4	10.1867E+010.1867E+00	10.1867E+010.1867E+00	0.1867E+01	0.28	1	0	1	0.28758	660.35	0.0042224	0.995778	98.8548		0.05
A1	5	10.2774E+010.2774E+00	10.2774E+010.2774E+00	0.2774E+01	0.28	1	0	1	0.28758	660.35	0.0042247	0.995775	146.879		0.05
A1	6	10.3922E+010.3922E+00	10.3922E+010.3922E+00	0.3922E+01	0.28	1	0	1	0.28758	660.35	0.0042268	0.995773	207.663		0.05
A1	7	10.5367E+010.5367E+00	10.5367E+010.5367E+00	0.5367E+01	0.28	1	0	1	0.28758	660.35	0.0042285	0.995772	284.173		0.05
A1	8	10.7177E+010.7177E+00	10.7177E+010.7177E+00	0.7177E+01	0.28	1	0	1	0.28757	660.35	0.00423	0.99577	379.995		0.05
A1	9	10.9433E+010.9433E+00	10.9433E+010.9433E+00	0.9433E+01	0.28	1	0	1	0.28757	660.35	0.0042314	0.995769	499.441		0.05
A1	10	10.1224E+020.1224E+01	10.1224E+020.1224E+01	0.1224E+02	0.28	1	0	1	0.28756	660.35	0.0042326	0.995767	648.037		0.05
A1	11	10.1571E+020.1571E+01	10.1571E+020.1571E+01	0.1571E+02	0.28	1	0	1	0.28756	660.35	0.0042337	0.995766	831.753		0.05
A1	12	10.2000E+020.2000E+01	10.2000E+020.2000E+01	0.2000E+02	0.28	1	0	1	0.28755	660.35	0.0042347	0.995765	1058.85		0.05
A1	13	10.2528E+020.2528E+01	10.2528E+020.2528E+01	0.2528E+02	0.28	1	0	1	0.28754	660.35	0.0042357	0.995764	1338.33		0.05
A1	14	10.3178E+020.3178E+01	10.3178E+020.3178E+01	0.3178E+02	0.28	1	0	1	0.28753	660.35	0.0042366	0.995763	1682.39		0.05
A1	15	10.3976E+020.3976E+01	10.3976E+020.3976E+01	0.3976E+02	0.28	1	0	1	0.28751	660.35	0.0042375	0.995762	2104.69		0.05
A1	16	10.4955E+020.4955E+01	10.4955E+020.4955E+01	0.4955E+02	0.28	1	0	1	0.2875	660.35	0.0042383	0.995762	2622.82		0.05
A1	17	10.6152E+020.6152E+01	10.6152E+020.6152E+01	0.6152E+02	0.28	1	0	1	0.28748	660.35	0.0042392	0.995761	3256.2		0.05
A1	18	10.7616E+020.7616E+01	10.7616E+020.7616E+01	0.7616E+02	0.28	1	0	1	0.28746	660.35	0.00424	0.99576	4030.8		0.05
A1	19	10.9404E+020.9404E+01	10.9404E+020.9404E+01	0.9404E+02	0.28	1	0	1	0.28743	660.35	0.0042407	0.995759	4976.58		0.05
A1	20	10.1159E+030.1159E+02	10.1159E+030.1159E+02	0.1159E+03	0.28	1	0	1	0.2874	660.35	0.0042415	0.995758	6132.77		0.05
A1	21	10.1424E+030.1424E+02	10.1424E+030.1424E+02	0.1424E+03	0.28	1	0	1	0.28737	660.35	0.0042423	0.995758	7534.2		0.05
A1	22	10.1748E+030.1748E+02	10.1748E+030.1748E+02	0.1748E+03	0.28	1	0	1	0.28733	660.35	0.0042431	0.995757	9247.15		0.05
A1	23	10.2142E+030.2142E+02	10.2142E+030.2142E+02	0.2142E+03	0.28	1	0	1	0.28728	660.35	0.004244	0.995756	11329.5		0.05
A1	24	10.2622E+030.2622E+02	10.2622E+030.2622E+02	0.2622E+03	0.28	1	0	1	0.28723	660.35	0.0042448	0.995755	13865.9		0.05
A1	25	10.3204E+030.3204E+02	10.3204E+030.3204E+02	0.3204E+03	0.28	1	0	1	0.28716	660.35	0.0042457	0.995754	16939.5		0.05
A1	26	10.3912E+030.3912E+02	10.3912E+030.3912E+02	0.3912E+03	0.28	1	0	1	0.28709	660.35	0.0042466	0.995753	20677.6		0.05
A1	27	10.4772E+030.4772E+02	10.4772E+030.4772E+02	0.4772E+03	0.28	1	0	1	0.28702	660.35	0.0042476	0.995752	25217.2		0.05
A1	28	10.5816E+030.5816E+02	10.5816E+030.5816E+02	0.5816E+03	0.28	1	0	1	0.28693	660.35	0.0042486	0.995751	30724.4		0.05
A1	29	10.7082E+030.7082E+02	10.7082E+030.7082E+02	0.7082E+03	0.28	1	0	1	0.28683	660.35	0.0042496	0.99575	37399.3		0.05
A1	30	10.8619E+030.8619E+02	10.8619E+030.8619E+02	0.8619E+03	0.28	1	0	1	0.28672	660.35	0.0042507	0.995749	45498.5		0.05
A1	31	10.1048E+040.1048E+03	10.1048E+040.1048E+03	0.1048E+04	0.28	1	0	1	0.2866	660.35	0.0042518	0.995748	55299.2		0.05
A1	32	10.1274E+040.1274E+03	10.1274E+040.1274E+03	0.1274E+04	0.28	1	0	1	0.28647	660.35	0.0042528	0.995747	67193.9		0.05
A1	33	10.1548E+040.1548E+03	10.1548E+040.1548E+03	0.1548E+04	0.28	1	0	1	0.28633	660.35	0.0042539	0.995746	81605.4		0.05
A1	34	10.1880E+040.1880E+03	10.1880E+040.1880E+03	0.1880E+04	0.28	1	0	1	0.28619	660.35	0.004255	0.995745	99058.7		0.05
A1	35	10.2282E+040.2282E+03	10.2282E+040.2282E+03	0.2282E+04	0.28	1	0	1	0.28604	660.35	0.004256	0.995744	120177		0.05
A1	36	10.2768E+040.2768E+03	10.2768E+040.2768E+03	0.2768E+04	0.28	1	0	1	0.28588	660.35	0.0042568	0.995743	145690		0.05
A1	37	10.3358E+040.3358E+03	10.3358E+040.3358E+03	0.3358E+04	0.28	1	0	1	0.28577	660.35	0.0042567	0.995743	176676		0.05
A1	38	10.4072E+040.4072E+03	10.4072E+040.4072E+03	0.4072E+04	0.28	1	0	1	0.28567	660.35	0.0042526	0.995747	214168		0.05
A1	39	10.4937E+040.4937E+03	10.4937E+040.4937E+03	0.4937E+04	0.28	1	0	1	0.28553	660.35	0.0042476	0.995752	259537		0.05
A1	40	10.5983E+040.5983E+03	10.5983E+040.5983E+03	0.5983E+04	0.28	1	0	1	0.28525	660.35	0.004253	0.995747	314214		0.05
A1	41	10.7250E+040.7250E+03	10.7250E+040.7250E+03	0.7250E+04	0.28	1	0	1	0.28492	660.35	0.0042565	0.995744	380313		0.05
A1	42	10.8784E+040.8784E+03	10.8784E+040.8784E+03	0.8784E+04	0.28	1	0	1	0.28458	660.35	0.0042587	0.995741	460231		0.05
A1	43	10.1064E+050.1064E+04	10.1064E+050.1064E+04	0.1064E+05	0.28	1	0	1	0.28429	660.35	0.00426	0.99574	556905		0.05
A1	44	10.1289E+050.1289E+04	10.1289E+050.1289E+04	0.1289E+05	0.28	1	0	1	0.28416	660.35	0.0042597	0.99574	674364		0.05
A1	45	10.1560E+050.1560E+04	10.1560E+050.1560E+04	0.1560E+05	0.28	1	0	1	0.28402	660.35	0.0042598	0.99574	815740		0.05
A1	46	10.1889E+050.1889E+04	10.1889E+050.1889E+04	0.1889E+05	0.28	1	0	1	0.28385	660.35	0.0042608	0.995739	987185		0.05
A1	47	10.2287E+050.2287E+04	10.2287E+050.2287E+04	0.2287E+05	0.28	1	0	1	0.28367	660.35	0.0042615	0.995738	1.19442e+06		0.05
A1	48	10.2768E+050.2768E+04	10.2768E+050.2768E+04	0.2768E+05	0.28	1	0	1	0.28357	660.35	0.0042617	0.995738	1.44512e+06		0.05
A1	49	10.3350E+050.3350E+04	10.3350E+050.3350E+04	0.3350E+05	0.28	1	0	1	0.2835	660.35	0.0042617	0.995738	1.74854e+06		0.05
A1	50	10.4055E+050.4055E+04	10.4055E+050.4055E+04	0.4055E+05	0.28	1	0	1	0.28344	660.35	0.0042617	0.995738	2.11607e+06		0.05
A1	51	10.4907E+050.4907E+04	10.4907E+050.4907E+04	0.4907E+05	0.28	1	0	1	0.28338	660.35	0.0042616	0.995738	2.56013e+06		0.05
A1	52	10.5937E+050.5937E+04	10.5937E+050.5937E+04	0.5937E+05	0.28	1	0	1	0.28332	660.35	0.0042616	0.995738	3.09686e+06		0.05
A1	53	10.7183E+050.7183E+04	10.7183E+050.7183E+04	0.7183E+05	0.28	1	0	1	0.28325	660.35	0.0042616	0.995738	3.74587e+06		0.05
A1	54	10.8691E+050.8691E+04	10.8691E+050.8691E+04	0.8691E+05	0.28	1	0	1	0.28318	660.35	0.0042616	0.995738	4.53116e+06		0.05
A1	55	10.1051E+060.1051E+05	10.1051E+060.1051E+05	0.1051E+06	0.28	1	0	1	0.28309	660.35	0.0042615	0.995738	5.47778e+06		0.05
A1	56	10.1272E+060.1272E+05	10.1272E+060.1272E+05	0.1272E+06	0.28	1	0	1	0.28296	660.35	0.0042615	0.995738	6.62658e+06		0.05
A1	57	10.1539E+060.1539E+05	10.1539E+060.1539E+05	0.1539E+06	0.28	1	0	1	0.28276	660.35	0.0042615	0.995738	8.01187e+06		0.05
A1	58	10.1861E+060.1861E+05	10.1861E+060.1861E+05	0.1861E+06	0.28	1	0	1	0.28242	660.35	0.0042615	0.995738	9.67652e+06		0.05
A1	59	10.2251E+060.2251E+05	10.2251E+060.2251E+05	0.2251E+06	0.28	1	0	1	0.28181	660.35	0.0042615	0.995738	1.16791e+07		0.05
A1	60	10.2723E+060.2723E+05	10.2723E+060.2723E+05	0.2723E+06	0.28	1	0	1	0.28066	660.35	0.0042615	0.995738	1.40704e+07		0.05
A1	61	10.3293E+060.3293E+05	10.3293E+060.3293E+05	0.3293E+06	0.28	1	0	1	0.27864	660.35	0.0042614	0.995739	1.68932e+07		0.05
A1	62	10.3983E+060.3983E+05	10.3983E+060.3983E+05	0.3983E+06	0.28	1	0	1	0.27697	660.35	0.0042614	0.995739	2.03105e+07		0.05
A1	63	10.4817E+060.4817E+05	10.4817E+060.4817E+05	0.4817E+06	0.28	1	0	1	0.27546	660.35	0.0042614	0.995739	2.44294e+07		0.05
A1	64	10.5826E+060.5826E+05	10.5826E+060.5826E+05	0.5826E+06	0.28	1	0	1	0.27397	660.35	0.0042614	0.995739	2.93867e+07		0.05
A1	65	10.7046E+060.7046E+05	10.7046E+060.7046E+05	0.7046E+06	0.28	1	0	1	0.27243	660.35	0.0042614	0.995739	3.53407e+07		0.05
A1	66	10.8521E+060.8521E+05	10.8521E+060.8521E+05	0.8521E+06	0.28	1	0	1	0.27079	660.35	0.0042614	0.995739	4.24816e+07		0.05
A1	67	10.1030E+070.1030E+06	10.1030E+070.1030E+06	0.1030E+07	0.28	1	0	1	0.26899	660.35	0.0042614	0.995739	5.10095e+07		0.05
A1	68	10.1246E+070.1246E+06	10.1246E+070.1246E+06	0.1246E+07	0.28	1	0	1	0.26702	660.35	0.0042614	0.995739	6.12547e+07		0.05
A1	69	10.1507E+070.1507E+06	10.1507E+070.1507E+06	0.1507E+07	0.28	1	0	1	0.26489	660.35	0.0042614	0.995739	7.34948e+07		0.05
A1	70	10.1822E+070.1822E+06	10.1822E+070.1822E+06	0.1822E+07	0.28	1	0	1	0.26261	660.35	0.0042614	0.995739	8.80921e+07		0.05
A1	71	10.2204E+070.2204E+06	10.2204E+070.2204E+06	0.2204E+07	0.28	1	0	1	0.2601	660.35	0.0042614	0.995739	1.05543e+08		0.05
A1	72	10.2665E+070.2665E+06	10.2665E+070.2665E+06	0.2665E+07	0.28	1	0	1	0.25735	660.35	0.0042614	0.995739	1.2627e+08		0.05
A1	73	10.3222E+070.3222E+06	10.3222E+070.3222E+06	0.3222E+07	0.28	1	0	1	0.25438	660.35	0.0042614	0.995739	1.50899e+08		0.05
A1	74	10.3896E+070.3896E+06	10.3896E+070.3896E+06	0.3896E+07	0.28	1	0	1	0.25138	660.35	0.0042614	0.995739	1.80313e+08		0.05
A1	75	10.4711E+070.4711E+06	10.4711E+070.4711E+06	0.4711E+07	0.28	1	0	1	0.24861	660.35	0.0042614	0.995739	2.1563e+08		0.05
A1	76	10.5697E+070.5697E+06	10.5697E+070.5697E+06	0.5697E+07	0.28	1	0	1	0.24652	660.35	0.0042614	0.995739	2.58569e+08		0.05
A1	77	10.6889E+070.6889E+06	10.6889E+070.6889E+06	0.6889E+07	0.28	1	0	1	0.2473	660.35	0.0042614	0.995739	3.13659e+08		0.05
A1	78	10.8330E+070.8330E+06	10.8330E+070.8330E+06	0.8330E+07	0.28	1	0	1	0.23977	660.34	0.0042614	0.995739	3.67715e+08		0.05
A1	79	10.1007E+080.1007E+07	10.1007E+080.1007E+07	0.1007E+08	0.28	1	0	1	0.23285	660.34	0.0042614	0.995739	4.31695e+08		0.05
A1	80	10.1218E+080.1218E+07	10.1218E+080.1218E+07	0.1218E+08	0.28	1	0	1	0.23829	660.34	0.0042613	0.995739	5.34348e+08		0.05
A1	81	10.1473E+080.1473E+07	10.1473E+080.1473E+07	0.1473E+08	0.28	1	0	1	0.23244	660.34	0.0042613	0.995739	6.30354e+08		0.05
A1	82	10.1781E+080.1781E+07	10.1781E+080.1781E+07	0.1781E+08	0.28	1	0	1	0.22695	660.34	0.0042613	0.995739	7.44158e+08		0.05
A1	83	10.2153E+080.2153E+07	10.2153E+080.2153E+07	0.2153E+08	0.28	1	0	1	0.21437	660.33	0.0042613	0.995739	8.49713e+08		0.05
A1	84	10.2603E+080.2603E+07	10.2603E+080.2603E+07	0.2603E+08	0.28	1	0	1	0.21184	660.33	0.0042613	0.995739	1.01519e+09		0.05
A1	85	10.3148E+080.3148E+07	10.3148E+080.3148E+07	0.3148E+08	0.28	1	0	1	0.20469	660.32	0.0042613	0.995739	1.18629e+09		0.05
A1	86	10.3806E+080.3806E+07	10.3806E+080.3806E+07	0.3806E+08	0.28	1	0	1	0.19603	660.31	0.0042612	0.995739	1.37354e+09		0.05
A1	87	10.4602E+080.4602E+07	10.4602E+080.4602E+07	0.4602E+08	0.28	1	0	1	0.18417	660.3	0.0042612	0.995739	1.56031e+09		0.05
A1	88	10.5565E+080.5565E+07	10.5565E+080.5565E+07	0.5565E+08	0.28	1	0	1	0.16735	660.28	0.0042611	0.995739	1.71444e+09		0.05
A1	89	10.6728E+080.6728E+07	10.6728E+080.6728E+07	0.6728E+08	0.28	1	0	1	0.14177	660.25	0.004261	0.995739	1.75583e+09		0.05
A1	90	10.8136E+080.8136E+07	10.8136E+080.8136E+07	0.8136E+08	0.28	1	0	1	0.091134	660.19	0.0042607	0.995739	1.36478e+09		0.05
A1	91	10.9837E+080.9837E+07	10.9837E+080.9837E+07	0.9837E+08	0.28	1	0	1	0	0	1	0	0		0.05
A1	92	10.1189E+090.1189E+08	10.1189E+090.1189E+08	0.1189E+09	0.28	1	0	1	0	0	1	0	0		0.05
A1	93	10.1438E+090.1438E+08	10.1438E+090.1438E+08	0.1438E+09	0.28	1	0	1	0	0	1	0	0		0.05
A1	94	10.1739E+090.1739E+08	10.1739E+090.1739E+08	0.1739E+09	0.28	1	0	1	0	0	1	0	0		0.05
A1	95	10.2103E+090.2103E+08	10.2103E+090.2103E+08	0.2103E+09	0.28	1	0	1	0	0	1	0	0		0.05
A1	96	10.2542E+090.2542E+08	10.2542E+090.2542E+08	0.2542E+09	0.28	1	0	1	0	0	1	0	0		0.05
A1	97	10.3074E+090.3074E+08	10.3074E+090.3074E+08	0.3074E+09	0.28	1	0	1	0	0	1	0	0		0.05
A1	98	10.3717E+090.3717E+08	10.3717E+090.3717E+08	0.3717E+09	0.28	1	0	1	0	0	1	0	0		0.05
A1	99	10.4494E+090.4494E+08	10.4494E+090.4494E+08	0.4494E+09	0.28	1	0	1	0	0	1	0	0		0.05
A11	0	10.5434E+090.5434E+08	10.5434E+090.5434E+08	0.5434E+09	0.28	1	0	1	0	0	1	0	0		0.05
A2	1	10.1767E+000.0000E+00	10.1767E+000.0000E+00	0.1767E+00	0.28	1	0	1	0.052392	658.46	0.0042945	0.995706	1.69949		0.05
A2	2	10.6023E+000.0000E+00	10.6023E+000.0000E+00	0.6023E+00	0.28	1	0	1	0.05239	658.46	0.0042973	0.995703	5.79266		0.05
A2	3	10.1156E+010.0000E+00	10.1156E+010.0000E+00	0.1156E+01	0.28	1	0	1	0.052387	658.46	0.0042995	0.9957	11.1173		0.05
A2	4	10.1867E+010.0000E+00	10.1867E+010.0000E+00	0.1867E+01	0.28	1	0	1	0.052383	658.46	0.0043011	0.995699	17.9535		0.05
A2	5	10.2774E+010.0000E+00	10.2774E+010.0000E+00	0.2774E+01	0.28	1	0	1	0.052376	658.46	0.0043024	0.995698	26.6719		0.05
A2	6	10.3922E+010.0000E+00	10.3922E+010.0000E+00	0.3922E+01	0.28	1	0	1	0.052367	658.46	0.0043035	0.995696	37.7033		0.05
A2	7	10.5367E+010.0000E+00	10.5367E+010.0000E+00	0.5367E+01	0.28	1	0	1	0.052356	658.46	0.0043043	0.995696	51.5837		0.05
A2	8	10.7177E+010.0000E+00	10.7177E+010.0000E+00	0.7177E+01	0.28	1	0	1	0.052342	658.46	0.0043051	0.995695	68.9615		0.05
A2	9	10.9433E+010.0000E+00	10.9433E+010.0000E+00	0.9433E+01	0.28	1	0	1	0.052325	658.46	0.0043058	0.995694	90.6092		0.05
A2	10	10.1224E+020.0000E+00	10.1224E+020.0000E+00	0.1224E+02	0.28	1	0	1	0.052306	658.46	0.0043064	0.995694	117.529		0.05
A2	11	10.1571E+020.0000E+00	10.1571E+020.0000E+00	0.1571E+02	0.28	1	0	1	0.052283	658.46	0.004307	0.995693	150.782		0.05
A2	12	10.2000E+020.0000E+00	10.2000E+020.0000E+00	0.2000E+02	0.28	1	0	1	0.052258	658.46	0.0043075	0.995692	191.865		0.05
A2	13	10.2528E+020.0000E+00	10.2528E+020.0000E+00	0.2528E+02	0.28	1	0	1	0.05223	658.46	0.004308	0.995692	242.387		0.05
A2	14	10.3178E+020.0000E+00	10.3178E+020.0000E+00	0.3178E+02	0.28	1	0	1	0.052199	658.46	0.0043084	0.995692	304.529		0.05
A2	15	10.3976E+020.0000E+00	10.3976E+020.0000E+00	0.3976E+02	0.28	1	0	1	0.052166	658.46	0.0043089	0.995691	380.755		0.05
A2	16	10.4955E+020.0000E+00	10.4955E+020.0000E+00	0.4955E+02	0.28	1	0	1	0.052132	658.46	0.0043093	0.995691	474.198		0.05
A2	17	10.6152E+020.0000E+00	10.6152E+020.0000E+00	0.6152E+02	0.28	1	0	1	0.052096	658.46	0.0043097	0.99569	588.345		0.05
A2	18	10.7616E+020.0000E+00	10.7616E+020.0000E+00	0.7616E+02	0.28	1	0	1	0.05206	658.46	0.0043101	0.99569	727.851		0.05
A2	19	10.9404E+020.0000E+00	10.9404E+020.0000E+00	0.9404E+02	0.28	1	0	1	0.052023	658.46	0.0043104	0.99569	898.089		0.05
A2	20	10.1159E+030.0000E+00	10.1159E+030.0000E+00	0.1159E+03	0.28	1	0	1	0.051987	658.46	0.0043108	0.995689	1106.09		0.05
A2	21	10.1424E+030.0000E+00	10.1424E+030.0000E+00	0.1424E+03	0.28	1	0	1	0.051951	658.46	0.0043111	0.995689	1358.05		0.05
A2	22	10.1748E+030.0000E+00	10.1748E+030.0000E+00	0.1748E+03	0.28	1	0	1	0.051916	658.46	0.0043115	0.995688	1665.92		0.05
A2	23	10.2142E+030.0000E+00	10.2142E+030.0000E+00	0.2142E+03	0.28	1	0	1	0.051882	658.46	0.0043118	0.995688	2040.08		0.05
A2	24	10.2622E+030.0000E+00	10.2622E+030.0000E+00	0.2622E+03	0.28	1	0	1	0.051849	658.46	0.0043121	0.995688	2495.65		0.05
A2	25	10.3204E+030.0000E+00	10.3204E+030.0000E+00	0.3204E+03	0.28	1	0	1	0.051817	658.46	0.0043124	0.995688	3047.72		0.05
A2	26	10.3912E+030.0000E+00	10.3912E+030.0000E+00	0.3912E+03	0.28	1	0	1	0.051787	658.46	0.0043127	0.995687	3719.03		0.05
A2	27	10.4772E+030.0000E+00	10.4772E+030.0000E+00	0.4772E+03	0.28	1	0	1	0.051757	658.46	0.0043129	0.995687	4533.98		0.05
A2	28	10.5816E+030.0000E+00	10.5816E+030.0000E+00	0.5816E+03	0.28	1	0	1	0.051728	658.46	0.0043132	0.995687	5522.81		0.05
A2	29	10.7082E+030.0000E+00	10.7082E+030.0000E+00	0.7082E+03	0.28	1	0	1	0.0517	658.46	0.0043134	0.995687	6721.35		0.05
A2	30	10.8619E+030.0000E+00	10.8619E+030.0000E+00	0.8619E+03	0.28	1	0	1	0.051674	658.46	0.0043136	0.995686	8175.96		0.05
A2	31	10.1048E+040.0000E+00	10.1048E+040.0000E+00	0.1048E+04	0.28	1	0	1	0.051648	658.46	0.0043138	0.995686	9936.3		0.05
A2	32	10.1274E+040.0000E+00	10.1274E+040.0000E+00	0.1274E+04	0.28	1	0	1	0.051623	658.46	0.004314	0.995686	12073.2		0.05
A2	33	10.1548E+040.0000E+00	10.1548E+040.0000E+00	0.1548E+04	0.28	1	0	1	0.051599	658.46	0.0043141	0.995686	14663		0.05
A2	34	10.1880E+040.0000E+00	10.1880E+040.0000E+00	0.1880E+04	0.28	1	0	1	0.051573	658.46	0.0043142	0.995686	17798.8		0.05
A2	35	10.2282E+040.0000E+00	10.2282E+040.0000E+00	0.2282E+04	0.28	1	0	1	0.051545	658.46	0.0043143	0.995686	21592.9		0.05
A2	36	10.2768E+040.0000E+00	10.2768E+040.0000E+00	0.2768E+04	0.28	1	0	1	0.051516	658.46	0.0043144	0.995686	26176.9		0.05
A2	37	10.3358E+040.0000E+00	10.3358E+040.0000E+00	0.3358E+04	0.28	1	0	1	0.051482	658.46	0.0043145	0.995686	31735.5		0.05
A2	38	10.4072E+040.0000E+00	10.4072E+040.0000E+00	0.4072E+04	0.28	1	0	1	0.051447	658.46	0.0043146	0.995685	38457.2		0.05
A2	39	10.4937E+040.0000E+00	10.4937E+040.0000E+00	0.4937E+04	0.28	1	0	1	0.051422	658.46	0.0043148	0.995685	46603.8		0.05
A2	40	10.5983E+040.0000E+00	10.5983E+040.0000E+00	0.5983E+04	0.28	1	0	1	0.051345	658.46	0.0043159	0.995684	56393.1		0.05
A2	41	10.7250E+040.0000E+00	10.7250E+040.0000E+00	0.7250E+04	0.28	1	0	1	0.051309	658.46	0.0043163	0.995684	68287.4		0.05
A2	42	10.8784E+040.0000E+00	10.8784E+040.0000E+00	0.8784E+04	0.28	1	0	1	0.051293	658.46	0.0043163	0.995684	82710.2		0.05
A2	43	10.1064E+050.0000E+00	10.1064E+050.0000E+00	0.1064E+05	0.28	1	0	1	0.051283	658.46	0.0043163	0.995684	100167		0.05
A2	44	10.1289E+050.0000E+00	10.1289E+050.0000E+00	0.1289E+05	0.28	1	0	1	0.051281	658.46	0.0043163	0.995684	121344		0.05
A2	45	10.1560E+050.0000E+00	10.1560E+050.0000E+00	0.1560E+05	0.28	1	0	1	0.051282	658.46	0.0043163	0.995684	146858		0.05
A2	46	10.1889E+050.0000E+00	10.1889E+050.0000E+00	0.1889E+05	0.28	1	0	1	0.05128	658.46	0.0043163	0.995684	177823		0.05
A2	47	10.2287E+050.0000E+00	10.2287E+050.0000E+00	0.2287E+05	0.28	1	0	1	0.051276	658.46	0.0043163	0.995684	215273		0.05
A2	48	10.2768E+050.0000E+00	10.2768E+050.0000E+00	0.2768E+05	0.28	1	0	1	0.051275	658.46	0.0043163	0.995684	260544		0.05
A2	49	10.3350E+050.0000E+00	10.3350E+050.0000E+00	0.3350E+05	0.28	1	0	1	0.051275	658.46	0.0043163	0.995684	315326		0.05
A2	50	10.4055E+050.0000E+00	10.4055E+050.0000E+00	0.4055E+05	0.28	1	0	1	0.051275	658.46	0.0043163	0.995684	381685		0.05
A2	51	10.4907E+050.0000E+00	10.4907E+050.0000E+00	0.4907E+05	0.28	1	0	1	0.051273	658.46	0.0043163	0.995684	461863		0.05
A2	52	10.5937E+050.0000E+00	10.5937E+050.0000E+00	0.5937E+05	0.28	1	0	1	0.051271	658.46	0.0043163	0.995684	558789		0.05
A2	53	10.7183E+050.0000E+00	10.7183E+050.0000E+00	0.7183E+05	0.28	1	0	1	0.051265	658.46	0.0043163	0.995684	675983		0.05
A2	54	10.8691E+050.0000E+00	10.8691E+050.0000E+00	0.8691E+05	0.28	1	0	1	0.051198	658.46	0.0043163	0.995684	816830		0.05
A2	55	10.1051E+060.0000E+00	10.1051E+060.0000E+00	0.1051E+06	0.28	1	0	1	0.051139	658.46	0.0043162	0.995684	986652		0.05
A2	56	10.1272E+060.0000E+00	10.1272E+060.0000E+00	0.1272E+06	0.28	1	0	1	0.051148	658.46	0.0043162	0.995684	1.19433e+06		0.05
A2	57	10.1539E+060.0000E+00	10.1539E+060.0000E+00	0.1539E+06	0.28	1	0	1	0.051084	658.46	0.0043162	0.995684	1.44322e+06		0.05
A2	58	10.1861E+060.0000E+00	10.1861E+060.0000E+00	0.1861E+06	0.28	1	0	1	0.050844	658.46	0.0043161	0.995684	1.73698e+06		0.05
A2	59	10.2251E+060.0000E+00	10.2251E+060.0000E+00	0.2251E+06	0.28	1	0	1	0.050734	658.46	0.0043161	0.995684	2.09645e+06		0.05
A2	60	10.2723E+060.0000E+00	10.2723E+060.0000E+00	0.2723E+06	0.28	1	0	1	0.041751	658.45	0.0043161	0.995684	2.08697e+06		0.05
A2	61	10.3293E+060.0000E+00	10.3293E+060.0000E+00	0.3293E+06	0.28	1	0	1	0	0	1	0	0		0.05
A2	62	10.3983E+060.0000E+00	10.3983E+060.0000E+00	0.3983E+06	0.28	1	0	1	0	0	1	0	0		0.05
A2	63	10.4817E+060.0000E+00	10.4817E+060.0000E+00	0.4817E+06	0.28	1	0	1	0	0	1	0	0		0.05
A2	64	10.5826E+060.0000E+00	10.5826E+060.0000E+00	0.5826E+06	0.28	1	0	1	0	0	1	0	0		0.05
A2	65	10.7046E+060.0000E+00	10.7046E+060.0000E+00	0.7046E+06	0.28	1	0	1	0	0	1	0	0		0.05
A2	66	10.8521E+060.0000E+00	10.8521E+060.0000E+00	0.8521E+06	0.28	1	0	1	0	0	1	0	0		0.05
A2	67	10.1030E+070.0000E+00	10.1030E+070.0000E+00	0.1030E+07	0.28	1	0	1	0	0	1	0	0		0.05
A2	68	10.1246E+070.0000E+00	10.1246E+070.0000E+00	0.1246E+07	0.28	1	0	1	0	0	1	0	0		0.05
A2	69	10.1507E+070.0000E+00	10.1507E+070.0000E+00	0.1507E+07	0.28	1	0	1	0	0	1	0	0		0.05
A2	70	10.1822E+070.0000E+00	10.1822E+070.0000E+00	0.1822E+07	0.28	1	0	1	0	0	1	0	0		0.05
A2	71	10.2204E+070.0000E+00	10.2204E+070.0000E+00	0.2204E+07	0.28	1	0	1	0	0	1	0	0		0.05
A2	72	10.2665E+070.0000E+00	10.2665E+070.0000E+00	0.2665E+07	0.28	1	0	1	0	0	1	0	0		0.05
A2	73	10.3222E+070.0000E+00	10.3222E+070.0000E+00	0.3222E+07	0.28	1	0	1	0	0	1	0	0		0.05
A2	74	10.3896E+070.0000E+00	10.3896E+070.0000E+00	0.3896E+07	0.28	1	0	1	0	0	1	0	0		0.05
A2	75	10.4711E+070.0000E+00	10.4711E+070.0000E+00	0.4711E+07	0.28	1	0	1	0	0	1	0	0		0.05
A2	76	10.5697E+070.0000E+00	10.5697E+070.0000E+00	0.5697E+07	0.28	1	0	1	0	0	1	0	0		0.05
A2	77	10.6889E+070.0000E+00	10.6889E+070.0000E+00	0.6889E+07	0.28	1	0	1	0	0	1	0	0		0.05
A2	78	10.8330E+070.0000E+00	10.8330E+070.0000E+00	0.8330E+07	0.28	1	0	1	0	0	1	0	0		0.05
A2	79	10.1007E+080.0000E+00	10.1007E+080.0000E+00	0.1007E+08	0.28	1	0	1	0	0	1	0	0		0.05
A2	80	10.1218E+080.0000E+00	10.1218E+080.0000E+00	0.1218E+08	0.28	1	0	1	0.039792	658.49	0.0043163	0.995684	8.89758e+07		0.05
A2	81	10.1473E+080.0000E+00	10.1473E+080.0000E+00	0.1473E+08	0.28	1	0	1	0.010626	658.43	0.004316	0.995684	2.87317e+07		0.05
A2	82	10.1781E+080.0000E+00	10.1781E+080.0000E+00	0.1781E+08	0.28	1	0	1	0	0	1	0	0		0.05
A2	83	10.2153E+080.0000E+00	10.2153E+080.0000E+00	0.2153E+08	0.28	1	0	1	0	0	1	0	0		0.05
A2	84	10.2603E+080.0000E+00	10.2603E+080.0000E+00	0.2603E+08	0.28	1	0	1	0	0	1	0	0		0.05
A2	85	10.3148E+080.0000E+00	10.3148E+080.0000E+00	0.3148E+08	0.28	1	0	1	0	0	1	0	0		0.05
A2	86	10.3806E+080.0000E+00	10.3806E+080.0000E+00	0.3806E+08	0.28	1	0	1	0	0	1	0	0		0.05
A2	87	10.4602E+080.0000E+00	10.4602E+080.0000E+00	0.4602E+08	0.28	1	0	1	0	0	1	0	0		0.05
A2	88	10.5565E+080.0000E+00	10.5565E+080.0000E+00	0.5565E+08	0.28	1	0	1	0	0	1	0	0		0.05
A2	89	10.6728E+080.0000E+00	10.6728E+080.0000E+00	0.6728E+08	0.28	1	0	1	0	0	1	0	0		0.05
A2	90	10.8136E+080.0000E+00	10.8136E+080.0000E+00	0.8136E+08	0.28	1	0	1	0	0	1	0	0		0.05
A2	91	10.9837E+080.0000E+00	10.9837E+080.0000E+00	0.9837E+08	0.28	1	0	1	0	0	1	0	0		0.05
A2	92	10.1189E+090.0000E+00	10.1189E+090.0000E+00	0.1189E+09	0.28	1	0	1	0	0	1	0	0		0.05
A2	93	10.1438E+090.0000E+00	10.1438E+090.0000E+00	0.1438E+09	0.28	1	0	1	0	0	1	0	0		0.05
A2	94	10.1739E+090.0000E+00	10.1739E+090.0000E+00	0.1739E+09	0.28	1	0	1	0	0	1	0	0		0.05
A2	95	10.2103E+090.0000E+00	10.2103E+090.0000E+00	0.2103E+09	0.28	1	0	1	0	0	1	0	0		0.05
A2	96	10.2542E+090.0000E+00	10.2542E+090.0000E+00	0.2542E+09	0.28	1	0	1	0	0	1	0	0		0.05
A2	97	10.3074E+090.0000E+00	10.3074E+090.0000E+00	0.3074E+09	0.28	1	0	1	0	0	1	0	0		0.05
A2	98	10.3717E+090.0000E+00	10.3717E+090.0000E+00	0.3717E+09	0.28	1	0	1	0	0	1	0	0		0.05
A2	99	10.4494E+090.0000E+00	10.4494E+090.0000E+00	0.4494E+09	0.28	1	0	1	0	0	1	0	0		0.05
A21	0	10.5434E+090.0000E+00	10.5434E+090.0000E+00	0.5434E+09	0.28	1	0	1	0	0	1	0	0		0.05
A3	1	10.1767E+000.0000E+00	10.1767E+000.0000E+00	0.1767E+00	0.28	1	0	1	0.05203	656.89	0.0043509	0.995649	1.68363		0.05
A3	2	10.6023E+000.0000E+00	10.6023E+000.0000E+00	0.6023E+00	0.28	1	0	1	0.052027	656.89	0.0043537	0.995646	5.73849		0.05
A3	3	10.1156E+010.0000E+00	10.1156E+010.0000E+00	0.1156E+01	0.28	1	0	1	0.052022	656.89	0.0043559	0.995644	11.0128		0.05
A3	4	10.1867E+010.0000E+00	10.1867E+010.0000E+00	0.1867E+01	0.28	1	0	1	0.052015	656.89	0.0043576	0.995642	17.7839		0.05
A3	5	10.2774E+010.0000E+00	10.2774E+010.0000E+00	0.2774E+01	0.28	1	0	1	0.052006	656.89	0.0043589	0.995641	26.4188		0.05
A3	6	10.3922E+010.0000E+00	10.3922E+010.0000E+00	0.3922E+01	0.28	1	0	1	0.051994	656.89	0.00436	0.99564	37.3434		0.05
A3	7	10.5367E+010.0000E+00	10.5367E+010.0000E+00	0.5367E+01	0.28	1	0	1	0.051979	656.89	0.0043609	0.995639	51.0872		0.05
A3	8	10.7177E+010.0000E+00	10.7177E+010.0000E+00	0.7177E+01	0.28	1	0	1	0.051963	656.89	0.0043617	0.995638	68.2951		0.05
A3	9	10.9433E+010.0000E+00	10.9433E+010.0000E+00	0.9433E+01	0.28	1	0	1	0.051944	656.89	0.0043624	0.995638	89.7299		0.05
A3	10	10.1224E+020.0000E+00	10.1224E+020.0000E+00	0.1224E+02	0.28	1	0	1	0.051922	656.89	0.004363	0.995637	116.382		0.05
A3	11	10.1571E+020.0000E+00	10.1571E+020.0000E+00	0.1571E+02	0.28	1	0	1	0.051898	656.89	0.0043636	0.995636	149.306		0.05
A3	12	10.2000E+020.0000E+00	10.2000E+020.0000E+00	0.2000E+02	0.28	1	0	1	0.051873	656.89	0.0043642	0.995636	189.986		0.05
A3	13	10.2528E+020.0000E+00	10.2528E+020.0000E+00	0.2528E+02	0.28	1	0	1	0.051845	656.89	0.0043647	0.995635	240.013		0.05
A3	14	10.3178E+020.0000E+00	10.3178E+020.0000E+00	0.3178E+02	0.28	1	0	1	0.051815	656.89	0.0043651	0.995635	301.551		0.05
A3	15	10.3976E+020.0000E+00	10.3976E+020.0000E+00	0.3976E+02	0.28	1	0	1	0.051785	656.89	0.0043656	0.995634	377.052		0.05
A3	16	10.4955E+020.0000E+00	10.4955E+020.0000E+00	0.4955E+02	0.28	1	0	1	0.051754	656.89	0.004366	0.995634	469.611		0.05
A3	17	10.6152E+020.0000E+00	10.6152E+020.0000E+00	0.6152E+02	0.28	1	0	1	0.051722	656.89	0.0043664	0.995634	582.696		0.05
A3	18	10.7616E+020.0000E+00	10.7616E+020.0000E+00	0.7616E+02	0.28	1	0	1	0.05169	656.89	0.0043669	0.995633	720.914		0.05
A3	19	10.9404E+020.0000E+00	10.9404E+020.0000E+00	0.9404E+02	0.28	1	0	1	0.051658	656.89	0.0043672	0.995633	889.611		0.05
A3	20	10.1159E+030.0000E+00	10.1159E+030.0000E+00	0.1159E+03	0.28	1	0	1	0.051627	656.89	0.0043676	0.995632	1095.75		0.05
A3	21	10.1424E+030.0000E+00	10.1424E+030.0000E+00	0.1424E+03	0.28	1	0	1	0.051596	656.89	0.004368	0.995632	1345.47		0.05
A3	22	10.1748E+030.0000E+00	10.1748E+030.0000E+00	0.1748E+03	0.28	1	0	1	0.051566	656.89	0.0043683	0.995632	1650.65		0.05
A3	23	10.2142E+030.0000E+00	10.2142E+030.0000E+00	0.2142E+03	0.28	1	0	1	0.051537	656.89	0.0043686	0.995631	2021.57		0.05
A3	24	10.2622E+030.0000E+00	10.2622E+030.0000E+00	0.2622E+03	0.28	1	0	1	0.051509	656.89	0.004369	0.995631	2473.23		0.05
A3	25	10.3204E+030.0000E+00	10.3204E+030.0000E+00	0.3204E+03	0.28	1	0	1	0.051481	656.89	0.0043693	0.995631	3020.57		0.05
A3	26	10.3912E+030.0000E+00	10.3912E+030.0000E+00	0.3912E+03	0.28	1	0	1	0.051455	656.89	0.0043695	0.99563	3686.17		0.05
A3	27	10.4772E+030.0000E+00	10.4772E+030.0000E+00	0.4772E+03	0.28	1	0	1	0.051429	656.89	0.0043698	0.99563	4494.25		0.05
A3	28	10.5816E+030.0000E+00	10.5816E+030.0000E+00	0.5816E+03	0.28	1	0	1	0.051404	656.89	0.00437	0.99563	5474.82		0.05
A3	29	10.7082E+030.0000E+00	10.7082E+030.0000E+00	0.7082E+03	0.28	1	0	1	0.05138	656.89	0.0043702	0.99563	6663.44		0.05
A3	30	10.8619E+030.0000E+00	10.8619E+030.0000E+00	0.8619E+03	0.28	1	0	1	0.051357	656.89	0.0043704	0.99563	8105.97		0.05
A3	31	10.1048E+040.0000E+00	10.1048E+040.0000E+00	0.1048E+04	0.28	1	0	1	0.051335	656.89	0.0043706	0.995629	9851.97		0.05
A3	32	10.1274E+040.0000E+00	10.1274E+040.0000E+00	0.1274E+04	0.28	1	0	1	0.051314	656.89	0.0043708	0.995629	11971.6		0.05
A3	33	10.1548E+040.0000E+00	10.1548E+040.0000E+00	0.1548E+04	0.28	1	0	1	0.051292	656.89	0.004371	0.995629	14540.1		0.05
A3	34	10.1880E+040.0000E+00	10.1880E+040.0000E+00	0.1880E+04	0.28	1	0	1	0.05127	656.89	0.0043712	0.995629	17651		0.05
A3	35	10.2282E+040.0000E+00	10.2282E+040.0000E+00	0.2282E+04	0.28	1	0	1	0.051246	656.89	0.0043714	0.995629	21415.3		0.05
A3	36	10.2768E+040.0000E+00	10.2768E+040.0000E+00	0.2768E+04	0.28	1	0	1	0.051219	656.89	0.0043716	0.995628	25962.4		0.05
A3	37	10.3358E+040.0000E+00	10.3358E+040.0000E+00	0.3358E+04	0.28	1	0	1	0.051189	656.89	0.0043718	0.995628	31477.9		0.05
A3	38	10.4072E+040.0000E+00	10.4072E+040.0000E+00	0.4072E+04	0.28	1	0	1	0.051154	656.89	0.0043721	0.995628	38144.8		0.05
A3	39	10.4937E+040.0000E+00	10.4937E+040.0000E+00	0.4937E+04	0.28	1	0	1	0.051114	656.89	0.0043725	0.995627	46211.6		0.05
A3	40	10.5983E+040.0000E+00	10.5983E+040.0000E+00	0.5983E+04	0.28	1	0	1	0.051065	656.89	0.0043729	0.995627	55948.7		0.05
A3	41	10.7250E+040.0000E+00	10.7250E+040.0000E+00	0.7250E+04	0.28	1	0	1	0.051049	656.89	0.0043729	0.995627	67775.5		0.05
A3	42	10.8784E+040.0000E+00	10.8784E+040.0000E+00	0.8784E+04	0.28	1	0	1	0.051037	656.89	0.0043729	0.995627	82096.5		0.05
A3	43	10.1064E+050.0000E+00	10.1064E+050.0000E+00	0.1064E+05	0.28	1	0	1	0.051026	656.89	0.0043729	0.995627	99421.6		0.05
A3	44	10.1289E+050.0000E+00	10.1289E+050.0000E+00	0.1289E+05	0.28	1	0	1	0.051022	656.89	0.0043729	0.995627	120436		0.05
A3	45	10.1560E+050.0000E+00	10.1560E+050.0000E+00	0.1560E+05	0.28	1	0	1	0.05102	656.89	0.0043729	0.995627	145751		0.05
A3	46	10.1889E+050.0000E+00	10.1889E+050.0000E+00	0.1889E+05	0.28	1	0	1	0.051018	656.89	0.0043729	0.995627	176483		0.05
A3	47	10.2287E+050.0000E+00	10.2287E+050.0000E+00	0.2287E+05	0.28	1	0	1	0.051015	656.89	0.0043729	0.995627	213654		0.05
A3	48	10.2768E+050.0000E+00	10.2768E+050.0000E+00	0.2768E+05	0.28	1	0	1	0.051012	656.89	0.0043729	0.995627	258575		0.05
A3	49	10.3350E+050.0000E+00	10.3350E+050.0000E+00	0.3350E+05	0.28	1	0	1	0.051012	656.89	0.0043729	0.995627	312943		0.05
A3	50	10.4055E+050.0000E+00	10.4055E+050.0000E+00	0.4055E+05	0.28	1	0	1	0.051012	656.89	0.0043729	0.995627	378801		0.05
A3	51	10.4907E+050.0000E+00	10.4907E+050.0000E+00	0.4907E+05	0.28	1	0	1	0.05101	656.89	0.0043729	0.995627	458373		0.05
A3	52	10.5937E+050.0000E+00	10.5937E+050.0000E+00	0.5937E+05	0.28	1	0	1	0.051008	656.89	0.0043728	0.995627	554565		0.05
A3	53	10.7183E+050.0000E+00	10.7183E+050.0000E+00	0.7183E+05	0.28	1	0	1	0.051003	656.89	0.0043728	0.995627	670886		0.05
A3	54	10.8691E+050.0000E+00	10.8691E+050.0000E+00	0.8691E+05	0.28	1	0	1	0.050941	656.89	0.0043728	0.995627	810746		0.05
A3	55	10.1051E+060.0000E+00	10.1051E+060.0000E+00	0.1051E+06	0.28	1	0	1	0.050887	656.89	0.0043728	0.995627	979393		0.05
A3	56	10.1272E+060.0000E+00	10.1272E+060.0000E+00	0.1272E+06	0.28	1	0	1	0.050897	656.89	0.0043727	0.995627	1.18557e+06		0.05
A3	57	10.1539E+060.0000E+00	10.1539E+060.0000E+00	0.1539E+06	0.28	1	0	1	0.050839	656.89	0.0043727	0.995627	1.43279e+06		0.05
A3	58	10.1861E+060.0000E+00	10.1861E+060.0000E+00	0.1861E+06	0.28	1	0	1	0.050589	656.89	0.0043727	0.995627	1.72405e+06		0.05
A3	59	10.2251E+060.0000E+00	10.2251E+060.0000E+00	0.2251E+06	0.28	1	0	1	0.05046	656.89	0.0043727	0.995627	2.08003e+06		0.05
A3	60	10.2723E+060.0000E+00	10.2723E+060.0000E+00	0.2723E+06	0.28	1	0	1	0.032774	656.86	0.0043726	0.995627	1.6342e+06		0.05
A3	61	10.3293E+060.0000E+00	10.3293E+060.0000E+00	0.3293E+06	0.28	1	0	1	0	0	1	0	0		0.05
A3	62	10.3983E+060.0000E+00	10.3983E+060.0000E+00	0.3983E+06	0.28	1	0	1	0	0	1	0	0		0.05
A3	63	10.4817E+060.0000E+00	10.4817E+060.0000E+00	0.4817E+06	0.28	1	0	1	0	0	1	0	0		0.05
A3	64	10.5826E+060.0000E+00	10.5826E+060.0000E+00	0.5826E+06	0.28	1	0	1	0	0	1	0	0		0.05
A3	65	10.7046E+060.0000E+00	10.7046E+060.0000E+00	0.7046E+06	0.28	1	0	1	0	0	1	0	0		0.05
A3	66	10.8521E+060.0000E+00	10.8521E+060.0000E+00	0.8521E+06	0.28	1	0	1	0	0	1	0	0		0.05
A3	67	10.1030E+070.0000E+00	10.1030E+070.0000E+00	0.1030E+07	0.28	1	0	1	0	0	1	0	0		0.05
A3	68	10.1246E+070.0000E+00	10.1246E+070.0000E+00	0.1246E+07	0.28	1	0	1	0	0	1	0	0		0.05
A3	69	10.1507E+070.0000E+00	10.1507E+070.0000E+00	0.1507E+07	0.28	1	0	1	0	0	1	0	0		0.05
A3	70	10.1822E+070.0000E+00	10.1822E+070.0000E+00	0.1822E+07	0.28	1	0	1	0	0	1	0	0		0.05
A3	71	10.2204E+070.0000E+00	10.2204E+070.0000E+00	0.2204E+07	0.28	1	0	1	0	0	1	0	0		0.05
A3	72	10.2665E+070.0000E+00	10.2665E+070.0000E+00	0.2665E+07	0.28	1	0	1	0	0	1	0	0		0.05
A3	73	10.3222E+070.0000E+00	10.3222E+070.0000E+00	0.3222E+07	0.28	1	0	1	0	0	1	0	0		0.05
A3	74	10.3896E+070.0000E+00	10.3896E+070.0000E+00	0.3896E+07	0.28	1	0	1	0	0	1	0	0		0.05
A3	75	10.4711E+070.0000E+00	10.4711E+070.0000E+00	0.4711E+07	0.28	1	0	1	0	0	1	0	0		0.05
A3	76	10.5697E+070.0000E+00	10.5697E+070.0000E+00	0.5697E+07	0.28	1	0	1	0	0	1	0	0		0.05
A3	77	10.6889E+070.0000E+00	10.6889E+070.0000E+00	0.6889E+07	0.28	1	0	1	0	0	1	0	0		0.05
A3	78	10.8330E+070.0000E+00	10.8330E+070.0000E+00	0.8330E+07	0.28	1	0	1	0	0	1	0	0		0.05
A3	79	10.1007E+080.0000E+00	10.1007E+080.0000E+00	0.1007E+08	0.28	1	0	1	0	0	1	0	0		0.05
A3	80	10.1218E+080.0000E+00	10.1218E+080.0000E+00	0.1218E+08	0.28	1	0	1	0	0	1	0	0		0.05
A3	81	10.1473E+080.0000E+00	10.1473E+080.0000E+00	0.1473E+08	0.28	1	0	1	0	0	1	0	0		0.05
A3	82	10.1781E+080.0000E+00	10.1781E+080.0000E+00	0.1781E+08	0.28	1	0	1	0	0	1	0	0		0.05
A3	83	10.2153E+080.0000E+00	10.2153E+080.0000E+00	0.2153E+08	0.28	1	0	1	0	0	1	0	0		0.05
A3	84	10.2603E+080.0000E+00	10.2603E+080.0000E+00	0.2603E+08	0.28	1	0	1	0	0	1	0	0		0.05
A3	85	10.3148E+080.0000E+00	10.3148E+080.0000E+00	0.3148E+08	0.28	1	0	1	0	0	1	0	0		0.05
A3	86	10.3806E+080.0000E+00	10.3806E+080.0000E+00	0.3806E+08	0.28	1	0	1	0	0	1	0	0		0.05
A3	87	10.4602E+080.0000E+00	10.4602E+080.0000E+00	0.4602E+08	0.28	1	0	1	0	0	1	0	0		0.05
A3	88	10.5565E+080.0000E+00	10.5565E+080.0000E+00	0.5565E+08	0.28	1	0	1	0	0	1	0	0		0.05
A3	89	10.6728E+080.0000E+00	10.6728E+080.0000E+00	0.6728E+08	0.28	1	0	1	0	0	1	0	0		0.05
A3	90	10.8136E+080.0000E+00	10.8136E+080.0000E+00	0.8136E+08	0.28	1	0	1	0	0	1	0	0		0.05
A3	91	10.9837E+080.0000E+00	10.9837E+080.0000E+00	0.9837E+08	0.28	1	0	1	0	0	1	0	0		0.05
A3	92	10.1189E+090.0000E+00	10.1189E+090.0000E+00	0.1189E+09	0.28	1	0	1	0	0	1	0	0		0.05
A3	93	10.1438E+090.0000E+00	10.1438E+090.0000E+00	0.1438E+09	0.28	1	0	1	0	0	1	0	0		0.05
A3	94	10.1739E+090.0000E+00	10.1739E+090.0000E+00	0.1739E+09	0.28	1	0	1	0	0	1	0	0		0.05
A3	95	10.2103E+090.0000E+00	10.2103E+090.0000E+00	0.2103E+09	0.28	1	0	1	0	0	1	0	0		0.05
A3	96	10.2542E+090.0000E+00	10.2542E+090.0000E+00	0.2542E+09	0.28	1	0	1	0	0	1	0	0		0.05
A3	97	10.3074E+090.0000E+00	10.3074E+090.0000E+00	0.3074E+09	0.28	1	0	1	0	0	1	0	0		0.05
A3	98	10.3717E+090.0000E+00	10.3717E+090.0000E+00	0.3717E+09	0.28	1	0	1	0	0	1	0	0		0.05
A3	99	10.4494E+090.0000E+00	10.4494E+090.0000E+00	0.4494E+09	0.28	1	0	1	0	0	1	0	0		0.05
A31	0	10.5434E+090.0000E+00	10.5434E+090.0000E+00	0.5434E+09	0.28	1	0	1	0	0	1	0	0		0.05
A4	1	10.1767E+000.0000E+00	10.1767E+000.0000E+00	0.1767E+00	0.28	1	0	1	0.051925	655.36	0.0044077	0.995592	1.67623		0.05
A4	2	10.6023E+000.0000E+00	10.6023E+000.0000E+00	0.6023E+00	0.28	1	0	1	0.051923	655.36	0.0044106	0.995589	5.71335		0.05
A4	3	10.1156E+010.0000E+00	10.1156E+010.0000E+00	0.1156E+01	0.28	1	0	1	0.051917	655.36	0.0044128	0.995587	10.9644		0.05
A4	4	10.1867E+010.0000E+00	10.1867E+010.0000E+00	0.1867E+01	0.28	1	0	1	0.05191	655.36	0.0044146	0.995585	17.7056		0.05
A4	5	10.2774E+010.0000E+00	10.2774E+010.0000E+00	0.2774E+01	0.28	1	0	1	0.0519	655.36	0.0044159	0.995584	26.3021		0.05
A4	6	10.3922E+010.0000E+00	10.3922E+010.0000E+00	0.3922E+01	0.28	1	0	1	0.051888	655.36	0.004417	0.995583	37.1783		0.05
A4	7	10.5367E+010.0000E+00	10.5367E+010.0000E+00	0.5367E+01	0.28	1	0	1	0.051874	655.36	0.0044179	0.995582	50.8623		0.05
A4	8	10.7177E+010.0000E+00	10.7177E+010.0000E+00	0.7177E+01	0.28	1	0	1	0.051857	655.36	0.0044187	0.995581	67.9931		0.05
A4	9	10.9433E+010.0000E+00	10.9433E+010.0000E+00	0.9433E+01	0.28	1	0	1	0.051837	655.36	0.0044194	0.995581	89.3314		0.05
A4	10	10.1224E+020.0000E+00	10.1224E+020.0000E+00	0.1224E+02	0.28	1	0	1	0.051816	655.36	0.0044201	0.99558	115.867		0.05
A4	11	10.1571E+020.0000E+00	10.1571E+020.0000E+00	0.1571E+02	0.28	1	0	1	0.051792	655.36	0.0044207	0.995579	148.646		0.05
A4	12	10.2000E+020.0000E+00	10.2000E+020.0000E+00	0.2000E+02	0.28	1	0	1	0.051767	655.36	0.0044212	0.995579	189.146		0.05
A4	13	10.2528E+020.0000E+00	10.2528E+020.0000E+00	0.2528E+02	0.28	1	0	1	0.05174	655.36	0.0044218	0.995578	238.955		0.05
A4	14	10.3178E+020.0000E+00	10.3178E+020.0000E+00	0.3178E+02	0.28	1	0	1	0.051711	655.36	0.0044223	0.995578	300.227		0.05
A4	15	10.3976E+020.0000E+00	10.3976E+020.0000E+00	0.3976E+02	0.28	1	0	1	0.051682	655.36	0.0044227	0.995577	375.404		0.05
A4	16	10.4955E+020.0000E+00	10.4955E+020.0000E+00	0.4955E+02	0.28	1	0	1	0.051652	655.36	0.0044232	0.995577	467.567		0.05
A4	17	10.6152E+020.0000E+00	10.6152E+020.0000E+00	0.6152E+02	0.28	1	0	1	0.051623	655.36	0.0044236	0.995576	580.193		0.05
A4	18	10.7616E+020.0000E+00	10.7616E+020.0000E+00	0.7616E+02	0.28	1	0	1	0.051593	655.36	0.004424	0.995576	717.844		0.05
A4	19	10.9404E+020.0000E+00	10.9404E+020.0000E+00	0.9404E+02	0.28	1	0	1	0.051563	655.36	0.0044244	0.995576	885.856		0.05
A4	20	10.1159E+030.0000E+00	10.1159E+030.0000E+00	0.1159E+03	0.28	1	0	1	0.051534	655.36	0.0044248	0.995575	1091.16		0.05
A4	21	10.1424E+030.0000E+00	10.1424E+030.0000E+00	0.1424E+03	0.28	1	0	1	0.051506	655.36	0.0044251	0.995575	1339.92		0.05
A4	22	10.1748E+030.0000E+00	10.1748E+030.0000E+00	0.1748E+03	0.28	1	0	1	0.051478	655.36	0.0044255	0.995575	1643.9		0.05
A4	23	10.2142E+030.0000E+00	10.2142E+030.0000E+00	0.2142E+03	0.28	1	0	1	0.051451	655.36	0.0044258	0.995574	2013.38		0.05
A4	24	10.2622E+030.0000E+00	10.2622E+030.0000E+00	0.2622E+03	0.28	1	0	1	0.051424	655.36	0.0044261	0.995574	2463.26		0.05
A4	25	10.3204E+030.0000E+00	10.3204E+030.0000E+00	0.3204E+03	0.28	1	0	1	0.051399	655.36	0.0044264	0.995574	3008.56		0.05
A4	26	10.3912E+030.0000E+00	10.3912E+030.0000E+00	0.3912E+03	0.28	1	0	1	0.051374	655.36	0.0044267	0.995573	3671.58		0.05
A4	27	10.4772E+030.0000E+00	10.4772E+030.0000E+00	0.4772E+03	0.28	1	0	1	0.05135	655.36	0.0044269	0.995573	4476.64		0.05
A4	28	10.5816E+030.0000E+00	10.5816E+030.0000E+00	0.5816E+03	0.28	1	0	1	0.051327	655.36	0.0044272	0.995573	5453.57		0.05
A4	29	10.7082E+030.0000E+00	10.7082E+030.0000E+00	0.7082E+03	0.28	1	0	1	0.051305	655.36	0.0044274	0.995573	6637.84		0.05
A4	30	10.8619E+030.0000E+00	10.8619E+030.0000E+00	0.8619E+03	0.28	1	0	1	0.051283	655.36	0.0044276	0.995572	8074.97		0.05
A4	31	10.1048E+040.0000E+00	10.1048E+040.0000E+00	0.1048E+04	0.28	1	0	1	0.051262	655.36	0.0044278	0.995572	9814.49		0.05
A4	32	10.1274E+040.0000E+00	10.1274E+040.0000E+00	0.1274E+04	0.28	1	0	1	0.051241	655.36	0.004428	0.995572	11926.1		0.05
A4	33	10.1548E+040.0000E+00	10.1548E+040.0000E+00	0.1548E+04	0.28	1	0	1	0.05122	655.36	0.0044282	0.995572	14485.1		0.05
A4	34	10.1880E+040.0000E+00	10.1880E+040.0000E+00	0.1880E+04	0.28	1	0	1	0.051198	655.36	0.0044285	0.995572	17584.1		0.05
A4	35	10.2282E+040.0000E+00	10.2282E+040.0000E+00	0.2282E+04	0.28	1	0	1	0.051174	655.36	0.0044288	0.995571	21334.1		0.05
A4	36	10.2768E+040.0000E+00	10.2768E+040.0000E+00	0.2768E+04	0.28	1	0	1	0.051146	655.36	0.0044291	0.995571	25863.5		0.05
A4	37	10.3358E+040.0000E+00	10.3358E+040.0000E+00	0.3358E+04	0.28	1	0	1	0.051115	655.36	0.0044294	0.995571	31357.3		0.05
A4	38	10.4072E+040.0000E+00	10.4072E+040.0000E+00	0.4072E+04	0.28	1	0	1	0.051078	655.36	0.0044297	0.99557	37997.2		0.05
A4	39	10.4937E+040.0000E+00	10.4937E+040.0000E+00	0.4937E+04	0.28	1	0	1	0.051039	655.36	0.00443	0.99557	46033.6		0.05
A4	40	10.5983E+040.0000E+00	10.5983E+040.0000E+00	0.5983E+04	0.28	1	0	1	0.051011	655.36	0.0044301	0.99557	55756.1		0.05
A4	41	10.7250E+040.0000E+00	10.7250E+040.0000E+00	0.7250E+04	0.28	1	0	1	0.050997	655.36	0.0044301	0.99557	67544.9		0.05
A4	42	10.8784E+040.0000E+00	10.8784E+040.0000E+00	0.8784E+04	0.28	1	0	1	0.050985	655.36	0.0044301	0.99557	81817.2		0.05
A4	43	10.1064E+050.0000E+00	10.1064E+050.0000E+00	0.1064E+05	0.28	1	0	1	0.050972	655.36	0.0044301	0.99557	99079.3		0.05
A4	44	10.1289E+050.0000E+00	10.1289E+050.0000E+00	0.1289E+05	0.28	1	0	1	0.050968	655.36	0.0044301	0.99557	120022		0.05
A4	45	10.1560E+050.0000E+00	10.1560E+050.0000E+00	0.1560E+05	0.28	1	0	1	0.050965	655.36	0.0044301	0.99557	145247		0.05
A4	46	10.1889E+050.0000E+00	10.1889E+050.0000E+00	0.1889E+05	0.28	1	0	1	0.050963	655.36	0.0044301	0.99557	175872		0.05
A4	47	10.2287E+050.0000E+00	10.2287E+050.0000E+00	0.2287E+05	0.28	1	0	1	0.050958	655.36	0.0044301	0.99557	212906		0.05
A4	48	10.2768E+050.0000E+00	10.2768E+050.0000E+00	0.2768E+05	0.28	1	0	1	0.050954	655.36	0.0044301	0.99557	257664		0.05
A4	49	10.3350E+050.0000E+00	10.3350E+050.0000E+00	0.3350E+05	0.28	1	0	1	0.050954	655.36	0.0044301	0.99557	311841		0.05
A4	50	10.4055E+050.0000E+00	10.4055E+050.0000E+00	0.4055E+05	0.28	1	0	1	0.050954	655.36	0.0044301	0.99557	377467		0.05
A4	51	10.4907E+050.0000E+00	10.4907E+050.0000E+00	0.4907E+05	0.28	1	0	1	0.050952	655.36	0.0044301	0.99557	456759		0.05
A4	52	10.5937E+050.0000E+00	10.5937E+050.0000E+00	0.5937E+05	0.28	1	0	1	0.05095	655.36	0.0044301	0.99557	552613		0.05
A4	53	10.7183E+050.0000E+00	10.7183E+050.0000E+00	0.7183E+05	0.28	1	0	1	0.050943	655.36	0.00443	0.99557	668498		0.05
A4	54	10.8691E+050.0000E+00	10.8691E+050.0000E+00	0.8691E+05	0.28	1	0	1	0.050877	655.36	0.00443	0.99557	807795		0.05
A4	55	10.1051E+060.0000E+00	10.1051E+060.0000E+00	0.1051E+06	0.28	1	0	1	0.050818	655.36	0.0044299	0.99557	975731		0.05
A4	56	10.1272E+060.0000E+00	10.1272E+060.0000E+00	0.1272E+06	0.28	1	0	1	0.05083	655.36	0.0044299	0.99557	1.18118e+06		0.05
A4	57	10.1539E+060.0000E+00	10.1539E+060.0000E+00	0.1539E+06	0.28	1	0	1	0.050767	655.36	0.0044298	0.99557	1.42735e+06		0.05
A4	58	10.1861E+060.0000E+00	10.1861E+060.0000E+00	0.1861E+06	0.28	1	0	1	0.05045	655.36	0.0044298	0.99557	1.71521e+06		0.05
A4	59	10.2251E+060.0000E+00	10.2251E+060.0000E+00	0.2251E+06	0.28	1	0	1	0.011892	655.29	0.0044296	0.99557	488983		0.05
A4	60	10.2723E+060.0000E+00	10.2723E+060.0000E+00	0.2723E+06	0.28	1	0	1	0	0	1	0	0		0.05
A4	61	10.3293E+060.0000E+00	10.3293E+060.0000E+00	0.3293E+06	0.28	1	0	1	0	0	1	0	0		0.05
A4	62	10.3983E+060.0000E+00	10.3983E+060.0000E+00	0.3983E+06	0.28	1	0	1	0	0	1	0	0		0.05
A4	63	10.4817E+060.0000E+00	10.4817E+060.0000E+00	0.4817E+06	0.28	1	0	1	0	0	1	0	0		0.05
A4	64	10.5826E+060.0000E+00	10.5826E+060.0000E+00	0.5826E+06	0.28	1	0	1	0	0	1	0	0		0.05
A4	65	10.7046E+060.0000E+00	10.7046E+060.0000E+00	0.7046E+06	0.28	1	0	1	0	0	1	0	0		0.05
A4	66	10.8521E+060.0000E+00	10.8521E+060.0000E+00	0.8521E+06	0.28	1	0	1	0	0	1	0	0		0.05
A4	67	10.1030E+070.0000E+00	10.1030E+070.0000E+00	0.1030E+07	0.28	1	0	1	0	0	1	0	0		0.05
A4	68	10.1246E+070.0000E+00	10.1246E+070.0000E+00	0.1246E+07	0.28	1	0	1	0	0	1	0	0		0.05
A4	69	10.1507E+070.0000E+00	10.1507E+070.0000E+00	0.1507E+07	0.28	1	0	1	0	0	1	0	0		0.05
A4	70	10.1822E+070.0000E+00	10.1822E+070.0000E+00	0.1822E+07	0.28	1	0	1	0	0	1	0	0		0.05
A4	71	10.2204E+070.0000E+00	10.2204E+070.0000E+00	0.2204E+07	0.28	1	0	1	0	0	1	0	0		0.05
A4	72	10.2665E+070.0000E+00	10.2665E+070.0000E+00	0.2665E+07	0.28	1	0	1	0	0	1	0	0		0.05
A4	73	10.3222E+070.0000E+00	10.3222E+070.0000E+00	0.3222E+07	0.28	1	0	1	0	0	1	0	0		0.05
A4	74	10.3896E+070.0000E+00	10.3896E+070.0000E+00	0.3896E+07	0.28	1	0	1	0	0	1	0	0		0.05
A4	75	10.4711E+070.0000E+00	10.4711E+070.0000E+00	0.4711E+07	0.28	1	0	1	0	0	1	0	0		0.05
A4	76	10.5697E+070.0000E+00	10.5697E+070.0000E+00	0.5697E+07	0.28	1	0	1	0	0	1	0	0		0.05
A4	77	10.6889E+070.0000E+00	10.6889E+070.0000E+00	0.6889E+07	0.28	1	0	1	0	0	1	0	0		0.05
A4	78	10.8330E+070.0000E+00	10.8330E+070.0000E+00	0.8330E+07	0.28	1	0	1	0	0	1	0	0		0.05
A4	79	10.1007E+080.0000E+00	10.1007E+080.0000E+00	0.1007E+08	0.28	1	0	1	0	0	1	0	0		0.05
A4	80	10.1218E+080.0000E+00	10.1218E+080.0000E+00	0.1218E+08	0.28	1	0	1	0	0	1	0	0		0.05
A4	81	10.1473E+080.0000E+00	10.1473E+080.0000E+00	0.1473E+08	0.28	1	0	1	0	0	1	0	0		0.05
A4	82	10.1781E+080.0000E+00	10.1781E+080.0000E+00	0.1781E+08	0.28	1	0	1	0	0	1	0	0		0.05
A4	83	10.2153E+080.0000E+00	10.2153E+080.0000E+00	0.2153E+08	0.28	1	0	1	0	0	1	0	0		0.05
A4	84	10.2603E+080.0000E+00	10.2603E+080.0000E+00	0.2603E+08	0.28	1	0	1	0	0	1	0	0		0.05
A4	85	10.3148E+080.0000E+00	10.3148E+080.0000E+00	0.3148E+08	0.28	1	0	1	0	0	1	0	0		0.05
A4	86	10.3806E+080.0000E+00	10.3806E+080.0000E+00	0.3806E+08	0.28	1	0	1	0	0	1	0	0		0.05
A4	87	10.4602E+080.0000E+00	10.4602E+080.0000E+00	0.4602E+08	0.28	1	0	1	0	0	1	0	0		0.05
A4	88	10.5565E+080.0000E+00	10.5565E+080.0000E+00	0.5565E+08	0.28	1	0	1	0	0	1	0	0		0.05
A4	89	10.6728E+080.0000E+00	10.6728E+080.0000E+00	0.6728E+08	0.28	1	0	1	0	0	1	0	0		0.05
A4	90	10.8136E+080.0000E+00	10.8136E+080.0000E+00	0.8136E+08	0.28	1	0	1	0	0	1	0	0		0.05
A4	91	10.9837E+080.0000E+00	10.9837E+080.0000E+00	0.9837E+08	0.28	1	0	1	0	0	1	0	0		0.05
A4	92	10.1189E+090.0000E+00	10.1189E+090.0000E+00	0.1189E+09	0.28	1	0	1	0	0	1	0	0		0.05
A4	93	10.1438E+090.0000E+00	10.1438E+090.0000E+00	0.1438E+09	0.28	1	0	1	0	0	1	0	0		0.05
A4	94	10.1739E+090.0000E+00	10.1739E+090.0000E+00	0.1739E+09	0.28	1	0	1	0	0	1	0	0		0.05
A4	95	10.2103E+090.0000E+00	10.2103E+090.0000E+00	0.2103E+09	0.28	1	0	1	0	0	1	0	0		0.05
A4	96	10.2542E+090.0000E+00	10.2542E+090.0000E+00	0.2542E+09	0.28	1	0	1	0	0	1	0	0		0.05
A4	97	10.3074E+090.0000E+00	10.3074E+090.0000E+00	0.3074E+09	0.28	1	0	1	0	0	1	0	0		0.05
A4	98	10.3717E+090.0000E+00	10.3717E+090.0000E+00	0.3717E+09	0.28	1	0	1	0	0	1	0	0		0.05
A4	99	10.4494E+090.0000E+00	10.4494E+090.0000E+00	0.4494E+09	0.28	1	0	1	0	0	1	0	0		0.05
A41	0	10.5434E+090.0000E+00	10.5434E+090.0000E+00	0.5434E+09	0.28	1	0	1	0	0	1	0	0		0.05
A5	1	10.1767E+000.0000E+00	10.1767E+000.0000E+00	0.1767E+00	0.28	1	0	1	0.051806	653.86	0.0044652	0.995535	1.66846		0.05
A5	2	10.6023E+000.0000E+00	10.6023E+000.0000E+00	0.6023E+00	0.28	1	0	1	0.051803	653.86	0.0044681	0.995532	5.68677		0.05
A5	3	10.1156E+010.0000E+00	10.1156E+010.0000E+00	0.1156E+01	0.28	1	0	1	0.051798	653.86	0.0044704	0.99553	10.9136		0.05
A5	4	10.1867E+010.0000E+00	10.1867E+010.0000E+00	0.1867E+01	0.28	1	0	1	0.05179	653.86	0.0044721	0.995528	17.6233		0.05
A5	5	10.2774E+010.0000E+00	10.2774E+010.0000E+00	0.2774E+01	0.28	1	0	1	0.051779	653.86	0.0044735	0.995526	26.1792		0.05
A5	6	10.3922E+010.0000E+00	10.3922E+010.0000E+00	0.3922E+01	0.28	1	0	1	0.051767	653.86	0.0044746	0.995525	37.0046		0.05
A5	7	10.5367E+010.0000E+00	10.5367E+010.0000E+00	0.5367E+01	0.28	1	0	1	0.051751	653.86	0.0044755	0.995525	50.6227		0.05
A5	8	10.7177E+010.0000E+00	10.7177E+010.0000E+00	0.7177E+01	0.28	1	0	1	0.051734	653.86	0.0044764	0.995524	67.6727		0.05
A5	9	10.9433E+010.0000E+00	10.9433E+010.0000E+00	0.9433E+01	0.28	1	0	1	0.051714	653.86	0.0044771	0.995523	88.9103		0.05
A5	10	10.1224E+020.0000E+00	10.1224E+020.0000E+00	0.1224E+02	0.28	1	0	1	0.051692	653.86	0.0044778	0.995522	115.318		0.05
A5	11	10.1571E+020.0000E+00	10.1571E+020.0000E+00	0.1571E+02	0.28	1	0	1	0.051668	653.86	0.0044784	0.995522	147.942		0.05
A5	12	10.2000E+020.0000E+00	10.2000E+020.0000E+00	0.2000E+02	0.28	1	0	1	0.051643	653.86	0.0044789	0.995521	188.25		0.05
A5	13	10.2528E+020.0000E+00	10.2528E+020.0000E+00	0.2528E+02	0.28	1	0	1	0.051616	653.86	0.0044794	0.995521	237.823		0.05
A5	14	10.3178E+020.0000E+00	10.3178E+020.0000E+00	0.3178E+02	0.28	1	0	1	0.051589	653.86	0.0044799	0.99552	298.816		0.05
A5	15	10.3976E+020.0000E+00	10.3976E+020.0000E+00	0.3976E+02	0.28	1	0	1	0.05156	653.86	0.0044804	0.99552	373.639		0.05
A5	16	10.4955E+020.0000E+00	10.4955E+020.0000E+00	0.4955E+02	0.28	1	0	1	0.051532	653.86	0.0044808	0.995519	465.386		0.05
A5	17	10.6152E+020.0000E+00	10.6152E+020.0000E+00	0.6152E+02	0.28	1	0	1	0.051504	653.86	0.0044813	0.995519	577.497		0.05
A5	18	10.7616E+020.0000E+00	10.7616E+020.0000E+00	0.7616E+02	0.28	1	0	1	0.051476	653.86	0.0044817	0.995518	714.535		0.05
A5	19	10.9404E+020.0000E+00	10.9404E+020.0000E+00	0.9404E+02	0.28	1	0	1	0.051448	653.86	0.0044821	0.995518	881.806		0.05
A5	20	10.1159E+030.0000E+00	10.1159E+030.0000E+00	0.1159E+03	0.28	1	0	1	0.051421	653.86	0.0044824	0.995518	1086.21		0.05
A5	21	10.1424E+030.0000E+00	10.1424E+030.0000E+00	0.1424E+03	0.28	1	0	1	0.051395	653.86	0.0044828	0.995517	1333.9		0.05
A5	22	10.1748E+030.0000E+00	10.1748E+030.0000E+00	0.1748E+03	0.28	1	0	1	0.051369	653.86	0.0044831	0.995517	1636.57		0.05
A5	23	10.2142E+030.0000E+00	10.2142E+030.0000E+00	0.2142E+03	0.28	1	0	1	0.051344	653.86	0.0044835	0.995517	2004.47		0.05
A5	24	10.2622E+030.0000E+00	10.2622E+030.0000E+00	0.2622E+03	0.28	1	0	1	0.05132	653.86	0.0044838	0.995516	2452.51		0.05
A5	25	10.3204E+030.0000E+00	10.3204E+030.0000E+00	0.3204E+03	0.28	1	0	1	0.051296	653.86	0.0044841	0.995516	2995.48		0.05
A5	26	10.3912E+030.0000E+00	10.3912E+030.0000E+00	0.3912E+03	0.28	1	0	1	0.051273	653.86	0.0044843	0.995516	3655.77		0.05
A5	27	10.4772E+030.0000E+00	10.4772E+030.0000E+00	0.4772E+03	0.28	1	0	1	0.051251	653.86	0.0044846	0.995515	4457.52		0.05
A5	28	10.5816E+030.0000E+00	10.5816E+030.0000E+00	0.5816E+03	0.28	1	0	1	0.05123	653.86	0.0044848	0.995515	5430.5		0.05
A5	29	10.7082E+030.0000E+00	10.7082E+030.0000E+00	0.7082E+03	0.28	1	0	1	0.051209	653.86	0.004485	0.995515	6609.87		0.05
A5	30	10.8619E+030.0000E+00	10.8619E+030.0000E+00	0.8619E+03	0.28	1	0	1	0.051189	653.86	0.0044852	0.995515	8041.26		0.05
A5	31	10.1048E+040.0000E+00	10.1048E+040.0000E+00	0.1048E+04	0.28	1	0	1	0.051169	653.86	0.0044854	0.995515	9773.69		0.05
A5	32	10.1274E+040.0000E+00	10.1274E+040.0000E+00	0.1274E+04	0.28	1	0	1	0.05115	653.86	0.0044857	0.995514	11877		0.05
A5	33	10.1548E+040.0000E+00	10.1548E+040.0000E+00	0.1548E+04	0.28	1	0	1	0.05113	653.86	0.0044859	0.995514	14425.7		0.05
A5	34	10.1880E+040.0000E+00	10.1880E+040.0000E+00	0.1880E+04	0.28	1	0	1	0.05111	653.86	0.0044861	0.995514	17512.7		0.05
A5	35	10.2282E+040.0000E+00	10.2282E+040.0000E+00	0.2282E+04	0.28	1	0	1	0.051087	653.86	0.0044864	0.995514	21247.9		0.05
A5	36	10.2768E+040.0000E+00	10.2768E+040.0000E+00	0.2768E+04	0.28	1	0	1	0.051063	653.86	0.0044867	0.995513	25761		0.05
A5	37	10.3358E+040.0000E+00	10.3358E+040.0000E+00	0.3358E+04	0.28	1	0	1	0.051034	653.86	0.004487	0.995513	31234.2		0.05
A5	38	10.4072E+040.0000E+00	10.4072E+040.0000E+00	0.4072E+04	0.28	1	0	1	0.051002	653.86	0.0044874	0.995513	37851.6		0.05
A5	39	10.4937E+040.0000E+00	10.4937E+040.0000E+00	0.4937E+04	0.28	1	0	1	0.050971	653.86	0.0044877	0.995512	45864.4		0.05
A5	40	10.5983E+040.0000E+00	10.5983E+040.0000E+00	0.5983E+04	0.28	1	0	1	0.050949	653.86	0.0044879	0.995512	55557.7		0.05
A5	41	10.7250E+040.0000E+00	10.7250E+040.0000E+00	0.7250E+04	0.28	1	0	1	0.050937	653.86	0.0044879	0.995512	67307.1		0.05
A5	42	10.8784E+040.0000E+00	10.8784E+040.0000E+00	0.8784E+04	0.28	1	0	1	0.050925	653.86	0.0044879	0.995512	81529.1		0.05
A5	43	10.1064E+050.0000E+00	10.1064E+050.0000E+00	0.1064E+05	0.28	1	0	1	0.050912	653.86	0.004488	0.995512	98730.4		0.05
A5	44	10.1289E+050.0000E+00	10.1289E+050.0000E+00	0.1289E+05	0.28	1	0	1	0.050908	653.86	0.004488	0.995512	119599		0.05
A5	45	10.1560E+050.0000E+00	10.1560E+050.0000E+00	0.1560E+05	0.28	1	0	1	0.050905	653.86	0.004488	0.995512	144735		0.05
A5	46	10.1889E+050.0000E+00	10.1889E+050.0000E+00	0.1889E+05	0.28	1	0	1	0.050902	653.86	0.004488	0.995512	175249		0.05
A5	47	10.2287E+050.0000E+00	10.2287E+050.0000E+00	0.2287E+05	0.28	1	0	1	0.050897	653.86	0.004488	0.995512	212152		0.05
A5	48	10.2768E+050.0000E+00	10.2768E+050.0000E+00	0.2768E+05	0.28	1	0	1	0.050892	653.86	0.004488	0.995512	256747		0.05
A5	49	10.3350E+050.0000E+00	10.3350E+050.0000E+00	0.3350E+05	0.28	1	0	1	0.050892	653.86	0.004488	0.995512	310730		0.05
A5	50	10.4055E+050.0000E+00	10.4055E+050.0000E+00	0.4055E+05	0.28	1	0	1	0.050892	653.86	0.004488	0.995512	376123		0.05
A5	51	10.4907E+050.0000E+00	10.4907E+050.0000E+00	0.4907E+05	0.28	1	0	1	0.050891	653.86	0.004488	0.995512	455141		0.05
A5	52	10.5937E+050.0000E+00	10.5937E+050.0000E+00	0.5937E+05	0.28	1	0	1	0.050888	653.86	0.004488	0.995512	550645		0.05
A5	53	10.7183E+050.0000E+00	10.7183E+050.0000E+00	0.7183E+05	0.28	1	0	1	0.05088	653.86	0.0044879	0.995512	666104		0.05
A5	54	10.8691E+050.0000E+00	10.8691E+050.0000E+00	0.8691E+05	0.28	1	0	1	0.050808	653.86	0.0044879	0.995512	804806		0.05
A5	55	10.1051E+060.0000E+00	10.1051E+060.0000E+00	0.1051E+06	0.28	1	0	1	0.050742	653.86	0.0044878	0.995512	971985		0.05
A5	56	10.1272E+060.0000E+00	10.1272E+060.0000E+00	0.1272E+06	0.28	1	0	1	0.050755	653.86	0.0044877	0.995512	1.17667e+06		0.05
A5	57	10.1539E+060.0000E+00	10.1539E+060.0000E+00	0.1539E+06	0.28	1	0	1	0.050683	653.86	0.0044877	0.995512	1.42164e+06		0.05
A5	58	10.1861E+060.0000E+00	10.1861E+060.0000E+00	0.1861E+06	0.28	1	0	1	0.018077	653.81	0.0044874	0.995513	613097		0.05
A5	59	10.2251E+060.0000E+00	10.2251E+060.0000E+00	0.2251E+06	0.28	1	0	1	0	0	1	0	0		0.05
A5	60	10.2723E+060.0000E+00	10.2723E+060.0000E+00	0.2723E+06	0.28	1	0	1	0	0	1	0	0		0.05
A5	61	10.3293E+060.0000E+00	10.3293E+060.0000E+00	0.3293E+06	0.28	1	0	1	0	0	1	0	0		0.05
A5	62	10.3983E+060.0000E+00	10.3983E+060.0000E+00	0.3983E+06	0.28	1	0	1	0	0	1	0	0		0.05
A5	63	10.4817E+060.0000E+00	10.4817E+060.0000E+00	0.4817E+06	0.28	1	0	1	0	0	1	0	0		0.05
A5	64	10.5826E+060.0000E+00	10.5826E+060.0000E+00	0.5826E+06	0.28	1	0	1	0	0	1	0	0		0.05
A5	65	10.7046E+060.0000E+00	10.7046E+060.0000E+00	0.7046E+06	0.28	1	0	1	0	0	1	0	0		0.05
A5	66	10.8521E+060.0000E+00	10.8521E+060.0000E+00	0.8521E+06	0.28	1	0	1	0	0	1	0	0		0.05
A5	67	10.1030E+070.0000E+00	10.1030E+070.0000E+00	0.1030E+07	0.28	1	0	1	0	0	1	0	0		0.05
A5	68	10.1246E+070.0000E+00	10.1246E+070.0000E+00	0.1246E+07	0.28	1	0	1	0	0	1	0	0		0.05
A5	69	10.1507E+070.0000E+00	10.1507E+070.0000E+00	0.1507E+07	0.28	1	0	1	0	0	1	0	0		0.05
A5	70	10.1822E+070.0000E+00	10.1822E+070.0000E+00	0.1822E+07	0.28	1	0	1	0	0	1	0	0		0.05
A5	71	10.2204E+070.0000E+00	10.2204E+070.0000E+00	0.2204E+07	0.28	1	0	1	0	0	1	0	0		0.05
A5	72	10.2665E+070.0000E+00	10.2665E+070.0000E+00	0.2665E+07	0.28	1	0	1	0	0	1	0	0		0.05
A5	73	10.3222E+070.0000E+00	10.3222E+070.0000E+00	0.3222E+07	0.28	1	0	1	0	0	1	0	0		0.05
A5	74	10.3896E+070.0000E+00	10.3896E+070.0000E+00	0.3896E+07	0.28	1	0	1	0	0	1	0	0		0.05
A5	75	10.4711E+070.0000E+00	10.4711E+070.0000E+00	0.4711E+07	0.28	1	0	1	0	0	1	0	0		0.05
A5	76	10.5697E+070.0000E+00	10.5697E+070.0000E+00	0.5697E+07	0.28	1	0	1	0	0	1	0	0		0.05
A5	77	10.6889E+070.0000E+00	10.6889E+070.0000E+00	0.6889E+07	0.28	1	0	1	0	0	1	0	0		0.05
A5	78	10.8330E+070.0000E+00	10.8330E+070.0000E+00	0.8330E+07	0.28	1	0	1	0	0	1	0	0		0.05
A5	79	10.1007E+080.0000E+00	10.1007E+080.0000E+00	0.1007E+08	0.28	1	0	1	0	0	1	0	0		0.05
A5	80	10.1218E+080.0000E+00	10.1218E+080.0000E+00	0.1218E+08	0.28	1	0	1	0	0	1	0	0		0.05
A5	81	10.1473E+080.0000E+00	10.1473E+080.0000E+00	0.1473E+08	0.28	1	0	1	0	0	1	0	0		0.05
A5	82	10.1781E+080.0000E+00	10.1781E+080.0000E+00	0.1781E+08	0.28	1	0	1	0	0	1	0	0		0.05
A5	83	10.2153E+080.0000E+00	10.2153E+080.0000E+00	0.2153E+08	0.28	1	0	1	0	0	1	0	0		0.05
A5	84	10.2603E+080.0000E+00	10.2603E+080.0000E+00	0.2603E+08	0.28	1	0	1	0	0	1	0	0		0.05
A5	85	10.3148E+080.0000E+00	10.3148E+080.0000E+00	0.3148E+08	0.28	1	0	1	0	0	1	0	0		0.05
A5	86	10.3806E+080.0000E+00	10.3806E+080.0000E+00	0.3806E+08	0.28	1	0	1	0	0	1	0	0		0.05
A5	87	10.4602E+080.0000E+00	10.4602E+080.0000E+00	0.4602E+08	0.28	1	0	1	0	0	1	0	0		0.05
A5	88	10.5565E+080.0000E+00	10.5565E+080.0000E+00	0.5565E+08	0.28	1	0	1	0	0	1	0	0		0.05
A5	89	10.6728E+080.0000E+00	10.6728E+080.0000E+00	0.6728E+08	0.28	1	0	1	0	0	1	0	0		0.05
A5	90	10.8136E+080.0000E+00	10.8136E+080.0000E+00	0.8136E+08	0.28	1	0	1	0	0	1	0	0		0.05
A5	91	10.9837E+080.0000E+00	10.9837E+080.0000E+00	0.9837E+08	0.28	1	0	1	0	0	1	0	0		0.05
A5	92	10.1189E+090.0000E+00	10.1189E+090.0000E+00	0.1189E+09	0.28	1	0	1	0	0	1	0	0		0.05
A5	93	10.1438E+090.0000E+00	10.1438E+090.0000E+00	0.1438E+09	0.28	1	0	1	0	0	1	0	0		0.05
A5	94	10.1739E+090.0000E+00	10.1739E+090.0000E+00	0.1739E+09	0.28	1	0	1	0	0	1	0	0		0.05
A5	95	10.2103E+090.0000E+00	10.2103E+090.0000E+00	0.2103E+09	0.28	1	0	1	0	0	1	0	0		0.05
A5	96	10.2542E+090.0000E+00	10.2542E+090.0000E+00	0.2542E+09	0.28	1	0	1	0	0	1	0	0		0.05
A5	97	10.3074E+090.0000E+00	10.3074E+090.0000E+00	0.3074E+09	0.28	1	0	1	0	0	1	0	0		0.05
A5	98	10.3717E+090.0000E+00	10.3717E+090.0000E+00	0.3717E+09	0.28	1	0	1	0	0	1	0	0		0.05
A5	99	10.4494E+090.0000E+00	10.4494E+090.0000E+00	0.4494E+09	0.28	1	0	1	0	0	1	0	0		0.05
A51	0	10.5434E+090.0000E+00	10.5434E+090.0000E+00	0.5434E+09	0.28	1	0	1	0	0	1	0	0		0.05
A6	1	10.1767E+000.0000E+00	10.1767E+000.0000E+00	0.1767E+00	0.28	1	0	1	0.051682	652.32	0.0045232	0.995477	1.66045		0.05
A6	2	10.6023E+000.0000E+00	10.6023E+000.0000E+00	0.6023E+00	0.28	1	0	1	0.051679	652.32	0.004526	0.995474	5.65947		0.05
A6	3	10.1156E+010.0000E+00	10.1156E+010.0000E+00	0.1156E+01	0.28	1	0	1	0.051673	652.32	0.0045283	0.995472	10.861		0.05
A6	4	10.1867E+010.0000E+00	10.1867E+010.0000E+00	0.1867E+01	0.28	1	0	1	0.051664	652.32	0.0045301	0.99547	17.538		0.05
A6	5	10.2774E+010.0000E+00	10.2774E+010.0000E+00	0.2774E+01	0.28	1	0	1	0.051652	652.32	0.0045315	0.995468	26.0519		0.05
A6	6	10.3922E+010.0000E+00	10.3922E+010.0000E+00	0.3922E+01	0.28	1	0	1	0.051638	652.32	0.0045326	0.995467	36.8233		0.05
A6	7	10.5367E+010.0000E+00	10.5367E+010.0000E+00	0.5367E+01	0.28	1	0	1	0.051621	652.32	0.0045336	0.995466	50.3736		0.05
A6	8	10.7177E+010.0000E+00	10.7177E+010.0000E+00	0.7177E+01	0.28	1	0	1	0.051602	652.32	0.0045344	0.995466	67.3371		0.05
A6	9	10.9433E+010.0000E+00	10.9433E+010.0000E+00	0.9433E+01	0.28	1	0	1	0.051581	652.32	0.0045351	0.995465	88.4676		0.05
A6	10	10.1224E+020.0000E+00	10.1224E+020.0000E+00	0.1224E+02	0.28	1	0	1	0.051558	652.32	0.0045358	0.995464	114.742		0.05
A6	11	10.1571E+020.0000E+00	10.1571E+020.0000E+00	0.1571E+02	0.28	1	0	1	0.051534	652.32	0.0045364	0.995464	147.202		0.05
A6	12	10.2000E+020.0000E+00	10.2000E+020.0000E+00	0.2000E+02	0.28	1	0	1	0.051509	652.32	0.004537	0.995463	187.308		0.05
A6	13	10.2528E+020.0000E+00	10.2528E+020.0000E+00	0.2528E+02	0.28	1	0	1	0.051482	652.32	0.0045375	0.995463	236.633		0.05
A6	14	10.3178E+020.0000E+00	10.3178E+020.0000E+00	0.3178E+02	0.28	1	0	1	0.051456	652.32	0.004538	0.995462	297.326		0.05
A6	15	10.3976E+020.0000E+00	10.3976E+020.0000E+00	0.3976E+02	0.28	1	0	1	0.051429	652.32	0.0045385	0.995461	371.79		0.05
A6	16	10.4955E+020.0000E+00	10.4955E+020.0000E+00	0.4955E+02	0.28	1	0	1	0.051402	652.32	0.0045389	0.995461	463.091		0.05
A6	17	10.6152E+020.0000E+00	10.6152E+020.0000E+00	0.6152E+02	0.28	1	0	1	0.051375	652.32	0.0045393	0.995461	574.66		0.05
A6	18	10.7616E+020.0000E+00	10.7616E+020.0000E+00	0.7616E+02	0.28	1	0	1	0.051349	652.32	0.0045397	0.99546	711.052		0.05
A6	19	10.9404E+020.0000E+00	10.9404E+020.0000E+00	0.9404E+02	0.28	1	0	1	0.051323	652.32	0.0045401	0.99546	877.54		0.05
A6	20	10.1159E+030.0000E+00	10.1159E+030.0000E+00	0.1159E+03	0.28	1	0	1	0.051297	652.32	0.0045405	0.99546	1080.98		0.05
A6	21	10.1424E+030.0000E+00	10.1424E+030.0000E+00	0.1424E+03	0.28	1	0	1	0.051273	652.32	0.0045408	0.995459	1327.52		0.05
A6	22	10.1748E+030.0000E+00	10.1748E+030.0000E+00	0.1748E+03	0.28	1	0	1	0.051249	652.32	0.0045412	0.995459	1628.8		0.05
A6	23	10.2142E+030.0000E+00	10.2142E+030.0000E+00	0.2142E+03	0.28	1	0	1	0.051225	652.32	0.0045415	0.995459	1995		0.05
A6	24	10.2622E+030.0000E+00	10.2622E+030.0000E+00	0.2622E+03	0.28	1	0	1	0.051202	652.32	0.0045418	0.995458	2440.96		0.05
A6	25	10.3204E+030.0000E+00	10.3204E+030.0000E+00	0.3204E+03	0.28	1	0	1	0.05118	652.32	0.0045421	0.995458	2981.5		0.05
A6	26	10.3912E+030.0000E+00	10.3912E+030.0000E+00	0.3912E+03	0.28	1	0	1	0.051159	652.32	0.0045423	0.995458	3638.84		0.05
A6	27	10.4772E+030.0000E+00	10.4772E+030.0000E+00	0.4772E+03	0.28	1	0	1	0.051138	652.32	0.0045426	0.995457	4436.96		0.05
A6	28	10.5816E+030.0000E+00	10.5816E+030.0000E+00	0.5816E+03	0.28	1	0	1	0.051118	652.32	0.0045428	0.995457	5405.55		0.05
A6	29	10.7082E+030.0000E+00	10.7082E+030.0000E+00	0.7082E+03	0.28	1	0	1	0.051099	652.32	0.004543	0.995457	6579.75		0.05
A6	30	10.8619E+030.0000E+00	10.8619E+030.0000E+00	0.8619E+03	0.28	1	0	1	0.05108	652.32	0.0045432	0.995457	8004.77		0.05
A6	31	10.1048E+040.0000E+00	10.1048E+040.0000E+00	0.1048E+04	0.28	1	0	1	0.051062	652.32	0.0045434	0.995457	9729.72		0.05
A6	32	10.1274E+040.0000E+00	10.1274E+040.0000E+00	0.1274E+04	0.28	1	0	1	0.051044	652.32	0.0045436	0.995456	11823.7		0.05
A6	33	10.1548E+040.0000E+00	10.1548E+040.0000E+00	0.1548E+04	0.28	1	0	1	0.051027	652.32	0.0045438	0.995456	14361.9		0.05
A6	34	10.1880E+040.0000E+00	10.1880E+040.0000E+00	0.1880E+04	0.28	1	0	1	0.051009	652.32	0.004544	0.995456	17435.9		0.05
A6	35	10.2282E+040.0000E+00	10.2282E+040.0000E+00	0.2282E+04	0.28	1	0	1	0.050989	652.32	0.0045442	0.995456	21156		0.05
A6	36	10.2768E+040.0000E+00	10.2768E+040.0000E+00	0.2768E+04	0.28	1	0	1	0.050969	652.32	0.0045444	0.995456	25651.5		0.05
A6	37	10.3358E+040.0000E+00	10.3358E+040.0000E+00	0.3358E+04	0.28	1	0	1	0.050946	652.32	0.0045447	0.995455	31105.1		0.05
A6	38	10.4072E+040.0000E+00	10.4072E+040.0000E+00	0.4072E+04	0.28	1	0	1	0.050922	652.32	0.0045449	0.995455	37701.1		0.05
A6	39	10.4937E+040.0000E+00	10.4937E+040.0000E+00	0.4937E+04	0.28	1	0	1	0.050899	652.32	0.0045451	0.995455	45689.1		0.05
A6	40	10.5983E+040.0000E+00	10.5983E+040.0000E+00	0.5983E+04	0.28	1	0	1	0.050884	652.32	0.0045453	0.995455	55352.9		0.05
A6	41	10.7250E+040.0000E+00	10.7250E+040.0000E+00	0.7250E+04	0.28	1	0	1	0.050872	652.31	0.0045454	0.995455	67058		0.05
A6	42	10.8784E+040.0000E+00	10.8784E+040.0000E+00	0.8784E+04	0.28	1	0	1	0.05086	652.31	0.0045457	0.995454	81227.3		0.05
A6	43	10.1064E+050.0000E+00	10.1064E+050.0000E+00	0.1064E+05	0.28	1	0	1	0.050848	652.31	0.004546	0.995454	98366.9		0.05
A6	44	10.1289E+050.0000E+00	10.1289E+050.0000E+00	0.1289E+05	0.28	1	0	1	0.050843	652.31	0.0045462	0.995454	119156		0.05
A6	45	10.1560E+050.0000E+00	10.1560E+050.0000E+00	0.1560E+05	0.28	1	0	1	0.05084	652.31	0.0045463	0.995454	144199		0.05
A6	46	10.1889E+050.0000E+00	10.1889E+050.0000E+00	0.1889E+05	0.28	1	0	1	0.050838	652.32	0.0045463	0.995454	174606		0.05
A6	47	10.2287E+050.0000E+00	10.2287E+050.0000E+00	0.2287E+05	0.28	1	0	1	0.050833	652.32	0.0045464	0.995454	211374		0.05
A6	48	10.2768E+050.0000E+00	10.2768E+050.0000E+00	0.2768E+05	0.28	1	0	1	0.050826	652.32	0.0045464	0.995454	255795		0.05
A6	49	10.3350E+050.0000E+00	10.3350E+050.0000E+00	0.3350E+05	0.28	1	0	1	0.050826	652.32	0.0045464	0.995454	309578		0.05
A6	50	10.4055E+050.0000E+00	10.4055E+050.0000E+00	0.4055E+05	0.28	1	0	1	0.050826	652.32	0.0045464	0.995454	374728		0.05
A6	51	10.4907E+050.0000E+00	10.4907E+050.0000E+00	0.4907E+05	0.28	1	0	1	0.050825	652.32	0.0045464	0.995454	453454		0.05
A6	52	10.5937E+050.0000E+00	10.5937E+050.0000E+00	0.5937E+05	0.28	1	0	1	0.050821	652.32	0.0045464	0.995454	548593		0.05
A6	53	10.7183E+050.0000E+00	10.7183E+050.0000E+00	0.7183E+05	0.28	1	0	1	0.050811	652.32	0.0045463	0.995454	663595		0.05
A6	54	10.8691E+050.0000E+00	10.8691E+050.0000E+00	0.8691E+05	0.28	1	0	1	0.050732	652.32	0.0045463	0.995454	801662		0.05
A6	55	10.1051E+060.0000E+00	10.1051E+060.0000E+00	0.1051E+06	0.28	1	0	1	0.050656	652.32	0.0045462	0.995454	967996		0.05
A6	56	10.1272E+060.0000E+00	10.1272E+060.0000E+00	0.1272E+06	0.28	1	0	1	0.050669	652.32	0.0045461	0.995454	1.17184e+06		0.05
A6	57	10.1539E+060.0000E+00	10.1539E+060.0000E+00	0.1539E+06	0.28	1	0	1	0.050594	652.32	0.004546	0.995454	1.41572e+06		0.05
A6	58	10.1861E+060.0000E+00	10.1861E+060.0000E+00	0.1861E+06	0.28	1	0	1	0.038079	652.3	0.0045459	0.995454	1.28842e+06		0.05
A6	59	10.2251E+060.0000E+00	10.2251E+060.0000E+00	0.2251E+06	0.28	1	0	1	0	0	1	0	0		0.05
A6	60	10.2723E+060.0000E+00	10.2723E+060.0000E+00	0.2723E+06	0.28	1	0	1	0	0	1	0	0		0.05
A6	61	10.3293E+060.0000E+00	10.3293E+060.0000E+00	0.3293E+06	0.28	1	0	1	0	0	1	0	0		0.05
A6	62	10.3983E+060.0000E+00	10.3983E+060.0000E+00	0.3983E+06	0.28	1	0	1	0	0	1	0	0		0.05
A6	63	10.4817E+060.0000E+00	10.4817E+060.0000E+00	0.4817E+06	0.28	1	0	1	0	0	1	0	0		0.05
A6	64	10.5826E+060.0000E+00	10.5826E+060.0000E+00	0.5826E+06	0.28	1	0	1	0	0	1	0	0		0.05
A6	65	10.7046E+060.0000E+00	10.7046E+060.0000E+00	0.7046E+06	0.28	1	0	1	0	0	1	0	0		0.05
A6	66	10.8521E+060.0000E+00	10.8521E+060.0000E+00	0.8521E+06	0.28	1	0	1	0	0	1	0	0		0.05
A6	67	10.1030E+070.0000E+00	10.1030E+070.0000E+00	0.1030E+07	0.28	1	0	1	0	0	1	0	0		0.05
A6	68	10.1246E+070.0000E+00	10.1246E+070.0000E+00	0.1246E+07	0.28	1	0	1	0	0	1	0	0		0.05
A6	69	10.1507E+070.0000E+00	10.1507E+070.0000E+00	0.1507E+07	0.28	1	0	1	0	0	1	0	0		0.05
A6	70	10.1822E+070.0000E+00	10.1822E+070.0000E+00	0.1822E+07	0.28	1	0	1	0	0	1	0	0		0.05
A6	71	10.2204E+070.0000E+00	10.2204E+070.0000E+00	0.2204E+07	0.28	1	0	1	0	0	1	0	0		0.05
A6	72	10.2665E+070.0000E+00	10.2665E+070.0000E+00	0.2665E+07	0.28	1	0	1	0	0	1	0	0		0.05
A6	73	10.3222E+070.0000E+00	10.3222E+070.0000E+00	0.3222E+07	0.28	1	0	1	0	0	1	0	0		0.05
A6	74	10.3896E+070.0000E+00	10.3896E+070.0000E+00	0.3896E+07	0.28	1	0	1	0	0	1	0	0		0.05
A6	75	10.4711E+070.0000E+00	10.4711E+070.0000E+00	0.4711E+07	0.28	1	0	1	0	0	1	0	0		0.05
A6	76	10.5697E+070.0000E+00	10.5697E+070.0000E+00	0.5697E+07	0.28	1	0	1	0	0	1	0	0		0.05
A6	77	10.6889E+070.0000E+00	10.6889E+070.0000E+00	0.6889E+07	0.28	1	0	1	0	0	1	0	0		0.05
A6	78	10.8330E+070.0000E+00	10.8330E+070.0000E+00	0.8330E+07	0.28	1	0	1	0	0	1	0	0		0.05
A6	79	10.1007E+080.0000E+00	10.1007E+080.0000E+00	0.1007E+08	0.28	1	0	1	0	0	1	0	0		0.05
A6	80	10.1218E+080.0000E+00	10.1218E+080.0000E+00	0.1218E+08	0.28	1	0	1	0	0	1	0	0		0.05
A6	81	10.1473E+080.0000E+00	10.1473E+080.0000E+00	0.1473E+08	0.28	1	0	1	0	0	1	0	0		0.05
A6	82	10.1781E+080.0000E+00	10.1781E+080.0000E+00	0.1781E+08	0.28	1	0	1	0	0	1	0	0		0.05
A6	83	10.2153E+080.0000E+00	10.2153E+080.0000E+00	0.2153E+08	0.28	1	0	1	0	0	1	0	0		0.05
A6	84	10.2603E+080.0000E+00	10.2603E+080.0000E+00	0.2603E+08	0.28	1	0	1	0	0	1	0	0		0.05
A6	85	10.3148E+080.0000E+00	10.3148E+080.0000E+00	0.3148E+08	0.28	1	0	1	0	0	1	0	0		0.05
A6	86	10.3806E+080.0000E+00	10.3806E+080.0000E+00	0.3806E+08	0.28	1	0	1	0	0	1	0	0		0.05
A6	87	10.4602E+080.0000E+00	10.4602E+080.0000E+00	0.4602E+08	0.28	1	0	1	0	0	1	0	0		0.05
A6	88	10.5565E+080.0000E+00	10.5565E+080.0000E+00	0.5565E+08	0.28	1	0	1	0	0	1	0	0		0.05
A6	89	10.6728E+080.0000E+00	10.6728E+080.0000E+00	0.6728E+08	0.28	1	0	1	0	0	1	0	0		0.05
A6	90	10.8136E+080.0000E+00	10.8136E+080.0000E+00	0.8136E+08	0.28	1	0	1	0	0	1	0	0		0.05
A6	91	10.9837E+080.0000E+00	10.9837E+080.0000E+00	0.9837E+08	0.28	1	0	1	0	0	1	0	0		0.05
A6	92	10.1189E+090.0000E+00	10.1189E+090.0000E+00	0.1189E+09	0.28	1	0	1	0	0	1	0	0		0.05
A6	93	10.1438E+090.0000E+00	10.1438E+090.0000E+00	0.1438E+09	0.28	1	0	1	0	0	1	0	0		0.05
A6	94	10.1739E+090.0000E+00	10.1739E+090.0000E+00	0.1739E+09	0.28	1	0	1	0	0	1	0	0		0.05
A6	95	10.2103E+090.0000E+00	10.2103E+090.0000E+00	0.2103E+09	0.28	1	0	1	0	0	1	0	0		0.05
A6	96	10.2542E+090.0000E+00	10.2542E+090.0000E+00	0.2542E+09	0.28	1	0	1	0	0	1	0	0		0.05
A6	97	10.3074E+090.0000E+00	10.3074E+090.0000E+00	0.3074E+09	0.28	1	0	1	0	0	1	0	0		0.05
A6	98	10.3717E+090.0000E+00	10.3717E+090.0000E+00	0.3717E+09	0.28	1	0	1	0	0	1	0	0		0.05
A6	99	10.4494E+090.0000E+00	10.4494E+090.0000E+00	0.4494E+09	0.28	1	0	1	0	0	1	0	0		0.05
A61	0	10.5434E+090.0000E+00	10.5434E+090.0000E+00	0.5434E+09	0.28	1	0	1	0	0	1	0	0		0.05
A7	1	10.1767E+000.0000E+00	10.1767E+000.0000E+00	0.1767E+00	0.28	1	0	1	0.051513	650.81	0.0045819	0.995418	1.65109		0.05
A7	2	10.6023E+000.0000E+00	10.6023E+000.0000E+00	0.6023E+00	0.28	1	0	1	0.05151	650.81	0.0045847	0.995415	5.62757		0.05
A7	3	10.1156E+010.0000E+00	10.1156E+010.0000E+00	0.1156E+01	0.28	1	0	1	0.051503	650.81	0.0045869	0.995413	10.7996		0.05
A7	4	10.1867E+010.0000E+00	10.1867E+010.0000E+00	0.1867E+01	0.28	1	0	1	0.051493	650.81	0.0045887	0.995411	17.4384		0.05
A7	5	10.2774E+010.0000E+00	10.2774E+010.0000E+00	0.2774E+01	0.28	1	0	1	0.051481	650.81	0.0045901	0.99541	25.904		0.05
A7	6	10.3922E+010.0000E+00	10.3922E+010.0000E+00	0.3922E+01	0.28	1	0	1	0.051466	650.81	0.0045912	0.995409	36.6135		0.05
A7	7	10.5367E+010.0000E+00	10.5367E+010.0000E+00	0.5367E+01	0.28	1	0	1	0.051449	650.81	0.0045922	0.995408	50.0866		0.05
A7	8	10.7177E+010.0000E+00	10.7177E+010.0000E+00	0.7177E+01	0.28	1	0	1	0.051429	650.81	0.0045931	0.995407	66.9521		0.05
A7	9	10.9433E+010.0000E+00	10.9433E+010.0000E+00	0.9433E+01	0.28	1	0	1	0.051408	650.81	0.0045938	0.995406	87.9616		0.05
A7	10	10.1224E+020.0000E+00	10.1224E+020.0000E+00	0.1224E+02	0.28	1	0	1	0.051386	650.81	0.0045945	0.995406	114.088		0.05
A7	11	10.1571E+020.0000E+00	10.1571E+020.0000E+00	0.1571E+02	0.28	1	0	1	0.051362	650.81	0.0045951	0.995405	146.363		0.05
A7	12	10.2000E+020.0000E+00	10.2000E+020.0000E+00	0.2000E+02	0.28	1	0	1	0.051337	650.81	0.0045957	0.995404	186.24		0.05
A7	13	10.2528E+020.0000E+00	10.2528E+020.0000E+00	0.2528E+02	0.28	1	0	1	0.051312	650.81	0.0045962	0.995404	235.292		0.05
A7	14	10.3178E+020.0000E+00	10.3178E+020.0000E+00	0.3178E+02	0.28	1	0	1	0.051287	650.81	0.0045967	0.995403	295.646		0.05
A7	15	10.3976E+020.0000E+00	10.3976E+020.0000E+00	0.3976E+02	0.28	1	0	1	0.051262	650.81	0.0045971	0.995403	369.703		0.05
A7	16	10.4955E+020.0000E+00	10.4955E+020.0000E+00	0.4955E+02	0.28	1	0	1	0.051237	650.81	0.0045976	0.995402	460.509		0.05
A7	17	10.6152E+020.0000E+00	10.6152E+020.0000E+00	0.6152E+02	0.28	1	0	1	0.051212	650.81	0.004598	0.995402	571.477		0.05
A7	18	10.7616E+020.0000E+00	10.7616E+020.0000E+00	0.7616E+02	0.28	1	0	1	0.051188	650.81	0.0045984	0.995402	707.14		0.05
A7	19	10.9404E+020.0000E+00	10.9404E+020.0000E+00	0.9404E+02	0.28	1	0	1	0.051165	650.81	0.0045988	0.995401	872.762		0.05
A7	20	10.1159E+030.0000E+00	10.1159E+030.0000E+00	0.1159E+03	0.28	1	0	1	0.051142	650.81	0.0045991	0.995401	1075.16		0.05
A7	21	10.1424E+030.0000E+00	10.1424E+030.0000E+00	0.1424E+03	0.28	1	0	1	0.051119	650.81	0.0045995	0.995401	1320.39		0.05
A7	22	10.1748E+030.0000E+00	10.1748E+030.0000E+00	0.1748E+03	0.28	1	0	1	0.051097	650.81	0.0045998	0.9954	1620.12		0.05
A7	23	10.2142E+030.0000E+00	10.2142E+030.0000E+00	0.2142E+03	0.28	1	0	1	0.051076	650.81	0.0046001	0.9954	1984.48		0.05
A7	24	10.2622E+030.0000E+00	10.2622E+030.0000E+00	0.2622E+03	0.28	1	0	1	0.051056	650.81	0.0046004	0.9954	2428.23		0.05
A7	25	10.3204E+030.0000E+00	10.3204E+030.0000E+00	0.3204E+03	0.28	1	0	1	0.051036	650.81	0.0046006	0.995399	2966.05		0.05
A7	26	10.3912E+030.0000E+00	10.3912E+030.0000E+00	0.3912E+03	0.28	1	0	1	0.051017	650.81	0.0046009	0.995399	3620.12		0.05
A7	27	10.4772E+030.0000E+00	10.4772E+030.0000E+00	0.4772E+03	0.28	1	0	1	0.050998	650.81	0.0046011	0.995399	4414.31		0.05
A7	28	10.5816E+030.0000E+00	10.5816E+030.0000E+00	0.5816E+03	0.28	1	0	1	0.05098	650.81	0.0046014	0.995399	5378.16		0.05
A7	29	10.7082E+030.0000E+00	10.7082E+030.0000E+00	0.7082E+03	0.28	1	0	1	0.050963	650.81	0.0046016	0.995398	6546.66		0.05
A7	30	10.8619E+030.0000E+00	10.8619E+030.0000E+00	0.8619E+03	0.28	1	0	1	0.050946	650.81	0.0046017	0.995398	7964.82		0.05
A7	31	10.1048E+040.0000E+00	10.1048E+040.0000E+00	0.1048E+04	0.28	1	0	1	0.05093	650.81	0.0046019	0.995398	9681.53		0.05
A7	32	10.1274E+040.0000E+00	10.1274E+040.0000E+00	0.1274E+04	0.28	1	0	1	0.050915	650.81	0.0046021	0.995398	11765.9		0.05
A7	33	10.1548E+040.0000E+00	10.1548E+040.0000E+00	0.1548E+04	0.28	1	0	1	0.0509	650.81	0.0046023	0.995398	14292.2		0.05
A7	34	10.1880E+040.0000E+00	10.1880E+040.0000E+00	0.1880E+04	0.28	1	0	1	0.050885	650.81	0.0046024	0.995398	17352.3		0.05
A7	35	10.2282E+040.0000E+00	10.2282E+040.0000E+00	0.2282E+04	0.28	1	0	1	0.05087	650.81	0.0046026	0.995397	21056.5		0.05
A7	36	10.2768E+040.0000E+00	10.2768E+040.0000E+00	0.2768E+04	0.28	1	0	1	0.050855	650.81	0.0046027	0.995397	25533.4		0.05
A7	37	10.3358E+040.0000E+00	10.3358E+040.0000E+00	0.3358E+04	0.28	1	0	1	0.050839	650.81	0.0046029	0.995397	30966.1		0.05
A7	38	10.4072E+040.0000E+00	10.4072E+040.0000E+00	0.4072E+04	0.28	1	0	1	0.050824	650.81	0.004603	0.995397	37539.2		0.05
A7	39	10.4937E+040.0000E+00	10.4937E+040.0000E+00	0.4937E+04	0.28	1	0	1	0.050811	650.81	0.0046032	0.995397	45501.9		0.05
A7	40	10.5983E+040.0000E+00	10.5983E+040.0000E+00	0.5983E+04	0.28	1	0	1	0.0508	650.81	0.0046033	0.995397	55130.4		0.05
A7	41	10.7250E+040.0000E+00	10.7250E+040.0000E+00	0.7250E+04	0.28	1	0	1	0.050791	650.81	0.0046034	0.995397	66793.3		0.05
A7	42	10.8784E+040.0000E+00	10.8784E+040.0000E+00	0.8784E+04	0.28	1	0	1	0.050782	650.81	0.0046035	0.995397	80911.5		0.05
A7	43	10.1064E+050.0000E+00	10.1064E+050.0000E+00	0.1064E+05	0.28	1	0	1	0.050774	650.81	0.0046036	0.995396	97992.2		0.05
A7	44	10.1289E+050.0000E+00	10.1289E+050.0000E+00	0.1289E+05	0.28	1	0	1	0.050771	650.81	0.0046038	0.995396	118707		0.05
A7	45	10.1560E+050.0000E+00	10.1560E+050.0000E+00	0.1560E+05	0.28	1	0	1	0.050768	650.81	0.004604	0.995396	143656		0.05
A7	46	10.1889E+050.0000E+00	10.1889E+050.0000E+00	0.1889E+05	0.28	1	0	1	0.050765	650.81	0.0046042	0.995396	173942		0.05
A7	47	10.2287E+050.0000E+00	10.2287E+050.0000E+00	0.2287E+05	0.28	1	0	1	0.05076	650.81	0.0046046	0.995395	210570		0.05
A7	48	10.2768E+050.0000E+00	10.2768E+050.0000E+00	0.2768E+05	0.28	1	0	1	0.050753	650.81	0.0046051	0.995395	254821		0.05
A7	49	10.3350E+050.0000E+00	10.3350E+050.0000E+00	0.3350E+05	0.28	1	0	1	0.050753	650.81	0.0046054	0.995395	308400		0.05
A7	50	10.4055E+050.0000E+00	10.4055E+050.0000E+00	0.4055E+05	0.28	1	0	1	0.050753	650.81	0.0046054	0.995395	373302		0.05
A7	51	10.4907E+050.0000E+00	10.4907E+050.0000E+00	0.4907E+05	0.28	1	0	1	0.050752	650.81	0.0046055	0.995394	451728		0.05
A7	52	10.5937E+050.0000E+00	10.5937E+050.0000E+00	0.5937E+05	0.28	1	0	1	0.050748	650.81	0.0046055	0.995394	546504		0.05
A7	53	10.7183E+050.0000E+00	10.7183E+050.0000E+00	0.7183E+05	0.28	1	0	1	0.050735	650.81	0.0046055	0.995394	661030		0.05
A7	54	10.8691E+050.0000E+00	10.8691E+050.0000E+00	0.8691E+05	0.28	1	0	1	0.050646	650.81	0.0046054	0.995395	798403		0.05
A7	55	10.1051E+060.0000E+00	10.1051E+060.0000E+00	0.1051E+06	0.28	1	0	1	0.050552	650.81	0.0046054	0.995395	963715		0.05
A7	56	10.1272E+060.0000E+00	10.1272E+060.0000E+00	0.1272E+06	0.28	1	0	1	0.050562	650.81	0.0046053	0.995395	1.16659e+06		0.05
A7	57	10.1539E+060.0000E+00	10.1539E+060.0000E+00	0.1539E+06	0.28	1	0	1	0.050455	650.81	0.0046052	0.995395	1.40848e+06		0.05
A7	58	10.1861E+060.0000E+00	10.1861E+060.0000E+00	0.1861E+06	0.28	1	0	1	0.048588	650.81	0.0046051	0.995395	1.64015e+06		0.05
A7	59	10.2251E+060.0000E+00	10.2251E+060.0000E+00	0.2251E+06	0.28	1	0	1	0	0	1	0	0		0.05
A7	60	10.2723E+060.0000E+00	10.2723E+060.0000E+00	0.2723E+06	0.28	1	0	1	0	0	1	0	0		0.05
A7	61	10.3293E+060.0000E+00	10.3293E+060.0000E+00	0.3293E+06	0.28	1	0	1	0.020235	650.76	0.004605	0.995395	1.20856e+06		0.05
A7	62	10.3983E+060.0000E+00	10.3983E+060.0000E+00	0.3983E+06	0.28	1	0	1	0	0	1	0	0		0.05
A7	63	10.4817E+060.0000E+00	10.4817E+060.0000E+00	0.4817E+06	0.28	1	0	1	0	0	1	0	0		0.05
A7	64	10.5826E+060.0000E+00	10.5826E+060.0000E+00	0.5826E+06	0.28	1	0	1	0	0	1	0	0		0.05
A7	65	10.7046E+060.0000E+00	10.7046E+060.0000E+00	0.7046E+06	0.28	1	0	1	0	0	1	0	0		0.05
A7	66	10.8521E+060.0000E+00	10.8521E+060.0000E+00	0.8521E+06	0.28	1	0	1	0	0	1	0	0		0.05
A7	67	10.1030E+070.0000E+00	10.1030E+070.0000E+00	0.1030E+07	0.28	1	0	1	0	0	1	0	0		0.05
A7	68	10.1246E+070.0000E+00	10.1246E+070.0000E+00	0.1246E+07	0.28	1	0	1	0	0	1	0	0		0.05
A7	69	10.1507E+070.0000E+00	10.1507E+070.0000E+00	0.1507E+07	0.28	1	0	1	0	0	1	0	0		0.05
A7	70	10.1822E+070.0000E+00	10.1822E+070.0000E+00	0.1822E+07	0.28	1	0	1	0	0	1	0	0		0.05
A7	71	10.2204E+070.0000E+00	10.2204E+070.0000E+00	0.2204E+07	0.28	1	0	1	0	0	1	0	0		0.05
A7	72	10.2665E+070.0000E+00	10.2665E+070.0000E+00	0.2665E+07	0.28	1	0	1	0	0	1	0	0		0.05
A7	73	10.3222E+070.0000E+00	10.3222E+070.0000E+00	0.3222E+07	0.28	1	0	1	0	0	1	0	0		0.05
A7	74	10.3896E+070.0000E+00	10.3896E+070.0000E+00	0.3896E+07	0.28	1	0	1	0	0	1	0	0		0.05
A7	75	10.4711E+070.0000E+00	10.4711E+070.0000E+00	0.4711E+07	0.28	1	0	1	0	0	1	0	0		0.05
A7	76	10.5697E+070.0000E+00	10.5697E+070.0000E+00	0.5697E+07	0.28	1	0	1	0	0	1	0	0		0.05
A7	77	10.6889E+070.0000E+00	10.6889E+070.0000E+00	0.6889E+07	0.28	1	0	1	0	0	1	0	0		0.05
A7	78	10.8330E+070.0000E+00	10.8330E+070.0000E+00	0.8330E+07	0.28	1	0	1	0	0	1	0	0		0.05
A7	79	10.1007E+080.0000E+00	10.1007E+080.0000E+00	0.1007E+08	0.28	1	0	1	0	0	1	0	0		0.05
A7	80	10.1218E+080.0000E+00	10.1218E+080.0000E+00	0.1218E+08	0.28	1	0	1	0	0	1	0	0		0.05
A7	81	10.1473E+080.0000E+00	10.1473E+080.0000E+00	0.1473E+08	0.28	1	0	1	0	0	1	0	0		0.05
A7	82	10.1781E+080.0000E+00	10.1781E+080.0000E+00	0.1781E+08	0.28	1	0	1	0	0	1	0	0		0.05
A7	83	10.2153E+080.0000E+00	10.2153E+080.0000E+00	0.2153E+08	0.28	1	0	1	0	0	1	0	0		0.05
A7	84	10.2603E+080.0000E+00	10.2603E+080.0000E+00	0.2603E+08	0.28	1	0	1	0	0	1	0	0		0.05
A7	85	10.3148E+080.0000E+00	10.3148E+080.0000E+00	0.3148E+08	0.28	1	0	1	0	0	1	0	0		0.05
A7	86	10.3806E+080.0000E+00	10.3806E+080.0000E+00	0.3806E+08	0.28	1	0	1	0	0	1	0	0		0.05
A7	87	10.4602E+080.0000E+00	10.4602E+080.0000E+00	0.4602E+08	0.28	1	0	1	0	0	1	0	0		0.05
A7	88	10.5565E+080.0000E+00	10.5565E+080.0000E+00	0.5565E+08	0.28	1	0	1	0	0	1	0	0		0.05
A7	89	10.6728E+080.0000E+00	10.6728E+080.0000E+00	0.6728E+08	0.28	1	0	1	0	0	1	0	0		0.05
A7	90	10.8136E+080.0000E+00	10.8136E+080.0000E+00	0.8136E+08	0.28	1	0	1	0	0	1	0	0		0.05
A7	91	10.9837E+080.0000E+00	10.9837E+080.0000E+00	0.9837E+08	0.28	1	0	1	0	0	1	0	0		0.05
A7	92	10.1189E+090.0000E+00	10.1189E+090.0000E+00	0.1189E+09	0.28	1	0	1	0	0	1	0	0		0.05
A7	93	10.1438E+090.0000E+00	10.1438E+090.0000E+00	0.1438E+09	0.28	1	0	1	0	0	1	0	0		0.05
A7	94	10.1739E+090.0000E+00	10.1739E+090.0000E+00	0.1739E+09	0.28	1	0	1	0	0	1	0	0		0.05
A7	95	10.2103E+090.0000E+00	10.2103E+090.0000E+00	0.2103E+09	0.28	1	0	1	0	0	1	0	0		0.05
A7	96	10.2542E+090.0000E+00	10.2542E+090.0000E+00	0.2542E+09	0.28	1	0	1	0	0	1	0	0		0.05
A7	97	10.3074E+090.0000E+00	10.3074E+090.0000E+00	0.3074E+09	0.28	1	0	1	0	0	1	0	0		0.05
A7	98	10.3717E+090.0000E+00	10.3717E+090.0000E+00	0.3717E+09	0.28	1	0	1	0	0	1	0	0		0.05
A7	99	10.4494E+090.0000E+00	10.4494E+090.0000E+00	0.4494E+09	0.28	1	0	1	0	0	1	0	0		0.05
A71	0	10.5434E+090.0000E+00	10.5434E+090.0000E+00	0.5434E+09	0.28	1	0	1	0	0	1	0	0		0.05
A8	1	10.1767E+000.0000E+00	10.1767E+000.0000E+00	0.1767E+00	0.28	1	0	1	0.05133	649.35	0.0046412	0.995359	1.64144		0.05
A8	2	10.6023E+000.0000E+00	10.6023E+000.0000E+00	0.6023E+00	0.28	1	0	1	0.051326	649.35	0.004644	0.995356	5.59456		0.05
A8	3	10.1156E+010.0000E+00	10.1156E+010.0000E+00	0.1156E+01	0.28	1	0	1	0.051319	649.35	0.0046462	0.995354	10.7362		0.05
A8	4	10.1867E+010.0000E+00	10.1867E+010.0000E+00	0.1867E+01	0.28	1	0	1	0.051308	649.35	0.0046479	0.995352	17.3358		0.05
A8	5	10.2774E+010.0000E+00	10.2774E+010.0000E+00	0.2774E+01	0.28	1	0	1	0.051295	649.35	0.0046493	0.995351	25.751		0.05
A8	6	10.3922E+010.0000E+00	10.3922E+010.0000E+00	0.3922E+01	0.28	1	0	1	0.05128	649.35	0.0046505	0.995349	36.3972		0.05
A8	7	10.5367E+010.0000E+00	10.5367E+010.0000E+00	0.5367E+01	0.28	1	0	1	0.051262	649.35	0.0046515	0.995348	49.7897		0.05
A8	8	10.7177E+010.0000E+00	10.7177E+010.0000E+00	0.7177E+01	0.28	1	0	1	0.051242	649.35	0.0046523	0.995348	66.555		0.05
A8	9	10.9433E+010.0000E+00	10.9433E+010.0000E+00	0.9433E+01	0.28	1	0	1	0.051221	649.35	0.0046531	0.995347	87.4398		0.05
A8	10	10.1224E+020.0000E+00	10.1224E+020.0000E+00	0.1224E+02	0.28	1	0	1	0.051199	649.35	0.0046537	0.995346	113.411		0.05
A8	11	10.1571E+020.0000E+00	10.1571E+020.0000E+00	0.1571E+02	0.28	1	0	1	0.051176	649.35	0.0046544	0.995346	145.497		0.05
A8	12	10.2000E+020.0000E+00	10.2000E+020.0000E+00	0.2000E+02	0.28	1	0	1	0.051153	649.35	0.0046549	0.995345	185.145		0.05
A8	13	10.2528E+020.0000E+00	10.2528E+020.0000E+00	0.2528E+02	0.28	1	0	1	0.05113	649.35	0.0046554	0.995345	233.918		0.05
A8	14	10.3178E+020.0000E+00	10.3178E+020.0000E+00	0.3178E+02	0.28	1	0	1	0.051106	649.35	0.0046559	0.995344	293.925		0.05
A8	15	10.3976E+020.0000E+00	10.3976E+020.0000E+00	0.3976E+02	0.28	1	0	1	0.051083	649.35	0.0046564	0.995344	367.564		0.05
A8	16	10.4955E+020.0000E+00	10.4955E+020.0000E+00	0.4955E+02	0.28	1	0	1	0.051061	649.35	0.0046568	0.995343	457.871		0.05
A8	17	10.6152E+020.0000E+00	10.6152E+020.0000E+00	0.6152E+02	0.28	1	0	1	0.051038	649.35	0.0046572	0.995343	568.224		0.05
A8	18	10.7616E+020.0000E+00	10.7616E+020.0000E+00	0.7616E+02	0.28	1	0	1	0.051016	649.35	0.0046576	0.995342	703.141		0.05
A8	19	10.9404E+020.0000E+00	10.9404E+020.0000E+00	0.9404E+02	0.28	1	0	1	0.050995	649.35	0.0046579	0.995342	867.86		0.05
A8	20	10.1159E+030.0000E+00	10.1159E+030.0000E+00	0.1159E+03	0.28	1	0	1	0.050974	649.35	0.0046583	0.995342	1069.16		0.05
A8	21	10.1424E+030.0000E+00	10.1424E+030.0000E+00	0.1424E+03	0.28	1	0	1	0.050954	649.35	0.0046586	0.995341	1313.1		0.05
A8	22	10.1748E+030.0000E+00	10.1748E+030.0000E+00	0.1748E+03	0.28	1	0	1	0.050935	649.35	0.0046589	0.995341	1611.26		0.05
A8	23	10.2142E+030.0000E+00	10.2142E+030.0000E+00	0.2142E+03	0.28	1	0	1	0.050916	649.35	0.0046592	0.995341	1973.71		0.05
A8	24	10.2622E+030.0000E+00	10.2622E+030.0000E+00	0.2622E+03	0.28	1	0	1	0.050898	649.35	0.0046595	0.99534	2415.14		0.05
A8	25	10.3204E+030.0000E+00	10.3204E+030.0000E+00	0.3204E+03	0.28	1	0	1	0.05088	649.35	0.0046597	0.99534	2950.18		0.05
A8	26	10.3912E+030.0000E+00	10.3912E+030.0000E+00	0.3912E+03	0.28	1	0	1	0.050864	649.35	0.0046599	0.99534	3600.96		0.05
A8	27	10.4772E+030.0000E+00	10.4772E+030.0000E+00	0.4772E+03	0.28	1	0	1	0.050847	649.35	0.0046602	0.99534	4391.11		0.05
A8	28	10.5816E+030.0000E+00	10.5816E+030.0000E+00	0.5816E+03	0.28	1	0	1	0.050832	649.35	0.0046604	0.99534	5350.2		0.05
A8	29	10.7082E+030.0000E+00	10.7082E+030.0000E+00	0.7082E+03	0.28	1	0	1	0.050817	649.35	0.0046605	0.99534	6512.88		0.05
A8	30	10.8619E+030.0000E+00	10.8619E+030.0000E+00	0.8619E+03	0.28	1	0	1	0.050802	649.35	0.0046607	0.995339	7924.02		0.05
A8	31	10.1048E+040.0000E+00	10.1048E+040.0000E+00	0.1048E+04	0.28	1	0	1	0.050788	649.35	0.0046608	0.995339	9632.31		0.05
A8	32	10.1274E+040.0000E+00	10.1274E+040.0000E+00	0.1274E+04	0.28	1	0	1	0.050776	649.35	0.004661	0.995339	11706.7		0.05
A8	33	10.1548E+040.0000E+00	10.1548E+040.0000E+00	0.1548E+04	0.28	1	0	1	0.050764	649.35	0.0046611	0.995339	14221.1		0.05
A8	34	10.1880E+040.0000E+00	10.1880E+040.0000E+00	0.1880E+04	0.28	1	0	1	0.050753	649.35	0.0046612	0.995339	17267.4		0.05
A8	35	10.2282E+040.0000E+00	10.2282E+040.0000E+00	0.2282E+04	0.28	1	0	1	0.050742	649.35	0.0046613	0.995339	20955.2		0.05
A8	36	10.2768E+040.0000E+00	10.2768E+040.0000E+00	0.2768E+04	0.28	1	0	1	0.050731	649.35	0.0046614	0.995339	25412.5		0.05
A8	37	10.3358E+040.0000E+00	10.3358E+040.0000E+00	0.3358E+04	0.28	1	0	1	0.050721	649.35	0.0046615	0.995339	30823.1		0.05
A8	38	10.4072E+040.0000E+00	10.4072E+040.0000E+00	0.4072E+04	0.28	1	0	1	0.050712	649.35	0.0046616	0.995338	37370.3		0.05
A8	39	10.4937E+040.0000E+00	10.4937E+040.0000E+00	0.4937E+04	0.28	1	0	1	0.050704	649.35	0.0046617	0.995338	45301.5		0.05
A8	40	10.5983E+040.0000E+00	10.5983E+040.0000E+00	0.5983E+04	0.28	1	0	1	0.050697	649.35	0.0046617	0.995338	54892		0.05
A8	41	10.7250E+040.0000E+00	10.7250E+040.0000E+00	0.7250E+04	0.28	1	0	1	0.050691	649.35	0.0046618	0.995338	66508.4		0.05
A8	42	10.8784E+040.0000E+00	10.8784E+040.0000E+00	0.8784E+04	0.28	1	0	1	0.050686	649.35	0.0046618	0.995338	80572.7		0.05
A8	43	10.1064E+050.0000E+00	10.1064E+050.0000E+00	0.1064E+05	0.28	1	0	1	0.050683	649.35	0.0046619	0.995338	97591.4		0.05
A8	44	10.1289E+050.0000E+00	10.1289E+050.0000E+00	0.1289E+05	0.28	1	0	1	0.050681	649.35	0.004662	0.995338	118224		0.05
A8	45	10.1560E+050.0000E+00	10.1560E+050.0000E+00	0.1560E+05	0.28	1	0	1	0.050678	649.35	0.0046621	0.995338	143071		0.05
A8	46	10.1889E+050.0000E+00	10.1889E+050.0000E+00	0.1889E+05	0.28	1	0	1	0.050676	649.35	0.0046622	0.995338	173237		0.05
A8	47	10.2287E+050.0000E+00	10.2287E+050.0000E+00	0.2287E+05	0.28	1	0	1	0.050674	649.35	0.0046624	0.995338	209729		0.05
A8	48	10.2768E+050.0000E+00	10.2768E+050.0000E+00	0.2768E+05	0.28	1	0	1	0.050671	649.35	0.0046624	0.995338	253824		0.05
A8	49	10.3350E+050.0000E+00	10.3350E+050.0000E+00	0.3350E+05	0.28	1	0	1	0.050671	649.35	0.0046626	0.995337	307193		0.05
A8	50	10.4055E+050.0000E+00	10.4055E+050.0000E+00	0.4055E+05	0.28	1	0	1	0.05067	649.35	0.0046631	0.995337	371834		0.05
A8	51	10.4907E+050.0000E+00	10.4907E+050.0000E+00	0.4907E+05	0.28	1	0	1	0.050669	649.35	0.0046636	0.995336	449951		0.05
A8	52	10.5937E+050.0000E+00	10.5937E+050.0000E+00	0.5937E+05	0.28	1	0	1	0.050666	649.35	0.0046643	0.995336	544365		0.05
A8	53	10.7183E+050.0000E+00	10.7183E+050.0000E+00	0.7183E+05	0.28	1	0	1	0.050651	649.35	0.0046652	0.995335	658415		0.05
A8	54	10.8691E+050.0000E+00	10.8691E+050.0000E+00	0.8691E+05	0.28	1	0	1	0.050545	649.35	0.0046653	0.995335	794976		0.05
A8	55	10.1051E+060.0000E+00	10.1051E+060.0000E+00	0.1051E+06	0.28	1	0	1	0.050418	649.35	0.0046652	0.995335	958947		0.05
A8	56	10.1272E+060.0000E+00	10.1272E+060.0000E+00	0.1272E+06	0.28	1	0	1	0.050423	649.35	0.0046652	0.995335	1.16071e+06		0.05
A8	57	10.1539E+060.0000E+00	10.1539E+060.0000E+00	0.1539E+06	0.28	1	0	1	0.044835	649.34	0.0046651	0.995335	1.24869e+06		0.05
A8	58	10.1861E+060.0000E+00	10.1861E+060.0000E+00	0.1861E+06	0.28	1	0	1	0.00014005	649.22	0.0046644	0.995336	4715.73		0.05
A8	59	10.2251E+060.0000E+00	10.2251E+060.0000E+00	0.2251E+06	0.28	1	0	1	0	0	1	0	0		0.05
A8	60	10.2723E+060.0000E+00	10.2723E+060.0000E+00	0.2723E+06	0.28	1	0	1	0	0	1	0	0		0.05
A8	61	10.3293E+060.0000E+00	10.3293E+060.0000E+00	0.3293E+06	0.28	1	0	1	1.8797e-07	649.22	0.0046646	0.995335	11.1995		0.05
A8	62	10.3983E+060.0000E+00	10.3983E+060.0000E+00	0.3983E+06	0.28	1	0	1	0	0	1	0	0		0.05
A8	63	10.4817E+060.0000E+00	10.4817E+060.0000E+00	0.4817E+06	0.28	1	0	1	0	0	1	0	0		0.05
A8	64	10.5826E+060.0000E+00	10.5826E+060.0000E+00	0.5826E+06	0.28	1	0	1	0	0	1	0	0		0.05
A8	65	10.7046E+060.0000E+00	10.7046E+060.0000E+00	0.7046E+06	0.28	1	0	1	0	0	1	0	0		0.05
A8	66	10.8521E+060.0000E+00	10.8521E+060.0000E+00	0.8521E+06	0.28	1	0	1	0	0	1	0	0		0.05
A8	67	10.1030E+070.0000E+00	10.1030E+070.0000E+00	0.1030E+07	0.28	1	0	1	0	0	1	0	0		0.05
A8	68	10.1246E+070.0000E+00	10.1246E+070.0000E+00	0.1246E+07	0.28	1	0	1	0	0	1	0	0		0.05
A8	69	10.1507E+070.0000E+00	10.1507E+070.0000E+00	0.1507E+07	0.28	1	0	1	0	0	1	0	0		0.05
A8	70	10.1822E+070.0000E+00	10.1822E+070.0000E+00	0.1822E+07	0.28	1	0	1	0	0	1	0	0		0.05
A8	71	10.2204E+070.0000E+00	10.2204E+070.0000E+00	0.2204E+07	0.28	1	0	1	0	0	1	0	0		0.05
A8	72	10.2665E+070.0000E+00	10.2665E+070.0000E+00	0.2665E+07	0.28	1	0	1	0	0	1	0	0		0.05
A8	73	10.3222E+070.0000E+00	10.3222E+070.0000E+00	0.3222E+07	0.28	1	0	1	0	0	1	0	0		0.05
A8	74	10.3896E+070.0000E+00	10.3896E+070.0000E+00	0.3896E+07	0.28	1	0	1	0	0	1	0	0		0.05
A8	75	10.4711E+070.0000E+00	10.4711E+070.0000E+00	0.4711E+07	0.28	1	0	1	0	0	1	0	0		0.05
A8	76	10.5697E+070.0000E+00	10.5697E+070.0000E+00	0.5697E+07	0.28	1	0	1	0	0	1	0	0		0.05
A8	77	10.6889E+070.0000E+00	10.6889E+070.0000E+00	0.6889E+07	0.28	1	0	1	0	0	1	0	0		0.05
A8	78	10.8330E+070.0000E+00	10.8330E+070.0000E+00	0.8330E+07	0.28	1	0	1	0	0	1	0	0		0.05
A8	79	10.1007E+080.0000E+00	10.1007E+080.0000E+00	0.1007E+08	0.28	1	0	1	0	0	1	0	0		0.05
A8	80	10.1218E+080.0000E+00	10.1218E+080.0000E+00	0.1218E+08	0.28	1	0	1	0	0	1	0	0		0.05
A8	81	10.1473E+080.0000E+00	10.1473E+080.0000E+00	0.1473E+08	0.28	1	0	1	0	0	1	0	0		0.05
A8	82	10.1781E+080.0000E+00	10.1781E+080.0000E+00	0.1781E+08	0.28	1	0	1	0	0	1	0	0		0.05
A8	83	10.2153E+080.0000E+00	10.2153E+080.0000E+00	0.2153E+08	0.28	1	0	1	0	0	1	0	0		0.05
A8	84	10.2603E+080.0000E+00	10.2603E+080.0000E+00	0.2603E+08	0.28	1	0	1	0	0	1	0	0		0.05
A8	85	10.3148E+080.0000E+00	10.3148E+080.0000E+00	0.3148E+08	0.28	1	0	1	0	0	1	0	0		0.05
A8	86	10.3806E+080.0000E+00	10.3806E+080.0000E+00	0.3806E+08	0.28	1	0	1	0	0	1	0	0		0.05
A8	87	10.4602E+080.0000E+00	10.4602E+080.0000E+00	0.4602E+08	0.28	1	0	1	0	0	1	0	0		0.05
A8	88	10.5565E+080.0000E+00	10.5565E+080.0000E+00	0.5565E+08	0.28	1	0	1	0	0	1	0	0		0.05
A8	89	10.6728E+080.0000E+00	10.6728E+080.0000E+00	0.6728E+08	0.28	1	0	1	0	0	1	0	0		0.05
A8	90	10.8136E+080.0000E+00	10.8136E+080.0000E+00	0.8136E+08	0.28	1	0	1	0	0	1	0	0		0.05
A8	91	10.9837E+080.0000E+00	10.9837E+080.0000E+00	0.9837E+08	0.28	1	0	1	0	0	1	0	0		0.05
A8	92	10.1189E+090.0000E+00	10.1189E+090.0000E+00	0.1189E+09	0.28	1	0	1	0	0	1	0	0		0.05
A8	93	10.1438E+090.0000E+00	10.1438E+090.0000E+00	0.1438E+09	0.28	1	0	1	0	0	1	0	0		0.05
A8	94	10.1739E+090.0000E+00	10.1739E+090.0000E+00	0.1739E+09	0.28	1	0	1	0	0	1	0	0		0.05
A8	95	10.2103E+090.0000E+00	10.2103E+090.0000E+00	0.2103E+09	0.28	1	0	1	0	0	1	0	0		0.05
A8	96	10.2542E+090.0000E+00	10.2542E+090.0000E+00	0.2542E+09	0.28	1	0	1	0	0	1	0	0		0.05
A8	97	10.3074E+090.0000E+00	10.3074E+090.0000E+00	0.3074E+09	0.28	1	0	1	0	0	1	0	0		0.05
A8	98	10.3717E+090.0000E+00	10.3717E+090.0000E+00	0.3717E+09	0.28	1	0	1	0	0	1	0	0		0.05
A8	99	10.4494E+090.0000E+00	10.4494E+090.0000E+00	0.4494E+09	0.28	1	0	1	0	0	1	0	0		0.05
A81	0	10.5434E+090.0000E+00	10.5434E+090.0000E+00	0.5434E+09	0.28	1	0	1	0	0	1	0	0		0.05
A9	1	10.1767E+000.0000E+00	10.1767E+000.0000E+00	0.1767E+00	0.28	1	0	1	0.051133	647.92	0.0047013	0.995299	1.63144		0.05
A9	2	10.6023E+000.0000E+00	10.6023E+000.0000E+00	0.6023E+00	0.28	1	0	1	0.051128	647.92	0.0047039	0.995296	5.56037		0.05
A9	3	10.1156E+010.0000E+00	10.1156E+010.0000E+00	0.1156E+01	0.28	1	0	1	0.05112	647.92	0.004706	0.995294	10.6704		0.05
A9	4	10.1867E+010.0000E+00	10.1867E+010.0000E+00	0.1867E+01	0.28	1	0	1	0.051109	647.92	0.0047077	0.995292	17.2295		0.05
A9	5	10.2774E+010.0000E+00	10.2774E+010.0000E+00	0.2774E+01	0.28	1	0	1	0.051095	647.92	0.004709	0.995291	25.5926		0.05
A9	6	10.3922E+010.0000E+00	10.3922E+010.0000E+00	0.3922E+01	0.28	1	0	1	0.051078	647.92	0.0047102	0.99529	36.1718		0.05
A9	7	10.5367E+010.0000E+00	10.5367E+010.0000E+00	0.5367E+01	0.28	1	0	1	0.05106	647.92	0.0047112	0.995289	49.4813		0.05
A9	8	10.7177E+010.0000E+00	10.7177E+010.0000E+00	0.7177E+01	0.28	1	0	1	0.05104	647.92	0.004712	0.995288	66.1427		0.05
A9	9	10.9433E+010.0000E+00	10.9433E+010.0000E+00	0.9433E+01	0.28	1	0	1	0.05102	647.92	0.0047127	0.995287	86.8997		0.05
A9	10	10.1224E+020.0000E+00	10.1224E+020.0000E+00	0.1224E+02	0.28	1	0	1	0.050999	647.92	0.0047134	0.995287	112.712		0.05
A9	11	10.1571E+020.0000E+00	10.1571E+020.0000E+00	0.1571E+02	0.28	1	0	1	0.050977	647.92	0.004714	0.995286	144.603		0.05
A9	12	10.2000E+020.0000E+00	10.2000E+020.0000E+00	0.2000E+02	0.28	1	0	1	0.050955	647.92	0.0047146	0.995285	184.011		0.05
A9	13	10.2528E+020.0000E+00	10.2528E+020.0000E+00	0.2528E+02	0.28	1	0	1	0.050934	647.92	0.0047151	0.995285	232.494		0.05
A9	14	10.3178E+020.0000E+00	10.3178E+020.0000E+00	0.3178E+02	0.28	1	0	1	0.050913	647.92	0.0047155	0.995285	292.152		0.05
A9	15	10.3976E+020.0000E+00	10.3976E+020.0000E+00	0.3976E+02	0.28	1	0	1	0.050892	647.92	0.004716	0.995284	365.361		0.05
A9	16	10.4955E+020.0000E+00	10.4955E+020.0000E+00	0.4955E+02	0.28	1	0	1	0.050871	647.92	0.0047164	0.995284	455.135		0.05
A9	17	10.6152E+020.0000E+00	10.6152E+020.0000E+00	0.6152E+02	0.28	1	0	1	0.050851	647.92	0.0047168	0.995283	564.861		0.05
A9	18	10.7616E+020.0000E+00	10.7616E+020.0000E+00	0.7616E+02	0.28	1	0	1	0.050832	647.92	0.0047171	0.995283	699.021		0.05
A9	19	10.9404E+020.0000E+00	10.9404E+020.0000E+00	0.9404E+02	0.28	1	0	1	0.050813	647.92	0.0047174	0.995283	862.806		0.05
A9	20	10.1159E+030.0000E+00	10.1159E+030.0000E+00	0.1159E+03	0.28	1	0	1	0.050795	647.92	0.0047177	0.995282	1062.99		0.05
A9	21	10.1424E+030.0000E+00	10.1424E+030.0000E+00	0.1424E+03	0.28	1	0	1	0.050777	647.92	0.004718	0.995282	1305.58		0.05
A9	22	10.1748E+030.0000E+00	10.1748E+030.0000E+00	0.1748E+03	0.28	1	0	1	0.05076	647.92	0.0047183	0.995282	1602.1		0.05
A9	23	10.2142E+030.0000E+00	10.2142E+030.0000E+00	0.2142E+03	0.28	1	0	1	0.050743	647.92	0.0047185	0.995282	1962.55		0.05
A9	24	10.2622E+030.0000E+00	10.2622E+030.0000E+00	0.2622E+03	0.28	1	0	1	0.050728	647.92	0.0047188	0.995281	2401.63		0.05
A9	25	10.3204E+030.0000E+00	10.3204E+030.0000E+00	0.3204E+03	0.28	1	0	1	0.050713	647.92	0.004719	0.995281	2933.84		0.05
A9	26	10.3912E+030.0000E+00	10.3912E+030.0000E+00	0.3912E+03	0.28	1	0	1	0.050698	647.92	0.0047191	0.995281	3581.09		0.05
A9	27	10.4772E+030.0000E+00	10.4772E+030.0000E+00	0.4772E+03	0.28	1	0	1	0.050685	647.92	0.0047193	0.995281	4367.22		0.05
A9	28	10.5816E+030.0000E+00	10.5816E+030.0000E+00	0.5816E+03	0.28	1	0	1	0.050672	647.92	0.0047195	0.995281	5321.3		0.05
A9	29	10.7082E+030.0000E+00	10.7082E+030.0000E+00	0.7082E+03	0.28	1	0	1	0.050659	647.92	0.0047196	0.99528	6477.95		0.05
A9	30	10.8619E+030.0000E+00	10.8619E+030.0000E+00	0.8619E+03	0.28	1	0	1	0.050648	647.92	0.0047197	0.99528	7882.14		0.05
A9	31	10.1048E+040.0000E+00	10.1048E+040.0000E+00	0.1048E+04	0.28	1	0	1	0.050637	647.92	0.0047198	0.99528	9581.95		0.05
A9	32	10.1274E+040.0000E+00	10.1274E+040.0000E+00	0.1274E+04	0.28	1	0	1	0.050628	647.92	0.0047199	0.99528	11646.2		0.05
A9	33	10.1548E+040.0000E+00	10.1548E+040.0000E+00	0.1548E+04	0.28	1	0	1	0.050619	647.92	0.0047199	0.99528	14148.5		0.05
A9	34	10.1880E+040.0000E+00	10.1880E+040.0000E+00	0.1880E+04	0.28	1	0	1	0.050611	647.92	0.00472	0.99528	17180.2		0.05
A9	35	10.2282E+040.0000E+00	10.2282E+040.0000E+00	0.2282E+04	0.28	1	0	1	0.050604	647.92	0.00472	0.99528	20850.9		0.05
A9	36	10.2768E+040.0000E+00	10.2768E+040.0000E+00	0.2768E+04	0.28	1	0	1	0.050597	647.92	0.00472	0.99528	25288.1		0.05
A9	37	10.3358E+040.0000E+00	10.3358E+040.0000E+00	0.3358E+04	0.28	1	0	1	0.050591	647.92	0.00472	0.99528	30674.6		0.05
A9	38	10.4072E+040.0000E+00	10.4072E+040.0000E+00	0.4072E+04	0.28	1	0	1	0.050586	647.92	0.00472	0.99528	37193.1		0.05
A9	39	10.4937E+040.0000E+00	10.4937E+040.0000E+00	0.4937E+04	0.28	1	0	1	0.050582	647.92	0.00472	0.99528	45090.4		0.05
A9	40	10.5983E+040.0000E+00	10.5983E+040.0000E+00	0.5983E+04	0.28	1	0	1	0.050578	647.92	0.00472	0.99528	54639.3		0.05
A9	41	10.7250E+040.0000E+00	10.7250E+040.0000E+00	0.7250E+04	0.28	1	0	1	0.050575	647.92	0.0047199	0.99528	66206.2		0.05
A9	42	10.8784E+040.0000E+00	10.8784E+040.0000E+00	0.8784E+04	0.28	1	0	1	0.050572	647.92	0.0047199	0.99528	80209.8		0.05
A9	43	10.1064E+050.0000E+00	10.1064E+050.0000E+00	0.1064E+05	0.28	1	0	1	0.05057	647.92	0.0047199	0.99528	97153.7		0.05
A9	44	10.1289E+050.0000E+00	10.1289E+050.0000E+00	0.1289E+05	0.28	1	0	1	0.050569	647.92	0.0047199	0.99528	117696		0.05
A9	45	10.1560E+050.0000E+00	10.1560E+050.0000E+00	0.1560E+05	0.28	1	0	1	0.050567	647.92	0.0047199	0.99528	142435		0.05
A9	46	10.1889E+050.0000E+00	10.1889E+050.0000E+00	0.1889E+05	0.28	1	0	1	0.050567	647.92	0.0047199	0.99528	172474		0.05
A9	47	10.2287E+050.0000E+00	10.2287E+050.0000E+00	0.2287E+05	0.28	1	0	1	0.050567	647.92	0.0047199	0.99528	208813		0.05
A9	48	10.2768E+050.0000E+00	10.2768E+050.0000E+00	0.2768E+05	0.28	1	0	1	0.050568	647.92	0.00472	0.99528	252736		0.05
A9	49	10.3350E+050.0000E+00	10.3350E+050.0000E+00	0.3350E+05	0.28	1	0	1	0.050568	647.92	0.0047201	0.99528	305876		0.05
A9	50	10.4055E+050.0000E+00	10.4055E+050.0000E+00	0.4055E+05	0.28	1	0	1	0.050567	647.92	0.0047203	0.99528	370239		0.05
A9	51	10.4907E+050.0000E+00	10.4907E+050.0000E+00	0.4907E+05	0.28	1	0	1	0.050567	647.92	0.0047205	0.995279	448031		0.05
A9	52	10.5937E+050.0000E+00	10.5937E+050.0000E+00	0.5937E+05	0.28	1	0	1	0.050567	647.92	0.0047208	0.995279	542074		0.05
A9	53	10.7183E+050.0000E+00	10.7183E+050.0000E+00	0.7183E+05	0.28	1	0	1	0.050555	647.92	0.0047209	0.995279	655684		0.05
A9	54	10.8691E+050.0000E+00	10.8691E+050.0000E+00	0.8691E+05	0.28	1	0	1	0.050416	647.92	0.0047217	0.995278	791156		0.05
A9	55	10.1051E+060.0000E+00	10.1051E+060.0000E+00	0.1051E+06	0.28	1	0	1	0.040965	647.9	0.0047228	0.995277	777366		0.05
A9	56	10.1272E+060.0000E+00	10.1272E+060.0000E+00	0.1272E+06	0.28	1	0	1	0.0091892	647.84	0.0047236	0.995276	211025		0.05
A9	57	10.1539E+060.0000E+00	10.1539E+060.0000E+00	0.1539E+06	0.28	1	0	1	0	0	1	0	0		0.05
A9	58	10.1861E+060.0000E+00	10.1861E+060.0000E+00	0.1861E+06	0.28	1	0	1	0	0	1	0	0		0.05
A9	59	10.2251E+060.0000E+00	10.2251E+060.0000E+00	0.2251E+06	0.28	1	0	1	0	0	1	0	0		0.05
A9	60	10.2723E+060.0000E+00	10.2723E+060.0000E+00	0.2723E+06	0.28	1	0	1	0	0	1	0	0		0.05
A9	61	10.3293E+060.0000E+00	10.3293E+060.0000E+00	0.3293E+06	0.28	1	0	1	3.1715e-07	647.8	0.0047252	0.995275	18.8538		0.05
A9	62	10.3983E+060.0000E+00	10.3983E+060.0000E+00	0.3983E+06	0.28	1	0	1	0	0	1	0	0		0.05
A9	63	10.4817E+060.0000E+00	10.4817E+060.0000E+00	0.4817E+06	0.28	1	0	1	0	0	1	0	0		0.05
A9	64	10.5826E+060.0000E+00	10.5826E+060.0000E+00	0.5826E+06	0.28	1	0	1	0	0	1	0	0		0.05
A9	65	10.7046E+060.0000E+00	10.7046E+060.0000E+00	0.7046E+06	0.28	1	0	1	0	0	1	0	0		0.05
A9	66	10.8521E+060.0000E+00	10.8521E+060.0000E+00	0.8521E+06	0.28	1	0	1	0	0	1	0	0		0.05
A9	67	10.1030E+070.0000E+00	10.1030E+070.0000E+00	0.1030E+07	0.28	1	0	1	0	0	1	0	0		0.05
A9	68	10.1246E+070.0000E+00	10.1246E+070.0000E+00	0.1246E+07	0.28	1	0	1	0	0	1	0	0		0.05
A9	69	10.1507E+070.0000E+00	10.1507E+070.0000E+00	0.1507E+07	0.28	1	0	1	0	0	1	0	0		0.05
A9	70	10.1822E+070.0000E+00	10.1822E+070.0000E+00	0.1822E+07	0.28	1	0	1	0	0	1	0	0		0.05
A9	71	10.2204E+070.0000E+00	10.2204E+070.0000E+00	0.2204E+07	0.28	1	0	1	0	0	1	0	0		0.05
A9	72	10.2665E+070.0000E+00	10.2665E+070.0000E+00	0.2665E+07	0.28	1	0	1	0	0	1	0	0		0.05
A9	73	10.3222E+070.0000E+00	10.3222E+070.0000E+00	0.3222E+07	0.28	1	0	1	0	0	1	0	0		0.05
A9	74	10.3896E+070.0000E+00	10.3896E+070.0000E+00	0.3896E+07	0.28	1	0	1	0	0	1	0	0		0.05
A9	75	10.4711E+070.0000E+00	10.4711E+070.0000E+00	0.4711E+07	0.28	1	0	1	0	0	1	0	0		0.05
A9	76	10.5697E+070.0000E+00	10.5697E+070.0000E+00	0.5697E+07	0.28	1	0	1	0	0	1	0	0		0.05
A9	77	10.6889E+070.0000E+00	10.6889E+070.0000E+00	0.6889E+07	0.28	1	0	1	0	0	1	0	0		0.05
A9	78	10.8330E+070.0000E+00	10.8330E+070.0000E+00	0.8330E+07	0.28	1	0	1	0	0	1	0	0		0.05
A9	79	10.1007E+080.0000E+00	10.1007E+080.0000E+00	0.1007E+08	0.28	1	0	1	0	0	1	0	0		0.05
A9	80	10.1218E+080.0000E+00	10.1218E+080.0000E+00	0.1218E+08	0.28	1	0	1	0	0	1	0	0		0.05
A9	81	10.1473E+080.0000E+00	10.1473E+080.0000E+00	0.1473E+08	0.28	1	0	1	0	0	1	0	0		0.05
A9	82	10.1781E+080.0000E+00	10.1781E+080.0000E+00	0.1781E+08	0.28	1	0	1	0	0	1	0	0		0.05
A9	83	10.2153E+080.0000E+00	10.2153E+080.0000E+00	0.2153E+08	0.28	1	0	1	0	0	1	0	0		0.05
A9	84	10.2603E+080.0000E+00	10.2603E+080.0000E+00	0.2603E+08	0.28	1	0	1	0	0	1	0	0		0.05
A9	85	10.3148E+080.0000E+00	10.3148E+080.0000E+00	0.3148E+08	0.28	1	0	1	0	0	1	0	0		0.05
A9	86	10.3806E+080.0000E+00	10.3806E+080.0000E+00	0.3806E+08	0.28	1	0	1	0	0	1	0	0		0.05
A9	87	10.4602E+080.0000E+00	10.4602E+080.0000E+00	0.4602E+08	0.28	1	0	1	0	0	1	0	0		0.05
A9	88	10.5565E+080.0000E+00	10.5565E+080.0000E+00	0.5565E+08	0.28	1	0	1	0	0	1	0	0		0.05
A9	89	10.6728E+080.0000E+00	10.6728E+080.0000E+00	0.6728E+08	0.28	1	0	1	0	0	1	0	0		0.05
A9	90	10.8136E+080.0000E+00	10.8136E+080.0000E+00	0.8136E+08	0.28	1	0	1	0	0	1	0	0		0.05
A9	91	10.9837E+080.0000E+00	10.9837E+080.0000E+00	0.9837E+08	0.28	1	0	1	0	0	1	0	0		0.05
A9	92	10.1189E+090.0000E+00	10.1189E+090.0000E+00	0.1189E+09	0.28	1	0	1	0	0	1	0	0		0.05
A9	93	10.1438E+090.0000E+00	10.1438E+090.0000E+00	0.1438E+09	0.28	1	0	1	0	0	1	0	0		0.05
A9	94	10.1739E+090.0000E+00	10.1739E+090.0000E+00	0.1739E+09	0.28	1	0	1	0	0	1	0	0		0.05
A9	95	10.2103E+090.0000E+00	10.2103E+090.0000E+00	0.2103E+09	0.28	1	0	1	0	0	1	0	0		0.05
A9	96	10.2542E+090.0000E+00	10.2542E+090.0000E+00	0.2542E+09	0.28	1	0	1	0	0	1	0	0		0.05
A9	97	10.3074E+090.0000E+00	10.3074E+090.0000E+00	0.3074E+09	0.28	1	0	1	0	0	1	0	0		0.05
A9	98	10.3717E+090.0000E+00	10.3717E+090.0000E+00	0.3717E+09	0.28	1	0	1	0	0	1	0	0		0.05
A9	99	10.4494E+090.0000E+00	10.4494E+090.0000E+00	0.4494E+09	0.28	1	0	1	0	0	1	0	0		0.05
A91	0	10.5434E+090.0000E+00	10.5434E+090.0000E+00	0.5434E+09	0.28	1	0	1	0	0	1	0	0		0.05
AA	1	10.1767E+000.1767E-01	10.1767E+000.1767E-01	0.1767E+00	0.28	1	0	1	0.050904	646.45	0.0047618	0.995238	1.62035		0.05
AA	2	10.6023E+000.6023E-01	10.6023E+000.6023E-01	0.6023E+00	0.28	1	0	1	0.050898	646.45	0.0047638	0.995236	5.52246		0.05
AA	3	10.1156E+010.1156E+00	10.1156E+010.1156E+00	0.1156E+01	0.28	1	0	1	0.050889	646.45	0.0047653	0.995235	10.5974		0.05
AA	4	10.1867E+010.1867E+00	10.1867E+010.1867E+00	0.1867E+01	0.28	1	0	1	0.050876	646.45	0.0047666	0.995233	17.111		0.05
AA	5	10.2774E+010.2774E+00	10.2774E+010.2774E+00	0.2774E+01	0.28	1	0	1	0.050861	646.45	0.0047677	0.995232	25.4161		0.05
AA	6	10.3922E+010.3922E+00	10.3922E+010.3922E+00	0.3922E+01	0.28	1	0	1	0.050844	646.45	0.0047686	0.995231	35.9223		0.05
AA	7	10.5367E+010.5367E+00	10.5367E+010.5367E+00	0.5367E+01	0.28	1	0	1	0.050826	646.45	0.0047695	0.995231	49.1399		0.05
AA	8	10.7177E+010.7177E+00	10.7177E+010.7177E+00	0.7177E+01	0.28	1	0	1	0.050808	646.45	0.0047702	0.99523	65.6888		0.05
AA	9	10.9433E+010.9433E+00	10.9433E+010.9433E+00	0.9433E+01	0.28	1	0	1	0.050789	646.45	0.0047709	0.995229	86.3049		0.05
AA	10	10.1224E+020.1224E+01	10.1224E+020.1224E+01	0.1224E+02	0.28	1	0	1	0.050769	646.45	0.0047715	0.995228	111.943		0.05
AA	11	10.1571E+020.1571E+01	10.1571E+020.1571E+01	0.1571E+02	0.28	1	0	1	0.05075	646.45	0.0047721	0.995228	143.624		0.05
AA	12	10.2000E+020.2000E+01	10.2000E+020.2000E+01	0.2000E+02	0.28	1	0	1	0.050731	646.45	0.0047726	0.995227	182.776		0.05
AA	13	10.2528E+020.2528E+01	10.2528E+020.2528E+01	0.2528E+02	0.28	1	0	1	0.050712	646.45	0.0047731	0.995227	230.942		0.05
AA	14	10.3178E+020.3178E+01	10.3178E+020.3178E+01	0.3178E+02	0.28	1	0	1	0.050693	646.45	0.0047736	0.995226	290.213		0.05
AA	15	10.3976E+020.3976E+01	10.3976E+020.3976E+01	0.3976E+02	0.28	1	0	1	0.050675	646.45	0.004774	0.995226	362.957		0.05
AA	16	10.4955E+020.4955E+01	10.4955E+020.4955E+01	0.4955E+02	0.28	1	0	1	0.050656	646.45	0.0047744	0.995226	452.157		0.05
AA	17	10.6152E+020.6152E+01	10.6152E+020.6152E+01	0.6152E+02	0.28	1	0	1	0.050639	646.45	0.0047747	0.995225	561.198		0.05
AA	18	10.7616E+020.7616E+01	10.7616E+020.7616E+01	0.7616E+02	0.28	1	0	1	0.050622	646.45	0.004775	0.995225	694.513		0.05
AA	19	10.9404E+020.9404E+01	10.9404E+020.9404E+01	0.9404E+02	0.28	1	0	1	0.050605	646.44	0.0047753	0.995225	857.262		0.05
AA	20	10.1159E+030.1159E+02	10.1159E+030.1159E+02	0.1159E+03	0.28	1	0	1	0.050589	646.44	0.0047756	0.995224	1056.2		0.05
AA	21	10.1424E+030.1424E+02	10.1424E+030.1424E+02	0.1424E+03	0.28	1	0	1	0.050573	646.44	0.0047758	0.995224	1297.29		0.05
AA	22	10.1748E+030.1748E+02	10.1748E+030.1748E+02	0.1748E+03	0.28	1	0	1	0.050559	646.44	0.004776	0.995224	1592.01		0.05
AA	23	10.2142E+030.2142E+02	10.2142E+030.2142E+02	0.2142E+03	0.28	1	0	1	0.050545	646.44	0.0047761	0.995224	1950.31		0.05
AA	24	10.2622E+030.2622E+02	10.2622E+030.2622E+02	0.2622E+03	0.28	1	0	1	0.050532	646.44	0.0047763	0.995224	2386.75		0.05
AA	25	10.3204E+030.3204E+02	10.3204E+030.3204E+02	0.3204E+03	0.28	1	0	1	0.050519	646.44	0.0047763	0.995224	2915.78		0.05
AA	26	10.3912E+030.3912E+02	10.3912E+030.3912E+02	0.3912E+03	0.28	1	0	1	0.050508	646.44	0.0047764	0.995224	3559.31		0.05
AA	27	10.4772E+030.4772E+02	10.4772E+030.4772E+02	0.4772E+03	0.28	1	0	1	0.050497	646.44	0.0047764	0.995224	4340.83		0.05
AA	28	10.5816E+030.5816E+02	10.5816E+030.5816E+02	0.5816E+03	0.28	1	0	1	0.050488	646.44	0.0047764	0.995224	5289.56		0.05
AA	29	10.7082E+030.7082E+02	10.7082E+030.7082E+02	0.7082E+03	0.28	1	0	1	0.050479	646.44	0.0047763	0.995224	6439.82		0.05
AA	30	10.8619E+030.8619E+02	10.8619E+030.8619E+02	0.8619E+03	0.28	1	0	1	0.050471	646.44	0.0047762	0.995224	7836.21		0.05
AA	31	10.1048E+040.1048E+03	10.1048E+040.1048E+03	0.1048E+04	0.28	1	0	1	0.050464	646.44	0.0047761	0.995224	9526.86		0.05
AA	32	10.1274E+040.1274E+03	10.1274E+040.1274E+03	0.1274E+04	0.28	1	0	1	0.050458	646.44	0.004776	0.995224	11579.9		0.05
AA	33	10.1548E+040.1548E+03	10.1548E+040.1548E+03	0.1548E+04	0.28	1	0	1	0.050453	646.44	0.0047759	0.995224	14069.1		0.05
AA	34	10.1880E+040.1880E+03	10.1880E+040.1880E+03	0.1880E+04	0.28	1	0	1	0.050448	646.44	0.0047758	0.995224	17084.8		0.05
AA	35	10.2282E+040.2282E+03	10.2282E+040.2282E+03	0.2282E+04	0.28	1	0	1	0.050444	646.44	0.0047756	0.995224	20736.4		0.05
AA	36	10.2768E+040.2768E+03	10.2768E+040.2768E+03	0.2768E+04	0.28	1	0	1	0.050441	646.44	0.0047755	0.995224	25151.1		0.05
AA	37	10.3358E+040.3358E+03	10.3358E+040.3358E+03	0.3358E+04	0.28	1	0	1	0.050438	646.44	0.0047754	0.995225	30510.3		0.05
AA	38	10.4072E+040.4072E+03	10.4072E+040.4072E+03	0.4072E+04	0.28	1	0	1	0.050435	646.44	0.0047753	0.995225	36995.4		0.05
AA	39	10.4937E+040.4937E+03	10.4937E+040.4937E+03	0.4937E+04	0.28	1	0	1	0.050433	646.44	0.0047752	0.995225	44852.4		0.05
AA	40	10.5983E+040.5983E+03	10.5983E+040.5983E+03	0.5983E+04	0.28	1	0	1	0.050431	646.44	0.0047751	0.995225	54353.1		0.05
AA	41	10.7250E+040.7250E+03	10.7250E+040.7250E+03	0.7250E+04	0.28	1	0	1	0.05043	646.44	0.004775	0.995225	65861.9		0.05
AA	42	10.8784E+040.8784E+03	10.8784E+040.8784E+03	0.8784E+04	0.28	1	0	1	0.050429	646.44	0.0047749	0.995225	79795.8		0.05
AA	43	10.1064E+050.1064E+04	10.1064E+050.1064E+04	0.1064E+05	0.28	1	0	1	0.050428	646.44	0.0047748	0.995225	96654.3		0.05
AA	44	10.1289E+050.1289E+04	10.1289E+050.1289E+04	0.1289E+05	0.28	1	0	1	0.050427	646.44	0.0047747	0.995225	117091		0.05
AA	45	10.1560E+050.1560E+04	10.1560E+050.1560E+04	0.1560E+05	0.28	1	0	1	0.050427	646.44	0.0047746	0.995225	141708		0.05
AA	46	10.1889E+050.1889E+04	10.1889E+050.1889E+04	0.1889E+05	0.28	1	0	1	0.050427	646.44	0.0047745	0.995225	171594		0.05
AA	47	10.2287E+050.2287E+04	10.2287E+050.2287E+04	0.2287E+05	0.28	1	0	1	0.050428	646.44	0.0047745	0.995225	207752		0.05
AA	48	10.2768E+050.2768E+04	10.2768E+050.2768E+04	0.2768E+05	0.28	1	0	1	0.050428	646.44	0.0047744	0.995226	251447		0.05
AA	49	10.3350E+050.3350E+04	10.3350E+050.3350E+04	0.3350E+05	0.28	1	0	1	0.050428	646.44	0.0047744	0.995226	304316		0.05
AA	50	10.4055E+050.4055E+04	10.4055E+050.4055E+04	0.4055E+05	0.28	1	0	1	0.050429	646.44	0.0047744	0.995226	368366		0.05
AA	51	10.4907E+050.4907E+04	10.4907E+050.4907E+04	0.4907E+05	0.28	1	0	1	0.050431	646.44	0.0047744	0.995226	445781		0.05
AA	52	10.5937E+050.5937E+04	10.5937E+050.5937E+04	0.5937E+05	0.28	1	0	1	0.050434	646.44	0.0047746	0.995225	539384		0.05
AA	53	10.7183E+050.7183E+04	10.7183E+050.7183E+04	0.7183E+05	0.28	1	0	1	0.050422	646.44	0.0047752	0.995225	652429		0.05
AA	54	10.8691E+050.8691E+04	10.8691E+050.8691E+04	0.8691E+05	0.28	1	0	1	0.011375	646.37	0.0047756	0.995224	178066		0.05
AA	55	10.1051E+060.1051E+05	10.1051E+060.1051E+05	0.1051E+06	0.28	1	0	1	0.00016281	646.32	0.0047755	0.995224	3081.84		0.05
AA	56	10.1272E+060.1272E+05	10.1272E+060.1272E+05	0.1272E+06	0.28	1	0	1	6.071e-05	646.32	0.0047752	0.995225	1390.83		0.05
AA	57	10.1539E+060.1539E+05	10.1539E+060.1539E+05	0.1539E+06	0.28	1	0	1	0	0	1	0	0		0.05
AA	58	10.1861E+060.1861E+05	10.1861E+060.1861E+05	0.1861E+06	0.28	1	0	1	0	0	1	0	0		0.05
AA	59	10.2251E+060.2251E+05	10.2251E+060.2251E+05	0.2251E+06	0.28	1	0	1	0	0	1	0	0		0.05
AA	60	10.2723E+060.2723E+05	10.2723E+060.2723E+05	0.2723E+06	0.28	1	0	1	0	0	1	0	0		0.05
AA	61	10.3293E+060.3293E+05	10.3293E+060.3293E+05	0.3293E+06	0.28	1	0	1	0	0	1	0	0		0.05
AA	62	10.3983E+060.3983E+05	10.3983E+060.3983E+05	0.3983E+06	0.28	1	0	1	0	0	1	0	0		0.05
AA	63	10.4817E+060.4817E+05	10.4817E+060.4817E+05	0.4817E+06	0.28	1	0	1	0	0	1	0	0		0.05
AA	64	10.5826E+060.5826E+05	10.5826E+060.5826E+05	0.5826E+06	0.28	1	0	1	0	0	1	0	0		0.05
AA	65	10.7046E+060.7046E+05	10.7046E+060.7046E+05	0.7046E+06	0.28	1	0	1	0	0	1	0	0		0.05
AA	66	10.8521E+060.8521E+05	10.8521E+060.8521E+05	0.8521E+06	0.28	1	0	1	0	0	1	0	0		0.05
AA	67	10.1030E+070.1030E+06	10.1030E+070.1030E+06	0.1030E+07	0.28	1	0	1	0	0	1	0	0		0.05
AA	68	10.1246E+070.1246E+06	10.1246E+070.1246E+06	0.1246E+07	0.28	1	0	1	0	0	1	0	0		0.05
AA	69	10.1507E+070.1507E+06	10.1507E+070.1507E+06	0.1507E+07	0.28	1	0	1	0	0	1	0	0		0.05
AA	70	10.1822E+070.1822E+06	10.1822E+070.1822E+06	0.1822E+07	0.28	1	0	1	0	0	1	0	0		0.05
AA	71	10.2204E+070.2204E+06	10.2204E+070.2204E+06	0.2204E+07	0.28	1	0	1	0	0	1	0	0		0.05
AA	72	10.2665E+070.2665E+06	10.2665E+070.2665E+06	0.2665E+07	0.28	1	0	1	0	0	1	0	0		0.05
AA	73	10.3222E+070.3222E+06	10.3222E+070.3222E+06	0.3222E+07	0.28	1	0	1	0	0	1	0	0		0.05
AA	74	10.3896E+070.3896E+06	10.3896E+070.3896E+06	0.3896E+07	0.28	1	0	1	0	0	1	0	0		0.05
AA	75	10.4711E+070.4711E+06	10.4711E+070.4711E+06	0.4711E+07	0.28	1	0	1	0	0	1	0	0		0.05
AA	76	10.5697E+070.5697E+06	10.5697E+070.5697E+06	0.5697E+07	0.28	1	0	1	0	0	1	0	0		0.05
AA	77	10.6889E+070.6889E+06	10.6889E+070.6889E+06	0.6889E+07	0.28	1	0	1	0	0	1	0	0		0.05
AA	78	10.8330E+070.8330E+06	10.8330E+070.8330E+06	0.8330E+07	0.28	1	0	1	0	0	1	0	0		0.05
AA	79	10.1007E+080.1007E+07	10.1007E+080.1007E+07	0.1007E+08	0.28	1	0	1	0	0	1	0	0		0.05
AA	80	10.1218E+080.1218E+07	10.1218E+080.1218E+07	0.1218E+08	0.28	1	0	1	0	0	1	0	0		0.05
AA	81	10.1473E+080.1473E+07	10.1473E+080.1473E+07	0.1473E+08	0.28	1	0	1	0	0	1	0	0		0.05
AA	82	10.1781E+080.1781E+07	10.1781E+080.1781E+07	0.1781E+08	0.28	1	0	1	0	0	1	0	0		0.05
AA	83	10.2153E+080.2153E+07	10.2153E+080.2153E+07	0.2153E+08	0.28	1	0	1	0	0	1	0	0		0.05
AA	84	10.2603E+080.2603E+07	10.2603E+080.2603E+07	0.2603E+08	0.28	1	0	1	0	0	1	0	0		0.05
AA	85	10.3148E+080.3148E+07	10.3148E+080.3148E+07	0.3148E+08	0.28	1	0	1	0	0	1	0	0		0.05
AA	86	10.3806E+080.3806E+07	10.3806E+080.3806E+07	0.3806E+08	0.28	1	0	1	0	0	1	0	0		0.05
AA	87	10.4602E+080.4602E+07	10.4602E+080.4602E+07	0.4602E+08	0.28	1	0	1	0	0	1	0	0		0.05
AA	88	10.5565E+080.5565E+07	10.5565E+080.5565E+07	0.5565E+08	0.28	1	0	1	0	0	1	0	0		0.05
AA	89	10.6728E+080.6728E+07	10.6728E+080.6728E+07	0.6728E+08	0.28	1	0	1	0	0	1	0	0		0.05
AA	90	10.8136E+080.8136E+07	10.8136E+080.8136E+07	0.8136E+08	0.28	1	0	1	0	0	1	0	0		0.05
AA	91	10.9837E+080.9837E+07	10.9837E+080.9837E+07	0.9837E+08	0.28	1	0	1	0	0	1	0	0		0.05
AA	92	10.1189E+090.1189E+08	10.1189E+090.1189E+08	0.1189E+09	0.28	1	0	1	0	0	1	0	0		0.05
AA	93	10.1438E+090.1438E+08	10.1438E+090.1438E+08	0.1438E+09	0.28	1	0	1	0	0	1	0	0		0.05
AA	94	10.1739E+090.1739E+08	10.1739E+090.1739E+08	0.1739E+09	0.28	1	0	1	0	0	1	0	0		0.05
AA	95	10.2103E+090.2103E+08	10.2103E+090.2103E+08	0.2103E+09	0.28	1	0	1	0	0	1	0	0		0.05
AA	96	10.2542E+090.2542E+08	10.2542E+090.2542E+08	0.2542E+09	0.28	1	0	1	0	0	1	0	0		0.05
AA	97	10.3074E+090.3074E+08	10.3074E+090.3074E+08	0.3074E+09	0.28	1	0	1	0	0	1	0	0		0.05
AA	98	10.3717E+090.3717E+08	10.3717E+090.3717E+08	0.3717E+09	0.28	1	0	1	0	0	1	0	0		0.05
AA	99	10.4494E+090.4494E+08	10.4494E+090.4494E+08	0.4494E+09	0.28	1	0	1	0	0	1	0	0		0.05
AA1	0	10.5434E+090.5434E+08	10.5434E+090.5434E+08	0.5434E+09	0.28	1	0	1	0	0	1	0	0		0.05
