# Supplementary material for: CO2 geological storage site selection and long-term potential assessment framework based on TOUGH2/ECO2N
Source: PLoS One. 2025 Apr 24;20(4):e0321715. doi: 10.1371/journal.pone.0321715 (PMC12021137; doi:10.1371/journal.pone.0321715)
Supplement: S1 File — (ZIP) [file pone.0321715.s001.zip › suanliang/1/气相/50a.xlsx]

## Sheet: Sheet1
体积				MID提取中间几位（体积）	孔隙度φ		SS	1-SS	SG	DG	YH2OG	1-YH2OG	气相	气相质量	残余气相饱和度Sgr
A1	1	10.1767E+000.1767E-01	10.1767E+000.1767E-01	0.1767E+00	0.28	1	0.03078	0.96922	0.66402	660.82	0.0036334	0.996367	20.9653	2.00192e+10	0.05
A1	2	10.6023E+000.6023E-01	10.6023E+000.6023E-01	0.6023E+00	0.28	1	0.019336	0.980664	0.67186	660.82	0.0036334	0.996367	73.1598		0.05
A1	3	10.1156E+010.1156E+00	10.1156E+010.1156E+00	0.1156E+01	0.28	1	0.017673	0.982327	0.673	660.82	0.0036334	0.996367	140.893		0.05
A1	4	10.1867E+010.1867E+00	10.1867E+010.1867E+00	0.1867E+01	0.28	1	0.016956	0.983044	0.67349	660.82	0.0036334	0.996367	227.881		0.05
A1	5	10.2774E+010.2774E+00	10.2774E+010.2774E+00	0.2774E+01	0.28	1	0.016558	0.983442	0.67376	660.82	0.0036334	0.996367	338.86		0.05
A1	6	10.3922E+010.3922E+00	10.3922E+010.3922E+00	0.3922E+01	0.28	1	0.016221	0.983779	0.67398	660.82	0.0036334	0.996367	479.416		0.05
A1	7	10.5367E+010.5367E+00	10.5367E+010.5367E+00	0.5367E+01	0.28	1	0.016103	0.983897	0.67399	660.82	0.0036334	0.996367	656.138		0.05
A1	8	10.7177E+010.7177E+00	10.7177E+010.7177E+00	0.7177E+01	0.28	1	0.01579	0.98421	0.67299	660.82	0.0036334	0.996367	876.395		0.05
A1	9	10.9433E+010.9433E+00	10.9433E+010.9433E+00	0.9433E+01	0.28	1	0.015815	0.984185	0.6718	660.82	0.0036334	0.996367	1149.81		0.05
A1	10	10.1224E+020.1224E+01	10.1224E+020.1224E+01	0.1224E+02	0.28	1	0.015352	0.984648	0.67074	660.82	0.0036334	0.996367	1490.31		0.05
A1	11	10.1571E+020.1571E+01	10.1571E+020.1571E+01	0.1571E+02	0.28	1	0.015262	0.984738	0.66912	660.82	0.0036334	0.996367	1908.36		0.05
A1	12	10.2000E+020.2000E+01	10.2000E+020.2000E+01	0.2000E+02	0.28	1	0.014369	0.985631	0.6678	660.82	0.0036334	0.996367	2426.9		0.05
A1	13	10.2528E+020.2528E+01	10.2528E+020.2528E+01	0.2528E+02	0.28	1	0.013415	0.986585	0.66643	660.82	0.0036334	0.996367	3064.27		0.05
A1	14	10.3178E+020.3178E+01	10.3178E+020.3178E+01	0.3178E+02	0.28	1	0.012547	0.987453	0.66515	660.82	0.0036334	0.996367	3848.13		0.05
A1	15	10.3976E+020.3976E+01	10.3976E+020.3976E+01	0.3976E+02	0.28	1	0.011251	0.988749	0.66453	660.82	0.0036334	0.996367	4816.23		0.05
A1	16	10.4955E+020.4955E+01	10.4955E+020.4955E+01	0.4955E+02	0.28	1	0.0086847	0.991315	0.66525	660.82	0.0036334	0.996367	6024.22		0.05
A1	17	10.6152E+020.6152E+01	10.6152E+020.6152E+01	0.6152E+02	0.28	1	0.0056243	0.994376	0.66661	660.82	0.0036334	0.996367	7517.94		0.05
A1	18	10.7616E+020.7616E+01	10.7616E+020.7616E+01	0.7616E+02	0.28	1	0.0033841	0.996616	0.66724	660.82	0.0036334	0.996367	9336.78		0.05
A1	19	10.9404E+020.9404E+01	10.9404E+020.9404E+01	0.9404E+02	0.28	1	0	1	0.66667	660.82	0.0036611	0.996339	11557.7		0.05
A1	20	10.1159E+030.1159E+02	10.1159E+030.1159E+02	0.1159E+03	0.28	1	0.0085721	0.991428	0.65965	660.82	0.0036334	0.996367	13973.9		0.05
A1	21	10.1424E+030.1424E+02	10.1424E+030.1424E+02	0.1424E+03	0.28	1	0.00074917	0.999251	0.66219	660.82	0.0036334	0.996367	17371.1		0.05
A1	22	10.1748E+030.1748E+02	10.1748E+030.1748E+02	0.1748E+03	0.28	1	0.0033547	0.996645	0.65896	660.82	0.0036334	0.996367	21164.2		0.05
A1	23	10.2142E+030.2142E+02	10.2142E+030.2142E+02	0.2142E+03	0.28	1	0	1	0.65798	660.82	0.00372	0.99628	25980.9		0.05
A1	24	10.2622E+030.2622E+02	10.2622E+030.2622E+02	0.2622E+03	0.28	1	0.0040739	0.995926	0.66518	660.82	0.0036334	0.996367	32022.8		0.05
A1	25	10.3204E+030.3204E+02	10.3204E+030.3204E+02	0.3204E+03	0.28	1	0.0043464	0.995654	0.66867	660.82	0.0036334	0.996367	39325.4		0.05
A1	26	10.3912E+030.3912E+02	10.3912E+030.3912E+02	0.3912E+03	0.28	1	0.00074502	0.999255	0.67015	660.82	0.0036334	0.996367	48295.6		0.05
A1	27	10.4772E+030.4772E+02	10.4772E+030.4772E+02	0.4772E+03	0.28	1	0.003961	0.996039	0.66676	660.82	0.0036334	0.996367	58426.1		0.05
A1	28	10.5816E+030.5816E+02	10.5816E+030.5816E+02	0.5816E+03	0.28	1	0.0011888	0.998811	0.66522	660.82	0.0036334	0.996367	71241.6		0.05
A1	29	10.7082E+030.7082E+02	10.7082E+030.7082E+02	0.7082E+03	0.28	1	0	1	0.66202	660.82	0.0036409	0.996359	86433.9		0.05
A1	30	10.8619E+030.8619E+02	10.8619E+030.8619E+02	0.8619E+03	0.28	1	0	1	0.65748	660.82	0.0036539	0.996346	104470		0.05
A1	31	10.1048E+040.1048E+03	10.1048E+040.1048E+03	0.1048E+04	0.28	1	0	1	0.65187	660.82	0.0037043	0.996296	125937		0.05
A1	32	10.1274E+040.1274E+03	10.1274E+040.1274E+03	0.1274E+04	0.28	1	0	1	0.66165	660.82	0.0036432	0.996357	155401		0.05
A1	33	10.1548E+040.1548E+03	10.1548E+040.1548E+03	0.1548E+04	0.28	1	0	1	0.66398	660.82	0.003669	0.996331	189483		0.05
A1	34	10.1880E+040.1880E+03	10.1880E+040.1880E+03	0.1880E+04	0.28	1	0	1	0.66378	660.82	0.0036763	0.996324	230051		0.05
A1	35	10.2282E+040.2282E+03	10.2282E+040.2282E+03	0.2282E+04	0.28	1	0	1	0.65951	660.82	0.0036892	0.996311	277443		0.05
A1	36	10.2768E+040.2768E+03	10.2768E+040.2768E+03	0.2768E+04	0.28	1	0	1	0.65124	660.81	0.0037366	0.996263	332289		0.05
A1	37	10.3358E+040.3358E+03	10.3358E+040.3358E+03	0.3358E+04	0.28	1	0	1	0.65994	660.81	0.0037044	0.996296	408515		0.05
A1	38	10.4072E+040.4072E+03	10.4072E+040.4072E+03	0.4072E+04	0.28	1	0	1	0.65703	660.81	0.0037414	0.996259	493173		0.05
A1	39	10.4937E+040.4937E+03	10.4937E+040.4937E+03	0.4937E+04	0.28	1	0	1	0.65582	660.81	0.0037509	0.996249	596830		0.05
A1	40	10.5983E+040.5983E+03	10.5983E+040.5983E+03	0.5983E+04	0.28	1	0	1	0.65387	660.81	0.0037658	0.996234	721118		0.05
A1	41	10.7250E+040.7250E+03	10.7250E+040.7250E+03	0.7250E+04	0.28	1	0	1	0.64935	660.81	0.0037972	0.996203	867759		0.05
A1	42	10.8784E+040.8784E+03	10.8784E+040.8784E+03	0.8784E+04	0.28	1	0	1	0.64483	660.81	0.003815	0.996185	1.04403e+06		0.05
A1	43	10.1064E+050.1064E+04	10.1064E+050.1064E+04	0.1064E+05	0.28	1	0	1	0.6457	660.81	0.0038269	0.996173	1.26632e+06		0.05
A1	44	10.1289E+050.1289E+04	10.1289E+050.1289E+04	0.1289E+05	0.28	1	0	1	0.64012	660.81	0.0038579	0.996142	1.52079e+06		0.05
A1	45	10.1560E+050.1560E+04	10.1560E+050.1560E+04	0.1560E+05	0.28	1	0	1	0.63266	660.81	0.003909	0.996091	1.81898e+06		0.05
A1	46	10.1889E+050.1889E+04	10.1889E+050.1889E+04	0.1889E+05	0.28	1	0	1	0.61555	660.81	0.0041241	0.995876	2.14257e+06		0.05
A1	47	10.2287E+050.2287E+04	10.2287E+050.2287E+04	0.2287E+05	0.28	1	0	1	0.60567	660.81	0.0042595	0.995741	2.55201e+06		0.05
A1	48	10.2768E+050.2768E+04	10.2768E+050.2768E+04	0.2768E+05	0.28	1	0	1	0.60425	660.81	0.0042635	0.995737	3.0815e+06		0.05
A1	49	10.3350E+050.3350E+04	10.3350E+050.3350E+04	0.3350E+05	0.28	1	0	1	0.59809	660.81	0.0042635	0.995737	3.69139e+06		0.05
A1	50	10.4055E+050.4055E+04	10.4055E+050.4055E+04	0.4055E+05	0.28	1	0	1	0.59673	660.81	0.0042635	0.995737	4.45808e+06		0.05
A1	51	10.4907E+050.4907E+04	10.4907E+050.4907E+04	0.4907E+05	0.28	1	0	1	0.59651	660.81	0.0042635	0.995737	5.39278e+06		0.05
A1	52	10.5937E+050.5937E+04	10.5937E+050.5937E+04	0.5937E+05	0.28	1	0	1	0.59644	660.81	0.0042634	0.995737	6.52398e+06		0.05
A1	53	10.7183E+050.7183E+04	10.7183E+050.7183E+04	0.7183E+05	0.28	1	0	1	0.59639	660.81	0.0042634	0.995737	7.89251e+06		0.05
A1	54	10.8691E+050.8691E+04	10.8691E+050.8691E+04	0.8691E+05	0.28	1	0	1	0.59634	660.81	0.0042634	0.995737	9.54867e+06		0.05
A1	55	10.1051E+060.1051E+05	10.1051E+060.1051E+05	0.1051E+06	0.28	1	0	1	0.59628	660.81	0.0042634	0.995737	1.1546e+07		0.05
A1	56	10.1272E+060.1272E+05	10.1272E+060.1272E+05	0.1272E+06	0.28	1	0	1	0.59621	660.81	0.0042633	0.995737	1.39722e+07		0.05
A1	57	10.1539E+060.1539E+05	10.1539E+060.1539E+05	0.1539E+06	0.28	1	0	1	0.59611	660.81	0.0042633	0.995737	1.69022e+07		0.05
A1	58	10.1861E+060.1861E+05	10.1861E+060.1861E+05	0.1861E+06	0.28	1	0	1	0.596	660.81	0.0042633	0.995737	2.04349e+07		0.05
A1	59	10.2251E+060.2251E+05	10.2251E+060.2251E+05	0.2251E+06	0.28	1	0	1	0.59587	660.81	0.0042633	0.995737	2.47119e+07		0.05
A1	60	10.2723E+060.2723E+05	10.2723E+060.2723E+05	0.2723E+06	0.28	1	0	1	0.59573	660.81	0.0042633	0.995737	2.98866e+07		0.05
A1	61	10.3293E+060.3293E+05	10.3293E+060.3293E+05	0.3293E+06	0.28	1	0	1	0.59559	660.81	0.0042633	0.995737	3.61342e+07		0.05
A1	62	10.3983E+060.3983E+05	10.3983E+060.3983E+05	0.3983E+06	0.28	1	0	1	0.59539	660.81	0.0042633	0.995737	4.36909e+07		0.05
A1	63	10.4817E+060.4817E+05	10.4817E+060.4817E+05	0.4817E+06	0.28	1	0	1	0.59513	660.81	0.0042633	0.995737	5.28163e+07		0.05
A1	64	10.5826E+060.5826E+05	10.5826E+060.5826E+05	0.5826E+06	0.28	1	0	1	0.59494	660.81	0.0042633	0.995737	6.38591e+07		0.05
A1	65	10.7046E+060.7046E+05	10.7046E+060.7046E+05	0.7046E+06	0.28	1	0	1	0.59464	660.81	0.0042632	0.995737	7.71927e+07		0.05
A1	66	10.8521E+060.8521E+05	10.8521E+060.8521E+05	0.8521E+06	0.28	1	0	1	0.59401	660.81	0.0042632	0.995737	9.32532e+07		0.05
A1	67	10.1030E+070.1030E+06	10.1030E+070.1030E+06	0.1030E+07	0.28	1	0	1	0.59239	660.81	0.0042632	0.995737	1.12415e+08		0.05
A1	68	10.1246E+070.1246E+06	10.1246E+070.1246E+06	0.1246E+07	0.28	1	0	1	0.58886	660.8	0.0042632	0.995737	1.35177e+08		0.05
A1	69	10.1507E+070.1507E+06	10.1507E+070.1507E+06	0.1507E+07	0.28	1	0	1	0.58829	660.8	0.0042632	0.995737	1.63334e+08		0.05
A1	70	10.1822E+070.1822E+06	10.1822E+070.1822E+06	0.1822E+07	0.28	1	0	1	0.58683	660.8	0.0042632	0.995737	1.96985e+08		0.05
A1	71	10.2204E+070.2204E+06	10.2204E+070.2204E+06	0.2204E+07	0.28	1	0	1	0.58503	660.8	0.0042632	0.995737	2.37554e+08		0.05
A1	72	10.2665E+070.2665E+06	10.2665E+070.2665E+06	0.2665E+07	0.28	1	0	1	0.57934	660.79	0.0042632	0.995737	2.84444e+08		0.05
A1	73	10.3222E+070.3222E+06	10.3222E+070.3222E+06	0.3222E+07	0.28	1	0	1	0.57596	660.79	0.0042631	0.995737	3.41888e+08		0.05
A1	74	10.3896E+070.3896E+06	10.3896E+070.3896E+06	0.3896E+07	0.28	1	0	1	0.57191	660.78	0.0042631	0.995737	4.10493e+08		0.05
A1	75	10.4711E+070.4711E+06	10.4711E+070.4711E+06	0.4711E+07	0.28	1	0	1	0.56684	660.77	0.0042631	0.995737	4.91956e+08		0.05
A1	76	10.5697E+070.5697E+06	10.5697E+070.5697E+06	0.5697E+07	0.28	1	0	1	0.55717	660.76	0.004263	0.995737	5.84764e+08		0.05
A1	77	10.6889E+070.6889E+06	10.6889E+070.6889E+06	0.6889E+07	0.28	1	0	1	0.54919	660.75	0.004263	0.995737	6.96977e+08		0.05
A1	78	10.8330E+070.8330E+06	10.8330E+070.8330E+06	0.8330E+07	0.28	1	0	1	0.53919	660.73	0.0042629	0.995737	8.27396e+08		0.05
A1	79	10.1007E+080.1007E+07	10.1007E+080.1007E+07	0.1007E+08	0.28	1	0	1	0.52477	660.71	0.0042628	0.995737	9.73447e+08		0.05
A1	80	10.1218E+080.1218E+07	10.1218E+080.1218E+07	0.1218E+08	0.28	1	0	1	0.50836	660.69	0.0042627	0.995737	1.14056e+09		0.05
A1	81	10.1473E+080.1473E+07	10.1473E+080.1473E+07	0.1473E+08	0.28	1	0	1	0.49028	660.66	0.0042626	0.995737	1.33023e+09		0.05
A1	82	10.1781E+080.1781E+07	10.1781E+080.1781E+07	0.1781E+08	0.28	1	0	1	0.46766	660.62	0.0042625	0.995738	1.53408e+09		0.05
A1	83	10.2153E+080.2153E+07	10.2153E+080.2153E+07	0.2153E+08	0.28	1	0	1	0.43434	660.58	0.0042623	0.995738	1.72227e+09		0.05
A1	84	10.2603E+080.2603E+07	10.2603E+080.2603E+07	0.2603E+08	0.28	1	0	1	0.3959	660.53	0.0042621	0.995738	1.89782e+09		0.05
A1	85	10.3148E+080.3148E+07	10.3148E+080.3148E+07	0.3148E+08	0.28	1	0	1	0.33894	660.46	0.0042618	0.995738	1.96475e+09		0.05
A1	86	10.3806E+080.3806E+07	10.3806E+080.3806E+07	0.3806E+08	0.28	1	0	1	0.24307	660.35	0.0042614	0.995739	1.70325e+09		0.05
A1	87	10.4602E+080.4602E+07	10.4602E+080.4602E+07	0.4602E+08	0.28	1	0	1	0.026465	660.1	0.0042604	0.99574	2.24147e+08		0.05
A1	88	10.5565E+080.5565E+07	10.5565E+080.5565E+07	0.5565E+08	0.28	1	0	1	0	0	1	0	0		0.05
A1	89	10.6728E+080.6728E+07	10.6728E+080.6728E+07	0.6728E+08	0.28	1	0	1	0	0	1	0	0		0.05
A1	90	10.8136E+080.8136E+07	10.8136E+080.8136E+07	0.8136E+08	0.28	1	0	1	0	0	1	0	0		0.05
A1	91	10.9837E+080.9837E+07	10.9837E+080.9837E+07	0.9837E+08	0.28	1	0	1	0	0	1	0	0		0.05
A1	92	10.1189E+090.1189E+08	10.1189E+090.1189E+08	0.1189E+09	0.28	1	0	1	0	0	1	0	0		0.05
A1	93	10.1438E+090.1438E+08	10.1438E+090.1438E+08	0.1438E+09	0.28	1	0	1	0	0	1	0	0		0.05
A1	94	10.1739E+090.1739E+08	10.1739E+090.1739E+08	0.1739E+09	0.28	1	0	1	0	0	1	0	0		0.05
A1	95	10.2103E+090.2103E+08	10.2103E+090.2103E+08	0.2103E+09	0.28	1	0	1	0	0	1	0	0		0.05
A1	96	10.2542E+090.2542E+08	10.2542E+090.2542E+08	0.2542E+09	0.28	1	0	1	0	0	1	0	0		0.05
A1	97	10.3074E+090.3074E+08	10.3074E+090.3074E+08	0.3074E+09	0.28	1	0	1	0	0	1	0	0		0.05
A1	98	10.3717E+090.3717E+08	10.3717E+090.3717E+08	0.3717E+09	0.28	1	0	1	0	0	1	0	0		0.05
A1	99	10.4494E+090.4494E+08	10.4494E+090.4494E+08	0.4494E+09	0.28	1	0	1	0	0	1	0	0		0.05
A11	0	10.5434E+090.5434E+08	10.5434E+090.5434E+08	0.5434E+09	0.28	1	0	1	0	0	1	0	0		0.05
A2	1	10.1767E+000.0000E+00	10.1767E+000.0000E+00	0.1767E+00	0.28	1	0.030712	0.969288	0.29212	658.48	0.003678	0.996322	9.19075		0.05
A2	2	10.6023E+000.0000E+00	10.6023E+000.0000E+00	0.6023E+00	0.28	1	0.019301	0.980699	0.29555	658.48	0.003678	0.996322	32.0686		0.05
A2	3	10.1156E+010.0000E+00	10.1156E+010.0000E+00	0.1156E+01	0.28	1	0.017565	0.982435	0.29607	658.48	0.003678	0.996322	61.767		0.05
A2	4	10.1867E+010.0000E+00	10.1867E+010.0000E+00	0.1867E+01	0.28	1	0.014342	0.985658	0.29702	658.48	0.003678	0.996322	100.405		0.05
A2	5	10.2774E+010.0000E+00	10.2774E+010.0000E+00	0.2774E+01	0.28	1	0.0098957	0.990104	0.29834	658.48	0.003678	0.996322	150.522		0.05
A2	6	10.3922E+010.0000E+00	10.3922E+010.0000E+00	0.3922E+01	0.28	1	0.0059126	0.994087	0.29951	658.48	0.003678	0.996322	214.508		0.05
A2	7	10.5367E+010.0000E+00	10.5367E+010.0000E+00	0.5367E+01	0.28	1	0	1	0.30124	658.48	0.0036804	0.99632	296.991		0.05
A2	8	10.7177E+010.0000E+00	10.7177E+010.0000E+00	0.7177E+01	0.28	1	0	1	0.30118	658.48	0.0037123	0.996288	397.058		0.05
A2	9	10.9433E+010.0000E+00	10.9433E+010.0000E+00	0.9433E+01	0.28	1	0	1	0.30111	658.48	0.0037411	0.996259	521.732		0.05
A2	10	10.1224E+020.0000E+00	10.1224E+020.0000E+00	0.1224E+02	0.28	1	0	1	0.30101	658.48	0.0037748	0.996225	676.738		0.05
A2	11	10.1571E+020.0000E+00	10.1571E+020.0000E+00	0.1571E+02	0.28	1	0	1	0.3009	658.48	0.0038151	0.996185	868.238		0.05
A2	12	10.2000E+020.0000E+00	10.2000E+020.0000E+00	0.2000E+02	0.28	1	0	1	0.30077	658.48	0.0038603	0.99614	1104.8		0.05
A2	13	10.2528E+020.0000E+00	10.2528E+020.0000E+00	0.2528E+02	0.28	1	0	1	0.30061	658.48	0.0039063	0.996094	1395.67		0.05
A2	14	10.3178E+020.0000E+00	10.3178E+020.0000E+00	0.3178E+02	0.28	1	0	1	0.30044	658.48	0.0039476	0.996052	1753.45		0.05
A2	15	10.3976E+020.0000E+00	10.3976E+020.0000E+00	0.3976E+02	0.28	1	0	1	0.30024	658.48	0.0039796	0.99602	2192.22		0.05
A2	16	10.4955E+020.0000E+00	10.4955E+020.0000E+00	0.4955E+02	0.28	1	0	1	0.3	658.48	0.0040006	0.995999	2729.76		0.05
A2	17	10.6152E+020.0000E+00	10.6152E+020.0000E+00	0.6152E+02	0.28	1	0	1	0.29974	658.48	0.0040151	0.995985	3386.21		0.05
A2	18	10.7616E+020.0000E+00	10.7616E+020.0000E+00	0.7616E+02	0.28	1	0	1	0.29943	658.48	0.0040342	0.995966	4187.62		0.05
A2	19	10.9404E+020.0000E+00	10.9404E+020.0000E+00	0.9404E+02	0.28	1	0	1	0.29908	658.48	0.0040698	0.99593	5164.51		0.05
A2	20	10.1159E+030.0000E+00	10.1159E+030.0000E+00	0.1159E+03	0.28	1	0	1	0.29871	658.48	0.0041233	0.995877	6356.81		0.05
A2	21	10.1424E+030.0000E+00	10.1424E+030.0000E+00	0.1424E+03	0.28	1	0	1	0.29831	658.48	0.0041772	0.995823	7799.39		0.05
A2	22	10.1748E+030.0000E+00	10.1748E+030.0000E+00	0.1748E+03	0.28	1	0	1	0.2979	658.48	0.0042041	0.995796	9560.55		0.05
A2	23	10.2142E+030.0000E+00	10.2142E+030.0000E+00	0.2142E+03	0.28	1	0	1	0.29745	658.48	0.004177	0.995823	11698.1		0.05
A2	24	10.2622E+030.0000E+00	10.2622E+030.0000E+00	0.2622E+03	0.28	1	0	1	0.29691	658.48	0.0040484	0.995952	14295.4		0.05
A2	25	10.3204E+030.0000E+00	10.3204E+030.0000E+00	0.3204E+03	0.28	1	0	1	0.29615	658.48	0.0039673	0.996033	17425.2		0.05
A2	26	10.3912E+030.0000E+00	10.3912E+030.0000E+00	0.3912E+03	0.28	1	0	1	0.29514	658.48	0.0039834	0.996017	21202.8		0.05
A2	27	10.4772E+030.0000E+00	10.4772E+030.0000E+00	0.4772E+03	0.28	1	0	1	0.29386	658.48	0.0040073	0.995993	25751.2		0.05
A2	28	10.5816E+030.0000E+00	10.5816E+030.0000E+00	0.5816E+03	0.28	1	0	1	0.29236	658.48	0.0040746	0.995925	31222.7		0.05
A2	29	10.7082E+030.0000E+00	10.7082E+030.0000E+00	0.7082E+03	0.28	1	0	1	0.29069	658.48	0.0041451	0.995855	37799.2		0.05
A2	30	10.8619E+030.0000E+00	10.8619E+030.0000E+00	0.8619E+03	0.28	1	0	1	0.28895	658.48	0.0042171	0.995783	45724.1		0.05
A2	31	10.1048E+040.0000E+00	10.1048E+040.0000E+00	0.1048E+04	0.28	1	0	1	0.28732	658.48	0.0042698	0.99573	55280.2		0.05
A2	32	10.1274E+040.0000E+00	10.1274E+040.0000E+00	0.1274E+04	0.28	1	0	1	0.28788	658.48	0.0041324	0.995868	67341.6		0.05
A2	33	10.1548E+040.0000E+00	10.1548E+040.0000E+00	0.1548E+04	0.28	1	0	1	0.28805	658.48	0.0040553	0.995945	81879.4		0.05
A2	34	10.1880E+040.0000E+00	10.1880E+040.0000E+00	0.1880E+04	0.28	1	0	1	0.28733	658.48	0.0040496	0.99595	99192.1		0.05
A2	35	10.2282E+040.0000E+00	10.2282E+040.0000E+00	0.2282E+04	0.28	1	0	1	0.28568	658.48	0.0041204	0.99588	119702		0.05
A2	36	10.2768E+040.0000E+00	10.2768E+040.0000E+00	0.2768E+04	0.28	1	0	1	0.28351	658.48	0.0042307	0.995769	144077		0.05
A2	37	10.3358E+040.0000E+00	10.3358E+040.0000E+00	0.3358E+04	0.28	1	0	1	0.28473	658.48	0.004089	0.995911	175564		0.05
A2	38	10.4072E+040.0000E+00	10.4072E+040.0000E+00	0.4072E+04	0.28	1	0	1	0.28473	658.48	0.0041109	0.995889	212889		0.05
A2	39	10.4937E+040.0000E+00	10.4937E+040.0000E+00	0.4937E+04	0.28	1	0	1	0.28347	658.48	0.0041195	0.99588	256967		0.05
A2	40	10.5983E+040.0000E+00	10.5983E+040.0000E+00	0.5983E+04	0.28	1	0	1	0.28095	658.48	0.004131	0.995869	308639		0.05
A2	41	10.7250E+040.0000E+00	10.7250E+040.0000E+00	0.7250E+04	0.28	1	0	1	0.2772	658.48	0.0041699	0.99583	368992		0.05
A2	42	10.8784E+040.0000E+00	10.8784E+040.0000E+00	0.8784E+04	0.28	1	0	1	0.27269	658.48	0.0042156	0.995784	439772		0.05
A2	43	10.1064E+050.0000E+00	10.1064E+050.0000E+00	0.1064E+05	0.28	1	0	1	0.26945	658.48	0.0041697	0.99583	526388		0.05
A2	44	10.1289E+050.0000E+00	10.1289E+050.0000E+00	0.1289E+05	0.28	1	0	1	0.26405	658.48	0.0042169	0.995783	624891		0.05
A2	45	10.1560E+050.0000E+00	10.1560E+050.0000E+00	0.1560E+05	0.28	1	0	1	0.25741	658.48	0.0042679	0.995732	737213		0.05
A2	46	10.1889E+050.0000E+00	10.1889E+050.0000E+00	0.1889E+05	0.28	1	0	1	0.25041	658.48	0.0043097	0.99569	868377		0.05
A2	47	10.2287E+050.0000E+00	10.2287E+050.0000E+00	0.2287E+05	0.28	1	0	1	0.24734	658.48	0.0043165	0.995684	1.03844e+06		0.05
A2	48	10.2768E+050.0000E+00	10.2768E+050.0000E+00	0.2768E+05	0.28	1	0	1	0.24588	658.48	0.0043167	0.995683	1.24943e+06		0.05
A2	49	10.3350E+050.0000E+00	10.3350E+050.0000E+00	0.3350E+05	0.28	1	0	1	0.24489	658.48	0.0043167	0.995683	1.50604e+06		0.05
A2	50	10.4055E+050.0000E+00	10.4055E+050.0000E+00	0.4055E+05	0.28	1	0	1	0.244	658.48	0.0043166	0.995683	1.81636e+06		0.05
A2	51	10.4907E+050.0000E+00	10.4907E+050.0000E+00	0.4907E+05	0.28	1	0	1	0.24312	658.48	0.0043166	0.995683	2.19007e+06		0.05
A2	52	10.5937E+050.0000E+00	10.5937E+050.0000E+00	0.5937E+05	0.28	1	0	1	0.24222	658.48	0.0043165	0.995684	2.63997e+06		0.05
A2	53	10.7183E+050.0000E+00	10.7183E+050.0000E+00	0.7183E+05	0.28	1	0	1	0.24125	658.48	0.0043165	0.995684	3.18123e+06		0.05
A2	54	10.8691E+050.0000E+00	10.8691E+050.0000E+00	0.8691E+05	0.28	1	0	1	0.24018	658.48	0.0043164	0.995684	3.83203e+06		0.05
A2	55	10.1051E+060.0000E+00	10.1051E+060.0000E+00	0.1051E+06	0.28	1	0	1	0.23896	658.48	0.0043164	0.995684	4.61052e+06		0.05
A2	56	10.1272E+060.0000E+00	10.1272E+060.0000E+00	0.1272E+06	0.28	1	0	1	0.23751	658.48	0.0043164	0.995684	5.54614e+06		0.05
A2	57	10.1539E+060.0000E+00	10.1539E+060.0000E+00	0.1539E+06	0.28	1	0	1	0.23574	658.48	0.0043164	0.995684	6.6603e+06		0.05
A2	58	10.1861E+060.0000E+00	10.1861E+060.0000E+00	0.1861E+06	0.28	1	0	1	0.23356	658.48	0.0043163	0.995684	7.97934e+06		0.05
A2	59	10.2251E+060.0000E+00	10.2251E+060.0000E+00	0.2251E+06	0.28	1	0	1	0.231	658.48	0.0043163	0.995684	9.54574e+06		0.05
A2	60	10.2723E+060.0000E+00	10.2723E+060.0000E+00	0.2723E+06	0.28	1	0	1	0.22834	658.48	0.0043163	0.995684	1.14144e+07		0.05
A2	61	10.3293E+060.0000E+00	10.3293E+060.0000E+00	0.3293E+06	0.28	1	0	1	0.22626	658.48	0.0043163	0.995684	1.3678e+07		0.05
A2	62	10.3983E+060.0000E+00	10.3983E+060.0000E+00	0.3983E+06	0.28	1	0	1	0.22291	658.48	0.0043163	0.995684	1.6299e+07		0.05
A2	63	10.4817E+060.0000E+00	10.4817E+060.0000E+00	0.4817E+06	0.28	1	0	1	0.21802	658.47	0.0043163	0.995684	1.92792e+07		0.05
A2	64	10.5826E+060.0000E+00	10.5826E+060.0000E+00	0.5826E+06	0.28	1	0	1	0.21693	658.47	0.0043163	0.995684	2.32009e+07		0.05
A2	65	10.7046E+060.0000E+00	10.7046E+060.0000E+00	0.7046E+06	0.28	1	0	1	0.21548	658.47	0.0043163	0.995684	2.78718e+07		0.05
A2	66	10.8521E+060.0000E+00	10.8521E+060.0000E+00	0.8521E+06	0.28	1	0	1	0.21335	658.47	0.0043162	0.995684	3.33733e+07		0.05
A2	67	10.1030E+070.0000E+00	10.1030E+070.0000E+00	0.1030E+07	0.28	1	0	1	0.20828	658.47	0.0043162	0.995684	3.93822e+07		0.05
A2	68	10.1246E+070.0000E+00	10.1246E+070.0000E+00	0.1246E+07	0.28	1	0	1	0.19776	658.47	0.0043162	0.995684	4.52347e+07		0.05
A2	69	10.1507E+070.0000E+00	10.1507E+070.0000E+00	0.1507E+07	0.28	1	0	1	0.19608	658.47	0.0043162	0.995684	5.42453e+07		0.05
A2	70	10.1822E+070.0000E+00	10.1822E+070.0000E+00	0.1822E+07	0.28	1	0	1	0.19179	658.46	0.0043162	0.995684	6.4148e+07		0.05
A2	71	10.2204E+070.0000E+00	10.2204E+070.0000E+00	0.2204E+07	0.28	1	0	1	0.18658	658.46	0.0043162	0.995684	7.54893e+07		0.05
A2	72	10.2665E+070.0000E+00	10.2665E+070.0000E+00	0.2665E+07	0.28	1	0	1	0.17034	658.46	0.0043162	0.995684	8.33341e+07		0.05
A2	73	10.3222E+070.0000E+00	10.3222E+070.0000E+00	0.3222E+07	0.28	1	0	1	0.16091	658.45	0.0043161	0.995684	9.51724e+07		0.05
A2	74	10.3896E+070.0000E+00	10.3896E+070.0000E+00	0.3896E+07	0.28	1	0	1	0.14995	658.44	0.0043161	0.995684	1.07241e+08		0.05
A2	75	10.4711E+070.0000E+00	10.4711E+070.0000E+00	0.4711E+07	0.28	1	0	1	0.13683	658.44	0.0043161	0.995684	1.18329e+08		0.05
A2	76	10.5697E+070.0000E+00	10.5697E+070.0000E+00	0.5697E+07	0.28	1	0	1	0.11415	658.43	0.004316	0.995684	1.19374e+08		0.05
A2	77	10.6889E+070.0000E+00	10.6889E+070.0000E+00	0.6889E+07	0.28	1	0	1	0.098677	658.42	0.004316	0.995684	1.24783e+08		0.05
A2	78	10.8330E+070.0000E+00	10.8330E+070.0000E+00	0.8330E+07	0.28	1	0	1	0.0842	658.41	0.004316	0.995684	1.28746e+08		0.05
A2	79	10.1007E+080.0000E+00	10.1007E+080.0000E+00	0.1007E+08	0.28	1	0	1	0.071266	658.42	0.004316	0.995684	1.31733e+08		0.05
A2	80	10.1218E+080.0000E+00	10.1218E+080.0000E+00	0.1218E+08	0.28	1	0	1	0.063262	658.42	0.004316	0.995684	1.4144e+08		0.05
A2	81	10.1473E+080.0000E+00	10.1473E+080.0000E+00	0.1473E+08	0.28	1	0	1	0.059003	658.43	0.004316	0.995684	1.59539e+08		0.05
A2	82	10.1781E+080.0000E+00	10.1781E+080.0000E+00	0.1781E+08	0.28	1	0	1	0.019502	658.38	0.0043158	0.995684	6.37528e+07		0.05
A2	83	10.2153E+080.0000E+00	10.2153E+080.0000E+00	0.2153E+08	0.28	1	0	1	0	0	1	0	0		0.05
A2	84	10.2603E+080.0000E+00	10.2603E+080.0000E+00	0.2603E+08	0.28	1	0	1	0	0	1	0	0		0.05
A2	85	10.3148E+080.0000E+00	10.3148E+080.0000E+00	0.3148E+08	0.28	1	0	1	0	0	1	0	0		0.05
A2	86	10.3806E+080.0000E+00	10.3806E+080.0000E+00	0.3806E+08	0.28	1	0	1	0	0	1	0	0		0.05
A2	87	10.4602E+080.0000E+00	10.4602E+080.0000E+00	0.4602E+08	0.28	1	0	1	0	0	1	0	0		0.05
A2	88	10.5565E+080.0000E+00	10.5565E+080.0000E+00	0.5565E+08	0.28	1	0	1	0	0	1	0	0		0.05
A2	89	10.6728E+080.0000E+00	10.6728E+080.0000E+00	0.6728E+08	0.28	1	0	1	0	0	1	0	0		0.05
A2	90	10.8136E+080.0000E+00	10.8136E+080.0000E+00	0.8136E+08	0.28	1	0	1	0	0	1	0	0		0.05
A2	91	10.9837E+080.0000E+00	10.9837E+080.0000E+00	0.9837E+08	0.28	1	0	1	0	0	1	0	0		0.05
A2	92	10.1189E+090.0000E+00	10.1189E+090.0000E+00	0.1189E+09	0.28	1	0	1	0	0	1	0	0		0.05
A2	93	10.1438E+090.0000E+00	10.1438E+090.0000E+00	0.1438E+09	0.28	1	0	1	0	0	1	0	0		0.05
A2	94	10.1739E+090.0000E+00	10.1739E+090.0000E+00	0.1739E+09	0.28	1	0	1	0	0	1	0	0		0.05
A2	95	10.2103E+090.0000E+00	10.2103E+090.0000E+00	0.2103E+09	0.28	1	0	1	0	0	1	0	0		0.05
A2	96	10.2542E+090.0000E+00	10.2542E+090.0000E+00	0.2542E+09	0.28	1	0	1	0	0	1	0	0		0.05
A2	97	10.3074E+090.0000E+00	10.3074E+090.0000E+00	0.3074E+09	0.28	1	0	1	0	0	1	0	0		0.05
A2	98	10.3717E+090.0000E+00	10.3717E+090.0000E+00	0.3717E+09	0.28	1	0	1	0	0	1	0	0		0.05
A2	99	10.4494E+090.0000E+00	10.4494E+090.0000E+00	0.4494E+09	0.28	1	0	1	0	0	1	0	0		0.05
A21	0	10.5434E+090.0000E+00	10.5434E+090.0000E+00	0.5434E+09	0.28	1	0	1	0	0	1	0	0		0.05
A3	1	10.1767E+000.0000E+00	10.1767E+000.0000E+00	0.1767E+00	0.28	1	0	1	0.058674	656.66	0.0041235	0.995877	1.89839		0.05
A3	2	10.6023E+000.0000E+00	10.6023E+000.0000E+00	0.6023E+00	0.28	1	0	1	0.058672	656.66	0.0041425	0.995857	6.47053		0.05
A3	3	10.1156E+010.0000E+00	10.1156E+010.0000E+00	0.1156E+01	0.28	1	0	1	0.058667	656.66	0.0041595	0.995841	12.4177		0.05
A3	4	10.1867E+010.0000E+00	10.1867E+010.0000E+00	0.1867E+01	0.28	1	0	1	0.058658	656.66	0.0041742	0.995826	20.0518		0.05
A3	5	10.2774E+010.0000E+00	10.2774E+010.0000E+00	0.2774E+01	0.28	1	0	1	0.058642	656.66	0.0041877	0.995812	29.7846		0.05
A3	6	10.3922E+010.0000E+00	10.3922E+010.0000E+00	0.3922E+01	0.28	1	0	1	0.058617	656.66	0.0042006	0.995799	42.0922		0.05
A3	7	10.5367E+010.0000E+00	10.5367E+010.0000E+00	0.5367E+01	0.28	1	0	1	0.058579	656.66	0.0042131	0.995787	57.5624		0.05
A3	8	10.7177E+010.0000E+00	10.7177E+010.0000E+00	0.7177E+01	0.28	1	0	1	0.058522	656.66	0.0042256	0.995774	76.8992		0.05
A3	9	10.9433E+010.0000E+00	10.9433E+010.0000E+00	0.9433E+01	0.28	1	0	1	0.058446	656.66	0.0042371	0.995763	100.939		0.05
A3	10	10.1224E+020.0000E+00	10.1224E+020.0000E+00	0.1224E+02	0.28	1	0	1	0.058349	656.66	0.004248	0.995752	130.757		0.05
A3	11	10.1571E+020.0000E+00	10.1571E+020.0000E+00	0.1571E+02	0.28	1	0	1	0.058231	656.66	0.004258	0.995742	167.485		0.05
A3	12	10.2000E+020.0000E+00	10.2000E+020.0000E+00	0.2000E+02	0.28	1	0	1	0.058095	656.65	0.0042669	0.995733	212.718		0.05
A3	13	10.2528E+020.0000E+00	10.2528E+020.0000E+00	0.2528E+02	0.28	1	0	1	0.057945	656.65	0.0042746	0.995725	268.179		0.05
A3	14	10.3178E+020.0000E+00	10.3178E+020.0000E+00	0.3178E+02	0.28	1	0	1	0.057792	656.65	0.004281	0.995719	336.241		0.05
A3	15	10.3976E+020.0000E+00	10.3976E+020.0000E+00	0.3976E+02	0.28	1	0	1	0.057644	656.65	0.0042862	0.995714	419.592		0.05
A3	16	10.4955E+020.0000E+00	10.4955E+020.0000E+00	0.4955E+02	0.28	1	0	1	0.05751	656.65	0.0042905	0.99571	521.689		0.05
A3	17	10.6152E+020.0000E+00	10.6152E+020.0000E+00	0.6152E+02	0.28	1	0	1	0.057389	656.65	0.0042943	0.995706	646.35		0.05
A3	18	10.7616E+020.0000E+00	10.7616E+020.0000E+00	0.7616E+02	0.28	1	0	1	0.057276	656.65	0.004298	0.995702	798.585		0.05
A3	19	10.9404E+020.0000E+00	10.9404E+020.0000E+00	0.9404E+02	0.28	1	0	1	0.057167	656.65	0.0043012	0.995699	984.188		0.05
A3	20	10.1159E+030.0000E+00	10.1159E+030.0000E+00	0.1159E+03	0.28	1	0	1	0.057067	656.65	0.0043032	0.995697	1210.84		0.05
A3	21	10.1424E+030.0000E+00	10.1424E+030.0000E+00	0.1424E+03	0.28	1	0	1	0.056998	656.65	0.0043037	0.995696	1485.9		0.05
A3	22	10.1748E+030.0000E+00	10.1748E+030.0000E+00	0.1748E+03	0.28	1	0	1	0.056974	656.65	0.0043029	0.995697	1823.21		0.05
A3	23	10.2142E+030.0000E+00	10.2142E+030.0000E+00	0.2142E+03	0.28	1	0	1	0.057007	656.66	0.0043017	0.995698	2235.5		0.05
A3	24	10.2622E+030.0000E+00	10.2622E+030.0000E+00	0.2622E+03	0.28	1	0	1	0.057135	656.66	0.0043006	0.995699	2742.6		0.05
A3	25	10.3204E+030.0000E+00	10.3204E+030.0000E+00	0.3204E+03	0.28	1	0	1	0.057312	656.66	0.0043033	0.995697	3361.74		0.05
A3	26	10.3912E+030.0000E+00	10.3912E+030.0000E+00	0.3912E+03	0.28	1	0	1	0.057326	656.66	0.0043107	0.995689	4105.56		0.05
A3	27	10.4772E+030.0000E+00	10.4772E+030.0000E+00	0.4772E+03	0.28	1	0	1	0.057249	656.66	0.0043185	0.995681	5001.35		0.05
A3	28	10.5816E+030.0000E+00	10.5816E+030.0000E+00	0.5816E+03	0.28	1	0	1	0.057029	656.66	0.0043263	0.995674	6072.06		0.05
A3	29	10.7082E+030.0000E+00	10.7082E+030.0000E+00	0.7082E+03	0.28	1	0	1	0.056817	656.66	0.0043311	0.995669	7366.27		0.05
A3	30	10.8619E+030.0000E+00	10.8619E+030.0000E+00	0.8619E+03	0.28	1	0	1	0.056685	656.66	0.0043326	0.995667	8944.13		0.05
A3	31	10.1048E+040.0000E+00	10.1048E+040.0000E+00	0.1048E+04	0.28	1	0	1	0.056662	656.66	0.0043313	0.995669	10870.9		0.05
A3	32	10.1274E+040.0000E+00	10.1274E+040.0000E+00	0.1274E+04	0.28	1	0	1	0.056687	656.66	0.0043297	0.99567	13221.1		0.05
A3	33	10.1548E+040.0000E+00	10.1548E+040.0000E+00	0.1548E+04	0.28	1	0	1	0.056796	656.66	0.0043305	0.995669	16095.4		0.05
A3	34	10.1880E+040.0000E+00	10.1880E+040.0000E+00	0.1880E+04	0.28	1	0	1	0.056779	656.66	0.0043366	0.995663	19541.4		0.05
A3	35	10.2282E+040.0000E+00	10.2282E+040.0000E+00	0.2282E+04	0.28	1	0	1	0.05653	656.66	0.0043454	0.995655	23615.8		0.05
A3	36	10.2768E+040.0000E+00	10.2768E+040.0000E+00	0.2768E+04	0.28	1	0	1	0.056366	656.66	0.0043492	0.995651	28562		0.05
A3	37	10.3358E+040.0000E+00	10.3358E+040.0000E+00	0.3358E+04	0.28	1	0	1	0.05646	656.67	0.0043466	0.995653	34708.4		0.05
A3	38	10.4072E+040.0000E+00	10.4072E+040.0000E+00	0.4072E+04	0.28	1	0	1	0.056313	656.67	0.0043524	0.995648	41978.5		0.05
A3	39	10.4937E+040.0000E+00	10.4937E+040.0000E+00	0.4937E+04	0.28	1	0	1	0.056249	656.67	0.0043551	0.995645	50837.9		0.05
A3	40	10.5983E+040.0000E+00	10.5983E+040.0000E+00	0.5983E+04	0.28	1	0	1	0.05621	656.67	0.0043581	0.995642	61566		0.05
A3	41	10.7250E+040.0000E+00	10.7250E+040.0000E+00	0.7250E+04	0.28	1	0	1	0.056127	656.67	0.0043631	0.995637	74493.1		0.05
A3	42	10.8784E+040.0000E+00	10.8784E+040.0000E+00	0.8784E+04	0.28	1	0	1	0.05608	656.67	0.0043644	0.995636	90179.1		0.05
A3	43	10.1064E+050.0000E+00	10.1064E+050.0000E+00	0.1064E+05	0.28	1	0	1	0.056128	656.67	0.0043593	0.995641	109327		0.05
A3	44	10.1289E+050.0000E+00	10.1289E+050.0000E+00	0.1289E+05	0.28	1	0	1	0.056049	656.68	0.004367	0.995633	132261		0.05
A3	45	10.1560E+050.0000E+00	10.1560E+050.0000E+00	0.1560E+05	0.28	1	0	1	0.056003	656.68	0.0043714	0.995629	159936		0.05
A3	46	10.1889E+050.0000E+00	10.1889E+050.0000E+00	0.1889E+05	0.28	1	0	1	0.055988	656.68	0.0043723	0.995628	193614		0.05
A3	47	10.2287E+050.0000E+00	10.2287E+050.0000E+00	0.2287E+05	0.28	1	0	1	0.055956	656.68	0.0043723	0.995628	234273		0.05
A3	48	10.2768E+050.0000E+00	10.2768E+050.0000E+00	0.2768E+05	0.28	1	0	1	0.055918	656.68	0.0043723	0.995628	283352		0.05
A3	49	10.3350E+050.0000E+00	10.3350E+050.0000E+00	0.3350E+05	0.28	1	0	1	0.055879	656.68	0.0043723	0.995628	342691		0.05
A3	50	10.4055E+050.0000E+00	10.4055E+050.0000E+00	0.4055E+05	0.28	1	0	1	0.055846	656.68	0.0043723	0.995628	414564		0.05
A3	51	10.4907E+050.0000E+00	10.4907E+050.0000E+00	0.4907E+05	0.28	1	0	1	0.055817	656.68	0.0043722	0.995628	501408		0.05
A3	52	10.5937E+050.0000E+00	10.5937E+050.0000E+00	0.5937E+05	0.28	1	0	1	0.055792	656.68	0.0043722	0.995628	606384		0.05
A3	53	10.7183E+050.0000E+00	10.7183E+050.0000E+00	0.7183E+05	0.28	1	0	1	0.055757	656.68	0.0043722	0.995628	733186		0.05
A3	54	10.8691E+050.0000E+00	10.8691E+050.0000E+00	0.8691E+05	0.28	1	0	1	0.055609	656.68	0.0043721	0.995628	884756		0.05
A3	55	10.1051E+060.0000E+00	10.1051E+060.0000E+00	0.1051E+06	0.28	1	0	1	0.055405	656.69	0.0043721	0.995628	1.06602e+06		0.05
A3	56	10.1272E+060.0000E+00	10.1272E+060.0000E+00	0.1272E+06	0.28	1	0	1	0.055379	656.69	0.0043721	0.995628	1.28958e+06		0.05
A3	57	10.1539E+060.0000E+00	10.1539E+060.0000E+00	0.1539E+06	0.28	1	0	1	0.055195	656.69	0.0043721	0.995628	1.55508e+06		0.05
A3	58	10.1861E+060.0000E+00	10.1861E+060.0000E+00	0.1861E+06	0.28	1	0	1	0.055108	656.69	0.004372	0.995628	1.87749e+06		0.05
A3	59	10.2251E+060.0000E+00	10.2251E+060.0000E+00	0.2251E+06	0.28	1	0	1	0.054896	656.69	0.004372	0.995628	2.2622e+06		0.05
A3	60	10.2723E+060.0000E+00	10.2723E+060.0000E+00	0.2723E+06	0.28	1	0	1	0.054743	656.7	0.004372	0.995628	2.72897e+06		0.05
A3	61	10.3293E+060.0000E+00	10.3293E+060.0000E+00	0.3293E+06	0.28	1	0	1	0.054808	656.7	0.004372	0.995628	3.30414e+06		0.05
A3	62	10.3983E+060.0000E+00	10.3983E+060.0000E+00	0.3983E+06	0.28	1	0	1	0.054713	656.7	0.004372	0.995628	3.98954e+06		0.05
A3	63	10.4817E+060.0000E+00	10.4817E+060.0000E+00	0.4817E+06	0.28	1	0	1	0.054357	656.71	0.004372	0.995628	4.79359e+06		0.05
A3	64	10.5826E+060.0000E+00	10.5826E+060.0000E+00	0.5826E+06	0.28	1	0	1	0.054482	656.71	0.004372	0.995628	5.81102e+06		0.05
A3	65	10.7046E+060.0000E+00	10.7046E+060.0000E+00	0.7046E+06	0.28	1	0	1	0.05446	656.71	0.004372	0.995628	7.02504e+06		0.05
A3	66	10.8521E+060.0000E+00	10.8521E+060.0000E+00	0.8521E+06	0.28	1	0	1	0.054433	656.71	0.004372	0.995628	8.49144e+06		0.05
A3	67	10.1030E+070.0000E+00	10.1030E+070.0000E+00	0.1030E+07	0.28	1	0	1	0.054325	656.71	0.004372	0.995628	1.02439e+07		0.05
A3	68	10.1246E+070.0000E+00	10.1246E+070.0000E+00	0.1246E+07	0.28	1	0	1	0.053821	656.72	0.0043721	0.995628	1.22774e+07		0.05
A3	69	10.1507E+070.0000E+00	10.1507E+070.0000E+00	0.1507E+07	0.28	1	0	1	0.054013	656.72	0.0043721	0.995628	1.49021e+07		0.05
A3	70	10.1822E+070.0000E+00	10.1822E+070.0000E+00	0.1822E+07	0.28	1	0	1	0.053962	656.73	0.0043721	0.995628	1.80002e+07		0.05
A3	71	10.2204E+070.0000E+00	10.2204E+070.0000E+00	0.2204E+07	0.28	1	0	1	0.053903	656.73	0.0043721	0.995628	2.17504e+07		0.05
A3	72	10.2665E+070.0000E+00	10.2665E+070.0000E+00	0.2665E+07	0.28	1	0	1	0.053397	656.74	0.0043721	0.995628	2.60533e+07		0.05
A3	73	10.3222E+070.0000E+00	10.3222E+070.0000E+00	0.3222E+07	0.28	1	0	1	0.053317	656.75	0.0043721	0.995628	3.14519e+07		0.05
A3	74	10.3896E+070.0000E+00	10.3896E+070.0000E+00	0.3896E+07	0.28	1	0	1	0.053224	656.75	0.0043722	0.995628	3.79648e+07		0.05
A3	75	10.4711E+070.0000E+00	10.4711E+070.0000E+00	0.4711E+07	0.28	1	0	1	0.053115	656.76	0.0043722	0.995628	4.58133e+07		0.05
A3	76	10.5697E+070.0000E+00	10.5697E+070.0000E+00	0.5697E+07	0.28	1	0	1	0.041014	656.76	0.0043722	0.995628	4.27799e+07		0.05
A3	77	10.6889E+070.0000E+00	10.6889E+070.0000E+00	0.6889E+07	0.28	1	0	1	0.043203	656.78	0.0043722	0.995628	5.44935e+07		0.05
A3	78	10.8330E+070.0000E+00	10.8330E+070.0000E+00	0.8330E+07	0.28	1	0	1	0.047562	656.79	0.0043723	0.995628	7.25415e+07		0.05
A3	79	10.1007E+080.0000E+00	10.1007E+080.0000E+00	0.1007E+08	0.28	1	0	1	0	0	1	0	0		0.05
A3	80	10.1218E+080.0000E+00	10.1218E+080.0000E+00	0.1218E+08	0.28	1	0	1	0	0	1	0	0		0.05
A3	81	10.1473E+080.0000E+00	10.1473E+080.0000E+00	0.1473E+08	0.28	1	0	1	0	0	1	0	0		0.05
A3	82	10.1781E+080.0000E+00	10.1781E+080.0000E+00	0.1781E+08	0.28	1	0	1	0	0	1	0	0		0.05
A3	83	10.2153E+080.0000E+00	10.2153E+080.0000E+00	0.2153E+08	0.28	1	0	1	0	0	1	0	0		0.05
A3	84	10.2603E+080.0000E+00	10.2603E+080.0000E+00	0.2603E+08	0.28	1	0	1	0	0	1	0	0		0.05
A3	85	10.3148E+080.0000E+00	10.3148E+080.0000E+00	0.3148E+08	0.28	1	0	1	0	0	1	0	0		0.05
A3	86	10.3806E+080.0000E+00	10.3806E+080.0000E+00	0.3806E+08	0.28	1	0	1	0	0	1	0	0		0.05
A3	87	10.4602E+080.0000E+00	10.4602E+080.0000E+00	0.4602E+08	0.28	1	0	1	0	0	1	0	0		0.05
A3	88	10.5565E+080.0000E+00	10.5565E+080.0000E+00	0.5565E+08	0.28	1	0	1	0	0	1	0	0		0.05
A3	89	10.6728E+080.0000E+00	10.6728E+080.0000E+00	0.6728E+08	0.28	1	0	1	0	0	1	0	0		0.05
A3	90	10.8136E+080.0000E+00	10.8136E+080.0000E+00	0.8136E+08	0.28	1	0	1	0	0	1	0	0		0.05
A3	91	10.9837E+080.0000E+00	10.9837E+080.0000E+00	0.9837E+08	0.28	1	0	1	0	0	1	0	0		0.05
A3	92	10.1189E+090.0000E+00	10.1189E+090.0000E+00	0.1189E+09	0.28	1	0	1	0	0	1	0	0		0.05
A3	93	10.1438E+090.0000E+00	10.1438E+090.0000E+00	0.1438E+09	0.28	1	0	1	0	0	1	0	0		0.05
A3	94	10.1739E+090.0000E+00	10.1739E+090.0000E+00	0.1739E+09	0.28	1	0	1	0	0	1	0	0		0.05
A3	95	10.2103E+090.0000E+00	10.2103E+090.0000E+00	0.2103E+09	0.28	1	0	1	0	0	1	0	0		0.05
A3	96	10.2542E+090.0000E+00	10.2542E+090.0000E+00	0.2542E+09	0.28	1	0	1	0	0	1	0	0		0.05
A3	97	10.3074E+090.0000E+00	10.3074E+090.0000E+00	0.3074E+09	0.28	1	0	1	0	0	1	0	0		0.05
A3	98	10.3717E+090.0000E+00	10.3717E+090.0000E+00	0.3717E+09	0.28	1	0	1	0	0	1	0	0		0.05
A3	99	10.4494E+090.0000E+00	10.4494E+090.0000E+00	0.4494E+09	0.28	1	0	1	0	0	1	0	0		0.05
A31	0	10.5434E+090.0000E+00	10.5434E+090.0000E+00	0.5434E+09	0.28	1	0	1	0	0	1	0	0		0.05
A4	1	10.1767E+000.0000E+00	10.1767E+000.0000E+00	0.1767E+00	0.28	1	0	1	0.055394	655.13	0.0041868	0.995813	1.78798		0.05
A4	2	10.6023E+000.0000E+00	10.6023E+000.0000E+00	0.6023E+00	0.28	1	0	1	0.055394	655.13	0.0042061	0.995794	6.09439		0.05
A4	3	10.1156E+010.0000E+00	10.1156E+010.0000E+00	0.1156E+01	0.28	1	0	1	0.055393	655.13	0.0042233	0.995777	11.6966		0.05
A4	4	10.1867E+010.0000E+00	10.1867E+010.0000E+00	0.1867E+01	0.28	1	0	1	0.055392	655.13	0.0042384	0.995762	18.89		0.05
A4	5	10.2774E+010.0000E+00	10.2774E+010.0000E+00	0.2774E+01	0.28	1	0	1	0.05539	655.13	0.0042522	0.995748	28.0655		0.05
A4	6	10.3922E+010.0000E+00	10.3922E+010.0000E+00	0.3922E+01	0.28	1	0	1	0.055388	655.13	0.0042653	0.995735	39.6782		0.05
A4	7	10.5367E+010.0000E+00	10.5367E+010.0000E+00	0.5367E+01	0.28	1	0	1	0.055385	655.13	0.0042781	0.995722	54.2934		0.05
A4	8	10.7177E+010.0000E+00	10.7177E+010.0000E+00	0.7177E+01	0.28	1	0	1	0.055381	655.13	0.0042906	0.995709	72.5975		0.05
A4	9	10.9433E+010.0000E+00	10.9433E+010.0000E+00	0.9433E+01	0.28	1	0	1	0.055376	655.13	0.0043023	0.995698	95.4079		0.05
A4	10	10.1224E+020.0000E+00	10.1224E+020.0000E+00	0.1224E+02	0.28	1	0	1	0.05537	655.13	0.004313	0.995687	123.784		0.05
A4	11	10.1571E+020.0000E+00	10.1571E+020.0000E+00	0.1571E+02	0.28	1	0	1	0.055363	655.13	0.0043228	0.995677	158.855		0.05
A4	12	10.2000E+020.0000E+00	10.2000E+020.0000E+00	0.2000E+02	0.28	1	0	1	0.055356	655.13	0.0043313	0.995669	202.206		0.05
A4	13	10.2528E+020.0000E+00	10.2528E+020.0000E+00	0.2528E+02	0.28	1	0	1	0.055347	655.13	0.0043385	0.995661	255.546		0.05
A4	14	10.3178E+020.0000E+00	10.3178E+020.0000E+00	0.3178E+02	0.28	1	0	1	0.055339	655.13	0.0043443	0.995656	321.203		0.05
A4	15	10.3976E+020.0000E+00	10.3976E+020.0000E+00	0.3976E+02	0.28	1	0	1	0.05533	655.13	0.0043491	0.995651	401.79		0.05
A4	16	10.4955E+020.0000E+00	10.4955E+020.0000E+00	0.4955E+02	0.28	1	0	1	0.055321	655.13	0.0043532	0.995647	500.639		0.05
A4	17	10.6152E+020.0000E+00	10.6152E+020.0000E+00	0.6152E+02	0.28	1	0	1	0.055312	655.13	0.0043568	0.995643	621.477		0.05
A4	18	10.7616E+020.0000E+00	10.7616E+020.0000E+00	0.7616E+02	0.28	1	0	1	0.055302	655.13	0.00436	0.99564	769.229		0.05
A4	19	10.9404E+020.0000E+00	10.9404E+020.0000E+00	0.9404E+02	0.28	1	0	1	0.055291	655.13	0.0043627	0.995637	949.629		0.05
A4	20	10.1159E+030.0000E+00	10.1159E+030.0000E+00	0.1159E+03	0.28	1	0	1	0.05528	655.13	0.0043645	0.995636	1170.14		0.05
A4	21	10.1424E+030.0000E+00	10.1424E+030.0000E+00	0.1424E+03	0.28	1	0	1	0.055269	655.13	0.0043657	0.995634	1437.4		0.05
A4	22	10.1748E+030.0000E+00	10.1748E+030.0000E+00	0.1748E+03	0.28	1	0	1	0.055258	655.13	0.0043668	0.995633	1764.09		0.05
A4	23	10.2142E+030.0000E+00	10.2142E+030.0000E+00	0.2142E+03	0.28	1	0	1	0.055249	655.13	0.0043684	0.995632	2161.36		0.05
A4	24	10.2622E+030.0000E+00	10.2622E+030.0000E+00	0.2622E+03	0.28	1	0	1	0.055242	655.13	0.0043713	0.995629	2645.36		0.05
A4	25	10.3204E+030.0000E+00	10.3204E+030.0000E+00	0.3204E+03	0.28	1	0	1	0.055233	655.13	0.0043764	0.995624	3232		0.05
A4	26	10.3912E+030.0000E+00	10.3912E+030.0000E+00	0.3912E+03	0.28	1	0	1	0.055216	655.13	0.0043833	0.995617	3944.95		0.05
A4	27	10.4772E+030.0000E+00	10.4772E+030.0000E+00	0.4772E+03	0.28	1	0	1	0.055196	655.13	0.0043899	0.99561	4810.42		0.05
A4	28	10.5816E+030.0000E+00	10.5816E+030.0000E+00	0.5816E+03	0.28	1	0	1	0.055173	655.13	0.0043957	0.995604	5860.35		0.05
A4	29	10.7082E+030.0000E+00	10.7082E+030.0000E+00	0.7082E+03	0.28	1	0	1	0.055149	655.13	0.0043997	0.9956	7132.87		0.05
A4	30	10.8619E+030.0000E+00	10.8619E+030.0000E+00	0.8619E+03	0.28	1	0	1	0.055124	655.13	0.0044026	0.995597	8676.95		0.05
A4	31	10.1048E+040.0000E+00	10.1048E+040.0000E+00	0.1048E+04	0.28	1	0	1	0.055099	655.13	0.0044049	0.995595	10545.6		0.05
A4	32	10.1274E+040.0000E+00	10.1274E+040.0000E+00	0.1274E+04	0.28	1	0	1	0.05507	655.13	0.0044075	0.995592	12813		0.05
A4	33	10.1548E+040.0000E+00	10.1548E+040.0000E+00	0.1548E+04	0.28	1	0	1	0.055035	655.14	0.0044111	0.995589	15559		0.05
A4	34	10.1880E+040.0000E+00	10.1880E+040.0000E+00	0.1880E+04	0.28	1	0	1	0.054991	655.14	0.0044159	0.995584	18880.8		0.05
A4	35	10.2282E+040.0000E+00	10.2282E+040.0000E+00	0.2282E+04	0.28	1	0	1	0.054942	655.14	0.0044201	0.99558	22897.5		0.05
A4	36	10.2768E+040.0000E+00	10.2768E+040.0000E+00	0.2768E+04	0.28	1	0	1	0.054898	655.14	0.0044222	0.995578	27751.7		0.05
A4	37	10.3358E+040.0000E+00	10.3358E+040.0000E+00	0.3358E+04	0.28	1	0	1	0.054858	655.14	0.004423	0.995577	33642.5		0.05
A4	38	10.4072E+040.0000E+00	10.4072E+040.0000E+00	0.4072E+04	0.28	1	0	1	0.054817	655.14	0.004425	0.995575	40765.2		0.05
A4	39	10.4937E+040.0000E+00	10.4937E+040.0000E+00	0.4937E+04	0.28	1	0	1	0.054783	655.14	0.004426	0.995574	49394		0.05
A4	40	10.5983E+040.0000E+00	10.5983E+040.0000E+00	0.5983E+04	0.28	1	0	1	0.054755	655.14	0.004427	0.995573	59828.5		0.05
A4	41	10.7250E+040.0000E+00	10.7250E+040.0000E+00	0.7250E+04	0.28	1	0	1	0.054734	655.14	0.0044278	0.995572	72470.3		0.05
A4	42	10.8784E+040.0000E+00	10.8784E+040.0000E+00	0.8784E+04	0.28	1	0	1	0.054714	655.14	0.0044284	0.995572	87771.9		0.05
A4	43	10.1064E+050.0000E+00	10.1064E+050.0000E+00	0.1064E+05	0.28	1	0	1	0.054698	655.14	0.0044286	0.995571	106286		0.05
A4	44	10.1289E+050.0000E+00	10.1289E+050.0000E+00	0.1289E+05	0.28	1	0	1	0.054685	655.14	0.0044293	0.995571	128732		0.05
A4	45	10.1560E+050.0000E+00	10.1560E+050.0000E+00	0.1560E+05	0.28	1	0	1	0.054673	655.14	0.0044295	0.995571	155762		0.05
A4	46	10.1889E+050.0000E+00	10.1889E+050.0000E+00	0.1889E+05	0.28	1	0	1	0.054656	655.14	0.0044295	0.995571	188553		0.05
A4	47	10.2287E+050.0000E+00	10.2287E+050.0000E+00	0.2287E+05	0.28	1	0	1	0.054632	655.14	0.0044295	0.995571	228180		0.05
A4	48	10.2768E+050.0000E+00	10.2768E+050.0000E+00	0.2768E+05	0.28	1	0	1	0.054599	655.14	0.0044295	0.995571	276004		0.05
A4	49	10.3350E+050.0000E+00	10.3350E+050.0000E+00	0.3350E+05	0.28	1	0	1	0.054563	655.15	0.0044295	0.995571	333821		0.05
A4	50	10.4055E+050.0000E+00	10.4055E+050.0000E+00	0.4055E+05	0.28	1	0	1	0.054532	655.15	0.0044295	0.995571	403843		0.05
A4	51	10.4907E+050.0000E+00	10.4907E+050.0000E+00	0.4907E+05	0.28	1	0	1	0.054508	655.15	0.0044294	0.995571	488480		0.05
A4	52	10.5937E+050.0000E+00	10.5937E+050.0000E+00	0.5937E+05	0.28	1	0	1	0.054488	655.15	0.0044294	0.995571	590798		0.05
A4	53	10.7183E+050.0000E+00	10.7183E+050.0000E+00	0.7183E+05	0.28	1	0	1	0.054457	655.15	0.0044294	0.995571	714382		0.05
A4	54	10.8691E+050.0000E+00	10.8691E+050.0000E+00	0.8691E+05	0.28	1	0	1	0.054288	655.15	0.0044293	0.995571	861677		0.05
A4	55	10.1051E+060.0000E+00	10.1051E+060.0000E+00	0.1051E+06	0.28	1	0	1	0.054042	655.15	0.0044293	0.995571	1.0373e+06		0.05
A4	56	10.1272E+060.0000E+00	10.1272E+060.0000E+00	0.1272E+06	0.28	1	0	1	0.054025	655.15	0.0044293	0.995571	1.25503e+06		0.05
A4	57	10.1539E+060.0000E+00	10.1539E+060.0000E+00	0.1539E+06	0.28	1	0	1	0.053789	655.15	0.0044293	0.995571	1.51183e+06		0.05
A4	58	10.1861E+060.0000E+00	10.1861E+060.0000E+00	0.1861E+06	0.28	1	0	1	0.053703	655.16	0.0044293	0.995571	1.82525e+06		0.05
A4	59	10.2251E+060.0000E+00	10.2251E+060.0000E+00	0.2251E+06	0.28	1	0	1	0.053411	655.16	0.0044292	0.995571	2.19575e+06		0.05
A4	60	10.2723E+060.0000E+00	10.2723E+060.0000E+00	0.2723E+06	0.28	1	0	1	0.053167	655.16	0.0044292	0.995571	2.64404e+06		0.05
A4	61	10.3293E+060.0000E+00	10.3293E+060.0000E+00	0.3293E+06	0.28	1	0	1	0.053341	655.16	0.0044292	0.995571	3.20797e+06		0.05
A4	62	10.3983E+060.0000E+00	10.3983E+060.0000E+00	0.3983E+06	0.28	1	0	1	0.053185	655.17	0.0044292	0.995571	3.86887e+06		0.05
A4	63	10.4817E+060.0000E+00	10.4817E+060.0000E+00	0.4817E+06	0.28	1	0	1	0.052567	655.17	0.0044292	0.995571	4.6246e+06		0.05
A4	64	10.5826E+060.0000E+00	10.5826E+060.0000E+00	0.5826E+06	0.28	1	0	1	0.05292	655.17	0.0044292	0.995571	5.63086e+06		0.05
A4	65	10.7046E+060.0000E+00	10.7046E+060.0000E+00	0.7046E+06	0.28	1	0	1	0.052913	655.17	0.0044292	0.995571	6.80909e+06		0.05
A4	66	10.8521E+060.0000E+00	10.8521E+060.0000E+00	0.8521E+06	0.28	1	0	1	0.052906	655.17	0.0044292	0.995571	8.23341e+06		0.05
A4	67	10.1030E+070.0000E+00	10.1030E+070.0000E+00	0.1030E+07	0.28	1	0	1	0.052671	655.18	0.0044292	0.995571	9.90831e+06		0.05
A4	68	10.1246E+070.0000E+00	10.1246E+070.0000E+00	0.1246E+07	0.28	1	0	1	0.046932	655.18	0.0044293	0.995571	1.06802e+07		0.05
A4	69	10.1507E+070.0000E+00	10.1507E+070.0000E+00	0.1507E+07	0.28	1	0	1	0.052332	655.19	0.0044293	0.995571	1.44038e+07		0.05
A4	70	10.1822E+070.0000E+00	10.1822E+070.0000E+00	0.1822E+07	0.28	1	0	1	0.052315	655.19	0.0044293	0.995571	1.74089e+07		0.05
A4	71	10.2204E+070.0000E+00	10.2204E+070.0000E+00	0.2204E+07	0.28	1	0	1	0.052297	655.19	0.0044293	0.995571	2.10516e+07		0.05
A4	72	10.2665E+070.0000E+00	10.2665E+070.0000E+00	0.2665E+07	0.28	1	0	1	0.021403	655.16	0.0044291	0.995571	1.04172e+07		0.05
A4	73	10.3222E+070.0000E+00	10.3222E+070.0000E+00	0.3222E+07	0.28	1	0	1	0.031111	655.18	0.0044292	0.995571	1.83076e+07		0.05
A4	74	10.3896E+070.0000E+00	10.3896E+070.0000E+00	0.3896E+07	0.28	1	0	1	0.032059	655.19	0.0044293	0.995571	2.28122e+07		0.05
A4	75	10.4711E+070.0000E+00	10.4711E+070.0000E+00	0.4711E+07	0.28	1	0	1	0.022115	655.18	0.0044292	0.995571	1.90279e+07		0.05
A4	76	10.5697E+070.0000E+00	10.5697E+070.0000E+00	0.5697E+07	0.28	1	0	1	0	0	1	0	0		0.05
A4	77	10.6889E+070.0000E+00	10.6889E+070.0000E+00	0.6889E+07	0.28	1	0	1	0	0	1	0	0		0.05
A4	78	10.8330E+070.0000E+00	10.8330E+070.0000E+00	0.8330E+07	0.28	1	0	1	0	0	1	0	0		0.05
A4	79	10.1007E+080.0000E+00	10.1007E+080.0000E+00	0.1007E+08	0.28	1	0	1	0	0	1	0	0		0.05
A4	80	10.1218E+080.0000E+00	10.1218E+080.0000E+00	0.1218E+08	0.28	1	0	1	0	0	1	0	0		0.05
A4	81	10.1473E+080.0000E+00	10.1473E+080.0000E+00	0.1473E+08	0.28	1	0	1	0	0	1	0	0		0.05
A4	82	10.1781E+080.0000E+00	10.1781E+080.0000E+00	0.1781E+08	0.28	1	0	1	0	0	1	0	0		0.05
A4	83	10.2153E+080.0000E+00	10.2153E+080.0000E+00	0.2153E+08	0.28	1	0	1	0	0	1	0	0		0.05
A4	84	10.2603E+080.0000E+00	10.2603E+080.0000E+00	0.2603E+08	0.28	1	0	1	0	0	1	0	0		0.05
A4	85	10.3148E+080.0000E+00	10.3148E+080.0000E+00	0.3148E+08	0.28	1	0	1	0	0	1	0	0		0.05
A4	86	10.3806E+080.0000E+00	10.3806E+080.0000E+00	0.3806E+08	0.28	1	0	1	0	0	1	0	0		0.05
A4	87	10.4602E+080.0000E+00	10.4602E+080.0000E+00	0.4602E+08	0.28	1	0	1	0	0	1	0	0		0.05
A4	88	10.5565E+080.0000E+00	10.5565E+080.0000E+00	0.5565E+08	0.28	1	0	1	0	0	1	0	0		0.05
A4	89	10.6728E+080.0000E+00	10.6728E+080.0000E+00	0.6728E+08	0.28	1	0	1	0	0	1	0	0		0.05
A4	90	10.8136E+080.0000E+00	10.8136E+080.0000E+00	0.8136E+08	0.28	1	0	1	0	0	1	0	0		0.05
A4	91	10.9837E+080.0000E+00	10.9837E+080.0000E+00	0.9837E+08	0.28	1	0	1	0	0	1	0	0		0.05
A4	92	10.1189E+090.0000E+00	10.1189E+090.0000E+00	0.1189E+09	0.28	1	0	1	0	0	1	0	0		0.05
A4	93	10.1438E+090.0000E+00	10.1438E+090.0000E+00	0.1438E+09	0.28	1	0	1	0	0	1	0	0		0.05
A4	94	10.1739E+090.0000E+00	10.1739E+090.0000E+00	0.1739E+09	0.28	1	0	1	0	0	1	0	0		0.05
A4	95	10.2103E+090.0000E+00	10.2103E+090.0000E+00	0.2103E+09	0.28	1	0	1	0	0	1	0	0		0.05
A4	96	10.2542E+090.0000E+00	10.2542E+090.0000E+00	0.2542E+09	0.28	1	0	1	0	0	1	0	0		0.05
A4	97	10.3074E+090.0000E+00	10.3074E+090.0000E+00	0.3074E+09	0.28	1	0	1	0	0	1	0	0		0.05
A4	98	10.3717E+090.0000E+00	10.3717E+090.0000E+00	0.3717E+09	0.28	1	0	1	0	0	1	0	0		0.05
A4	99	10.4494E+090.0000E+00	10.4494E+090.0000E+00	0.4494E+09	0.28	1	0	1	0	0	1	0	0		0.05
A41	0	10.5434E+090.0000E+00	10.5434E+090.0000E+00	0.5434E+09	0.28	1	0	1	0	0	1	0	0		0.05
A5	1	10.1767E+000.0000E+00	10.1767E+000.0000E+00	0.1767E+00	0.28	1	0	1	0.055051	653.65	0.0042481	0.995752	1.77279		0.05
A5	2	10.6023E+000.0000E+00	10.6023E+000.0000E+00	0.6023E+00	0.28	1	0	1	0.055051	653.65	0.0042673	0.995733	6.0426		0.05
A5	3	10.1156E+010.0000E+00	10.1156E+010.0000E+00	0.1156E+01	0.28	1	0	1	0.05505	653.65	0.0042843	0.995716	11.5972		0.05
A5	4	10.1867E+010.0000E+00	10.1867E+010.0000E+00	0.1867E+01	0.28	1	0	1	0.055049	653.65	0.0042991	0.995701	18.7295		0.05
A5	5	10.2774E+010.0000E+00	10.2774E+010.0000E+00	0.2774E+01	0.28	1	0	1	0.055048	653.65	0.0043126	0.995687	27.8275		0.05
A5	6	10.3922E+010.0000E+00	10.3922E+010.0000E+00	0.3922E+01	0.28	1	0	1	0.055047	653.65	0.0043255	0.995675	39.3425		0.05
A5	7	10.5367E+010.0000E+00	10.5367E+010.0000E+00	0.5367E+01	0.28	1	0	1	0.055045	653.65	0.0043379	0.995662	53.835		0.05
A5	8	10.7177E+010.0000E+00	10.7177E+010.0000E+00	0.7177E+01	0.28	1	0	1	0.055043	653.65	0.00435	0.99565	71.9872		0.05
A5	9	10.9433E+010.0000E+00	10.9433E+010.0000E+00	0.9433E+01	0.28	1	0	1	0.05504	653.65	0.0043613	0.995639	94.6092		0.05
A5	10	10.1224E+020.0000E+00	10.1224E+020.0000E+00	0.1224E+02	0.28	1	0	1	0.055037	653.65	0.0043717	0.995628	122.754		0.05
A5	11	10.1571E+020.0000E+00	10.1571E+020.0000E+00	0.1571E+02	0.28	1	0	1	0.055034	653.65	0.0043812	0.995619	157.545		0.05
A5	12	10.2000E+020.0000E+00	10.2000E+020.0000E+00	0.2000E+02	0.28	1	0	1	0.05503	653.65	0.0043894	0.995611	200.55		0.05
A5	13	10.2528E+020.0000E+00	10.2528E+020.0000E+00	0.2528E+02	0.28	1	0	1	0.055025	653.65	0.0043962	0.995604	253.47		0.05
A5	14	10.3178E+020.0000E+00	10.3178E+020.0000E+00	0.3178E+02	0.28	1	0	1	0.05502	653.65	0.0044018	0.995598	318.612		0.05
A5	15	10.3976E+020.0000E+00	10.3976E+020.0000E+00	0.3976E+02	0.28	1	0	1	0.055014	653.65	0.0044064	0.995594	398.57		0.05
A5	16	10.4955E+020.0000E+00	10.4955E+020.0000E+00	0.4955E+02	0.28	1	0	1	0.055008	653.65	0.0044103	0.99559	496.653		0.05
A5	17	10.6152E+020.0000E+00	10.6152E+020.0000E+00	0.6152E+02	0.28	1	0	1	0.055001	653.65	0.0044138	0.995586	616.551		0.05
A5	18	10.7616E+020.0000E+00	10.7616E+020.0000E+00	0.7616E+02	0.28	1	0	1	0.054992	653.65	0.004417	0.995583	763.145		0.05
A5	19	10.9404E+020.0000E+00	10.9404E+020.0000E+00	0.9404E+02	0.28	1	0	1	0.054983	653.65	0.0044198	0.99558	942.151		0.05
A5	20	10.1159E+030.0000E+00	10.1159E+030.0000E+00	0.1159E+03	0.28	1	0	1	0.054973	653.65	0.0044221	0.995578	1160.94		0.05
A5	21	10.1424E+030.0000E+00	10.1424E+030.0000E+00	0.1424E+03	0.28	1	0	1	0.054963	653.65	0.0044239	0.995576	1426.13		0.05
A5	22	10.1748E+030.0000E+00	10.1748E+030.0000E+00	0.1748E+03	0.28	1	0	1	0.054953	653.65	0.0044257	0.995574	1750.29		0.05
A5	23	10.2142E+030.0000E+00	10.2142E+030.0000E+00	0.2142E+03	0.28	1	0	1	0.054942	653.65	0.0044282	0.995572	2144.37		0.05
A5	24	10.2622E+030.0000E+00	10.2622E+030.0000E+00	0.2622E+03	0.28	1	0	1	0.054931	653.65	0.0044317	0.995568	2624.37		0.05
A5	25	10.3204E+030.0000E+00	10.3204E+030.0000E+00	0.3204E+03	0.28	1	0	1	0.05492	653.65	0.0044367	0.995563	3206.23		0.05
A5	26	10.3912E+030.0000E+00	10.3912E+030.0000E+00	0.3912E+03	0.28	1	0	1	0.054906	653.65	0.0044426	0.995557	3913.71		0.05
A5	27	10.4772E+030.0000E+00	10.4772E+030.0000E+00	0.4772E+03	0.28	1	0	1	0.054892	653.65	0.0044483	0.995552	4772.84		0.05
A5	28	10.5816E+030.0000E+00	10.5816E+030.0000E+00	0.5816E+03	0.28	1	0	1	0.054875	653.65	0.0044533	0.995547	5815.19		0.05
A5	29	10.7082E+030.0000E+00	10.7082E+030.0000E+00	0.7082E+03	0.28	1	0	1	0.054855	653.65	0.0044576	0.995542	7078.4		0.05
A5	30	10.8619E+030.0000E+00	10.8619E+030.0000E+00	0.8619E+03	0.28	1	0	1	0.054832	653.65	0.0044613	0.995539	8610.98		0.05
A5	31	10.1048E+040.0000E+00	10.1048E+040.0000E+00	0.1048E+04	0.28	1	0	1	0.054804	653.65	0.0044648	0.995535	10464.9		0.05
A5	32	10.1274E+040.0000E+00	10.1274E+040.0000E+00	0.1274E+04	0.28	1	0	1	0.054772	653.65	0.0044684	0.995532	12714.1		0.05
A5	33	10.1548E+040.0000E+00	10.1548E+040.0000E+00	0.1548E+04	0.28	1	0	1	0.054735	653.65	0.004472	0.995528	15438.1		0.05
A5	34	10.1880E+040.0000E+00	10.1880E+040.0000E+00	0.1880E+04	0.28	1	0	1	0.054693	653.65	0.0044754	0.995525	18734.6		0.05
A5	35	10.2282E+040.0000E+00	10.2282E+040.0000E+00	0.2282E+04	0.28	1	0	1	0.054649	653.65	0.0044782	0.995522	22722.3		0.05
A5	36	10.2768E+040.0000E+00	10.2768E+040.0000E+00	0.2768E+04	0.28	1	0	1	0.054606	653.65	0.0044802	0.99552	27539.7		0.05
A5	37	10.3358E+040.0000E+00	10.3358E+040.0000E+00	0.3358E+04	0.28	1	0	1	0.054562	653.65	0.0044818	0.995518	33382.9		0.05
A5	38	10.4072E+040.0000E+00	10.4072E+040.0000E+00	0.4072E+04	0.28	1	0	1	0.05452	653.65	0.0044831	0.995517	40449.7		0.05
A5	39	10.4937E+040.0000E+00	10.4937E+040.0000E+00	0.4937E+04	0.28	1	0	1	0.054482	653.65	0.0044843	0.995516	49008.1		0.05
A5	40	10.5983E+040.0000E+00	10.5983E+040.0000E+00	0.5983E+04	0.28	1	0	1	0.054451	653.65	0.0044852	0.995515	59357.5		0.05
A5	41	10.7250E+040.0000E+00	10.7250E+040.0000E+00	0.7250E+04	0.28	1	0	1	0.054425	653.65	0.004486	0.995514	71893.1		0.05
A5	42	10.8784E+040.0000E+00	10.8784E+040.0000E+00	0.8784E+04	0.28	1	0	1	0.054402	653.65	0.0044866	0.995513	87067.8		0.05
A5	43	10.1064E+050.0000E+00	10.1064E+050.0000E+00	0.1064E+05	0.28	1	0	1	0.054383	653.65	0.0044869	0.995513	105428		0.05
A5	44	10.1289E+050.0000E+00	10.1289E+050.0000E+00	0.1289E+05	0.28	1	0	1	0.054368	653.65	0.0044872	0.995513	127687		0.05
A5	45	10.1560E+050.0000E+00	10.1560E+050.0000E+00	0.1560E+05	0.28	1	0	1	0.054354	653.65	0.0044873	0.995513	154492		0.05
A5	46	10.1889E+050.0000E+00	10.1889E+050.0000E+00	0.1889E+05	0.28	1	0	1	0.054335	653.65	0.0044873	0.995513	187009		0.05
A5	47	10.2287E+050.0000E+00	10.2287E+050.0000E+00	0.2287E+05	0.28	1	0	1	0.054309	653.65	0.0044873	0.995513	226302		0.05
A5	48	10.2768E+050.0000E+00	10.2768E+050.0000E+00	0.2768E+05	0.28	1	0	1	0.054273	653.65	0.0044874	0.995513	273716		0.05
A5	49	10.3350E+050.0000E+00	10.3350E+050.0000E+00	0.3350E+05	0.28	1	0	1	0.054233	653.66	0.0044873	0.995513	331028		0.05
A5	50	10.4055E+050.0000E+00	10.4055E+050.0000E+00	0.4055E+05	0.28	1	0	1	0.0542	653.66	0.0044873	0.995513	400449		0.05
A5	51	10.4907E+050.0000E+00	10.4907E+050.0000E+00	0.4907E+05	0.28	1	0	1	0.054174	653.66	0.0044873	0.995513	484355		0.05
A5	52	10.5937E+050.0000E+00	10.5937E+050.0000E+00	0.5937E+05	0.28	1	0	1	0.054152	653.66	0.0044873	0.995513	585785		0.05
A5	53	10.7183E+050.0000E+00	10.7183E+050.0000E+00	0.7183E+05	0.28	1	0	1	0.054121	653.66	0.0044873	0.995513	708318		0.05
A5	54	10.8691E+050.0000E+00	10.8691E+050.0000E+00	0.8691E+05	0.28	1	0	1	0.053926	653.66	0.0044872	0.995513	853935		0.05
A5	55	10.1051E+060.0000E+00	10.1051E+060.0000E+00	0.1051E+06	0.28	1	0	1	0.053636	653.66	0.0044872	0.995513	1.02711e+06		0.05
A5	56	10.1272E+060.0000E+00	10.1272E+060.0000E+00	0.1272E+06	0.28	1	0	1	0.05362	653.66	0.0044872	0.995513	1.24271e+06		0.05
A5	57	10.1539E+060.0000E+00	10.1539E+060.0000E+00	0.1539E+06	0.28	1	0	1	0.053321	653.66	0.0044872	0.995513	1.49518e+06		0.05
A5	58	10.1861E+060.0000E+00	10.1861E+060.0000E+00	0.1861E+06	0.28	1	0	1	0.053234	653.67	0.0044872	0.995513	1.80509e+06		0.05
A5	59	10.2251E+060.0000E+00	10.2251E+060.0000E+00	0.2251E+06	0.28	1	0	1	0.05284	653.67	0.0044872	0.995513	2.16721e+06		0.05
A5	60	10.2723E+060.0000E+00	10.2723E+060.0000E+00	0.2723E+06	0.28	1	0	1	0.052394	653.67	0.0044871	0.995513	2.59952e+06		0.05
A5	61	10.3293E+060.0000E+00	10.3293E+060.0000E+00	0.3293E+06	0.28	1	0	1	0.052771	653.67	0.0044872	0.995513	3.16629e+06		0.05
A5	62	10.3983E+060.0000E+00	10.3983E+060.0000E+00	0.3983E+06	0.28	1	0	1	0.052421	653.68	0.0044872	0.995513	3.8044e+06		0.05
A5	63	10.4817E+060.0000E+00	10.4817E+060.0000E+00	0.4817E+06	0.28	1	0	1	0.019238	653.63	0.0044869	0.995513	1.68839e+06		0.05
A5	64	10.5826E+060.0000E+00	10.5826E+060.0000E+00	0.5826E+06	0.28	1	0	1	0.052152	653.68	0.0044872	0.995513	5.5362e+06		0.05
A5	65	10.7046E+060.0000E+00	10.7046E+060.0000E+00	0.7046E+06	0.28	1	0	1	0.052147	653.68	0.0044872	0.995513	6.69487e+06		0.05
A5	66	10.8521E+060.0000E+00	10.8521E+060.0000E+00	0.8521E+06	0.28	1	0	1	0.052145	653.68	0.0044872	0.995513	8.09605e+06		0.05
A5	67	10.1030E+070.0000E+00	10.1030E+070.0000E+00	0.1030E+07	0.28	1	0	1	0.045328	653.68	0.0044871	0.995513	8.50695e+06		0.05
A5	68	10.1246E+070.0000E+00	10.1246E+070.0000E+00	0.1246E+07	0.28	1	0	1	0	0	1	0	0		0.05
A5	69	10.1507E+070.0000E+00	10.1507E+070.0000E+00	0.1507E+07	0.28	1	0	1	0.020415	653.65	0.004487	0.995513	5.60548e+06		0.05
A5	70	10.1822E+070.0000E+00	10.1822E+070.0000E+00	0.1822E+07	0.28	1	0	1	0.020386	653.65	0.004487	0.995513	6.76754e+06		0.05
A5	71	10.2204E+070.0000E+00	10.2204E+070.0000E+00	0.2204E+07	0.28	1	0	1	0.006046	653.61	0.0044869	0.995513	2.42775e+06		0.05
A5	72	10.2665E+070.0000E+00	10.2665E+070.0000E+00	0.2665E+07	0.28	1	0	1	0	0	1	0	0		0.05
A5	73	10.3222E+070.0000E+00	10.3222E+070.0000E+00	0.3222E+07	0.28	1	0	1	0	0	1	0	0		0.05
A5	74	10.3896E+070.0000E+00	10.3896E+070.0000E+00	0.3896E+07	0.28	1	0	1	0	0	1	0	0		0.05
A5	75	10.4711E+070.0000E+00	10.4711E+070.0000E+00	0.4711E+07	0.28	1	0	1	0	0	1	0	0		0.05
A5	76	10.5697E+070.0000E+00	10.5697E+070.0000E+00	0.5697E+07	0.28	1	0	1	0	0	1	0	0		0.05
A5	77	10.6889E+070.0000E+00	10.6889E+070.0000E+00	0.6889E+07	0.28	1	0	1	0	0	1	0	0		0.05
A5	78	10.8330E+070.0000E+00	10.8330E+070.0000E+00	0.8330E+07	0.28	1	0	1	0	0	1	0	0		0.05
A5	79	10.1007E+080.0000E+00	10.1007E+080.0000E+00	0.1007E+08	0.28	1	0	1	0	0	1	0	0		0.05
A5	80	10.1218E+080.0000E+00	10.1218E+080.0000E+00	0.1218E+08	0.28	1	0	1	0	0	1	0	0		0.05
A5	81	10.1473E+080.0000E+00	10.1473E+080.0000E+00	0.1473E+08	0.28	1	0	1	0	0	1	0	0		0.05
A5	82	10.1781E+080.0000E+00	10.1781E+080.0000E+00	0.1781E+08	0.28	1	0	1	0	0	1	0	0		0.05
A5	83	10.2153E+080.0000E+00	10.2153E+080.0000E+00	0.2153E+08	0.28	1	0	1	0	0	1	0	0		0.05
A5	84	10.2603E+080.0000E+00	10.2603E+080.0000E+00	0.2603E+08	0.28	1	0	1	0	0	1	0	0		0.05
A5	85	10.3148E+080.0000E+00	10.3148E+080.0000E+00	0.3148E+08	0.28	1	0	1	0	0	1	0	0		0.05
A5	86	10.3806E+080.0000E+00	10.3806E+080.0000E+00	0.3806E+08	0.28	1	0	1	0	0	1	0	0		0.05
A5	87	10.4602E+080.0000E+00	10.4602E+080.0000E+00	0.4602E+08	0.28	1	0	1	0	0	1	0	0		0.05
A5	88	10.5565E+080.0000E+00	10.5565E+080.0000E+00	0.5565E+08	0.28	1	0	1	0	0	1	0	0		0.05
A5	89	10.6728E+080.0000E+00	10.6728E+080.0000E+00	0.6728E+08	0.28	1	0	1	0	0	1	0	0		0.05
A5	90	10.8136E+080.0000E+00	10.8136E+080.0000E+00	0.8136E+08	0.28	1	0	1	0	0	1	0	0		0.05
A5	91	10.9837E+080.0000E+00	10.9837E+080.0000E+00	0.9837E+08	0.28	1	0	1	0	0	1	0	0		0.05
A5	92	10.1189E+090.0000E+00	10.1189E+090.0000E+00	0.1189E+09	0.28	1	0	1	0	0	1	0	0		0.05
A5	93	10.1438E+090.0000E+00	10.1438E+090.0000E+00	0.1438E+09	0.28	1	0	1	0	0	1	0	0		0.05
A5	94	10.1739E+090.0000E+00	10.1739E+090.0000E+00	0.1739E+09	0.28	1	0	1	0	0	1	0	0		0.05
A5	95	10.2103E+090.0000E+00	10.2103E+090.0000E+00	0.2103E+09	0.28	1	0	1	0	0	1	0	0		0.05
A5	96	10.2542E+090.0000E+00	10.2542E+090.0000E+00	0.2542E+09	0.28	1	0	1	0	0	1	0	0		0.05
A5	97	10.3074E+090.0000E+00	10.3074E+090.0000E+00	0.3074E+09	0.28	1	0	1	0	0	1	0	0		0.05
A5	98	10.3717E+090.0000E+00	10.3717E+090.0000E+00	0.3717E+09	0.28	1	0	1	0	0	1	0	0		0.05
A5	99	10.4494E+090.0000E+00	10.4494E+090.0000E+00	0.4494E+09	0.28	1	0	1	0	0	1	0	0		0.05
A51	0	10.5434E+090.0000E+00	10.5434E+090.0000E+00	0.5434E+09	0.28	1	0	1	0	0	1	0	0		0.05
A6	1	10.1767E+000.0000E+00	10.1767E+000.0000E+00	0.1767E+00	0.28	1	0	1	0.054715	652.1	0.0043094	0.995691	1.75768		0.05
A6	2	10.6023E+000.0000E+00	10.6023E+000.0000E+00	0.6023E+00	0.28	1	0	1	0.054714	652.1	0.0043283	0.995672	5.99101		0.05
A6	3	10.1156E+010.0000E+00	10.1156E+010.0000E+00	0.1156E+01	0.28	1	0	1	0.054714	652.1	0.0043449	0.995655	11.4984		0.05
A6	4	10.1867E+010.0000E+00	10.1867E+010.0000E+00	0.1867E+01	0.28	1	0	1	0.054713	652.1	0.0043593	0.995641	18.5699		0.05
A6	5	10.2774E+010.0000E+00	10.2774E+010.0000E+00	0.2774E+01	0.28	1	0	1	0.054712	652.1	0.0043723	0.995628	27.5904		0.05
A6	6	10.3922E+010.0000E+00	10.3922E+010.0000E+00	0.3922E+01	0.28	1	0	1	0.054711	652.1	0.0043846	0.995615	39.0073		0.05
A6	7	10.5367E+010.0000E+00	10.5367E+010.0000E+00	0.5367E+01	0.28	1	0	1	0.05471	652.1	0.0043965	0.995603	53.3773		0.05
A6	8	10.7177E+010.0000E+00	10.7177E+010.0000E+00	0.7177E+01	0.28	1	0	1	0.054708	652.1	0.0044079	0.995592	71.3752		0.05
A6	9	10.9433E+010.0000E+00	10.9433E+010.0000E+00	0.9433E+01	0.28	1	0	1	0.054706	652.1	0.0044186	0.995581	93.8067		0.05
A6	10	10.1224E+020.0000E+00	10.1224E+020.0000E+00	0.1224E+02	0.28	1	0	1	0.054704	652.1	0.0044285	0.995572	121.715		0.05
A6	11	10.1571E+020.0000E+00	10.1571E+020.0000E+00	0.1571E+02	0.28	1	0	1	0.054701	652.1	0.0044375	0.995563	156.211		0.05
A6	12	10.2000E+020.0000E+00	10.2000E+020.0000E+00	0.2000E+02	0.28	1	0	1	0.054698	652.1	0.0044453	0.995555	198.856		0.05
A6	13	10.2528E+020.0000E+00	10.2528E+020.0000E+00	0.2528E+02	0.28	1	0	1	0.054695	652.1	0.0044519	0.995548	251.339		0.05
A6	14	10.3178E+020.0000E+00	10.3178E+020.0000E+00	0.3178E+02	0.28	1	0	1	0.05469	652.1	0.0044573	0.995543	315.932		0.05
A6	15	10.3976E+020.0000E+00	10.3976E+020.0000E+00	0.3976E+02	0.28	1	0	1	0.054685	652.1	0.0044617	0.995538	395.225		0.05
A6	16	10.4955E+020.0000E+00	10.4955E+020.0000E+00	0.4955E+02	0.28	1	0	1	0.054679	652.1	0.0044655	0.995534	492.485		0.05
A6	17	10.6152E+020.0000E+00	10.6152E+020.0000E+00	0.6152E+02	0.28	1	0	1	0.054673	652.1	0.0044689	0.995531	611.387		0.05
A6	18	10.7616E+020.0000E+00	10.7616E+020.0000E+00	0.7616E+02	0.28	1	0	1	0.054665	652.1	0.0044721	0.995528	756.767		0.05
A6	19	10.9404E+020.0000E+00	10.9404E+020.0000E+00	0.9404E+02	0.28	1	0	1	0.054657	652.1	0.004475	0.995525	934.292		0.05
A6	20	10.1159E+030.0000E+00	10.1159E+030.0000E+00	0.1159E+03	0.28	1	0	1	0.054648	652.1	0.0044775	0.995522	1151.28		0.05
A6	21	10.1424E+030.0000E+00	10.1424E+030.0000E+00	0.1424E+03	0.28	1	0	1	0.054639	652.1	0.0044798	0.99552	1414.28		0.05
A6	22	10.1748E+030.0000E+00	10.1748E+030.0000E+00	0.1748E+03	0.28	1	0	1	0.054629	652.1	0.004482	0.995518	1735.75		0.05
A6	23	10.2142E+030.0000E+00	10.2142E+030.0000E+00	0.2142E+03	0.28	1	0	1	0.05462	652.1	0.0044848	0.995515	2126.63		0.05
A6	24	10.2622E+030.0000E+00	10.2622E+030.0000E+00	0.2622E+03	0.28	1	0	1	0.05461	652.1	0.0044883	0.995512	2602.7		0.05
A6	25	10.3204E+030.0000E+00	10.3204E+030.0000E+00	0.3204E+03	0.28	1	0	1	0.054601	652.1	0.0044929	0.995507	3179.87		0.05
A6	26	10.3912E+030.0000E+00	10.3912E+030.0000E+00	0.3912E+03	0.28	1	0	1	0.05459	652.1	0.0044981	0.995502	3881.74		0.05
A6	27	10.4772E+030.0000E+00	10.4772E+030.0000E+00	0.4772E+03	0.28	1	0	1	0.054578	652.1	0.0045033	0.995497	4734.02		0.05
A6	28	10.5816E+030.0000E+00	10.5816E+030.0000E+00	0.5816E+03	0.28	1	0	1	0.054563	652.1	0.0045081	0.995492	5768.1		0.05
A6	29	10.7082E+030.0000E+00	10.7082E+030.0000E+00	0.7082E+03	0.28	1	0	1	0.054545	652.1	0.0045126	0.995487	7021.32		0.05
A6	30	10.8619E+030.0000E+00	10.8619E+030.0000E+00	0.8619E+03	0.28	1	0	1	0.054522	652.1	0.0045169	0.995483	8541.51		0.05
A6	31	10.1048E+040.0000E+00	10.1048E+040.0000E+00	0.1048E+04	0.28	1	0	1	0.054495	652.1	0.0045211	0.995479	10380.6		0.05
A6	32	10.1274E+040.0000E+00	10.1274E+040.0000E+00	0.1274E+04	0.28	1	0	1	0.054462	652.1	0.0045253	0.995475	12611.5		0.05
A6	33	10.1548E+040.0000E+00	10.1548E+040.0000E+00	0.1548E+04	0.28	1	0	1	0.054424	652.1	0.0045292	0.995471	15313.1		0.05
A6	34	10.1880E+040.0000E+00	10.1880E+040.0000E+00	0.1880E+04	0.28	1	0	1	0.054381	652.1	0.0045326	0.995467	18582.5		0.05
A6	35	10.2282E+040.0000E+00	10.2282E+040.0000E+00	0.2282E+04	0.28	1	0	1	0.054336	652.1	0.0045354	0.995465	22537.3		0.05
A6	36	10.2768E+040.0000E+00	10.2768E+040.0000E+00	0.2768E+04	0.28	1	0	1	0.054291	652.1	0.0045376	0.995462	27314.4		0.05
A6	37	10.3358E+040.0000E+00	10.3358E+040.0000E+00	0.3358E+04	0.28	1	0	1	0.054246	652.1	0.0045394	0.995461	33108.9		0.05
A6	38	10.4072E+040.0000E+00	10.4072E+040.0000E+00	0.4072E+04	0.28	1	0	1	0.054202	652.1	0.004541	0.995459	40116.1		0.05
A6	39	10.4937E+040.0000E+00	10.4937E+040.0000E+00	0.4937E+04	0.28	1	0	1	0.054162	652.1	0.0045422	0.995458	48601.9		0.05
A6	40	10.5983E+040.0000E+00	10.5983E+040.0000E+00	0.5983E+04	0.28	1	0	1	0.054128	652.11	0.0045433	0.995457	58863		0.05
A6	41	10.7250E+040.0000E+00	10.7250E+040.0000E+00	0.7250E+04	0.28	1	0	1	0.0541	652.11	0.0045441	0.995456	71291.2		0.05
A6	42	10.8784E+040.0000E+00	10.8784E+040.0000E+00	0.8784E+04	0.28	1	0	1	0.054074	652.11	0.0045446	0.995455	86333.9		0.05
A6	43	10.1064E+050.0000E+00	10.1064E+050.0000E+00	0.1064E+05	0.28	1	0	1	0.054052	652.11	0.004545	0.995455	104533		0.05
A6	44	10.1289E+050.0000E+00	10.1289E+050.0000E+00	0.1289E+05	0.28	1	0	1	0.054036	652.11	0.0045452	0.995455	126601		0.05
A6	45	10.1560E+050.0000E+00	10.1560E+050.0000E+00	0.1560E+05	0.28	1	0	1	0.054022	652.11	0.0045454	0.995455	153178		0.05
A6	46	10.1889E+050.0000E+00	10.1889E+050.0000E+00	0.1889E+05	0.28	1	0	1	0.054001	652.11	0.0045455	0.995455	185410		0.05
A6	47	10.2287E+050.0000E+00	10.2287E+050.0000E+00	0.2287E+05	0.28	1	0	1	0.053973	652.11	0.0045456	0.995454	224359		0.05
A6	48	10.2768E+050.0000E+00	10.2768E+050.0000E+00	0.2768E+05	0.28	1	0	1	0.053934	652.11	0.0045456	0.995454	271349		0.05
A6	49	10.3350E+050.0000E+00	10.3350E+050.0000E+00	0.3350E+05	0.28	1	0	1	0.053891	652.11	0.0045456	0.995454	328142		0.05
A6	50	10.4055E+050.0000E+00	10.4055E+050.0000E+00	0.4055E+05	0.28	1	0	1	0.053854	652.11	0.0045456	0.995454	396926		0.05
A6	51	10.4907E+050.0000E+00	10.4907E+050.0000E+00	0.4907E+05	0.28	1	0	1	0.053825	652.11	0.0045456	0.995454	480065		0.05
A6	52	10.5937E+050.0000E+00	10.5937E+050.0000E+00	0.5937E+05	0.28	1	0	1	0.053802	652.11	0.0045456	0.995454	580585		0.05
A6	53	10.7183E+050.0000E+00	10.7183E+050.0000E+00	0.7183E+05	0.28	1	0	1	0.053769	652.11	0.0045456	0.995454	702002		0.05
A6	54	10.8691E+050.0000E+00	10.8691E+050.0000E+00	0.8691E+05	0.28	1	0	1	0.053541	652.11	0.0045456	0.995454	845778		0.05
A6	55	10.1051E+060.0000E+00	10.1051E+060.0000E+00	0.1051E+06	0.28	1	0	1	0.053195	652.11	0.0045455	0.995455	1.01619e+06		0.05
A6	56	10.1272E+060.0000E+00	10.1272E+060.0000E+00	0.1272E+06	0.28	1	0	1	0.053182	652.12	0.0045455	0.995455	1.22959e+06		0.05
A6	57	10.1539E+060.0000E+00	10.1539E+060.0000E+00	0.1539E+06	0.28	1	0	1	0.05279	652.12	0.0045455	0.995455	1.47672e+06		0.05
A6	58	10.1861E+060.0000E+00	10.1861E+060.0000E+00	0.1861E+06	0.28	1	0	1	0.052709	652.12	0.0045455	0.995455	1.78295e+06		0.05
A6	59	10.2251E+060.0000E+00	10.2251E+060.0000E+00	0.2251E+06	0.28	1	0	1	0.052132	652.12	0.0045455	0.995455	2.13298e+06		0.05
A6	60	10.2723E+060.0000E+00	10.2723E+060.0000E+00	0.2723E+06	0.28	1	0	1	0.012237	652.06	0.0045452	0.995455	605605		0.05
A6	61	10.3293E+060.0000E+00	10.3293E+060.0000E+00	0.3293E+06	0.28	1	0	1	0.052077	652.13	0.0045455	0.995455	3.1171e+06		0.05
A6	62	10.3983E+060.0000E+00	10.3983E+060.0000E+00	0.3983E+06	0.28	1	0	1	0.019125	652.07	0.0045453	0.995455	1.38448e+06		0.05
A6	63	10.4817E+060.0000E+00	10.4817E+060.0000E+00	0.4817E+06	0.28	1	0	1	0	0	1	0	0		0.05
A6	64	10.5826E+060.0000E+00	10.5826E+060.0000E+00	0.5826E+06	0.28	1	0	1	0.0045257	652.04	0.0045452	0.995455	479193		0.05
A6	65	10.7046E+060.0000E+00	10.7046E+060.0000E+00	0.7046E+06	0.28	1	0	1	0.0062052	652.05	0.0045452	0.995455	794619		0.05
A6	66	10.8521E+060.0000E+00	10.8521E+060.0000E+00	0.8521E+06	0.28	1	0	1	0.027926	652.1	0.0045454	0.995455	4.32507e+06		0.05
A6	67	10.1030E+070.0000E+00	10.1030E+070.0000E+00	0.1030E+07	0.28	1	0	1	0	0	1	0	0		0.05
A6	68	10.1246E+070.0000E+00	10.1246E+070.0000E+00	0.1246E+07	0.28	1	0	1	0	0	1	0	0		0.05
A6	69	10.1507E+070.0000E+00	10.1507E+070.0000E+00	0.1507E+07	0.28	1	0	1	0	0	1	0	0		0.05
A6	70	10.1822E+070.0000E+00	10.1822E+070.0000E+00	0.1822E+07	0.28	1	0	1	0	0	1	0	0		0.05
A6	71	10.2204E+070.0000E+00	10.2204E+070.0000E+00	0.2204E+07	0.28	1	0	1	0	0	1	0	0		0.05
A6	72	10.2665E+070.0000E+00	10.2665E+070.0000E+00	0.2665E+07	0.28	1	0	1	0	0	1	0	0		0.05
A6	73	10.3222E+070.0000E+00	10.3222E+070.0000E+00	0.3222E+07	0.28	1	0	1	0	0	1	0	0		0.05
A6	74	10.3896E+070.0000E+00	10.3896E+070.0000E+00	0.3896E+07	0.28	1	0	1	0	0	1	0	0		0.05
A6	75	10.4711E+070.0000E+00	10.4711E+070.0000E+00	0.4711E+07	0.28	1	0	1	0	0	1	0	0		0.05
A6	76	10.5697E+070.0000E+00	10.5697E+070.0000E+00	0.5697E+07	0.28	1	0	1	0	0	1	0	0		0.05
A6	77	10.6889E+070.0000E+00	10.6889E+070.0000E+00	0.6889E+07	0.28	1	0	1	0	0	1	0	0		0.05
A6	78	10.8330E+070.0000E+00	10.8330E+070.0000E+00	0.8330E+07	0.28	1	0	1	0	0	1	0	0		0.05
A6	79	10.1007E+080.0000E+00	10.1007E+080.0000E+00	0.1007E+08	0.28	1	0	1	0	0	1	0	0		0.05
A6	80	10.1218E+080.0000E+00	10.1218E+080.0000E+00	0.1218E+08	0.28	1	0	1	0	0	1	0	0		0.05
A6	81	10.1473E+080.0000E+00	10.1473E+080.0000E+00	0.1473E+08	0.28	1	0	1	0	0	1	0	0		0.05
A6	82	10.1781E+080.0000E+00	10.1781E+080.0000E+00	0.1781E+08	0.28	1	0	1	0	0	1	0	0		0.05
A6	83	10.2153E+080.0000E+00	10.2153E+080.0000E+00	0.2153E+08	0.28	1	0	1	0	0	1	0	0		0.05
A6	84	10.2603E+080.0000E+00	10.2603E+080.0000E+00	0.2603E+08	0.28	1	0	1	0	0	1	0	0		0.05
A6	85	10.3148E+080.0000E+00	10.3148E+080.0000E+00	0.3148E+08	0.28	1	0	1	0	0	1	0	0		0.05
A6	86	10.3806E+080.0000E+00	10.3806E+080.0000E+00	0.3806E+08	0.28	1	0	1	0	0	1	0	0		0.05
A6	87	10.4602E+080.0000E+00	10.4602E+080.0000E+00	0.4602E+08	0.28	1	0	1	0	0	1	0	0		0.05
A6	88	10.5565E+080.0000E+00	10.5565E+080.0000E+00	0.5565E+08	0.28	1	0	1	0	0	1	0	0		0.05
A6	89	10.6728E+080.0000E+00	10.6728E+080.0000E+00	0.6728E+08	0.28	1	0	1	0	0	1	0	0		0.05
A6	90	10.8136E+080.0000E+00	10.8136E+080.0000E+00	0.8136E+08	0.28	1	0	1	0	0	1	0	0		0.05
A6	91	10.9837E+080.0000E+00	10.9837E+080.0000E+00	0.9837E+08	0.28	1	0	1	0	0	1	0	0		0.05
A6	92	10.1189E+090.0000E+00	10.1189E+090.0000E+00	0.1189E+09	0.28	1	0	1	0	0	1	0	0		0.05
A6	93	10.1438E+090.0000E+00	10.1438E+090.0000E+00	0.1438E+09	0.28	1	0	1	0	0	1	0	0		0.05
A6	94	10.1739E+090.0000E+00	10.1739E+090.0000E+00	0.1739E+09	0.28	1	0	1	0	0	1	0	0		0.05
A6	95	10.2103E+090.0000E+00	10.2103E+090.0000E+00	0.2103E+09	0.28	1	0	1	0	0	1	0	0		0.05
A6	96	10.2542E+090.0000E+00	10.2542E+090.0000E+00	0.2542E+09	0.28	1	0	1	0	0	1	0	0		0.05
A6	97	10.3074E+090.0000E+00	10.3074E+090.0000E+00	0.3074E+09	0.28	1	0	1	0	0	1	0	0		0.05
A6	98	10.3717E+090.0000E+00	10.3717E+090.0000E+00	0.3717E+09	0.28	1	0	1	0	0	1	0	0		0.05
A6	99	10.4494E+090.0000E+00	10.4494E+090.0000E+00	0.4494E+09	0.28	1	0	1	0	0	1	0	0		0.05
A61	0	10.5434E+090.0000E+00	10.5434E+090.0000E+00	0.5434E+09	0.28	1	0	1	0	0	1	0	0		0.05
A7	1	10.1767E+000.0000E+00	10.1767E+000.0000E+00	0.1767E+00	0.28	1	0	1	0.054321	650.6	0.0043713	0.995629	1.7409		0.05
A7	2	10.6023E+000.0000E+00	10.6023E+000.0000E+00	0.6023E+00	0.28	1	0	1	0.054321	650.6	0.0043897	0.99561	5.93393		0.05
A7	3	10.1156E+010.0000E+00	10.1156E+010.0000E+00	0.1156E+01	0.28	1	0	1	0.054321	650.6	0.0044057	0.995594	11.3889		0.05
A7	4	10.1867E+010.0000E+00	10.1867E+010.0000E+00	0.1867E+01	0.28	1	0	1	0.054321	650.6	0.0044194	0.995581	18.3933		0.05
A7	5	10.2774E+010.0000E+00	10.2774E+010.0000E+00	0.2774E+01	0.28	1	0	1	0.054321	650.6	0.0044318	0.995568	27.3286		0.05
A7	6	10.3922E+010.0000E+00	10.3922E+010.0000E+00	0.3922E+01	0.28	1	0	1	0.05432	650.6	0.0044433	0.995557	38.6372		0.05
A7	7	10.5367E+010.0000E+00	10.5367E+010.0000E+00	0.5367E+01	0.28	1	0	1	0.05432	650.6	0.0044543	0.995546	52.8719		0.05
A7	8	10.7177E+010.0000E+00	10.7177E+010.0000E+00	0.7177E+01	0.28	1	0	1	0.05432	650.6	0.0044649	0.995535	70.7019		0.05
A7	9	10.9433E+010.0000E+00	10.9433E+010.0000E+00	0.9433E+01	0.28	1	0	1	0.05432	650.6	0.0044748	0.995525	92.9253		0.05
A7	10	10.1224E+020.0000E+00	10.1224E+020.0000E+00	0.1224E+02	0.28	1	0	1	0.054319	650.6	0.004484	0.995516	120.574		0.05
A7	11	10.1571E+020.0000E+00	10.1571E+020.0000E+00	0.1571E+02	0.28	1	0	1	0.054319	650.6	0.0044923	0.995508	154.755		0.05
A7	12	10.2000E+020.0000E+00	10.2000E+020.0000E+00	0.2000E+02	0.28	1	0	1	0.054317	650.6	0.0044996	0.9955	197.006		0.05
A7	13	10.2528E+020.0000E+00	10.2528E+020.0000E+00	0.2528E+02	0.28	1	0	1	0.054315	650.6	0.0045059	0.995494	249.005		0.05
A7	14	10.3178E+020.0000E+00	10.3178E+020.0000E+00	0.3178E+02	0.28	1	0	1	0.054312	650.6	0.0045111	0.995489	313.01		0.05
A7	15	10.3976E+020.0000E+00	10.3976E+020.0000E+00	0.3976E+02	0.28	1	0	1	0.054307	650.6	0.0045154	0.995485	391.569		0.05
A7	16	10.4955E+020.0000E+00	10.4955E+020.0000E+00	0.4955E+02	0.28	1	0	1	0.054302	650.6	0.004519	0.995481	487.938		0.05
A7	17	10.6152E+020.0000E+00	10.6152E+020.0000E+00	0.6152E+02	0.28	1	0	1	0.054296	650.6	0.0045223	0.995478	605.742		0.05
A7	18	10.7616E+020.0000E+00	10.7616E+020.0000E+00	0.7616E+02	0.28	1	0	1	0.054289	650.6	0.0045254	0.995475	749.792		0.05
A7	19	10.9404E+020.0000E+00	10.9404E+020.0000E+00	0.9404E+02	0.28	1	0	1	0.054282	650.6	0.0045284	0.995472	925.698		0.05
A7	20	10.1159E+030.0000E+00	10.1159E+030.0000E+00	0.1159E+03	0.28	1	0	1	0.054275	650.6	0.0045311	0.995469	1140.73		0.05
A7	21	10.1424E+030.0000E+00	10.1424E+030.0000E+00	0.1424E+03	0.28	1	0	1	0.054267	650.6	0.0045336	0.995466	1401.34		0.05
A7	22	10.1748E+030.0000E+00	10.1748E+030.0000E+00	0.1748E+03	0.28	1	0	1	0.054259	650.6	0.004536	0.995464	1719.93		0.05
A7	23	10.2142E+030.0000E+00	10.2142E+030.0000E+00	0.2142E+03	0.28	1	0	1	0.054252	650.6	0.0045388	0.995461	2107.33		0.05
A7	24	10.2622E+030.0000E+00	10.2622E+030.0000E+00	0.2622E+03	0.28	1	0	1	0.054246	650.6	0.004542	0.995458	2579.26		0.05
A7	25	10.3204E+030.0000E+00	10.3204E+030.0000E+00	0.3204E+03	0.28	1	0	1	0.054239	650.6	0.004546	0.995454	3151.36		0.05
A7	26	10.3912E+030.0000E+00	10.3912E+030.0000E+00	0.3912E+03	0.28	1	0	1	0.054232	650.6	0.0045503	0.99545	3847.21		0.05
A7	27	10.4772E+030.0000E+00	10.4772E+030.0000E+00	0.4772E+03	0.28	1	0	1	0.054223	650.6	0.0045548	0.995445	4692.17		0.05
A7	28	10.5816E+030.0000E+00	10.5816E+030.0000E+00	0.5816E+03	0.28	1	0	1	0.054211	650.6	0.0045593	0.995441	5717.41		0.05
A7	29	10.7082E+030.0000E+00	10.7082E+030.0000E+00	0.7082E+03	0.28	1	0	1	0.054195	650.6	0.0045636	0.995436	6959.86		0.05
A7	30	10.8619E+030.0000E+00	10.8619E+030.0000E+00	0.8619E+03	0.28	1	0	1	0.054174	650.6	0.004568	0.995432	8467.04		0.05
A7	31	10.1048E+040.0000E+00	10.1048E+040.0000E+00	0.1048E+04	0.28	1	0	1	0.054148	650.6	0.0045723	0.995428	10290.2		0.05
A7	32	10.1274E+040.0000E+00	10.1274E+040.0000E+00	0.1274E+04	0.28	1	0	1	0.054116	650.6	0.0045768	0.995423	12501.9		0.05
A7	33	10.1548E+040.0000E+00	10.1548E+040.0000E+00	0.1548E+04	0.28	1	0	1	0.054077	650.6	0.0045812	0.995419	15179.6		0.05
A7	34	10.1880E+040.0000E+00	10.1880E+040.0000E+00	0.1880E+04	0.28	1	0	1	0.054034	650.6	0.0045853	0.995415	18420.5		0.05
A7	35	10.2282E+040.0000E+00	10.2282E+040.0000E+00	0.2282E+04	0.28	1	0	1	0.053988	650.6	0.0045892	0.995411	22340.2		0.05
A7	36	10.2768E+040.0000E+00	10.2768E+040.0000E+00	0.2768E+04	0.28	1	0	1	0.053942	650.6	0.0045928	0.995407	27074.8		0.05
A7	37	10.3358E+040.0000E+00	10.3358E+040.0000E+00	0.3358E+04	0.28	1	0	1	0.053896	650.6	0.0045961	0.995404	32817.7		0.05
A7	38	10.4072E+040.0000E+00	10.4072E+040.0000E+00	0.4072E+04	0.28	1	0	1	0.053853	650.6	0.0045986	0.995401	39763.8		0.05
A7	39	10.4937E+040.0000E+00	10.4937E+040.0000E+00	0.4937E+04	0.28	1	0	1	0.053813	650.6	0.0046002	0.9954	48174.8		0.05
A7	40	10.5983E+040.0000E+00	10.5983E+040.0000E+00	0.5983E+04	0.28	1	0	1	0.053778	650.6	0.0046012	0.995399	58343.6		0.05
A7	41	10.7250E+040.0000E+00	10.7250E+040.0000E+00	0.7250E+04	0.28	1	0	1	0.053746	650.6	0.0046019	0.995398	70656.7		0.05
A7	42	10.8784E+040.0000E+00	10.8784E+040.0000E+00	0.8784E+04	0.28	1	0	1	0.053717	650.6	0.0046024	0.995398	85560.4		0.05
A7	43	10.1064E+050.0000E+00	10.1064E+050.0000E+00	0.1064E+05	0.28	1	0	1	0.053694	650.6	0.0046029	0.995397	103594		0.05
A7	44	10.1289E+050.0000E+00	10.1289E+050.0000E+00	0.1289E+05	0.28	1	0	1	0.053676	650.6	0.0046033	0.995397	125459		0.05
A7	45	10.1560E+050.0000E+00	10.1560E+050.0000E+00	0.1560E+05	0.28	1	0	1	0.053661	650.6	0.0046037	0.995396	151793		0.05
A7	46	10.1889E+050.0000E+00	10.1889E+050.0000E+00	0.1889E+05	0.28	1	0	1	0.05364	650.6	0.0046039	0.995396	183734		0.05
A7	47	10.2287E+050.0000E+00	10.2287E+050.0000E+00	0.2287E+05	0.28	1	0	1	0.05361	650.6	0.0046041	0.995396	222321		0.05
A7	48	10.2768E+050.0000E+00	10.2768E+050.0000E+00	0.2768E+05	0.28	1	0	1	0.053568	650.6	0.0046043	0.995396	268868		0.05
A7	49	10.3350E+050.0000E+00	10.3350E+050.0000E+00	0.3350E+05	0.28	1	0	1	0.053521	650.6	0.0046045	0.995395	325115		0.05
A7	50	10.4055E+050.0000E+00	10.4055E+050.0000E+00	0.4055E+05	0.28	1	0	1	0.05348	650.6	0.0046046	0.995395	393233		0.05
A7	51	10.4907E+050.0000E+00	10.4907E+050.0000E+00	0.4907E+05	0.28	1	0	1	0.053446	650.61	0.0046046	0.995395	475560		0.05
A7	52	10.5937E+050.0000E+00	10.5937E+050.0000E+00	0.5937E+05	0.28	1	0	1	0.053421	650.61	0.0046046	0.995395	575113		0.05
A7	53	10.7183E+050.0000E+00	10.7183E+050.0000E+00	0.7183E+05	0.28	1	0	1	0.053384	650.61	0.0046046	0.995395	695331		0.05
A7	54	10.8691E+050.0000E+00	10.8691E+050.0000E+00	0.8691E+05	0.28	1	0	1	0.053109	650.61	0.0046046	0.995395	836975		0.05
A7	55	10.1051E+060.0000E+00	10.1051E+060.0000E+00	0.1051E+06	0.28	1	0	1	0.05268	650.61	0.0046046	0.995395	1.00397e+06		0.05
A7	56	10.1272E+060.0000E+00	10.1272E+060.0000E+00	0.1272E+06	0.28	1	0	1	0.052669	650.61	0.0046046	0.995395	1.21483e+06		0.05
A7	57	10.1539E+060.0000E+00	10.1539E+060.0000E+00	0.1539E+06	0.28	1	0	1	0.052103	650.61	0.0046046	0.995395	1.45404e+06		0.05
A7	58	10.1861E+060.0000E+00	10.1861E+060.0000E+00	0.1861E+06	0.28	1	0	1	0.052031	650.61	0.0046046	0.995395	1.75583e+06		0.05
A7	59	10.2251E+060.0000E+00	10.2251E+060.0000E+00	0.2251E+06	0.28	1	0	1	0.01326	650.55	0.0046043	0.995396	541195		0.05
A7	60	10.2723E+060.0000E+00	10.2723E+060.0000E+00	0.2723E+06	0.28	1	0	1	0	0	1	0	0		0.05
A7	61	10.3293E+060.0000E+00	10.3293E+060.0000E+00	0.3293E+06	0.28	1	0	1	0.025717	650.57	0.0046044	0.995396	1.53554e+06		0.05
A7	62	10.3983E+060.0000E+00	10.3983E+060.0000E+00	0.3983E+06	0.28	1	0	1	0	0	1	0	0		0.05
A7	63	10.4817E+060.0000E+00	10.4817E+060.0000E+00	0.4817E+06	0.28	1	0	1	0	0	1	0	0		0.05
A7	64	10.5826E+060.0000E+00	10.5826E+060.0000E+00	0.5826E+06	0.28	1	0	1	0	0	1	0	0		0.05
A7	65	10.7046E+060.0000E+00	10.7046E+060.0000E+00	0.7046E+06	0.28	1	0	1	0	0	1	0	0		0.05
A7	66	10.8521E+060.0000E+00	10.8521E+060.0000E+00	0.8521E+06	0.28	1	0	1	0	0	1	0	0		0.05
A7	67	10.1030E+070.0000E+00	10.1030E+070.0000E+00	0.1030E+07	0.28	1	0	1	0	0	1	0	0		0.05
A7	68	10.1246E+070.0000E+00	10.1246E+070.0000E+00	0.1246E+07	0.28	1	0	1	0	0	1	0	0		0.05
A7	69	10.1507E+070.0000E+00	10.1507E+070.0000E+00	0.1507E+07	0.28	1	0	1	0	0	1	0	0		0.05
A7	70	10.1822E+070.0000E+00	10.1822E+070.0000E+00	0.1822E+07	0.28	1	0	1	0	0	1	0	0		0.05
A7	71	10.2204E+070.0000E+00	10.2204E+070.0000E+00	0.2204E+07	0.28	1	0	1	0	0	1	0	0		0.05
A7	72	10.2665E+070.0000E+00	10.2665E+070.0000E+00	0.2665E+07	0.28	1	0	1	0	0	1	0	0		0.05
A7	73	10.3222E+070.0000E+00	10.3222E+070.0000E+00	0.3222E+07	0.28	1	0	1	0	0	1	0	0		0.05
A7	74	10.3896E+070.0000E+00	10.3896E+070.0000E+00	0.3896E+07	0.28	1	0	1	0	0	1	0	0		0.05
A7	75	10.4711E+070.0000E+00	10.4711E+070.0000E+00	0.4711E+07	0.28	1	0	1	0	0	1	0	0		0.05
A7	76	10.5697E+070.0000E+00	10.5697E+070.0000E+00	0.5697E+07	0.28	1	0	1	0	0	1	0	0		0.05
A7	77	10.6889E+070.0000E+00	10.6889E+070.0000E+00	0.6889E+07	0.28	1	0	1	0	0	1	0	0		0.05
A7	78	10.8330E+070.0000E+00	10.8330E+070.0000E+00	0.8330E+07	0.28	1	0	1	0	0	1	0	0		0.05
A7	79	10.1007E+080.0000E+00	10.1007E+080.0000E+00	0.1007E+08	0.28	1	0	1	0	0	1	0	0		0.05
A7	80	10.1218E+080.0000E+00	10.1218E+080.0000E+00	0.1218E+08	0.28	1	0	1	0	0	1	0	0		0.05
A7	81	10.1473E+080.0000E+00	10.1473E+080.0000E+00	0.1473E+08	0.28	1	0	1	0	0	1	0	0		0.05
A7	82	10.1781E+080.0000E+00	10.1781E+080.0000E+00	0.1781E+08	0.28	1	0	1	0	0	1	0	0		0.05
A7	83	10.2153E+080.0000E+00	10.2153E+080.0000E+00	0.2153E+08	0.28	1	0	1	0	0	1	0	0		0.05
A7	84	10.2603E+080.0000E+00	10.2603E+080.0000E+00	0.2603E+08	0.28	1	0	1	0	0	1	0	0		0.05
A7	85	10.3148E+080.0000E+00	10.3148E+080.0000E+00	0.3148E+08	0.28	1	0	1	0	0	1	0	0		0.05
A7	86	10.3806E+080.0000E+00	10.3806E+080.0000E+00	0.3806E+08	0.28	1	0	1	0	0	1	0	0		0.05
A7	87	10.4602E+080.0000E+00	10.4602E+080.0000E+00	0.4602E+08	0.28	1	0	1	0	0	1	0	0		0.05
A7	88	10.5565E+080.0000E+00	10.5565E+080.0000E+00	0.5565E+08	0.28	1	0	1	0	0	1	0	0		0.05
A7	89	10.6728E+080.0000E+00	10.6728E+080.0000E+00	0.6728E+08	0.28	1	0	1	0	0	1	0	0		0.05
A7	90	10.8136E+080.0000E+00	10.8136E+080.0000E+00	0.8136E+08	0.28	1	0	1	0	0	1	0	0		0.05
A7	91	10.9837E+080.0000E+00	10.9837E+080.0000E+00	0.9837E+08	0.28	1	0	1	0	0	1	0	0		0.05
A7	92	10.1189E+090.0000E+00	10.1189E+090.0000E+00	0.1189E+09	0.28	1	0	1	0	0	1	0	0		0.05
A7	93	10.1438E+090.0000E+00	10.1438E+090.0000E+00	0.1438E+09	0.28	1	0	1	0	0	1	0	0		0.05
A7	94	10.1739E+090.0000E+00	10.1739E+090.0000E+00	0.1739E+09	0.28	1	0	1	0	0	1	0	0		0.05
A7	95	10.2103E+090.0000E+00	10.2103E+090.0000E+00	0.2103E+09	0.28	1	0	1	0	0	1	0	0		0.05
A7	96	10.2542E+090.0000E+00	10.2542E+090.0000E+00	0.2542E+09	0.28	1	0	1	0	0	1	0	0		0.05
A7	97	10.3074E+090.0000E+00	10.3074E+090.0000E+00	0.3074E+09	0.28	1	0	1	0	0	1	0	0		0.05
A7	98	10.3717E+090.0000E+00	10.3717E+090.0000E+00	0.3717E+09	0.28	1	0	1	0	0	1	0	0		0.05
A7	99	10.4494E+090.0000E+00	10.4494E+090.0000E+00	0.4494E+09	0.28	1	0	1	0	0	1	0	0		0.05
A71	0	10.5434E+090.0000E+00	10.5434E+090.0000E+00	0.5434E+09	0.28	1	0	1	0	0	1	0	0		0.05
A8	1	10.1767E+000.0000E+00	10.1767E+000.0000E+00	0.1767E+00	0.28	1	0	1	0.053881	649.14	0.0044339	0.995566	1.72282		0.05
A8	2	10.6023E+000.0000E+00	10.6023E+000.0000E+00	0.6023E+00	0.28	1	0	1	0.053881	649.14	0.0044514	0.995549	5.87229		0.05
A8	3	10.1156E+010.0000E+00	10.1156E+010.0000E+00	0.1156E+01	0.28	1	0	1	0.053881	649.14	0.0044663	0.995534	11.2706		0.05
A8	4	10.1867E+010.0000E+00	10.1867E+010.0000E+00	0.1867E+01	0.28	1	0	1	0.053882	649.14	0.0044791	0.995521	18.2027		0.05
A8	5	10.2774E+010.0000E+00	10.2774E+010.0000E+00	0.2774E+01	0.28	1	0	1	0.053883	649.14	0.0044905	0.99551	27.0458		0.05
A8	6	10.3922E+010.0000E+00	10.3922E+010.0000E+00	0.3922E+01	0.28	1	0	1	0.053884	649.14	0.0045011	0.995499	38.2388		0.05
A8	7	10.5367E+010.0000E+00	10.5367E+010.0000E+00	0.5367E+01	0.28	1	0	1	0.053886	649.14	0.004511	0.995489	52.3288		0.05
A8	8	10.7177E+010.0000E+00	10.7177E+010.0000E+00	0.7177E+01	0.28	1	0	1	0.053888	649.14	0.0045204	0.99548	69.9784		0.05
A8	9	10.9433E+010.0000E+00	10.9433E+010.0000E+00	0.9433E+01	0.28	1	0	1	0.05389	649.14	0.0045293	0.995471	91.9778		0.05
A8	10	10.1224E+020.0000E+00	10.1224E+020.0000E+00	0.1224E+02	0.28	1	0	1	0.053892	649.14	0.0045375	0.995463	119.351		0.05
A8	11	10.1571E+020.0000E+00	10.1571E+020.0000E+00	0.1571E+02	0.28	1	0	1	0.053893	649.14	0.004545	0.995455	153.189		0.05
A8	12	10.2000E+020.0000E+00	10.2000E+020.0000E+00	0.2000E+02	0.28	1	0	1	0.053893	649.14	0.0045516	0.995448	195.019		0.05
A8	13	10.2528E+020.0000E+00	10.2528E+020.0000E+00	0.2528E+02	0.28	1	0	1	0.053892	649.14	0.0045574	0.995443	246.498		0.05
A8	14	10.3178E+020.0000E+00	10.3178E+020.0000E+00	0.3178E+02	0.28	1	0	1	0.05389	649.14	0.0045624	0.995438	309.865		0.05
A8	15	10.3976E+020.0000E+00	10.3976E+020.0000E+00	0.3976E+02	0.28	1	0	1	0.053886	649.14	0.0045666	0.995433	387.642		0.05
A8	16	10.4955E+020.0000E+00	10.4955E+020.0000E+00	0.4955E+02	0.28	1	0	1	0.053882	649.14	0.0045701	0.99543	483.053		0.05
A8	17	10.6152E+020.0000E+00	10.6152E+020.0000E+00	0.6152E+02	0.28	1	0	1	0.053876	649.14	0.0045733	0.995427	599.677		0.05
A8	18	10.7616E+020.0000E+00	10.7616E+020.0000E+00	0.7616E+02	0.28	1	0	1	0.05387	649.14	0.0045763	0.995424	742.298		0.05
A8	19	10.9404E+020.0000E+00	10.9404E+020.0000E+00	0.9404E+02	0.28	1	0	1	0.053864	649.14	0.0045791	0.995421	916.462		0.05
A8	20	10.1159E+030.0000E+00	10.1159E+030.0000E+00	0.1159E+03	0.28	1	0	1	0.053857	649.14	0.0045817	0.995418	1129.35		0.05
A8	21	10.1424E+030.0000E+00	10.1424E+030.0000E+00	0.1424E+03	0.28	1	0	1	0.053851	649.14	0.0045843	0.995416	1387.41		0.05
A8	22	10.1748E+030.0000E+00	10.1748E+030.0000E+00	0.1748E+03	0.28	1	0	1	0.053845	649.14	0.0045868	0.995413	1702.89		0.05
A8	23	10.2142E+030.0000E+00	10.2142E+030.0000E+00	0.2142E+03	0.28	1	0	1	0.05384	649.14	0.0045894	0.995411	2086.52		0.05
A8	24	10.2622E+030.0000E+00	10.2622E+030.0000E+00	0.2622E+03	0.28	1	0	1	0.053835	649.14	0.0045922	0.995408	2553.85		0.05
A8	25	10.3204E+030.0000E+00	10.3204E+030.0000E+00	0.3204E+03	0.28	1	0	1	0.053831	649.14	0.0045953	0.995405	3120.48		0.05
A8	26	10.3912E+030.0000E+00	10.3912E+030.0000E+00	0.3912E+03	0.28	1	0	1	0.053826	649.14	0.0045988	0.995401	3809.65		0.05
A8	27	10.4772E+030.0000E+00	10.4772E+030.0000E+00	0.4772E+03	0.28	1	0	1	0.053819	649.14	0.0046024	0.995398	4646.53		0.05
A8	28	10.5816E+030.0000E+00	10.5816E+030.0000E+00	0.5816E+03	0.28	1	0	1	0.053809	649.14	0.0046061	0.995394	5662.01		0.05
A8	29	10.7082E+030.0000E+00	10.7082E+030.0000E+00	0.7082E+03	0.28	1	0	1	0.053795	649.14	0.0046098	0.99539	6892.67		0.05
A8	30	10.8619E+030.0000E+00	10.8619E+030.0000E+00	0.8619E+03	0.28	1	0	1	0.053776	649.14	0.0046135	0.995386	8385.59		0.05
A8	31	10.1048E+040.0000E+00	10.1048E+040.0000E+00	0.1048E+04	0.28	1	0	1	0.053751	649.14	0.0046172	0.995383	10191.4		0.05
A8	32	10.1274E+040.0000E+00	10.1274E+040.0000E+00	0.1274E+04	0.28	1	0	1	0.05372	649.14	0.004621	0.995379	12382		0.05
A8	33	10.1548E+040.0000E+00	10.1548E+040.0000E+00	0.1548E+04	0.28	1	0	1	0.053681	649.14	0.0046247	0.995375	15034		0.05
A8	34	10.1880E+040.0000E+00	10.1880E+040.0000E+00	0.1880E+04	0.28	1	0	1	0.053637	649.14	0.0046283	0.995372	18243.3		0.05
A8	35	10.2282E+040.0000E+00	10.2282E+040.0000E+00	0.2282E+04	0.28	1	0	1	0.053591	649.14	0.0046317	0.995368	22125.2		0.05
A8	36	10.2768E+040.0000E+00	10.2768E+040.0000E+00	0.2768E+04	0.28	1	0	1	0.053544	649.14	0.0046348	0.995365	26813.6		0.05
A8	37	10.3358E+040.0000E+00	10.3358E+040.0000E+00	0.3358E+04	0.28	1	0	1	0.053499	649.14	0.0046377	0.995362	32501.5		0.05
A8	38	10.4072E+040.0000E+00	10.4072E+040.0000E+00	0.4072E+04	0.28	1	0	1	0.053457	649.14	0.0046404	0.99536	39381.2		0.05
A8	39	10.4937E+040.0000E+00	10.4937E+040.0000E+00	0.4937E+04	0.28	1	0	1	0.053419	649.14	0.0046431	0.995357	47712.7		0.05
A8	40	10.5983E+040.0000E+00	10.5983E+040.0000E+00	0.5983E+04	0.28	1	0	1	0.053385	649.14	0.0046464	0.995354	57784.6		0.05
A8	41	10.7250E+040.0000E+00	10.7250E+040.0000E+00	0.7250E+04	0.28	1	0	1	0.053353	649.14	0.004651	0.995349	69979.1		0.05
A8	42	10.8784E+040.0000E+00	10.8784E+040.0000E+00	0.8784E+04	0.28	1	0	1	0.053323	649.14	0.0046563	0.995344	84737.6		0.05
A8	43	10.1064E+050.0000E+00	10.1064E+050.0000E+00	0.1064E+05	0.28	1	0	1	0.053298	649.14	0.004659	0.995341	102594		0.05
A8	44	10.1289E+050.0000E+00	10.1289E+050.0000E+00	0.1289E+05	0.28	1	0	1	0.053278	649.14	0.0046596	0.99534	124242		0.05
A8	45	10.1560E+050.0000E+00	10.1560E+050.0000E+00	0.1560E+05	0.28	1	0	1	0.053262	649.14	0.0046601	0.99534	150318		0.05
A8	46	10.1889E+050.0000E+00	10.1889E+050.0000E+00	0.1889E+05	0.28	1	0	1	0.053241	649.14	0.0046608	0.995339	181947		0.05
A8	47	10.2287E+050.0000E+00	10.2287E+050.0000E+00	0.2287E+05	0.28	1	0	1	0.053211	649.14	0.0046614	0.995339	220158		0.05
A8	48	10.2768E+050.0000E+00	10.2768E+050.0000E+00	0.2768E+05	0.28	1	0	1	0.053167	649.14	0.0046624	0.995338	266241		0.05
A8	49	10.3350E+050.0000E+00	10.3350E+050.0000E+00	0.3350E+05	0.28	1	0	1	0.053116	649.14	0.0046633	0.995337	321912		0.05
A8	50	10.4055E+050.0000E+00	10.4055E+050.0000E+00	0.4055E+05	0.28	1	0	1	0.053069	649.14	0.0046638	0.995336	389312		0.05
A8	51	10.4907E+050.0000E+00	10.4907E+050.0000E+00	0.4907E+05	0.28	1	0	1	0.053028	649.14	0.004664	0.995336	470747		0.05
A8	52	10.5937E+050.0000E+00	10.5937E+050.0000E+00	0.5937E+05	0.28	1	0	1	0.052997	649.14	0.0046642	0.995336	569226		0.05
A8	53	10.7183E+050.0000E+00	10.7183E+050.0000E+00	0.7183E+05	0.28	1	0	1	0.052953	649.14	0.0046644	0.995336	688117		0.05
A8	54	10.8691E+050.0000E+00	10.8691E+050.0000E+00	0.8691E+05	0.28	1	0	1	0.052603	649.14	0.0046644	0.995336	827077		0.05
A8	55	10.1051E+060.0000E+00	10.1051E+060.0000E+00	0.1051E+06	0.28	1	0	1	0.052015	649.14	0.0046644	0.995336	989002		0.05
A8	56	10.1272E+060.0000E+00	10.1272E+060.0000E+00	0.1272E+06	0.28	1	0	1	0.052007	649.14	0.0046644	0.995336	1.19678e+06		0.05
A8	57	10.1539E+060.0000E+00	10.1539E+060.0000E+00	0.1539E+06	0.28	1	0	1	0.04838	649.14	0.0046644	0.995336	1.34701e+06		0.05
A8	58	10.1861E+060.0000E+00	10.1861E+060.0000E+00	0.1861E+06	0.28	1	0	1	0	0	1	0	0		0.05
A8	59	10.2251E+060.0000E+00	10.2251E+060.0000E+00	0.2251E+06	0.28	1	0	1	0	0	1	0	0		0.05
A8	60	10.2723E+060.0000E+00	10.2723E+060.0000E+00	0.2723E+06	0.28	1	0	1	0	0	1	0	0		0.05
A8	61	10.3293E+060.0000E+00	10.3293E+060.0000E+00	0.3293E+06	0.28	1	0	1	0	0	1	0	0		0.05
A8	62	10.3983E+060.0000E+00	10.3983E+060.0000E+00	0.3983E+06	0.28	1	0	1	0	0	1	0	0		0.05
A8	63	10.4817E+060.0000E+00	10.4817E+060.0000E+00	0.4817E+06	0.28	1	0	1	0	0	1	0	0		0.05
A8	64	10.5826E+060.0000E+00	10.5826E+060.0000E+00	0.5826E+06	0.28	1	0	1	0	0	1	0	0		0.05
A8	65	10.7046E+060.0000E+00	10.7046E+060.0000E+00	0.7046E+06	0.28	1	0	1	0	0	1	0	0		0.05
A8	66	10.8521E+060.0000E+00	10.8521E+060.0000E+00	0.8521E+06	0.28	1	0	1	0	0	1	0	0		0.05
A8	67	10.1030E+070.0000E+00	10.1030E+070.0000E+00	0.1030E+07	0.28	1	0	1	0	0	1	0	0		0.05
A8	68	10.1246E+070.0000E+00	10.1246E+070.0000E+00	0.1246E+07	0.28	1	0	1	0	0	1	0	0		0.05
A8	69	10.1507E+070.0000E+00	10.1507E+070.0000E+00	0.1507E+07	0.28	1	0	1	0	0	1	0	0		0.05
A8	70	10.1822E+070.0000E+00	10.1822E+070.0000E+00	0.1822E+07	0.28	1	0	1	0	0	1	0	0		0.05
A8	71	10.2204E+070.0000E+00	10.2204E+070.0000E+00	0.2204E+07	0.28	1	0	1	0	0	1	0	0		0.05
A8	72	10.2665E+070.0000E+00	10.2665E+070.0000E+00	0.2665E+07	0.28	1	0	1	0	0	1	0	0		0.05
A8	73	10.3222E+070.0000E+00	10.3222E+070.0000E+00	0.3222E+07	0.28	1	0	1	0	0	1	0	0		0.05
A8	74	10.3896E+070.0000E+00	10.3896E+070.0000E+00	0.3896E+07	0.28	1	0	1	0	0	1	0	0		0.05
A8	75	10.4711E+070.0000E+00	10.4711E+070.0000E+00	0.4711E+07	0.28	1	0	1	0	0	1	0	0		0.05
A8	76	10.5697E+070.0000E+00	10.5697E+070.0000E+00	0.5697E+07	0.28	1	0	1	0	0	1	0	0		0.05
A8	77	10.6889E+070.0000E+00	10.6889E+070.0000E+00	0.6889E+07	0.28	1	0	1	0	0	1	0	0		0.05
A8	78	10.8330E+070.0000E+00	10.8330E+070.0000E+00	0.8330E+07	0.28	1	0	1	0	0	1	0	0		0.05
A8	79	10.1007E+080.0000E+00	10.1007E+080.0000E+00	0.1007E+08	0.28	1	0	1	0	0	1	0	0		0.05
A8	80	10.1218E+080.0000E+00	10.1218E+080.0000E+00	0.1218E+08	0.28	1	0	1	0	0	1	0	0		0.05
A8	81	10.1473E+080.0000E+00	10.1473E+080.0000E+00	0.1473E+08	0.28	1	0	1	0	0	1	0	0		0.05
A8	82	10.1781E+080.0000E+00	10.1781E+080.0000E+00	0.1781E+08	0.28	1	0	1	0	0	1	0	0		0.05
A8	83	10.2153E+080.0000E+00	10.2153E+080.0000E+00	0.2153E+08	0.28	1	0	1	0	0	1	0	0		0.05
A8	84	10.2603E+080.0000E+00	10.2603E+080.0000E+00	0.2603E+08	0.28	1	0	1	0	0	1	0	0		0.05
A8	85	10.3148E+080.0000E+00	10.3148E+080.0000E+00	0.3148E+08	0.28	1	0	1	0	0	1	0	0		0.05
A8	86	10.3806E+080.0000E+00	10.3806E+080.0000E+00	0.3806E+08	0.28	1	0	1	0	0	1	0	0		0.05
A8	87	10.4602E+080.0000E+00	10.4602E+080.0000E+00	0.4602E+08	0.28	1	0	1	0	0	1	0	0		0.05
A8	88	10.5565E+080.0000E+00	10.5565E+080.0000E+00	0.5565E+08	0.28	1	0	1	0	0	1	0	0		0.05
A8	89	10.6728E+080.0000E+00	10.6728E+080.0000E+00	0.6728E+08	0.28	1	0	1	0	0	1	0	0		0.05
A8	90	10.8136E+080.0000E+00	10.8136E+080.0000E+00	0.8136E+08	0.28	1	0	1	0	0	1	0	0		0.05
A8	91	10.9837E+080.0000E+00	10.9837E+080.0000E+00	0.9837E+08	0.28	1	0	1	0	0	1	0	0		0.05
A8	92	10.1189E+090.0000E+00	10.1189E+090.0000E+00	0.1189E+09	0.28	1	0	1	0	0	1	0	0		0.05
A8	93	10.1438E+090.0000E+00	10.1438E+090.0000E+00	0.1438E+09	0.28	1	0	1	0	0	1	0	0		0.05
A8	94	10.1739E+090.0000E+00	10.1739E+090.0000E+00	0.1739E+09	0.28	1	0	1	0	0	1	0	0		0.05
A8	95	10.2103E+090.0000E+00	10.2103E+090.0000E+00	0.2103E+09	0.28	1	0	1	0	0	1	0	0		0.05
A8	96	10.2542E+090.0000E+00	10.2542E+090.0000E+00	0.2542E+09	0.28	1	0	1	0	0	1	0	0		0.05
A8	97	10.3074E+090.0000E+00	10.3074E+090.0000E+00	0.3074E+09	0.28	1	0	1	0	0	1	0	0		0.05
A8	98	10.3717E+090.0000E+00	10.3717E+090.0000E+00	0.3717E+09	0.28	1	0	1	0	0	1	0	0		0.05
A8	99	10.4494E+090.0000E+00	10.4494E+090.0000E+00	0.4494E+09	0.28	1	0	1	0	0	1	0	0		0.05
A81	0	10.5434E+090.0000E+00	10.5434E+090.0000E+00	0.5434E+09	0.28	1	0	1	0	0	1	0	0		0.05
A9	1	10.1767E+000.0000E+00	10.1767E+000.0000E+00	0.1767E+00	0.28	1	0	1	0.05336	647.74	0.0044971	0.995503	1.70237		0.05
A9	2	10.6023E+000.0000E+00	10.6023E+000.0000E+00	0.6023E+00	0.28	1	0	1	0.053361	647.74	0.004513	0.995487	5.80271		0.05
A9	3	10.1156E+010.0000E+00	10.1156E+010.0000E+00	0.1156E+01	0.28	1	0	1	0.053362	647.74	0.0045262	0.995474	11.1373		0.05
A9	4	10.1867E+010.0000E+00	10.1867E+010.0000E+00	0.1867E+01	0.28	1	0	1	0.053365	647.74	0.0045376	0.995462	17.9881		0.05
A9	5	10.2774E+010.0000E+00	10.2774E+010.0000E+00	0.2774E+01	0.28	1	0	1	0.053368	647.74	0.0045476	0.995452	26.728		0.05
A9	6	10.3922E+010.0000E+00	10.3922E+010.0000E+00	0.3922E+01	0.28	1	0	1	0.053371	647.74	0.0045568	0.995443	37.791		0.05
A9	7	10.5367E+010.0000E+00	10.5367E+010.0000E+00	0.5367E+01	0.28	1	0	1	0.053376	647.74	0.0045654	0.995435	51.7189		0.05
A9	8	10.7177E+010.0000E+00	10.7177E+010.0000E+00	0.7177E+01	0.28	1	0	1	0.05338	647.74	0.0045733	0.995427	69.1655		0.05
A9	9	10.9433E+010.0000E+00	10.9433E+010.0000E+00	0.9433E+01	0.28	1	0	1	0.053385	647.74	0.0045808	0.995419	90.9146		0.05
A9	10	10.1224E+020.0000E+00	10.1224E+020.0000E+00	0.1224E+02	0.28	1	0	1	0.053389	647.74	0.0045877	0.995412	117.976		0.05
A9	11	10.1571E+020.0000E+00	10.1571E+020.0000E+00	0.1571E+02	0.28	1	0	1	0.053393	647.74	0.004594	0.995406	151.433		0.05
A9	12	10.2000E+020.0000E+00	10.2000E+020.0000E+00	0.2000E+02	0.28	1	0	1	0.053395	647.74	0.0045997	0.9954	192.791		0.05
A9	13	10.2528E+020.0000E+00	10.2528E+020.0000E+00	0.2528E+02	0.28	1	0	1	0.053396	647.74	0.0046048	0.995395	243.691		0.05
A9	14	10.3178E+020.0000E+00	10.3178E+020.0000E+00	0.3178E+02	0.28	1	0	1	0.053395	647.74	0.0046093	0.995391	306.342		0.05
A9	15	10.3976E+020.0000E+00	10.3976E+020.0000E+00	0.3976E+02	0.28	1	0	1	0.053392	647.74	0.0046131	0.995387	383.242		0.05
A9	16	10.4955E+020.0000E+00	10.4955E+020.0000E+00	0.4955E+02	0.28	1	0	1	0.053387	647.74	0.0046165	0.995383	477.56		0.05
A9	17	10.6152E+020.0000E+00	10.6152E+020.0000E+00	0.6152E+02	0.28	1	0	1	0.053382	647.74	0.0046195	0.995381	592.869		0.05
A9	18	10.7616E+020.0000E+00	10.7616E+020.0000E+00	0.7616E+02	0.28	1	0	1	0.053376	647.74	0.0046222	0.995378	733.871		0.05
A9	19	10.9404E+020.0000E+00	10.9404E+020.0000E+00	0.9404E+02	0.28	1	0	1	0.053371	647.74	0.0046247	0.995375	906.074		0.05
A9	20	10.1159E+030.0000E+00	10.1159E+030.0000E+00	0.1159E+03	0.28	1	0	1	0.053365	647.74	0.0046271	0.995373	1116.57		0.05
A9	21	10.1424E+030.0000E+00	10.1424E+030.0000E+00	0.1424E+03	0.28	1	0	1	0.05336	647.74	0.0046294	0.995371	1371.73		0.05
A9	22	10.1748E+030.0000E+00	10.1748E+030.0000E+00	0.1748E+03	0.28	1	0	1	0.053355	647.73	0.0046316	0.995368	1683.65		0.05
A9	23	10.2142E+030.0000E+00	10.2142E+030.0000E+00	0.2142E+03	0.28	1	0	1	0.05335	647.73	0.0046337	0.995366	2062.95		0.05
A9	24	10.2622E+030.0000E+00	10.2622E+030.0000E+00	0.2622E+03	0.28	1	0	1	0.053346	647.73	0.004636	0.995364	2525.04		0.05
A9	25	10.3204E+030.0000E+00	10.3204E+030.0000E+00	0.3204E+03	0.28	1	0	1	0.053341	647.73	0.0046383	0.995362	3085.22		0.05
A9	26	10.3912E+030.0000E+00	10.3912E+030.0000E+00	0.3912E+03	0.28	1	0	1	0.053335	647.73	0.0046407	0.995359	3766.54		0.05
A9	27	10.4772E+030.0000E+00	10.4772E+030.0000E+00	0.4772E+03	0.28	1	0	1	0.053328	647.73	0.0046432	0.995357	4593.95		0.05
A9	28	10.5816E+030.0000E+00	10.5816E+030.0000E+00	0.5816E+03	0.28	1	0	1	0.053317	647.73	0.0046457	0.995354	5597.83		0.05
A9	29	10.7082E+030.0000E+00	10.7082E+030.0000E+00	0.7082E+03	0.28	1	0	1	0.053302	647.73	0.0046482	0.995352	6814.41		0.05
A9	30	10.8619E+030.0000E+00	10.8619E+030.0000E+00	0.8619E+03	0.28	1	0	1	0.053282	647.73	0.0046507	0.995349	8290.2		0.05
A9	31	10.1048E+040.0000E+00	10.1048E+040.0000E+00	0.1048E+04	0.28	1	0	1	0.053256	647.73	0.0046531	0.995347	10075.3		0.05
A9	32	10.1274E+040.0000E+00	10.1274E+040.0000E+00	0.1274E+04	0.28	1	0	1	0.053224	647.73	0.0046555	0.995344	12240.6		0.05
A9	33	10.1548E+040.0000E+00	10.1548E+040.0000E+00	0.1548E+04	0.28	1	0	1	0.053186	647.73	0.0046579	0.995342	14862.5		0.05
A9	34	10.1880E+040.0000E+00	10.1880E+040.0000E+00	0.1880E+04	0.28	1	0	1	0.053143	647.73	0.0046601	0.99534	18035.5		0.05
A9	35	10.2282E+040.0000E+00	10.2282E+040.0000E+00	0.2282E+04	0.28	1	0	1	0.053097	647.73	0.0046621	0.995338	21873		0.05
A9	36	10.2768E+040.0000E+00	10.2768E+040.0000E+00	0.2768E+04	0.28	1	0	1	0.053053	647.73	0.0046641	0.995336	26509.3		0.05
A9	37	10.3358E+040.0000E+00	10.3358E+040.0000E+00	0.3358E+04	0.28	1	0	1	0.053011	647.73	0.0046661	0.995334	32134.2		0.05
A9	38	10.4072E+040.0000E+00	10.4072E+040.0000E+00	0.4072E+04	0.28	1	0	1	0.052974	647.73	0.0046681	0.995332	38939.5		0.05
A9	39	10.4937E+040.0000E+00	10.4937E+040.0000E+00	0.4937E+04	0.28	1	0	1	0.052943	647.72	0.0046702	0.99533	47182.8		0.05
A9	40	10.5983E+040.0000E+00	10.5983E+040.0000E+00	0.5983E+04	0.28	1	0	1	0.052916	647.72	0.0046722	0.995328	57150.2		0.05
A9	41	10.7250E+040.0000E+00	10.7250E+040.0000E+00	0.7250E+04	0.28	1	0	1	0.052892	647.72	0.0046739	0.995326	69221.1		0.05
A9	42	10.8784E+040.0000E+00	10.8784E+040.0000E+00	0.8784E+04	0.28	1	0	1	0.052866	647.72	0.0046751	0.995325	83826		0.05
A9	43	10.1064E+050.0000E+00	10.1064E+050.0000E+00	0.1064E+05	0.28	1	0	1	0.052841	647.72	0.0046778	0.995322	101490		0.05
A9	44	10.1289E+050.0000E+00	10.1289E+050.0000E+00	0.1289E+05	0.28	1	0	1	0.052818	647.72	0.0046827	0.995317	122897		0.05
A9	45	10.1560E+050.0000E+00	10.1560E+050.0000E+00	0.1560E+05	0.28	1	0	1	0.052799	647.72	0.0046895	0.99531	148681		0.05
A9	46	10.1889E+050.0000E+00	10.1889E+050.0000E+00	0.1889E+05	0.28	1	0	1	0.052781	647.72	0.0046982	0.995302	179974		0.05
A9	47	10.2287E+050.0000E+00	10.2287E+050.0000E+00	0.2287E+05	0.28	1	0	1	0.052757	647.72	0.0047083	0.995292	217792		0.05
A9	48	10.2768E+050.0000E+00	10.2768E+050.0000E+00	0.2768E+05	0.28	1	0	1	0.052716	647.71	0.0047158	0.995284	263387		0.05
A9	49	10.3350E+050.0000E+00	10.3350E+050.0000E+00	0.3350E+05	0.28	1	0	1	0.05266	647.71	0.0047186	0.995281	318427		0.05
A9	50	10.4055E+050.0000E+00	10.4055E+050.0000E+00	0.4055E+05	0.28	1	0	1	0.052604	647.71	0.0047196	0.99528	385029		0.05
A9	51	10.4907E+050.0000E+00	10.4907E+050.0000E+00	0.4907E+05	0.28	1	0	1	0.052553	647.71	0.0047204	0.99528	465476		0.05
A9	52	10.5937E+050.0000E+00	10.5937E+050.0000E+00	0.5937E+05	0.28	1	0	1	0.052513	647.72	0.0047213	0.995279	562761		0.05
A9	53	10.7183E+050.0000E+00	10.7183E+050.0000E+00	0.7183E+05	0.28	1	0	1	0.05245	647.72	0.0047235	0.995277	680049		0.05
A9	54	10.8691E+050.0000E+00	10.8691E+050.0000E+00	0.8691E+05	0.28	1	0	1	0.05195	647.72	0.0047249	0.995275	814974		0.05
A9	55	10.1051E+060.0000E+00	10.1051E+060.0000E+00	0.1051E+06	0.28	1	0	1	0.041113	647.7	0.0047249	0.995275	779932		0.05
A9	56	10.1272E+060.0000E+00	10.1272E+060.0000E+00	0.1272E+06	0.28	1	0	1	0.012546	647.65	0.0047247	0.995275	288028		0.05
A9	57	10.1539E+060.0000E+00	10.1539E+060.0000E+00	0.1539E+06	0.28	1	0	1	0	0	1	0	0		0.05
A9	58	10.1861E+060.0000E+00	10.1861E+060.0000E+00	0.1861E+06	0.28	1	0	1	0	0	1	0	0		0.05
A9	59	10.2251E+060.0000E+00	10.2251E+060.0000E+00	0.2251E+06	0.28	1	0	1	0	0	1	0	0		0.05
A9	60	10.2723E+060.0000E+00	10.2723E+060.0000E+00	0.2723E+06	0.28	1	0	1	0	0	1	0	0		0.05
A9	61	10.3293E+060.0000E+00	10.3293E+060.0000E+00	0.3293E+06	0.28	1	0	1	0	0	1	0	0		0.05
A9	62	10.3983E+060.0000E+00	10.3983E+060.0000E+00	0.3983E+06	0.28	1	0	1	0	0	1	0	0		0.05
A9	63	10.4817E+060.0000E+00	10.4817E+060.0000E+00	0.4817E+06	0.28	1	0	1	0	0	1	0	0		0.05
A9	64	10.5826E+060.0000E+00	10.5826E+060.0000E+00	0.5826E+06	0.28	1	0	1	0	0	1	0	0		0.05
A9	65	10.7046E+060.0000E+00	10.7046E+060.0000E+00	0.7046E+06	0.28	1	0	1	0	0	1	0	0		0.05
A9	66	10.8521E+060.0000E+00	10.8521E+060.0000E+00	0.8521E+06	0.28	1	0	1	0	0	1	0	0		0.05
A9	67	10.1030E+070.0000E+00	10.1030E+070.0000E+00	0.1030E+07	0.28	1	0	1	0	0	1	0	0		0.05
A9	68	10.1246E+070.0000E+00	10.1246E+070.0000E+00	0.1246E+07	0.28	1	0	1	0	0	1	0	0		0.05
A9	69	10.1507E+070.0000E+00	10.1507E+070.0000E+00	0.1507E+07	0.28	1	0	1	0	0	1	0	0		0.05
A9	70	10.1822E+070.0000E+00	10.1822E+070.0000E+00	0.1822E+07	0.28	1	0	1	0	0	1	0	0		0.05
A9	71	10.2204E+070.0000E+00	10.2204E+070.0000E+00	0.2204E+07	0.28	1	0	1	0	0	1	0	0		0.05
A9	72	10.2665E+070.0000E+00	10.2665E+070.0000E+00	0.2665E+07	0.28	1	0	1	0	0	1	0	0		0.05
A9	73	10.3222E+070.0000E+00	10.3222E+070.0000E+00	0.3222E+07	0.28	1	0	1	0	0	1	0	0		0.05
A9	74	10.3896E+070.0000E+00	10.3896E+070.0000E+00	0.3896E+07	0.28	1	0	1	0	0	1	0	0		0.05
A9	75	10.4711E+070.0000E+00	10.4711E+070.0000E+00	0.4711E+07	0.28	1	0	1	0	0	1	0	0		0.05
A9	76	10.5697E+070.0000E+00	10.5697E+070.0000E+00	0.5697E+07	0.28	1	0	1	0	0	1	0	0		0.05
A9	77	10.6889E+070.0000E+00	10.6889E+070.0000E+00	0.6889E+07	0.28	1	0	1	0	0	1	0	0		0.05
A9	78	10.8330E+070.0000E+00	10.8330E+070.0000E+00	0.8330E+07	0.28	1	0	1	0	0	1	0	0		0.05
A9	79	10.1007E+080.0000E+00	10.1007E+080.0000E+00	0.1007E+08	0.28	1	0	1	0	0	1	0	0		0.05
A9	80	10.1218E+080.0000E+00	10.1218E+080.0000E+00	0.1218E+08	0.28	1	0	1	0	0	1	0	0		0.05
A9	81	10.1473E+080.0000E+00	10.1473E+080.0000E+00	0.1473E+08	0.28	1	0	1	0	0	1	0	0		0.05
A9	82	10.1781E+080.0000E+00	10.1781E+080.0000E+00	0.1781E+08	0.28	1	0	1	0	0	1	0	0		0.05
A9	83	10.2153E+080.0000E+00	10.2153E+080.0000E+00	0.2153E+08	0.28	1	0	1	0	0	1	0	0		0.05
A9	84	10.2603E+080.0000E+00	10.2603E+080.0000E+00	0.2603E+08	0.28	1	0	1	0	0	1	0	0		0.05
A9	85	10.3148E+080.0000E+00	10.3148E+080.0000E+00	0.3148E+08	0.28	1	0	1	0	0	1	0	0		0.05
A9	86	10.3806E+080.0000E+00	10.3806E+080.0000E+00	0.3806E+08	0.28	1	0	1	0	0	1	0	0		0.05
A9	87	10.4602E+080.0000E+00	10.4602E+080.0000E+00	0.4602E+08	0.28	1	0	1	0	0	1	0	0		0.05
A9	88	10.5565E+080.0000E+00	10.5565E+080.0000E+00	0.5565E+08	0.28	1	0	1	0	0	1	0	0		0.05
A9	89	10.6728E+080.0000E+00	10.6728E+080.0000E+00	0.6728E+08	0.28	1	0	1	0	0	1	0	0		0.05
A9	90	10.8136E+080.0000E+00	10.8136E+080.0000E+00	0.8136E+08	0.28	1	0	1	0	0	1	0	0		0.05
A9	91	10.9837E+080.0000E+00	10.9837E+080.0000E+00	0.9837E+08	0.28	1	0	1	0	0	1	0	0		0.05
A9	92	10.1189E+090.0000E+00	10.1189E+090.0000E+00	0.1189E+09	0.28	1	0	1	0	0	1	0	0		0.05
A9	93	10.1438E+090.0000E+00	10.1438E+090.0000E+00	0.1438E+09	0.28	1	0	1	0	0	1	0	0		0.05
A9	94	10.1739E+090.0000E+00	10.1739E+090.0000E+00	0.1739E+09	0.28	1	0	1	0	0	1	0	0		0.05
A9	95	10.2103E+090.0000E+00	10.2103E+090.0000E+00	0.2103E+09	0.28	1	0	1	0	0	1	0	0		0.05
A9	96	10.2542E+090.0000E+00	10.2542E+090.0000E+00	0.2542E+09	0.28	1	0	1	0	0	1	0	0		0.05
A9	97	10.3074E+090.0000E+00	10.3074E+090.0000E+00	0.3074E+09	0.28	1	0	1	0	0	1	0	0		0.05
A9	98	10.3717E+090.0000E+00	10.3717E+090.0000E+00	0.3717E+09	0.28	1	0	1	0	0	1	0	0		0.05
A9	99	10.4494E+090.0000E+00	10.4494E+090.0000E+00	0.4494E+09	0.28	1	0	1	0	0	1	0	0		0.05
A91	0	10.5434E+090.0000E+00	10.5434E+090.0000E+00	0.5434E+09	0.28	1	0	1	0	0	1	0	0		0.05
AA	1	10.1767E+000.1767E-01	10.1767E+000.1767E-01	0.1767E+00	0.28	1	0	1	0.052652	646.29	0.0045604	0.99544	1.67591		0.05
AA	2	10.6023E+000.6023E-01	10.6023E+000.6023E-01	0.6023E+00	0.28	1	0	1	0.052654	646.29	0.0045721	0.995428	5.71267		0.05
AA	3	10.1156E+010.1156E+00	10.1156E+010.1156E+00	0.1156E+01	0.28	1	0	1	0.052658	646.29	0.0045816	0.995418	10.9651		0.05
AA	4	10.1867E+010.1867E+00	10.1867E+010.1867E+00	0.1867E+01	0.28	1	0	1	0.052665	646.29	0.0045897	0.99541	17.7114		0.05
AA	5	10.2774E+010.2774E+00	10.2774E+010.2774E+00	0.2774E+01	0.28	1	0	1	0.052672	646.29	0.0045971	0.995403	26.3191		0.05
AA	6	10.3922E+010.3922E+00	10.3922E+010.3922E+00	0.3922E+01	0.28	1	0	1	0.05268	646.29	0.0046038	0.995396	37.2164		0.05
AA	7	10.5367E+010.5367E+00	10.5367E+010.5367E+00	0.5367E+01	0.28	1	0	1	0.052689	646.29	0.00461	0.99539	50.9366		0.05
AA	8	10.7177E+010.7177E+00	10.7177E+010.7177E+00	0.7177E+01	0.28	1	0	1	0.052698	646.29	0.0046157	0.995384	68.1261		0.05
AA	9	10.9433E+010.9433E+00	10.9433E+010.9433E+00	0.9433E+01	0.28	1	0	1	0.052706	646.29	0.0046211	0.995379	89.5538		0.05
AA	10	10.1224E+020.1224E+01	10.1224E+020.1224E+01	0.1224E+02	0.28	1	0	1	0.052712	646.29	0.004626	0.995374	116.215		0.05
AA	11	10.1571E+020.1571E+01	10.1571E+020.1571E+01	0.1571E+02	0.28	1	0	1	0.052717	646.29	0.0046306	0.995369	149.175		0.05
AA	12	10.2000E+020.2000E+01	10.2000E+020.2000E+01	0.2000E+02	0.28	1	0	1	0.05272	646.29	0.0046348	0.995365	189.921		0.05
AA	13	10.2528E+020.2528E+01	10.2528E+020.2528E+01	0.2528E+02	0.28	1	0	1	0.052721	646.29	0.0046386	0.995361	240.064		0.05
AA	14	10.3178E+020.3178E+01	10.3178E+020.3178E+01	0.3178E+02	0.28	1	0	1	0.05272	646.29	0.004642	0.995358	301.783		0.05
AA	15	10.3976E+020.3976E+01	10.3976E+020.3976E+01	0.3976E+02	0.28	1	0	1	0.052717	646.29	0.004645	0.995355	377.538		0.05
AA	16	10.4955E+020.4955E+01	10.4955E+020.4955E+01	0.4955E+02	0.28	1	0	1	0.052713	646.29	0.0046477	0.995352	470.461		0.05
AA	17	10.6152E+020.6152E+01	10.6152E+020.6152E+01	0.6152E+02	0.28	1	0	1	0.052708	646.29	0.0046501	0.99535	584.055		0.05
AA	18	10.7616E+020.7616E+01	10.7616E+020.7616E+01	0.7616E+02	0.28	1	0	1	0.052702	646.29	0.0046522	0.995348	722.96		0.05
AA	19	10.9404E+020.9404E+01	10.9404E+020.9404E+01	0.9404E+02	0.28	1	0	1	0.052696	646.29	0.0046541	0.995346	892.585		0.05
AA	20	10.1159E+030.1159E+02	10.1159E+030.1159E+02	0.1159E+03	0.28	1	0	1	0.052691	646.29	0.0046559	0.995344	1099.96		0.05
AA	21	10.1424E+030.1424E+02	10.1424E+030.1424E+02	0.1424E+03	0.28	1	0	1	0.052685	646.29	0.0046574	0.995343	1351.31		0.05
AA	22	10.1748E+030.1748E+02	10.1748E+030.1748E+02	0.1748E+03	0.28	1	0	1	0.05268	646.29	0.0046588	0.995341	1658.61		0.05
AA	23	10.2142E+030.2142E+02	10.2142E+030.2142E+02	0.2142E+03	0.28	1	0	1	0.052675	646.29	0.0046601	0.99534	2032.27		0.05
AA	24	10.2622E+030.2622E+02	10.2622E+030.2622E+02	0.2622E+03	0.28	1	0	1	0.052669	646.29	0.0046613	0.995339	2487.39		0.05
AA	25	10.3204E+030.3204E+02	10.3204E+030.3204E+02	0.3204E+03	0.28	1	0	1	0.052662	646.29	0.0046623	0.995338	3039.11		0.05
AA	26	10.3912E+030.3912E+02	10.3912E+030.3912E+02	0.3912E+03	0.28	1	0	1	0.052654	646.29	0.0046633	0.995337	3710.1		0.05
AA	27	10.4772E+030.4772E+02	10.4772E+030.4772E+02	0.4772E+03	0.28	1	0	1	0.052644	646.29	0.0046641	0.995336	4524.85		0.05
AA	28	10.5816E+030.5816E+02	10.5816E+030.5816E+02	0.5816E+03	0.28	1	0	1	0.05263	646.29	0.0046648	0.995335	5513.31		0.05
AA	29	10.7082E+030.7082E+02	10.7082E+030.7082E+02	0.7082E+03	0.28	1	0	1	0.052613	646.29	0.0046654	0.995335	6711.25		0.05
AA	30	10.8619E+030.8619E+02	10.8619E+030.8619E+02	0.8619E+03	0.28	1	0	1	0.052591	646.29	0.0046658	0.995334	8164.37		0.05
AA	31	10.1048E+040.1048E+03	10.1048E+040.1048E+03	0.1048E+04	0.28	1	0	1	0.052563	646.29	0.004666	0.995334	9921.92		0.05
AA	32	10.1274E+040.1274E+03	10.1274E+040.1274E+03	0.1274E+04	0.28	1	0	1	0.052531	646.29	0.004666	0.995334	12054.2		0.05
AA	33	10.1548E+040.1548E+03	10.1548E+040.1548E+03	0.1548E+04	0.28	1	0	1	0.052494	646.29	0.0046659	0.995334	14636.4		0.05
AA	34	10.1880E+040.1880E+03	10.1880E+040.1880E+03	0.1880E+04	0.28	1	0	1	0.052454	646.29	0.0046655	0.995335	17762		0.05
AA	35	10.2282E+040.2282E+03	10.2282E+040.2282E+03	0.2282E+04	0.28	1	0	1	0.052415	646.29	0.0046651	0.995335	21544		0.05
AA	36	10.2768E+040.2768E+03	10.2768E+040.2768E+03	0.2768E+04	0.28	1	0	1	0.052377	646.28	0.0046645	0.995336	26112.9		0.05
AA	37	10.3358E+040.3358E+03	10.3358E+040.3358E+03	0.3358E+04	0.28	1	0	1	0.052342	646.28	0.004664	0.995336	31657.7		0.05
AA	38	10.4072E+040.4072E+03	10.4072E+040.4072E+03	0.4072E+04	0.28	1	0	1	0.052313	646.28	0.0046634	0.995337	38367.7		0.05
AA	39	10.4937E+040.4937E+03	10.4937E+040.4937E+03	0.4937E+04	0.28	1	0	1	0.052289	646.28	0.0046631	0.995337	46496.7		0.05
AA	40	10.5983E+040.5983E+03	10.5983E+040.5983E+03	0.5983E+04	0.28	1	0	1	0.052272	646.28	0.0046629	0.995337	56329.7		0.05
AA	41	10.7250E+040.7250E+03	10.7250E+040.7250E+03	0.7250E+04	0.28	1	0	1	0.052259	646.28	0.0046634	0.995337	68241.4		0.05
AA	42	10.8784E+040.8784E+03	10.8784E+040.8784E+03	0.8784E+04	0.28	1	0	1	0.052242	646.28	0.0046648	0.995335	82653.3		0.05
AA	43	10.1064E+050.1064E+04	10.1064E+050.1064E+04	0.1064E+05	0.28	1	0	1	0.052221	646.27	0.0046665	0.995333	100075		0.05
AA	44	10.1289E+050.1289E+04	10.1289E+050.1289E+04	0.1289E+05	0.28	1	0	1	0.052201	646.27	0.0046679	0.995332	121191		0.05
AA	45	10.1560E+050.1560E+04	10.1560E+050.1560E+04	0.1560E+05	0.28	1	0	1	0.052191	646.27	0.0046686	0.995331	146643		0.05
AA	46	10.1889E+050.1889E+04	10.1889E+050.1889E+04	0.1889E+05	0.28	1	0	1	0.052185	646.27	0.0046683	0.995332	177549		0.05
AA	47	10.2287E+050.2287E+04	10.2287E+050.2287E+04	0.2287E+05	0.28	1	0	1	0.052176	646.26	0.004668	0.995332	214917		0.05
AA	48	10.2768E+050.2768E+04	10.2768E+050.2768E+04	0.2768E+05	0.28	1	0	1	0.052157	646.26	0.0046719	0.995328	260022		0.05
AA	49	10.3350E+050.3350E+04	10.3350E+050.3350E+04	0.3350E+05	0.28	1	0	1	0.052111	646.26	0.0046829	0.995317	314413		0.05
AA	50	10.4055E+050.4055E+04	10.4055E+050.4055E+04	0.4055E+05	0.28	1	0	1	0.052048	646.25	0.0046997	0.9953	380109		0.05
AA	51	10.4907E+050.4907E+04	10.4907E+050.4907E+04	0.4907E+05	0.28	1	0	1	0.051981	646.25	0.0047207	0.995279	459372		0.05
AA	52	10.5937E+050.5937E+04	10.5937E+050.5937E+04	0.5937E+05	0.28	1	0	1	0.051925	646.24	0.0047461	0.995254	555174		0.05
AA	53	10.7183E+050.7183E+04	10.7183E+050.7183E+04	0.7183E+05	0.28	1	0	1	0.051813	646.24	0.0047699	0.99523	670224		0.05
AA	54	10.8691E+050.8691E+04	10.8691E+050.8691E+04	0.8691E+05	0.28	1	0	1	0.010767	646.16	0.0047822	0.995218	168493		0.05
AA	55	10.1051E+060.1051E+05	10.1051E+060.1051E+05	0.1051E+06	0.28	1	0	1	0	0	1	0	0		0.05
AA	56	10.1272E+060.1272E+05	10.1272E+060.1272E+05	0.1272E+06	0.28	1	0	1	0	0	1	0	0		0.05
AA	57	10.1539E+060.1539E+05	10.1539E+060.1539E+05	0.1539E+06	0.28	1	0	1	0	0	1	0	0		0.05
AA	58	10.1861E+060.1861E+05	10.1861E+060.1861E+05	0.1861E+06	0.28	1	0	1	0	0	1	0	0		0.05
AA	59	10.2251E+060.2251E+05	10.2251E+060.2251E+05	0.2251E+06	0.28	1	0	1	0	0	1	0	0		0.05
AA	60	10.2723E+060.2723E+05	10.2723E+060.2723E+05	0.2723E+06	0.28	1	0	1	0	0	1	0	0		0.05
AA	61	10.3293E+060.3293E+05	10.3293E+060.3293E+05	0.3293E+06	0.28	1	0	1	0	0	1	0	0		0.05
AA	62	10.3983E+060.3983E+05	10.3983E+060.3983E+05	0.3983E+06	0.28	1	0	1	0	0	1	0	0		0.05
AA	63	10.4817E+060.4817E+05	10.4817E+060.4817E+05	0.4817E+06	0.28	1	0	1	0	0	1	0	0		0.05
AA	64	10.5826E+060.5826E+05	10.5826E+060.5826E+05	0.5826E+06	0.28	1	0	1	0	0	1	0	0		0.05
AA	65	10.7046E+060.7046E+05	10.7046E+060.7046E+05	0.7046E+06	0.28	1	0	1	0	0	1	0	0		0.05
AA	66	10.8521E+060.8521E+05	10.8521E+060.8521E+05	0.8521E+06	0.28	1	0	1	0	0	1	0	0		0.05
AA	67	10.1030E+070.1030E+06	10.1030E+070.1030E+06	0.1030E+07	0.28	1	0	1	0	0	1	0	0		0.05
AA	68	10.1246E+070.1246E+06	10.1246E+070.1246E+06	0.1246E+07	0.28	1	0	1	0	0	1	0	0		0.05
AA	69	10.1507E+070.1507E+06	10.1507E+070.1507E+06	0.1507E+07	0.28	1	0	1	0	0	1	0	0		0.05
AA	70	10.1822E+070.1822E+06	10.1822E+070.1822E+06	0.1822E+07	0.28	1	0	1	0	0	1	0	0		0.05
AA	71	10.2204E+070.2204E+06	10.2204E+070.2204E+06	0.2204E+07	0.28	1	0	1	0	0	1	0	0		0.05
AA	72	10.2665E+070.2665E+06	10.2665E+070.2665E+06	0.2665E+07	0.28	1	0	1	0	0	1	0	0		0.05
AA	73	10.3222E+070.3222E+06	10.3222E+070.3222E+06	0.3222E+07	0.28	1	0	1	0	0	1	0	0		0.05
AA	74	10.3896E+070.3896E+06	10.3896E+070.3896E+06	0.3896E+07	0.28	1	0	1	0	0	1	0	0		0.05
AA	75	10.4711E+070.4711E+06	10.4711E+070.4711E+06	0.4711E+07	0.28	1	0	1	0	0	1	0	0		0.05
AA	76	10.5697E+070.5697E+06	10.5697E+070.5697E+06	0.5697E+07	0.28	1	0	1	0	0	1	0	0		0.05
AA	77	10.6889E+070.6889E+06	10.6889E+070.6889E+06	0.6889E+07	0.28	1	0	1	0	0	1	0	0		0.05
AA	78	10.8330E+070.8330E+06	10.8330E+070.8330E+06	0.8330E+07	0.28	1	0	1	0	0	1	0	0		0.05
AA	79	10.1007E+080.1007E+07	10.1007E+080.1007E+07	0.1007E+08	0.28	1	0	1	0	0	1	0	0		0.05
AA	80	10.1218E+080.1218E+07	10.1218E+080.1218E+07	0.1218E+08	0.28	1	0	1	0	0	1	0	0		0.05
AA	81	10.1473E+080.1473E+07	10.1473E+080.1473E+07	0.1473E+08	0.28	1	0	1	0	0	1	0	0		0.05
AA	82	10.1781E+080.1781E+07	10.1781E+080.1781E+07	0.1781E+08	0.28	1	0	1	0	0	1	0	0		0.05
AA	83	10.2153E+080.2153E+07	10.2153E+080.2153E+07	0.2153E+08	0.28	1	0	1	0	0	1	0	0		0.05
AA	84	10.2603E+080.2603E+07	10.2603E+080.2603E+07	0.2603E+08	0.28	1	0	1	0	0	1	0	0		0.05
AA	85	10.3148E+080.3148E+07	10.3148E+080.3148E+07	0.3148E+08	0.28	1	0	1	0	0	1	0	0		0.05
AA	86	10.3806E+080.3806E+07	10.3806E+080.3806E+07	0.3806E+08	0.28	1	0	1	0	0	1	0	0		0.05
AA	87	10.4602E+080.4602E+07	10.4602E+080.4602E+07	0.4602E+08	0.28	1	0	1	0	0	1	0	0		0.05
AA	88	10.5565E+080.5565E+07	10.5565E+080.5565E+07	0.5565E+08	0.28	1	0	1	0	0	1	0	0		0.05
AA	89	10.6728E+080.6728E+07	10.6728E+080.6728E+07	0.6728E+08	0.28	1	0	1	0	0	1	0	0		0.05
AA	90	10.8136E+080.8136E+07	10.8136E+080.8136E+07	0.8136E+08	0.28	1	0	1	0	0	1	0	0		0.05
AA	91	10.9837E+080.9837E+07	10.9837E+080.9837E+07	0.9837E+08	0.28	1	0	1	0	0	1	0	0		0.05
AA	92	10.1189E+090.1189E+08	10.1189E+090.1189E+08	0.1189E+09	0.28	1	0	1	0	0	1	0	0		0.05
AA	93	10.1438E+090.1438E+08	10.1438E+090.1438E+08	0.1438E+09	0.28	1	0	1	0	0	1	0	0		0.05
AA	94	10.1739E+090.1739E+08	10.1739E+090.1739E+08	0.1739E+09	0.28	1	0	1	0	0	1	0	0		0.05
AA	95	10.2103E+090.2103E+08	10.2103E+090.2103E+08	0.2103E+09	0.28	1	0	1	0	0	1	0	0		0.05
AA	96	10.2542E+090.2542E+08	10.2542E+090.2542E+08	0.2542E+09	0.28	1	0	1	0	0	1	0	0		0.05
AA	97	10.3074E+090.3074E+08	10.3074E+090.3074E+08	0.3074E+09	0.28	1	0	1	0	0	1	0	0		0.05
AA	98	10.3717E+090.3717E+08	10.3717E+090.3717E+08	0.3717E+09	0.28	1	0	1	0	0	1	0	0		0.05
AA	99	10.4494E+090.4494E+08	10.4494E+090.4494E+08	0.4494E+09	0.28	1	0	1	0	0	1	0	0		0.05
AA1	0	10.5434E+090.5434E+08	10.5434E+090.5434E+08	0.5434E+09	0.28	1	0	1	0	0	1	0	0		0.05
