# Supplementary material for: CO2 geological storage site selection and long-term potential assessment framework based on TOUGH2/ECO2N
Source: PLoS One. 2025 Apr 24;20(4):e0321715. doi: 10.1371/journal.pone.0321715 (PMC12021137; doi:10.1371/journal.pone.0321715)
Supplement: S1 File — (ZIP) [file pone.0321715.s001.zip › suanliang/1/气相/5a.xlsx]

## Sheet: Sheet1
体积				MID提取中间几位（体积）	孔隙度φ		SS	1-SS	SG	DG	YH2OG	1-YH2OG	气相	气相质量	残余气相饱和度Sgr
A1	1	10.1767E+000.1767E-01	10.1767E+000.1767E-01	0.1767E+00	0.28	1	0.030539	0.969461	0.96946	676.18	0	1	31.4425	1.10519e+10	0.05
A1	2	10.6023E+000.6023E-01	10.6023E+000.6023E-01	0.6023E+00	0.28	1	0.019096	0.980904	0.9809	675.81	0	1	109.66		0.05
A1	3	10.1156E+010.1156E+00	10.1156E+010.1156E+00	0.1156E+01	0.28	1	0.017432	0.982568	0.98257	675.62	0	1	211.127		0.05
A1	4	10.1867E+010.1867E+00	10.1867E+010.1867E+00	0.1867E+01	0.28	1	0.016715	0.983285	0.98328	675.49	0	1	341.411		0.05
A1	5	10.2774E+010.2774E+00	10.2774E+010.2774E+00	0.2774E+01	0.28	1	0.016317	0.983683	0.98368	675.38	0	1	507.6		0.05
A1	6	10.3922E+010.3922E+00	10.3922E+010.3922E+00	0.3922E+01	0.28	1	0.01598	0.98402	0.98402	675.29	0	1	718.065		0.05
A1	7	10.5367E+010.5367E+00	10.5367E+010.5367E+00	0.5367E+01	0.28	1	0.015862	0.984138	0.98414	675.21	0	1	982.746		0.05
A1	8	10.7177E+010.7177E+00	10.7177E+010.7177E+00	0.7177E+01	0.28	1	0.015585	0.984415	0.98442	675.14	0	1	1314.78		0.05
A1	9	10.9433E+010.9433E+00	10.9433E+010.9433E+00	0.9433E+01	0.28	1	0.01569	0.98431	0.98431	675.07	0	1	1727.51		0.05
A1	10	10.1224E+020.1224E+01	10.1224E+020.1224E+01	0.1224E+02	0.28	1	0.015415	0.984585	0.98458	675.01	0	1	2242.61		0.05
A1	11	10.1571E+020.1571E+01	10.1571E+020.1571E+01	0.1571E+02	0.28	1	0.015666	0.984334	0.98433	674.95	0	1	2876.66		0.05
A1	12	10.2000E+020.2000E+01	10.2000E+020.2000E+01	0.2000E+02	0.28	1	0.015355	0.984645	0.98465	674.9	0	1	3664.28		0.05
A1	13	10.2528E+020.2528E+01	10.2528E+020.2528E+01	0.2528E+02	0.28	1	0.015315	0.984685	0.98469	674.85	0	1	4631.69		0.05
A1	14	10.3178E+020.3178E+01	10.3178E+020.3178E+01	0.3178E+02	0.28	1	0.015278	0.984722	0.98472	674.8	0	1	5822.55		0.05
A1	15	10.3976E+020.3976E+01	10.3976E+020.3976E+01	0.3976E+02	0.28	1	0.015374	0.984626	0.98463	674.75	0	1	7282.69		0.05
A1	16	10.4955E+020.4955E+01	10.4955E+020.4955E+01	0.4955E+02	0.28	1	0.01507	0.98493	0.98493	674.71	0	1	9080.91		0.05
A1	17	10.6152E+020.6152E+01	10.6152E+020.6152E+01	0.6152E+02	0.28	1	0.015262	0.984738	0.98474	674.66	0	1	11269.4		0.05
A1	18	10.7616E+020.7616E+01	10.7616E+020.7616E+01	0.7616E+02	0.28	1	0.01528	0.98472	0.98472	674.62	0	1	13949.9		0.05
A1	19	10.9404E+020.9404E+01	10.9404E+020.9404E+01	0.9404E+02	0.28	1	0.014956	0.985044	0.98504	674.58	0	1	17235.1		0.05
A1	20	10.1159E+030.1159E+02	10.1159E+030.1159E+02	0.1159E+03	0.28	1	0.015334	0.984666	0.98467	674.53	0	1	21223.8		0.05
A1	21	10.1424E+030.1424E+02	10.1424E+030.1424E+02	0.1424E+03	0.28	1	0.015102	0.984898	0.9849	674.49	0	1	26087.2		0.05
A1	22	10.1748E+030.1748E+02	10.1748E+030.1748E+02	0.1748E+03	0.28	1	0.015079	0.984921	0.98492	674.45	0	1	32022.2		0.05
A1	23	10.2142E+030.2142E+02	10.2142E+030.2142E+02	0.2142E+03	0.28	1	0.015008	0.984992	0.98499	674.41	0	1	39243.3		0.05
A1	24	10.2622E+030.2622E+02	10.2622E+030.2622E+02	0.2622E+03	0.28	1	0.01502	0.98498	0.98498	674.37	0	1	48033.5		0.05
A1	25	10.3204E+030.3204E+02	10.3204E+030.3204E+02	0.3204E+03	0.28	1	0.015057	0.984943	0.98494	674.33	0	1	58687.3		0.05
A1	26	10.3912E+030.3912E+02	10.3912E+030.3912E+02	0.3912E+03	0.28	1	0.014963	0.985037	0.98504	674.3	0	1	71666.5		0.05
A1	27	10.4772E+030.4772E+02	10.4772E+030.4772E+02	0.4772E+03	0.28	1	0.014952	0.985048	0.98505	674.26	0	1	87418.1		0.05
A1	28	10.5816E+030.5816E+02	10.5816E+030.5816E+02	0.5816E+03	0.28	1	0.014804	0.985196	0.9852	674.22	0	1	106569		0.05
A1	29	10.7082E+030.7082E+02	10.7082E+030.7082E+02	0.7082E+03	0.28	1	0.014416	0.985584	0.98558	674.18	0	1	129860		0.05
A1	30	10.8619E+030.8619E+02	10.8619E+030.8619E+02	0.8619E+03	0.28	1	0.0148	0.9852	0.9852	674.14	0	1	157912		0.05
A1	31	10.1048E+040.1048E+03	10.1048E+040.1048E+03	0.1048E+04	0.28	1	0.014526	0.985474	0.98547	674.11	0	1	192105		0.05
A1	32	10.1274E+040.1274E+03	10.1274E+040.1274E+03	0.1274E+04	0.28	1	0.014483	0.985517	0.98552	674.07	0	1	233540		0.05
A1	33	10.1548E+040.1548E+03	10.1548E+040.1548E+03	0.1548E+04	0.28	1	0.014614	0.985386	0.98539	674.03	0	1	283676		0.05
A1	34	10.1880E+040.1880E+03	10.1880E+040.1880E+03	0.1880E+04	0.28	1	0.01427	0.98573	0.98573	673.99	0	1	344735		0.05
A1	35	10.2282E+040.2282E+03	10.2282E+040.2282E+03	0.2282E+04	0.28	1	0.014361	0.985639	0.98564	673.96	0	1	418354		0.05
A1	36	10.2768E+040.2768E+03	10.2768E+040.2768E+03	0.2768E+04	0.28	1	0.013335	0.986665	0.98666	673.92	0	1	508475		0.05
A1	37	10.3358E+040.3358E+03	10.3358E+040.3358E+03	0.3358E+04	0.28	1	0.014566	0.985434	0.98543	673.88	0	1	615283		0.05
A1	38	10.4072E+040.4072E+03	10.4072E+040.4072E+03	0.4072E+04	0.28	1	0.013567	0.986433	0.98643	673.84	0	1	747578		0.05
A1	39	10.4937E+040.4937E+03	10.4937E+040.4937E+03	0.4937E+04	0.28	1	0.013851	0.986149	0.98615	673.8	2.8311e-14	1	905811		0.05
A1	40	10.5983E+040.5983E+03	10.5983E+040.5983E+03	0.5983E+04	0.28	1	0.013588	0.986412	0.98641	673.76	1.1451e-12	1	1.09824e+06		0.05
A1	41	10.7250E+040.7250E+03	10.7250E+040.7250E+03	0.7250E+04	0.28	1	0.012848	0.987152	0.98715	673.72	6.1451e-06	0.999994	1.33272e+06		0.05
A1	42	10.8784E+040.8784E+03	10.8784E+040.8784E+03	0.8784E+04	0.28	1	0	1	0.88418	673.68	0.0038947	0.996105	1.45932e+06		0.05
A1	43	10.1064E+050.1064E+04	10.1064E+050.1064E+04	0.1064E+05	0.28	1	0	1	0.57898	673.63	0.0043093	0.995691	1.15694e+06		0.05
A1	44	10.1289E+050.1289E+04	10.1289E+050.1289E+04	0.1289E+05	0.28	1	0	1	0.53697	673.56	0.0043133	0.995687	1.29975e+06		0.05
A1	45	10.1560E+050.1560E+04	10.1560E+050.1560E+04	0.1560E+05	0.28	1	0	1	0.533	673.47	0.0043129	0.995687	1.56117e+06		0.05
A1	46	10.1889E+050.1889E+04	10.1889E+050.1889E+04	0.1889E+05	0.28	1	0	1	0.53205	673.37	0.0043125	0.995687	1.88677e+06		0.05
A1	47	10.2287E+050.2287E+04	10.2287E+050.2287E+04	0.2287E+05	0.28	1	0	1	0.53162	673.27	0.0043121	0.995688	2.28212e+06		0.05
A1	48	10.2768E+050.2768E+04	10.2768E+050.2768E+04	0.2768E+05	0.28	1	0	1	0.53133	673.17	0.0043117	0.995688	2.76017e+06		0.05
A1	49	10.3350E+050.3350E+04	10.3350E+050.3350E+04	0.3350E+05	0.28	1	0	1	0.53113	673.07	0.0043113	0.995689	3.33878e+06		0.05
A1	50	10.4055E+050.4055E+04	10.4055E+050.4055E+04	0.4055E+05	0.28	1	0	1	0.53097	672.96	0.0043109	0.995689	4.03954e+06		0.05
A1	51	10.4907E+050.4907E+04	10.4907E+050.4907E+04	0.4907E+05	0.28	1	0	1	0.53085	672.85	0.0043104	0.99569	4.88639e+06		0.05
A1	52	10.5937E+050.5937E+04	10.5937E+050.5937E+04	0.5937E+05	0.28	1	0	1	0.53075	672.74	0.00431	0.99569	5.90999e+06		0.05
A1	53	10.7183E+050.7183E+04	10.7183E+050.7183E+04	0.7183E+05	0.28	1	0	1	0.53066	672.62	0.0043095	0.995691	7.14783e+06		0.05
A1	54	10.8691E+050.8691E+04	10.8691E+050.8691E+04	0.8691E+05	0.28	1	0	1	0.53057	672.5	0.004309	0.995691	8.64544e+06		0.05
A1	55	10.1051E+060.1051E+05	10.1051E+060.1051E+05	0.1051E+06	0.28	1	0	1	0.53048	672.38	0.0043085	0.995691	1.04513e+07		0.05
A1	56	10.1272E+060.1272E+05	10.1272E+060.1272E+05	0.1272E+06	0.28	1	0	1	0.53036	672.25	0.004308	0.995692	1.26436e+07		0.05
A1	57	10.1539E+060.1539E+05	10.1539E+060.1539E+05	0.1539E+06	0.28	1	0	1	0.53021	672.12	0.0043075	0.995692	1.52903e+07		0.05
A1	58	10.1861E+060.1861E+05	10.1861E+060.1861E+05	0.1861E+06	0.28	1	0	1	0.53003	671.99	0.004307	0.995693	1.84796e+07		0.05
A1	59	10.2251E+060.2251E+05	10.2251E+060.2251E+05	0.2251E+06	0.28	1	0	1	0.52979	671.85	0.0043065	0.995694	2.23375e+07		0.05
A1	60	10.2723E+060.2723E+05	10.2723E+060.2723E+05	0.2723E+06	0.28	1	0	1	0.52949	671.71	0.0043059	0.995694	2.70005e+07		0.05
A1	61	10.3293E+060.3293E+05	10.3293E+060.3293E+05	0.3293E+06	0.28	1	0	1	0.52912	671.56	0.0043053	0.995695	3.26223e+07		0.05
A1	62	10.3983E+060.3983E+05	10.3983E+060.3983E+05	0.3983E+06	0.28	1	0	1	0.52866	671.41	0.0043047	0.995695	3.94148e+07		0.05
A1	63	10.4817E+060.4817E+05	10.4817E+060.4817E+05	0.4817E+06	0.28	1	0	1	0.52809	671.25	0.0043041	0.995696	4.76051e+07		0.05
A1	64	10.5826E+060.5826E+05	10.5826E+060.5826E+05	0.5826E+06	0.28	1	0	1	0.5274	671.09	0.0043035	0.995696	5.74879e+07		0.05
A1	65	10.7046E+060.7046E+05	10.7046E+060.7046E+05	0.7046E+06	0.28	1	0	1	0.52655	670.92	0.0043028	0.995697	6.93966e+07		0.05
A1	66	10.8521E+060.8521E+05	10.8521E+060.8521E+05	0.8521E+06	0.28	1	0	1	0.52548	670.74	0.0043021	0.995698	8.37311e+07		0.05
A1	67	10.1030E+070.1030E+06	10.1030E+070.1030E+06	0.1030E+07	0.28	1	0	1	0.52415	670.55	0.0043014	0.995699	1.00928e+08		0.05
A1	68	10.1246E+070.1246E+06	10.1246E+070.1246E+06	0.1246E+07	0.28	1	0	1	0.52249	670.36	0.0043006	0.995699	1.21672e+08		0.05
A1	69	10.1507E+070.1507E+06	10.1507E+070.1507E+06	0.1507E+07	0.28	1	0	1	0.52033	670.15	0.0042998	0.9957	1.46504e+08		0.05
A1	70	10.1822E+070.1822E+06	10.1822E+070.1822E+06	0.1822E+07	0.28	1	0	1	0.51749	669.93	0.0042989	0.995701	1.76103e+08		0.05
A1	71	10.2204E+070.2204E+06	10.2204E+070.2204E+06	0.2204E+07	0.28	1	0	1	0.51375	669.69	0.004298	0.995702	2.1141e+08		0.05
A1	72	10.2665E+070.2665E+06	10.2665E+070.2665E+06	0.2665E+07	0.28	1	0	1	0.50873	669.43	0.004297	0.995703	2.53033e+08		0.05
A1	73	10.3222E+070.3222E+06	10.3222E+070.3222E+06	0.3222E+07	0.28	1	0	1	0.5019	669.15	0.0042959	0.995704	3.01686e+08		0.05
A1	74	10.3896E+070.3896E+06	10.3896E+070.3896E+06	0.3896E+07	0.28	1	0	1	0.49226	668.86	0.0042948	0.995705	3.57633e+08		0.05
A1	75	10.4711E+070.4711E+06	10.4711E+070.4711E+06	0.4711E+07	0.28	1	0	1	0.47801	668.53	0.0042934	0.995707	4.19721e+08		0.05
A1	76	10.5697E+070.5697E+06	10.5697E+070.5697E+06	0.5697E+07	0.28	1	0	1	0.45518	668.16	0.004292	0.995708	4.83059e+08		0.05
A1	77	10.6889E+070.6889E+06	10.6889E+070.6889E+06	0.6889E+07	0.28	1	0	1	0.41502	667.71	0.0042902	0.99571	5.32236e+08		0.05
A1	78	10.8330E+070.8330E+06	10.8330E+070.8330E+06	0.8330E+07	0.28	1	0	1	0.33328	667.14	0.004288	0.995712	5.16372e+08		0.05
A1	79	10.1007E+080.1007E+07	10.1007E+080.1007E+07	0.1007E+08	0.28	1	0	1	0.087627	666.4	0.0042852	0.995715	1.63944e+08		0.05
A1	80	10.1218E+080.1218E+07	10.1218E+080.1218E+07	0.1218E+08	0.28	1	0	1	0	0	1	0	0		0.05
A1	81	10.1473E+080.1473E+07	10.1473E+080.1473E+07	0.1473E+08	0.28	1	0	1	0	0	1	0	0		0.05
A1	82	10.1781E+080.1781E+07	10.1781E+080.1781E+07	0.1781E+08	0.28	1	0	1	0	0	1	0	0		0.05
A1	83	10.2153E+080.2153E+07	10.2153E+080.2153E+07	0.2153E+08	0.28	1	0	1	0	0	1	0	0		0.05
A1	84	10.2603E+080.2603E+07	10.2603E+080.2603E+07	0.2603E+08	0.28	1	0	1	0	0	1	0	0		0.05
A1	85	10.3148E+080.3148E+07	10.3148E+080.3148E+07	0.3148E+08	0.28	1	0	1	0	0	1	0	0		0.05
A1	86	10.3806E+080.3806E+07	10.3806E+080.3806E+07	0.3806E+08	0.28	1	0	1	0	0	1	0	0		0.05
A1	87	10.4602E+080.4602E+07	10.4602E+080.4602E+07	0.4602E+08	0.28	1	0	1	0	0	1	0	0		0.05
A1	88	10.5565E+080.5565E+07	10.5565E+080.5565E+07	0.5565E+08	0.28	1	0	1	0	0	1	0	0		0.05
A1	89	10.6728E+080.6728E+07	10.6728E+080.6728E+07	0.6728E+08	0.28	1	0	1	0	0	1	0	0		0.05
A1	90	10.8136E+080.8136E+07	10.8136E+080.8136E+07	0.8136E+08	0.28	1	0	1	0	0	1	0	0		0.05
A1	91	10.9837E+080.9837E+07	10.9837E+080.9837E+07	0.9837E+08	0.28	1	0	1	0	0	1	0	0		0.05
A1	92	10.1189E+090.1189E+08	10.1189E+090.1189E+08	0.1189E+09	0.28	1	0	1	0	0	1	0	0		0.05
A1	93	10.1438E+090.1438E+08	10.1438E+090.1438E+08	0.1438E+09	0.28	1	0	1	0	0	1	0	0		0.05
A1	94	10.1739E+090.1739E+08	10.1739E+090.1739E+08	0.1739E+09	0.28	1	0	1	0	0	1	0	0		0.05
A1	95	10.2103E+090.2103E+08	10.2103E+090.2103E+08	0.2103E+09	0.28	1	0	1	0	0	1	0	0		0.05
A1	96	10.2542E+090.2542E+08	10.2542E+090.2542E+08	0.2542E+09	0.28	1	0	1	0	0	1	0	0		0.05
A1	97	10.3074E+090.3074E+08	10.3074E+090.3074E+08	0.3074E+09	0.28	1	0	1	0	0	1	0	0		0.05
A1	98	10.3717E+090.3717E+08	10.3717E+090.3717E+08	0.3717E+09	0.28	1	0	1	0	0	1	0	0		0.05
A1	99	10.4494E+090.4494E+08	10.4494E+090.4494E+08	0.4494E+09	0.28	1	0	1	0	0	1	0	0		0.05
A11	0	10.5434E+090.5434E+08	10.5434E+090.5434E+08	0.5434E+09	0.28	1	0	1	0	0	1	0	0		0.05
A2	1	10.1767E+000.0000E+00	10.1767E+000.0000E+00	0.1767E+00	0.28	1	0.030539	0.969461	0.96946	673.93	0	1	31.3379		0.05
A2	2	10.6023E+000.0000E+00	10.6023E+000.0000E+00	0.6023E+00	0.28	1	0.019129	0.980871	0.98087	673.56	0	1	109.288		0.05
A2	3	10.1156E+010.0000E+00	10.1156E+010.0000E+00	0.1156E+01	0.28	1	0.017394	0.982606	0.98261	673.37	0	1	210.441		0.05
A2	4	10.1867E+010.0000E+00	10.1867E+010.0000E+00	0.1867E+01	0.28	1	0.016773	0.983227	0.98323	673.23	0	1	340.232		0.05
A2	5	10.2774E+010.0000E+00	10.2774E+010.0000E+00	0.2774E+01	0.28	1	0.016302	0.983698	0.9837	673.13	0	1	505.927		0.05
A2	6	10.3922E+010.0000E+00	10.3922E+010.0000E+00	0.3922E+01	0.28	1	0.015932	0.984068	0.98407	673.04	0	1	715.744		0.05
A2	7	10.5367E+010.0000E+00	10.5367E+010.0000E+00	0.5367E+01	0.28	1	0.015899	0.984101	0.9841	672.96	0	1	979.395		0.05
A2	8	10.7177E+010.0000E+00	10.7177E+010.0000E+00	0.7177E+01	0.28	1	0.015704	0.984296	0.9843	672.89	0	1	1310.08		0.05
A2	9	10.9433E+010.0000E+00	10.9433E+010.0000E+00	0.9433E+01	0.28	1	0.015629	0.984371	0.98437	672.83	0	1	1721.99		0.05
A2	10	10.1224E+020.0000E+00	10.1224E+020.0000E+00	0.1224E+02	0.28	1	0.015424	0.984576	0.98458	672.77	0	1	2235.15		0.05
A2	11	10.1571E+020.0000E+00	10.1571E+020.0000E+00	0.1571E+02	0.28	1	0.015555	0.984445	0.98445	672.71	0	1	2867.79		0.05
A2	12	10.2000E+020.0000E+00	10.2000E+020.0000E+00	0.2000E+02	0.28	1	0.015457	0.984543	0.98454	672.66	0	1	3651.34		0.05
A2	13	10.2528E+020.0000E+00	10.2528E+020.0000E+00	0.2528E+02	0.28	1	0.015237	0.984763	0.98476	672.61	0	1	4617.01		0.05
A2	14	10.3178E+020.0000E+00	10.3178E+020.0000E+00	0.3178E+02	0.28	1	0.015382	0.984618	0.98462	672.57	0	1	5802.11		0.05
A2	15	10.3976E+020.0000E+00	10.3976E+020.0000E+00	0.3976E+02	0.28	1	0.015386	0.984614	0.98461	672.52	0	1	7258.38		0.05
A2	16	10.4955E+020.0000E+00	10.4955E+020.0000E+00	0.4955E+02	0.28	1	0.015263	0.984737	0.98474	672.48	0	1	9047.38		0.05
A2	17	10.6152E+020.0000E+00	10.6152E+020.0000E+00	0.6152E+02	0.28	1	0.015283	0.984717	0.98472	672.43	0	1	11231.7		0.05
A2	18	10.7616E+020.0000E+00	10.7616E+020.0000E+00	0.7616E+02	0.28	1	0.015246	0.984754	0.98475	672.39	0	1	13904.6		0.05
A2	19	10.9404E+020.0000E+00	10.9404E+020.0000E+00	0.9404E+02	0.28	1	0.01507	0.98493	0.98493	672.35	0	1	17174.2		0.05
A2	20	10.1159E+030.0000E+00	10.1159E+030.0000E+00	0.1159E+03	0.28	1	0.015405	0.984595	0.9846	672.31	0	1	21150.9		0.05
A2	21	10.1424E+030.0000E+00	10.1424E+030.0000E+00	0.1424E+03	0.28	1	0.015195	0.984805	0.9848	672.27	0	1	25996.2		0.05
A2	22	10.1748E+030.0000E+00	10.1748E+030.0000E+00	0.1748E+03	0.28	1	0.015195	0.984805	0.98481	672.23	0	1	31909.5		0.05
A2	23	10.2142E+030.0000E+00	10.2142E+030.0000E+00	0.2142E+03	0.28	1	0.015022	0.984978	0.98498	672.19	0	1	39113.2		0.05
A2	24	10.2622E+030.0000E+00	10.2622E+030.0000E+00	0.2622E+03	0.28	1	0.015333	0.984667	0.98467	672.15	0	1	47845		0.05
A2	25	10.3204E+030.0000E+00	10.3204E+030.0000E+00	0.3204E+03	0.28	1	0.015068	0.984932	0.98493	672.12	0	1	58493.7		0.05
A2	26	10.3912E+030.0000E+00	10.3912E+030.0000E+00	0.3912E+03	0.28	1	0.015198	0.984802	0.9848	672.08	0	1	71396.2		0.05
A2	27	10.4772E+030.0000E+00	10.4772E+030.0000E+00	0.4772E+03	0.28	1	0.015103	0.984897	0.9849	672.04	0	1	87103.7		0.05
A2	28	10.5816E+030.0000E+00	10.5816E+030.0000E+00	0.5816E+03	0.28	1	0.015173	0.984827	0.98483	672.01	0	1	106140		0.05
A2	29	10.7082E+030.0000E+00	10.7082E+030.0000E+00	0.7082E+03	0.28	1	0.015131	0.984869	0.98487	671.97	0	1	129247		0.05
A2	30	10.8619E+030.0000E+00	10.8619E+030.0000E+00	0.8619E+03	0.28	1	0.014801	0.985199	0.9852	671.93	0	1	157394		0.05
A2	31	10.1048E+040.0000E+00	10.1048E+040.0000E+00	0.1048E+04	0.28	1	0.014939	0.985061	0.98506	671.9	0	1	191315		0.05
A2	32	10.1274E+040.0000E+00	10.1274E+040.0000E+00	0.1274E+04	0.28	1	0.015083	0.984917	0.98492	671.86	0	1	232491		0.05
A2	33	10.1548E+040.0000E+00	10.1548E+040.0000E+00	0.1548E+04	0.28	1	0.015	0.985	0.985	671.82	0	1	282523		0.05
A2	34	10.1880E+040.0000E+00	10.1880E+040.0000E+00	0.1880E+04	0.28	1	0.014653	0.985347	0.98535	671.78	0	1	343339		0.05
A2	35	10.2282E+040.0000E+00	10.2282E+040.0000E+00	0.2282E+04	0.28	1	0.014724	0.985276	0.98528	671.74	0	1	416670		0.05
A2	36	10.2768E+040.0000E+00	10.2768E+040.0000E+00	0.2768E+04	0.28	1	0.014584	0.985416	0.98542	671.71	0	1	505530		0.05
A2	37	10.3358E+040.0000E+00	10.3358E+040.0000E+00	0.3358E+04	0.28	1	0.014549	0.985451	0.98545	671.67	0	1	613288		0.05
A2	38	10.4072E+040.0000E+00	10.4072E+040.0000E+00	0.4072E+04	0.28	1	0.014505	0.985495	0.9855	671.63	0	1	743716		0.05
A2	39	10.4937E+040.0000E+00	10.4937E+040.0000E+00	0.4937E+04	0.28	1	0.014185	0.985815	0.98581	671.59	1.1229e-12	1	902223		0.05
A2	40	10.5983E+040.0000E+00	10.5983E+040.0000E+00	0.5983E+04	0.28	1	0.014027	0.985973	0.98597	671.55	3.5788e-11	1	1.09366e+06		0.05
A2	41	10.7250E+040.0000E+00	10.7250E+040.0000E+00	0.7250E+04	0.28	1	0.013996	0.986004	0.986	671.51	0.00015044	0.99985	1.32507e+06		0.05
A2	42	10.8784E+040.0000E+00	10.8784E+040.0000E+00	0.8784E+04	0.28	1	0	1	0.72024	671.47	0.0042993	0.995701	1.18436e+06		0.05
A2	43	10.1064E+050.0000E+00	10.1064E+050.0000E+00	0.1064E+05	0.28	1	0	1	0.53843	671.42	0.0043672	0.995633	1.07231e+06		0.05
A2	44	10.1289E+050.0000E+00	10.1289E+050.0000E+00	0.1289E+05	0.28	1	0	1	0.51359	671.34	0.0043673	0.995633	1.23899e+06		0.05
A2	45	10.1560E+050.0000E+00	10.1560E+050.0000E+00	0.1560E+05	0.28	1	0	1	0.50841	671.25	0.0043669	0.995633	1.48416e+06		0.05
A2	46	10.1889E+050.0000E+00	10.1889E+050.0000E+00	0.1889E+05	0.28	1	0	1	0.50654	671.15	0.0043665	0.995633	1.79029e+06		0.05
A2	47	10.2287E+050.0000E+00	10.2287E+050.0000E+00	0.2287E+05	0.28	1	0	1	0.50565	671.05	0.004366	0.995634	2.16336e+06		0.05
A2	48	10.2768E+050.0000E+00	10.2768E+050.0000E+00	0.2768E+05	0.28	1	0	1	0.50513	670.95	0.0043656	0.995634	2.61527e+06		0.05
A2	49	10.3350E+050.0000E+00	10.3350E+050.0000E+00	0.3350E+05	0.28	1	0	1	0.5048	670.84	0.0043652	0.995635	3.16258e+06		0.05
A2	50	10.4055E+050.0000E+00	10.4055E+050.0000E+00	0.4055E+05	0.28	1	0	1	0.50458	670.73	0.0043647	0.995635	3.82584e+06		0.05
A2	51	10.4907E+050.0000E+00	10.4907E+050.0000E+00	0.4907E+05	0.28	1	0	1	0.50443	670.62	0.0043643	0.995636	4.62756e+06		0.05
A2	52	10.5937E+050.0000E+00	10.5937E+050.0000E+00	0.5937E+05	0.28	1	0	1	0.50432	670.51	0.0043638	0.995636	5.59677e+06		0.05
A2	53	10.7183E+050.0000E+00	10.7183E+050.0000E+00	0.7183E+05	0.28	1	0	1	0.50424	670.39	0.0043633	0.995637	6.76908e+06		0.05
A2	54	10.8691E+050.0000E+00	10.8691E+050.0000E+00	0.8691E+05	0.28	1	0	1	0.50416	670.26	0.0043628	0.995637	8.1873e+06		0.05
A2	55	10.1051E+060.0000E+00	10.1051E+060.0000E+00	0.1051E+06	0.28	1	0	1	0.50407	670.14	0.0043623	0.995638	9.89734e+06		0.05
A2	56	10.1272E+060.0000E+00	10.1272E+060.0000E+00	0.1272E+06	0.28	1	0	1	0.50396	670.01	0.0043618	0.995638	1.19736e+07		0.05
A2	57	10.1539E+060.0000E+00	10.1539E+060.0000E+00	0.1539E+06	0.28	1	0	1	0.50382	669.88	0.0043613	0.995639	1.44801e+07		0.05
A2	58	10.1861E+060.0000E+00	10.1861E+060.0000E+00	0.1861E+06	0.28	1	0	1	0.50362	669.74	0.0043607	0.995639	1.74991e+07		0.05
A2	59	10.2251E+060.0000E+00	10.2251E+060.0000E+00	0.2251E+06	0.28	1	0	1	0.50336	669.6	0.0043602	0.99564	2.1151e+07		0.05
A2	60	10.2723E+060.0000E+00	10.2723E+060.0000E+00	0.2723E+06	0.28	1	0	1	0.50303	669.46	0.0043596	0.99564	2.55639e+07		0.05
A2	61	10.3293E+060.0000E+00	10.3293E+060.0000E+00	0.3293E+06	0.28	1	0	1	0.50261	669.31	0.004359	0.995641	3.08824e+07		0.05
A2	62	10.3983E+060.0000E+00	10.3983E+060.0000E+00	0.3983E+06	0.28	1	0	1	0.50207	669.15	0.0043584	0.995642	3.73043e+07		0.05
A2	63	10.4817E+060.0000E+00	10.4817E+060.0000E+00	0.4817E+06	0.28	1	0	1	0.50139	669	0.0043578	0.995642	4.50443e+07		0.05
A2	64	10.5826E+060.0000E+00	10.5826E+060.0000E+00	0.5826E+06	0.28	1	0	1	0.50055	668.83	0.0043571	0.995643	5.43745e+07		0.05
A2	65	10.7046E+060.0000E+00	10.7046E+060.0000E+00	0.7046E+06	0.28	1	0	1	0.49949	668.66	0.0043564	0.995644	6.5605e+07		0.05
A2	66	10.8521E+060.0000E+00	10.8521E+060.0000E+00	0.8521E+06	0.28	1	0	1	0.49809	668.48	0.0043557	0.995644	7.9095e+07		0.05
A2	67	10.1030E+070.0000E+00	10.1030E+070.0000E+00	0.1030E+07	0.28	1	0	1	0.49628	668.29	0.004355	0.995645	9.52339e+07		0.05
A2	68	10.1246E+070.0000E+00	10.1246E+070.0000E+00	0.1246E+07	0.28	1	0	1	0.49389	668.09	0.0043542	0.995646	1.14616e+08		0.05
A2	69	10.1507E+070.0000E+00	10.1507E+070.0000E+00	0.1507E+07	0.28	1	0	1	0.4906	667.88	0.0043534	0.995647	1.37658e+08		0.05
A2	70	10.1822E+070.0000E+00	10.1822E+070.0000E+00	0.1822E+07	0.28	1	0	1	0.48603	667.65	0.0043525	0.995648	1.64825e+08		0.05
A2	71	10.2204E+070.0000E+00	10.2204E+070.0000E+00	0.2204E+07	0.28	1	0	1	0.47957	667.41	0.0043515	0.995649	1.96662e+08		0.05
A2	72	10.2665E+070.0000E+00	10.2665E+070.0000E+00	0.2665E+07	0.28	1	0	1	0.47026	667.15	0.0043505	0.995649	2.3309e+08		0.05
A2	73	10.3222E+070.0000E+00	10.3222E+070.0000E+00	0.3222E+07	0.28	1	0	1	0.45628	666.87	0.0043494	0.995651	2.73315e+08		0.05
A2	74	10.3896E+070.0000E+00	10.3896E+070.0000E+00	0.3896E+07	0.28	1	0	1	0.43401	666.57	0.0043482	0.995652	3.14217e+08		0.05
A2	75	10.4711E+070.0000E+00	10.4711E+070.0000E+00	0.4711E+07	0.28	1	0	1	0.39705	666.23	0.0043469	0.995653	3.47415e+08		0.05
A2	76	10.5697E+070.0000E+00	10.5697E+070.0000E+00	0.5697E+07	0.28	1	0	1	0.33097	665.86	0.0043454	0.995655	3.50013e+08		0.05
A2	77	10.6889E+070.0000E+00	10.6889E+070.0000E+00	0.6889E+07	0.28	1	0	1	0.19206	665.41	0.0043436	0.995656	2.45443e+08		0.05
A2	78	10.8330E+070.0000E+00	10.8330E+070.0000E+00	0.8330E+07	0.28	1	0	1	0	0	1	0	0		0.05
A2	79	10.1007E+080.0000E+00	10.1007E+080.0000E+00	0.1007E+08	0.28	1	0	1	0	0	1	0	0		0.05
A2	80	10.1218E+080.0000E+00	10.1218E+080.0000E+00	0.1218E+08	0.28	1	0	1	0	0	1	0	0		0.05
A2	81	10.1473E+080.0000E+00	10.1473E+080.0000E+00	0.1473E+08	0.28	1	0	1	0	0	1	0	0		0.05
A2	82	10.1781E+080.0000E+00	10.1781E+080.0000E+00	0.1781E+08	0.28	1	0	1	0	0	1	0	0		0.05
A2	83	10.2153E+080.0000E+00	10.2153E+080.0000E+00	0.2153E+08	0.28	1	0	1	0	0	1	0	0		0.05
A2	84	10.2603E+080.0000E+00	10.2603E+080.0000E+00	0.2603E+08	0.28	1	0	1	0	0	1	0	0		0.05
A2	85	10.3148E+080.0000E+00	10.3148E+080.0000E+00	0.3148E+08	0.28	1	0	1	0	0	1	0	0		0.05
A2	86	10.3806E+080.0000E+00	10.3806E+080.0000E+00	0.3806E+08	0.28	1	0	1	0	0	1	0	0		0.05
A2	87	10.4602E+080.0000E+00	10.4602E+080.0000E+00	0.4602E+08	0.28	1	0	1	0	0	1	0	0		0.05
A2	88	10.5565E+080.0000E+00	10.5565E+080.0000E+00	0.5565E+08	0.28	1	0	1	0	0	1	0	0		0.05
A2	89	10.6728E+080.0000E+00	10.6728E+080.0000E+00	0.6728E+08	0.28	1	0	1	0	0	1	0	0		0.05
A2	90	10.8136E+080.0000E+00	10.8136E+080.0000E+00	0.8136E+08	0.28	1	0	1	0	0	1	0	0		0.05
A2	91	10.9837E+080.0000E+00	10.9837E+080.0000E+00	0.9837E+08	0.28	1	0	1	0	0	1	0	0		0.05
A2	92	10.1189E+090.0000E+00	10.1189E+090.0000E+00	0.1189E+09	0.28	1	0	1	0	0	1	0	0		0.05
A2	93	10.1438E+090.0000E+00	10.1438E+090.0000E+00	0.1438E+09	0.28	1	0	1	0	0	1	0	0		0.05
A2	94	10.1739E+090.0000E+00	10.1739E+090.0000E+00	0.1739E+09	0.28	1	0	1	0	0	1	0	0		0.05
A2	95	10.2103E+090.0000E+00	10.2103E+090.0000E+00	0.2103E+09	0.28	1	0	1	0	0	1	0	0		0.05
A2	96	10.2542E+090.0000E+00	10.2542E+090.0000E+00	0.2542E+09	0.28	1	0	1	0	0	1	0	0		0.05
A2	97	10.3074E+090.0000E+00	10.3074E+090.0000E+00	0.3074E+09	0.28	1	0	1	0	0	1	0	0		0.05
A2	98	10.3717E+090.0000E+00	10.3717E+090.0000E+00	0.3717E+09	0.28	1	0	1	0	0	1	0	0		0.05
A2	99	10.4494E+090.0000E+00	10.4494E+090.0000E+00	0.4494E+09	0.28	1	0	1	0	0	1	0	0		0.05
A21	0	10.5434E+090.0000E+00	10.5434E+090.0000E+00	0.5434E+09	0.28	1	0	1	0	0	1	0	0		0.05
A3	1	10.1767E+000.0000E+00	10.1767E+000.0000E+00	0.1767E+00	0.28	1	0.030587	0.969413	0.96941	671.71	0	1	31.2315		0.05
A3	2	10.6023E+000.0000E+00	10.6023E+000.0000E+00	0.6023E+00	0.28	1	0.019125	0.980875	0.98087	671.34	0	1	108.928		0.05
A3	3	10.1156E+010.0000E+00	10.1156E+010.0000E+00	0.1156E+01	0.28	1	0.017403	0.982597	0.9826	671.14	0	1	209.74		0.05
A3	4	10.1867E+010.0000E+00	10.1867E+010.0000E+00	0.1867E+01	0.28	1	0.016785	0.983215	0.98321	671.01	0	1	339.099		0.05
A3	5	10.2774E+010.0000E+00	10.2774E+010.0000E+00	0.2774E+01	0.28	1	0.016355	0.983645	0.98365	670.9	0	1	504.198		0.05
A3	6	10.3922E+010.0000E+00	10.3922E+010.0000E+00	0.3922E+01	0.28	1	0.015931	0.984069	0.98407	670.81	0	1	713.373		0.05
A3	7	10.5367E+010.0000E+00	10.5367E+010.0000E+00	0.5367E+01	0.28	1	0.015882	0.984118	0.98412	670.73	0	1	976.186		0.05
A3	8	10.7177E+010.0000E+00	10.7177E+010.0000E+00	0.7177E+01	0.28	1	0.015776	0.984224	0.98422	670.66	0	1	1305.54		0.05
A3	9	10.9433E+010.0000E+00	10.9433E+010.0000E+00	0.9433E+01	0.28	1	0.0156	0.9844	0.9844	670.6	0	1	1716.38		0.05
A3	10	10.1224E+020.0000E+00	10.1224E+020.0000E+00	0.1224E+02	0.28	1	0.015458	0.984542	0.98454	670.54	0	1	2227.57		0.05
A3	11	10.1571E+020.0000E+00	10.1571E+020.0000E+00	0.1571E+02	0.28	1	0.015507	0.984493	0.98449	670.48	0	1	2858.54		0.05
A3	12	10.2000E+020.0000E+00	10.2000E+020.0000E+00	0.2000E+02	0.28	1	0.01548	0.98452	0.98452	670.43	0	1	3639.07		0.05
A3	13	10.2528E+020.0000E+00	10.2528E+020.0000E+00	0.2528E+02	0.28	1	0.01529	0.98471	0.98471	670.38	0	1	4601.22		0.05
A3	14	10.3178E+020.0000E+00	10.3178E+020.0000E+00	0.3178E+02	0.28	1	0.015377	0.984623	0.98462	670.33	0	1	5782.81		0.05
A3	15	10.3976E+020.0000E+00	10.3976E+020.0000E+00	0.3976E+02	0.28	1	0.015362	0.984638	0.98464	670.29	0	1	7234.71		0.05
A3	16	10.4955E+020.0000E+00	10.4955E+020.0000E+00	0.4955E+02	0.28	1	0.015143	0.984857	0.98486	670.24	0	1	9019.44		0.05
A3	17	10.6152E+020.0000E+00	10.6152E+020.0000E+00	0.6152E+02	0.28	1	0.015325	0.984675	0.98467	670.2	0	1	11193.4		0.05
A3	18	10.7616E+020.0000E+00	10.7616E+020.0000E+00	0.7616E+02	0.28	1	0.015322	0.984678	0.98468	670.16	0	1	13856.5		0.05
A3	19	10.9404E+020.0000E+00	10.9404E+020.0000E+00	0.9404E+02	0.28	1	0.015077	0.984923	0.98492	670.12	0	1	17117		0.05
A3	20	10.1159E+030.0000E+00	10.1159E+030.0000E+00	0.1159E+03	0.28	1	0.015428	0.984572	0.98457	670.08	0	1	21079.6		0.05
A3	21	10.1424E+030.0000E+00	10.1424E+030.0000E+00	0.1424E+03	0.28	1	0.015174	0.984826	0.98483	670.04	0	1	25911.3		0.05
A3	22	10.1748E+030.0000E+00	10.1748E+030.0000E+00	0.1748E+03	0.28	1	0.015234	0.984766	0.98477	670	0	1	31801.1		0.05
A3	23	10.2142E+030.0000E+00	10.2142E+030.0000E+00	0.2142E+03	0.28	1	0.015051	0.984949	0.98495	669.96	0	1	38981.1		0.05
A3	24	10.2622E+030.0000E+00	10.2622E+030.0000E+00	0.2622E+03	0.28	1	0.015261	0.984739	0.98474	669.92	0	1	47693.2		0.05
A3	25	10.3204E+030.0000E+00	10.3204E+030.0000E+00	0.3204E+03	0.28	1	0.015206	0.984794	0.98479	669.88	0	1	58282.3		0.05
A3	26	10.3912E+030.0000E+00	10.3912E+030.0000E+00	0.3912E+03	0.28	1	0.015205	0.984795	0.9848	669.84	0	1	71157.7		0.05
A3	27	10.4772E+030.0000E+00	10.4772E+030.0000E+00	0.4772E+03	0.28	1	0.015171	0.984829	0.98483	669.81	0	1	86802.5		0.05
A3	28	10.5816E+030.0000E+00	10.5816E+030.0000E+00	0.5816E+03	0.28	1	0.015231	0.984769	0.98477	669.77	0	1	105774		0.05
A3	29	10.7082E+030.0000E+00	10.7082E+030.0000E+00	0.7082E+03	0.28	1	0.015212	0.984788	0.98479	669.73	0	1	128795		0.05
A3	30	10.8619E+030.0000E+00	10.8619E+030.0000E+00	0.8619E+03	0.28	1	0.014899	0.985101	0.9851	669.7	0	1	156840		0.05
A3	31	10.1048E+040.0000E+00	10.1048E+040.0000E+00	0.1048E+04	0.28	1	0.015314	0.984686	0.98469	669.66	0	1	190533		0.05
A3	32	10.1274E+040.0000E+00	10.1274E+040.0000E+00	0.1274E+04	0.28	1	0.01495	0.98505	0.98505	669.62	0	1	231778		0.05
A3	33	10.1548E+040.0000E+00	10.1548E+040.0000E+00	0.1548E+04	0.28	1	0.015202	0.984798	0.9848	669.59	0	1	281471		0.05
A3	34	10.1880E+040.0000E+00	10.1880E+040.0000E+00	0.1880E+04	0.28	1	0.014978	0.985022	0.98502	669.55	0	1	341971		0.05
A3	35	10.2282E+040.0000E+00	10.2282E+040.0000E+00	0.2282E+04	0.28	1	0.014896	0.985104	0.9851	669.52	0	1	415145		0.05
A3	36	10.2768E+040.0000E+00	10.2768E+040.0000E+00	0.2768E+04	0.28	1	0.014816	0.985184	0.98518	669.48	0	1	503610		0.05
A3	37	10.3358E+040.0000E+00	10.3358E+040.0000E+00	0.3358E+04	0.28	1	0.014954	0.985046	0.98505	669.44	0	1	610752		0.05
A3	38	10.4072E+040.0000E+00	10.4072E+040.0000E+00	0.4072E+04	0.28	1	0.014584	0.985416	0.98542	669.41	0	1	741138		0.05
A3	39	10.4937E+040.0000E+00	10.4937E+040.0000E+00	0.4937E+04	0.28	1	0.014461	0.985539	0.98554	669.37	2.494e-11	1	898743		0.05
A3	40	10.5983E+040.0000E+00	10.5983E+040.0000E+00	0.5983E+04	0.28	1	0.014388	0.985612	0.98561	669.33	6.3196e-10	1	1.08925e+06		0.05
A3	41	10.7250E+040.0000E+00	10.7250E+040.0000E+00	0.7250E+04	0.28	1	0.014216	0.985784	0.98578	669.29	0.002129	0.997871	1.31749e+06		0.05
A3	42	10.8784E+040.0000E+00	10.8784E+040.0000E+00	0.8784E+04	0.28	1	0	1	0.64171	669.25	0.0044019	0.995598	1.05163e+06		0.05
A3	43	10.1064E+050.0000E+00	10.1064E+050.0000E+00	0.1064E+05	0.28	1	0	1	0.52198	669.21	0.004422	0.995578	1.03608e+06		0.05
A3	44	10.1289E+050.0000E+00	10.1289E+050.0000E+00	0.1289E+05	0.28	1	0	1	0.49998	669.13	0.0044218	0.995578	1.20212e+06		0.05
A3	45	10.1560E+050.0000E+00	10.1560E+050.0000E+00	0.1560E+05	0.28	1	0	1	0.49328	669.04	0.0044214	0.995579	1.43517e+06		0.05
A3	46	10.1889E+050.0000E+00	10.1889E+050.0000E+00	0.1889E+05	0.28	1	0	1	0.49027	668.94	0.0044209	0.995579	1.72698e+06		0.05
A3	47	10.2287E+050.0000E+00	10.2287E+050.0000E+00	0.2287E+05	0.28	1	0	1	0.48868	668.84	0.0044205	0.995579	2.08376e+06		0.05
A3	48	10.2768E+050.0000E+00	10.2768E+050.0000E+00	0.2768E+05	0.28	1	0	1	0.48777	668.74	0.0044201	0.99558	2.51694e+06		0.05
A3	49	10.3350E+050.0000E+00	10.3350E+050.0000E+00	0.3350E+05	0.28	1	0	1	0.4872	668.64	0.0044196	0.99558	3.04214e+06		0.05
A3	50	10.4055E+050.0000E+00	10.4055E+050.0000E+00	0.4055E+05	0.28	1	0	1	0.48685	668.53	0.0044192	0.995581	3.6791e+06		0.05
A3	51	10.4907E+050.0000E+00	10.4907E+050.0000E+00	0.4907E+05	0.28	1	0	1	0.48663	668.42	0.0044187	0.995581	4.44938e+06		0.05
A3	52	10.5937E+050.0000E+00	10.5937E+050.0000E+00	0.5937E+05	0.28	1	0	1	0.48649	668.3	0.0044182	0.995582	5.38081e+06		0.05
A3	53	10.7183E+050.0000E+00	10.7183E+050.0000E+00	0.7183E+05	0.28	1	0	1	0.48641	668.18	0.0044177	0.995582	6.50784e+06		0.05
A3	54	10.8691E+050.0000E+00	10.8691E+050.0000E+00	0.8691E+05	0.28	1	0	1	0.48634	668.05	0.0044172	0.995583	7.87144e+06		0.05
A3	55	10.1051E+060.0000E+00	10.1051E+060.0000E+00	0.1051E+06	0.28	1	0	1	0.48627	667.93	0.0044167	0.995583	9.51583e+06		0.05
A3	56	10.1272E+060.0000E+00	10.1272E+060.0000E+00	0.1272E+06	0.28	1	0	1	0.48618	667.79	0.0044161	0.995584	1.15122e+07		0.05
A3	57	10.1539E+060.0000E+00	10.1539E+060.0000E+00	0.1539E+06	0.28	1	0	1	0.48604	667.66	0.0044156	0.995584	1.3922e+07		0.05
A3	58	10.1861E+060.0000E+00	10.1861E+060.0000E+00	0.1861E+06	0.28	1	0	1	0.48584	667.52	0.004415	0.995585	1.68244e+07		0.05
A3	59	10.2251E+060.0000E+00	10.2251E+060.0000E+00	0.2251E+06	0.28	1	0	1	0.48556	667.38	0.0044145	0.995586	2.03343e+07		0.05
A3	60	10.2723E+060.0000E+00	10.2723E+060.0000E+00	0.2723E+06	0.28	1	0	1	0.4852	667.23	0.0044139	0.995586	2.45743e+07		0.05
A3	61	10.3293E+060.0000E+00	10.3293E+060.0000E+00	0.3293E+06	0.28	1	0	1	0.48471	667.08	0.0044133	0.995587	2.96817e+07		0.05
A3	62	10.3983E+060.0000E+00	10.3983E+060.0000E+00	0.3983E+06	0.28	1	0	1	0.48405	666.92	0.0044127	0.995587	3.58436e+07		0.05
A3	63	10.4817E+060.0000E+00	10.4817E+060.0000E+00	0.4817E+06	0.28	1	0	1	0.48317	666.76	0.004412	0.995588	4.32597e+07		0.05
A3	64	10.5826E+060.0000E+00	10.5826E+060.0000E+00	0.5826E+06	0.28	1	0	1	0.48199	666.59	0.0044114	0.995589	5.21801e+07		0.05
A3	65	10.7046E+060.0000E+00	10.7046E+060.0000E+00	0.7046E+06	0.28	1	0	1	0.4804	666.42	0.0044107	0.995589	6.28828e+07		0.05
A3	66	10.8521E+060.0000E+00	10.8521E+060.0000E+00	0.8521E+06	0.28	1	0	1	0.47811	666.24	0.0044099	0.99559	7.56637e+07		0.05
A3	67	10.1030E+070.0000E+00	10.1030E+070.0000E+00	0.1030E+07	0.28	1	0	1	0.4748	666.05	0.0044092	0.995591	9.08016e+07		0.05
A3	68	10.1246E+070.0000E+00	10.1246E+070.0000E+00	0.1246E+07	0.28	1	0	1	0.46998	665.84	0.0044084	0.995592	1.08694e+08		0.05
A3	69	10.1507E+070.0000E+00	10.1507E+070.0000E+00	0.1507E+07	0.28	1	0	1	0.46277	665.63	0.0044075	0.995592	1.29405e+08		0.05
A3	70	10.1822E+070.0000E+00	10.1822E+070.0000E+00	0.1822E+07	0.28	1	0	1	0.45163	665.4	0.0044066	0.995593	1.52635e+08		0.05
A3	71	10.2204E+070.0000E+00	10.2204E+070.0000E+00	0.2204E+07	0.28	1	0	1	0.43394	665.16	0.0044057	0.995594	1.7734e+08		0.05
A3	72	10.2665E+070.0000E+00	10.2665E+070.0000E+00	0.2665E+07	0.28	1	0	1	0.40493	664.89	0.0044046	0.995595	2.00017e+08		0.05
A3	73	10.3222E+070.0000E+00	10.3222E+070.0000E+00	0.3222E+07	0.28	1	0	1	0.35709	664.6	0.0044035	0.995596	2.1316e+08		0.05
A3	74	10.3896E+070.0000E+00	10.3896E+070.0000E+00	0.3896E+07	0.28	1	0	1	0.27155	664.31	0.0044023	0.995598	1.95921e+08		0.05
A3	75	10.4711E+070.0000E+00	10.4711E+070.0000E+00	0.4711E+07	0.28	1	0	1	0.11843	663.96	0.0044009	0.995599	1.03266e+08		0.05
A3	76	10.5697E+070.0000E+00	10.5697E+070.0000E+00	0.5697E+07	0.28	1	0	1	0	0	1	0	0		0.05
A3	77	10.6889E+070.0000E+00	10.6889E+070.0000E+00	0.6889E+07	0.28	1	0	1	0	0	1	0	0		0.05
A3	78	10.8330E+070.0000E+00	10.8330E+070.0000E+00	0.8330E+07	0.28	1	0	1	0	0	1	0	0		0.05
A3	79	10.1007E+080.0000E+00	10.1007E+080.0000E+00	0.1007E+08	0.28	1	0	1	0	0	1	0	0		0.05
A3	80	10.1218E+080.0000E+00	10.1218E+080.0000E+00	0.1218E+08	0.28	1	0	1	0	0	1	0	0		0.05
A3	81	10.1473E+080.0000E+00	10.1473E+080.0000E+00	0.1473E+08	0.28	1	0	1	0	0	1	0	0		0.05
A3	82	10.1781E+080.0000E+00	10.1781E+080.0000E+00	0.1781E+08	0.28	1	0	1	0	0	1	0	0		0.05
A3	83	10.2153E+080.0000E+00	10.2153E+080.0000E+00	0.2153E+08	0.28	1	0	1	0	0	1	0	0		0.05
A3	84	10.2603E+080.0000E+00	10.2603E+080.0000E+00	0.2603E+08	0.28	1	0	1	0	0	1	0	0		0.05
A3	85	10.3148E+080.0000E+00	10.3148E+080.0000E+00	0.3148E+08	0.28	1	0	1	0	0	1	0	0		0.05
A3	86	10.3806E+080.0000E+00	10.3806E+080.0000E+00	0.3806E+08	0.28	1	0	1	0	0	1	0	0		0.05
A3	87	10.4602E+080.0000E+00	10.4602E+080.0000E+00	0.4602E+08	0.28	1	0	1	0	0	1	0	0		0.05
A3	88	10.5565E+080.0000E+00	10.5565E+080.0000E+00	0.5565E+08	0.28	1	0	1	0	0	1	0	0		0.05
A3	89	10.6728E+080.0000E+00	10.6728E+080.0000E+00	0.6728E+08	0.28	1	0	1	0	0	1	0	0		0.05
A3	90	10.8136E+080.0000E+00	10.8136E+080.0000E+00	0.8136E+08	0.28	1	0	1	0	0	1	0	0		0.05
A3	91	10.9837E+080.0000E+00	10.9837E+080.0000E+00	0.9837E+08	0.28	1	0	1	0	0	1	0	0		0.05
A3	92	10.1189E+090.0000E+00	10.1189E+090.0000E+00	0.1189E+09	0.28	1	0	1	0	0	1	0	0		0.05
A3	93	10.1438E+090.0000E+00	10.1438E+090.0000E+00	0.1438E+09	0.28	1	0	1	0	0	1	0	0		0.05
A3	94	10.1739E+090.0000E+00	10.1739E+090.0000E+00	0.1739E+09	0.28	1	0	1	0	0	1	0	0		0.05
A3	95	10.2103E+090.0000E+00	10.2103E+090.0000E+00	0.2103E+09	0.28	1	0	1	0	0	1	0	0		0.05
A3	96	10.2542E+090.0000E+00	10.2542E+090.0000E+00	0.2542E+09	0.28	1	0	1	0	0	1	0	0		0.05
A3	97	10.3074E+090.0000E+00	10.3074E+090.0000E+00	0.3074E+09	0.28	1	0	1	0	0	1	0	0		0.05
A3	98	10.3717E+090.0000E+00	10.3717E+090.0000E+00	0.3717E+09	0.28	1	0	1	0	0	1	0	0		0.05
A3	99	10.4494E+090.0000E+00	10.4494E+090.0000E+00	0.4494E+09	0.28	1	0	1	0	0	1	0	0		0.05
A31	0	10.5434E+090.0000E+00	10.5434E+090.0000E+00	0.5434E+09	0.28	1	0	1	0	0	1	0	0		0.05
A4	1	10.1767E+000.0000E+00	10.1767E+000.0000E+00	0.1767E+00	0.28	1	0.030625	0.969375	0.96938	669.51	0	1	31.127		0.05
A4	2	10.6023E+000.0000E+00	10.6023E+000.0000E+00	0.6023E+00	0.28	1	0.019157	0.980843	0.98084	669.14	0	1	108.564		0.05
A4	3	10.1156E+010.0000E+00	10.1156E+010.0000E+00	0.1156E+01	0.28	1	0.017353	0.982647	0.98265	668.94	0	1	209.074		0.05
A4	4	10.1867E+010.0000E+00	10.1867E+010.0000E+00	0.1867E+01	0.28	1	0.016832	0.983168	0.98317	668.8	0	1	337.952		0.05
A4	5	10.2774E+010.0000E+00	10.2774E+010.0000E+00	0.2774E+01	0.28	1	0.016301	0.983699	0.9837	668.69	0	1	502.59		0.05
A4	6	10.3922E+010.0000E+00	10.3922E+010.0000E+00	0.3922E+01	0.28	1	0.016038	0.983962	0.98396	668.6	0	1	710.866		0.05
A4	7	10.5367E+010.0000E+00	10.5367E+010.0000E+00	0.5367E+01	0.28	1	0.015849	0.984151	0.98415	668.52	0	1	973.032		0.05
A4	8	10.7177E+010.0000E+00	10.7177E+010.0000E+00	0.7177E+01	0.28	1	0.015793	0.984207	0.98421	668.45	0	1	1301.2		0.05
A4	9	10.9433E+010.0000E+00	10.9433E+010.0000E+00	0.9433E+01	0.28	1	0.015607	0.984393	0.98439	668.39	0	1	1710.7		0.05
A4	10	10.1224E+020.0000E+00	10.1224E+020.0000E+00	0.1224E+02	0.28	1	0.015367	0.984633	0.98463	668.33	0	1	2220.64		0.05
A4	11	10.1571E+020.0000E+00	10.1571E+020.0000E+00	0.1571E+02	0.28	1	0.01562	0.98438	0.98438	668.27	0	1	2848.47		0.05
A4	12	10.2000E+020.0000E+00	10.2000E+020.0000E+00	0.2000E+02	0.28	1	0.015449	0.984551	0.98455	668.22	0	1	3627.3		0.05
A4	13	10.2528E+020.0000E+00	10.2528E+020.0000E+00	0.2528E+02	0.28	1	0.015355	0.984645	0.98465	668.17	0	1	4585.47		0.05
A4	14	10.3178E+020.0000E+00	10.3178E+020.0000E+00	0.3178E+02	0.28	1	0.015375	0.984625	0.98462	668.12	0	1	5763.76		0.05
A4	15	10.3976E+020.0000E+00	10.3976E+020.0000E+00	0.3976E+02	0.28	1	0.015454	0.984546	0.98455	668.07	0	1	7209.42		0.05
A4	16	10.4955E+020.0000E+00	10.4955E+020.0000E+00	0.4955E+02	0.28	1	0.015035	0.984965	0.98497	668.03	0	1	8991.69		0.05
A4	17	10.6152E+020.0000E+00	10.6152E+020.0000E+00	0.6152E+02	0.28	1	0.015324	0.984676	0.98468	667.99	0	1	11156.6		0.05
A4	18	10.7616E+020.0000E+00	10.7616E+020.0000E+00	0.7616E+02	0.28	1	0.015436	0.984564	0.98456	667.94	0	1	13807.3		0.05
A4	19	10.9404E+020.0000E+00	10.9404E+020.0000E+00	0.9404E+02	0.28	1	0.015125	0.984875	0.98488	667.9	0	1	17058.7		0.05
A4	20	10.1159E+030.0000E+00	10.1159E+030.0000E+00	0.1159E+03	0.28	1	0.015371	0.984629	0.98463	667.86	0	1	21012.3		0.05
A4	21	10.1424E+030.0000E+00	10.1424E+030.0000E+00	0.1424E+03	0.28	1	0.015135	0.984865	0.98486	667.82	0	1	25827.3		0.05
A4	22	10.1748E+030.0000E+00	10.1748E+030.0000E+00	0.1748E+03	0.28	1	0.015326	0.984674	0.98467	667.78	0	1	31689.5		0.05
A4	23	10.2142E+030.0000E+00	10.2142E+030.0000E+00	0.2142E+03	0.28	1	0.01508	0.98492	0.98492	667.74	0	1	38849.6		0.05
A4	24	10.2622E+030.0000E+00	10.2622E+030.0000E+00	0.2622E+03	0.28	1	0.015161	0.984839	0.98484	667.7	0	1	47544.8		0.05
A4	25	10.3204E+030.0000E+00	10.3204E+030.0000E+00	0.3204E+03	0.28	1	0.015371	0.984629	0.98463	667.66	0	1	58070		0.05
A4	26	10.3912E+030.0000E+00	10.3912E+030.0000E+00	0.3912E+03	0.28	1	0.015181	0.984819	0.98482	667.63	0	1	70926.1		0.05
A4	27	10.4772E+030.0000E+00	10.4772E+030.0000E+00	0.4772E+03	0.28	1	0.015173	0.984827	0.98483	667.59	0	1	86514.6		0.05
A4	28	10.5816E+030.0000E+00	10.5816E+030.0000E+00	0.5816E+03	0.28	1	0.015229	0.984771	0.98477	667.55	0	1	105423		0.05
A4	29	10.7082E+030.0000E+00	10.7082E+030.0000E+00	0.7082E+03	0.28	1	0.014898	0.985102	0.9851	667.51	0	1	128450		0.05
A4	30	10.8619E+030.0000E+00	10.8619E+030.0000E+00	0.8619E+03	0.28	1	0.015262	0.984738	0.98474	667.48	0	1	156205		0.05
A4	31	10.1048E+040.0000E+00	10.1048E+040.0000E+00	0.1048E+04	0.28	1	0.014671	0.985329	0.98533	667.44	0	1	190149		0.05
A4	32	10.1274E+040.0000E+00	10.1274E+040.0000E+00	0.1274E+04	0.28	1	0.015556	0.984444	0.98444	667.4	0	1	230725		0.05
A4	33	10.1548E+040.0000E+00	10.1548E+040.0000E+00	0.1548E+04	0.28	1	0.01526	0.98474	0.98474	667.37	0	1	280504		0.05
A4	34	10.1880E+040.0000E+00	10.1880E+040.0000E+00	0.1880E+04	0.28	1	0.01507	0.98493	0.98493	667.33	0	1	340775		0.05
A4	35	10.2282E+040.0000E+00	10.2282E+040.0000E+00	0.2282E+04	0.28	1	0.014994	0.985006	0.98501	667.3	0	1	413689		0.05
A4	36	10.2768E+040.0000E+00	10.2768E+040.0000E+00	0.2768E+04	0.28	1	0.014962	0.985038	0.98504	667.26	0	1	501795		0.05
A4	37	10.3358E+040.0000E+00	10.3358E+040.0000E+00	0.3358E+04	0.28	1	0.015073	0.984927	0.98493	667.22	0	1	608579		0.05
A4	38	10.4072E+040.0000E+00	10.4072E+040.0000E+00	0.4072E+04	0.28	1	0.014813	0.985187	0.98519	667.19	0	1	738336		0.05
A4	39	10.4937E+040.0000E+00	10.4937E+040.0000E+00	0.4937E+04	0.28	1	0.014436	0.985564	0.98556	667.15	4.2864e-10	1	895803		0.05
A4	40	10.5983E+040.0000E+00	10.5983E+040.0000E+00	0.5983E+04	0.28	1	0.014898	0.985102	0.9851	667.11	8.751e-09	1	1.08452e+06		0.05
A4	41	10.7250E+040.0000E+00	10.7250E+040.0000E+00	0.7250E+04	0.28	1	0.011906	0.988094	0.97441	667.07	0.0038141	0.996186	1.29882e+06		0.05
A4	42	10.8784E+040.0000E+00	10.8784E+040.0000E+00	0.8784E+04	0.28	1	0	1	0.61644	667.04	0.0044638	0.995536	1.00682e+06		0.05
A4	43	10.1064E+050.0000E+00	10.1064E+050.0000E+00	0.1064E+05	0.28	1	0	1	0.51424	666.99	0.004477	0.995523	1.01727e+06		0.05
A4	44	10.1289E+050.0000E+00	10.1289E+050.0000E+00	0.1289E+05	0.28	1	0	1	0.4913	666.9	0.0044768	0.995523	1.17725e+06		0.05
A4	45	10.1560E+050.0000E+00	10.1560E+050.0000E+00	0.1560E+05	0.28	1	0	1	0.48301	666.81	0.0044763	0.995524	1.40053e+06		0.05
A4	46	10.1889E+050.0000E+00	10.1889E+050.0000E+00	0.1889E+05	0.28	1	0	1	0.47876	666.71	0.0044759	0.995524	1.68072e+06		0.05
A4	47	10.2287E+050.0000E+00	10.2287E+050.0000E+00	0.2287E+05	0.28	1	0	1	0.47631	666.61	0.0044755	0.995525	2.02413e+06		0.05
A4	48	10.2768E+050.0000E+00	10.2768E+050.0000E+00	0.2768E+05	0.28	1	0	1	0.47482	666.51	0.004475	0.995525	2.44181e+06		0.05
A4	49	10.3350E+050.0000E+00	10.3350E+050.0000E+00	0.3350E+05	0.28	1	0	1	0.47389	666.4	0.0044745	0.995525	2.94895e+06		0.05
A4	50	10.4055E+050.0000E+00	10.4055E+050.0000E+00	0.4055E+05	0.28	1	0	1	0.47331	666.29	0.0044741	0.995526	3.5646e+06		0.05
A4	51	10.4907E+050.0000E+00	10.4907E+050.0000E+00	0.4907E+05	0.28	1	0	1	0.47296	666.17	0.0044736	0.995526	4.30959e+06		0.05
A4	52	10.5937E+050.0000E+00	10.5937E+050.0000E+00	0.5937E+05	0.28	1	0	1	0.47275	666.06	0.0044731	0.995527	5.21102e+06		0.05
A4	53	10.7183E+050.0000E+00	10.7183E+050.0000E+00	0.7183E+05	0.28	1	0	1	0.47264	665.94	0.0044726	0.995527	6.30206e+06		0.05
A4	54	10.8691E+050.0000E+00	10.8691E+050.0000E+00	0.8691E+05	0.28	1	0	1	0.47257	665.82	0.004472	0.995528	7.62262e+06		0.05
A4	55	10.1051E+060.0000E+00	10.1051E+060.0000E+00	0.1051E+06	0.28	1	0	1	0.4725	665.69	0.0044715	0.995529	9.21485e+06		0.05
A4	56	10.1272E+060.0000E+00	10.1272E+060.0000E+00	0.1272E+06	0.28	1	0	1	0.47241	665.56	0.004471	0.995529	1.11482e+07		0.05
A4	57	10.1539E+060.0000E+00	10.1539E+060.0000E+00	0.1539E+06	0.28	1	0	1	0.47225	665.43	0.0044704	0.99553	1.34811e+07		0.05
A4	58	10.1861E+060.0000E+00	10.1861E+060.0000E+00	0.1861E+06	0.28	1	0	1	0.472	665.3	0.0044699	0.99553	1.62899e+07		0.05
A4	59	10.2251E+060.0000E+00	10.2251E+060.0000E+00	0.2251E+06	0.28	1	0	1	0.47161	665.16	0.0044693	0.995531	1.96833e+07		0.05
A4	60	10.2723E+060.0000E+00	10.2723E+060.0000E+00	0.2723E+06	0.28	1	0	1	0.47106	665.02	0.0044687	0.995531	2.37778e+07		0.05
A4	61	10.3293E+060.0000E+00	10.3293E+060.0000E+00	0.3293E+06	0.28	1	0	1	0.47024	664.87	0.0044681	0.995532	2.86986e+07		0.05
A4	62	10.3983E+060.0000E+00	10.3983E+060.0000E+00	0.3983E+06	0.28	1	0	1	0.46903	664.71	0.0044675	0.995533	3.46144e+07		0.05
A4	63	10.4817E+060.0000E+00	10.4817E+060.0000E+00	0.4817E+06	0.28	1	0	1	0.46717	664.54	0.0044668	0.995533	4.16856e+07		0.05
A4	64	10.5826E+060.0000E+00	10.5826E+060.0000E+00	0.5826E+06	0.28	1	0	1	0.46431	664.37	0.0044662	0.995534	5.00959e+07		0.05
A4	65	10.7046E+060.0000E+00	10.7046E+060.0000E+00	0.7046E+06	0.28	1	0	1	0.45997	664.19	0.0044654	0.995535	6.00038e+07		0.05
A4	66	10.8521E+060.0000E+00	10.8521E+060.0000E+00	0.8521E+06	0.28	1	0	1	0.45327	664.01	0.0044647	0.995535	7.14886e+07		0.05
A4	67	10.1030E+070.0000E+00	10.1030E+070.0000E+00	0.1030E+07	0.28	1	0	1	0.44234	663.82	0.0044639	0.995536	8.43061e+07		0.05
A4	68	10.1246E+070.0000E+00	10.1246E+070.0000E+00	0.1246E+07	0.28	1	0	1	0.42441	663.61	0.0044631	0.995537	9.7821e+07		0.05
A4	69	10.1507E+070.0000E+00	10.1507E+070.0000E+00	0.1507E+07	0.28	1	0	1	0.39499	663.39	0.0044622	0.995538	1.10074e+08		0.05
A4	70	10.1822E+070.0000E+00	10.1822E+070.0000E+00	0.1822E+07	0.28	1	0	1	0.34782	663.17	0.0044613	0.995539	1.1715e+08		0.05
A4	71	10.2204E+070.0000E+00	10.2204E+070.0000E+00	0.2204E+07	0.28	1	0	1	0.26808	662.92	0.0044604	0.99554	1.09183e+08		0.05
A4	72	10.2665E+070.0000E+00	10.2665E+070.0000E+00	0.2665E+07	0.28	1	0	1	0.14172	662.68	0.0044594	0.995541	6.97669e+07		0.05
A4	73	10.3222E+070.0000E+00	10.3222E+070.0000E+00	0.3222E+07	0.28	1	0	1	0	0	1	0	0		0.05
A4	74	10.3896E+070.0000E+00	10.3896E+070.0000E+00	0.3896E+07	0.28	1	0	1	0	0	1	0	0		0.05
A4	75	10.4711E+070.0000E+00	10.4711E+070.0000E+00	0.4711E+07	0.28	1	0	1	0	0	1	0	0		0.05
A4	76	10.5697E+070.0000E+00	10.5697E+070.0000E+00	0.5697E+07	0.28	1	0	1	0	0	1	0	0		0.05
A4	77	10.6889E+070.0000E+00	10.6889E+070.0000E+00	0.6889E+07	0.28	1	0	1	0	0	1	0	0		0.05
A4	78	10.8330E+070.0000E+00	10.8330E+070.0000E+00	0.8330E+07	0.28	1	0	1	0	0	1	0	0		0.05
A4	79	10.1007E+080.0000E+00	10.1007E+080.0000E+00	0.1007E+08	0.28	1	0	1	0	0	1	0	0		0.05
A4	80	10.1218E+080.0000E+00	10.1218E+080.0000E+00	0.1218E+08	0.28	1	0	1	0	0	1	0	0		0.05
A4	81	10.1473E+080.0000E+00	10.1473E+080.0000E+00	0.1473E+08	0.28	1	0	1	0	0	1	0	0		0.05
A4	82	10.1781E+080.0000E+00	10.1781E+080.0000E+00	0.1781E+08	0.28	1	0	1	0	0	1	0	0		0.05
A4	83	10.2153E+080.0000E+00	10.2153E+080.0000E+00	0.2153E+08	0.28	1	0	1	0	0	1	0	0		0.05
A4	84	10.2603E+080.0000E+00	10.2603E+080.0000E+00	0.2603E+08	0.28	1	0	1	0	0	1	0	0		0.05
A4	85	10.3148E+080.0000E+00	10.3148E+080.0000E+00	0.3148E+08	0.28	1	0	1	0	0	1	0	0		0.05
A4	86	10.3806E+080.0000E+00	10.3806E+080.0000E+00	0.3806E+08	0.28	1	0	1	0	0	1	0	0		0.05
A4	87	10.4602E+080.0000E+00	10.4602E+080.0000E+00	0.4602E+08	0.28	1	0	1	0	0	1	0	0		0.05
A4	88	10.5565E+080.0000E+00	10.5565E+080.0000E+00	0.5565E+08	0.28	1	0	1	0	0	1	0	0		0.05
A4	89	10.6728E+080.0000E+00	10.6728E+080.0000E+00	0.6728E+08	0.28	1	0	1	0	0	1	0	0		0.05
A4	90	10.8136E+080.0000E+00	10.8136E+080.0000E+00	0.8136E+08	0.28	1	0	1	0	0	1	0	0		0.05
A4	91	10.9837E+080.0000E+00	10.9837E+080.0000E+00	0.9837E+08	0.28	1	0	1	0	0	1	0	0		0.05
A4	92	10.1189E+090.0000E+00	10.1189E+090.0000E+00	0.1189E+09	0.28	1	0	1	0	0	1	0	0		0.05
A4	93	10.1438E+090.0000E+00	10.1438E+090.0000E+00	0.1438E+09	0.28	1	0	1	0	0	1	0	0		0.05
A4	94	10.1739E+090.0000E+00	10.1739E+090.0000E+00	0.1739E+09	0.28	1	0	1	0	0	1	0	0		0.05
A4	95	10.2103E+090.0000E+00	10.2103E+090.0000E+00	0.2103E+09	0.28	1	0	1	0	0	1	0	0		0.05
A4	96	10.2542E+090.0000E+00	10.2542E+090.0000E+00	0.2542E+09	0.28	1	0	1	0	0	1	0	0		0.05
A4	97	10.3074E+090.0000E+00	10.3074E+090.0000E+00	0.3074E+09	0.28	1	0	1	0	0	1	0	0		0.05
A4	98	10.3717E+090.0000E+00	10.3717E+090.0000E+00	0.3717E+09	0.28	1	0	1	0	0	1	0	0		0.05
A4	99	10.4494E+090.0000E+00	10.4494E+090.0000E+00	0.4494E+09	0.28	1	0	1	0	0	1	0	0		0.05
A41	0	10.5434E+090.0000E+00	10.5434E+090.0000E+00	0.5434E+09	0.28	1	0	1	0	0	1	0	0		0.05
A5	1	10.1767E+000.0000E+00	10.1767E+000.0000E+00	0.1767E+00	0.28	1	0.030691	0.969309	0.96931	667.34	0	1	31.0218		0.05
A5	2	10.6023E+000.0000E+00	10.6023E+000.0000E+00	0.6023E+00	0.28	1	0.019189	0.980811	0.98081	666.96	0	1	108.203		0.05
A5	3	10.1156E+010.0000E+00	10.1156E+010.0000E+00	0.1156E+01	0.28	1	0.017343	0.982657	0.98266	666.76	0	1	208.397		0.05
A5	4	10.1867E+010.0000E+00	10.1867E+010.0000E+00	0.1867E+01	0.28	1	0.016848	0.983152	0.98315	666.62	0	1	336.838		0.05
A5	5	10.2774E+010.0000E+00	10.2774E+010.0000E+00	0.2774E+01	0.28	1	0.016272	0.983728	0.98373	666.51	0	1	500.982		0.05
A5	6	10.3922E+010.0000E+00	10.3922E+010.0000E+00	0.3922E+01	0.28	1	0.016027	0.983973	0.98397	666.42	0	1	708.563		0.05
A5	7	10.5367E+010.0000E+00	10.5367E+010.0000E+00	0.5367E+01	0.28	1	0.015907	0.984093	0.98409	666.34	0	1	969.743		0.05
A5	8	10.7177E+010.0000E+00	10.7177E+010.0000E+00	0.7177E+01	0.28	1	0.015798	0.984202	0.9842	666.27	0	1	1296.94		0.05
A5	9	10.9433E+010.0000E+00	10.9433E+010.0000E+00	0.9433E+01	0.28	1	0.015597	0.984403	0.9844	666.2	0	1	1705.13		0.05
A5	10	10.1224E+020.0000E+00	10.1224E+020.0000E+00	0.1224E+02	0.28	1	0.015498	0.984502	0.9845	666.14	0	1	2212.78		0.05
A5	11	10.1571E+020.0000E+00	10.1571E+020.0000E+00	0.1571E+02	0.28	1	0.015494	0.984506	0.98451	666.09	0	1	2839.92		0.05
A5	12	10.2000E+020.0000E+00	10.2000E+020.0000E+00	0.2000E+02	0.28	1	0.015467	0.984533	0.98453	666.03	0	1	3615.27		0.05
A5	13	10.2528E+020.0000E+00	10.2528E+020.0000E+00	0.2528E+02	0.28	1	0.015256	0.984744	0.98474	665.98	0	1	4571.32		0.05
A5	14	10.3178E+020.0000E+00	10.3178E+020.0000E+00	0.3178E+02	0.28	1	0.015571	0.984429	0.98443	665.93	0	1	5742.62		0.05
A5	15	10.3976E+020.0000E+00	10.3976E+020.0000E+00	0.3976E+02	0.28	1	0.01542	0.98458	0.98458	665.89	0	1	7186.36		0.05
A5	16	10.4955E+020.0000E+00	10.4955E+020.0000E+00	0.4955E+02	0.28	1	0.015096	0.984904	0.9849	665.84	0	1	8961.02		0.05
A5	17	10.6152E+020.0000E+00	10.6152E+020.0000E+00	0.6152E+02	0.28	1	0.015272	0.984728	0.98473	665.8	0	1	11121.2		0.05
A5	18	10.7616E+020.0000E+00	10.7616E+020.0000E+00	0.7616E+02	0.28	1	0.01508	0.98492	0.98492	665.75	0	1	13772		0.05
A5	19	10.9404E+020.0000E+00	10.9404E+020.0000E+00	0.9404E+02	0.28	1	0.015568	0.984432	0.98443	665.71	0	1	16987.4		0.05
A5	20	10.1159E+030.0000E+00	10.1159E+030.0000E+00	0.1159E+03	0.28	1	0.015274	0.984726	0.98473	665.67	0	1	20947.5		0.05
A5	21	10.1424E+030.0000E+00	10.1424E+030.0000E+00	0.1424E+03	0.28	1	0.015103	0.984897	0.9849	665.63	0	1	25744.5		0.05
A5	22	10.1748E+030.0000E+00	10.1748E+030.0000E+00	0.1748E+03	0.28	1	0.015321	0.984679	0.98468	665.59	0	1	31586.1		0.05
A5	23	10.2142E+030.0000E+00	10.2142E+030.0000E+00	0.2142E+03	0.28	1	0.015229	0.984771	0.98477	665.55	0	1	38710.5		0.05
A5	24	10.2622E+030.0000E+00	10.2622E+030.0000E+00	0.2622E+03	0.28	1	0.015222	0.984778	0.98478	665.51	0	1	47383		0.05
A5	25	10.3204E+030.0000E+00	10.3204E+030.0000E+00	0.3204E+03	0.28	1	0.015266	0.984734	0.98473	665.47	0	1	57891.5		0.05
A5	26	10.3912E+030.0000E+00	10.3912E+030.0000E+00	0.3912E+03	0.28	1	0.015167	0.984833	0.98483	665.44	0	1	70695.2		0.05
A5	27	10.4772E+030.0000E+00	10.4772E+030.0000E+00	0.4772E+03	0.28	1	0.015089	0.984911	0.98491	665.4	0	1	86245.2		0.05
A5	28	10.5816E+030.0000E+00	10.5816E+030.0000E+00	0.5816E+03	0.28	1	0.015281	0.984719	0.98472	665.36	0	1	105066		0.05
A5	29	10.7082E+030.0000E+00	10.7082E+030.0000E+00	0.7082E+03	0.28	1	0.015054	0.984946	0.98495	665.32	0	1	127989		0.05
A5	30	10.8619E+030.0000E+00	10.8619E+030.0000E+00	0.8619E+03	0.28	1	0.015059	0.984941	0.98494	665.29	0	1	155756		0.05
A5	31	10.1048E+040.0000E+00	10.1048E+040.0000E+00	0.1048E+04	0.28	1	0.014268	0.985732	0.98573	665.25	0	1	189680		0.05
A5	32	10.1274E+040.0000E+00	10.1274E+040.0000E+00	0.1274E+04	0.28	1	0.016104	0.983896	0.9839	665.21	0	1	229713		0.05
A5	33	10.1548E+040.0000E+00	10.1548E+040.0000E+00	0.1548E+04	0.28	1	0.01516	0.98484	0.98484	665.18	0	1	279640		0.05
A5	34	10.1880E+040.0000E+00	10.1880E+040.0000E+00	0.1880E+04	0.28	1	0.01499	0.98501	0.98501	665.14	0	1	339711		0.05
A5	35	10.2282E+040.0000E+00	10.2282E+040.0000E+00	0.2282E+04	0.28	1	0.015235	0.984765	0.98476	665.1	0	1	412120		0.05
A5	36	10.2768E+040.0000E+00	10.2768E+040.0000E+00	0.2768E+04	0.28	1	0.015004	0.984996	0.985	665.07	0	1	500106		0.05
A5	37	10.3358E+040.0000E+00	10.3358E+040.0000E+00	0.3358E+04	0.28	1	0.015188	0.984812	0.98481	665.03	0	1	606437		0.05
A5	38	10.4072E+040.0000E+00	10.4072E+040.0000E+00	0.4072E+04	0.28	1	0.014898	0.985102	0.9851	664.99	0	1	735771		0.05
A5	39	10.4937E+040.0000E+00	10.4937E+040.0000E+00	0.4937E+04	0.28	1	0.014578	0.985422	0.98542	664.96	6.3433e-09	1	892607		0.05
A5	40	10.5983E+040.0000E+00	10.5983E+040.0000E+00	0.5983E+04	0.28	1	0.014962	0.985038	0.98504	664.92	1.0489e-07	1	1.08082e+06		0.05
A5	41	10.7250E+040.0000E+00	10.7250E+040.0000E+00	0.7250E+04	0.28	1	0.010663	0.989337	0.96701	664.88	0.0038609	0.996139	1.28628e+06		0.05
A5	42	10.8784E+040.0000E+00	10.8784E+040.0000E+00	0.8784E+04	0.28	1	0	1	0.60907	664.84	0.0045202	0.99548	991442		0.05
A5	43	10.1064E+050.0000E+00	10.1064E+050.0000E+00	0.1064E+05	0.28	1	0	1	0.51022	664.79	0.0045326	0.995467	1.00593e+06		0.05
A5	44	10.1289E+050.0000E+00	10.1289E+050.0000E+00	0.1289E+05	0.28	1	0	1	0.48559	664.71	0.0045323	0.995468	1.15969e+06		0.05
A5	45	10.1560E+050.0000E+00	10.1560E+050.0000E+00	0.1560E+05	0.28	1	0	1	0.47583	664.62	0.0045319	0.995468	1.3751e+06		0.05
A5	46	10.1889E+050.0000E+00	10.1889E+050.0000E+00	0.1889E+05	0.28	1	0	1	0.47035	664.51	0.0045315	0.995468	1.64566e+06		0.05
A5	47	10.2287E+050.0000E+00	10.2287E+050.0000E+00	0.2287E+05	0.28	1	0	1	0.46695	664.41	0.004531	0.995469	1.97769e+06		0.05
A5	48	10.2768E+050.0000E+00	10.2768E+050.0000E+00	0.2768E+05	0.28	1	0	1	0.46475	664.3	0.0045305	0.99547	2.38197e+06		0.05
A5	49	10.3350E+050.0000E+00	10.3350E+050.0000E+00	0.3350E+05	0.28	1	0	1	0.46331	664.19	0.0045301	0.99547	2.87339e+06		0.05
A5	50	10.4055E+050.0000E+00	10.4055E+050.0000E+00	0.4055E+05	0.28	1	0	1	0.46238	664.07	0.0045296	0.99547	3.47048e+06		0.05
A5	51	10.4907E+050.0000E+00	10.4907E+050.0000E+00	0.4907E+05	0.28	1	0	1	0.4618	663.96	0.004529	0.995471	4.19371e+06		0.05
A5	52	10.5937E+050.0000E+00	10.5937E+050.0000E+00	0.5937E+05	0.28	1	0	1	0.46145	663.84	0.0045285	0.995471	5.06923e+06		0.05
A5	53	10.7183E+050.0000E+00	10.7183E+050.0000E+00	0.7183E+05	0.28	1	0	1	0.46123	663.71	0.004528	0.995472	6.12899e+06		0.05
A5	54	10.8691E+050.0000E+00	10.8691E+050.0000E+00	0.8691E+05	0.28	1	0	1	0.46107	663.59	0.0045275	0.995472	7.4118e+06		0.05
A5	55	10.1051E+060.0000E+00	10.1051E+060.0000E+00	0.1051E+06	0.28	1	0	1	0.46089	663.46	0.0045269	0.995473	8.95782e+06		0.05
A5	56	10.1272E+060.0000E+00	10.1272E+060.0000E+00	0.1272E+06	0.28	1	0	1	0.46062	663.33	0.0045264	0.995474	1.0833e+07		0.05
A5	57	10.1539E+060.0000E+00	10.1539E+060.0000E+00	0.1539E+06	0.28	1	0	1	0.46018	663.19	0.0045258	0.995474	1.30916e+07		0.05
A5	58	10.1861E+060.0000E+00	10.1861E+060.0000E+00	0.1861E+06	0.28	1	0	1	0.45944	663.06	0.0045252	0.995475	1.58022e+07		0.05
A5	59	10.2251E+060.0000E+00	10.2251E+060.0000E+00	0.2251E+06	0.28	1	0	1	0.45821	662.92	0.0045247	0.995475	1.90585e+07		0.05
A5	60	10.2723E+060.0000E+00	10.2723E+060.0000E+00	0.2723E+06	0.28	1	0	1	0.4562	662.77	0.004524	0.995476	2.29485e+07		0.05
A5	61	10.3293E+060.0000E+00	10.3293E+060.0000E+00	0.3293E+06	0.28	1	0	1	0.45302	662.62	0.0045234	0.995477	2.75526e+07		0.05
A5	62	10.3983E+060.0000E+00	10.3983E+060.0000E+00	0.3983E+06	0.28	1	0	1	0.44804	662.47	0.0045228	0.995477	3.29521e+07		0.05
A5	63	10.4817E+060.0000E+00	10.4817E+060.0000E+00	0.4817E+06	0.28	1	0	1	0.43983	662.31	0.0045221	0.995478	3.91122e+07		0.05
A5	64	10.5826E+060.0000E+00	10.5826E+060.0000E+00	0.5826E+06	0.28	1	0	1	0.42593	662.15	0.0045215	0.995479	4.57989e+07		0.05
A5	65	10.7046E+060.0000E+00	10.7046E+060.0000E+00	0.7046E+06	0.28	1	0	1	0.40316	661.97	0.0045207	0.995479	5.24142e+07		0.05
A5	66	10.8521E+060.0000E+00	10.8521E+060.0000E+00	0.8521E+06	0.28	1	0	1	0.36797	661.79	0.00452	0.99548	5.78381e+07		0.05
A5	67	10.1030E+070.0000E+00	10.1030E+070.0000E+00	0.1030E+07	0.28	1	0	1	0.30986	661.61	0.0045193	0.995481	5.88567e+07		0.05
A5	68	10.1246E+070.0000E+00	10.1246E+070.0000E+00	0.1246E+07	0.28	1	0	1	0.21971	661.42	0.0045185	0.995482	5.04704e+07		0.05
A5	69	10.1507E+070.0000E+00	10.1507E+070.0000E+00	0.1507E+07	0.28	1	0	1	0.10072	661.23	0.0045178	0.995482	2.79752e+07		0.05
A5	70	10.1822E+070.0000E+00	10.1822E+070.0000E+00	0.1822E+07	0.28	1	0	1	0	0	1	0	0		0.05
A5	71	10.2204E+070.0000E+00	10.2204E+070.0000E+00	0.2204E+07	0.28	1	0	1	0	0	1	0	0		0.05
A5	72	10.2665E+070.0000E+00	10.2665E+070.0000E+00	0.2665E+07	0.28	1	0	1	0	0	1	0	0		0.05
A5	73	10.3222E+070.0000E+00	10.3222E+070.0000E+00	0.3222E+07	0.28	1	0	1	0	0	1	0	0		0.05
A5	74	10.3896E+070.0000E+00	10.3896E+070.0000E+00	0.3896E+07	0.28	1	0	1	0	0	1	0	0		0.05
A5	75	10.4711E+070.0000E+00	10.4711E+070.0000E+00	0.4711E+07	0.28	1	0	1	0	0	1	0	0		0.05
A5	76	10.5697E+070.0000E+00	10.5697E+070.0000E+00	0.5697E+07	0.28	1	0	1	0	0	1	0	0		0.05
A5	77	10.6889E+070.0000E+00	10.6889E+070.0000E+00	0.6889E+07	0.28	1	0	1	0	0	1	0	0		0.05
A5	78	10.8330E+070.0000E+00	10.8330E+070.0000E+00	0.8330E+07	0.28	1	0	1	0	0	1	0	0		0.05
A5	79	10.1007E+080.0000E+00	10.1007E+080.0000E+00	0.1007E+08	0.28	1	0	1	0	0	1	0	0		0.05
A5	80	10.1218E+080.0000E+00	10.1218E+080.0000E+00	0.1218E+08	0.28	1	0	1	0	0	1	0	0		0.05
A5	81	10.1473E+080.0000E+00	10.1473E+080.0000E+00	0.1473E+08	0.28	1	0	1	0	0	1	0	0		0.05
A5	82	10.1781E+080.0000E+00	10.1781E+080.0000E+00	0.1781E+08	0.28	1	0	1	0	0	1	0	0		0.05
A5	83	10.2153E+080.0000E+00	10.2153E+080.0000E+00	0.2153E+08	0.28	1	0	1	0	0	1	0	0		0.05
A5	84	10.2603E+080.0000E+00	10.2603E+080.0000E+00	0.2603E+08	0.28	1	0	1	0	0	1	0	0		0.05
A5	85	10.3148E+080.0000E+00	10.3148E+080.0000E+00	0.3148E+08	0.28	1	0	1	0	0	1	0	0		0.05
A5	86	10.3806E+080.0000E+00	10.3806E+080.0000E+00	0.3806E+08	0.28	1	0	1	0	0	1	0	0		0.05
A5	87	10.4602E+080.0000E+00	10.4602E+080.0000E+00	0.4602E+08	0.28	1	0	1	0	0	1	0	0		0.05
A5	88	10.5565E+080.0000E+00	10.5565E+080.0000E+00	0.5565E+08	0.28	1	0	1	0	0	1	0	0		0.05
A5	89	10.6728E+080.0000E+00	10.6728E+080.0000E+00	0.6728E+08	0.28	1	0	1	0	0	1	0	0		0.05
A5	90	10.8136E+080.0000E+00	10.8136E+080.0000E+00	0.8136E+08	0.28	1	0	1	0	0	1	0	0		0.05
A5	91	10.9837E+080.0000E+00	10.9837E+080.0000E+00	0.9837E+08	0.28	1	0	1	0	0	1	0	0		0.05
A5	92	10.1189E+090.0000E+00	10.1189E+090.0000E+00	0.1189E+09	0.28	1	0	1	0	0	1	0	0		0.05
A5	93	10.1438E+090.0000E+00	10.1438E+090.0000E+00	0.1438E+09	0.28	1	0	1	0	0	1	0	0		0.05
A5	94	10.1739E+090.0000E+00	10.1739E+090.0000E+00	0.1739E+09	0.28	1	0	1	0	0	1	0	0		0.05
A5	95	10.2103E+090.0000E+00	10.2103E+090.0000E+00	0.2103E+09	0.28	1	0	1	0	0	1	0	0		0.05
A5	96	10.2542E+090.0000E+00	10.2542E+090.0000E+00	0.2542E+09	0.28	1	0	1	0	0	1	0	0		0.05
A5	97	10.3074E+090.0000E+00	10.3074E+090.0000E+00	0.3074E+09	0.28	1	0	1	0	0	1	0	0		0.05
A5	98	10.3717E+090.0000E+00	10.3717E+090.0000E+00	0.3717E+09	0.28	1	0	1	0	0	1	0	0		0.05
A5	99	10.4494E+090.0000E+00	10.4494E+090.0000E+00	0.4494E+09	0.28	1	0	1	0	0	1	0	0		0.05
A51	0	10.5434E+090.0000E+00	10.5434E+090.0000E+00	0.5434E+09	0.28	1	0	1	0	0	1	0	0		0.05
A6	1	10.1767E+000.0000E+00	10.1767E+000.0000E+00	0.1767E+00	0.28	1	0.030745	0.969255	0.96925	665.19	0	1	30.9182		0.05
A6	2	10.6023E+000.0000E+00	10.6023E+000.0000E+00	0.6023E+00	0.28	1	0.019215	0.980785	0.98079	664.81	0	1	107.85		0.05
A6	3	10.1156E+010.0000E+00	10.1156E+010.0000E+00	0.1156E+01	0.28	1	0.01731	0.98269	0.98269	664.61	0	1	207.738		0.05
A6	4	10.1867E+010.0000E+00	10.1867E+010.0000E+00	0.1867E+01	0.28	1	0.016863	0.983137	0.98314	664.47	0	1	335.743		0.05
A6	5	10.2774E+010.0000E+00	10.2774E+010.0000E+00	0.2774E+01	0.28	1	0.016267	0.983733	0.98373	664.36	0	1	499.368		0.05
A6	6	10.3922E+010.0000E+00	10.3922E+010.0000E+00	0.3922E+01	0.28	1	0.01605	0.98395	0.98395	664.26	0	1	706.236		0.05
A6	7	10.5367E+010.0000E+00	10.5367E+010.0000E+00	0.5367E+01	0.28	1	0.015895	0.984105	0.98411	664.18	0	1	966.631		0.05
A6	8	10.7177E+010.0000E+00	10.7177E+010.0000E+00	0.7177E+01	0.28	1	0.01581	0.98419	0.98419	664.11	0	1	1292.7		0.05
A6	9	10.9433E+010.0000E+00	10.9433E+010.0000E+00	0.9433E+01	0.28	1	0.015586	0.984414	0.98441	664.05	0	1	1699.66		0.05
A6	10	10.1224E+020.0000E+00	10.1224E+020.0000E+00	0.1224E+02	0.28	1	0.01534	0.98466	0.98466	663.99	0	1	2206.35		0.05
A6	11	10.1571E+020.0000E+00	10.1571E+020.0000E+00	0.1571E+02	0.28	1	0.015586	0.984414	0.98441	663.93	0	1	2830.16		0.05
A6	12	10.2000E+020.0000E+00	10.2000E+020.0000E+00	0.2000E+02	0.28	1	0.01559	0.98441	0.98441	663.87	0	1	3602.66		0.05
A6	13	10.2528E+020.0000E+00	10.2528E+020.0000E+00	0.2528E+02	0.28	1	0.015297	0.984703	0.9847	663.82	0	1	4556.11		0.05
A6	14	10.3178E+020.0000E+00	10.3178E+020.0000E+00	0.3178E+02	0.28	1	0.015538	0.984462	0.98446	663.77	0	1	5724.36		0.05
A6	15	10.3976E+020.0000E+00	10.3976E+020.0000E+00	0.3976E+02	0.28	1	0.015414	0.984586	0.98459	663.73	0	1	7163.16		0.05
A6	16	10.4955E+020.0000E+00	10.4955E+020.0000E+00	0.4955E+02	0.28	1	0.015207	0.984793	0.98479	663.68	0	1	8929.95		0.05
A6	17	10.6152E+020.0000E+00	10.6152E+020.0000E+00	0.6152E+02	0.28	1	0.015204	0.984796	0.9848	663.64	0	1	11086.7		0.05
A6	18	10.7616E+020.0000E+00	10.7616E+020.0000E+00	0.7616E+02	0.28	1	0.015242	0.984758	0.98476	663.59	0	1	13722.9		0.05
A6	19	10.9404E+020.0000E+00	10.9404E+020.0000E+00	0.9404E+02	0.28	1	0.0153	0.9847	0.9847	663.55	0	1	16941.5		0.05
A6	20	10.1159E+030.0000E+00	10.1159E+030.0000E+00	0.1159E+03	0.28	1	0.015437	0.984563	0.98456	663.51	0	1	20872.5		0.05
A6	21	10.1424E+030.0000E+00	10.1424E+030.0000E+00	0.1424E+03	0.28	1	0.015197	0.984803	0.9848	663.47	0	1	25655.9		0.05
A6	22	10.1748E+030.0000E+00	10.1748E+030.0000E+00	0.1748E+03	0.28	1	0.015308	0.984692	0.98469	663.43	0	1	31484.3		0.05
A6	23	10.2142E+030.0000E+00	10.2142E+030.0000E+00	0.2142E+03	0.28	1	0.015263	0.984737	0.98474	663.39	0	1	38582.3		0.05
A6	24	10.2622E+030.0000E+00	10.2622E+030.0000E+00	0.2622E+03	0.28	1	0.015054	0.984946	0.98495	663.35	0	1	47245.5		0.05
A6	25	10.3204E+030.0000E+00	10.3204E+030.0000E+00	0.3204E+03	0.28	1	0.015373	0.984627	0.98463	663.31	0	1	57691.5		0.05
A6	26	10.3912E+030.0000E+00	10.3912E+030.0000E+00	0.3912E+03	0.28	1	0.014432	0.985568	0.98557	663.27	0	1	70570.2		0.05
A6	27	10.4772E+030.0000E+00	10.4772E+030.0000E+00	0.4772E+03	0.28	1	0.015611	0.984389	0.98439	663.23	0	1	85873		0.05
A6	28	10.5816E+030.0000E+00	10.5816E+030.0000E+00	0.5816E+03	0.28	1	0.015011	0.984989	0.98499	663.19	0	1	104781		0.05
A6	29	10.7082E+030.0000E+00	10.7082E+030.0000E+00	0.7082E+03	0.28	1	0.015138	0.984862	0.98486	663.16	0	1	127550		0.05
A6	30	10.8619E+030.0000E+00	10.8619E+030.0000E+00	0.8619E+03	0.28	1	0.01521	0.98479	0.98479	663.12	0	1	155201		0.05
A6	31	10.1048E+040.0000E+00	10.1048E+040.0000E+00	0.1048E+04	0.28	1	0.014456	0.985544	0.98554	663.08	0	1	188989		0.05
A6	32	10.1274E+040.0000E+00	10.1274E+040.0000E+00	0.1274E+04	0.28	1	0.015637	0.984363	0.98436	663.05	0	1	229183		0.05
A6	33	10.1548E+040.0000E+00	10.1548E+040.0000E+00	0.1548E+04	0.28	1	0.015255	0.984745	0.98474	663.01	0	1	278673		0.05
A6	34	10.1880E+040.0000E+00	10.1880E+040.0000E+00	0.1880E+04	0.28	1	0.015206	0.984794	0.98479	662.97	0	1	338453		0.05
A6	35	10.2282E+040.0000E+00	10.2282E+040.0000E+00	0.2282E+04	0.28	1	0.015162	0.984838	0.98484	662.94	0	1	410845		0.05
A6	36	10.2768E+040.0000E+00	10.2768E+040.0000E+00	0.2768E+04	0.28	1	0.015062	0.984938	0.98494	662.9	0	1	498415		0.05
A6	37	10.3358E+040.0000E+00	10.3358E+040.0000E+00	0.3358E+04	0.28	1	0.0153	0.9847	0.9847	662.86	0	1	604322		0.05
A6	38	10.4072E+040.0000E+00	10.4072E+040.0000E+00	0.4072E+04	0.28	1	0.014898	0.985102	0.9851	662.83	0	1	733381		0.05
A6	39	10.4937E+040.0000E+00	10.4937E+040.0000E+00	0.4937E+04	0.28	1	0.014745	0.985255	0.98526	662.79	8.4528e-08	1	889399		0.05
A6	40	10.5983E+040.0000E+00	10.5983E+040.0000E+00	0.5983E+04	0.28	1	0.015066	0.984934	0.98493	662.75	1.1305e-06	0.999999	1.07706e+06		0.05
A6	41	10.7250E+040.0000E+00	10.7250E+040.0000E+00	0.7250E+04	0.28	1	0.010442	0.989558	0.96532	662.72	0.0039082	0.996092	1.28008e+06		0.05
A6	42	10.8784E+040.0000E+00	10.8784E+040.0000E+00	0.8784E+04	0.28	1	0	1	0.60754	662.68	0.0045764	0.995424	985682		0.05
A6	43	10.1064E+050.0000E+00	10.1064E+050.0000E+00	0.1064E+05	0.28	1	0	1	0.50815	662.63	0.0045888	0.995411	998539		0.05
A6	44	10.1289E+050.0000E+00	10.1289E+050.0000E+00	0.1289E+05	0.28	1	0	1	0.48177	662.54	0.0045886	0.995411	1.14674e+06		0.05
A6	45	10.1560E+050.0000E+00	10.1560E+050.0000E+00	0.1560E+05	0.28	1	0	1	0.47072	662.45	0.0045881	0.995412	1.35582e+06		0.05
A6	46	10.1889E+050.0000E+00	10.1889E+050.0000E+00	0.1889E+05	0.28	1	0	1	0.46411	662.34	0.0045877	0.995412	1.61843e+06		0.05
A6	47	10.2287E+050.0000E+00	10.2287E+050.0000E+00	0.2287E+05	0.28	1	0	1	0.45972	662.24	0.0045872	0.995413	1.9406e+06		0.05
A6	48	10.2768E+050.0000E+00	10.2768E+050.0000E+00	0.2768E+05	0.28	1	0	1	0.45669	662.12	0.0045867	0.995413	2.33284e+06		0.05
A6	49	10.3350E+050.0000E+00	10.3350E+050.0000E+00	0.3350E+05	0.28	1	0	1	0.45458	662.01	0.0045862	0.995414	2.80984e+06		0.05
A6	50	10.4055E+050.0000E+00	10.4055E+050.0000E+00	0.4055E+05	0.28	1	0	1	0.45311	661.89	0.0045857	0.995414	3.38955e+06		0.05
A6	51	10.4907E+050.0000E+00	10.4907E+050.0000E+00	0.4907E+05	0.28	1	0	1	0.45206	661.77	0.0045851	0.995415	4.09149e+06		0.05
A6	52	10.5937E+050.0000E+00	10.5937E+050.0000E+00	0.5937E+05	0.28	1	0	1	0.45125	661.64	0.0045846	0.995415	4.94047e+06		0.05
A6	53	10.7183E+050.0000E+00	10.7183E+050.0000E+00	0.7183E+05	0.28	1	0	1	0.45051	661.51	0.004584	0.995416	5.96636e+06		0.05
A6	54	10.8691E+050.0000E+00	10.8691E+050.0000E+00	0.8691E+05	0.28	1	0	1	0.44963	661.38	0.0045835	0.995417	7.20342e+06		0.05
A6	55	10.1051E+060.0000E+00	10.1051E+060.0000E+00	0.1051E+06	0.28	1	0	1	0.44837	661.25	0.0045829	0.995417	8.68497e+06		0.05
A6	56	10.1272E+060.0000E+00	10.1272E+060.0000E+00	0.1272E+06	0.28	1	0	1	0.44645	661.12	0.0045823	0.995418	1.04641e+07		0.05
A6	57	10.1539E+060.0000E+00	10.1539E+060.0000E+00	0.1539E+06	0.28	1	0	1	0.44346	660.98	0.0045818	0.995418	1.25732e+07		0.05
A6	58	10.1861E+060.0000E+00	10.1861E+060.0000E+00	0.1861E+06	0.28	1	0	1	0.43869	660.84	0.0045812	0.995419	1.50371e+07		0.05
A6	59	10.2251E+060.0000E+00	10.2251E+060.0000E+00	0.2251E+06	0.28	1	0	1	0.43066	660.7	0.0045806	0.995419	1.78517e+07		0.05
A6	60	10.2723E+060.0000E+00	10.2723E+060.0000E+00	0.2723E+06	0.28	1	0	1	0.41714	660.55	0.0045799	0.99542	2.09122e+07		0.05
A6	61	10.3293E+060.0000E+00	10.3293E+060.0000E+00	0.3293E+06	0.28	1	0	1	0.39533	660.4	0.0045793	0.995421	2.3962e+07		0.05
A6	62	10.3983E+060.0000E+00	10.3983E+060.0000E+00	0.3983E+06	0.28	1	0	1	0.36202	660.24	0.0045787	0.995421	2.65344e+07		0.05
A6	63	10.4817E+060.0000E+00	10.4817E+060.0000E+00	0.4817E+06	0.28	1	0	1	0.31047	660.09	0.004578	0.995422	2.75147e+07		0.05
A6	64	10.5826E+060.0000E+00	10.5826E+060.0000E+00	0.5826E+06	0.28	1	0	1	0.23261	659.94	0.0045774	0.995423	2.49269e+07		0.05
A6	65	10.7046E+060.0000E+00	10.7046E+060.0000E+00	0.7046E+06	0.28	1	0	1	0.14001	659.8	0.0045768	0.995423	1.81418e+07		0.05
A6	66	10.8521E+060.0000E+00	10.8521E+060.0000E+00	0.8521E+06	0.28	1	0	1	0.011857	659.61	0.004576	0.995424	1.85746e+06		0.05
A6	67	10.1030E+070.0000E+00	10.1030E+070.0000E+00	0.1030E+07	0.28	1	0	1	0	0	1	0	0		0.05
A6	68	10.1246E+070.0000E+00	10.1246E+070.0000E+00	0.1246E+07	0.28	1	0	1	0	0	1	0	0		0.05
A6	69	10.1507E+070.0000E+00	10.1507E+070.0000E+00	0.1507E+07	0.28	1	0	1	0	0	1	0	0		0.05
A6	70	10.1822E+070.0000E+00	10.1822E+070.0000E+00	0.1822E+07	0.28	1	0	1	0	0	1	0	0		0.05
A6	71	10.2204E+070.0000E+00	10.2204E+070.0000E+00	0.2204E+07	0.28	1	0	1	0	0	1	0	0		0.05
A6	72	10.2665E+070.0000E+00	10.2665E+070.0000E+00	0.2665E+07	0.28	1	0	1	0	0	1	0	0		0.05
A6	73	10.3222E+070.0000E+00	10.3222E+070.0000E+00	0.3222E+07	0.28	1	0	1	0	0	1	0	0		0.05
A6	74	10.3896E+070.0000E+00	10.3896E+070.0000E+00	0.3896E+07	0.28	1	0	1	0	0	1	0	0		0.05
A6	75	10.4711E+070.0000E+00	10.4711E+070.0000E+00	0.4711E+07	0.28	1	0	1	0	0	1	0	0		0.05
A6	76	10.5697E+070.0000E+00	10.5697E+070.0000E+00	0.5697E+07	0.28	1	0	1	0	0	1	0	0		0.05
A6	77	10.6889E+070.0000E+00	10.6889E+070.0000E+00	0.6889E+07	0.28	1	0	1	0	0	1	0	0		0.05
A6	78	10.8330E+070.0000E+00	10.8330E+070.0000E+00	0.8330E+07	0.28	1	0	1	0	0	1	0	0		0.05
A6	79	10.1007E+080.0000E+00	10.1007E+080.0000E+00	0.1007E+08	0.28	1	0	1	0	0	1	0	0		0.05
A6	80	10.1218E+080.0000E+00	10.1218E+080.0000E+00	0.1218E+08	0.28	1	0	1	0	0	1	0	0		0.05
A6	81	10.1473E+080.0000E+00	10.1473E+080.0000E+00	0.1473E+08	0.28	1	0	1	0	0	1	0	0		0.05
A6	82	10.1781E+080.0000E+00	10.1781E+080.0000E+00	0.1781E+08	0.28	1	0	1	0	0	1	0	0		0.05
A6	83	10.2153E+080.0000E+00	10.2153E+080.0000E+00	0.2153E+08	0.28	1	0	1	0	0	1	0	0		0.05
A6	84	10.2603E+080.0000E+00	10.2603E+080.0000E+00	0.2603E+08	0.28	1	0	1	0	0	1	0	0		0.05
A6	85	10.3148E+080.0000E+00	10.3148E+080.0000E+00	0.3148E+08	0.28	1	0	1	0	0	1	0	0		0.05
A6	86	10.3806E+080.0000E+00	10.3806E+080.0000E+00	0.3806E+08	0.28	1	0	1	0	0	1	0	0		0.05
A6	87	10.4602E+080.0000E+00	10.4602E+080.0000E+00	0.4602E+08	0.28	1	0	1	0	0	1	0	0		0.05
A6	88	10.5565E+080.0000E+00	10.5565E+080.0000E+00	0.5565E+08	0.28	1	0	1	0	0	1	0	0		0.05
A6	89	10.6728E+080.0000E+00	10.6728E+080.0000E+00	0.6728E+08	0.28	1	0	1	0	0	1	0	0		0.05
A6	90	10.8136E+080.0000E+00	10.8136E+080.0000E+00	0.8136E+08	0.28	1	0	1	0	0	1	0	0		0.05
A6	91	10.9837E+080.0000E+00	10.9837E+080.0000E+00	0.9837E+08	0.28	1	0	1	0	0	1	0	0		0.05
A6	92	10.1189E+090.0000E+00	10.1189E+090.0000E+00	0.1189E+09	0.28	1	0	1	0	0	1	0	0		0.05
A6	93	10.1438E+090.0000E+00	10.1438E+090.0000E+00	0.1438E+09	0.28	1	0	1	0	0	1	0	0		0.05
A6	94	10.1739E+090.0000E+00	10.1739E+090.0000E+00	0.1739E+09	0.28	1	0	1	0	0	1	0	0		0.05
A6	95	10.2103E+090.0000E+00	10.2103E+090.0000E+00	0.2103E+09	0.28	1	0	1	0	0	1	0	0		0.05
A6	96	10.2542E+090.0000E+00	10.2542E+090.0000E+00	0.2542E+09	0.28	1	0	1	0	0	1	0	0		0.05
A6	97	10.3074E+090.0000E+00	10.3074E+090.0000E+00	0.3074E+09	0.28	1	0	1	0	0	1	0	0		0.05
A6	98	10.3717E+090.0000E+00	10.3717E+090.0000E+00	0.3717E+09	0.28	1	0	1	0	0	1	0	0		0.05
A6	99	10.4494E+090.0000E+00	10.4494E+090.0000E+00	0.4494E+09	0.28	1	0	1	0	0	1	0	0		0.05
A61	0	10.5434E+090.0000E+00	10.5434E+090.0000E+00	0.5434E+09	0.28	1	0	1	0	0	1	0	0		0.05
A7	1	10.1767E+000.0000E+00	10.1767E+000.0000E+00	0.1767E+00	0.28	1	0.030715	0.969285	0.96928	663.03	0	1	30.8197		0.05
A7	2	10.6023E+000.0000E+00	10.6023E+000.0000E+00	0.6023E+00	0.28	1	0.019211	0.980789	0.98079	662.66	0	1	107.501		0.05
A7	3	10.1156E+010.0000E+00	10.1156E+010.0000E+00	0.1156E+01	0.28	1	0.01737	0.98263	0.98263	662.47	0	1	207.044		0.05
A7	4	10.1867E+010.0000E+00	10.1867E+010.0000E+00	0.1867E+01	0.28	1	0.01684	0.98316	0.98316	662.33	0	1	334.676		0.05
A7	5	10.2774E+010.0000E+00	10.2774E+010.0000E+00	0.2774E+01	0.28	1	0.016255	0.983745	0.98375	662.23	0	1	497.784		0.05
A7	6	10.3922E+010.0000E+00	10.3922E+010.0000E+00	0.3922E+01	0.28	1	0.015986	0.984014	0.98401	662.13	0	1	704.06		0.05
A7	7	10.5367E+010.0000E+00	10.5367E+010.0000E+00	0.5367E+01	0.28	1	0.015956	0.984044	0.98404	662.05	0	1	963.402		0.05
A7	8	10.7177E+010.0000E+00	10.7177E+010.0000E+00	0.7177E+01	0.28	1	0.015888	0.984112	0.98411	661.98	0	1	1288.35		0.05
A7	9	10.9433E+010.0000E+00	10.9433E+010.0000E+00	0.9433E+01	0.28	1	0.015524	0.984476	0.98448	661.91	0	1	1694.41		0.05
A7	10	10.1224E+020.0000E+00	10.1224E+020.0000E+00	0.1224E+02	0.28	1	0.015496	0.984504	0.9845	661.85	0	1	2198.53		0.05
A7	11	10.1571E+020.0000E+00	10.1571E+020.0000E+00	0.1571E+02	0.28	1	0.015511	0.984489	0.98449	661.79	0	1	2821.48		0.05
A7	12	10.2000E+020.0000E+00	10.2000E+020.0000E+00	0.2000E+02	0.28	1	0.015553	0.984447	0.98445	661.74	0	1	3591.38		0.05
A7	13	10.2528E+020.0000E+00	10.2528E+020.0000E+00	0.2528E+02	0.28	1	0.015263	0.984737	0.98474	661.69	0	1	4541.84		0.05
A7	14	10.3178E+020.0000E+00	10.3178E+020.0000E+00	0.3178E+02	0.28	1	0.015323	0.984677	0.98468	661.64	0	1	5708.51		0.05
A7	15	10.3976E+020.0000E+00	10.3976E+020.0000E+00	0.3976E+02	0.28	1	0.01549	0.98451	0.98451	661.59	0	1	7138.94		0.05
A7	16	10.4955E+020.0000E+00	10.4955E+020.0000E+00	0.4955E+02	0.28	1	0.015364	0.984636	0.98464	661.54	0	1	8898.38		0.05
A7	17	10.6152E+020.0000E+00	10.6152E+020.0000E+00	0.6152E+02	0.28	1	0.015261	0.984739	0.98474	661.5	0	1	11049.6		0.05
A7	18	10.7616E+020.0000E+00	10.7616E+020.0000E+00	0.7616E+02	0.28	1	0.014995	0.985005	0.98501	661.46	0	1	13685.7		0.05
A7	19	10.9404E+020.0000E+00	10.9404E+020.0000E+00	0.9404E+02	0.28	1	0.014835	0.985165	0.98517	661.41	0	1	16902.9		0.05
A7	20	10.1159E+030.0000E+00	10.1159E+030.0000E+00	0.1159E+03	0.28	1	0.015334	0.984666	0.98467	661.37	0	1	20809.7		0.05
A7	21	10.1424E+030.0000E+00	10.1424E+030.0000E+00	0.1424E+03	0.28	1	0.015634	0.984366	0.98437	661.33	0	1	25550.6		0.05
A7	22	10.1748E+030.0000E+00	10.1748E+030.0000E+00	0.1748E+03	0.28	1	0.015026	0.984974	0.98497	661.29	0	1	31400.7		0.05
A7	23	10.2142E+030.0000E+00	10.2142E+030.0000E+00	0.2142E+03	0.28	1	0.014851	0.985149	0.98515	661.25	0	1	38490		0.05
A7	24	10.2622E+030.0000E+00	10.2622E+030.0000E+00	0.2622E+03	0.28	1	0.015537	0.984463	0.98446	661.21	0	1	47046.5		0.05
A7	25	10.3204E+030.0000E+00	10.3204E+030.0000E+00	0.3204E+03	0.28	1	0.015069	0.984931	0.98493	661.17	0	1	57540.7		0.05
A7	26	10.3912E+030.0000E+00	10.3912E+030.0000E+00	0.3912E+03	0.28	1	0.015036	0.984964	0.98496	661.13	0	1	70255.9		0.05
A7	27	10.4772E+030.0000E+00	10.4772E+030.0000E+00	0.4772E+03	0.28	1	0.015471	0.984529	0.98453	661.09	0	1	85620.3		0.05
A7	28	10.5816E+030.0000E+00	10.5816E+030.0000E+00	0.5816E+03	0.28	1	0.015076	0.984924	0.98492	661.05	0	1	104429		0.05
A7	29	10.7082E+030.0000E+00	10.7082E+030.0000E+00	0.7082E+03	0.28	1	0.015096	0.984904	0.9849	661.02	0	1	127149		0.05
A7	30	10.8619E+030.0000E+00	10.8619E+030.0000E+00	0.8619E+03	0.28	1	0.015278	0.984722	0.98472	660.98	0	1	154678		0.05
A7	31	10.1048E+040.0000E+00	10.1048E+040.0000E+00	0.1048E+04	0.28	1	0.014827	0.985173	0.98517	660.94	0	1	188237		0.05
A7	32	10.1274E+040.0000E+00	10.1274E+040.0000E+00	0.1274E+04	0.28	1	0.015501	0.984499	0.9845	660.9	0	1	228504		0.05
A7	33	10.1548E+040.0000E+00	10.1548E+040.0000E+00	0.1548E+04	0.28	1	0.015014	0.984986	0.98499	660.87	0	1	277912		0.05
A7	34	10.1880E+040.0000E+00	10.1880E+040.0000E+00	0.1880E+04	0.28	1	0.015311	0.984689	0.98469	660.83	0	1	337291		0.05
A7	35	10.2282E+040.0000E+00	10.2282E+040.0000E+00	0.2282E+04	0.28	1	0.015122	0.984878	0.98488	660.79	0	1	409546		0.05
A7	36	10.2768E+040.0000E+00	10.2768E+040.0000E+00	0.2768E+04	0.28	1	0.015143	0.984857	0.98486	660.76	0	1	496724		0.05
A7	37	10.3358E+040.0000E+00	10.3358E+040.0000E+00	0.3358E+04	0.28	1	0.01535	0.98465	0.98465	660.72	0	1	602310		0.05
A7	38	10.4072E+040.0000E+00	10.4072E+040.0000E+00	0.4072E+04	0.28	1	0.015039	0.984961	0.98496	660.68	0	1	730793		0.05
A7	39	10.4937E+040.0000E+00	10.4937E+040.0000E+00	0.4937E+04	0.28	1	0.014829	0.985171	0.98517	660.65	1.035e-06	0.999999	886370		0.05
A7	40	10.5983E+040.0000E+00	10.5983E+040.0000E+00	0.5983E+04	0.28	1	0.015101	0.984899	0.9849	660.61	1.1121e-05	0.999989	1.0735e+06		0.05
A7	41	10.7250E+040.0000E+00	10.7250E+040.0000E+00	0.7250E+04	0.28	1	0.0098738	0.990126	0.96228	660.57	0.003956	0.996044	1.27258e+06		0.05
A7	42	10.8784E+040.0000E+00	10.8784E+040.0000E+00	0.8784E+04	0.28	1	0	1	0.60532	660.54	0.0046334	0.995367	978853		0.05
A7	43	10.1064E+050.0000E+00	10.1064E+050.0000E+00	0.1064E+05	0.28	1	0	1	0.50664	660.48	0.0046456	0.995354	992285		0.05
A7	44	10.1289E+050.0000E+00	10.1289E+050.0000E+00	0.1289E+05	0.28	1	0	1	0.47897	660.4	0.0046454	0.995355	1.13633e+06		0.05
A7	45	10.1560E+050.0000E+00	10.1560E+050.0000E+00	0.1560E+05	0.28	1	0	1	0.4668	660.3	0.0046449	0.995355	1.34009e+06		0.05
A7	46	10.1889E+050.0000E+00	10.1889E+050.0000E+00	0.1889E+05	0.28	1	0	1	0.45905	660.2	0.0046445	0.995355	1.59553e+06		0.05
A7	47	10.2287E+050.0000E+00	10.2287E+050.0000E+00	0.2287E+05	0.28	1	0	1	0.45352	660.09	0.004644	0.995356	1.9081e+06		0.05
A7	48	10.2768E+050.0000E+00	10.2768E+050.0000E+00	0.2768E+05	0.28	1	0	1	0.44931	659.97	0.0046435	0.995356	2.28756e+06		0.05
A7	49	10.3350E+050.0000E+00	10.3350E+050.0000E+00	0.3350E+05	0.28	1	0	1	0.44591	659.85	0.004643	0.995357	2.7471e+06		0.05
A7	50	10.4055E+050.0000E+00	10.4055E+050.0000E+00	0.4055E+05	0.28	1	0	1	0.44292	659.73	0.0046424	0.995358	3.30232e+06		0.05
A7	51	10.4907E+050.0000E+00	10.4907E+050.0000E+00	0.4907E+05	0.28	1	0	1	0.43995	659.6	0.0046418	0.995358	3.9686e+06		0.05
A7	52	10.5937E+050.0000E+00	10.5937E+050.0000E+00	0.5937E+05	0.28	1	0	1	0.43654	659.47	0.0046413	0.995359	4.76347e+06		0.05
A7	53	10.7183E+050.0000E+00	10.7183E+050.0000E+00	0.7183E+05	0.28	1	0	1	0.43201	659.34	0.0046407	0.995359	5.70226e+06		0.05
A7	54	10.8691E+050.0000E+00	10.8691E+050.0000E+00	0.8691E+05	0.28	1	0	1	0.42527	659.21	0.0046401	0.99536	6.79042e+06		0.05
A7	55	10.1051E+060.0000E+00	10.1051E+060.0000E+00	0.1051E+06	0.28	1	0	1	0.41469	659.07	0.0046395	0.99536	8.00564e+06		0.05
A7	56	10.1272E+060.0000E+00	10.1272E+060.0000E+00	0.1272E+06	0.28	1	0	1	0.39834	658.93	0.0046389	0.995361	9.30506e+06		0.05
A7	57	10.1539E+060.0000E+00	10.1539E+060.0000E+00	0.1539E+06	0.28	1	0	1	0.37401	658.79	0.0046383	0.995362	1.05684e+07		0.05
A7	58	10.1861E+060.0000E+00	10.1861E+060.0000E+00	0.1861E+06	0.28	1	0	1	0.33789	658.65	0.0046377	0.995362	1.15429e+07		0.05
A7	59	10.2251E+060.0000E+00	10.2251E+060.0000E+00	0.2251E+06	0.28	1	0	1	0.28347	658.52	0.0046372	0.995363	1.17109e+07		0.05
A7	60	10.2723E+060.0000E+00	10.2723E+060.0000E+00	0.2723E+06	0.28	1	0	1	0.2098	658.4	0.0046366	0.995363	1.04829e+07		0.05
A7	61	10.3293E+060.0000E+00	10.3293E+060.0000E+00	0.3293E+06	0.28	1	0	1	0.13305	658.3	0.0046362	0.995364	8.03841e+06		0.05
A7	62	10.3983E+060.0000E+00	10.3983E+060.0000E+00	0.3983E+06	0.28	1	0	1	0.071287	658.22	0.0046359	0.995364	5.20873e+06		0.05
A7	63	10.4817E+060.0000E+00	10.4817E+060.0000E+00	0.4817E+06	0.28	1	0	1	0	0	1	0	0		0.05
A7	64	10.5826E+060.0000E+00	10.5826E+060.0000E+00	0.5826E+06	0.28	1	0	1	0	0	1	0	0		0.05
A7	65	10.7046E+060.0000E+00	10.7046E+060.0000E+00	0.7046E+06	0.28	1	0	1	0	0	1	0	0		0.05
A7	66	10.8521E+060.0000E+00	10.8521E+060.0000E+00	0.8521E+06	0.28	1	0	1	0	0	1	0	0		0.05
A7	67	10.1030E+070.0000E+00	10.1030E+070.0000E+00	0.1030E+07	0.28	1	0	1	0	0	1	0	0		0.05
A7	68	10.1246E+070.0000E+00	10.1246E+070.0000E+00	0.1246E+07	0.28	1	0	1	0	0	1	0	0		0.05
A7	69	10.1507E+070.0000E+00	10.1507E+070.0000E+00	0.1507E+07	0.28	1	0	1	0	0	1	0	0		0.05
A7	70	10.1822E+070.0000E+00	10.1822E+070.0000E+00	0.1822E+07	0.28	1	0	1	0	0	1	0	0		0.05
A7	71	10.2204E+070.0000E+00	10.2204E+070.0000E+00	0.2204E+07	0.28	1	0	1	0	0	1	0	0		0.05
A7	72	10.2665E+070.0000E+00	10.2665E+070.0000E+00	0.2665E+07	0.28	1	0	1	0	0	1	0	0		0.05
A7	73	10.3222E+070.0000E+00	10.3222E+070.0000E+00	0.3222E+07	0.28	1	0	1	0	0	1	0	0		0.05
A7	74	10.3896E+070.0000E+00	10.3896E+070.0000E+00	0.3896E+07	0.28	1	0	1	0	0	1	0	0		0.05
A7	75	10.4711E+070.0000E+00	10.4711E+070.0000E+00	0.4711E+07	0.28	1	0	1	0	0	1	0	0		0.05
A7	76	10.5697E+070.0000E+00	10.5697E+070.0000E+00	0.5697E+07	0.28	1	0	1	0	0	1	0	0		0.05
A7	77	10.6889E+070.0000E+00	10.6889E+070.0000E+00	0.6889E+07	0.28	1	0	1	0	0	1	0	0		0.05
A7	78	10.8330E+070.0000E+00	10.8330E+070.0000E+00	0.8330E+07	0.28	1	0	1	0	0	1	0	0		0.05
A7	79	10.1007E+080.0000E+00	10.1007E+080.0000E+00	0.1007E+08	0.28	1	0	1	0	0	1	0	0		0.05
A7	80	10.1218E+080.0000E+00	10.1218E+080.0000E+00	0.1218E+08	0.28	1	0	1	0	0	1	0	0		0.05
A7	81	10.1473E+080.0000E+00	10.1473E+080.0000E+00	0.1473E+08	0.28	1	0	1	0	0	1	0	0		0.05
A7	82	10.1781E+080.0000E+00	10.1781E+080.0000E+00	0.1781E+08	0.28	1	0	1	0	0	1	0	0		0.05
A7	83	10.2153E+080.0000E+00	10.2153E+080.0000E+00	0.2153E+08	0.28	1	0	1	0	0	1	0	0		0.05
A7	84	10.2603E+080.0000E+00	10.2603E+080.0000E+00	0.2603E+08	0.28	1	0	1	0	0	1	0	0		0.05
A7	85	10.3148E+080.0000E+00	10.3148E+080.0000E+00	0.3148E+08	0.28	1	0	1	0	0	1	0	0		0.05
A7	86	10.3806E+080.0000E+00	10.3806E+080.0000E+00	0.3806E+08	0.28	1	0	1	0	0	1	0	0		0.05
A7	87	10.4602E+080.0000E+00	10.4602E+080.0000E+00	0.4602E+08	0.28	1	0	1	0	0	1	0	0		0.05
A7	88	10.5565E+080.0000E+00	10.5565E+080.0000E+00	0.5565E+08	0.28	1	0	1	0	0	1	0	0		0.05
A7	89	10.6728E+080.0000E+00	10.6728E+080.0000E+00	0.6728E+08	0.28	1	0	1	0	0	1	0	0		0.05
A7	90	10.8136E+080.0000E+00	10.8136E+080.0000E+00	0.8136E+08	0.28	1	0	1	0	0	1	0	0		0.05
A7	91	10.9837E+080.0000E+00	10.9837E+080.0000E+00	0.9837E+08	0.28	1	0	1	0	0	1	0	0		0.05
A7	92	10.1189E+090.0000E+00	10.1189E+090.0000E+00	0.1189E+09	0.28	1	0	1	0	0	1	0	0		0.05
A7	93	10.1438E+090.0000E+00	10.1438E+090.0000E+00	0.1438E+09	0.28	1	0	1	0	0	1	0	0		0.05
A7	94	10.1739E+090.0000E+00	10.1739E+090.0000E+00	0.1739E+09	0.28	1	0	1	0	0	1	0	0		0.05
A7	95	10.2103E+090.0000E+00	10.2103E+090.0000E+00	0.2103E+09	0.28	1	0	1	0	0	1	0	0		0.05
A7	96	10.2542E+090.0000E+00	10.2542E+090.0000E+00	0.2542E+09	0.28	1	0	1	0	0	1	0	0		0.05
A7	97	10.3074E+090.0000E+00	10.3074E+090.0000E+00	0.3074E+09	0.28	1	0	1	0	0	1	0	0		0.05
A7	98	10.3717E+090.0000E+00	10.3717E+090.0000E+00	0.3717E+09	0.28	1	0	1	0	0	1	0	0		0.05
A7	99	10.4494E+090.0000E+00	10.4494E+090.0000E+00	0.4494E+09	0.28	1	0	1	0	0	1	0	0		0.05
A71	0	10.5434E+090.0000E+00	10.5434E+090.0000E+00	0.5434E+09	0.28	1	0	1	0	0	1	0	0		0.05
A8	1	10.1767E+000.0000E+00	10.1767E+000.0000E+00	0.1767E+00	0.28	1	0.030684	0.969316	0.96932	660.87	0	1	30.7216		0.05
A8	2	10.6023E+000.0000E+00	10.6023E+000.0000E+00	0.6023E+00	0.28	1	0.019239	0.980761	0.98076	660.5	0	1	107.144		0.05
A8	3	10.1156E+010.0000E+00	10.1156E+010.0000E+00	0.1156E+01	0.28	1	0.017349	0.982651	0.98265	660.3	0	1	206.374		0.05
A8	4	10.1867E+010.0000E+00	10.1867E+010.0000E+00	0.1867E+01	0.28	1	0.016891	0.983109	0.98311	660.17	0	1	333.551		0.05
A8	5	10.2774E+010.0000E+00	10.2774E+010.0000E+00	0.2774E+01	0.28	1	0.016242	0.983758	0.98376	660.06	0	1	496.164		0.05
A8	6	10.3922E+010.0000E+00	10.3922E+010.0000E+00	0.3922E+01	0.28	1	0.01605	0.98395	0.98395	659.97	0	1	701.675		0.05
A8	7	10.5367E+010.0000E+00	10.5367E+010.0000E+00	0.5367E+01	0.28	1	0.015929	0.984071	0.98407	659.89	0	1	960.315		0.05
A8	8	10.7177E+010.0000E+00	10.7177E+010.0000E+00	0.7177E+01	0.28	1	0.015706	0.984294	0.98429	659.82	0	1	1284.62		0.05
A8	9	10.9433E+010.0000E+00	10.9433E+010.0000E+00	0.9433E+01	0.28	1	0.015653	0.984347	0.98435	659.76	0	1	1688.46		0.05
A8	10	10.1224E+020.0000E+00	10.1224E+020.0000E+00	0.1224E+02	0.28	1	0.015642	0.984358	0.98436	659.7	0	1	2190.75		0.05
A8	11	10.1571E+020.0000E+00	10.1571E+020.0000E+00	0.1571E+02	0.28	1	0.015472	0.984528	0.98453	659.64	0	1	2812.54		0.05
A8	12	10.2000E+020.0000E+00	10.2000E+020.0000E+00	0.2000E+02	0.28	1	0.015511	0.984489	0.98449	659.59	0	1	3580.01		0.05
A8	13	10.2528E+020.0000E+00	10.2528E+020.0000E+00	0.2528E+02	0.28	1	0.015222	0.984778	0.98478	659.54	0	1	4527.45		0.05
A8	14	10.3178E+020.0000E+00	10.3178E+020.0000E+00	0.3178E+02	0.28	1	0.015097	0.984903	0.9849	659.49	0	1	5692.54		0.05
A8	15	10.3976E+020.0000E+00	10.3976E+020.0000E+00	0.3976E+02	0.28	1	0.015442	0.984558	0.98456	659.45	0	1	7116.55		0.05
A8	16	10.4955E+020.0000E+00	10.4955E+020.0000E+00	0.4955E+02	0.28	1	0.015613	0.984387	0.98439	659.4	0	1	8865.1		0.05
A8	17	10.6152E+020.0000E+00	10.6152E+020.0000E+00	0.6152E+02	0.28	1	0.015364	0.984636	0.98464	659.36	0	1	11011.6		0.05
A8	18	10.7616E+020.0000E+00	10.7616E+020.0000E+00	0.7616E+02	0.28	1	0.015095	0.984905	0.98491	659.32	0	1	13638.7		0.05
A8	19	10.9404E+020.0000E+00	10.9404E+020.0000E+00	0.9404E+02	0.28	1	0.014921	0.985079	0.98508	659.28	0	1	16845.5		0.05
A8	20	10.1159E+030.0000E+00	10.1159E+030.0000E+00	0.1159E+03	0.28	1	0.01527	0.98473	0.98473	659.23	0	1	20745		0.05
A8	21	10.1424E+030.0000E+00	10.1424E+030.0000E+00	0.1424E+03	0.28	1	0.015542	0.984458	0.98446	659.19	0	1	25472.6		0.05
A8	22	10.1748E+030.0000E+00	10.1748E+030.0000E+00	0.1748E+03	0.28	1	0.015103	0.984897	0.9849	659.16	0	1	31294.9		0.05
A8	23	10.2142E+030.0000E+00	10.2142E+030.0000E+00	0.2142E+03	0.28	1	0.014986	0.985014	0.98501	659.12	0	1	38355.3		0.05
A8	24	10.2622E+030.0000E+00	10.2622E+030.0000E+00	0.2622E+03	0.28	1	0.015421	0.984579	0.98458	659.08	0	1	46906.2		0.05
A8	25	10.3204E+030.0000E+00	10.3204E+030.0000E+00	0.3204E+03	0.28	1	0.015236	0.984764	0.98476	659.04	0	1	57335.7		0.05
A8	26	10.3912E+030.0000E+00	10.3912E+030.0000E+00	0.3912E+03	0.28	1	0.015009	0.984991	0.98499	659	0	1	70033.6		0.05
A8	27	10.4772E+030.0000E+00	10.4772E+030.0000E+00	0.4772E+03	0.28	1	0.015404	0.984596	0.9846	658.97	0	1	85357.6		0.05
A8	28	10.5816E+030.0000E+00	10.5816E+030.0000E+00	0.5816E+03	0.28	1	0.014866	0.985134	0.98513	658.93	0	1	104138		0.05
A8	29	10.7082E+030.0000E+00	10.7082E+030.0000E+00	0.7082E+03	0.28	1	0.015411	0.984589	0.98459	658.89	0	1	126659		0.05
A8	30	10.8619E+030.0000E+00	10.8619E+030.0000E+00	0.8619E+03	0.28	1	0.015229	0.984771	0.98477	658.86	0	1	154198		0.05
A8	31	10.1048E+040.0000E+00	10.1048E+040.0000E+00	0.1048E+04	0.28	1	0.015313	0.984687	0.98469	658.82	0	1	187449		0.05
A8	32	10.1274E+040.0000E+00	10.1274E+040.0000E+00	0.1274E+04	0.28	1	0.014834	0.985166	0.98517	658.79	0	1	228084		0.05
A8	33	10.1548E+040.0000E+00	10.1548E+040.0000E+00	0.1548E+04	0.28	1	0.015395	0.984605	0.98461	658.75	0	1	276806		0.05
A8	34	10.1880E+040.0000E+00	10.1880E+040.0000E+00	0.1880E+04	0.28	1	0.015108	0.984892	0.98489	658.71	0	1	336346		0.05
A8	35	10.2282E+040.0000E+00	10.2282E+040.0000E+00	0.2282E+04	0.28	1	0.015262	0.984738	0.98474	658.68	0	1	408122		0.05
A8	36	10.2768E+040.0000E+00	10.2768E+040.0000E+00	0.2768E+04	0.28	1	0.015188	0.984812	0.98481	658.64	0	1	495083		0.05
A8	37	10.3358E+040.0000E+00	10.3358E+040.0000E+00	0.3358E+04	0.28	1	0.01536	0.98464	0.98464	658.6	0	1	600365		0.05
A8	38	10.4072E+040.0000E+00	10.4072E+040.0000E+00	0.4072E+04	0.28	1	0.015068	0.984932	0.98493	658.57	0	1	728416		0.05
A8	39	10.4937E+040.0000E+00	10.4937E+040.0000E+00	0.4937E+04	0.28	1	0.014785	0.985215	0.98522	658.53	1.1685e-05	0.999988	883600		0.05
A8	40	10.5983E+040.0000E+00	10.5983E+040.0000E+00	0.5983E+04	0.28	1	0.015352	0.984648	0.98465	658.49	9.9348e-05	0.999901	1.06941e+06		0.05
A8	41	10.7250E+040.0000E+00	10.7250E+040.0000E+00	0.7250E+04	0.28	1	0.0033795	0.996621	0.92858	658.46	0.0040043	0.995996	1.23206e+06		0.05
A8	42	10.8784E+040.0000E+00	10.8784E+040.0000E+00	0.8784E+04	0.28	1	0	1	0.58918	658.42	0.0046941	0.995306	949638		0.05
A8	43	10.1064E+050.0000E+00	10.1064E+050.0000E+00	0.1064E+05	0.28	1	0	1	0.50226	658.37	0.0047031	0.995297	980508		0.05
A8	44	10.1289E+050.0000E+00	10.1289E+050.0000E+00	0.1289E+05	0.28	1	0	1	0.47486	658.28	0.0047028	0.995297	1.1229e+06		0.05
A8	45	10.1560E+050.0000E+00	10.1560E+050.0000E+00	0.1560E+05	0.28	1	0	1	0.46123	658.19	0.0047024	0.995298	1.31979e+06		0.05
A8	46	10.1889E+050.0000E+00	10.1889E+050.0000E+00	0.1889E+05	0.28	1	0	1	0.45136	658.08	0.0047019	0.995298	1.56367e+06		0.05
A8	47	10.2287E+050.0000E+00	10.2287E+050.0000E+00	0.2287E+05	0.28	1	0	1	0.44291	657.97	0.0047014	0.995299	1.85737e+06		0.05
A8	48	10.2768E+050.0000E+00	10.2768E+050.0000E+00	0.2768E+05	0.28	1	0	1	0.4346	657.85	0.0047009	0.995299	2.20544e+06		0.05
A8	49	10.3350E+050.0000E+00	10.3350E+050.0000E+00	0.3350E+05	0.28	1	0	1	0.4252	657.73	0.0047003	0.9953	2.61094e+06		0.05
A8	50	10.4055E+050.0000E+00	10.4055E+050.0000E+00	0.4055E+05	0.28	1	0	1	0.41318	657.6	0.0046998	0.9953	3.07046e+06		0.05
A8	51	10.4907E+050.0000E+00	10.4907E+050.0000E+00	0.4907E+05	0.28	1	0	1	0.39677	657.47	0.0046991	0.995301	3.56733e+06		0.05
A8	52	10.5937E+050.0000E+00	10.5937E+050.0000E+00	0.5937E+05	0.28	1	0	1	0.37391	657.34	0.0046985	0.995301	4.06665e+06		0.05
A8	53	10.7183E+050.0000E+00	10.7183E+050.0000E+00	0.7183E+05	0.28	1	0	1	0.34176	657.21	0.004698	0.995302	4.49618e+06		0.05
A8	54	10.8691E+050.0000E+00	10.8691E+050.0000E+00	0.8691E+05	0.28	1	0	1	0.2965	657.09	0.0046974	0.995303	4.71881e+06		0.05
A8	55	10.1051E+060.0000E+00	10.1051E+060.0000E+00	0.1051E+06	0.28	1	0	1	0.23686	656.98	0.0046969	0.995303	4.55785e+06		0.05
A8	56	10.1272E+060.0000E+00	10.1272E+060.0000E+00	0.1272E+06	0.28	1	0	1	0.17054	656.89	0.0046965	0.995304	3.97118e+06		0.05
A8	57	10.1539E+060.0000E+00	10.1539E+060.0000E+00	0.1539E+06	0.28	1	0	1	0.11294	656.81	0.0046962	0.995304	3.18156e+06		0.05
A8	58	10.1861E+060.0000E+00	10.1861E+060.0000E+00	0.1861E+06	0.28	1	0	1	0.075965	656.76	0.004696	0.995304	2.5875e+06		0.05
A8	59	10.2251E+060.0000E+00	10.2251E+060.0000E+00	0.2251E+06	0.28	1	0	1	0.060277	656.73	0.0046959	0.995304	2.48329e+06		0.05
A8	60	10.2723E+060.0000E+00	10.2723E+060.0000E+00	0.2723E+06	0.28	1	0	1	0	0	1	0	0		0.05
A8	61	10.3293E+060.0000E+00	10.3293E+060.0000E+00	0.3293E+06	0.28	1	0	1	0	0	1	0	0		0.05
A8	62	10.3983E+060.0000E+00	10.3983E+060.0000E+00	0.3983E+06	0.28	1	0	1	0	0	1	0	0		0.05
A8	63	10.4817E+060.0000E+00	10.4817E+060.0000E+00	0.4817E+06	0.28	1	0	1	0	0	1	0	0		0.05
A8	64	10.5826E+060.0000E+00	10.5826E+060.0000E+00	0.5826E+06	0.28	1	0	1	0	0	1	0	0		0.05
A8	65	10.7046E+060.0000E+00	10.7046E+060.0000E+00	0.7046E+06	0.28	1	0	1	0	0	1	0	0		0.05
A8	66	10.8521E+060.0000E+00	10.8521E+060.0000E+00	0.8521E+06	0.28	1	0	1	0	0	1	0	0		0.05
A8	67	10.1030E+070.0000E+00	10.1030E+070.0000E+00	0.1030E+07	0.28	1	0	1	0	0	1	0	0		0.05
A8	68	10.1246E+070.0000E+00	10.1246E+070.0000E+00	0.1246E+07	0.28	1	0	1	0	0	1	0	0		0.05
A8	69	10.1507E+070.0000E+00	10.1507E+070.0000E+00	0.1507E+07	0.28	1	0	1	0	0	1	0	0		0.05
A8	70	10.1822E+070.0000E+00	10.1822E+070.0000E+00	0.1822E+07	0.28	1	0	1	0	0	1	0	0		0.05
A8	71	10.2204E+070.0000E+00	10.2204E+070.0000E+00	0.2204E+07	0.28	1	0	1	0	0	1	0	0		0.05
A8	72	10.2665E+070.0000E+00	10.2665E+070.0000E+00	0.2665E+07	0.28	1	0	1	0	0	1	0	0		0.05
A8	73	10.3222E+070.0000E+00	10.3222E+070.0000E+00	0.3222E+07	0.28	1	0	1	0	0	1	0	0		0.05
A8	74	10.3896E+070.0000E+00	10.3896E+070.0000E+00	0.3896E+07	0.28	1	0	1	0	0	1	0	0		0.05
A8	75	10.4711E+070.0000E+00	10.4711E+070.0000E+00	0.4711E+07	0.28	1	0	1	0	0	1	0	0		0.05
A8	76	10.5697E+070.0000E+00	10.5697E+070.0000E+00	0.5697E+07	0.28	1	0	1	0	0	1	0	0		0.05
A8	77	10.6889E+070.0000E+00	10.6889E+070.0000E+00	0.6889E+07	0.28	1	0	1	0	0	1	0	0		0.05
A8	78	10.8330E+070.0000E+00	10.8330E+070.0000E+00	0.8330E+07	0.28	1	0	1	0	0	1	0	0		0.05
A8	79	10.1007E+080.0000E+00	10.1007E+080.0000E+00	0.1007E+08	0.28	1	0	1	0	0	1	0	0		0.05
A8	80	10.1218E+080.0000E+00	10.1218E+080.0000E+00	0.1218E+08	0.28	1	0	1	0	0	1	0	0		0.05
A8	81	10.1473E+080.0000E+00	10.1473E+080.0000E+00	0.1473E+08	0.28	1	0	1	0	0	1	0	0		0.05
A8	82	10.1781E+080.0000E+00	10.1781E+080.0000E+00	0.1781E+08	0.28	1	0	1	0	0	1	0	0		0.05
A8	83	10.2153E+080.0000E+00	10.2153E+080.0000E+00	0.2153E+08	0.28	1	0	1	0	0	1	0	0		0.05
A8	84	10.2603E+080.0000E+00	10.2603E+080.0000E+00	0.2603E+08	0.28	1	0	1	0	0	1	0	0		0.05
A8	85	10.3148E+080.0000E+00	10.3148E+080.0000E+00	0.3148E+08	0.28	1	0	1	0	0	1	0	0		0.05
A8	86	10.3806E+080.0000E+00	10.3806E+080.0000E+00	0.3806E+08	0.28	1	0	1	0	0	1	0	0		0.05
A8	87	10.4602E+080.0000E+00	10.4602E+080.0000E+00	0.4602E+08	0.28	1	0	1	0	0	1	0	0		0.05
A8	88	10.5565E+080.0000E+00	10.5565E+080.0000E+00	0.5565E+08	0.28	1	0	1	0	0	1	0	0		0.05
A8	89	10.6728E+080.0000E+00	10.6728E+080.0000E+00	0.6728E+08	0.28	1	0	1	0	0	1	0	0		0.05
A8	90	10.8136E+080.0000E+00	10.8136E+080.0000E+00	0.8136E+08	0.28	1	0	1	0	0	1	0	0		0.05
A8	91	10.9837E+080.0000E+00	10.9837E+080.0000E+00	0.9837E+08	0.28	1	0	1	0	0	1	0	0		0.05
A8	92	10.1189E+090.0000E+00	10.1189E+090.0000E+00	0.1189E+09	0.28	1	0	1	0	0	1	0	0		0.05
A8	93	10.1438E+090.0000E+00	10.1438E+090.0000E+00	0.1438E+09	0.28	1	0	1	0	0	1	0	0		0.05
A8	94	10.1739E+090.0000E+00	10.1739E+090.0000E+00	0.1739E+09	0.28	1	0	1	0	0	1	0	0		0.05
A8	95	10.2103E+090.0000E+00	10.2103E+090.0000E+00	0.2103E+09	0.28	1	0	1	0	0	1	0	0		0.05
A8	96	10.2542E+090.0000E+00	10.2542E+090.0000E+00	0.2542E+09	0.28	1	0	1	0	0	1	0	0		0.05
A8	97	10.3074E+090.0000E+00	10.3074E+090.0000E+00	0.3074E+09	0.28	1	0	1	0	0	1	0	0		0.05
A8	98	10.3717E+090.0000E+00	10.3717E+090.0000E+00	0.3717E+09	0.28	1	0	1	0	0	1	0	0		0.05
A8	99	10.4494E+090.0000E+00	10.4494E+090.0000E+00	0.4494E+09	0.28	1	0	1	0	0	1	0	0		0.05
A81	0	10.5434E+090.0000E+00	10.5434E+090.0000E+00	0.5434E+09	0.28	1	0	1	0	0	1	0	0		0.05
A9	1	10.1767E+000.0000E+00	10.1767E+000.0000E+00	0.1767E+00	0.28	1	0.030712	0.969288	0.96929	658.73	0	1	30.6202		0.05
A9	2	10.6023E+000.0000E+00	10.6023E+000.0000E+00	0.6023E+00	0.28	1	0.019223	0.980777	0.98078	658.35	0	1	106.8		0.05
A9	3	10.1156E+010.0000E+00	10.1156E+010.0000E+00	0.1156E+01	0.28	1	0.017422	0.982578	0.98258	658.15	0	1	205.672		0.05
A9	4	10.1867E+010.0000E+00	10.1867E+010.0000E+00	0.1867E+01	0.28	1	0.016742	0.983258	0.98326	658.02	0	1	332.566		0.05
A9	5	10.2774E+010.0000E+00	10.2774E+010.0000E+00	0.2774E+01	0.28	1	0.016363	0.983637	0.98364	657.91	0	1	494.427		0.05
A9	6	10.3922E+010.0000E+00	10.3922E+010.0000E+00	0.3922E+01	0.28	1	0.015962	0.984038	0.98404	657.82	0	1	699.515		0.05
A9	7	10.5367E+010.0000E+00	10.5367E+010.0000E+00	0.5367E+01	0.28	1	0.016006	0.983994	0.98399	657.74	0	1	957.033		0.05
A9	8	10.7177E+010.0000E+00	10.7177E+010.0000E+00	0.7177E+01	0.28	1	0.015712	0.984288	0.98429	657.67	0	1	1280.43		0.05
A9	9	10.9433E+010.0000E+00	10.9433E+010.0000E+00	0.9433E+01	0.28	1	0.015693	0.984307	0.98431	657.6	0	1	1682.8		0.05
A9	10	10.1224E+020.0000E+00	10.1224E+020.0000E+00	0.1224E+02	0.28	1	0.015439	0.984561	0.98456	657.55	0	1	2184.51		0.05
A9	11	10.1571E+020.0000E+00	10.1571E+020.0000E+00	0.1571E+02	0.28	1	0.015559	0.984441	0.98444	657.49	0	1	2802.87		0.05
A9	12	10.2000E+020.0000E+00	10.2000E+020.0000E+00	0.2000E+02	0.28	1	0.015541	0.984459	0.98446	657.44	0	1	3568.12		0.05
A9	13	10.2528E+020.0000E+00	10.2528E+020.0000E+00	0.2528E+02	0.28	1	0.015376	0.984624	0.98462	657.39	0	1	4511.25		0.05
A9	14	10.3178E+020.0000E+00	10.3178E+020.0000E+00	0.3178E+02	0.28	1	0.015352	0.984648	0.98465	657.34	0	1	5671.07		0.05
A9	15	10.3976E+020.0000E+00	10.3976E+020.0000E+00	0.3976E+02	0.28	1	0.015294	0.984706	0.98471	657.29	0	1	7095.39		0.05
A9	16	10.4955E+020.0000E+00	10.4955E+020.0000E+00	0.4955E+02	0.28	1	0.015528	0.984472	0.98447	657.25	0	1	8837.68		0.05
A9	17	10.6152E+020.0000E+00	10.6152E+020.0000E+00	0.6152E+02	0.28	1	0.015415	0.984585	0.98458	657.2	0	1	10974.3		0.05
A9	18	10.7616E+020.0000E+00	10.7616E+020.0000E+00	0.7616E+02	0.28	1	0.014867	0.985133	0.98513	657.16	0	1	13600.2		0.05
A9	19	10.9404E+020.0000E+00	10.9404E+020.0000E+00	0.9404E+02	0.28	1	0.015546	0.984454	0.98445	657.12	0	1	16768.9		0.05
A9	20	10.1159E+030.0000E+00	10.1159E+030.0000E+00	0.1159E+03	0.28	1	0.015079	0.984921	0.98492	657.08	0	1	20685.3		0.05
A9	21	10.1424E+030.0000E+00	10.1424E+030.0000E+00	0.1424E+03	0.28	1	0.015414	0.984586	0.98459	657.04	0	1	25396.2		0.05
A9	22	10.1748E+030.0000E+00	10.1748E+030.0000E+00	0.1748E+03	0.28	1	0.015066	0.984934	0.98493	657	0	1	31194.4		0.05
A9	23	10.2142E+030.0000E+00	10.2142E+030.0000E+00	0.2142E+03	0.28	1	0.015301	0.984699	0.9847	656.96	0	1	38205.3		0.05
A9	24	10.2622E+030.0000E+00	10.2622E+030.0000E+00	0.2622E+03	0.28	1	0.015293	0.984707	0.98471	656.92	0	1	46764.7		0.05
A9	25	10.3204E+030.0000E+00	10.3204E+030.0000E+00	0.3204E+03	0.28	1	0.014922	0.985078	0.98508	656.88	0	1	57184.5		0.05
A9	26	10.3912E+030.0000E+00	10.3912E+030.0000E+00	0.3912E+03	0.28	1	0.014826	0.985174	0.98517	656.85	0	1	69830.8		0.05
A9	27	10.4772E+030.0000E+00	10.4772E+030.0000E+00	0.4772E+03	0.28	1	0.015869	0.984131	0.98413	656.81	0	1	84997		0.05
A9	28	10.5816E+030.0000E+00	10.5816E+030.0000E+00	0.5816E+03	0.28	1	0.01486	0.98514	0.98514	656.77	0	1	103799		0.05
A9	29	10.7082E+030.0000E+00	10.7082E+030.0000E+00	0.7082E+03	0.28	1	0.015309	0.984691	0.98469	656.74	0	1	126272		0.05
A9	30	10.8619E+030.0000E+00	10.8619E+030.0000E+00	0.8619E+03	0.28	1	0.015295	0.984705	0.98471	656.7	0	1	153673		0.05
A9	31	10.1048E+040.0000E+00	10.1048E+040.0000E+00	0.1048E+04	0.28	1	0.015213	0.984787	0.98479	656.66	0	1	186873		0.05
A9	32	10.1274E+040.0000E+00	10.1274E+040.0000E+00	0.1274E+04	0.28	1	0.015027	0.984973	0.98497	656.63	0	1	227246		0.05
A9	33	10.1548E+040.0000E+00	10.1548E+040.0000E+00	0.1548E+04	0.28	1	0.015319	0.984681	0.98468	656.59	0	1	275940		0.05
A9	34	10.1880E+040.0000E+00	10.1880E+040.0000E+00	0.1880E+04	0.28	1	0.015381	0.984619	0.98462	656.56	0	1	335064		0.05
A9	35	10.2282E+040.0000E+00	10.2282E+040.0000E+00	0.2282E+04	0.28	1	0.015284	0.984716	0.98472	656.53	0	1	406773		0.05
A9	36	10.2768E+040.0000E+00	10.2768E+040.0000E+00	0.2768E+04	0.28	1	0.015273	0.984727	0.98473	656.49	0	1	493384		0.05
A9	37	10.3358E+040.0000E+00	10.3358E+040.0000E+00	0.3358E+04	0.28	1	0.015298	0.984702	0.9847	656.46	0	1	598488		0.05
A9	38	10.4072E+040.0000E+00	10.4072E+040.0000E+00	0.4072E+04	0.28	1	0.015518	0.984482	0.98448	656.43	0	1	725386		0.05
A9	39	10.4937E+040.0000E+00	10.4937E+040.0000E+00	0.4937E+04	0.28	1	0.015795	0.984205	0.98421	656.39	0.00012048	0.99988	878828		0.05
A9	40	10.5983E+040.0000E+00	10.5983E+040.0000E+00	0.5983E+04	0.28	1	0.016233	0.983767	0.98377	656.36	0.00079034	0.99921	1.06331e+06		0.05
A9	41	10.7250E+040.0000E+00	10.7250E+040.0000E+00	0.7250E+04	0.28	1	0	1	0.73627	656.33	0.0046378	0.995362	976420		0.05
A9	42	10.8784E+040.0000E+00	10.8784E+040.0000E+00	0.8784E+04	0.28	1	0	1	0.53612	656.3	0.0047602	0.99524	861276		0.05
A9	43	10.1064E+050.0000E+00	10.1064E+050.0000E+00	0.1064E+05	0.28	1	0	1	0.4816	656.24	0.0047611	0.995239	937079		0.05
A9	44	10.1289E+050.0000E+00	10.1289E+050.0000E+00	0.1289E+05	0.28	1	0	1	0.4538	656.16	0.0047607	0.995239	1.06958e+06		0.05
A9	45	10.1560E+050.0000E+00	10.1560E+050.0000E+00	0.1560E+05	0.28	1	0	1	0.43263	656.07	0.0047603	0.99524	1.23389e+06		0.05
A9	46	10.1889E+050.0000E+00	10.1889E+050.0000E+00	0.1889E+05	0.28	1	0	1	0.41114	655.98	0.0047598	0.99524	1.41971e+06		0.05
A9	47	10.2287E+050.0000E+00	10.2287E+050.0000E+00	0.2287E+05	0.28	1	0	1	0.38608	655.88	0.0047593	0.995241	1.61382e+06		0.05
A9	48	10.2768E+050.0000E+00	10.2768E+050.0000E+00	0.2768E+05	0.28	1	0	1	0.35447	655.78	0.0047588	0.995241	1.79304e+06		0.05
A9	49	10.3350E+050.0000E+00	10.3350E+050.0000E+00	0.3350E+05	0.28	1	0	1	0.31334	655.68	0.0047584	0.995242	1.91796e+06		0.05
A9	50	10.4055E+050.0000E+00	10.4055E+050.0000E+00	0.4055E+05	0.28	1	0	1	0.26159	655.59	0.004758	0.995242	1.9379e+06		0.05
A9	51	10.4907E+050.0000E+00	10.4907E+050.0000E+00	0.4907E+05	0.28	1	0	1	0.20304	655.51	0.0047576	0.995242	1.81997e+06		0.05
A9	52	10.5937E+050.0000E+00	10.5937E+050.0000E+00	0.5937E+05	0.28	1	0	1	0.14661	655.44	0.0047573	0.995243	1.58983e+06		0.05
A9	53	10.7183E+050.0000E+00	10.7183E+050.0000E+00	0.7183E+05	0.28	1	0	1	0.1019	655.38	0.004757	0.995243	1.33678e+06		0.05
A9	54	10.8691E+050.0000E+00	10.8691E+050.0000E+00	0.8691E+05	0.28	1	0	1	0.074304	655.34	0.0047568	0.995243	1.17933e+06		0.05
A9	55	10.1051E+060.0000E+00	10.1051E+060.0000E+00	0.1051E+06	0.28	1	0	1	0.062191	655.32	0.0047567	0.995243	1.19363e+06		0.05
A9	56	10.1272E+060.0000E+00	10.1272E+060.0000E+00	0.1272E+06	0.28	1	0	1	0.058536	655.3	0.0047566	0.995243	1.35968e+06		0.05
A9	57	10.1539E+060.0000E+00	10.1539E+060.0000E+00	0.1539E+06	0.28	1	0	1	0.056901	655.29	0.0047566	0.995243	1.59911e+06		0.05
A9	58	10.1861E+060.0000E+00	10.1861E+060.0000E+00	0.1861E+06	0.28	1	0	1	0	0	1	0	0		0.05
A9	59	10.2251E+060.0000E+00	10.2251E+060.0000E+00	0.2251E+06	0.28	1	0	1	0	0	1	0	0		0.05
A9	60	10.2723E+060.0000E+00	10.2723E+060.0000E+00	0.2723E+06	0.28	1	0	1	0	0	1	0	0		0.05
A9	61	10.3293E+060.0000E+00	10.3293E+060.0000E+00	0.3293E+06	0.28	1	0	1	0	0	1	0	0		0.05
A9	62	10.3983E+060.0000E+00	10.3983E+060.0000E+00	0.3983E+06	0.28	1	0	1	0	0	1	0	0		0.05
A9	63	10.4817E+060.0000E+00	10.4817E+060.0000E+00	0.4817E+06	0.28	1	0	1	0	0	1	0	0		0.05
A9	64	10.5826E+060.0000E+00	10.5826E+060.0000E+00	0.5826E+06	0.28	1	0	1	0	0	1	0	0		0.05
A9	65	10.7046E+060.0000E+00	10.7046E+060.0000E+00	0.7046E+06	0.28	1	0	1	0	0	1	0	0		0.05
A9	66	10.8521E+060.0000E+00	10.8521E+060.0000E+00	0.8521E+06	0.28	1	0	1	0	0	1	0	0		0.05
A9	67	10.1030E+070.0000E+00	10.1030E+070.0000E+00	0.1030E+07	0.28	1	0	1	0	0	1	0	0		0.05
A9	68	10.1246E+070.0000E+00	10.1246E+070.0000E+00	0.1246E+07	0.28	1	0	1	0	0	1	0	0		0.05
A9	69	10.1507E+070.0000E+00	10.1507E+070.0000E+00	0.1507E+07	0.28	1	0	1	0	0	1	0	0		0.05
A9	70	10.1822E+070.0000E+00	10.1822E+070.0000E+00	0.1822E+07	0.28	1	0	1	0	0	1	0	0		0.05
A9	71	10.2204E+070.0000E+00	10.2204E+070.0000E+00	0.2204E+07	0.28	1	0	1	0	0	1	0	0		0.05
A9	72	10.2665E+070.0000E+00	10.2665E+070.0000E+00	0.2665E+07	0.28	1	0	1	0	0	1	0	0		0.05
A9	73	10.3222E+070.0000E+00	10.3222E+070.0000E+00	0.3222E+07	0.28	1	0	1	0	0	1	0	0		0.05
A9	74	10.3896E+070.0000E+00	10.3896E+070.0000E+00	0.3896E+07	0.28	1	0	1	0	0	1	0	0		0.05
A9	75	10.4711E+070.0000E+00	10.4711E+070.0000E+00	0.4711E+07	0.28	1	0	1	0	0	1	0	0		0.05
A9	76	10.5697E+070.0000E+00	10.5697E+070.0000E+00	0.5697E+07	0.28	1	0	1	0	0	1	0	0		0.05
A9	77	10.6889E+070.0000E+00	10.6889E+070.0000E+00	0.6889E+07	0.28	1	0	1	0	0	1	0	0		0.05
A9	78	10.8330E+070.0000E+00	10.8330E+070.0000E+00	0.8330E+07	0.28	1	0	1	0	0	1	0	0		0.05
A9	79	10.1007E+080.0000E+00	10.1007E+080.0000E+00	0.1007E+08	0.28	1	0	1	0	0	1	0	0		0.05
A9	80	10.1218E+080.0000E+00	10.1218E+080.0000E+00	0.1218E+08	0.28	1	0	1	0	0	1	0	0		0.05
A9	81	10.1473E+080.0000E+00	10.1473E+080.0000E+00	0.1473E+08	0.28	1	0	1	0	0	1	0	0		0.05
A9	82	10.1781E+080.0000E+00	10.1781E+080.0000E+00	0.1781E+08	0.28	1	0	1	0	0	1	0	0		0.05
A9	83	10.2153E+080.0000E+00	10.2153E+080.0000E+00	0.2153E+08	0.28	1	0	1	0	0	1	0	0		0.05
A9	84	10.2603E+080.0000E+00	10.2603E+080.0000E+00	0.2603E+08	0.28	1	0	1	0	0	1	0	0		0.05
A9	85	10.3148E+080.0000E+00	10.3148E+080.0000E+00	0.3148E+08	0.28	1	0	1	0	0	1	0	0		0.05
A9	86	10.3806E+080.0000E+00	10.3806E+080.0000E+00	0.3806E+08	0.28	1	0	1	0	0	1	0	0		0.05
A9	87	10.4602E+080.0000E+00	10.4602E+080.0000E+00	0.4602E+08	0.28	1	0	1	0	0	1	0	0		0.05
A9	88	10.5565E+080.0000E+00	10.5565E+080.0000E+00	0.5565E+08	0.28	1	0	1	0	0	1	0	0		0.05
A9	89	10.6728E+080.0000E+00	10.6728E+080.0000E+00	0.6728E+08	0.28	1	0	1	0	0	1	0	0		0.05
A9	90	10.8136E+080.0000E+00	10.8136E+080.0000E+00	0.8136E+08	0.28	1	0	1	0	0	1	0	0		0.05
A9	91	10.9837E+080.0000E+00	10.9837E+080.0000E+00	0.9837E+08	0.28	1	0	1	0	0	1	0	0		0.05
A9	92	10.1189E+090.0000E+00	10.1189E+090.0000E+00	0.1189E+09	0.28	1	0	1	0	0	1	0	0		0.05
A9	93	10.1438E+090.0000E+00	10.1438E+090.0000E+00	0.1438E+09	0.28	1	0	1	0	0	1	0	0		0.05
A9	94	10.1739E+090.0000E+00	10.1739E+090.0000E+00	0.1739E+09	0.28	1	0	1	0	0	1	0	0		0.05
A9	95	10.2103E+090.0000E+00	10.2103E+090.0000E+00	0.2103E+09	0.28	1	0	1	0	0	1	0	0		0.05
A9	96	10.2542E+090.0000E+00	10.2542E+090.0000E+00	0.2542E+09	0.28	1	0	1	0	0	1	0	0		0.05
A9	97	10.3074E+090.0000E+00	10.3074E+090.0000E+00	0.3074E+09	0.28	1	0	1	0	0	1	0	0		0.05
A9	98	10.3717E+090.0000E+00	10.3717E+090.0000E+00	0.3717E+09	0.28	1	0	1	0	0	1	0	0		0.05
A9	99	10.4494E+090.0000E+00	10.4494E+090.0000E+00	0.4494E+09	0.28	1	0	1	0	0	1	0	0		0.05
A91	0	10.5434E+090.0000E+00	10.5434E+090.0000E+00	0.5434E+09	0.28	1	0	1	0	0	1	0	0		0.05
AA	1	10.1767E+000.1767E-01	10.1767E+000.1767E-01	0.1767E+00	0.28	1	0.030757	0.969243	0.96924	656.6	0	1	30.5182		0.05
AA	2	10.6023E+000.6023E-01	10.6023E+000.6023E-01	0.6023E+00	0.28	1	0.01921	0.98079	0.98079	656.22	0	1	106.457		0.05
AA	3	10.1156E+010.1156E+00	10.1156E+010.1156E+00	0.1156E+01	0.28	1	0.017501	0.982499	0.9825	656.02	0	1	204.973		0.05
AA	4	10.1867E+010.1867E+00	10.1867E+010.1867E+00	0.1867E+01	0.28	1	0.016689	0.983311	0.98331	655.88	0	1	331.519		0.05
AA	5	10.2774E+010.2774E+00	10.2774E+010.2774E+00	0.2774E+01	0.28	1	0.016406	0.983594	0.98359	655.77	0	1	492.772		0.05
AA	6	10.3922E+010.3922E+00	10.3922E+010.3922E+00	0.3922E+01	0.28	1	0.016048	0.983952	0.98395	655.68	0	1	697.115		0.05
AA	7	10.5367E+010.5367E+00	10.5367E+010.5367E+00	0.5367E+01	0.28	1	0.01598	0.98402	0.98402	655.6	0	1	953.974		0.05
AA	8	10.7177E+010.7177E+00	10.7177E+010.7177E+00	0.7177E+01	0.28	1	0.015786	0.984214	0.98421	655.53	0	1	1276.06		0.05
AA	9	10.9433E+010.9433E+00	10.9433E+010.9433E+00	0.9433E+01	0.28	1	0.015663	0.984337	0.98434	655.46	0	1	1677.42		0.05
AA	10	10.1224E+020.1224E+01	10.1224E+020.1224E+01	0.1224E+02	0.28	1	0.015474	0.984526	0.98453	655.4	0	1	2177.22		0.05
AA	11	10.1571E+020.1571E+01	10.1571E+020.1571E+01	0.1571E+02	0.28	1	0.015559	0.984441	0.98444	655.35	0	1	2793.74		0.05
AA	12	10.2000E+020.2000E+01	10.2000E+020.2000E+01	0.2000E+02	0.28	1	0.015524	0.984476	0.98448	655.29	0	1	3556.59		0.05
AA	13	10.2528E+020.2528E+01	10.2528E+020.2528E+01	0.2528E+02	0.28	1	0.015263	0.984737	0.98474	655.24	0	1	4497.56		0.05
AA	14	10.3178E+020.3178E+01	10.3178E+020.3178E+01	0.3178E+02	0.28	1	0.015264	0.984736	0.98474	655.19	0	1	5653.54		0.05
AA	15	10.3976E+020.3976E+01	10.3976E+020.3976E+01	0.3976E+02	0.28	1	0.015333	0.984667	0.98467	655.15	0	1	7071.72		0.05
AA	16	10.4955E+020.4955E+01	10.4955E+020.4955E+01	0.4955E+02	0.28	1	0.01572	0.98428	0.98428	655.1	0	1	8805.35		0.05
AA	17	10.6152E+020.6152E+01	10.6152E+020.6152E+01	0.6152E+02	0.28	1	0.015174	0.984826	0.98483	655.06	0	1	10944		0.05
AA	18	10.7616E+020.7616E+01	10.7616E+020.7616E+01	0.7616E+02	0.28	1	0.01523	0.98477	0.98477	655.01	0	1	13545.7		0.05
AA	19	10.9404E+020.9404E+01	10.9404E+020.9404E+01	0.9404E+02	0.28	1	0.01556	0.98444	0.98444	654.97	0	1	16713.6		0.05
AA	20	10.1159E+030.1159E+02	10.1159E+030.1159E+02	0.1159E+03	0.28	1	0.015324	0.984676	0.98468	654.93	0	1	20607.5		0.05
AA	21	10.1424E+030.1424E+02	10.1424E+030.1424E+02	0.1424E+03	0.28	1	0.015443	0.984557	0.98456	654.89	0	1	25311.6		0.05
AA	22	10.1748E+030.1748E+02	10.1748E+030.1748E+02	0.1748E+03	0.28	1	0.015153	0.984847	0.98485	654.85	0	1	31087.1		0.05
AA	23	10.2142E+030.2142E+02	10.2142E+030.2142E+02	0.2142E+03	0.28	1	0.015162	0.984838	0.98484	654.81	0	1	38091.1		0.05
AA	24	10.2622E+030.2622E+02	10.2622E+030.2622E+02	0.2622E+03	0.28	1	0.015736	0.984264	0.98426	654.77	0	1	46569.4		0.05
AA	25	10.3204E+030.3204E+02	10.3204E+030.3204E+02	0.3204E+03	0.28	1	0.015311	0.984689	0.98469	654.73	0	1	56952.3		0.05
AA	26	10.3912E+030.3912E+02	10.3912E+030.3912E+02	0.3912E+03	0.28	1	0.015055	0.984945	0.98495	654.7	0	1	69570.5		0.05
AA	27	10.4772E+030.4772E+02	10.4772E+030.4772E+02	0.4772E+03	0.28	1	0.016067	0.983933	0.98393	654.66	0	1	84684.5		0.05
AA	28	10.5816E+030.5816E+02	10.5816E+030.5816E+02	0.5816E+03	0.28	1	0.01573	0.98427	0.98427	654.62	0	1	103276		0.05
AA	29	10.7082E+030.7082E+02	10.7082E+030.7082E+02	0.7082E+03	0.28	1	0.015673	0.984327	0.98433	654.59	0	1	125766		0.05
AA	30	10.8619E+030.8619E+02	10.8619E+030.8619E+02	0.8619E+03	0.28	1	0.01595	0.98405	0.98405	654.55	0	1	152965		0.05
AA	31	10.1048E+040.1048E+03	10.1048E+040.1048E+03	0.1048E+04	0.28	1	0.015955	0.984045	0.98405	654.52	0	1	185983		0.05
AA	32	10.1274E+040.1274E+03	10.1274E+040.1274E+03	0.1274E+04	0.28	1	0.015811	0.984189	0.98419	654.48	0	1	226142		0.05
AA	33	10.1548E+040.1548E+03	10.1548E+040.1548E+03	0.1548E+04	0.28	1	0.016464	0.983536	0.98354	654.45	0	1	274402		0.05
AA	34	10.1880E+040.1880E+03	10.1880E+040.1880E+03	0.1880E+04	0.28	1	0.016597	0.983403	0.9834	654.42	0	1	333146		0.05
AA	35	10.2282E+040.2282E+03	10.2282E+040.2282E+03	0.2282E+04	0.28	1	0.016575	0.983425	0.98342	654.38	0	1	404375		0.05
AA	36	10.2768E+040.2768E+03	10.2768E+040.2768E+03	0.2768E+04	0.28	1	0.017605	0.982395	0.9824	654.35	0	1	489450		0.05
AA	37	10.3358E+040.3358E+03	10.3358E+040.3358E+03	0.3358E+04	0.28	1	0.01779	0.98221	0.98221	654.32	0	1	593523		0.05
AA	38	10.4072E+040.4072E+03	10.4072E+040.4072E+03	0.4072E+04	0.28	1	0.01843	0.98157	0.98157	654.3	0	1	718762		0.05
AA	39	10.4937E+040.4937E+03	10.4937E+040.4937E+03	0.4937E+04	0.28	1	0.020488	0.979512	0.97951	654.27	0.001034	0.998966	866857		0.05
AA	40	10.5983E+040.5983E+03	10.5983E+040.5983E+03	0.5983E+04	0.28	1	0	1	0.64741	654.25	0.0047922	0.995208	706178		0.05
AA	41	10.7250E+040.7250E+03	10.7250E+040.7250E+03	0.7250E+04	0.28	1	0	1	0.48075	654.23	0.0048195	0.995181	635401		0.05
AA	42	10.8784E+040.8784E+03	10.8784E+040.8784E+03	0.8784E+04	0.28	1	0	1	0.40708	654.2	0.0048196	0.99518	651842		0.05
AA	43	10.1064E+050.1064E+04	10.1064E+050.1064E+04	0.1064E+05	0.28	1	0	1	0.353	654.16	0.0048194	0.995181	684637		0.05
AA	44	10.1289E+050.1289E+04	10.1289E+050.1289E+04	0.1289E+05	0.28	1	0	1	0.30349	654.11	0.0048192	0.995181	713031		0.05
AA	45	10.1560E+050.1560E+04	10.1560E+050.1560E+04	0.1560E+05	0.28	1	0	1	0.25441	654.06	0.004819	0.995181	723330		0.05
AA	46	10.1889E+050.1889E+04	10.1889E+050.1889E+04	0.1889E+05	0.28	1	0	1	0.20554	654.01	0.0048188	0.995181	707576		0.05
AA	47	10.2287E+050.2287E+04	10.2287E+050.2287E+04	0.2287E+05	0.28	1	0	1	0.15918	653.96	0.0048185	0.995182	663386		0.05
AA	48	10.2768E+050.2768E+04	10.2768E+050.2768E+04	0.2768E+05	0.28	1	0	1	0.11904	653.92	0.0048184	0.995182	600405		0.05
AA	49	10.3350E+050.3350E+04	10.3350E+050.3350E+04	0.3350E+05	0.28	1	0	1	0.088848	653.89	0.0048182	0.995182	542322		0.05
AA	50	10.4055E+050.4055E+04	10.4055E+050.4055E+04	0.4055E+05	0.28	1	0	1	0.070537	653.86	0.0048181	0.995182	521138		0.05
AA	51	10.4907E+050.4907E+04	10.4907E+050.4907E+04	0.4907E+05	0.28	1	0	1	0.062233	653.85	0.004818	0.995182	556385		0.05
AA	52	10.5937E+050.5937E+04	10.5937E+050.5937E+04	0.5937E+05	0.28	1	0	1	0.059006	653.84	0.004818	0.995182	638257		0.05
AA	53	10.7183E+050.7183E+04	10.7183E+050.7183E+04	0.7183E+05	0.28	1	0	1	0.057601	653.84	0.0048179	0.995182	753821		0.05
AA	54	10.8691E+050.8691E+04	10.8691E+050.8691E+04	0.8691E+05	0.28	1	0	1	0.056747	653.83	0.0048179	0.995182	898541		0.05
AA	55	10.1051E+060.1051E+05	10.1051E+060.1051E+05	0.1051E+06	0.28	1	0	1	0.031796	653.78	0.0048177	0.995182	608790		0.05
AA	56	10.1272E+060.1272E+05	10.1272E+060.1272E+05	0.1272E+06	0.28	1	0	1	0	0	1	0	0		0.05
AA	57	10.1539E+060.1539E+05	10.1539E+060.1539E+05	0.1539E+06	0.28	1	0	1	0	0	1	0	0		0.05
AA	58	10.1861E+060.1861E+05	10.1861E+060.1861E+05	0.1861E+06	0.28	1	0	1	0	0	1	0	0		0.05
AA	59	10.2251E+060.2251E+05	10.2251E+060.2251E+05	0.2251E+06	0.28	1	0	1	0	0	1	0	0		0.05
AA	60	10.2723E+060.2723E+05	10.2723E+060.2723E+05	0.2723E+06	0.28	1	0	1	0	0	1	0	0		0.05
AA	61	10.3293E+060.3293E+05	10.3293E+060.3293E+05	0.3293E+06	0.28	1	0	1	0	0	1	0	0		0.05
AA	62	10.3983E+060.3983E+05	10.3983E+060.3983E+05	0.3983E+06	0.28	1	0	1	0	0	1	0	0		0.05
AA	63	10.4817E+060.4817E+05	10.4817E+060.4817E+05	0.4817E+06	0.28	1	0	1	0	0	1	0	0		0.05
AA	64	10.5826E+060.5826E+05	10.5826E+060.5826E+05	0.5826E+06	0.28	1	0	1	0	0	1	0	0		0.05
AA	65	10.7046E+060.7046E+05	10.7046E+060.7046E+05	0.7046E+06	0.28	1	0	1	0	0	1	0	0		0.05
AA	66	10.8521E+060.8521E+05	10.8521E+060.8521E+05	0.8521E+06	0.28	1	0	1	0	0	1	0	0		0.05
AA	67	10.1030E+070.1030E+06	10.1030E+070.1030E+06	0.1030E+07	0.28	1	0	1	0	0	1	0	0		0.05
AA	68	10.1246E+070.1246E+06	10.1246E+070.1246E+06	0.1246E+07	0.28	1	0	1	0	0	1	0	0		0.05
AA	69	10.1507E+070.1507E+06	10.1507E+070.1507E+06	0.1507E+07	0.28	1	0	1	0	0	1	0	0		0.05
AA	70	10.1822E+070.1822E+06	10.1822E+070.1822E+06	0.1822E+07	0.28	1	0	1	0	0	1	0	0		0.05
AA	71	10.2204E+070.2204E+06	10.2204E+070.2204E+06	0.2204E+07	0.28	1	0	1	0	0	1	0	0		0.05
AA	72	10.2665E+070.2665E+06	10.2665E+070.2665E+06	0.2665E+07	0.28	1	0	1	0	0	1	0	0		0.05
AA	73	10.3222E+070.3222E+06	10.3222E+070.3222E+06	0.3222E+07	0.28	1	0	1	0	0	1	0	0		0.05
AA	74	10.3896E+070.3896E+06	10.3896E+070.3896E+06	0.3896E+07	0.28	1	0	1	0	0	1	0	0		0.05
AA	75	10.4711E+070.4711E+06	10.4711E+070.4711E+06	0.4711E+07	0.28	1	0	1	0	0	1	0	0		0.05
AA	76	10.5697E+070.5697E+06	10.5697E+070.5697E+06	0.5697E+07	0.28	1	0	1	0	0	1	0	0		0.05
AA	77	10.6889E+070.6889E+06	10.6889E+070.6889E+06	0.6889E+07	0.28	1	0	1	0	0	1	0	0		0.05
AA	78	10.8330E+070.8330E+06	10.8330E+070.8330E+06	0.8330E+07	0.28	1	0	1	0	0	1	0	0		0.05
AA	79	10.1007E+080.1007E+07	10.1007E+080.1007E+07	0.1007E+08	0.28	1	0	1	0	0	1	0	0		0.05
AA	80	10.1218E+080.1218E+07	10.1218E+080.1218E+07	0.1218E+08	0.28	1	0	1	0	0	1	0	0		0.05
AA	81	10.1473E+080.1473E+07	10.1473E+080.1473E+07	0.1473E+08	0.28	1	0	1	0	0	1	0	0		0.05
AA	82	10.1781E+080.1781E+07	10.1781E+080.1781E+07	0.1781E+08	0.28	1	0	1	0	0	1	0	0		0.05
AA	83	10.2153E+080.2153E+07	10.2153E+080.2153E+07	0.2153E+08	0.28	1	0	1	0	0	1	0	0		0.05
AA	84	10.2603E+080.2603E+07	10.2603E+080.2603E+07	0.2603E+08	0.28	1	0	1	0	0	1	0	0		0.05
AA	85	10.3148E+080.3148E+07	10.3148E+080.3148E+07	0.3148E+08	0.28	1	0	1	0	0	1	0	0		0.05
AA	86	10.3806E+080.3806E+07	10.3806E+080.3806E+07	0.3806E+08	0.28	1	0	1	0	0	1	0	0		0.05
AA	87	10.4602E+080.4602E+07	10.4602E+080.4602E+07	0.4602E+08	0.28	1	0	1	0	0	1	0	0		0.05
AA	88	10.5565E+080.5565E+07	10.5565E+080.5565E+07	0.5565E+08	0.28	1	0	1	0	0	1	0	0		0.05
AA	89	10.6728E+080.6728E+07	10.6728E+080.6728E+07	0.6728E+08	0.28	1	0	1	0	0	1	0	0		0.05
AA	90	10.8136E+080.8136E+07	10.8136E+080.8136E+07	0.8136E+08	0.28	1	0	1	0	0	1	0	0		0.05
AA	91	10.9837E+080.9837E+07	10.9837E+080.9837E+07	0.9837E+08	0.28	1	0	1	0	0	1	0	0		0.05
AA	92	10.1189E+090.1189E+08	10.1189E+090.1189E+08	0.1189E+09	0.28	1	0	1	0	0	1	0	0		0.05
AA	93	10.1438E+090.1438E+08	10.1438E+090.1438E+08	0.1438E+09	0.28	1	0	1	0	0	1	0	0		0.05
AA	94	10.1739E+090.1739E+08	10.1739E+090.1739E+08	0.1739E+09	0.28	1	0	1	0	0	1	0	0		0.05
AA	95	10.2103E+090.2103E+08	10.2103E+090.2103E+08	0.2103E+09	0.28	1	0	1	0	0	1	0	0		0.05
AA	96	10.2542E+090.2542E+08	10.2542E+090.2542E+08	0.2542E+09	0.28	1	0	1	0	0	1	0	0		0.05
AA	97	10.3074E+090.3074E+08	10.3074E+090.3074E+08	0.3074E+09	0.28	1	0	1	0	0	1	0	0		0.05
AA	98	10.3717E+090.3717E+08	10.3717E+090.3717E+08	0.3717E+09	0.28	1	0	1	0	0	1	0	0		0.05
AA	99	10.4494E+090.4494E+08	10.4494E+090.4494E+08	0.4494E+09	0.28	1	0	1	0	0	1	0	0		0.05
AA1	0	10.5434E+090.5434E+08	10.5434E+090.5434E+08	0.5434E+09	0.28	1	0	1	0	0	1	0	0		0.05
