# Supplementary material for: CO2 geological storage site selection and long-term potential assessment framework based on TOUGH2/ECO2N
Source: PLoS One. 2025 Apr 24;20(4):e0321715. doi: 10.1371/journal.pone.0321715 (PMC12021137; doi:10.1371/journal.pone.0321715)
Supplement: S1 File — (ZIP) [file pone.0321715.s001.zip › suanliang/1/液相/10a.xlsx]

## Sheet: Sheet1
体积				MID提取中间几位（体积）	孔隙度φ		SS	1-SS	SG	1-SG	DL	XCO2aq	溶解	溶解co2量
A1	1	10.1767E+000.1767E-01	10.1767E+000.1767E-01	0.1767E+00	0.28	1	0.030542	0.969458	0.96946	0.03054	0	0.014492	0	2.79754e+09
A1	2	10.6023E+000.6023E-01	10.6023E+000.6023E-01	0.6023E+00	0.28	1	0.019098	0.980902	0.9809	0.0191	0	0.014489	0
A1	3	10.1156E+010.1156E+00	10.1156E+010.1156E+00	0.1156E+01	0.28	1	0.017434	0.982566	0.98257	0.01743	0	0.014488	0
A1	4	10.1867E+010.1867E+00	10.1867E+010.1867E+00	0.1867E+01	0.28	1	0.016717	0.983283	0.98328	0.01672	0	0.014487	0
A1	5	10.2774E+010.2774E+00	10.2774E+010.2774E+00	0.2774E+01	0.28	1	0.016319	0.983681	0.98368	0.01632	0	0.014486	0
A1	6	10.3922E+010.3922E+00	10.3922E+010.3922E+00	0.3922E+01	0.28	1	0.015981	0.984019	0.98402	0.01598	0	0.014486	0
A1	7	10.5367E+010.5367E+00	10.5367E+010.5367E+00	0.5367E+01	0.28	1	0.015864	0.984136	0.98414	0.01586	0	0.014485	0
A1	8	10.7177E+010.7177E+00	10.7177E+010.7177E+00	0.7177E+01	0.28	1	0.015587	0.984413	0.98441	0.01559	0	0.014485	0
A1	9	10.9433E+010.9433E+00	10.9433E+010.9433E+00	0.9433E+01	0.28	1	0.015692	0.984308	0.98431	0.01569	0	0.014484	0
A1	10	10.1224E+020.1224E+01	10.1224E+020.1224E+01	0.1224E+02	0.28	1	0.015417	0.984583	0.98458	0.01542	0	0.014484	0
A1	11	10.1571E+020.1571E+01	10.1571E+020.1571E+01	0.1571E+02	0.28	1	0.015667	0.984333	0.98433	0.01567	0	0.014484	0
A1	12	10.2000E+020.2000E+01	10.2000E+020.2000E+01	0.2000E+02	0.28	1	0.015356	0.984644	0.98464	0.01536	0	0.014483	0
A1	13	10.2528E+020.2528E+01	10.2528E+020.2528E+01	0.2528E+02	0.28	1	0.015316	0.984684	0.98468	0.01532	0	0.014483	0
A1	14	10.3178E+020.3178E+01	10.3178E+020.3178E+01	0.3178E+02	0.28	1	0.015279	0.984721	0.98472	0.01528	0	0.014483	0
A1	15	10.3976E+020.3976E+01	10.3976E+020.3976E+01	0.3976E+02	0.28	1	0.015375	0.984625	0.98462	0.01538	0	0.014482	0
A1	16	10.4955E+020.4955E+01	10.4955E+020.4955E+01	0.4955E+02	0.28	1	0.015072	0.984928	0.98493	0.01507	0	0.014482	0
A1	17	10.6152E+020.6152E+01	10.6152E+020.6152E+01	0.6152E+02	0.28	1	0.015264	0.984736	0.98474	0.01526	0	0.014482	0
A1	18	10.7616E+020.7616E+01	10.7616E+020.7616E+01	0.7616E+02	0.28	1	0.015281	0.984719	0.98472	0.01528	0	0.014481	0
A1	19	10.9404E+020.9404E+01	10.9404E+020.9404E+01	0.9404E+02	0.28	1	0.014958	0.985042	0.98504	0.01496	0	0.014481	0
A1	20	10.1159E+030.1159E+02	10.1159E+030.1159E+02	0.1159E+03	0.28	1	0.015335	0.984665	0.98466	0.01534	0	0.014481	0
A1	21	10.1424E+030.1424E+02	10.1424E+030.1424E+02	0.1424E+03	0.28	1	0.015103	0.984897	0.9849	0.0151	0	0.014481	0
A1	22	10.1748E+030.1748E+02	10.1748E+030.1748E+02	0.1748E+03	0.28	1	0.01508	0.98492	0.98492	0.01508	0	0.01448	0
A1	23	10.2142E+030.2142E+02	10.2142E+030.2142E+02	0.2142E+03	0.28	1	0.01501	0.98499	0.98499	0.01501	0	0.01448	0
A1	24	10.2622E+030.2622E+02	10.2622E+030.2622E+02	0.2622E+03	0.28	1	0.015022	0.984978	0.98498	0.01502	0	0.01448	0
A1	25	10.3204E+030.3204E+02	10.3204E+030.3204E+02	0.3204E+03	0.28	1	0.015059	0.984941	0.98494	0.01506	0	0.01448	0
A1	26	10.3912E+030.3912E+02	10.3912E+030.3912E+02	0.3912E+03	0.28	1	0.014964	0.985036	0.98504	0.01496	0	0.014479	0
A1	27	10.4772E+030.4772E+02	10.4772E+030.4772E+02	0.4772E+03	0.28	1	0.014954	0.985046	0.98505	0.01495	0	0.014479	0
A1	28	10.5816E+030.5816E+02	10.5816E+030.5816E+02	0.5816E+03	0.28	1	0.014806	0.985194	0.98519	0.01481	0	0.014479	0
A1	29	10.7082E+030.7082E+02	10.7082E+030.7082E+02	0.7082E+03	0.28	1	0.014417	0.985583	0.98558	0.01442	0	0.014479	0
A1	30	10.8619E+030.8619E+02	10.8619E+030.8619E+02	0.8619E+03	0.28	1	0.014801	0.985199	0.9852	0.0148	0	0.014478	0
A1	31	10.1048E+040.1048E+03	10.1048E+040.1048E+03	0.1048E+04	0.28	1	0.014528	0.985472	0.98547	0.01453	0	0.014478	0
A1	32	10.1274E+040.1274E+03	10.1274E+040.1274E+03	0.1274E+04	0.28	1	0.014485	0.985515	0.98552	0.01448	0	0.014478	0
A1	33	10.1548E+040.1548E+03	10.1548E+040.1548E+03	0.1548E+04	0.28	1	0.014615	0.985385	0.98538	0.01462	0	0.014478	0
A1	34	10.1880E+040.1880E+03	10.1880E+040.1880E+03	0.1880E+04	0.28	1	0.014272	0.985728	0.98573	0.01427	0	0.014477	0
A1	35	10.2282E+040.2282E+03	10.2282E+040.2282E+03	0.2282E+04	0.28	1	0.014362	0.985638	0.98564	0.01436	0	0.014477	0
A1	36	10.2768E+040.2768E+03	10.2768E+040.2768E+03	0.2768E+04	0.28	1	0.013336	0.986664	0.98666	0.01334	0	0.014477	0
A1	37	10.3358E+040.3358E+03	10.3358E+040.3358E+03	0.3358E+04	0.28	1	0.014568	0.985432	0.98543	0.01457	0	0.014477	0
A1	38	10.4072E+040.4072E+03	10.4072E+040.4072E+03	0.4072E+04	0.28	1	0.013568	0.986432	0.98643	0.01357	0	0.014476	0
A1	39	10.4937E+040.4937E+03	10.4937E+040.4937E+03	0.4937E+04	0.28	1	0.013852	0.986148	0.98615	0.01385	0	0.014476	0
A1	40	10.5983E+040.5983E+03	10.5983E+040.5983E+03	0.5983E+04	0.28	1	0.013589	0.986411	0.98641	0.01359	0	0.014476	0
A1	41	10.7250E+040.7250E+03	10.7250E+040.7250E+03	0.7250E+04	0.28	1	0.012849	0.987151	0.98715	0.01285	0	0.014476	0
A1	42	10.8784E+040.8784E+03	10.8784E+040.8784E+03	0.8784E+04	0.28	1	0.013673	0.986327	0.98633	0.01367	0	0.014475	0
A1	43	10.1064E+050.1064E+04	10.1064E+050.1064E+04	0.1064E+05	0.28	1	0.012783	0.987217	0.98722	0.01278	0	0.014475	0
A1	44	10.1289E+050.1289E+04	10.1289E+050.1289E+04	0.1289E+05	0.28	1	0.013041	0.986959	0.98696	0.01304	0	0.014475	0
A1	45	10.1560E+050.1560E+04	10.1560E+050.1560E+04	0.1560E+05	0.28	1	0.012806	0.987194	0.98719	0.01281	0	0.014475	0
A1	46	10.1889E+050.1889E+04	10.1889E+050.1889E+04	0.1889E+05	0.28	1	0	1	0.89271	0.10729	1136.68	0.019766	12749.9
A1	47	10.2287E+050.2287E+04	10.2287E+050.2287E+04	0.2287E+05	0.28	1	0	1	0.58715	0.41285	1034.95	0.038801	106164
A1	48	10.2768E+050.2768E+04	10.2768E+050.2768E+04	0.2768E+05	0.28	1	0	1	0.55904	0.44096	1034.03	0.039054	138014
A1	49	10.3350E+050.3350E+04	10.3350E+050.3350E+04	0.3350E+05	0.28	1	0	1	0.55795	0.44205	1034.03	0.039052	167437
A1	50	10.4055E+050.4055E+04	10.4055E+050.4055E+04	0.4055E+05	0.28	1	0	1	0.55786	0.44214	1034.04	0.039049	202701
A1	51	10.4907E+050.4907E+04	10.4907E+050.4907E+04	0.4907E+05	0.28	1	0	1	0.55784	0.44216	1034.05	0.039045	245279
A1	52	10.5937E+050.5937E+04	10.5937E+050.5937E+04	0.5937E+05	0.28	1	0	1	0.55783	0.44217	1034.05	0.039042	296748
A1	53	10.7183E+050.7183E+04	10.7183E+050.7183E+04	0.7183E+05	0.28	1	0	1	0.55783	0.44217	1034.06	0.039038	358993
A1	54	10.8691E+050.8691E+04	10.8691E+050.8691E+04	0.8691E+05	0.28	1	0	1	0.55782	0.44218	1034.06	0.039035	434337
A1	55	10.1051E+060.1051E+05	10.1051E+060.1051E+05	0.1051E+06	0.28	1	0	1	0.55781	0.44219	1034.07	0.039032	525219
A1	56	10.1272E+060.1272E+05	10.1272E+060.1272E+05	0.1272E+06	0.28	1	0	1	0.55778	0.44222	1034.07	0.03903	635670
A1	57	10.1539E+060.1539E+05	10.1539E+060.1539E+05	0.1539E+06	0.28	1	0	1	0.55774	0.44226	1034.07	0.039027	769112
A1	58	10.1861E+060.1861E+05	10.1861E+060.1861E+05	0.1861E+06	0.28	1	0	1	0.55769	0.44231	1034.07	0.039024	930064
A1	59	10.2251E+060.2251E+05	10.2251E+060.2251E+05	0.2251E+06	0.28	1	0	1	0.5576	0.4424	1034.07	0.039022	1.12514e+06
A1	60	10.2723E+060.2723E+05	10.2723E+060.2723E+05	0.2723E+06	0.28	1	0	1	0.55749	0.44251	1034.07	0.03902	1.36134e+06
A1	61	10.3293E+060.3293E+05	10.3293E+060.3293E+05	0.3293E+06	0.28	1	0	1	0.55736	0.44264	1034.07	0.039017	1.64666e+06
A1	62	10.3983E+060.3983E+05	10.3983E+060.3983E+05	0.3983E+06	0.28	1	0	1	0.55718	0.44282	1034.07	0.039015	1.9924e+06
A1	63	10.4817E+060.4817E+05	10.4817E+060.4817E+05	0.4817E+06	0.28	1	0	1	0.55696	0.44304	1034.07	0.039012	2.4106e+06
A1	64	10.5826E+060.5826E+05	10.5826E+060.5826E+05	0.5826E+06	0.28	1	0	1	0.55669	0.44331	1034.07	0.03901	2.91717e+06
A1	65	10.7046E+060.7046E+05	10.7046E+060.7046E+05	0.7046E+06	0.28	1	0	1	0.55635	0.44365	1034.07	0.039007	3.53048e+06
A1	66	10.8521E+060.8521E+05	10.8521E+060.8521E+05	0.8521E+06	0.28	1	0	1	0.55594	0.44406	1034.07	0.039004	4.27316e+06
A1	67	10.1030E+070.1030E+06	10.1030E+070.1030E+06	0.1030E+07	0.28	1	0	1	0.55542	0.44458	1034.07	0.039002	5.17109e+06
A1	68	10.1246E+070.1246E+06	10.1246E+070.1246E+06	0.1246E+07	0.28	1	0	1	0.55478	0.44522	1034.06	0.038999	6.26397e+06
A1	69	10.1507E+070.1507E+06	10.1507E+070.1507E+06	0.1507E+07	0.28	1	0	1	0.55396	0.44604	1034.06	0.038996	7.58946e+06
A1	70	10.1822E+070.1822E+06	10.1822E+070.1822E+06	0.1822E+07	0.28	1	0	1	0.55291	0.44709	1034.06	0.038992	9.1965e+06
A1	71	10.2204E+070.2204E+06	10.2204E+070.2204E+06	0.2204E+07	0.28	1	0	1	0.55156	0.44844	1034.06	0.038988	1.11571e+07
A1	72	10.2665E+070.2665E+06	10.2665E+070.2665E+06	0.2665E+07	0.28	1	0	1	0.54982	0.45018	1034.05	0.038985	1.35419e+07
A1	73	10.3222E+070.3222E+06	10.3222E+070.3222E+06	0.3222E+07	0.28	1	0	1	0.54758	0.45242	1034.05	0.038981	1.6452e+07
A1	74	10.3896E+070.3896E+06	10.3896E+070.3896E+06	0.3896E+07	0.28	1	0	1	0.54466	0.45534	1034.05	0.038976	2.00194e+07
A1	75	10.4711E+070.4711E+06	10.4711E+070.4711E+06	0.4711E+07	0.28	1	0	1	0.54079	0.45921	1034.04	0.038971	2.44096e+07
A1	76	10.5697E+070.5697E+06	10.5697E+070.5697E+06	0.5697E+07	0.28	1	0	1	0.53553	0.46447	1034.04	0.038965	2.9852e+07
A1	77	10.6889E+070.6889E+06	10.6889E+070.6889E+06	0.6889E+07	0.28	1	0	1	0.52827	0.47173	1034.03	0.038959	3.66563e+07
A1	78	10.8330E+070.8330E+06	10.8330E+070.8330E+06	0.8330E+07	0.28	1	0	1	0.51783	0.48217	1034.03	0.038951	4.52955e+07
A1	79	10.1007E+080.1007E+07	10.1007E+080.1007E+07	0.1007E+08	0.28	1	0	1	0.50222	0.49778	1034.02	0.038943	5.65175e+07
A1	80	10.1218E+080.1218E+07	10.1218E+080.1218E+07	0.1218E+08	0.28	1	0	1	0.47646	0.52354	1034.01	0.038934	7.18801e+07
A1	81	10.1473E+080.1473E+07	10.1473E+080.1473E+07	0.1473E+08	0.28	1	0	1	0.43009	0.56991	1034	0.038922	9.45982e+07
A1	82	10.1781E+080.1781E+07	10.1781E+080.1781E+07	0.1781E+08	0.28	1	0	1	0.33708	0.66292	1033.99	0.038909	1.32999e+08
A1	83	10.2153E+080.2153E+07	10.2153E+080.2153E+07	0.2153E+08	0.28	1	0	1	0.053889	0.946111	1033.97	0.038891	2.29351e+08
A1	84	10.2603E+080.2603E+07	10.2603E+080.2603E+07	0.2603E+08	0.28	1	0	1	0	1	1026.68	0.00091546	6.85025e+06
A1	85	10.3148E+080.3148E+07	10.3148E+080.3148E+07	0.3148E+08	0.28	1	0	1	0	1	1026.51	2.2647e-05	204912
A1	86	10.3806E+080.3806E+07	10.3806E+080.3806E+07	0.3806E+08	0.28	1	0	1	0	1	1026.5	3.7329e-07	4083.5
A1	87	10.4602E+080.4602E+07	10.4602E+080.4602E+07	0.4602E+08	0.28	1	0	1	0	1	1026.49	4.6688e-09	61.7539
A1	88	10.5565E+080.5565E+07	10.5565E+080.5565E+07	0.5565E+08	0.28	1	0	1	0	1	1026.48	4.6393e-11	0.742038
A1	89	10.6728E+080.6728E+07	10.6728E+080.6728E+07	0.6728E+08	0.28	1	0	1	0	1	1026.48	3.7179e-13	0.00718939
A1	90	10.8136E+080.8136E+07	10.8136E+080.8136E+07	0.8136E+08	0.28	1	0	1	0	1	1026.47	2.41e-15	5.6355e-05
A1	91	10.9837E+080.9837E+07	10.9837E+080.9837E+07	0.9837E+08	0.28	1	0	1	0	1	1026.47	1.2635e-17	3.57225e-07
A1	92	10.1189E+090.1189E+08	10.1189E+090.1189E+08	0.1189E+09	0.28	1	0	1	0	1	1026.46	5.3576e-20	1.83085e-09
A1	93	10.1438E+090.1438E+08	10.1438E+090.1438E+08	0.1438E+09	0.28	1	0	1	0	1	1026.46	1.837e-22	7.59221e-12
A1	94	10.1739E+090.1739E+08	10.1739E+090.1739E+08	0.1739E+09	0.28	1	0	1	0	1	1026.45	5.098e-25	2.54798e-14
A1	95	10.2103E+090.2103E+08	10.2103E+090.2103E+08	0.2103E+09	0.28	1	0	1	0	1	1026.44	1.1464e-27	6.92894e-17
A1	96	10.2542E+090.2542E+08	10.2542E+090.2542E+08	0.2542E+09	0.28	1	0	1	0	1	1026.44	2.0928e-30	1.52896e-19
A1	97	10.3074E+090.3074E+08	10.3074E+090.3074E+08	0.3074E+09	0.28	1	0	1	0	1	1026.43	3.1038e-33	2.74211e-22
A1	98	10.3717E+090.3717E+08	10.3717E+090.3717E+08	0.3717E+09	0.28	1	0	1	0	1	1026.43	3.7448e-36	4.00045e-25
A1	99	10.4494E+090.4494E+08	10.4494E+090.4494E+08	0.4494E+09	0.28	1	0	1	0	1	1026.42	3.6799e-39	4.75283e-28
A11	0	10.5434E+090.5434E+08	10.5434E+090.5434E+08	0.5434E+09	0.28	1	0	1	0	1	1026.41	2.9503e-72	4.60749e-61
A2	1	10.1767E+000.0000E+00	10.1767E+000.0000E+00	0.1767E+00	0.28	1	0.030542	0.969458	0.96946	0.03054	0	0.014487	0
A2	2	10.6023E+000.0000E+00	10.6023E+000.0000E+00	0.6023E+00	0.28	1	0.019131	0.980869	0.98087	0.01913	0	0.014485	0
A2	3	10.1156E+010.0000E+00	10.1156E+010.0000E+00	0.1156E+01	0.28	1	0.017396	0.982604	0.9826	0.0174	0	0.014483	0
A2	4	10.1867E+010.0000E+00	10.1867E+010.0000E+00	0.1867E+01	0.28	1	0.016775	0.983225	0.98323	0.01677	0	0.014482	0
A2	5	10.2774E+010.0000E+00	10.2774E+010.0000E+00	0.2774E+01	0.28	1	0.016304	0.983696	0.9837	0.0163	0	0.014482	0
A2	6	10.3922E+010.0000E+00	10.3922E+010.0000E+00	0.3922E+01	0.28	1	0.015934	0.984066	0.98407	0.01593	0	0.014481	0
A2	7	10.5367E+010.0000E+00	10.5367E+010.0000E+00	0.5367E+01	0.28	1	0.0159	0.9841	0.9841	0.0159	0	0.014481	0
A2	8	10.7177E+010.0000E+00	10.7177E+010.0000E+00	0.7177E+01	0.28	1	0.015706	0.984294	0.98429	0.01571	0	0.01448	0
A2	9	10.9433E+010.0000E+00	10.9433E+010.0000E+00	0.9433E+01	0.28	1	0.015631	0.984369	0.98437	0.01563	0	0.01448	0
A2	10	10.1224E+020.0000E+00	10.1224E+020.0000E+00	0.1224E+02	0.28	1	0.015426	0.984574	0.98457	0.01543	0	0.014479	0
A2	11	10.1571E+020.0000E+00	10.1571E+020.0000E+00	0.1571E+02	0.28	1	0.015556	0.984444	0.98444	0.01556	0	0.014479	0
A2	12	10.2000E+020.0000E+00	10.2000E+020.0000E+00	0.2000E+02	0.28	1	0.015459	0.984541	0.98454	0.01546	0	0.014478	0
A2	13	10.2528E+020.0000E+00	10.2528E+020.0000E+00	0.2528E+02	0.28	1	0.015239	0.984761	0.98476	0.01524	0	0.014478	0
A2	14	10.3178E+020.0000E+00	10.3178E+020.0000E+00	0.3178E+02	0.28	1	0.015383	0.984617	0.98462	0.01538	0	0.014478	0
A2	15	10.3976E+020.0000E+00	10.3976E+020.0000E+00	0.3976E+02	0.28	1	0.015387	0.984613	0.98461	0.01539	0	0.014478	0
A2	16	10.4955E+020.0000E+00	10.4955E+020.0000E+00	0.4955E+02	0.28	1	0.015264	0.984736	0.98474	0.01526	0	0.014477	0
A2	17	10.6152E+020.0000E+00	10.6152E+020.0000E+00	0.6152E+02	0.28	1	0.015285	0.984715	0.98472	0.01528	0	0.014477	0
A2	18	10.7616E+020.0000E+00	10.7616E+020.0000E+00	0.7616E+02	0.28	1	0.015248	0.984752	0.98475	0.01525	0	0.014477	0
A2	19	10.9404E+020.0000E+00	10.9404E+020.0000E+00	0.9404E+02	0.28	1	0.015072	0.984928	0.98493	0.01507	0	0.014476	0
A2	20	10.1159E+030.0000E+00	10.1159E+030.0000E+00	0.1159E+03	0.28	1	0.015406	0.984594	0.98459	0.01541	0	0.014476	0
A2	21	10.1424E+030.0000E+00	10.1424E+030.0000E+00	0.1424E+03	0.28	1	0.015197	0.984803	0.9848	0.0152	0	0.014476	0
A2	22	10.1748E+030.0000E+00	10.1748E+030.0000E+00	0.1748E+03	0.28	1	0.015196	0.984804	0.9848	0.0152	0	0.014476	0
A2	23	10.2142E+030.0000E+00	10.2142E+030.0000E+00	0.2142E+03	0.28	1	0.015023	0.984977	0.98498	0.01502	0	0.014475	0
A2	24	10.2622E+030.0000E+00	10.2622E+030.0000E+00	0.2622E+03	0.28	1	0.015334	0.984666	0.98467	0.01533	0	0.014475	0
A2	25	10.3204E+030.0000E+00	10.3204E+030.0000E+00	0.3204E+03	0.28	1	0.01507	0.98493	0.98493	0.01507	0	0.014475	0
A2	26	10.3912E+030.0000E+00	10.3912E+030.0000E+00	0.3912E+03	0.28	1	0.015199	0.984801	0.9848	0.0152	0	0.014475	0
A2	27	10.4772E+030.0000E+00	10.4772E+030.0000E+00	0.4772E+03	0.28	1	0.015104	0.984896	0.9849	0.0151	0	0.014474	0
A2	28	10.5816E+030.0000E+00	10.5816E+030.0000E+00	0.5816E+03	0.28	1	0.015174	0.984826	0.98483	0.01517	0	0.014474	0
A2	29	10.7082E+030.0000E+00	10.7082E+030.0000E+00	0.7082E+03	0.28	1	0.015132	0.984868	0.98487	0.01513	0	0.014474	0
A2	30	10.8619E+030.0000E+00	10.8619E+030.0000E+00	0.8619E+03	0.28	1	0.014802	0.985198	0.9852	0.0148	0	0.014474	0
A2	31	10.1048E+040.0000E+00	10.1048E+040.0000E+00	0.1048E+04	0.28	1	0.014941	0.985059	0.98506	0.01494	0	0.014473	0
A2	32	10.1274E+040.0000E+00	10.1274E+040.0000E+00	0.1274E+04	0.28	1	0.015084	0.984916	0.98492	0.01508	0	0.014473	0
A2	33	10.1548E+040.0000E+00	10.1548E+040.0000E+00	0.1548E+04	0.28	1	0.015001	0.984999	0.985	0.015	0	0.014473	0
A2	34	10.1880E+040.0000E+00	10.1880E+040.0000E+00	0.1880E+04	0.28	1	0.014654	0.985346	0.98535	0.01465	0	0.014473	0
A2	35	10.2282E+040.0000E+00	10.2282E+040.0000E+00	0.2282E+04	0.28	1	0.014726	0.985274	0.98527	0.01473	0	0.014472	0
A2	36	10.2768E+040.0000E+00	10.2768E+040.0000E+00	0.2768E+04	0.28	1	0.014585	0.985415	0.98541	0.01459	0	0.014472	0
A2	37	10.3358E+040.0000E+00	10.3358E+040.0000E+00	0.3358E+04	0.28	1	0.01455	0.98545	0.98545	0.01455	0	0.014472	0
A2	38	10.4072E+040.0000E+00	10.4072E+040.0000E+00	0.4072E+04	0.28	1	0.014506	0.985494	0.98549	0.01451	0	0.014472	0
A2	39	10.4937E+040.0000E+00	10.4937E+040.0000E+00	0.4937E+04	0.28	1	0.014187	0.985813	0.98581	0.01419	0	0.014471	0
A2	40	10.5983E+040.0000E+00	10.5983E+040.0000E+00	0.5983E+04	0.28	1	0.014028	0.985972	0.98597	0.01403	0	0.014471	0
A2	41	10.7250E+040.0000E+00	10.7250E+040.0000E+00	0.7250E+04	0.28	1	0.013997	0.986003	0.986	0.014	0	0.014471	0
A2	42	10.8784E+040.0000E+00	10.8784E+040.0000E+00	0.8784E+04	0.28	1	0.013463	0.986537	0.98654	0.01346	0	0.014471	0
A2	43	10.1064E+050.0000E+00	10.1064E+050.0000E+00	0.1064E+05	0.28	1	0.013733	0.986267	0.98627	0.01373	0	0.01447	0
A2	44	10.1289E+050.0000E+00	10.1289E+050.0000E+00	0.1289E+05	0.28	1	0.013379	0.986621	0.98662	0.01338	0	0.01447	0
A2	45	10.1560E+050.0000E+00	10.1560E+050.0000E+00	0.1560E+05	0.28	1	0.012852	0.987148	0.98715	0.01285	0	0.01447	0
A2	46	10.1889E+050.0000E+00	10.1889E+050.0000E+00	0.1889E+05	0.28	1	0	1	0.71325	0.28675	1049.53	0.034894	55544.2
A2	47	10.2287E+050.0000E+00	10.2287E+050.0000E+00	0.2287E+05	0.28	1	0	1	0.54984	0.45016	1033.8	0.038998	116217
A2	48	10.2768E+050.0000E+00	10.2768E+050.0000E+00	0.2768E+05	0.28	1	0	1	0.53685	0.46315	1033.71	0.039022	144795
A2	49	10.3350E+050.0000E+00	10.3350E+050.0000E+00	0.3350E+05	0.28	1	0	1	0.53558	0.46442	1033.72	0.039017	175700
A2	50	10.4055E+050.0000E+00	10.4055E+050.0000E+00	0.4055E+05	0.28	1	0	1	0.5354	0.4646	1033.73	0.039012	212732
A2	51	10.4907E+050.0000E+00	10.4907E+050.0000E+00	0.4907E+05	0.28	1	0	1	0.53538	0.46462	1033.74	0.039007	257410
A2	52	10.5937E+050.0000E+00	10.5937E+050.0000E+00	0.5937E+05	0.28	1	0	1	0.53539	0.46461	1033.75	0.039003	311406
A2	53	10.7183E+050.0000E+00	10.7183E+050.0000E+00	0.7183E+05	0.28	1	0	1	0.53541	0.46459	1033.76	0.038999	376710
A2	54	10.8691E+050.0000E+00	10.8691E+050.0000E+00	0.8691E+05	0.28	1	0	1	0.53542	0.46458	1033.77	0.038995	455744
A2	55	10.1051E+060.0000E+00	10.1051E+060.0000E+00	0.1051E+06	0.28	1	0	1	0.53543	0.46457	1033.77	0.038991	551062
A2	56	10.1272E+060.0000E+00	10.1272E+060.0000E+00	0.1272E+06	0.28	1	0	1	0.53543	0.46457	1033.78	0.038988	666892
A2	57	10.1539E+060.0000E+00	10.1539E+060.0000E+00	0.1539E+06	0.28	1	0	1	0.5354	0.4646	1033.78	0.038985	806866
A2	58	10.1861E+060.0000E+00	10.1861E+060.0000E+00	0.1861E+06	0.28	1	0	1	0.53534	0.46466	1033.78	0.038982	975735
A2	59	10.2251E+060.0000E+00	10.2251E+060.0000E+00	0.2251E+06	0.28	1	0	1	0.53526	0.46474	1033.79	0.038979	1.18034e+06
A2	60	10.2723E+060.0000E+00	10.2723E+060.0000E+00	0.2723E+06	0.28	1	0	1	0.53514	0.46486	1033.79	0.038977	1.42813e+06
A2	61	10.3293E+060.0000E+00	10.3293E+060.0000E+00	0.3293E+06	0.28	1	0	1	0.53499	0.46501	1033.79	0.038974	1.72751e+06
A2	62	10.3983E+060.0000E+00	10.3983E+060.0000E+00	0.3983E+06	0.28	1	0	1	0.53479	0.46521	1033.79	0.038971	2.09022e+06
A2	63	10.4817E+060.0000E+00	10.4817E+060.0000E+00	0.4817E+06	0.28	1	0	1	0.53452	0.46548	1033.79	0.038969	2.52922e+06
A2	64	10.5826E+060.0000E+00	10.5826E+060.0000E+00	0.5826E+06	0.28	1	0	1	0.53418	0.46582	1033.79	0.038966	3.06101e+06
A2	65	10.7046E+060.0000E+00	10.7046E+060.0000E+00	0.7046E+06	0.28	1	0	1	0.53377	0.46623	1033.78	0.038963	3.70494e+06
A2	66	10.8521E+060.0000E+00	10.8521E+060.0000E+00	0.8521E+06	0.28	1	0	1	0.53324	0.46676	1033.78	0.03896	4.48528e+06
A2	67	10.1030E+070.0000E+00	10.1030E+070.0000E+00	0.1030E+07	0.28	1	0	1	0.53254	0.46746	1033.78	0.038957	5.42942e+06
A2	68	10.1246E+070.0000E+00	10.1246E+070.0000E+00	0.1246E+07	0.28	1	0	1	0.53162	0.46838	1033.78	0.038954	6.58043e+06
A2	69	10.1507E+070.0000E+00	10.1507E+070.0000E+00	0.1507E+07	0.28	1	0	1	0.5304	0.4696	1033.78	0.038951	7.97896e+06
A2	70	10.1822E+070.0000E+00	10.1822E+070.0000E+00	0.1822E+07	0.28	1	0	1	0.52877	0.47123	1033.78	0.038947	9.67924e+06
A2	71	10.2204E+070.0000E+00	10.2204E+070.0000E+00	0.2204E+07	0.28	1	0	1	0.52657	0.47343	1033.77	0.038943	1.17619e+07
A2	72	10.2665E+070.0000E+00	10.2665E+070.0000E+00	0.2665E+07	0.28	1	0	1	0.52355	0.47645	1033.77	0.038939	1.43114e+07
A2	73	10.3222E+070.0000E+00	10.3222E+070.0000E+00	0.3222E+07	0.28	1	0	1	0.5194	0.4806	1033.77	0.038935	1.74514e+07
A2	74	10.3896E+070.0000E+00	10.3896E+070.0000E+00	0.3896E+07	0.28	1	0	1	0.51356	0.48644	1033.76	0.038931	2.13561e+07
A2	75	10.4711E+070.0000E+00	10.4711E+070.0000E+00	0.4711E+07	0.28	1	0	1	0.50524	0.49476	1033.76	0.038925	2.62612e+07
A2	76	10.5697E+070.0000E+00	10.5697E+070.0000E+00	0.5697E+07	0.28	1	0	1	0.49287	0.50713	1033.76	0.03892	3.25474e+07
A2	77	10.6889E+070.0000E+00	10.6889E+070.0000E+00	0.6889E+07	0.28	1	0	1	0.47374	0.52626	1033.75	0.038914	4.08353e+07
A2	78	10.8330E+070.0000E+00	10.8330E+070.0000E+00	0.8330E+07	0.28	1	0	1	0.44279	0.55721	1033.74	0.038907	5.2271e+07
A2	79	10.1007E+080.0000E+00	10.1007E+080.0000E+00	0.1007E+08	0.28	1	0	1	0.3912	0.6088	1033.74	0.038899	6.90259e+07
A2	80	10.1218E+080.0000E+00	10.1218E+080.0000E+00	0.1218E+08	0.28	1	0	1	0.2945	0.7055	1033.73	0.038891	9.67294e+07
A2	81	10.1473E+080.0000E+00	10.1473E+080.0000E+00	0.1473E+08	0.28	1	0	1	0.10434	0.89566	1033.72	0.038879	1.48464e+08
A2	82	10.1781E+080.0000E+00	10.1781E+080.0000E+00	0.1781E+08	0.28	1	0	1	0	1	1028.62	0.012379	6.34984e+07
A2	83	10.2153E+080.0000E+00	10.2153E+080.0000E+00	0.2153E+08	0.28	1	0	1	0	1	1026.77	0.0026825	1.66041e+07
A2	84	10.2603E+080.0000E+00	10.2603E+080.0000E+00	0.2603E+08	0.28	1	0	1	0	1	1026.26	6.1807e-05	462304
A2	85	10.3148E+080.0000E+00	10.3148E+080.0000E+00	0.3148E+08	0.28	1	0	1	0	1	1026.25	1.1822e-06	10693.9
A2	86	10.3806E+080.0000E+00	10.3806E+080.0000E+00	0.3806E+08	0.28	1	0	1	0	1	1026.24	1.92e-08	209.98
A2	87	10.4602E+080.0000E+00	10.4602E+080.0000E+00	0.4602E+08	0.28	1	0	1	0	1	1026.24	2.527e-10	3.34163
A2	88	10.5565E+080.0000E+00	10.5565E+080.0000E+00	0.5565E+08	0.28	1	0	1	0	1	1026.23	2.6549e-12	0.0424538
A2	89	10.6728E+080.0000E+00	10.6728E+080.0000E+00	0.6728E+08	0.28	1	0	1	0	1	1026.22	2.2252e-14	0.000430183
A2	90	10.8136E+080.0000E+00	10.8136E+080.0000E+00	0.8136E+08	0.28	1	0	1	0	1	1026.22	1.4927e-16	3.48965e-06
A2	91	10.9837E+080.0000E+00	10.9837E+080.0000E+00	0.9837E+08	0.28	1	0	1	0	1	1026.21	8.0471e-19	2.27455e-08
A2	92	10.1189E+090.0000E+00	10.1189E+090.0000E+00	0.1189E+09	0.28	1	0	1	0	1	1026.21	3.4994e-21	1.19556e-10
A2	93	10.1438E+090.0000E+00	10.1438E+090.0000E+00	0.1438E+09	0.28	1	0	1	0	1	1026.2	1.2299e-23	5.08181e-13
A2	94	10.1739E+090.0000E+00	10.1739E+090.0000E+00	0.1739E+09	0.28	1	0	1	0	1	1026.19	3.5004e-26	1.74905e-15
A2	95	10.2103E+090.0000E+00	10.2103E+090.0000E+00	0.2103E+09	0.28	1	0	1	0	1	1026.19	8.0783e-29	4.88141e-18
A2	96	10.2542E+090.0000E+00	10.2542E+090.0000E+00	0.2542E+09	0.28	1	0	1	0	1	1026.18	1.514e-31	1.10582e-20
A2	97	10.3074E+090.0000E+00	10.3074E+090.0000E+00	0.3074E+09	0.28	1	0	1	0	1	1026.18	2.3053e-34	2.03616e-23
A2	98	10.3717E+090.0000E+00	10.3717E+090.0000E+00	0.3717E+09	0.28	1	0	1	0	1	1026.17	2.854e-37	3.04806e-26
A2	99	10.4494E+090.0000E+00	10.4494E+090.0000E+00	0.4494E+09	0.28	1	0	1	0	1	1026.16	2.875e-40	3.71231e-29
A21	0	10.5434E+090.0000E+00	10.5434E+090.0000E+00	0.5434E+09	0.28	1	0	1	0	1	1026.16	2.3597e-73	3.68425e-62
A3	1	10.1767E+000.0000E+00	10.1767E+000.0000E+00	0.1767E+00	0.28	1	0.03059	0.96941	0.96941	0.03059	0	0.014483	0
A3	2	10.6023E+000.0000E+00	10.6023E+000.0000E+00	0.6023E+00	0.28	1	0.019127	0.980873	0.98087	0.01913	0	0.014481	0
A3	3	10.1156E+010.0000E+00	10.1156E+010.0000E+00	0.1156E+01	0.28	1	0.017405	0.982595	0.98259	0.01741	0	0.014479	0
A3	4	10.1867E+010.0000E+00	10.1867E+010.0000E+00	0.1867E+01	0.28	1	0.016787	0.983213	0.98321	0.01679	0	0.014478	0
A3	5	10.2774E+010.0000E+00	10.2774E+010.0000E+00	0.2774E+01	0.28	1	0.016357	0.983643	0.98364	0.01636	0	0.014478	0
A3	6	10.3922E+010.0000E+00	10.3922E+010.0000E+00	0.3922E+01	0.28	1	0.015933	0.984067	0.98407	0.01593	0	0.014477	0
A3	7	10.5367E+010.0000E+00	10.5367E+010.0000E+00	0.5367E+01	0.28	1	0.015883	0.984117	0.98412	0.01588	0	0.014476	0
A3	8	10.7177E+010.0000E+00	10.7177E+010.0000E+00	0.7177E+01	0.28	1	0.015778	0.984222	0.98422	0.01578	0	0.014476	0
A3	9	10.9433E+010.0000E+00	10.9433E+010.0000E+00	0.9433E+01	0.28	1	0.015602	0.984398	0.9844	0.0156	0	0.014476	0
A3	10	10.1224E+020.0000E+00	10.1224E+020.0000E+00	0.1224E+02	0.28	1	0.015459	0.984541	0.98454	0.01546	0	0.014475	0
A3	11	10.1571E+020.0000E+00	10.1571E+020.0000E+00	0.1571E+02	0.28	1	0.015508	0.984492	0.98449	0.01551	0	0.014475	0
A3	12	10.2000E+020.0000E+00	10.2000E+020.0000E+00	0.2000E+02	0.28	1	0.015482	0.984518	0.98452	0.01548	0	0.014474	0
A3	13	10.2528E+020.0000E+00	10.2528E+020.0000E+00	0.2528E+02	0.28	1	0.015291	0.984709	0.98471	0.01529	0	0.014474	0
A3	14	10.3178E+020.0000E+00	10.3178E+020.0000E+00	0.3178E+02	0.28	1	0.015379	0.984621	0.98462	0.01538	0	0.014474	0
A3	15	10.3976E+020.0000E+00	10.3976E+020.0000E+00	0.3976E+02	0.28	1	0.015364	0.984636	0.98464	0.01536	0	0.014473	0
A3	16	10.4955E+020.0000E+00	10.4955E+020.0000E+00	0.4955E+02	0.28	1	0.015145	0.984855	0.98486	0.01514	0	0.014473	0
A3	17	10.6152E+020.0000E+00	10.6152E+020.0000E+00	0.6152E+02	0.28	1	0.015327	0.984673	0.98467	0.01533	0	0.014473	0
A3	18	10.7616E+020.0000E+00	10.7616E+020.0000E+00	0.7616E+02	0.28	1	0.015324	0.984676	0.98468	0.01532	0	0.014473	0
A3	19	10.9404E+020.0000E+00	10.9404E+020.0000E+00	0.9404E+02	0.28	1	0.015079	0.984921	0.98492	0.01508	0	0.014472	0
A3	20	10.1159E+030.0000E+00	10.1159E+030.0000E+00	0.1159E+03	0.28	1	0.01543	0.98457	0.98457	0.01543	0	0.014472	0
A3	21	10.1424E+030.0000E+00	10.1424E+030.0000E+00	0.1424E+03	0.28	1	0.015175	0.984825	0.98482	0.01518	0	0.014472	0
A3	22	10.1748E+030.0000E+00	10.1748E+030.0000E+00	0.1748E+03	0.28	1	0.015236	0.984764	0.98476	0.01524	0	0.014471	0
A3	23	10.2142E+030.0000E+00	10.2142E+030.0000E+00	0.2142E+03	0.28	1	0.015053	0.984947	0.98495	0.01505	0	0.014471	0
A3	24	10.2622E+030.0000E+00	10.2622E+030.0000E+00	0.2622E+03	0.28	1	0.015263	0.984737	0.98474	0.01526	0	0.014471	0
A3	25	10.3204E+030.0000E+00	10.3204E+030.0000E+00	0.3204E+03	0.28	1	0.015208	0.984792	0.98479	0.01521	0	0.014471	0
A3	26	10.3912E+030.0000E+00	10.3912E+030.0000E+00	0.3912E+03	0.28	1	0.015206	0.984794	0.98479	0.01521	0	0.01447	0
A3	27	10.4772E+030.0000E+00	10.4772E+030.0000E+00	0.4772E+03	0.28	1	0.015172	0.984828	0.98483	0.01517	0	0.01447	0
A3	28	10.5816E+030.0000E+00	10.5816E+030.0000E+00	0.5816E+03	0.28	1	0.015233	0.984767	0.98477	0.01523	0	0.01447	0
A3	29	10.7082E+030.0000E+00	10.7082E+030.0000E+00	0.7082E+03	0.28	1	0.015214	0.984786	0.98479	0.01521	0	0.01447	0
A3	30	10.8619E+030.0000E+00	10.8619E+030.0000E+00	0.8619E+03	0.28	1	0.014901	0.985099	0.9851	0.0149	0	0.014469	0
A3	31	10.1048E+040.0000E+00	10.1048E+040.0000E+00	0.1048E+04	0.28	1	0.015315	0.984685	0.98468	0.01532	0	0.014469	0
A3	32	10.1274E+040.0000E+00	10.1274E+040.0000E+00	0.1274E+04	0.28	1	0.014951	0.985049	0.98505	0.01495	0	0.014469	0
A3	33	10.1548E+040.0000E+00	10.1548E+040.0000E+00	0.1548E+04	0.28	1	0.015204	0.984796	0.9848	0.0152	0	0.014469	0
A3	34	10.1880E+040.0000E+00	10.1880E+040.0000E+00	0.1880E+04	0.28	1	0.01498	0.98502	0.98502	0.01498	0	0.014468	0
A3	35	10.2282E+040.0000E+00	10.2282E+040.0000E+00	0.2282E+04	0.28	1	0.014898	0.985102	0.9851	0.0149	0	0.014468	0
A3	36	10.2768E+040.0000E+00	10.2768E+040.0000E+00	0.2768E+04	0.28	1	0.014818	0.985182	0.98518	0.01482	0	0.014468	0
A3	37	10.3358E+040.0000E+00	10.3358E+040.0000E+00	0.3358E+04	0.28	1	0.014956	0.985044	0.98504	0.01496	0	0.014468	0
A3	38	10.4072E+040.0000E+00	10.4072E+040.0000E+00	0.4072E+04	0.28	1	0.014586	0.985414	0.98541	0.01459	0	0.014467	0
A3	39	10.4937E+040.0000E+00	10.4937E+040.0000E+00	0.4937E+04	0.28	1	0.014462	0.985538	0.98554	0.01446	0	0.014467	0
A3	40	10.5983E+040.0000E+00	10.5983E+040.0000E+00	0.5983E+04	0.28	1	0.014389	0.985611	0.98561	0.01439	0	0.014467	0
A3	41	10.7250E+040.0000E+00	10.7250E+040.0000E+00	0.7250E+04	0.28	1	0.014282	0.985718	0.98572	0.01428	0	0.014467	0
A3	42	10.8784E+040.0000E+00	10.8784E+040.0000E+00	0.8784E+04	0.28	1	0.013587	0.986413	0.98641	0.01359	0	0.014466	0
A3	43	10.1064E+050.0000E+00	10.1064E+050.0000E+00	0.1064E+05	0.28	1	0.014225	0.985775	0.98577	0.01423	0	0.014466	0
A3	44	10.1289E+050.0000E+00	10.1289E+050.0000E+00	0.1289E+05	0.28	1	0.013746	0.986254	0.98625	0.01375	0	0.014466	0
A3	45	10.1560E+050.0000E+00	10.1560E+050.0000E+00	0.1560E+05	0.28	1	0.012494	0.987506	0.98075	0.01925	1191.87	0.014466	1431.63
A3	46	10.1889E+050.0000E+00	10.1889E+050.0000E+00	0.1889E+05	0.28	1	0	1	0.62733	0.37267	1036.22	0.038215	78054.9
A3	47	10.2287E+050.0000E+00	10.2287E+050.0000E+00	0.2287E+05	0.28	1	0	1	0.53278	0.46722	1033.4	0.038988	120544
A3	48	10.2768E+050.0000E+00	10.2768E+050.0000E+00	0.2768E+05	0.28	1	0	1	0.52237	0.47763	1033.4	0.038989	149151
A3	49	10.3350E+050.0000E+00	10.3350E+050.0000E+00	0.3350E+05	0.28	1	0	1	0.52061	0.47939	1033.41	0.038983	181151
A3	50	10.4055E+050.0000E+00	10.4055E+050.0000E+00	0.4055E+05	0.28	1	0	1	0.52025	0.47975	1033.43	0.038977	219408
A3	51	10.4907E+050.0000E+00	10.4907E+050.0000E+00	0.4907E+05	0.28	1	0	1	0.52019	0.47981	1033.44	0.038971	265503
A3	52	10.5937E+050.0000E+00	10.5937E+050.0000E+00	0.5937E+05	0.28	1	0	1	0.52021	0.47979	1033.45	0.038966	321182
A3	53	10.7183E+050.0000E+00	10.7183E+050.0000E+00	0.7183E+05	0.28	1	0	1	0.52025	0.47975	1033.46	0.038961	388510
A3	54	10.8691E+050.0000E+00	10.8691E+050.0000E+00	0.8691E+05	0.28	1	0	1	0.52029	0.47971	1033.47	0.038957	469991
A3	55	10.1051E+060.0000E+00	10.1051E+060.0000E+00	0.1051E+06	0.28	1	0	1	0.52032	0.47968	1033.48	0.038952	568256
A3	56	10.1272E+060.0000E+00	10.1272E+060.0000E+00	0.1272E+06	0.28	1	0	1	0.52034	0.47966	1033.49	0.038948	687654
A3	57	10.1539E+060.0000E+00	10.1539E+060.0000E+00	0.1539E+06	0.28	1	0	1	0.52033	0.47967	1033.49	0.038945	831950
A3	58	10.1861E+060.0000E+00	10.1861E+060.0000E+00	0.1861E+06	0.28	1	0	1	0.52027	0.47973	1033.49	0.038942	1.00606e+06
A3	59	10.2251E+060.0000E+00	10.2251E+060.0000E+00	0.2251E+06	0.28	1	0	1	0.52018	0.47982	1033.5	0.038939	1.21705e+06
A3	60	10.2723E+060.0000E+00	10.2723E+060.0000E+00	0.2723E+06	0.28	1	0	1	0.52005	0.47995	1033.5	0.038936	1.47253e+06
A3	61	10.3293E+060.0000E+00	10.3293E+060.0000E+00	0.3293E+06	0.28	1	0	1	0.51987	0.48013	1033.5	0.038933	1.7813e+06
A3	62	10.3983E+060.0000E+00	10.3983E+060.0000E+00	0.3983E+06	0.28	1	0	1	0.51961	0.48039	1033.5	0.03893	2.15555e+06
A3	63	10.4817E+060.0000E+00	10.4817E+060.0000E+00	0.4817E+06	0.28	1	0	1	0.51924	0.48076	1033.5	0.038927	2.6087e+06
A3	64	10.5826E+060.0000E+00	10.5826E+060.0000E+00	0.5826E+06	0.28	1	0	1	0.51875	0.48125	1033.5	0.038924	3.15811e+06
A3	65	10.7046E+060.0000E+00	10.7046E+060.0000E+00	0.7046E+06	0.28	1	0	1	0.51809	0.48191	1033.5	0.038921	3.82438e+06
A3	66	10.8521E+060.0000E+00	10.8521E+060.0000E+00	0.8521E+06	0.28	1	0	1	0.5172	0.4828	1033.5	0.038918	4.63316e+06
A3	67	10.1030E+070.0000E+00	10.1030E+070.0000E+00	0.1030E+07	0.28	1	0	1	0.51593	0.48407	1033.5	0.038915	5.61476e+06
A3	68	10.1246E+070.0000E+00	10.1246E+070.0000E+00	0.1246E+07	0.28	1	0	1	0.51411	0.48589	1033.5	0.038912	6.81723e+06
A3	69	10.1507E+070.0000E+00	10.1507E+070.0000E+00	0.1507E+07	0.28	1	0	1	0.51147	0.48853	1033.5	0.038908	8.28919e+06
A3	70	10.1822E+070.0000E+00	10.1822E+070.0000E+00	0.1822E+07	0.28	1	0	1	0.50765	0.49235	1033.49	0.038904	1.00991e+07
A3	71	10.2204E+070.0000E+00	10.2204E+070.0000E+00	0.2204E+07	0.28	1	0	1	0.50211	0.49789	1033.49	0.0389	1.23526e+07
A3	72	10.2665E+070.0000E+00	10.2665E+070.0000E+00	0.2665E+07	0.28	1	0	1	0.49386	0.50614	1033.49	0.038896	1.51823e+07
A3	73	10.3222E+070.0000E+00	10.3222E+070.0000E+00	0.3222E+07	0.28	1	0	1	0.48132	0.51868	1033.49	0.038892	1.88083e+07
A3	74	10.3896E+070.0000E+00	10.3896E+070.0000E+00	0.3896E+07	0.28	1	0	1	0.46176	0.53824	1033.48	0.038887	2.35971e+07
A3	75	10.4711E+070.0000E+00	10.4711E+070.0000E+00	0.4711E+07	0.28	1	0	1	0.43112	0.56888	1033.48	0.038882	3.01538e+07
A3	76	10.5697E+070.0000E+00	10.5697E+070.0000E+00	0.5697E+07	0.28	1	0	1	0.38192	0.61808	1033.47	0.038876	3.96121e+07
A3	77	10.6889E+070.0000E+00	10.6889E+070.0000E+00	0.6889E+07	0.28	1	0	1	0.29726	0.70274	1033.47	0.03887	5.44529e+07
A3	78	10.8330E+070.0000E+00	10.8330E+070.0000E+00	0.8330E+07	0.28	1	0	1	0.1527	0.8473	1033.46	0.038863	7.93725e+07
A3	79	10.1007E+080.0000E+00	10.1007E+080.0000E+00	0.1007E+08	0.28	1	0	1	0.0046007	0.995399	1033.45	0.038855	1.12699e+08
A3	80	10.1218E+080.0000E+00	10.1218E+080.0000E+00	0.1218E+08	0.28	1	0	1	0	1	1028.86	0.014955	5.24745e+07
A3	81	10.1473E+080.0000E+00	10.1473E+080.0000E+00	0.1473E+08	0.28	1	0	1	0	1	1027.47	0.007675	3.25243e+07
A3	82	10.1781E+080.0000E+00	10.1781E+080.0000E+00	0.1781E+08	0.28	1	0	1	0	1	1026.37	0.0019114	9.78312e+06
A3	83	10.2153E+080.0000E+00	10.2153E+080.0000E+00	0.2153E+08	0.28	1	0	1	0	1	1026.04	0.00018805	1.16316e+06
A3	84	10.2603E+080.0000E+00	10.2603E+080.0000E+00	0.2603E+08	0.28	1	0	1	0	1	1026	5.0073e-06	37444.1
A3	85	10.3148E+080.0000E+00	10.3148E+080.0000E+00	0.3148E+08	0.28	1	0	1	0	1	1025.99	1.0546e-07	953.726
A3	86	10.3806E+080.0000E+00	10.3806E+080.0000E+00	0.3806E+08	0.28	1	0	1	0	1	1025.99	1.7798e-09	19.4599
A3	87	10.4602E+080.0000E+00	10.4602E+080.0000E+00	0.4602E+08	0.28	1	0	1	0	1	1025.98	2.3731e-11	0.313733
A3	88	10.5565E+080.0000E+00	10.5565E+080.0000E+00	0.5565E+08	0.28	1	0	1	0	1	1025.97	2.5078e-13	0.00400914
A3	89	10.6728E+080.0000E+00	10.6728E+080.0000E+00	0.6728E+08	0.28	1	0	1	0	1	1025.97	2.1138e-15	4.08548e-05
A3	90	10.8136E+080.0000E+00	10.8136E+080.0000E+00	0.8136E+08	0.28	1	0	1	0	1	1025.96	1.428e-17	3.33755e-07
A3	91	10.9837E+080.0000E+00	10.9837E+080.0000E+00	0.9837E+08	0.28	1	0	1	0	1	1025.96	7.7621e-20	2.19346e-09
A3	92	10.1189E+090.0000E+00	10.1189E+090.0000E+00	0.1189E+09	0.28	1	0	1	0	1	1025.95	3.4047e-22	1.16291e-11
A3	93	10.1438E+090.0000E+00	10.1438E+090.0000E+00	0.1438E+09	0.28	1	0	1	0	1	1025.94	1.2066e-24	4.98428e-14
A3	94	10.1739E+090.0000E+00	10.1739E+090.0000E+00	0.1739E+09	0.28	1	0	1	0	1	1025.94	3.4601e-27	1.7285e-16
A3	95	10.2103E+090.0000E+00	10.2103E+090.0000E+00	0.2103E+09	0.28	1	0	1	0	1	1025.93	8.0374e-30	4.85546e-19
A3	96	10.2542E+090.0000E+00	10.2542E+090.0000E+00	0.2542E+09	0.28	1	0	1	0	1	1025.93	1.5145e-32	1.10591e-21
A3	97	10.3074E+090.0000E+00	10.3074E+090.0000E+00	0.3074E+09	0.28	1	0	1	0	1	1025.92	2.316e-35	2.0451e-24
A3	98	10.3717E+090.0000E+00	10.3717E+090.0000E+00	0.3717E+09	0.28	1	0	1	0	1	1025.91	2.8771e-38	3.07195e-27
A3	99	10.4494E+090.0000E+00	10.4494E+090.0000E+00	0.4494E+09	0.28	1	0	1	0	1	1025.91	2.9062e-41	3.75168e-30
A31	0	10.5434E+090.0000E+00	10.5434E+090.0000E+00	0.5434E+09	0.28	1	0	1	0	1	1025.9	2.3906e-74	3.73155e-63
A4	1	10.1767E+000.0000E+00	10.1767E+000.0000E+00	0.1767E+00	0.28	1	0.030629	0.969371	0.96937	0.03063	0	0.01448	0
A4	2	10.6023E+000.0000E+00	10.6023E+000.0000E+00	0.6023E+00	0.28	1	0.019159	0.980841	0.98084	0.01916	0	0.014477	0
A4	3	10.1156E+010.0000E+00	10.1156E+010.0000E+00	0.1156E+01	0.28	1	0.017355	0.982645	0.98265	0.01735	0	0.014476	0
A4	4	10.1867E+010.0000E+00	10.1867E+010.0000E+00	0.1867E+01	0.28	1	0.016834	0.983166	0.98317	0.01683	0	0.014475	0
A4	5	10.2774E+010.0000E+00	10.2774E+010.0000E+00	0.2774E+01	0.28	1	0.016303	0.983697	0.9837	0.0163	0	0.014474	0
A4	6	10.3922E+010.0000E+00	10.3922E+010.0000E+00	0.3922E+01	0.28	1	0.01604	0.98396	0.98396	0.01604	0	0.014473	0
A4	7	10.5367E+010.0000E+00	10.5367E+010.0000E+00	0.5367E+01	0.28	1	0.015851	0.984149	0.98415	0.01585	0	0.014473	0
A4	8	10.7177E+010.0000E+00	10.7177E+010.0000E+00	0.7177E+01	0.28	1	0.015795	0.984205	0.98421	0.01579	0	0.014472	0
A4	9	10.9433E+010.0000E+00	10.9433E+010.0000E+00	0.9433E+01	0.28	1	0.015608	0.984392	0.98439	0.01561	0	0.014472	0
A4	10	10.1224E+020.0000E+00	10.1224E+020.0000E+00	0.1224E+02	0.28	1	0.015368	0.984632	0.98463	0.01537	0	0.014472	0
A4	11	10.1571E+020.0000E+00	10.1571E+020.0000E+00	0.1571E+02	0.28	1	0.015621	0.984379	0.98438	0.01562	0	0.014471	0
A4	12	10.2000E+020.0000E+00	10.2000E+020.0000E+00	0.2000E+02	0.28	1	0.015451	0.984549	0.98455	0.01545	0	0.014471	0
A4	13	10.2528E+020.0000E+00	10.2528E+020.0000E+00	0.2528E+02	0.28	1	0.015356	0.984644	0.98464	0.01536	0	0.01447	0
A4	14	10.3178E+020.0000E+00	10.3178E+020.0000E+00	0.3178E+02	0.28	1	0.015377	0.984623	0.98462	0.01538	0	0.01447	0
A4	15	10.3976E+020.0000E+00	10.3976E+020.0000E+00	0.3976E+02	0.28	1	0.015455	0.984545	0.98454	0.01546	0	0.01447	0
A4	16	10.4955E+020.0000E+00	10.4955E+020.0000E+00	0.4955E+02	0.28	1	0.015036	0.984964	0.98496	0.01504	0	0.01447	0
A4	17	10.6152E+020.0000E+00	10.6152E+020.0000E+00	0.6152E+02	0.28	1	0.015325	0.984675	0.98467	0.01533	0	0.014469	0
A4	18	10.7616E+020.0000E+00	10.7616E+020.0000E+00	0.7616E+02	0.28	1	0.015438	0.984562	0.98456	0.01544	0	0.014469	0
A4	19	10.9404E+020.0000E+00	10.9404E+020.0000E+00	0.9404E+02	0.28	1	0.015126	0.984874	0.98487	0.01513	0	0.014469	0
A4	20	10.1159E+030.0000E+00	10.1159E+030.0000E+00	0.1159E+03	0.28	1	0.015373	0.984627	0.98463	0.01537	0	0.014468	0
A4	21	10.1424E+030.0000E+00	10.1424E+030.0000E+00	0.1424E+03	0.28	1	0.015137	0.984863	0.98486	0.01514	0	0.014468	0
A4	22	10.1748E+030.0000E+00	10.1748E+030.0000E+00	0.1748E+03	0.28	1	0.015327	0.984673	0.98467	0.01533	0	0.014468	0
A4	23	10.2142E+030.0000E+00	10.2142E+030.0000E+00	0.2142E+03	0.28	1	0.015081	0.984919	0.98492	0.01508	0	0.014468	0
A4	24	10.2622E+030.0000E+00	10.2622E+030.0000E+00	0.2622E+03	0.28	1	0.015163	0.984837	0.98484	0.01516	0	0.014467	0
A4	25	10.3204E+030.0000E+00	10.3204E+030.0000E+00	0.3204E+03	0.28	1	0.015372	0.984628	0.98463	0.01537	0	0.014467	0
A4	26	10.3912E+030.0000E+00	10.3912E+030.0000E+00	0.3912E+03	0.28	1	0.015183	0.984817	0.98482	0.01518	0	0.014467	0
A4	27	10.4772E+030.0000E+00	10.4772E+030.0000E+00	0.4772E+03	0.28	1	0.015174	0.984826	0.98483	0.01517	0	0.014467	0
A4	28	10.5816E+030.0000E+00	10.5816E+030.0000E+00	0.5816E+03	0.28	1	0.015231	0.984769	0.98477	0.01523	0	0.014466	0
A4	29	10.7082E+030.0000E+00	10.7082E+030.0000E+00	0.7082E+03	0.28	1	0.014899	0.985101	0.9851	0.0149	0	0.014466	0
A4	30	10.8619E+030.0000E+00	10.8619E+030.0000E+00	0.8619E+03	0.28	1	0.015263	0.984737	0.98474	0.01526	0	0.014466	0
A4	31	10.1048E+040.0000E+00	10.1048E+040.0000E+00	0.1048E+04	0.28	1	0.014672	0.985328	0.98533	0.01467	0	0.014465	0
A4	32	10.1274E+040.0000E+00	10.1274E+040.0000E+00	0.1274E+04	0.28	1	0.015558	0.984442	0.98444	0.01556	0	0.014465	0
A4	33	10.1548E+040.0000E+00	10.1548E+040.0000E+00	0.1548E+04	0.28	1	0.015262	0.984738	0.98474	0.01526	0	0.014465	0
A4	34	10.1880E+040.0000E+00	10.1880E+040.0000E+00	0.1880E+04	0.28	1	0.015071	0.984929	0.98493	0.01507	0	0.014465	0
A4	35	10.2282E+040.0000E+00	10.2282E+040.0000E+00	0.2282E+04	0.28	1	0.014996	0.985004	0.985	0.015	0	0.014464	0
A4	36	10.2768E+040.0000E+00	10.2768E+040.0000E+00	0.2768E+04	0.28	1	0.014964	0.985036	0.98504	0.01496	0	0.014464	0
A4	37	10.3358E+040.0000E+00	10.3358E+040.0000E+00	0.3358E+04	0.28	1	0.015074	0.984926	0.98493	0.01507	0	0.014464	0
A4	38	10.4072E+040.0000E+00	10.4072E+040.0000E+00	0.4072E+04	0.28	1	0.014815	0.985185	0.98519	0.01481	0	0.014464	0
A4	39	10.4937E+040.0000E+00	10.4937E+040.0000E+00	0.4937E+04	0.28	1	0.014438	0.985562	0.98556	0.01444	0	0.014463	0
A4	40	10.5983E+040.0000E+00	10.5983E+040.0000E+00	0.5983E+04	0.28	1	0.0149	0.9851	0.9851	0.0149	0	0.014463	0
A4	41	10.7250E+040.0000E+00	10.7250E+040.0000E+00	0.7250E+04	0.28	1	0.014584	0.985416	0.98542	0.01458	0	0.014463	0
A4	42	10.8784E+040.0000E+00	10.8784E+040.0000E+00	0.8784E+04	0.28	1	0.014055	0.985945	0.98595	0.01405	0	0.014463	0
A4	43	10.1064E+050.0000E+00	10.1064E+050.0000E+00	0.1064E+05	0.28	1	0.014358	0.985642	0.98564	0.01436	0	0.014462	0
A4	44	10.1289E+050.0000E+00	10.1289E+050.0000E+00	0.1289E+05	0.28	1	0.013687	0.986313	0.98631	0.01369	0	0.014462	0
A4	45	10.1560E+050.0000E+00	10.1560E+050.0000E+00	0.1560E+05	0.28	1	0.0071115	0.992888	0.95176	0.04824	1191.69	0.014462	3605.64
A4	46	10.1889E+050.0000E+00	10.1889E+050.0000E+00	0.1889E+05	0.28	1	0	1	0.60115	0.39885	1035.25	0.038362	83781.1
A4	47	10.2287E+050.0000E+00	10.2287E+050.0000E+00	0.2287E+05	0.28	1	0	1	0.52293	0.47707	1033.09	0.038957	122950
A4	48	10.2768E+050.0000E+00	10.2768E+050.0000E+00	0.2768E+05	0.28	1	0	1	0.5118	0.4882	1033.09	0.038955	152273
A4	49	10.3350E+050.0000E+00	10.3350E+050.0000E+00	0.3350E+05	0.28	1	0	1	0.50929	0.49071	1033.11	0.038948	185208
A4	50	10.4055E+050.0000E+00	10.4055E+050.0000E+00	0.4055E+05	0.28	1	0	1	0.50863	0.49137	1033.12	0.038942	224454
A4	51	10.4907E+050.0000E+00	10.4907E+050.0000E+00	0.4907E+05	0.28	1	0	1	0.50847	0.49153	1033.14	0.038936	271666
A4	52	10.5937E+050.0000E+00	10.5937E+050.0000E+00	0.5937E+05	0.28	1	0	1	0.50846	0.49154	1033.15	0.03893	328649
A4	53	10.7183E+050.0000E+00	10.7183E+050.0000E+00	0.7183E+05	0.28	1	0	1	0.5085	0.4915	1033.16	0.038925	397543
A4	54	10.8691E+050.0000E+00	10.8691E+050.0000E+00	0.8691E+05	0.28	1	0	1	0.50855	0.49145	1033.18	0.03892	480901
A4	55	10.1051E+060.0000E+00	10.1051E+060.0000E+00	0.1051E+06	0.28	1	0	1	0.5086	0.4914	1033.19	0.038915	581424
A4	56	10.1272E+060.0000E+00	10.1272E+060.0000E+00	0.1272E+06	0.28	1	0	1	0.50862	0.49138	1033.19	0.03891	703565
A4	57	10.1539E+060.0000E+00	10.1539E+060.0000E+00	0.1539E+06	0.28	1	0	1	0.50859	0.49141	1033.2	0.038906	851220
A4	58	10.1861E+060.0000E+00	10.1861E+060.0000E+00	0.1861E+06	0.28	1	0	1	0.5085	0.4915	1033.2	0.038903	1.02943e+06
A4	59	10.2251E+060.0000E+00	10.2251E+060.0000E+00	0.2251E+06	0.28	1	0	1	0.50832	0.49168	1033.21	0.0389	1.24553e+06
A4	60	10.2723E+060.0000E+00	10.2723E+060.0000E+00	0.2723E+06	0.28	1	0	1	0.50805	0.49195	1033.21	0.038896	1.50737e+06
A4	61	10.3293E+060.0000E+00	10.3293E+060.0000E+00	0.3293E+06	0.28	1	0	1	0.50767	0.49233	1033.21	0.038893	1.82417e+06
A4	62	10.3983E+060.0000E+00	10.3983E+060.0000E+00	0.3983E+06	0.28	1	0	1	0.50709	0.49291	1033.21	0.03889	2.20883e+06
A4	63	10.4817E+060.0000E+00	10.4817E+060.0000E+00	0.4817E+06	0.28	1	0	1	0.5062	0.4938	1033.21	0.038887	2.67595e+06
A4	64	10.5826E+060.0000E+00	10.5826E+060.0000E+00	0.5826E+06	0.28	1	0	1	0.50485	0.49515	1033.21	0.038884	3.24508e+06
A4	65	10.7046E+060.0000E+00	10.7046E+060.0000E+00	0.7046E+06	0.28	1	0	1	0.50285	0.49715	1033.22	0.038881	3.9402e+06
A4	66	10.8521E+060.0000E+00	10.8521E+060.0000E+00	0.8521E+06	0.28	1	0	1	0.4999	0.5001	1033.22	0.038877	4.79282e+06
A4	67	10.1030E+070.0000E+00	10.1030E+070.0000E+00	0.1030E+07	0.28	1	0	1	0.4955	0.5045	1033.22	0.038873	5.84383e+06
A4	68	10.1246E+070.0000E+00	10.1246E+070.0000E+00	0.1246E+07	0.28	1	0	1	0.48875	0.51125	1033.21	0.03887	7.16329e+06
A4	69	10.1507E+070.0000E+00	10.1507E+070.0000E+00	0.1507E+07	0.28	1	0	1	0.4783	0.5217	1033.21	0.038866	8.83997e+06
A4	70	10.1822E+070.0000E+00	10.1822E+070.0000E+00	0.1822E+07	0.28	1	0	1	0.46193	0.53807	1033.21	0.038862	1.1022e+07
A4	71	10.2204E+070.0000E+00	10.2204E+070.0000E+00	0.2204E+07	0.28	1	0	1	0.43647	0.56353	1033.21	0.038858	1.39623e+07
A4	72	10.2665E+070.0000E+00	10.2665E+070.0000E+00	0.2665E+07	0.28	1	0	1	0.39734	0.60266	1033.21	0.038854	1.80531e+07
A4	73	10.3222E+070.0000E+00	10.3222E+070.0000E+00	0.3222E+07	0.28	1	0	1	0.33444	0.66556	1033.2	0.03885	2.41016e+07
A4	74	10.3896E+070.0000E+00	10.3896E+070.0000E+00	0.3896E+07	0.28	1	0	1	0.23421	0.76579	1033.2	0.038845	3.35279e+07
A4	75	10.4711E+070.0000E+00	10.4711E+070.0000E+00	0.4711E+07	0.28	1	0	1	0.091005	0.908995	1033.2	0.03884	4.81167e+07
A4	76	10.5697E+070.0000E+00	10.5697E+070.0000E+00	0.5697E+07	0.28	1	0	1	0	1	1029.69	0.020605	3.38441e+07
A4	77	10.6889E+070.0000E+00	10.6889E+070.0000E+00	0.6889E+07	0.28	1	0	1	0	1	1029	0.016986	3.37148e+07
A4	78	10.8330E+070.0000E+00	10.8330E+070.0000E+00	0.8330E+07	0.28	1	0	1	0	1	1027.99	0.011707	2.80697e+07
A4	79	10.1007E+080.0000E+00	10.1007E+080.0000E+00	0.1007E+08	0.28	1	0	1	0	1	1026.73	0.0051103	1.47942e+07
A4	80	10.1218E+080.0000E+00	10.1218E+080.0000E+00	0.1218E+08	0.28	1	0	1	0	1	1026.35	0.0031262	1.09425e+07
A4	81	10.1473E+080.0000E+00	10.1473E+080.0000E+00	0.1473E+08	0.28	1	0	1	0	1	1025.94	0.001001	4.23562e+06
A4	82	10.1781E+080.0000E+00	10.1781E+080.0000E+00	0.1781E+08	0.28	1	0	1	0	1	1025.79	0.00020631	1.05536e+06
A4	83	10.2153E+080.0000E+00	10.2153E+080.0000E+00	0.2153E+08	0.28	1	0	1	0	1	1025.75	1.5334e-05	94819.8
A4	84	10.2603E+080.0000E+00	10.2603E+080.0000E+00	0.2603E+08	0.28	1	0	1	0	1	1025.74	4.3284e-07	3235.91
A4	85	10.3148E+080.0000E+00	10.3148E+080.0000E+00	0.3148E+08	0.28	1	0	1	0	1	1025.73	9.2825e-09	83.9249
A4	86	10.3806E+080.0000E+00	10.3806E+080.0000E+00	0.3806E+08	0.28	1	0	1	0	1	1025.73	1.5737e-10	1.72021
A4	87	10.4602E+080.0000E+00	10.4602E+080.0000E+00	0.4602E+08	0.28	1	0	1	0	1	1025.72	2.1072e-12	0.0278509
A4	88	10.5565E+080.0000E+00	10.5565E+080.0000E+00	0.5565E+08	0.28	1	0	1	0	1	1025.72	2.2415e-14	0.000358254
A4	89	10.6728E+080.0000E+00	10.6728E+080.0000E+00	0.6728E+08	0.28	1	0	1	0	1	1025.71	1.9055e-16	3.68195e-06
A4	90	10.8136E+080.0000E+00	10.8136E+080.0000E+00	0.8136E+08	0.28	1	0	1	0	1	1025.7	1.2999e-18	3.03738e-08
A4	91	10.9837E+080.0000E+00	10.9837E+080.0000E+00	0.9837E+08	0.28	1	0	1	0	1	1025.7	7.1371e-21	2.01634e-10
A4	92	10.1189E+090.0000E+00	10.1189E+090.0000E+00	0.1189E+09	0.28	1	0	1	0	1	1025.69	3.1617e-23	1.07963e-12
A4	93	10.1438E+090.0000E+00	10.1438E+090.0000E+00	0.1438E+09	0.28	1	0	1	0	1	1025.69	1.1312e-25	4.67167e-15
A4	94	10.1739E+090.0000E+00	10.1739E+090.0000E+00	0.1739E+09	0.28	1	0	1	0	1	1025.68	3.2727e-28	1.63447e-17
A4	95	10.2103E+090.0000E+00	10.2103E+090.0000E+00	0.2103E+09	0.28	1	0	1	0	1	1025.68	7.6658e-31	4.62985e-20
A4	96	10.2542E+090.0000E+00	10.2542E+090.0000E+00	0.2542E+09	0.28	1	0	1	0	1	1025.67	1.4559e-33	1.06285e-22
A4	97	10.3074E+090.0000E+00	10.3074E+090.0000E+00	0.3074E+09	0.28	1	0	1	0	1	1025.66	2.2434e-36	1.98049e-25
A4	98	10.3717E+090.0000E+00	10.3717E+090.0000E+00	0.3717E+09	0.28	1	0	1	0	1	1025.66	2.8074e-39	2.9968e-28
A4	99	10.4494E+090.0000E+00	10.4494E+090.0000E+00	0.4494E+09	0.28	1	0	1	0	1	1025.65	2.8561e-42	3.68607e-31
A41	0	10.5434E+090.0000E+00	10.5434E+090.0000E+00	0.5434E+09	0.28	1	0	1	0	1	1025.65	2.3662e-75	3.69257e-64
A5	1	10.1767E+000.0000E+00	10.1767E+000.0000E+00	0.1767E+00	0.28	1	0.030694	0.969306	0.96931	0.03069	0	0.014476	0
A5	2	10.6023E+000.0000E+00	10.6023E+000.0000E+00	0.6023E+00	0.28	1	0.019191	0.980809	0.98081	0.01919	0	0.014473	0
A5	3	10.1156E+010.0000E+00	10.1156E+010.0000E+00	0.1156E+01	0.28	1	0.017345	0.982655	0.98265	0.01735	0	0.014472	0
A5	4	10.1867E+010.0000E+00	10.1867E+010.0000E+00	0.1867E+01	0.28	1	0.01685	0.98315	0.98315	0.01685	0	0.014471	0
A5	5	10.2774E+010.0000E+00	10.2774E+010.0000E+00	0.2774E+01	0.28	1	0.016273	0.983727	0.98373	0.01627	0	0.01447	0
A5	6	10.3922E+010.0000E+00	10.3922E+010.0000E+00	0.3922E+01	0.28	1	0.016029	0.983971	0.98397	0.01603	0	0.01447	0
A5	7	10.5367E+010.0000E+00	10.5367E+010.0000E+00	0.5367E+01	0.28	1	0.015909	0.984091	0.98409	0.01591	0	0.014469	0
A5	8	10.7177E+010.0000E+00	10.7177E+010.0000E+00	0.7177E+01	0.28	1	0.015799	0.984201	0.9842	0.0158	0	0.014469	0
A5	9	10.9433E+010.0000E+00	10.9433E+010.0000E+00	0.9433E+01	0.28	1	0.015599	0.984401	0.9844	0.0156	0	0.014468	0
A5	10	10.1224E+020.0000E+00	10.1224E+020.0000E+00	0.1224E+02	0.28	1	0.0155	0.9845	0.9845	0.0155	0	0.014468	0
A5	11	10.1571E+020.0000E+00	10.1571E+020.0000E+00	0.1571E+02	0.28	1	0.015496	0.984504	0.9845	0.0155	0	0.014468	0
A5	12	10.2000E+020.0000E+00	10.2000E+020.0000E+00	0.2000E+02	0.28	1	0.015469	0.984531	0.98453	0.01547	0	0.014467	0
A5	13	10.2528E+020.0000E+00	10.2528E+020.0000E+00	0.2528E+02	0.28	1	0.015258	0.984742	0.98474	0.01526	0	0.014467	0
A5	14	10.3178E+020.0000E+00	10.3178E+020.0000E+00	0.3178E+02	0.28	1	0.015573	0.984427	0.98443	0.01557	0	0.014467	0
A5	15	10.3976E+020.0000E+00	10.3976E+020.0000E+00	0.3976E+02	0.28	1	0.015422	0.984578	0.98458	0.01542	0	0.014466	0
A5	16	10.4955E+020.0000E+00	10.4955E+020.0000E+00	0.4955E+02	0.28	1	0.015097	0.984903	0.9849	0.0151	0	0.014466	0
A5	17	10.6152E+020.0000E+00	10.6152E+020.0000E+00	0.6152E+02	0.28	1	0.015273	0.984727	0.98473	0.01527	0	0.014466	0
A5	18	10.7616E+020.0000E+00	10.7616E+020.0000E+00	0.7616E+02	0.28	1	0.015081	0.984919	0.98492	0.01508	0	0.014466	0
A5	19	10.9404E+020.0000E+00	10.9404E+020.0000E+00	0.9404E+02	0.28	1	0.015569	0.984431	0.98443	0.01557	0	0.014465	0
A5	20	10.1159E+030.0000E+00	10.1159E+030.0000E+00	0.1159E+03	0.28	1	0.015275	0.984725	0.98472	0.01528	0	0.014465	0
A5	21	10.1424E+030.0000E+00	10.1424E+030.0000E+00	0.1424E+03	0.28	1	0.015105	0.984895	0.9849	0.0151	0	0.014465	0
A5	22	10.1748E+030.0000E+00	10.1748E+030.0000E+00	0.1748E+03	0.28	1	0.015323	0.984677	0.98468	0.01532	0	0.014465	0
A5	23	10.2142E+030.0000E+00	10.2142E+030.0000E+00	0.2142E+03	0.28	1	0.01523	0.98477	0.98477	0.01523	0	0.014464	0
A5	24	10.2622E+030.0000E+00	10.2622E+030.0000E+00	0.2622E+03	0.28	1	0.015223	0.984777	0.98478	0.01522	0	0.014464	0
A5	25	10.3204E+030.0000E+00	10.3204E+030.0000E+00	0.3204E+03	0.28	1	0.015267	0.984733	0.98473	0.01527	0	0.014464	0
A5	26	10.3912E+030.0000E+00	10.3912E+030.0000E+00	0.3912E+03	0.28	1	0.015169	0.984831	0.98483	0.01517	0	0.014464	0
A5	27	10.4772E+030.0000E+00	10.4772E+030.0000E+00	0.4772E+03	0.28	1	0.01509	0.98491	0.98491	0.01509	0	0.014463	0
A5	28	10.5816E+030.0000E+00	10.5816E+030.0000E+00	0.5816E+03	0.28	1	0.015282	0.984718	0.98472	0.01528	0	0.014463	0
A5	29	10.7082E+030.0000E+00	10.7082E+030.0000E+00	0.7082E+03	0.28	1	0.015055	0.984945	0.98494	0.01506	0	0.014463	0
A5	30	10.8619E+030.0000E+00	10.8619E+030.0000E+00	0.8619E+03	0.28	1	0.015061	0.984939	0.98494	0.01506	0	0.014463	0
A5	31	10.1048E+040.0000E+00	10.1048E+040.0000E+00	0.1048E+04	0.28	1	0.014269	0.985731	0.98573	0.01427	0	0.014462	0
A5	32	10.1274E+040.0000E+00	10.1274E+040.0000E+00	0.1274E+04	0.28	1	0.016106	0.983894	0.98389	0.01611	0	0.014462	0
A5	33	10.1548E+040.0000E+00	10.1548E+040.0000E+00	0.1548E+04	0.28	1	0.015162	0.984838	0.98484	0.01516	0	0.014462	0
A5	34	10.1880E+040.0000E+00	10.1880E+040.0000E+00	0.1880E+04	0.28	1	0.014991	0.985009	0.98501	0.01499	0	0.014462	0
A5	35	10.2282E+040.0000E+00	10.2282E+040.0000E+00	0.2282E+04	0.28	1	0.015237	0.984763	0.98476	0.01524	0	0.014461	0
A5	36	10.2768E+040.0000E+00	10.2768E+040.0000E+00	0.2768E+04	0.28	1	0.015005	0.984995	0.98499	0.01501	0	0.014461	0
A5	37	10.3358E+040.0000E+00	10.3358E+040.0000E+00	0.3358E+04	0.28	1	0.01519	0.98481	0.98481	0.01519	0	0.014461	0
A5	38	10.4072E+040.0000E+00	10.4072E+040.0000E+00	0.4072E+04	0.28	1	0.014899	0.985101	0.9851	0.0149	0	0.014461	0
A5	39	10.4937E+040.0000E+00	10.4937E+040.0000E+00	0.4937E+04	0.28	1	0.014579	0.985421	0.98542	0.01458	0	0.01446	0
A5	40	10.5983E+040.0000E+00	10.5983E+040.0000E+00	0.5983E+04	0.28	1	0.014963	0.985037	0.98504	0.01496	0	0.01446	0
A5	41	10.7250E+040.0000E+00	10.7250E+040.0000E+00	0.7250E+04	0.28	1	0.014869	0.985131	0.98513	0.01487	0	0.01446	0
A5	42	10.8784E+040.0000E+00	10.8784E+040.0000E+00	0.8784E+04	0.28	1	0.013934	0.986066	0.98607	0.01393	0	0.01446	0
A5	43	10.1064E+050.0000E+00	10.1064E+050.0000E+00	0.1064E+05	0.28	1	0.014849	0.985151	0.98515	0.01485	0	0.014459	0
A5	44	10.1289E+050.0000E+00	10.1289E+050.0000E+00	0.1289E+05	0.28	1	0.014337	0.985663	0.98566	0.01434	0	0.014459	0
A5	45	10.1560E+050.0000E+00	10.1560E+050.0000E+00	0.1560E+05	0.28	1	0.0031632	0.996837	0.93195	0.06805	1191.51	0.014459	5104.71
A5	46	10.1889E+050.0000E+00	10.1889E+050.0000E+00	0.1889E+05	0.28	1	0	1	0.59146	0.40854	1034.62	0.03842	85894
A5	47	10.2287E+050.0000E+00	10.2287E+050.0000E+00	0.2287E+05	0.28	1	0	1	0.51622	0.48378	1032.78	0.038924	124537
A5	48	10.2768E+050.0000E+00	10.2768E+050.0000E+00	0.2768E+05	0.28	1	0	1	0.5037	0.4963	1032.79	0.038921	154620
A5	49	10.3350E+050.0000E+00	10.3350E+050.0000E+00	0.3350E+05	0.28	1	0	1	0.50028	0.49972	1032.81	0.038915	188394
A5	50	10.4055E+050.0000E+00	10.4055E+050.0000E+00	0.4055E+05	0.28	1	0	1	0.49916	0.50084	1032.82	0.038908	228513
A5	51	10.4907E+050.0000E+00	10.4907E+050.0000E+00	0.4907E+05	0.28	1	0	1	0.4988	0.5012	1032.84	0.038902	276688
A5	52	10.5937E+050.0000E+00	10.5937E+050.0000E+00	0.5937E+05	0.28	1	0	1	0.49869	0.50131	1032.85	0.038896	334791
A5	53	10.7183E+050.0000E+00	10.7183E+050.0000E+00	0.7183E+05	0.28	1	0	1	0.49866	0.50134	1032.87	0.03889	405023
A5	54	10.8691E+050.0000E+00	10.8691E+050.0000E+00	0.8691E+05	0.28	1	0	1	0.49864	0.50136	1032.88	0.038884	490002
A5	55	10.1051E+060.0000E+00	10.1051E+060.0000E+00	0.1051E+06	0.28	1	0	1	0.49858	0.50142	1032.89	0.038879	592559
A5	56	10.1272E+060.0000E+00	10.1272E+060.0000E+00	0.1272E+06	0.28	1	0	1	0.49843	0.50157	1032.9	0.038874	717289
A5	57	10.1539E+060.0000E+00	10.1539E+060.0000E+00	0.1539E+06	0.28	1	0	1	0.49814	0.50186	1032.91	0.038869	868251
A5	58	10.1861E+060.0000E+00	10.1861E+060.0000E+00	0.1861E+06	0.28	1	0	1	0.49761	0.50239	1032.91	0.038866	1.05094e+06
A5	59	10.2251E+060.0000E+00	10.2251E+060.0000E+00	0.2251E+06	0.28	1	0	1	0.49675	0.50325	1032.92	0.038863	1.27327e+06
A5	60	10.2723E+060.0000E+00	10.2723E+060.0000E+00	0.2723E+06	0.28	1	0	1	0.49541	0.50459	1032.92	0.038859	1.5442e+06
A5	61	10.3293E+060.0000E+00	10.3293E+060.0000E+00	0.3293E+06	0.28	1	0	1	0.49339	0.50661	1032.93	0.038855	1.87474e+06
A5	62	10.3983E+060.0000E+00	10.3983E+060.0000E+00	0.3983E+06	0.28	1	0	1	0.49038	0.50962	1032.93	0.038851	2.2808e+06
A5	63	10.4817E+060.0000E+00	10.4817E+060.0000E+00	0.4817E+06	0.28	1	0	1	0.48582	0.51418	1032.93	0.038848	2.78285e+06
A5	64	10.5826E+060.0000E+00	10.5826E+060.0000E+00	0.5826E+06	0.28	1	0	1	0.47861	0.52139	1032.93	0.038845	3.41269e+06
A5	65	10.7046E+060.0000E+00	10.7046E+060.0000E+00	0.7046E+06	0.28	1	0	1	0.46735	0.53265	1032.94	0.038841	4.21607e+06
A5	66	10.8521E+060.0000E+00	10.8521E+060.0000E+00	0.8521E+06	0.28	1	0	1	0.44995	0.55005	1032.94	0.038837	5.26467e+06
A5	67	10.1030E+070.0000E+00	10.1030E+070.0000E+00	0.1030E+07	0.28	1	0	1	0.42367	0.57633	1032.94	0.038833	6.66719e+06
A5	68	10.1246E+070.0000E+00	10.1246E+070.0000E+00	0.1246E+07	0.28	1	0	1	0.38373	0.61627	1032.94	0.03883	8.62362e+06
A5	69	10.1507E+070.0000E+00	10.1507E+070.0000E+00	0.1507E+07	0.28	1	0	1	0.32155	0.67845	1032.93	0.038827	1.14814e+07
A5	70	10.1822E+070.0000E+00	10.1822E+070.0000E+00	0.1822E+07	0.28	1	0	1	0.22842	0.77158	1032.93	0.038823	1.57851e+07
A5	71	10.2204E+070.0000E+00	10.2204E+070.0000E+00	0.2204E+07	0.28	1	0	1	0.11815	0.88185	1032.93	0.03882	2.18218e+07
A5	72	10.2665E+070.0000E+00	10.2665E+070.0000E+00	0.2665E+07	0.28	1	0	1	0	1	1032.17	0.034909	2.68871e+07
A5	73	10.3222E+070.0000E+00	10.3222E+070.0000E+00	0.3222E+07	0.28	1	0	1	0	1	1029.36	0.020253	1.88079e+07
A5	74	10.3896E+070.0000E+00	10.3896E+070.0000E+00	0.3896E+07	0.28	1	0	1	0	1	1028.63	0.016441	1.84486e+07
A5	75	10.4711E+070.0000E+00	10.4711E+070.0000E+00	0.4711E+07	0.28	1	0	1	0	1	1027.53	0.010665	1.44553e+07
A5	76	10.5697E+070.0000E+00	10.5697E+070.0000E+00	0.5697E+07	0.28	1	0	1	0	1	1026.56	0.0055686	9.11874e+06
A5	77	10.6889E+070.0000E+00	10.6889E+070.0000E+00	0.6889E+07	0.28	1	0	1	0	1	1026.32	0.0042869	8.48673e+06
A5	78	10.8330E+070.0000E+00	10.8330E+070.0000E+00	0.8330E+07	0.28	1	0	1	0	1	1025.92	0.0021981	5.25974e+06
A5	79	10.1007E+080.0000E+00	10.1007E+080.0000E+00	0.1007E+08	0.28	1	0	1	0	1	1025.65	0.00077151	2.23115e+06
A5	80	10.1218E+080.0000E+00	10.1218E+080.0000E+00	0.1218E+08	0.28	1	0	1	0	1	1025.58	0.0004501	1.57429e+06
A5	81	10.1473E+080.0000E+00	10.1473E+080.0000E+00	0.1473E+08	0.28	1	0	1	0	1	1025.51	0.00010564	446816
A5	82	10.1781E+080.0000E+00	10.1781E+080.0000E+00	0.1781E+08	0.28	1	0	1	0	1	1025.49	1.7674e-05	90383.3
A5	83	10.2153E+080.0000E+00	10.2153E+080.0000E+00	0.2153E+08	0.28	1	0	1	0	1	1025.49	1.1969e-06	7399.31
A5	84	10.2603E+080.0000E+00	10.2603E+080.0000E+00	0.2603E+08	0.28	1	0	1	0	1	1025.48	3.3985e-08	254.008
A5	85	10.3148E+080.0000E+00	10.3148E+080.0000E+00	0.3148E+08	0.28	1	0	1	0	1	1025.47	7.3219e-10	6.61819
A5	86	10.3806E+080.0000E+00	10.3806E+080.0000E+00	0.3806E+08	0.28	1	0	1	0	1	1025.47	1.249e-11	0.136494
A5	87	10.4602E+080.0000E+00	10.4602E+080.0000E+00	0.4602E+08	0.28	1	0	1	0	1	1025.46	1.6875e-13	0.00222981
A5	88	10.5565E+080.0000E+00	10.5565E+080.0000E+00	0.5565E+08	0.28	1	0	1	0	1	1025.46	1.8147e-15	2.89966e-05
A5	89	10.6728E+080.0000E+00	10.6728E+080.0000E+00	0.6728E+08	0.28	1	0	1	0	1	1025.45	1.5609e-17	3.01532e-07
A5	90	10.8136E+080.0000E+00	10.8136E+080.0000E+00	0.8136E+08	0.28	1	0	1	0	1	1025.45	1.0774e-19	2.51687e-09
A5	91	10.9837E+080.0000E+00	10.9837E+080.0000E+00	0.9837E+08	0.28	1	0	1	0	1	1025.44	5.9852e-22	1.69048e-11
A5	92	10.1189E+090.0000E+00	10.1189E+090.0000E+00	0.1189E+09	0.28	1	0	1	0	1	1025.43	2.6816e-24	9.15461e-14
A5	93	10.1438E+090.0000E+00	10.1438E+090.0000E+00	0.1438E+09	0.28	1	0	1	0	1	1025.43	9.6992e-27	4.0046e-16
A5	94	10.1739E+090.0000E+00	10.1739E+090.0000E+00	0.1739E+09	0.28	1	0	1	0	1	1025.42	2.8362e-29	1.41611e-18
A5	95	10.2103E+090.0000E+00	10.2103E+090.0000E+00	0.2103E+09	0.28	1	0	1	0	1	1025.42	6.7128e-32	4.05324e-21
A5	96	10.2542E+090.0000E+00	10.2542E+090.0000E+00	0.2542E+09	0.28	1	0	1	0	1	1025.41	1.2881e-34	9.40114e-24
A5	97	10.3074E+090.0000E+00	10.3074E+090.0000E+00	0.3074E+09	0.28	1	0	1	0	1	1025.4	2.005e-37	1.76958e-26
A5	98	10.3717E+090.0000E+00	10.3717E+090.0000E+00	0.3717E+09	0.28	1	0	1	0	1	1025.4	2.5345e-40	2.70481e-29
A5	99	10.4494E+090.0000E+00	10.4494E+090.0000E+00	0.4494E+09	0.28	1	0	1	0	1	1025.39	2.6048e-43	3.36089e-32
A51	0	10.5434E+090.0000E+00	10.5434E+090.0000E+00	0.5434E+09	0.28	1	0	1	0	1	1025.39	2.18e-76	3.40113e-65
A6	1	10.1767E+000.0000E+00	10.1767E+000.0000E+00	0.1767E+00	0.28	1	0.030749	0.969251	0.96925	0.03075	0	0.014473	0
A6	2	10.6023E+000.0000E+00	10.6023E+000.0000E+00	0.6023E+00	0.28	1	0.019217	0.980783	0.98078	0.01922	0	0.01447	0
A6	3	10.1156E+010.0000E+00	10.1156E+010.0000E+00	0.1156E+01	0.28	1	0.017312	0.982688	0.98269	0.01731	0	0.014469	0
A6	4	10.1867E+010.0000E+00	10.1867E+010.0000E+00	0.1867E+01	0.28	1	0.016865	0.983135	0.98314	0.01686	0	0.014468	0
A6	5	10.2774E+010.0000E+00	10.2774E+010.0000E+00	0.2774E+01	0.28	1	0.016269	0.983731	0.98373	0.01627	0	0.014467	0
A6	6	10.3922E+010.0000E+00	10.3922E+010.0000E+00	0.3922E+01	0.28	1	0.016052	0.983948	0.98395	0.01605	0	0.014467	0
A6	7	10.5367E+010.0000E+00	10.5367E+010.0000E+00	0.5367E+01	0.28	1	0.015896	0.984104	0.9841	0.0159	0	0.014466	0
A6	8	10.7177E+010.0000E+00	10.7177E+010.0000E+00	0.7177E+01	0.28	1	0.015811	0.984189	0.98419	0.01581	0	0.014466	0
A6	9	10.9433E+010.0000E+00	10.9433E+010.0000E+00	0.9433E+01	0.28	1	0.015588	0.984412	0.98441	0.01559	0	0.014465	0
A6	10	10.1224E+020.0000E+00	10.1224E+020.0000E+00	0.1224E+02	0.28	1	0.015342	0.984658	0.98466	0.01534	0	0.014465	0
A6	11	10.1571E+020.0000E+00	10.1571E+020.0000E+00	0.1571E+02	0.28	1	0.015588	0.984412	0.98441	0.01559	0	0.014464	0
A6	12	10.2000E+020.0000E+00	10.2000E+020.0000E+00	0.2000E+02	0.28	1	0.015592	0.984408	0.98441	0.01559	0	0.014464	0
A6	13	10.2528E+020.0000E+00	10.2528E+020.0000E+00	0.2528E+02	0.28	1	0.015298	0.984702	0.9847	0.0153	0	0.014464	0
A6	14	10.3178E+020.0000E+00	10.3178E+020.0000E+00	0.3178E+02	0.28	1	0.01554	0.98446	0.98446	0.01554	0	0.014463	0
A6	15	10.3976E+020.0000E+00	10.3976E+020.0000E+00	0.3976E+02	0.28	1	0.015416	0.984584	0.98458	0.01542	0	0.014463	0
A6	16	10.4955E+020.0000E+00	10.4955E+020.0000E+00	0.4955E+02	0.28	1	0.015209	0.984791	0.98479	0.01521	0	0.014463	0
A6	17	10.6152E+020.0000E+00	10.6152E+020.0000E+00	0.6152E+02	0.28	1	0.015205	0.984795	0.98479	0.01521	0	0.014462	0
A6	18	10.7616E+020.0000E+00	10.7616E+020.0000E+00	0.7616E+02	0.28	1	0.015243	0.984757	0.98476	0.01524	0	0.014462	0
A6	19	10.9404E+020.0000E+00	10.9404E+020.0000E+00	0.9404E+02	0.28	1	0.015301	0.984699	0.9847	0.0153	0	0.014462	0
A6	20	10.1159E+030.0000E+00	10.1159E+030.0000E+00	0.1159E+03	0.28	1	0.015438	0.984562	0.98456	0.01544	0	0.014462	0
A6	21	10.1424E+030.0000E+00	10.1424E+030.0000E+00	0.1424E+03	0.28	1	0.015199	0.984801	0.9848	0.0152	0	0.014461	0
A6	22	10.1748E+030.0000E+00	10.1748E+030.0000E+00	0.1748E+03	0.28	1	0.01531	0.98469	0.98469	0.01531	0	0.014461	0
A6	23	10.2142E+030.0000E+00	10.2142E+030.0000E+00	0.2142E+03	0.28	1	0.015264	0.984736	0.98474	0.01526	0	0.014461	0
A6	24	10.2622E+030.0000E+00	10.2622E+030.0000E+00	0.2622E+03	0.28	1	0.015055	0.984945	0.98494	0.01506	0	0.014461	0
A6	25	10.3204E+030.0000E+00	10.3204E+030.0000E+00	0.3204E+03	0.28	1	0.015374	0.984626	0.98463	0.01537	0	0.01446	0
A6	26	10.3912E+030.0000E+00	10.3912E+030.0000E+00	0.3912E+03	0.28	1	0.014433	0.985567	0.98557	0.01443	0	0.01446	0
A6	27	10.4772E+030.0000E+00	10.4772E+030.0000E+00	0.4772E+03	0.28	1	0.015613	0.984387	0.98439	0.01561	0	0.01446	0
A6	28	10.5816E+030.0000E+00	10.5816E+030.0000E+00	0.5816E+03	0.28	1	0.015012	0.984988	0.98499	0.01501	0	0.01446	0
A6	29	10.7082E+030.0000E+00	10.7082E+030.0000E+00	0.7082E+03	0.28	1	0.01514	0.98486	0.98486	0.01514	0	0.014459	0
A6	30	10.8619E+030.0000E+00	10.8619E+030.0000E+00	0.8619E+03	0.28	1	0.015212	0.984788	0.98479	0.01521	0	0.014459	0
A6	31	10.1048E+040.0000E+00	10.1048E+040.0000E+00	0.1048E+04	0.28	1	0.014458	0.985542	0.98554	0.01446	0	0.014459	0
A6	32	10.1274E+040.0000E+00	10.1274E+040.0000E+00	0.1274E+04	0.28	1	0.015638	0.984362	0.98436	0.01564	0	0.014459	0
A6	33	10.1548E+040.0000E+00	10.1548E+040.0000E+00	0.1548E+04	0.28	1	0.015256	0.984744	0.98474	0.01526	0	0.014458	0
A6	34	10.1880E+040.0000E+00	10.1880E+040.0000E+00	0.1880E+04	0.28	1	0.015208	0.984792	0.98479	0.01521	0	0.014458	0
A6	35	10.2282E+040.0000E+00	10.2282E+040.0000E+00	0.2282E+04	0.28	1	0.015163	0.984837	0.98484	0.01516	0	0.014458	0
A6	36	10.2768E+040.0000E+00	10.2768E+040.0000E+00	0.2768E+04	0.28	1	0.015063	0.984937	0.98494	0.01506	0	0.014458	0
A6	37	10.3358E+040.0000E+00	10.3358E+040.0000E+00	0.3358E+04	0.28	1	0.015301	0.984699	0.9847	0.0153	0	0.014457	0
A6	38	10.4072E+040.0000E+00	10.4072E+040.0000E+00	0.4072E+04	0.28	1	0.014899	0.985101	0.9851	0.0149	0	0.014457	0
A6	39	10.4937E+040.0000E+00	10.4937E+040.0000E+00	0.4937E+04	0.28	1	0.014746	0.985254	0.98525	0.01475	0	0.014457	0
A6	40	10.5983E+040.0000E+00	10.5983E+040.0000E+00	0.5983E+04	0.28	1	0.015067	0.984933	0.98493	0.01507	0	0.014457	0
A6	41	10.7250E+040.0000E+00	10.7250E+040.0000E+00	0.7250E+04	0.28	1	0.015001	0.984999	0.985	0.015	0	0.014456	0
A6	42	10.8784E+040.0000E+00	10.8784E+040.0000E+00	0.8784E+04	0.28	1	0.014011	0.985989	0.98599	0.01401	0	0.014456	0
A6	43	10.1064E+050.0000E+00	10.1064E+050.0000E+00	0.1064E+05	0.28	1	0.015108	0.984892	0.98489	0.01511	0	0.014456	0
A6	44	10.1289E+050.0000E+00	10.1289E+050.0000E+00	0.1289E+05	0.28	1	0.014085	0.985915	0.98591	0.01409	0	0.014456	0
A6	45	10.1560E+050.0000E+00	10.1560E+050.0000E+00	0.1560E+05	0.28	1	0	1	0.89779	0.10221	1162.69	0.016834	8738.31
A6	46	10.1889E+050.0000E+00	10.1889E+050.0000E+00	0.1889E+05	0.28	1	0	1	0.57878	0.42122	1033.8	0.038529	88740.8
A6	47	10.2287E+050.0000E+00	10.2287E+050.0000E+00	0.2287E+05	0.28	1	0	1	0.51052	0.48948	1032.48	0.03889	125857
A6	48	10.2768E+050.0000E+00	10.2768E+050.0000E+00	0.2768E+05	0.28	1	0	1	0.49708	0.50292	1032.49	0.038887	156500
A6	49	10.3350E+050.0000E+00	10.3350E+050.0000E+00	0.3350E+05	0.28	1	0	1	0.49266	0.50734	1032.51	0.03888	191039
A6	50	10.4055E+050.0000E+00	10.4055E+050.0000E+00	0.4055E+05	0.28	1	0	1	0.49084	0.50916	1032.52	0.038874	232039
A6	51	10.4907E+050.0000E+00	10.4907E+050.0000E+00	0.4907E+05	0.28	1	0	1	0.48997	0.51003	1032.54	0.038867	281227
A6	52	10.5937E+050.0000E+00	10.5937E+050.0000E+00	0.5937E+05	0.28	1	0	1	0.48939	0.51061	1032.56	0.038861	340599
A6	53	10.7183E+050.0000E+00	10.7183E+050.0000E+00	0.7183E+05	0.28	1	0	1	0.48879	0.51121	1032.57	0.038855	412505
A6	54	10.8691E+050.0000E+00	10.8691E+050.0000E+00	0.8691E+05	0.28	1	0	1	0.48795	0.51205	1032.59	0.038849	499859
A6	55	10.1051E+060.0000E+00	10.1051E+060.0000E+00	0.1051E+06	0.28	1	0	1	0.48673	0.51327	1032.6	0.038843	605831
A6	56	10.1272E+060.0000E+00	10.1272E+060.0000E+00	0.1272E+06	0.28	1	0	1	0.48492	0.51508	1032.61	0.038837	735702
A6	57	10.1539E+060.0000E+00	10.1539E+060.0000E+00	0.1539E+06	0.28	1	0	1	0.48221	0.51779	1032.62	0.038832	894707
A6	58	10.1861E+060.0000E+00	10.1861E+060.0000E+00	0.1861E+06	0.28	1	0	1	0.47807	0.52193	1032.63	0.038829	1.09048e+06
A6	59	10.2251E+060.0000E+00	10.2251E+060.0000E+00	0.2251E+06	0.28	1	0	1	0.47159	0.52841	1032.63	0.038826	1.33528e+06
A6	60	10.2723E+060.0000E+00	10.2723E+060.0000E+00	0.2723E+06	0.28	1	0	1	0.46148	0.53852	1032.64	0.038821	1.64597e+06
A6	61	10.3293E+060.0000E+00	10.3293E+060.0000E+00	0.3293E+06	0.28	1	0	1	0.44616	0.55384	1032.65	0.038815	2.04685e+06
A6	62	10.3983E+060.0000E+00	10.3983E+060.0000E+00	0.3983E+06	0.28	1	0	1	0.42368	0.57632	1032.66	0.038811	2.57599e+06
A6	63	10.4817E+060.0000E+00	10.4817E+060.0000E+00	0.4817E+06	0.28	1	0	1	0.39061	0.60939	1032.66	0.038808	3.29389e+06
A6	64	10.5826E+060.0000E+00	10.5826E+060.0000E+00	0.5826E+06	0.28	1	0	1	0.3398	0.6602	1032.66	0.038805	4.31568e+06
A6	65	10.7046E+060.0000E+00	10.7046E+060.0000E+00	0.7046E+06	0.28	1	0	1	0.26498	0.73502	1032.66	0.038803	5.81062e+06
A6	66	10.8521E+060.0000E+00	10.8521E+060.0000E+00	0.8521E+06	0.28	1	0	1	0.1716	0.8284	1032.66	0.0388	7.91914e+06
A6	67	10.1030E+070.0000E+00	10.1030E+070.0000E+00	0.1030E+07	0.28	1	0	1	0.086304	0.913696	1032.65	0.038799	1.05577e+07
A6	68	10.1246E+070.0000E+00	10.1246E+070.0000E+00	0.1246E+07	0.28	1	0	1	0	1	1030.13	0.025654	9.21984e+06
A6	69	10.1507E+070.0000E+00	10.1507E+070.0000E+00	0.1507E+07	0.28	1	0	1	0	1	1029.41	0.02188	9.50401e+06
A6	70	10.1822E+070.0000E+00	10.1822E+070.0000E+00	0.1822E+07	0.28	1	0	1	0	1	1028.68	0.018076	9.48613e+06
A6	71	10.2204E+070.0000E+00	10.2204E+070.0000E+00	0.2204E+07	0.28	1	0	1	0	1	1027.73	0.013064	8.28562e+06
A6	72	10.2665E+070.0000E+00	10.2665E+070.0000E+00	0.2665E+07	0.28	1	0	1	0	1	1026.63	0.0073217	5.60894e+06
A6	73	10.3222E+070.0000E+00	10.3222E+070.0000E+00	0.3222E+07	0.28	1	0	1	0	1	1026.4	0.0060789	5.62892e+06
A6	74	10.3896E+070.0000E+00	10.3896E+070.0000E+00	0.3896E+07	0.28	1	0	1	0	1	1026.02	0.0041216	4.61316e+06
A6	75	10.4711E+070.0000E+00	10.4711E+070.0000E+00	0.4711E+07	0.28	1	0	1	0	1	1025.63	0.0020498	2.77315e+06
A6	76	10.5697E+070.0000E+00	10.5697E+070.0000E+00	0.5697E+07	0.28	1	0	1	0	1	1025.44	0.0010343	1.69185e+06
A6	77	10.6889E+070.0000E+00	10.6889E+070.0000E+00	0.6889E+07	0.28	1	0	1	0	1	1025.38	0.00072829	1.44047e+06
A6	78	10.8330E+070.0000E+00	10.8330E+070.0000E+00	0.8330E+07	0.28	1	0	1	0	1	1025.3	0.00030541	730360
A6	79	10.1007E+080.0000E+00	10.1007E+080.0000E+00	0.1007E+08	0.28	1	0	1	0	1	1025.26	9.1559e-05	264681
A6	80	10.1218E+080.0000E+00	10.1218E+080.0000E+00	0.1218E+08	0.28	1	0	1	0	1	1025.25	4.7703e-05	166794
A6	81	10.1473E+080.0000E+00	10.1473E+080.0000E+00	0.1473E+08	0.28	1	0	1	0	1	1025.24	9.2222e-06	38996.1
A6	82	10.1781E+080.0000E+00	10.1781E+080.0000E+00	0.1781E+08	0.28	1	0	1	0	1	1025.23	1.2616e-06	6450.08
A6	83	10.2153E+080.0000E+00	10.2153E+080.0000E+00	0.2153E+08	0.28	1	0	1	0	1	1025.23	8.1531e-08	503.902
A6	84	10.2603E+080.0000E+00	10.2603E+080.0000E+00	0.2603E+08	0.28	1	0	1	0	1	1025.22	2.3244e-09	17.3684
A6	85	10.3148E+080.0000E+00	10.3148E+080.0000E+00	0.3148E+08	0.28	1	0	1	0	1	1025.21	5.0557e-11	0.456864
A6	86	10.3806E+080.0000E+00	10.3806E+080.0000E+00	0.3806E+08	0.28	1	0	1	0	1	1025.21	8.7241e-13	0.00953148
A6	87	10.4602E+080.0000E+00	10.4602E+080.0000E+00	0.4602E+08	0.28	1	0	1	0	1	1025.2	1.1943e-14	0.000157771
A6	88	10.5565E+080.0000E+00	10.5565E+080.0000E+00	0.5565E+08	0.28	1	0	1	0	1	1025.2	1.3022e-16	2.08022e-06
A6	89	10.6728E+080.0000E+00	10.6728E+080.0000E+00	0.6728E+08	0.28	1	0	1	0	1	1025.19	1.1358e-18	2.19356e-08
A6	90	10.8136E+080.0000E+00	10.8136E+080.0000E+00	0.8136E+08	0.28	1	0	1	0	1	1025.19	7.9491e-21	1.85648e-10
A6	91	10.9837E+080.0000E+00	10.9837E+080.0000E+00	0.9837E+08	0.28	1	0	1	0	1	1025.18	4.4756e-23	1.26378e-12
A6	92	10.1189E+090.0000E+00	10.1189E+090.0000E+00	0.1189E+09	0.28	1	0	1	0	1	1025.17	2.0319e-25	6.93487e-15
A6	93	10.1438E+090.0000E+00	10.1438E+090.0000E+00	0.1438E+09	0.28	1	0	1	0	1	1025.17	7.4452e-28	3.07319e-17
A6	94	10.1739E+090.0000E+00	10.1739E+090.0000E+00	0.1739E+09	0.28	1	0	1	0	1	1025.16	2.2051e-30	1.10072e-19
A6	95	10.2103E+090.0000E+00	10.2103E+090.0000E+00	0.2103E+09	0.28	1	0	1	0	1	1025.16	5.2855e-33	3.19062e-22
A6	96	10.2542E+090.0000E+00	10.2542E+090.0000E+00	0.2542E+09	0.28	1	0	1	0	1	1025.15	1.027e-35	7.49362e-25
A6	97	10.3074E+090.0000E+00	10.3074E+090.0000E+00	0.3074E+09	0.28	1	0	1	0	1	1025.14	1.6186e-38	1.42819e-27
A6	98	10.3717E+090.0000E+00	10.3717E+090.0000E+00	0.3717E+09	0.28	1	0	1	0	1	1025.14	2.0716e-41	2.21024e-30
A6	99	10.4494E+090.0000E+00	10.4494E+090.0000E+00	0.4494E+09	0.28	1	0	1	0	1	1025.13	2.1554e-44	2.78034e-33
A61	0	10.5434E+090.0000E+00	10.5434E+090.0000E+00	0.5434E+09	0.28	1	0	1	0	1	1025.13	1.826e-77	2.84811e-66
A7	1	10.1767E+000.0000E+00	10.1767E+000.0000E+00	0.1767E+00	0.28	1	0.030719	0.969281	0.96928	0.03072	0	0.01447	0
A7	2	10.6023E+000.0000E+00	10.6023E+000.0000E+00	0.6023E+00	0.28	1	0.019213	0.980787	0.98079	0.01921	0	0.014467	0
A7	3	10.1156E+010.0000E+00	10.1156E+010.0000E+00	0.1156E+01	0.28	1	0.017372	0.982628	0.98263	0.01737	0	0.014466	0
A7	4	10.1867E+010.0000E+00	10.1867E+010.0000E+00	0.1867E+01	0.28	1	0.016842	0.983158	0.98316	0.01684	0	0.014465	0
A7	5	10.2774E+010.0000E+00	10.2774E+010.0000E+00	0.2774E+01	0.28	1	0.016257	0.983743	0.98374	0.01626	0	0.014464	0
A7	6	10.3922E+010.0000E+00	10.3922E+010.0000E+00	0.3922E+01	0.28	1	0.015988	0.984012	0.98401	0.01599	0	0.014464	0
A7	7	10.5367E+010.0000E+00	10.5367E+010.0000E+00	0.5367E+01	0.28	1	0.015957	0.984043	0.98404	0.01596	0	0.014463	0
A7	8	10.7177E+010.0000E+00	10.7177E+010.0000E+00	0.7177E+01	0.28	1	0.015889	0.984111	0.98411	0.01589	0	0.014463	0
A7	9	10.9433E+010.0000E+00	10.9433E+010.0000E+00	0.9433E+01	0.28	1	0.015526	0.984474	0.98447	0.01553	0	0.014462	0
A7	10	10.1224E+020.0000E+00	10.1224E+020.0000E+00	0.1224E+02	0.28	1	0.015497	0.984503	0.9845	0.0155	0	0.014462	0
A7	11	10.1571E+020.0000E+00	10.1571E+020.0000E+00	0.1571E+02	0.28	1	0.015513	0.984487	0.98449	0.01551	0	0.014462	0
A7	12	10.2000E+020.0000E+00	10.2000E+020.0000E+00	0.2000E+02	0.28	1	0.015555	0.984445	0.98445	0.01555	0	0.014461	0
A7	13	10.2528E+020.0000E+00	10.2528E+020.0000E+00	0.2528E+02	0.28	1	0.015264	0.984736	0.98474	0.01526	0	0.014461	0
A7	14	10.3178E+020.0000E+00	10.3178E+020.0000E+00	0.3178E+02	0.28	1	0.015324	0.984676	0.98468	0.01532	0	0.014461	0
A7	15	10.3976E+020.0000E+00	10.3976E+020.0000E+00	0.3976E+02	0.28	1	0.015491	0.984509	0.98451	0.01549	0	0.01446	0
A7	16	10.4955E+020.0000E+00	10.4955E+020.0000E+00	0.4955E+02	0.28	1	0.015366	0.984634	0.98463	0.01537	0	0.01446	0
A7	17	10.6152E+020.0000E+00	10.6152E+020.0000E+00	0.6152E+02	0.28	1	0.015263	0.984737	0.98474	0.01526	0	0.01446	0
A7	18	10.7616E+020.0000E+00	10.7616E+020.0000E+00	0.7616E+02	0.28	1	0.014996	0.985004	0.985	0.015	0	0.014459	0
A7	19	10.9404E+020.0000E+00	10.9404E+020.0000E+00	0.9404E+02	0.28	1	0.014836	0.985164	0.98516	0.01484	0	0.014459	0
A7	20	10.1159E+030.0000E+00	10.1159E+030.0000E+00	0.1159E+03	0.28	1	0.015335	0.984665	0.98466	0.01534	0	0.014459	0
A7	21	10.1424E+030.0000E+00	10.1424E+030.0000E+00	0.1424E+03	0.28	1	0.015636	0.984364	0.98436	0.01564	0	0.014459	0
A7	22	10.1748E+030.0000E+00	10.1748E+030.0000E+00	0.1748E+03	0.28	1	0.015027	0.984973	0.98497	0.01503	0	0.014458	0
A7	23	10.2142E+030.0000E+00	10.2142E+030.0000E+00	0.2142E+03	0.28	1	0.014852	0.985148	0.98515	0.01485	0	0.014458	0
A7	24	10.2622E+030.0000E+00	10.2622E+030.0000E+00	0.2622E+03	0.28	1	0.015539	0.984461	0.98446	0.01554	0	0.014458	0
A7	25	10.3204E+030.0000E+00	10.3204E+030.0000E+00	0.3204E+03	0.28	1	0.01507	0.98493	0.98493	0.01507	0	0.014458	0
A7	26	10.3912E+030.0000E+00	10.3912E+030.0000E+00	0.3912E+03	0.28	1	0.015037	0.984963	0.98496	0.01504	0	0.014457	0
A7	27	10.4772E+030.0000E+00	10.4772E+030.0000E+00	0.4772E+03	0.28	1	0.015472	0.984528	0.98453	0.01547	0	0.014457	0
A7	28	10.5816E+030.0000E+00	10.5816E+030.0000E+00	0.5816E+03	0.28	1	0.015077	0.984923	0.98492	0.01508	0	0.014457	0
A7	29	10.7082E+030.0000E+00	10.7082E+030.0000E+00	0.7082E+03	0.28	1	0.015097	0.984903	0.9849	0.0151	0	0.014457	0
A7	30	10.8619E+030.0000E+00	10.8619E+030.0000E+00	0.8619E+03	0.28	1	0.015279	0.984721	0.98472	0.01528	0	0.014456	0
A7	31	10.1048E+040.0000E+00	10.1048E+040.0000E+00	0.1048E+04	0.28	1	0.014828	0.985172	0.98517	0.01483	0	0.014456	0
A7	32	10.1274E+040.0000E+00	10.1274E+040.0000E+00	0.1274E+04	0.28	1	0.015503	0.984497	0.9845	0.0155	0	0.014456	0
A7	33	10.1548E+040.0000E+00	10.1548E+040.0000E+00	0.1548E+04	0.28	1	0.015015	0.984985	0.98498	0.01502	0	0.014456	0
A7	34	10.1880E+040.0000E+00	10.1880E+040.0000E+00	0.1880E+04	0.28	1	0.015313	0.984687	0.98469	0.01531	0	0.014455	0
A7	35	10.2282E+040.0000E+00	10.2282E+040.0000E+00	0.2282E+04	0.28	1	0.015123	0.984877	0.98488	0.01512	0	0.014455	0
A7	36	10.2768E+040.0000E+00	10.2768E+040.0000E+00	0.2768E+04	0.28	1	0.015144	0.984856	0.98486	0.01514	0	0.014455	0
A7	37	10.3358E+040.0000E+00	10.3358E+040.0000E+00	0.3358E+04	0.28	1	0.015351	0.984649	0.98465	0.01535	0	0.014455	0
A7	38	10.4072E+040.0000E+00	10.4072E+040.0000E+00	0.4072E+04	0.28	1	0.015041	0.984959	0.98496	0.01504	0	0.014454	0
A7	39	10.4937E+040.0000E+00	10.4937E+040.0000E+00	0.4937E+04	0.28	1	0.01483	0.98517	0.98517	0.01483	0	0.014454	0
A7	40	10.5983E+040.0000E+00	10.5983E+040.0000E+00	0.5983E+04	0.28	1	0.015102	0.984898	0.9849	0.0151	0	0.014454	0
A7	41	10.7250E+040.0000E+00	10.7250E+040.0000E+00	0.7250E+04	0.28	1	0.015047	0.984953	0.98495	0.01505	0	0.014454	0
A7	42	10.8784E+040.0000E+00	10.8784E+040.0000E+00	0.8784E+04	0.28	1	0.014278	0.985722	0.98572	0.01428	0	0.014453	0
A7	43	10.1064E+050.0000E+00	10.1064E+050.0000E+00	0.1064E+05	0.28	1	0.015213	0.984787	0.98479	0.01521	0	0.014453	0
A7	44	10.1289E+050.0000E+00	10.1289E+050.0000E+00	0.1289E+05	0.28	1	0.014463	0.985537	0.98554	0.01446	0	0.014453	0
A7	45	10.1560E+050.0000E+00	10.1560E+050.0000E+00	0.1560E+05	0.28	1	0	1	0.78964	0.21036	1071.47	0.029588	29130.1
A7	46	10.1889E+050.0000E+00	10.1889E+050.0000E+00	0.1889E+05	0.28	1	0	1	0.55307	0.44693	1032.6	0.038744	94572.8
A7	47	10.2287E+050.0000E+00	10.2287E+050.0000E+00	0.2287E+05	0.28	1	0	1	0.50306	0.49694	1032.18	0.038857	127630
A7	48	10.2768E+050.0000E+00	10.2768E+050.0000E+00	0.2768E+05	0.28	1	0	1	0.48975	0.51025	1032.19	0.038853	158596
A7	49	10.3350E+050.0000E+00	10.3350E+050.0000E+00	0.3350E+05	0.28	1	0	1	0.48363	0.51637	1032.21	0.038847	194218
A7	50	10.4055E+050.0000E+00	10.4055E+050.0000E+00	0.4055E+05	0.28	1	0	1	0.47977	0.52023	1032.23	0.038839	236804
A7	51	10.4907E+050.0000E+00	10.4907E+050.0000E+00	0.4907E+05	0.28	1	0	1	0.47642	0.52358	1032.25	0.038831	288350
A7	52	10.5937E+050.0000E+00	10.5937E+050.0000E+00	0.5937E+05	0.28	1	0	1	0.47252	0.52748	1032.27	0.038824	351419
A7	53	10.7183E+050.0000E+00	10.7183E+050.0000E+00	0.7183E+05	0.28	1	0	1	0.4671	0.5329	1032.29	0.038818	429482
A7	54	10.8691E+050.0000E+00	10.8691E+050.0000E+00	0.8691E+05	0.28	1	0	1	0.4591	0.5409	1032.3	0.038811	527358
A7	55	10.1051E+060.0000E+00	10.1051E+060.0000E+00	0.1051E+06	0.28	1	0	1	0.44737	0.55263	1032.32	0.038803	651441
A7	56	10.1272E+060.0000E+00	10.1272E+060.0000E+00	0.1272E+06	0.28	1	0	1	0.43062	0.56938	1032.35	0.038795	812176
A7	57	10.1539E+060.0000E+00	10.1539E+060.0000E+00	0.1539E+06	0.28	1	0	1	0.40689	0.59311	1032.36	0.038788	1.02344e+06
A7	58	10.1861E+060.0000E+00	10.1861E+060.0000E+00	0.1861E+06	0.28	1	0	1	0.37262	0.62738	1032.37	0.038785	1.30898e+06
A7	59	10.2251E+060.0000E+00	10.2251E+060.0000E+00	0.2251E+06	0.28	1	0	1	0.31681	0.68319	1032.37	0.038782	1.72401e+06
A7	60	10.2723E+060.0000E+00	10.2723E+060.0000E+00	0.2723E+06	0.28	1	0	1	0.24515	0.75485	1032.37	0.038779	2.30408e+06
A7	61	10.3293E+060.0000E+00	10.3293E+060.0000E+00	0.3293E+06	0.28	1	0	1	0.16989	0.83011	1032.38	0.038777	3.06407e+06
A7	62	10.3983E+060.0000E+00	10.3983E+060.0000E+00	0.3983E+06	0.28	1	0	1	0.10563	0.89437	1032.38	0.038776	3.9929e+06
A7	63	10.4817E+060.0000E+00	10.4817E+060.0000E+00	0.4817E+06	0.28	1	0	1	0.023437	0.976563	1032.38	0.038775	5.27262e+06
A7	64	10.5826E+060.0000E+00	10.5826E+060.0000E+00	0.5826E+06	0.28	1	0	1	0	1	1030.43	0.02862	4.81079e+06
A7	65	10.7046E+060.0000E+00	10.7046E+060.0000E+00	0.7046E+06	0.28	1	0	1	0	1	1029.63	0.024455	4.96763e+06
A7	66	10.8521E+060.0000E+00	10.8521E+060.0000E+00	0.8521E+06	0.28	1	0	1	0	1	1028.68	0.019493	4.78418e+06
A7	67	10.1030E+070.0000E+00	10.1030E+070.0000E+00	0.1030E+07	0.28	1	0	1	0	1	1027.59	0.013765	4.07935e+06
A7	68	10.1246E+070.0000E+00	10.1246E+070.0000E+00	0.1246E+07	0.28	1	0	1	0	1	1026.63	0.0086879	3.11175e+06
A7	69	10.1507E+070.0000E+00	10.1507E+070.0000E+00	0.1507E+07	0.28	1	0	1	0	1	1026.34	0.0071535	3.098e+06
A7	70	10.1822E+070.0000E+00	10.1822E+070.0000E+00	0.1822E+07	0.28	1	0	1	0	1	1025.92	0.004935	2.5829e+06
A7	71	10.2204E+070.0000E+00	10.2204E+070.0000E+00	0.2204E+07	0.28	1	0	1	0	1	1025.52	0.0028245	1.78754e+06
A7	72	10.2665E+070.0000E+00	10.2665E+070.0000E+00	0.2665E+07	0.28	1	0	1	0	1	1025.26	0.0014829	1.13449e+06
A7	73	10.3222E+070.0000E+00	10.3222E+070.0000E+00	0.3222E+07	0.28	1	0	1	0	1	1025.21	0.0011871	1.09795e+06
A7	74	10.3896E+070.0000E+00	10.3896E+070.0000E+00	0.3896E+07	0.28	1	0	1	0	1	1025.11	0.00069828	780867
A7	75	10.4711E+070.0000E+00	10.4711E+070.0000E+00	0.4711E+07	0.28	1	0	1	0	1	1025.04	0.00029737	402077
A7	76	10.5697E+070.0000E+00	10.5697E+070.0000E+00	0.5697E+07	0.28	1	0	1	0	1	1025.01	0.00013628	222825
A7	77	10.6889E+070.0000E+00	10.6889E+070.0000E+00	0.6889E+07	0.28	1	0	1	0	1	1025	8.7803e-05	173599
A7	78	10.8330E+070.0000E+00	10.8330E+070.0000E+00	0.8330E+07	0.28	1	0	1	0	1	1024.99	3.1946e-05	76372.9
A7	79	10.1007E+080.0000E+00	10.1007E+080.0000E+00	0.1007E+08	0.28	1	0	1	0	1	1024.98	8.15e-06	23553.8
A7	80	10.1218E+080.0000E+00	10.1218E+080.0000E+00	0.1218E+08	0.28	1	0	1	0	1	1024.98	3.79e-06	13248.3
A7	81	10.1473E+080.0000E+00	10.1473E+080.0000E+00	0.1473E+08	0.28	1	0	1	0	1	1024.97	6.4709e-07	2735.5
A7	82	10.1781E+080.0000E+00	10.1781E+080.0000E+00	0.1781E+08	0.28	1	0	1	0	1	1024.97	7.488e-08	382.736
A7	83	10.2153E+080.0000E+00	10.2153E+080.0000E+00	0.2153E+08	0.28	1	0	1	0	1	1024.96	4.6701e-09	28.8559
A7	84	10.2603E+080.0000E+00	10.2603E+080.0000E+00	0.2603E+08	0.28	1	0	1	0	1	1024.96	1.3463e-10	1.00573
A7	85	10.3148E+080.0000E+00	10.3148E+080.0000E+00	0.3148E+08	0.28	1	0	1	0	1	1024.95	2.9713e-12	0.0268437
A7	86	10.3806E+080.0000E+00	10.3806E+080.0000E+00	0.3806E+08	0.28	1	0	1	0	1	1024.95	5.206e-14	0.000568635
A7	87	10.4602E+080.0000E+00	10.4602E+080.0000E+00	0.4602E+08	0.28	1	0	1	0	1	1024.94	7.2412e-16	9.56343e-06
A7	88	10.5565E+080.0000E+00	10.5565E+080.0000E+00	0.5565E+08	0.28	1	0	1	0	1	1024.94	8.0231e-18	1.28134e-07
A7	89	10.6728E+080.0000E+00	10.6728E+080.0000E+00	0.6728E+08	0.28	1	0	1	0	1	1024.93	7.1103e-20	1.37286e-09
A7	90	10.8136E+080.0000E+00	10.8136E+080.0000E+00	0.8136E+08	0.28	1	0	1	0	1	1024.92	5.055e-22	1.18027e-11
A7	91	10.9837E+080.0000E+00	10.9837E+080.0000E+00	0.9837E+08	0.28	1	0	1	0	1	1024.92	2.8904e-24	8.1596e-14
A7	92	10.1189E+090.0000E+00	10.1189E+090.0000E+00	0.1189E+09	0.28	1	0	1	0	1	1024.91	1.3323e-26	4.54598e-16
A7	93	10.1438E+090.0000E+00	10.1438E+090.0000E+00	0.1438E+09	0.28	1	0	1	0	1	1024.91	4.9549e-29	2.04474e-18
A7	94	10.1739E+090.0000E+00	10.1739E+090.0000E+00	0.1739E+09	0.28	1	0	1	0	1	1024.9	1.4891e-31	7.43127e-21
A7	95	10.2103E+090.0000E+00	10.2103E+090.0000E+00	0.2103E+09	0.28	1	0	1	0	1	1024.89	3.6211e-34	2.18532e-23
A7	96	10.2542E+090.0000E+00	10.2542E+090.0000E+00	0.2542E+09	0.28	1	0	1	0	1	1024.89	7.1359e-37	5.20547e-26
A7	97	10.3074E+090.0000E+00	10.3074E+090.0000E+00	0.3074E+09	0.28	1	0	1	0	1	1024.88	1.1404e-39	1.00599e-28
A7	98	10.3717E+090.0000E+00	10.3717E+090.0000E+00	0.3717E+09	0.28	1	0	1	0	1	1024.88	1.4795e-42	1.57811e-31
A7	99	10.4494E+090.0000E+00	10.4494E+090.0000E+00	0.4494E+09	0.28	1	0	1	0	1	1024.87	1.56e-45	2.0118e-34
A71	0	10.5434E+090.0000E+00	10.5434E+090.0000E+00	0.5434E+09	0.28	1	0	1	0	1	1024.86	1.339e-78	2.08796e-67
A8	1	10.1767E+000.0000E+00	10.1767E+000.0000E+00	0.1767E+00	0.28	1	0.030688	0.969312	0.96931	0.03069	0	0.014468	0
A8	2	10.6023E+000.0000E+00	10.6023E+000.0000E+00	0.6023E+00	0.28	1	0.019241	0.980759	0.98076	0.01924	0	0.014465	0
A8	3	10.1156E+010.0000E+00	10.1156E+010.0000E+00	0.1156E+01	0.28	1	0.017351	0.982649	0.98265	0.01735	0	0.014464	0
A8	4	10.1867E+010.0000E+00	10.1867E+010.0000E+00	0.1867E+01	0.28	1	0.016893	0.983107	0.98311	0.01689	0	0.014463	0
A8	5	10.2774E+010.0000E+00	10.2774E+010.0000E+00	0.2774E+01	0.28	1	0.016244	0.983756	0.98376	0.01624	0	0.014462	0
A8	6	10.3922E+010.0000E+00	10.3922E+010.0000E+00	0.3922E+01	0.28	1	0.016052	0.983948	0.98395	0.01605	0	0.014462	0
A8	7	10.5367E+010.0000E+00	10.5367E+010.0000E+00	0.5367E+01	0.28	1	0.015931	0.984069	0.98407	0.01593	0	0.014461	0
A8	8	10.7177E+010.0000E+00	10.7177E+010.0000E+00	0.7177E+01	0.28	1	0.015708	0.984292	0.98429	0.01571	0	0.014461	0
A8	9	10.9433E+010.0000E+00	10.9433E+010.0000E+00	0.9433E+01	0.28	1	0.015655	0.984345	0.98435	0.01565	0	0.01446	0
A8	10	10.1224E+020.0000E+00	10.1224E+020.0000E+00	0.1224E+02	0.28	1	0.015644	0.984356	0.98436	0.01564	0	0.01446	0
A8	11	10.1571E+020.0000E+00	10.1571E+020.0000E+00	0.1571E+02	0.28	1	0.015474	0.984526	0.98453	0.01547	0	0.014459	0
A8	12	10.2000E+020.0000E+00	10.2000E+020.0000E+00	0.2000E+02	0.28	1	0.015513	0.984487	0.98449	0.01551	0	0.014459	0
A8	13	10.2528E+020.0000E+00	10.2528E+020.0000E+00	0.2528E+02	0.28	1	0.015223	0.984777	0.98478	0.01522	0	0.014459	0
A8	14	10.3178E+020.0000E+00	10.3178E+020.0000E+00	0.3178E+02	0.28	1	0.015098	0.984902	0.9849	0.0151	0	0.014458	0
A8	15	10.3976E+020.0000E+00	10.3976E+020.0000E+00	0.3976E+02	0.28	1	0.015443	0.984557	0.98456	0.01544	0	0.014458	0
A8	16	10.4955E+020.0000E+00	10.4955E+020.0000E+00	0.4955E+02	0.28	1	0.015614	0.984386	0.98439	0.01561	0	0.014458	0
A8	17	10.6152E+020.0000E+00	10.6152E+020.0000E+00	0.6152E+02	0.28	1	0.015366	0.984634	0.98463	0.01537	0	0.014458	0
A8	18	10.7616E+020.0000E+00	10.7616E+020.0000E+00	0.7616E+02	0.28	1	0.015096	0.984904	0.9849	0.0151	0	0.014457	0
A8	19	10.9404E+020.0000E+00	10.9404E+020.0000E+00	0.9404E+02	0.28	1	0.014923	0.985077	0.98508	0.01492	0	0.014457	0
A8	20	10.1159E+030.0000E+00	10.1159E+030.0000E+00	0.1159E+03	0.28	1	0.015271	0.984729	0.98473	0.01527	0	0.014457	0
A8	21	10.1424E+030.0000E+00	10.1424E+030.0000E+00	0.1424E+03	0.28	1	0.015543	0.984457	0.98446	0.01554	0	0.014456	0
A8	22	10.1748E+030.0000E+00	10.1748E+030.0000E+00	0.1748E+03	0.28	1	0.015104	0.984896	0.9849	0.0151	0	0.014456	0
A8	23	10.2142E+030.0000E+00	10.2142E+030.0000E+00	0.2142E+03	0.28	1	0.014988	0.985012	0.98501	0.01499	0	0.014456	0
A8	24	10.2622E+030.0000E+00	10.2622E+030.0000E+00	0.2622E+03	0.28	1	0.015423	0.984577	0.98458	0.01542	0	0.014456	0
A8	25	10.3204E+030.0000E+00	10.3204E+030.0000E+00	0.3204E+03	0.28	1	0.015237	0.984763	0.98476	0.01524	0	0.014455	0
A8	26	10.3912E+030.0000E+00	10.3912E+030.0000E+00	0.3912E+03	0.28	1	0.015011	0.984989	0.98499	0.01501	0	0.014455	0
A8	27	10.4772E+030.0000E+00	10.4772E+030.0000E+00	0.4772E+03	0.28	1	0.015405	0.984595	0.98459	0.01541	0	0.014455	0
A8	28	10.5816E+030.0000E+00	10.5816E+030.0000E+00	0.5816E+03	0.28	1	0.014867	0.985133	0.98513	0.01487	0	0.014455	0
A8	29	10.7082E+030.0000E+00	10.7082E+030.0000E+00	0.7082E+03	0.28	1	0.015413	0.984587	0.98459	0.01541	0	0.014454	0
A8	30	10.8619E+030.0000E+00	10.8619E+030.0000E+00	0.8619E+03	0.28	1	0.01523	0.98477	0.98477	0.01523	0	0.014454	0
A8	31	10.1048E+040.0000E+00	10.1048E+040.0000E+00	0.1048E+04	0.28	1	0.015315	0.984685	0.98469	0.01531	0	0.014454	0
A8	32	10.1274E+040.0000E+00	10.1274E+040.0000E+00	0.1274E+04	0.28	1	0.014835	0.985165	0.98516	0.01484	0	0.014454	0
A8	33	10.1548E+040.0000E+00	10.1548E+040.0000E+00	0.1548E+04	0.28	1	0.015396	0.984604	0.9846	0.0154	0	0.014453	0
A8	34	10.1880E+040.0000E+00	10.1880E+040.0000E+00	0.1880E+04	0.28	1	0.015109	0.984891	0.98489	0.01511	0	0.014453	0
A8	35	10.2282E+040.0000E+00	10.2282E+040.0000E+00	0.2282E+04	0.28	1	0.015263	0.984737	0.98474	0.01526	0	0.014453	0
A8	36	10.2768E+040.0000E+00	10.2768E+040.0000E+00	0.2768E+04	0.28	1	0.01519	0.98481	0.98481	0.01519	0	0.014453	0
A8	37	10.3358E+040.0000E+00	10.3358E+040.0000E+00	0.3358E+04	0.28	1	0.015361	0.984639	0.98464	0.01536	0	0.014452	0
A8	38	10.4072E+040.0000E+00	10.4072E+040.0000E+00	0.4072E+04	0.28	1	0.015069	0.984931	0.98493	0.01507	0	0.014452	0
A8	39	10.4937E+040.0000E+00	10.4937E+040.0000E+00	0.4937E+04	0.28	1	0.014786	0.985214	0.98521	0.01479	0	0.014452	0
A8	40	10.5983E+040.0000E+00	10.5983E+040.0000E+00	0.5983E+04	0.28	1	0.015353	0.984647	0.98465	0.01535	0	0.014452	0
A8	41	10.7250E+040.0000E+00	10.7250E+040.0000E+00	0.7250E+04	0.28	1	0.015161	0.984839	0.98484	0.01516	0	0.014451	0
A8	42	10.8784E+040.0000E+00	10.8784E+040.0000E+00	0.8784E+04	0.28	1	0.02106	0.97894	0.97894	0.02106	0	0.014451	0
A8	43	10.1064E+050.0000E+00	10.1064E+050.0000E+00	0.1064E+05	0.28	1	0.023184	0.976816	0.94858	0.05142	1190.96	0.014451	2575.37
A8	44	10.1289E+050.0000E+00	10.1289E+050.0000E+00	0.1289E+05	0.28	1	0	1	0.69941	0.30059	1049.54	0.034294	39048.3
A8	45	10.1560E+050.0000E+00	10.1560E+050.0000E+00	0.1560E+05	0.28	1	0	1	0.55938	0.44062	1032.38	0.038691	76877
A8	46	10.1889E+050.0000E+00	10.1889E+050.0000E+00	0.1889E+05	0.28	1	0	1	0.51133	0.48867	1031.89	0.038826	103553
A8	47	10.2287E+050.0000E+00	10.2287E+050.0000E+00	0.2287E+05	0.28	1	0	1	0.48375	0.51625	1031.89	0.038824	132440
A8	48	10.2768E+050.0000E+00	10.2768E+050.0000E+00	0.2768E+05	0.28	1	0	1	0.46655	0.53345	1031.91	0.038817	165608
A8	49	10.3350E+050.0000E+00	10.3350E+050.0000E+00	0.3350E+05	0.28	1	0	1	0.45121	0.54879	1031.94	0.038807	206145
A8	50	10.4055E+050.0000E+00	10.4055E+050.0000E+00	0.4055E+05	0.28	1	0	1	0.43399	0.56601	1031.98	0.038795	257288
A8	51	10.4907E+050.0000E+00	10.4907E+050.0000E+00	0.4907E+05	0.28	1	0	1	0.41199	0.58801	1032.01	0.038784	323367
A8	52	10.5937E+050.0000E+00	10.5937E+050.0000E+00	0.5937E+05	0.28	1	0	1	0.38182	0.61818	1032.04	0.038774	411223
A8	53	10.7183E+050.0000E+00	10.7183E+050.0000E+00	0.7183E+05	0.28	1	0	1	0.33693	0.66307	1032.06	0.038768	533583
A8	54	10.8691E+050.0000E+00	10.8691E+050.0000E+00	0.8691E+05	0.28	1	0	1	0.27378	0.72622	1032.07	0.038763	707005
A8	55	10.1051E+060.0000E+00	10.1051E+060.0000E+00	0.1051E+06	0.28	1	0	1	0.20452	0.79548	1032.08	0.03876	936455
A8	56	10.1272E+060.0000E+00	10.1272E+060.0000E+00	0.1272E+06	0.28	1	0	1	0.14477	0.85523	1032.09	0.038758	1.21845e+06
A8	57	10.1539E+060.0000E+00	10.1539E+060.0000E+00	0.1539E+06	0.28	1	0	1	0.10087	0.89913	1032.09	0.038757	1.54984e+06
A8	58	10.1861E+060.0000E+00	10.1861E+060.0000E+00	0.1861E+06	0.28	1	0	1	0.070531	0.929469	1032.1	0.038756	1.93731e+06
A8	59	10.2251E+060.0000E+00	10.2251E+060.0000E+00	0.2251E+06	0.28	1	0	1	0.056995	0.943005	1032.1	0.038756	2.37743e+06
A8	60	10.2723E+060.0000E+00	10.2723E+060.0000E+00	0.2723E+06	0.28	1	0	1	0	1	1031.53	0.035785	2.81442e+06
A8	61	10.3293E+060.0000E+00	10.3293E+060.0000E+00	0.3293E+06	0.28	1	0	1	0	1	1030.71	0.031532	2.99666e+06
A8	62	10.3983E+060.0000E+00	10.3983E+060.0000E+00	0.3983E+06	0.28	1	0	1	0	1	1029.61	0.025775	2.95965e+06
A8	63	10.4817E+060.0000E+00	10.4817E+060.0000E+00	0.4817E+06	0.28	1	0	1	0	1	1028.02	0.017404	2.41316e+06
A8	64	10.5826E+060.0000E+00	10.5826E+060.0000E+00	0.5826E+06	0.28	1	0	1	0	1	1027.03	0.012226	2.04831e+06
A8	65	10.7046E+060.0000E+00	10.7046E+060.0000E+00	0.7046E+06	0.28	1	0	1	0	1	1026.44	0.0091095	1.84471e+06
A8	66	10.8521E+060.0000E+00	10.8521E+060.0000E+00	0.8521E+06	0.28	1	0	1	0	1	1025.8	0.0057348	1.40356e+06
A8	67	10.1030E+070.0000E+00	10.1030E+070.0000E+00	0.1030E+07	0.28	1	0	1	0	1	1025.31	0.0031383	927993
A8	68	10.1246E+070.0000E+00	10.1246E+070.0000E+00	0.1246E+07	0.28	1	0	1	0	1	1025.07	0.0018757	670800
A8	69	10.1507E+070.0000E+00	10.1507E+070.0000E+00	0.1507E+07	0.28	1	0	1	0	1	1024.99	0.0014373	621639
A8	70	10.1822E+070.0000E+00	10.1822E+070.0000E+00	0.1822E+07	0.28	1	0	1	0	1	1024.88	0.00085859	448916
A8	71	10.2204E+070.0000E+00	10.2204E+070.0000E+00	0.2204E+07	0.28	1	0	1	0	1	1024.8	0.00042203	266902
A8	72	10.2665E+070.0000E+00	10.2665E+070.0000E+00	0.2665E+07	0.28	1	0	1	0	1	1024.76	0.00020267	154977
A8	73	10.3222E+070.0000E+00	10.3222E+070.0000E+00	0.3222E+07	0.28	1	0	1	0	1	1024.75	0.00015257	141049
A8	74	10.3896E+070.0000E+00	10.3896E+070.0000E+00	0.3896E+07	0.28	1	0	1	0	1	1024.73	8.0736e-05	90251.3
A8	75	10.4711E+070.0000E+00	10.4711E+070.0000E+00	0.4711E+07	0.28	1	0	1	0	1	1024.72	3.0506e-05	41234.6
A8	76	10.5697E+070.0000E+00	10.5697E+070.0000E+00	0.5697E+07	0.28	1	0	1	0	1	1024.72	1.2442e-05	20337.6
A8	77	10.6889E+070.0000E+00	10.6889E+070.0000E+00	0.6889E+07	0.28	1	0	1	0	1	1024.72	7.3988e-06	14624.5
A8	78	10.8330E+070.0000E+00	10.8330E+070.0000E+00	0.8330E+07	0.28	1	0	1	0	1	1024.72	2.4061e-06	5750.72
A8	79	10.1007E+080.0000E+00	10.1007E+080.0000E+00	0.1007E+08	0.28	1	0	1	0	1	1024.71	5.269e-07	1522.36
A8	80	10.1218E+080.0000E+00	10.1218E+080.0000E+00	0.1218E+08	0.28	1	0	1	0	1	1024.71	2.1983e-07	768.234
A8	81	10.1473E+080.0000E+00	10.1473E+080.0000E+00	0.1473E+08	0.28	1	0	1	0	1	1024.71	3.4546e-08	146.002
A8	82	10.1781E+080.0000E+00	10.1781E+080.0000E+00	0.1781E+08	0.28	1	0	1	0	1	1024.71	3.5241e-09	18.0082
A8	83	10.2153E+080.0000E+00	10.2153E+080.0000E+00	0.2153E+08	0.28	1	0	1	0	1	1024.7	2.1352e-10	1.31898
A8	84	10.2603E+080.0000E+00	10.2603E+080.0000E+00	0.2603E+08	0.28	1	0	1	0	1	1024.7	6.2588e-12	0.0467434
A8	85	10.3148E+080.0000E+00	10.3148E+080.0000E+00	0.3148E+08	0.28	1	0	1	0	1	1024.69	1.4062e-13	0.00127008
A8	86	10.3806E+080.0000E+00	10.3806E+080.0000E+00	0.3806E+08	0.28	1	0	1	0	1	1024.68	2.5077e-15	2.73836e-05
A8	87	10.4602E+080.0000E+00	10.4602E+080.0000E+00	0.4602E+08	0.28	1	0	1	0	1	1024.68	3.5508e-17	4.68834e-07
A8	88	10.5565E+080.0000E+00	10.5565E+080.0000E+00	0.5565E+08	0.28	1	0	1	0	1	1024.67	4.0049e-19	6.39439e-09
A8	89	10.6728E+080.0000E+00	10.6728E+080.0000E+00	0.6728E+08	0.28	1	0	1	0	1	1024.67	3.612e-21	6.9723e-11
A8	90	10.8136E+080.0000E+00	10.8136E+080.0000E+00	0.8136E+08	0.28	1	0	1	0	1	1024.66	2.6123e-23	6.09778e-13
A8	91	10.9837E+080.0000E+00	10.9837E+080.0000E+00	0.9837E+08	0.28	1	0	1	0	1	1024.66	1.5189e-25	4.28676e-15
A8	92	10.1189E+090.0000E+00	10.1189E+090.0000E+00	0.1189E+09	0.28	1	0	1	0	1	1024.65	7.1161e-28	2.42749e-17
A8	93	10.1438E+090.0000E+00	10.1438E+090.0000E+00	0.1438E+09	0.28	1	0	1	0	1	1024.64	2.6888e-30	1.10929e-19
A8	94	10.1739E+090.0000E+00	10.1739E+090.0000E+00	0.1739E+09	0.28	1	0	1	0	1	1024.64	8.206e-33	4.09412e-22
A8	95	10.2103E+090.0000E+00	10.2103E+090.0000E+00	0.2103E+09	0.28	1	0	1	0	1	1024.63	2.0254e-35	1.22201e-24
A8	96	10.2542E+090.0000E+00	10.2542E+090.0000E+00	0.2542E+09	0.28	1	0	1	0	1	1024.63	4.0497e-38	2.95341e-27
A8	97	10.3074E+090.0000E+00	10.3074E+090.0000E+00	0.3074E+09	0.28	1	0	1	0	1	1024.62	6.5634e-41	5.78833e-30
A8	98	10.3717E+090.0000E+00	10.3717E+090.0000E+00	0.3717E+09	0.28	1	0	1	0	1	1024.61	8.6324e-44	9.20536e-33
A8	99	10.4494E+090.0000E+00	10.4494E+090.0000E+00	0.4494E+09	0.28	1	0	1	0	1	1024.61	9.2234e-47	1.18916e-35
A81	0	10.5434E+090.0000E+00	10.5434E+090.0000E+00	0.5434E+09	0.28	1	0	1	0	1	1024.6	8.0194e-80	1.25018e-68
A9	1	10.1767E+000.0000E+00	10.1767E+000.0000E+00	0.1767E+00	0.28	1	0.030716	0.969284	0.96928	0.03072	0	0.014466	0
A9	2	10.6023E+000.0000E+00	10.6023E+000.0000E+00	0.6023E+00	0.28	1	0.019225	0.980775	0.98078	0.01922	0	0.014464	0
A9	3	10.1156E+010.0000E+00	10.1156E+010.0000E+00	0.1156E+01	0.28	1	0.017424	0.982576	0.98258	0.01742	0	0.014463	0
A9	4	10.1867E+010.0000E+00	10.1867E+010.0000E+00	0.1867E+01	0.28	1	0.016744	0.983256	0.98326	0.01674	0	0.014462	0
A9	5	10.2774E+010.0000E+00	10.2774E+010.0000E+00	0.2774E+01	0.28	1	0.016364	0.983636	0.98364	0.01636	0	0.014461	0
A9	6	10.3922E+010.0000E+00	10.3922E+010.0000E+00	0.3922E+01	0.28	1	0.015964	0.984036	0.98404	0.01596	0	0.01446	0
A9	7	10.5367E+010.0000E+00	10.5367E+010.0000E+00	0.5367E+01	0.28	1	0.016007	0.983993	0.98399	0.01601	0	0.01446	0
A9	8	10.7177E+010.0000E+00	10.7177E+010.0000E+00	0.7177E+01	0.28	1	0.015713	0.984287	0.98429	0.01571	0	0.014459	0
A9	9	10.9433E+010.0000E+00	10.9433E+010.0000E+00	0.9433E+01	0.28	1	0.015695	0.984305	0.98431	0.01569	0	0.014459	0
A9	10	10.1224E+020.0000E+00	10.1224E+020.0000E+00	0.1224E+02	0.28	1	0.015441	0.984559	0.98456	0.01544	0	0.014458	0
A9	11	10.1571E+020.0000E+00	10.1571E+020.0000E+00	0.1571E+02	0.28	1	0.015561	0.984439	0.98444	0.01556	0	0.014458	0
A9	12	10.2000E+020.0000E+00	10.2000E+020.0000E+00	0.2000E+02	0.28	1	0.015543	0.984457	0.98446	0.01554	0	0.014458	0
A9	13	10.2528E+020.0000E+00	10.2528E+020.0000E+00	0.2528E+02	0.28	1	0.015377	0.984623	0.98462	0.01538	0	0.014457	0
A9	14	10.3178E+020.0000E+00	10.3178E+020.0000E+00	0.3178E+02	0.28	1	0.015354	0.984646	0.98465	0.01535	0	0.014457	0
A9	15	10.3976E+020.0000E+00	10.3976E+020.0000E+00	0.3976E+02	0.28	1	0.015296	0.984704	0.9847	0.0153	0	0.014457	0
A9	16	10.4955E+020.0000E+00	10.4955E+020.0000E+00	0.4955E+02	0.28	1	0.01553	0.98447	0.98447	0.01553	0	0.014456	0
A9	17	10.6152E+020.0000E+00	10.6152E+020.0000E+00	0.6152E+02	0.28	1	0.015417	0.984583	0.98458	0.01542	0	0.014456	0
A9	18	10.7616E+020.0000E+00	10.7616E+020.0000E+00	0.7616E+02	0.28	1	0.014869	0.985131	0.98513	0.01487	0	0.014456	0
A9	19	10.9404E+020.0000E+00	10.9404E+020.0000E+00	0.9404E+02	0.28	1	0.015547	0.984453	0.98445	0.01555	0	0.014455	0
A9	20	10.1159E+030.0000E+00	10.1159E+030.0000E+00	0.1159E+03	0.28	1	0.015081	0.984919	0.98492	0.01508	0	0.014455	0
A9	21	10.1424E+030.0000E+00	10.1424E+030.0000E+00	0.1424E+03	0.28	1	0.015415	0.984585	0.98458	0.01542	0	0.014455	0
A9	22	10.1748E+030.0000E+00	10.1748E+030.0000E+00	0.1748E+03	0.28	1	0.015068	0.984932	0.98493	0.01507	0	0.014455	0
A9	23	10.2142E+030.0000E+00	10.2142E+030.0000E+00	0.2142E+03	0.28	1	0.015303	0.984697	0.9847	0.0153	0	0.014454	0
A9	24	10.2622E+030.0000E+00	10.2622E+030.0000E+00	0.2622E+03	0.28	1	0.015294	0.984706	0.98471	0.01529	0	0.014454	0
A9	25	10.3204E+030.0000E+00	10.3204E+030.0000E+00	0.3204E+03	0.28	1	0.014924	0.985076	0.98508	0.01492	0	0.014454	0
A9	26	10.3912E+030.0000E+00	10.3912E+030.0000E+00	0.3912E+03	0.28	1	0.014828	0.985172	0.98517	0.01483	0	0.014454	0
A9	27	10.4772E+030.0000E+00	10.4772E+030.0000E+00	0.4772E+03	0.28	1	0.015871	0.984129	0.98413	0.01587	0	0.014453	0
A9	28	10.5816E+030.0000E+00	10.5816E+030.0000E+00	0.5816E+03	0.28	1	0.014862	0.985138	0.98514	0.01486	0	0.014453	0
A9	29	10.7082E+030.0000E+00	10.7082E+030.0000E+00	0.7082E+03	0.28	1	0.01531	0.98469	0.98469	0.01531	0	0.014453	0
A9	30	10.8619E+030.0000E+00	10.8619E+030.0000E+00	0.8619E+03	0.28	1	0.015296	0.984704	0.9847	0.0153	0	0.014453	0
A9	31	10.1048E+040.0000E+00	10.1048E+040.0000E+00	0.1048E+04	0.28	1	0.015214	0.984786	0.98479	0.01521	0	0.014452	0
A9	32	10.1274E+040.0000E+00	10.1274E+040.0000E+00	0.1274E+04	0.28	1	0.015028	0.984972	0.98497	0.01503	0	0.014452	0
A9	33	10.1548E+040.0000E+00	10.1548E+040.0000E+00	0.1548E+04	0.28	1	0.015321	0.984679	0.98468	0.01532	0	0.014452	0
A9	34	10.1880E+040.0000E+00	10.1880E+040.0000E+00	0.1880E+04	0.28	1	0.015382	0.984618	0.98462	0.01538	0	0.014452	0
A9	35	10.2282E+040.0000E+00	10.2282E+040.0000E+00	0.2282E+04	0.28	1	0.015285	0.984715	0.98471	0.01529	0	0.014451	0
A9	36	10.2768E+040.0000E+00	10.2768E+040.0000E+00	0.2768E+04	0.28	1	0.015274	0.984726	0.98473	0.01527	0	0.014451	0
A9	37	10.3358E+040.0000E+00	10.3358E+040.0000E+00	0.3358E+04	0.28	1	0.0153	0.9847	0.9847	0.0153	0	0.014451	0
A9	38	10.4072E+040.0000E+00	10.4072E+040.0000E+00	0.4072E+04	0.28	1	0.01552	0.98448	0.98448	0.01552	0	0.014451	0
A9	39	10.4937E+040.0000E+00	10.4937E+040.0000E+00	0.4937E+04	0.28	1	0.015796	0.984204	0.9842	0.0158	0	0.01445	0
A9	40	10.5983E+040.0000E+00	10.5983E+040.0000E+00	0.5983E+04	0.28	1	0.045685	0.954315	0.90211	0.09789	1190.78	0.01445	2692.81
A9	41	10.7250E+040.0000E+00	10.7250E+040.0000E+00	0.7250E+04	0.28	1	0.0076645	0.992336	0.65275	0.34725	1190.78	0.01445	12036.4
A9	42	10.8784E+040.0000E+00	10.8784E+040.0000E+00	0.8784E+04	0.28	1	0	1	0.60803	0.39197	1053.57	0.03326	33782.3
A9	43	10.1064E+050.0000E+00	10.1064E+050.0000E+00	0.1064E+05	0.28	1	0	1	0.55452	0.44548	1032.75	0.038481	52743.6
A9	44	10.1289E+050.0000E+00	10.1289E+050.0000E+00	0.1289E+05	0.28	1	0	1	0.49916	0.50084	1031.7	0.038768	72299.7
A9	45	10.1560E+050.0000E+00	10.1560E+050.0000E+00	0.1560E+05	0.28	1	0	1	0.45483	0.54517	1031.69	0.038771	95251.3
A9	46	10.1889E+050.0000E+00	10.1889E+050.0000E+00	0.1889E+05	0.28	1	0	1	0.40785	0.59215	1031.71	0.038765	125262
A9	47	10.2287E+050.0000E+00	10.2287E+050.0000E+00	0.2287E+05	0.28	1	0	1	0.35805	0.64195	1031.72	0.038759	164384
A9	48	10.2768E+050.0000E+00	10.2768E+050.0000E+00	0.2768E+05	0.28	1	0	1	0.30334	0.69666	1031.74	0.038754	215890
A9	49	10.3350E+050.0000E+00	10.3350E+050.0000E+00	0.3350E+05	0.28	1	0	1	0.24301	0.75699	1031.76	0.038749	283878
A9	50	10.4055E+050.0000E+00	10.4055E+050.0000E+00	0.4055E+05	0.28	1	0	1	0.18138	0.81862	1031.77	0.038744	371551
A9	51	10.4907E+050.0000E+00	10.4907E+050.0000E+00	0.4907E+05	0.28	1	0	1	0.13411	0.86589	1031.79	0.038741	475553
A9	52	10.5937E+050.0000E+00	10.5937E+050.0000E+00	0.5937E+05	0.28	1	0	1	0.099324	0.900676	1031.8	0.03874	598479
A9	53	10.7183E+050.0000E+00	10.7183E+050.0000E+00	0.7183E+05	0.28	1	0	1	0.073809	0.926191	1031.8	0.038739	744575
A9	54	10.8691E+050.0000E+00	10.8691E+050.0000E+00	0.8691E+05	0.28	1	0	1	0.06077	0.93923	1031.81	0.038739	913583
A9	55	10.1051E+060.0000E+00	10.1051E+060.0000E+00	0.1051E+06	0.28	1	0	1	0.05648	0.94352	1031.82	0.038739	1.10985e+06
A9	56	10.1272E+060.0000E+00	10.1272E+060.0000E+00	0.1272E+06	0.28	1	0	1	0.05539	0.94461	1031.82	0.03874	1.34481e+06
A9	57	10.1539E+060.0000E+00	10.1539E+060.0000E+00	0.1539E+06	0.28	1	0	1	0.054659	0.945341	1031.82	0.038741	1.6284e+06
A9	58	10.1861E+060.0000E+00	10.1861E+060.0000E+00	0.1861E+06	0.28	1	0	1	0	1	1031.55	0.03731	2.00549e+06
A9	59	10.2251E+060.0000E+00	10.2251E+060.0000E+00	0.2251E+06	0.28	1	0	1	0	1	1030.99	0.034396	2.23509e+06
A9	60	10.2723E+060.0000E+00	10.2723E+060.0000E+00	0.2723E+06	0.28	1	0	1	0	1	1029.45	0.026316	2.06553e+06
A9	61	10.3293E+060.0000E+00	10.3293E+060.0000E+00	0.3293E+06	0.28	1	0	1	0	1	1028.01	0.018781	1.78019e+06
A9	62	10.3983E+060.0000E+00	10.3983E+060.0000E+00	0.3983E+06	0.28	1	0	1	0	1	1026.69	0.011854	1.35729e+06
A9	63	10.4817E+060.0000E+00	10.4817E+060.0000E+00	0.4817E+06	0.28	1	0	1	0	1	1025.54	0.0057599	796714
A9	64	10.5826E+060.0000E+00	10.5826E+060.0000E+00	0.5826E+06	0.28	1	0	1	0	1	1025.06	0.0032375	541362
A9	65	10.7046E+060.0000E+00	10.7046E+060.0000E+00	0.7046E+06	0.28	1	0	1	0	1	1024.83	0.0019996	404292
A9	66	10.8521E+060.0000E+00	10.8521E+060.0000E+00	0.8521E+06	0.28	1	0	1	0	1	1024.64	0.0010162	248427
A9	67	10.1030E+070.0000E+00	10.1030E+070.0000E+00	0.1030E+07	0.28	1	0	1	0	1	1024.54	0.00045759	135207
A9	68	10.1246E+070.0000E+00	10.1246E+070.0000E+00	0.1246E+07	0.28	1	0	1	0	1	1024.5	0.00024282	86790.6
A9	69	10.1507E+070.0000E+00	10.1507E+070.0000E+00	0.1507E+07	0.28	1	0	1	0	1	1024.48	0.00017049	73701.1
A9	70	10.1822E+070.0000E+00	10.1822E+070.0000E+00	0.1822E+07	0.28	1	0	1	0	1	1024.47	9.0894e-05	47505.2
A9	71	10.2204E+070.0000E+00	10.2204E+070.0000E+00	0.2204E+07	0.28	1	0	1	0	1	1024.46	3.9543e-05	24999.7
A9	72	10.2665E+070.0000E+00	10.2665E+070.0000E+00	0.2665E+07	0.28	1	0	1	0	1	1024.46	1.6988e-05	12986.5
A9	73	10.3222E+070.0000E+00	10.3222E+070.0000E+00	0.3222E+07	0.28	1	0	1	0	1	1024.46	1.2007e-05	11097.2
A9	74	10.3896E+070.0000E+00	10.3896E+070.0000E+00	0.3896E+07	0.28	1	0	1	0	1	1024.46	5.8419e-06	6528.69
A9	75	10.4711E+070.0000E+00	10.4711E+070.0000E+00	0.4711E+07	0.28	1	0	1	0	1	1024.45	1.9787e-06	2673.88
A9	76	10.5697E+070.0000E+00	10.5697E+070.0000E+00	0.5697E+07	0.28	1	0	1	0	1	1024.45	7.1921e-07	1175.31
A9	77	10.6889E+070.0000E+00	10.6889E+070.0000E+00	0.6889E+07	0.28	1	0	1	0	1	1024.45	3.9818e-07	786.836
A9	78	10.8330E+070.0000E+00	10.8330E+070.0000E+00	0.8330E+07	0.28	1	0	1	0	1	1024.45	1.177e-07	281.236
A9	79	10.1007E+080.0000E+00	10.1007E+080.0000E+00	0.1007E+08	0.28	1	0	1	0	1	1024.45	2.2545e-08	65.1221
A9	80	10.1218E+080.0000E+00	10.1218E+080.0000E+00	0.1218E+08	0.28	1	0	1	0	1	1024.45	8.4938e-09	29.6755
A9	81	10.1473E+080.0000E+00	10.1473E+080.0000E+00	0.1473E+08	0.28	1	0	1	0	1	1024.45	1.2609e-09	5.32761
A9	82	10.1781E+080.0000E+00	10.1781E+080.0000E+00	0.1781E+08	0.28	1	0	1	0	1	1024.44	1.1773e-10	0.601445
A9	83	10.2153E+080.0000E+00	10.2153E+080.0000E+00	0.2153E+08	0.28	1	0	1	0	1	1024.44	6.9821e-12	0.0431196
A9	84	10.2603E+080.0000E+00	10.2603E+080.0000E+00	0.2603E+08	0.28	1	0	1	0	1	1024.43	2.0887e-13	0.00155952
A9	85	10.3148E+080.0000E+00	10.3148E+080.0000E+00	0.3148E+08	0.28	1	0	1	0	1	1024.43	4.7863e-15	4.3219e-05
A9	86	10.3806E+080.0000E+00	10.3806E+080.0000E+00	0.3806E+08	0.28	1	0	1	0	1	1024.42	8.7014e-17	9.49935e-07
A9	87	10.4602E+080.0000E+00	10.4602E+080.0000E+00	0.4602E+08	0.28	1	0	1	0	1	1024.41	1.2558e-18	1.65767e-08
A9	88	10.5565E+080.0000E+00	10.5565E+080.0000E+00	0.5565E+08	0.28	1	0	1	0	1	1024.41	1.443e-20	2.30337e-10
A9	89	10.6728E+080.0000E+00	10.6728E+080.0000E+00	0.6728E+08	0.28	1	0	1	0	1	1024.4	1.3252e-22	2.55738e-12
A9	90	10.8136E+080.0000E+00	10.8136E+080.0000E+00	0.8136E+08	0.28	1	0	1	0	1	1024.4	9.7538e-25	2.27621e-14
A9	91	10.9837E+080.0000E+00	10.9837E+080.0000E+00	0.9837E+08	0.28	1	0	1	0	1	1024.39	5.7677e-27	1.62738e-16
A9	92	10.1189E+090.0000E+00	10.1189E+090.0000E+00	0.1189E+09	0.28	1	0	1	0	1	1024.39	2.7463e-29	9.36598e-19
A9	93	10.1438E+090.0000E+00	10.1438E+090.0000E+00	0.1438E+09	0.28	1	0	1	0	1	1024.38	1.054e-31	4.34729e-21
A9	94	10.1739E+090.0000E+00	10.1739E+090.0000E+00	0.1739E+09	0.28	1	0	1	0	1	1024.37	3.2651e-34	1.62859e-23
A9	95	10.2103E+090.0000E+00	10.2103E+090.0000E+00	0.2103E+09	0.28	1	0	1	0	1	1024.37	8.1759e-37	4.93162e-26
A9	96	10.2542E+090.0000E+00	10.2542E+090.0000E+00	0.2542E+09	0.28	1	0	1	0	1	1024.36	1.6575e-39	1.20848e-28
A9	97	10.3074E+090.0000E+00	10.3074E+090.0000E+00	0.3074E+09	0.28	1	0	1	0	1	1024.36	2.7226e-42	2.40048e-31
A9	98	10.3717E+090.0000E+00	10.3717E+090.0000E+00	0.3717E+09	0.28	1	0	1	0	1	1024.35	3.6273e-45	3.86707e-34
A9	99	10.4494E+090.0000E+00	10.4494E+090.0000E+00	0.4494E+09	0.28	1	0	1	0	1	1024.34	3.9244e-48	5.05835e-37
A91	0	10.5434E+090.0000E+00	10.5434E+090.0000E+00	0.5434E+09	0.28	1	0	1	0	1	1024.34	3.4536e-81	5.38262e-70
AA	1	10.1767E+000.1767E-01	10.1767E+000.1767E-01	0.1767E+00	0.28	1	0.030761	0.969239	0.96924	0.03076	0	0.014466	0
AA	2	10.6023E+000.6023E-01	10.6023E+000.6023E-01	0.6023E+00	0.28	1	0.019212	0.980788	0.98079	0.01921	0	0.014463	0
AA	3	10.1156E+010.1156E+00	10.1156E+010.1156E+00	0.1156E+01	0.28	1	0.017503	0.982497	0.9825	0.0175	0	0.014462	0
AA	4	10.1867E+010.1867E+00	10.1867E+010.1867E+00	0.1867E+01	0.28	1	0.016691	0.983309	0.98331	0.01669	0	0.014461	0
AA	5	10.2774E+010.2774E+00	10.2774E+010.2774E+00	0.2774E+01	0.28	1	0.016408	0.983592	0.98359	0.01641	0	0.01446	0
AA	6	10.3922E+010.3922E+00	10.3922E+010.3922E+00	0.3922E+01	0.28	1	0.016049	0.983951	0.98395	0.01605	0	0.014459	0
AA	7	10.5367E+010.5367E+00	10.5367E+010.5367E+00	0.5367E+01	0.28	1	0.015982	0.984018	0.98402	0.01598	0	0.014459	0
AA	8	10.7177E+010.7177E+00	10.7177E+010.7177E+00	0.7177E+01	0.28	1	0.015787	0.984213	0.98421	0.01579	0	0.014458	0
AA	9	10.9433E+010.9433E+00	10.9433E+010.9433E+00	0.9433E+01	0.28	1	0.015665	0.984335	0.98433	0.01567	0	0.014458	0
AA	10	10.1224E+020.1224E+01	10.1224E+020.1224E+01	0.1224E+02	0.28	1	0.015476	0.984524	0.98452	0.01548	0	0.014457	0
AA	11	10.1571E+020.1571E+01	10.1571E+020.1571E+01	0.1571E+02	0.28	1	0.01556	0.98444	0.98444	0.01556	0	0.014457	0
AA	12	10.2000E+020.2000E+01	10.2000E+020.2000E+01	0.2000E+02	0.28	1	0.015526	0.984474	0.98447	0.01553	0	0.014457	0
AA	13	10.2528E+020.2528E+01	10.2528E+020.2528E+01	0.2528E+02	0.28	1	0.015265	0.984735	0.98473	0.01527	0	0.014456	0
AA	14	10.3178E+020.3178E+01	10.3178E+020.3178E+01	0.3178E+02	0.28	1	0.015266	0.984734	0.98473	0.01527	0	0.014456	0
AA	15	10.3976E+020.3976E+01	10.3976E+020.3976E+01	0.3976E+02	0.28	1	0.015335	0.984665	0.98467	0.01533	0	0.014456	0
AA	16	10.4955E+020.4955E+01	10.4955E+020.4955E+01	0.4955E+02	0.28	1	0.015721	0.984279	0.98428	0.01572	0	0.014455	0
AA	17	10.6152E+020.6152E+01	10.6152E+020.6152E+01	0.6152E+02	0.28	1	0.015175	0.984825	0.98482	0.01518	0	0.014455	0
AA	18	10.7616E+020.7616E+01	10.7616E+020.7616E+01	0.7616E+02	0.28	1	0.015232	0.984768	0.98477	0.01523	0	0.014455	0
AA	19	10.9404E+020.9404E+01	10.9404E+020.9404E+01	0.9404E+02	0.28	1	0.015562	0.984438	0.98444	0.01556	0	0.014454	0
AA	20	10.1159E+030.1159E+02	10.1159E+030.1159E+02	0.1159E+03	0.28	1	0.015325	0.984675	0.98467	0.01533	0	0.014454	0
AA	21	10.1424E+030.1424E+02	10.1424E+030.1424E+02	0.1424E+03	0.28	1	0.015444	0.984556	0.98456	0.01544	0	0.014454	0
AA	22	10.1748E+030.1748E+02	10.1748E+030.1748E+02	0.1748E+03	0.28	1	0.015155	0.984845	0.98485	0.01515	0	0.014454	0
AA	23	10.2142E+030.2142E+02	10.2142E+030.2142E+02	0.2142E+03	0.28	1	0.015163	0.984837	0.98484	0.01516	0	0.014453	0
AA	24	10.2622E+030.2622E+02	10.2622E+030.2622E+02	0.2622E+03	0.28	1	0.015737	0.984263	0.98426	0.01574	0	0.014453	0
AA	25	10.3204E+030.3204E+02	10.3204E+030.3204E+02	0.3204E+03	0.28	1	0.015312	0.984688	0.98469	0.01531	0	0.014453	0
AA	26	10.3912E+030.3912E+02	10.3912E+030.3912E+02	0.3912E+03	0.28	1	0.015056	0.984944	0.98494	0.01506	0	0.014453	0
AA	27	10.4772E+030.4772E+02	10.4772E+030.4772E+02	0.4772E+03	0.28	1	0.016068	0.983932	0.98393	0.01607	0	0.014452	0
AA	28	10.5816E+030.5816E+02	10.5816E+030.5816E+02	0.5816E+03	0.28	1	0.015731	0.984269	0.98427	0.01573	0	0.014452	0
AA	29	10.7082E+030.7082E+02	10.7082E+030.7082E+02	0.7082E+03	0.28	1	0.015675	0.984325	0.98433	0.01567	0	0.014452	0
AA	30	10.8619E+030.8619E+02	10.8619E+030.8619E+02	0.8619E+03	0.28	1	0.015952	0.984048	0.98405	0.01595	0	0.014452	0
AA	31	10.1048E+040.1048E+03	10.1048E+040.1048E+03	0.1048E+04	0.28	1	0.015956	0.984044	0.98404	0.01596	0	0.014451	0
AA	32	10.1274E+040.1274E+03	10.1274E+040.1274E+03	0.1274E+04	0.28	1	0.015813	0.984187	0.98419	0.01581	0	0.014451	0
AA	33	10.1548E+040.1548E+03	10.1548E+040.1548E+03	0.1548E+04	0.28	1	0.016465	0.983535	0.98353	0.01647	0	0.014451	0
AA	34	10.1880E+040.1880E+03	10.1880E+040.1880E+03	0.1880E+04	0.28	1	0.016599	0.983401	0.9834	0.0166	0	0.014451	0
AA	35	10.2282E+040.2282E+03	10.2282E+040.2282E+03	0.2282E+04	0.28	1	0.016577	0.983423	0.98342	0.01658	0	0.01445	0
AA	36	10.2768E+040.2768E+03	10.2768E+040.2768E+03	0.2768E+04	0.28	1	0.017607	0.982393	0.98239	0.01761	0	0.01445	0
AA	37	10.3358E+040.3358E+03	10.3358E+040.3358E+03	0.3358E+04	0.28	1	0.017791	0.982209	0.98221	0.01779	0	0.01445	0
AA	38	10.4072E+040.4072E+03	10.4072E+040.4072E+03	0.4072E+04	0.28	1	0.018432	0.981568	0.98157	0.01843	0	0.01445	0
AA	39	10.4937E+040.4937E+03	10.4937E+040.4937E+03	0.4937E+04	0.28	1	0.037973	0.962027	0.69147	0.30853	1190.6	0.01445	7058.94
AA	40	10.5983E+040.5983E+03	10.5983E+040.5983E+03	0.5983E+04	0.28	1	0	1	0.47439	0.52561	1035.3	0.03769	34358.4
AA	41	10.7250E+040.7250E+03	10.7250E+040.7250E+03	0.7250E+04	0.28	1	0	1	0.33753	0.66247	1031.6	0.038691	53676.4
AA	42	10.8784E+040.8784E+03	10.8784E+040.8784E+03	0.8784E+04	0.28	1	0	1	0.25226	0.74774	1031.51	0.038716	73445.4
AA	43	10.1064E+050.1064E+04	10.1064E+050.1064E+04	0.1064E+05	0.28	1	0	1	0.18728	0.81272	1031.51	0.038717	96697.6
AA	44	10.1289E+050.1289E+04	10.1289E+050.1289E+04	0.1289E+05	0.28	1	0	1	0.1439	0.8561	1031.51	0.038717	123399
AA	45	10.1560E+050.1560E+04	10.1560E+050.1560E+04	0.1560E+05	0.28	1	0	1	0.11487	0.88513	1031.51	0.038718	154410
AA	46	10.1889E+050.1889E+04	10.1889E+050.1889E+04	0.1889E+05	0.28	1	0	1	0.09145	0.90855	1031.51	0.038719	191927
AA	47	10.2287E+050.2287E+04	10.2287E+050.2287E+04	0.2287E+05	0.28	1	0	1	0.07326	0.92674	1031.52	0.038719	237019
AA	48	10.2768E+050.2768E+04	10.2768E+050.2768E+04	0.2768E+05	0.28	1	0	1	0.063017	0.936983	1031.52	0.038719	290040
AA	49	10.3350E+050.3350E+04	10.3350E+050.3350E+04	0.3350E+05	0.28	1	0	1	0.058999	0.941001	1031.52	0.03872	352538
AA	50	10.4055E+050.4055E+04	10.4055E+050.4055E+04	0.4055E+05	0.28	1	0	1	0.057136	0.942864	1031.53	0.038721	427589
AA	51	10.4907E+050.4907E+04	10.4907E+050.4907E+04	0.4907E+05	0.28	1	0	1	0.056034	0.943966	1031.53	0.038722	518048
AA	52	10.5937E+050.5937E+04	10.5937E+050.5937E+04	0.5937E+05	0.28	1	0	1	0.055357	0.944643	1031.54	0.038724	627277
AA	53	10.7183E+050.7183E+04	10.7183E+050.7183E+04	0.7183E+05	0.28	1	0	1	0.054952	0.945048	1031.54	0.038725	759268
AA	54	10.8691E+050.8691E+04	10.8691E+050.8691E+04	0.8691E+05	0.28	1	0	1	0.054629	0.945371	1031.55	0.038727	919040
AA	55	10.1051E+060.1051E+05	10.1051E+060.1051E+05	0.1051E+06	0.28	1	0	1	0.032085	0.967915	1031.55	0.038728	1.13792e+06
AA	56	10.1272E+060.1272E+05	10.1272E+060.1272E+05	0.1272E+06	0.28	1	0	1	0	1	1031.48	0.038395	1.41052e+06
AA	57	10.1539E+060.1539E+05	10.1539E+060.1539E+05	0.1539E+06	0.28	1	0	1	0	1	1031.23	0.037077	1.64762e+06
AA	58	10.1861E+060.1861E+05	10.1861E+060.1861E+05	0.1861E+06	0.28	1	0	1	0	1	1030.44	0.032913	1.76724e+06
AA	59	10.2251E+060.2251E+05	10.2251E+060.2251E+05	0.2251E+06	0.28	1	0	1	0	1	1029.22	0.026529	1.72093e+06
AA	60	10.2723E+060.2723E+05	10.2723E+060.2723E+05	0.2723E+06	0.28	1	0	1	0	1	1027.51	0.017541	1.37419e+06
AA	61	10.3293E+060.3293E+05	10.3293E+060.3293E+05	0.3293E+06	0.28	1	0	1	0	1	1026.01	0.0096649	914321
AA	62	10.3983E+060.3983E+05	10.3983E+060.3983E+05	0.3983E+06	0.28	1	0	1	0	1	1025.03	0.0044667	510613
AA	63	10.4817E+060.4817E+05	10.4817E+060.4817E+05	0.4817E+06	0.28	1	0	1	0	1	1024.49	0.0016404	226669
AA	64	10.5826E+060.5826E+05	10.5826E+060.5826E+05	0.5826E+06	0.28	1	0	1	0	1	1024.3	0.0006042	100957
AA	65	10.7046E+060.7046E+05	10.7046E+060.7046E+05	0.7046E+06	0.28	1	0	1	0	1	1024.23	0.00025599	51727.5
AA	66	10.8521E+060.8521E+05	10.8521E+060.8521E+05	0.8521E+06	0.28	1	0	1	0	1	1024.2	9.9764e-05	24378.5
AA	67	10.1030E+070.1030E+06	10.1030E+070.1030E+06	0.1030E+07	0.28	1	0	1	0	1	1024.19	3.5827e-05	10582.5
AA	68	10.1246E+070.1246E+06	10.1246E+070.1246E+06	0.1246E+07	0.28	1	0	1	0	1	1024.19	1.5464e-05	5525.59
AA	69	10.1507E+070.1507E+06	10.1507E+070.1507E+06	0.1507E+07	0.28	1	0	1	0	1	1024.19	9.562e-06	4132.38
AA	70	10.1822E+070.1822E+06	10.1822E+070.1822E+06	0.1822E+07	0.28	1	0	1	0	1	1024.19	4.5819e-06	2394.05
AA	71	10.2204E+070.2204E+06	10.2204E+070.2204E+06	0.2204E+07	0.28	1	0	1	0	1	1024.19	1.7715e-06	1119.67
AA	72	10.2665E+070.2665E+06	10.2665E+070.2665E+06	0.2665E+07	0.28	1	0	1	0	1	1024.19	6.7301e-07	514.348
AA	73	10.3222E+070.3222E+06	10.3222E+070.3222E+06	0.3222E+07	0.28	1	0	1	0	1	1024.19	4.4646e-07	412.522
AA	74	10.3896E+070.3896E+06	10.3896E+070.3896E+06	0.3896E+07	0.28	1	0	1	0	1	1024.19	2.0191e-07	225.588
AA	75	10.4711E+070.4711E+06	10.4711E+070.4711E+06	0.4711E+07	0.28	1	0	1	0	1	1024.19	6.17e-08	83.356
AA	76	10.5697E+070.5697E+06	10.5697E+070.5697E+06	0.5697E+07	0.28	1	0	1	0	1	1024.19	2.0126e-08	32.8808
AA	77	10.6889E+070.6889E+06	10.6889E+070.6889E+06	0.6889E+07	0.28	1	0	1	0	1	1024.19	1.0453e-08	20.6507
AA	78	10.8330E+070.8330E+06	10.8330E+070.8330E+06	0.8330E+07	0.28	1	0	1	0	1	1024.19	2.8454e-09	6.79715
AA	79	10.1007E+080.1007E+07	10.1007E+080.1007E+07	0.1007E+08	0.28	1	0	1	0	1	1024.19	4.8696e-10	1.40625
AA	80	10.1218E+080.1218E+07	10.1218E+080.1218E+07	0.1218E+08	0.28	1	0	1	0	1	1024.18	1.6711e-10	0.583692
AA	81	10.1473E+080.1473E+07	10.1473E+080.1473E+07	0.1473E+08	0.28	1	0	1	0	1	1024.18	2.3845e-11	0.100724
AA	82	10.1781E+080.1781E+07	10.1781E+080.1781E+07	0.1781E+08	0.28	1	0	1	0	1	1024.18	2.0997e-12	0.010724
AA	83	10.2153E+080.2153E+07	10.2153E+080.2153E+07	0.2153E+08	0.28	1	0	1	0	1	1024.17	1.2291e-13	0.000758859
AA	84	10.2603E+080.2603E+07	10.2603E+080.2603E+07	0.2603E+08	0.28	1	0	1	0	1	1024.17	3.7609e-15	2.80735e-05
AA	85	10.3148E+080.3148E+07	10.3148E+080.3148E+07	0.3148E+08	0.28	1	0	1	0	1	1024.16	8.7975e-17	7.94182e-07
AA	86	10.3806E+080.3806E+07	10.3806E+080.3806E+07	0.3806E+08	0.28	1	0	1	0	1	1024.15	1.6312e-18	1.78032e-08
AA	87	10.4602E+080.4602E+07	10.4602E+080.4602E+07	0.4602E+08	0.28	1	0	1	0	1	1024.15	2.3995e-20	3.16657e-10
AA	88	10.5565E+080.5565E+07	10.5565E+080.5565E+07	0.5565E+08	0.28	1	0	1	0	1	1024.14	2.8084e-22	4.48169e-12
AA	89	10.6728E+080.6728E+07	10.6728E+080.6728E+07	0.6728E+08	0.28	1	0	1	0	1	1024.14	2.625e-24	5.06445e-14
AA	90	10.8136E+080.8136E+07	10.8136E+080.8136E+07	0.8136E+08	0.28	1	0	1	0	1	1024.13	1.9649e-26	4.58421e-16
AA	91	10.9837E+080.9837E+07	10.9837E+080.9837E+07	0.9837E+08	0.28	1	0	1	0	1	1024.13	1.1807e-28	3.33055e-18
AA	92	10.1189E+090.1189E+08	10.1189E+090.1189E+08	0.1189E+09	0.28	1	0	1	0	1	1024.12	5.7085e-31	1.94631e-20
AA	93	10.1438E+090.1438E+08	10.1438E+090.1438E+08	0.1438E+09	0.28	1	0	1	0	1	1024.11	2.2231e-33	9.1669e-23
AA	94	10.1739E+090.1739E+08	10.1739E+090.1739E+08	0.1739E+09	0.28	1	0	1	0	1	1024.11	6.9843e-36	3.48279e-25
AA	95	10.2103E+090.2103E+08	10.2103E+090.2103E+08	0.2103E+09	0.28	1	0	1	0	1	1024.1	1.7726e-38	1.06893e-27
AA	96	10.2542E+090.2542E+08	10.2542E+090.2542E+08	0.2542E+09	0.28	1	0	1	0	1	1024.1	3.6404e-41	2.65354e-30
AA	97	10.3074E+090.3074E+08	10.3074E+090.3074E+08	0.3074E+09	0.28	1	0	1	0	1	1024.09	6.0546e-44	5.33686e-33
AA	98	10.3717E+090.3717E+08	10.3717E+090.3717E+08	0.3717E+09	0.28	1	0	1	0	1	1024.08	8.1645e-47	8.7019e-36
AA	99	10.4494E+090.4494E+08	10.4494E+090.4494E+08	0.4494E+09	0.28	1	0	1	0	1	1024.08	8.9368e-50	1.15161e-38
AA1	0	10.5434E+090.5434E+08	10.5434E+090.5434E+08	0.5434E+09	0.28	1	0	1	0	1	1024.07	7.9545e-83	1.23942e-71
