# Supplementary material for: CO2 geological storage site selection and long-term potential assessment framework based on TOUGH2/ECO2N
Source: PLoS One. 2025 Apr 24;20(4):e0321715. doi: 10.1371/journal.pone.0321715 (PMC12021137; doi:10.1371/journal.pone.0321715)
Supplement: S1 File — (ZIP) [file pone.0321715.s001.zip › suanliang/1/液相/50a.xlsx]

## Sheet: Sheet1
体积				MID提取中间几位（体积）	孔隙度φ		SS	1-SS	SG	1-SG	DL	XCO2aq	溶解	溶解co2量
A1	1	10.1767E+000.1767E-01	10.1767E+000.1767E-01	0.1767E+00	0.28	1	0.03078	0.96922	0.66402	0.33598	1191.98	0.014353	0.27564	4.96212e+09
A1	2	10.6023E+000.6023E-01	10.6023E+000.6023E-01	0.6023E+00	0.28	1	0.019336	0.980664	0.67186	0.32814	1191.98	0.014353	0.928457
A1	3	10.1156E+010.1156E+00	10.1156E+010.1156E+00	0.1156E+01	0.28	1	0.017673	0.982327	0.673	0.327	1191.98	0.014353	1.77882
A1	4	10.1867E+010.1867E+00	10.1867E+010.1867E+00	0.1867E+01	0.28	1	0.016956	0.983044	0.67349	0.32651	1191.98	0.014353	2.87067
A1	5	10.2774E+010.2774E+00	10.2774E+010.2774E+00	0.2774E+01	0.28	1	0.016558	0.983442	0.67376	0.32624	1191.98	0.014353	4.26346
A1	6	10.3922E+010.3922E+00	10.3922E+010.3922E+00	0.3922E+01	0.28	1	0.016221	0.983779	0.67398	0.32602	1191.98	0.014353	6.02586
A1	7	10.5367E+010.5367E+00	10.5367E+010.5367E+00	0.5367E+01	0.28	1	0.016103	0.983897	0.67399	0.32601	1191.98	0.014353	8.24673
A1	8	10.7177E+010.7177E+00	10.7177E+010.7177E+00	0.7177E+01	0.28	1	0.01579	0.98421	0.67299	0.32701	1191.98	0.014353	11.0653
A1	9	10.9433E+010.9433E+00	10.9433E+010.9433E+00	0.9433E+01	0.28	1	0.015815	0.984185	0.6718	0.3282	1191.98	0.014353	14.596
A1	10	10.1224E+020.1224E+01	10.1224E+020.1224E+01	0.1224E+02	0.28	1	0.015352	0.984648	0.67074	0.32926	1191.98	0.014353	19.0095
A1	11	10.1571E+020.1571E+01	10.1571E+020.1571E+01	0.1571E+02	0.28	1	0.015262	0.984738	0.66912	0.33088	1191.98	0.014353	24.5209
A1	12	10.2000E+020.2000E+01	10.2000E+020.2000E+01	0.2000E+02	0.28	1	0.014369	0.985631	0.6678	0.3322	1191.98	0.014353	31.3699
A1	13	10.2528E+020.2528E+01	10.2528E+020.2528E+01	0.2528E+02	0.28	1	0.013415	0.986585	0.66643	0.33357	1191.98	0.014353	39.8537
A1	14	10.3178E+020.3178E+01	10.3178E+020.3178E+01	0.3178E+02	0.28	1	0.012547	0.987453	0.66515	0.33485	1191.98	0.014353	50.3373
A1	15	10.3976E+020.3976E+01	10.3976E+020.3976E+01	0.3976E+02	0.28	1	0.011251	0.988749	0.66453	0.33547	1191.98	0.014353	63.1765
A1	16	10.4955E+020.4955E+01	10.4955E+020.4955E+01	0.4955E+02	0.28	1	0.0086847	0.991315	0.66525	0.33475	1191.98	0.014353	78.7673
A1	17	10.6152E+020.6152E+01	10.6152E+020.6152E+01	0.6152E+02	0.28	1	0.0056243	0.994376	0.66661	0.33339	1191.98	0.014353	97.6988
A1	18	10.7616E+020.7616E+01	10.7616E+020.7616E+01	0.7616E+02	0.28	1	0.0033841	0.996616	0.66724	0.33276	1191.98	0.014353	120.992
A1	19	10.9404E+020.9404E+01	10.9404E+020.9404E+01	0.9404E+02	0.28	1	0	1	0.66667	0.33333	1184.91	0.014894	154.897
A1	20	10.1159E+030.1159E+02	10.1159E+030.1159E+02	0.1159E+03	0.28	1	0.0085721	0.991428	0.65965	0.34035	1191.98	0.014353	187.344
A1	21	10.1424E+030.1424E+02	10.1424E+030.1424E+02	0.1424E+03	0.28	1	0.00074917	0.999251	0.66219	0.33781	1191.98	0.014353	230.264
A1	22	10.1748E+030.1748E+02	10.1748E+030.1748E+02	0.1748E+03	0.28	1	0.0033547	0.996645	0.65896	0.34104	1191.98	0.014353	284.615
A1	23	10.2142E+030.2142E+02	10.2142E+030.2142E+02	0.2142E+03	0.28	1	0	1	0.65798	0.34202	1169.94	0.016153	387.655
A1	24	10.2622E+030.2622E+02	10.2622E+030.2622E+02	0.2622E+03	0.28	1	0.0040739	0.995926	0.66518	0.33482	1191.98	0.014353	418.833
A1	25	10.3204E+030.3204E+02	10.3204E+030.3204E+02	0.3204E+03	0.28	1	0.0043464	0.995654	0.66867	0.33133	1191.98	0.014353	506.327
A1	26	10.3912E+030.3912E+02	10.3912E+030.3912E+02	0.3912E+03	0.28	1	0.00074502	0.999255	0.67015	0.32985	1191.98	0.014353	617.677
A1	27	10.4772E+030.4772E+02	10.4772E+030.4772E+02	0.4772E+03	0.28	1	0.003961	0.996039	0.66676	0.33324	1191.98	0.014353	758.759
A1	28	10.5816E+030.5816E+02	10.5816E+030.5816E+02	0.5816E+03	0.28	1	0.0011888	0.998811	0.66522	0.33478	1191.98	0.014353	931.616
A1	29	10.7082E+030.7082E+02	10.7082E+030.7082E+02	0.7082E+03	0.28	1	0	1	0.66202	0.33798	1190.05	0.014497	1156.24
A1	30	10.8619E+030.8619E+02	10.8619E+030.8619E+02	0.8619E+03	0.28	1	0	1	0.65748	0.34252	1186.74	0.014751	1447.03
A1	31	10.1048E+040.1048E+03	10.1048E+040.1048E+03	0.1048E+04	0.28	1	0	1	0.65187	0.34813	1173.94	0.0158	1894.8
A1	32	10.1274E+040.1274E+03	10.1274E+040.1274E+03	0.1274E+04	0.28	1	0	1	0.66165	0.33835	1189.47	0.014541	2087.57
A1	33	10.1548E+040.1548E+03	10.1548E+040.1548E+03	0.1548E+04	0.28	1	0	1	0.66398	0.33602	1182.91	0.015053	2593.4
A1	34	10.1880E+040.1880E+03	10.1880E+040.1880E+03	0.1880E+04	0.28	1	0	1	0.66378	0.33622	1181.04	0.015204	3178.06
A1	35	10.2282E+040.2282E+03	10.2282E+040.2282E+03	0.2282E+04	0.28	1	0	1	0.65951	0.34049	1177.76	0.015474	3964.95
A1	36	10.2768E+040.2768E+03	10.2768E+040.2768E+03	0.2768E+04	0.28	1	0	1	0.65124	0.34876	1165.74	0.016536	5210.54
A1	37	10.3358E+040.3358E+03	10.3358E+040.3358E+03	0.3358E+04	0.28	1	0	1	0.65994	0.34006	1173.91	0.015803	5931.56
A1	38	10.4072E+040.4072E+03	10.4072E+040.4072E+03	0.4072E+04	0.28	1	0	1	0.65703	0.34297	1164.54	0.016648	7581.21
A1	39	10.4937E+040.4937E+03	10.4937E+040.4937E+03	0.4937E+04	0.28	1	0	1	0.65582	0.34418	1162.13	0.016877	9331.61
A1	40	10.5983E+040.5983E+03	10.5983E+040.5983E+03	0.5983E+04	0.28	1	0	1	0.65387	0.34613	1158.36	0.017243	11581.7
A1	41	10.7250E+040.7250E+03	10.7250E+040.7250E+03	0.7250E+04	0.28	1	0	1	0.64935	0.35065	1150.42	0.018055	14785.1
A1	42	10.8784E+040.8784E+03	10.8784E+040.8784E+03	0.8784E+04	0.28	1	0	1	0.64483	0.35517	1145.92	0.01854	18558.8
A1	43	10.1064E+050.1064E+04	10.1064E+050.1064E+04	0.1064E+05	0.28	1	0	1	0.6457	0.3543	1142.93	0.018872	22767.1
A1	44	10.1289E+050.1289E+04	10.1289E+050.1289E+04	0.1289E+05	0.28	1	0	1	0.64012	0.35988	1135.12	0.01978	29163.3
A1	45	10.1560E+050.1560E+04	10.1560E+050.1560E+04	0.1560E+05	0.28	1	0	1	0.63266	0.36734	1122.29	0.021404	38543.5
A1	46	10.1889E+050.1889E+04	10.1889E+050.1889E+04	0.1889E+05	0.28	1	0	1	0.61555	0.38445	1068.55	0.030432	66123.4
A1	47	10.2287E+050.2287E+04	10.2287E+050.2287E+04	0.2287E+05	0.28	1	0	1	0.60567	0.39433	1034.8	0.038521	100656
A1	48	10.2768E+050.2768E+04	10.2768E+050.2768E+04	0.2768E+05	0.28	1	0	1	0.60425	0.39575	1033.79	0.038799	123026
A1	49	10.3350E+050.3350E+04	10.3350E+050.3350E+04	0.3350E+05	0.28	1	0	1	0.59809	0.40191	1033.79	0.038799	151211
A1	50	10.4055E+050.4055E+04	10.4055E+050.4055E+04	0.4055E+05	0.28	1	0	1	0.59673	0.40327	1033.8	0.038796	183640
A1	51	10.4907E+050.4907E+04	10.4907E+050.4907E+04	0.4907E+05	0.28	1	0	1	0.59651	0.40349	1033.81	0.038794	222337
A1	52	10.5937E+050.5937E+04	10.5937E+050.5937E+04	0.5937E+05	0.28	1	0	1	0.59644	0.40356	1033.81	0.038792	269040
A1	53	10.7183E+050.7183E+04	10.7183E+050.7183E+04	0.7183E+05	0.28	1	0	1	0.59639	0.40361	1033.82	0.03879	325530
A1	54	10.8691E+050.8691E+04	10.8691E+050.8691E+04	0.8691E+05	0.28	1	0	1	0.59634	0.40366	1033.83	0.038789	393914
A1	55	10.1051E+060.1051E+05	10.1051E+060.1051E+05	0.1051E+06	0.28	1	0	1	0.59628	0.40372	1033.83	0.038787	476405
A1	56	10.1272E+060.1272E+05	10.1272E+060.1272E+05	0.1272E+06	0.28	1	0	1	0.59621	0.40379	1033.84	0.038786	576672
A1	57	10.1539E+060.1539E+05	10.1539E+060.1539E+05	0.1539E+06	0.28	1	0	1	0.59611	0.40389	1033.84	0.038785	697874
A1	58	10.1861E+060.1861E+05	10.1861E+060.1861E+05	0.1861E+06	0.28	1	0	1	0.596	0.404	1033.84	0.038785	844117
A1	59	10.2251E+060.2251E+05	10.2251E+060.2251E+05	0.2251E+06	0.28	1	0	1	0.59587	0.40413	1033.84	0.038784	1.02132e+06
A1	60	10.2723E+060.2723E+05	10.2723E+060.2723E+05	0.2723E+06	0.28	1	0	1	0.59573	0.40427	1033.85	0.038783	1.23588e+06
A1	61	10.3293E+060.3293E+05	10.3293E+060.3293E+05	0.3293E+06	0.28	1	0	1	0.59559	0.40441	1033.85	0.038783	1.4951e+06
A1	62	10.3983E+060.3983E+05	10.3983E+060.3983E+05	0.3983E+06	0.28	1	0	1	0.59539	0.40461	1033.85	0.038782	1.80923e+06
A1	63	10.4817E+060.4817E+05	10.4817E+060.4817E+05	0.4817E+06	0.28	1	0	1	0.59513	0.40487	1033.85	0.038782	2.18947e+06
A1	64	10.5826E+060.5826E+05	10.5826E+060.5826E+05	0.5826E+06	0.28	1	0	1	0.59494	0.40506	1033.85	0.038782	2.64933e+06
A1	65	10.7046E+060.7046E+05	10.7046E+060.7046E+05	0.7046E+06	0.28	1	0	1	0.59464	0.40536	1033.85	0.038781	3.2064e+06
A1	66	10.8521E+060.8521E+05	10.8521E+060.8521E+05	0.8521E+06	0.28	1	0	1	0.59401	0.40599	1033.85	0.038781	3.88365e+06
A1	67	10.1030E+070.1030E+06	10.1030E+070.1030E+06	0.1030E+07	0.28	1	0	1	0.59239	0.40761	1033.85	0.038781	4.71321e+06
A1	68	10.1246E+070.1246E+06	10.1246E+070.1246E+06	0.1246E+07	0.28	1	0	1	0.58886	0.41114	1033.85	0.038781	5.75099e+06
A1	69	10.1507E+070.1507E+06	10.1507E+070.1507E+06	0.1507E+07	0.28	1	0	1	0.58829	0.41171	1033.86	0.03878	6.96518e+06
A1	70	10.1822E+070.1822E+06	10.1822E+070.1822E+06	0.1822E+07	0.28	1	0	1	0.58683	0.41317	1033.86	0.03878	8.45093e+06
A1	71	10.2204E+070.2204E+06	10.2204E+070.2204E+06	0.2204E+07	0.28	1	0	1	0.58503	0.41497	1033.86	0.03878	1.02673e+07
A1	72	10.2665E+070.2665E+06	10.2665E+070.2665E+06	0.2665E+07	0.28	1	0	1	0.57934	0.42066	1033.86	0.03878	1.25851e+07
A1	73	10.3222E+070.3222E+06	10.3222E+070.3222E+06	0.3222E+07	0.28	1	0	1	0.57596	0.42404	1033.86	0.038779	1.53373e+07
A1	74	10.3896E+070.3896E+06	10.3896E+070.3896E+06	0.3896E+07	0.28	1	0	1	0.57191	0.42809	1033.86	0.038779	1.87228e+07
A1	75	10.4711E+070.4711E+06	10.4711E+070.4711E+06	0.4711E+07	0.28	1	0	1	0.56684	0.43316	1033.86	0.038778	2.29069e+07
A1	76	10.5697E+070.5697E+06	10.5697E+070.5697E+06	0.5697E+07	0.28	1	0	1	0.55717	0.44283	1033.86	0.038778	2.83197e+07
A1	77	10.6889E+070.6889E+06	10.6889E+070.6889E+06	0.6889E+07	0.28	1	0	1	0.54919	0.45081	1033.86	0.038778	3.48622e+07
A1	78	10.8330E+070.8330E+06	10.8330E+070.8330E+06	0.8330E+07	0.28	1	0	1	0.53919	0.46081	1033.86	0.038777	4.30884e+07
A1	79	10.1007E+080.1007E+07	10.1007E+080.1007E+07	0.1007E+08	0.28	1	0	1	0.52477	0.47523	1033.86	0.038776	5.37175e+07
A1	80	10.1218E+080.1218E+07	10.1218E+080.1218E+07	0.1218E+08	0.28	1	0	1	0.50836	0.49164	1033.86	0.038776	6.72167e+07
A1	81	10.1473E+080.1473E+07	10.1473E+080.1473E+07	0.1473E+08	0.28	1	0	1	0.49028	0.50972	1033.86	0.038774	8.42742e+07
A1	82	10.1781E+080.1781E+07	10.1781E+080.1781E+07	0.1781E+08	0.28	1	0	1	0.46766	0.53234	1033.86	0.038773	1.06415e+08
A1	83	10.2153E+080.2153E+07	10.2153E+080.2153E+07	0.2153E+08	0.28	1	0	1	0.43434	0.56566	1033.86	0.038772	1.3669e+08
A1	84	10.2603E+080.2603E+07	10.2603E+080.2603E+07	0.2603E+08	0.28	1	0	1	0.3959	0.6041	1033.86	0.038771	1.76486e+08
A1	85	10.3148E+080.3148E+07	10.3148E+080.3148E+07	0.3148E+08	0.28	1	0	1	0.33894	0.66106	1033.86	0.038769	2.3355e+08
A1	86	10.3806E+080.3806E+07	10.3806E+080.3806E+07	0.3806E+08	0.28	1	0	1	0.24307	0.75693	1033.85	0.038766	3.23289e+08
A1	87	10.4602E+080.4602E+07	10.4602E+080.4602E+07	0.4602E+08	0.28	1	0	1	0.026465	0.973535	1033.85	0.038759	5.02674e+08
A1	88	10.5565E+080.5565E+07	10.5565E+080.5565E+07	0.5565E+08	0.28	1	0	1	0	1	1026.41	1.0624e-10	1.69915
A1	89	10.6728E+080.6728E+07	10.6728E+080.6728E+07	0.6728E+08	0.28	1	0	1	0	1	1026.41	5.0136e-13	0.00969426
A1	90	10.8136E+080.8136E+07	10.8136E+080.8136E+07	0.8136E+08	0.28	1	0	1	0	1	1026.41	3.334e-15	7.79571e-05
A1	91	10.9837E+080.9837E+07	10.9837E+080.9837E+07	0.9837E+08	0.28	1	0	1	0	1	1026.41	1.7972e-17	5.08087e-07
A1	92	10.1189E+090.1189E+08	10.1189E+090.1189E+08	0.1189E+09	0.28	1	0	1	0	1	1026.41	7.8562e-20	2.68456e-09
A1	93	10.1438E+090.1438E+08	10.1438E+090.1438E+08	0.1438E+09	0.28	1	0	1	0	1	1026.41	2.7838e-22	1.15047e-11
A1	94	10.1739E+090.1739E+08	10.1739E+090.1739E+08	0.1739E+09	0.28	1	0	1	0	1	1026.41	8.0016e-25	3.99904e-14
A1	95	10.2103E+090.2103E+08	10.2103E+090.2103E+08	0.2103E+09	0.28	1	0	1	0	1	1026.41	1.8668e-27	1.12828e-16
A1	96	10.2542E+090.2542E+08	10.2542E+090.2542E+08	0.2542E+09	0.28	1	0	1	0	1	1026.41	3.5388e-30	2.5853e-19
A1	97	10.3074E+090.3074E+08	10.3074E+090.3074E+08	0.3074E+09	0.28	1	0	1	0	1	1026.41	5.4493e-33	4.81419e-22
A1	98	10.3717E+090.3717E+08	10.3717E+090.3717E+08	0.3717E+09	0.28	1	0	1	0	1	1026.41	6.8143e-36	7.27935e-25
A1	99	10.4494E+090.4494E+08	10.4494E+090.4494E+08	0.4494E+09	0.28	1	0	1	0	1	1026.41	6.9125e-39	8.92785e-28
A11	0	10.5434E+090.5434E+08	10.5434E+090.5434E+08	0.5434E+09	0.28	1	0	1	0	1	1026.41	5.6856e-72	8.87922e-61
A2	1	10.1767E+000.0000E+00	10.1767E+000.0000E+00	0.1767E+00	0.28	1	0.030712	0.969288	0.29212	0.70788	1191.8	0.014348	0.580499
A2	2	10.6023E+000.0000E+00	10.6023E+000.0000E+00	0.6023E+00	0.28	1	0.019301	0.980699	0.29555	0.70445	1191.8	0.014348	1.99229
A2	3	10.1156E+010.0000E+00	10.1156E+010.0000E+00	0.1156E+01	0.28	1	0.017565	0.982435	0.29607	0.70393	1191.8	0.014348	3.82775
A2	4	10.1867E+010.0000E+00	10.1867E+010.0000E+00	0.1867E+01	0.28	1	0.014342	0.985658	0.29702	0.70298	1191.8	0.014348	6.19393
A2	5	10.2774E+010.0000E+00	10.2774E+010.0000E+00	0.2774E+01	0.28	1	0.0098957	0.990104	0.29834	0.70166	1191.8	0.014348	9.22714
A2	6	10.3922E+010.0000E+00	10.3922E+010.0000E+00	0.3922E+01	0.28	1	0.0059126	0.994087	0.29951	0.70049	1191.8	0.014348	13.0764
A2	7	10.5367E+010.0000E+00	10.5367E+010.0000E+00	0.5367E+01	0.28	1	0	1	0.30124	0.69876	1191.21	0.014392	18.0023
A2	8	10.7177E+010.0000E+00	10.7177E+010.0000E+00	0.7177E+01	0.28	1	0	1	0.30118	0.69882	1183.18	0.015009	24.9384
A2	9	10.9433E+010.0000E+00	10.9433E+010.0000E+00	0.9433E+01	0.28	1	0	1	0.30111	0.69889	1175.95	0.015603	33.8699
A2	10	10.1224E+020.0000E+00	10.1224E+020.0000E+00	0.1224E+02	0.28	1	0	1	0.30101	0.69899	1167.5	0.016345	45.7143
A2	11	10.1571E+020.0000E+00	10.1571E+020.0000E+00	0.1571E+02	0.28	1	0	1	0.3009	0.6991	1157.42	0.017303	61.5866
A2	12	10.2000E+020.0000E+00	10.2000E+020.0000E+00	0.2000E+02	0.28	1	0	1	0.30077	0.69923	1146.16	0.018475	82.9159
A2	13	10.2528E+020.0000E+00	10.2528E+020.0000E+00	0.2528E+02	0.28	1	0	1	0.30061	0.69939	1134.73	0.019782	111.126
A2	14	10.3178E+020.0000E+00	10.3178E+020.0000E+00	0.3178E+02	0.28	1	0	1	0.30044	0.69956	1124.47	0.021067	147.464
A2	15	10.3976E+020.0000E+00	10.3976E+020.0000E+00	0.3976E+02	0.28	1	0	1	0.30024	0.69976	1116.55	0.022135	192.536
A2	16	10.4955E+020.0000E+00	10.4955E+020.0000E+00	0.4955E+02	0.28	1	0	1	0.3	0.7	1111.35	0.022875	246.895
A2	17	10.6152E+020.0000E+00	10.6152E+020.0000E+00	0.6152E+02	0.28	1	0	1	0.29974	0.70026	1107.77	0.023405	312.746
A2	18	10.7616E+020.0000E+00	10.7616E+020.0000E+00	0.7616E+02	0.28	1	0	1	0.29943	0.70057	1103.06	0.024124	397.544
A2	19	10.9404E+020.0000E+00	10.9404E+020.0000E+00	0.9404E+02	0.28	1	0	1	0.29908	0.70092	1094.27	0.025545	515.905
A2	20	10.1159E+030.0000E+00	10.1159E+030.0000E+00	0.1159E+03	0.28	1	0	1	0.29871	0.70129	1081.09	0.027876	685.854
A2	21	10.1424E+030.0000E+00	10.1424E+030.0000E+00	0.1424E+03	0.28	1	0	1	0.29831	0.70169	1067.8	0.030498	911.118
A2	22	10.1748E+030.0000E+00	10.1748E+030.0000E+00	0.1748E+03	0.28	1	0	1	0.2979	0.7021	1061.18	0.031916	1163.85
A2	23	10.2142E+030.0000E+00	10.2142E+030.0000E+00	0.2142E+03	0.28	1	0	1	0.29745	0.70255	1067.87	0.030484	1371.66
A2	24	10.2622E+030.0000E+00	10.2622E+030.0000E+00	0.2622E+03	0.28	1	0	1	0.29691	0.70309	1099.56	0.024678	1400.65
A2	25	10.3204E+030.0000E+00	10.3204E+030.0000E+00	0.3204E+03	0.28	1	0	1	0.29615	0.70385	1119.59	0.021716	1535.22
A2	26	10.3912E+030.0000E+00	10.3912E+030.0000E+00	0.3912E+03	0.28	1	0	1	0.29514	0.70486	1115.6	0.022268	1918
A2	27	10.4772E+030.0000E+00	10.4772E+030.0000E+00	0.4772E+03	0.28	1	0	1	0.29386	0.70614	1109.69	0.023119	2420.58
A2	28	10.5816E+030.0000E+00	10.5816E+030.0000E+00	0.5816E+03	0.28	1	0	1	0.29236	0.70764	1093.1	0.025742	3242.63
A2	29	10.7082E+030.0000E+00	10.7082E+030.0000E+00	0.7082E+03	0.28	1	0	1	0.29069	0.70931	1075.7	0.028905	4373.35
A2	30	10.8619E+030.0000E+00	10.8619E+030.0000E+00	0.8619E+03	0.28	1	0	1	0.28895	0.71105	1057.99	0.032625	5923.07
A2	31	10.1048E+040.0000E+00	10.1048E+040.0000E+00	0.1048E+04	0.28	1	0	1	0.28732	0.71268	1045.02	0.035716	7805.51
A2	32	10.1274E+040.0000E+00	10.1274E+040.0000E+00	0.1274E+04	0.28	1	0	1	0.28788	0.71212	1078.84	0.0283	7755.76
A2	33	10.1548E+040.0000E+00	10.1548E+040.0000E+00	0.1548E+04	0.28	1	0	1	0.28805	0.71195	1097.84	0.024955	8454.25
A2	34	10.1880E+040.0000E+00	10.1880E+040.0000E+00	0.1880E+04	0.28	1	0	1	0.28733	0.71267	1099.25	0.024727	10197
A2	35	10.2282E+040.0000E+00	10.2282E+040.0000E+00	0.2282E+04	0.28	1	0	1	0.28568	0.71432	1081.79	0.027746	13699.7
A2	36	10.2768E+040.0000E+00	10.2768E+040.0000E+00	0.2768E+04	0.28	1	0	1	0.28351	0.71649	1054.64	0.033392	19556
A2	37	10.3358E+040.0000E+00	10.3358E+040.0000E+00	0.3358E+04	0.28	1	0	1	0.28473	0.71527	1089.53	0.026354	19310.5
A2	38	10.4072E+040.0000E+00	10.4072E+040.0000E+00	0.4072E+04	0.28	1	0	1	0.28473	0.71527	1084.13	0.027315	24150.1
A2	39	10.4937E+040.0000E+00	10.4937E+040.0000E+00	0.4937E+04	0.28	1	0	1	0.28347	0.71653	1082.02	0.027704	29691.6
A2	40	10.5983E+040.0000E+00	10.5983E+040.0000E+00	0.5983E+04	0.28	1	0	1	0.28095	0.71905	1079.18	0.028235	36704.4
A2	41	10.7250E+040.0000E+00	10.7250E+040.0000E+00	0.7250E+04	0.28	1	0	1	0.2772	0.7228	1069.6	0.030126	47280
A2	42	10.8784E+040.0000E+00	10.8784E+040.0000E+00	0.8784E+04	0.28	1	0	1	0.27269	0.72731	1058.35	0.032544	61612.7
A2	43	10.1064E+050.0000E+00	10.1064E+050.0000E+00	0.1064E+05	0.28	1	0	1	0.26945	0.73055	1069.66	0.030112	70102.7
A2	44	10.1289E+050.0000E+00	10.1289E+050.0000E+00	0.1289E+05	0.28	1	0	1	0.26405	0.73595	1058.04	0.032615	91659.8
A2	45	10.1560E+050.0000E+00	10.1560E+050.0000E+00	0.1560E+05	0.28	1	0	1	0.25741	0.74259	1045.49	0.035598	120719
A2	46	10.1889E+050.0000E+00	10.1889E+050.0000E+00	0.1889E+05	0.28	1	0	1	0.25041	0.74959	1035.18	0.038293	157163
A2	47	10.2287E+050.0000E+00	10.2287E+050.0000E+00	0.2287E+05	0.28	1	0	1	0.24734	0.75266	1033.5	0.038754	193041
A2	48	10.2768E+050.0000E+00	10.2768E+050.0000E+00	0.2768E+05	0.28	1	0	1	0.24588	0.75412	1033.46	0.038766	234158
A2	49	10.3350E+050.0000E+00	10.3350E+050.0000E+00	0.3350E+05	0.28	1	0	1	0.24489	0.75511	1033.47	0.038763	283745
A2	50	10.4055E+050.0000E+00	10.4055E+050.0000E+00	0.4055E+05	0.28	1	0	1	0.244	0.756	1033.48	0.038759	343831
A2	51	10.4907E+050.0000E+00	10.4907E+050.0000E+00	0.4907E+05	0.28	1	0	1	0.24312	0.75688	1033.5	0.038756	416534
A2	52	10.5937E+050.0000E+00	10.5937E+050.0000E+00	0.5937E+05	0.28	1	0	1	0.24222	0.75778	1033.51	0.038753	504531
A2	53	10.7183E+050.0000E+00	10.7183E+050.0000E+00	0.7183E+05	0.28	1	0	1	0.24125	0.75875	1033.52	0.03875	611158
A2	54	10.8691E+050.0000E+00	10.8691E+050.0000E+00	0.8691E+05	0.28	1	0	1	0.24018	0.75982	1033.53	0.038748	740476
A2	55	10.1051E+060.0000E+00	10.1051E+060.0000E+00	0.1051E+06	0.28	1	0	1	0.23896	0.76104	1033.53	0.038746	896847
A2	56	10.1272E+060.0000E+00	10.1272E+060.0000E+00	0.1272E+06	0.28	1	0	1	0.23751	0.76249	1033.54	0.038744	1.08745e+06
A2	57	10.1539E+060.0000E+00	10.1539E+060.0000E+00	0.1539E+06	0.28	1	0	1	0.23574	0.76426	1033.55	0.038742	1.31872e+06
A2	58	10.1861E+060.0000E+00	10.1861E+060.0000E+00	0.1861E+06	0.28	1	0	1	0.23356	0.76644	1033.55	0.038741	1.59913e+06
A2	59	10.2251E+060.0000E+00	10.2251E+060.0000E+00	0.2251E+06	0.28	1	0	1	0.231	0.769	1033.55	0.03874	1.94067e+06
A2	60	10.2723E+060.0000E+00	10.2723E+060.0000E+00	0.2723E+06	0.28	1	0	1	0.22834	0.77166	1033.56	0.038739	2.35568e+06
A2	61	10.3293E+060.0000E+00	10.3293E+060.0000E+00	0.3293E+06	0.28	1	0	1	0.22626	0.77374	1033.56	0.038738	2.85639e+06
A2	62	10.3983E+060.0000E+00	10.3983E+060.0000E+00	0.3983E+06	0.28	1	0	1	0.22291	0.77709	1033.56	0.038737	3.46978e+06
A2	63	10.4817E+060.0000E+00	10.4817E+060.0000E+00	0.4817E+06	0.28	1	0	1	0.21802	0.78198	1033.57	0.038737	4.22276e+06
A2	64	10.5826E+060.0000E+00	10.5826E+060.0000E+00	0.5826E+06	0.28	1	0	1	0.21693	0.78307	1033.57	0.038736	5.11427e+06
A2	65	10.7046E+060.0000E+00	10.7046E+060.0000E+00	0.7046E+06	0.28	1	0	1	0.21548	0.78452	1033.57	0.038736	6.19668e+06
A2	66	10.8521E+060.0000E+00	10.8521E+060.0000E+00	0.8521E+06	0.28	1	0	1	0.21335	0.78665	1033.57	0.038735	7.51404e+06
A2	67	10.1030E+070.0000E+00	10.1030E+070.0000E+00	0.1030E+07	0.28	1	0	1	0.20828	0.79172	1033.57	0.038735	9.14135e+06
A2	68	10.1246E+070.0000E+00	10.1246E+070.0000E+00	0.1246E+07	0.28	1	0	1	0.19776	0.80224	1033.57	0.038734	1.1205e+07
A2	69	10.1507E+070.0000E+00	10.1507E+070.0000E+00	0.1507E+07	0.28	1	0	1	0.19608	0.80392	1033.57	0.038734	1.35805e+07
A2	70	10.1822E+070.0000E+00	10.1822E+070.0000E+00	0.1822E+07	0.28	1	0	1	0.19179	0.80821	1033.58	0.038734	1.6507e+07
A2	71	10.2204E+070.0000E+00	10.2204E+070.0000E+00	0.2204E+07	0.28	1	0	1	0.18658	0.81342	1033.58	0.038733	2.0096e+07
A2	72	10.2665E+070.0000E+00	10.2665E+070.0000E+00	0.2665E+07	0.28	1	0	1	0.17034	0.82966	1033.58	0.038733	2.47845e+07
A2	73	10.3222E+070.0000E+00	10.3222E+070.0000E+00	0.3222E+07	0.28	1	0	1	0.16091	0.83909	1033.58	0.038732	3.03044e+07
A2	74	10.3896E+070.0000E+00	10.3896E+070.0000E+00	0.3896E+07	0.28	1	0	1	0.14995	0.85005	1033.58	0.038732	3.71224e+07
A2	75	10.4711E+070.0000E+00	10.4711E+070.0000E+00	0.4711E+07	0.28	1	0	1	0.13683	0.86317	1033.58	0.038732	4.55808e+07
A2	76	10.5697E+070.0000E+00	10.5697E+070.0000E+00	0.5697E+07	0.28	1	0	1	0.11415	0.88585	1033.58	0.038731	5.65675e+07
A2	77	10.6889E+070.0000E+00	10.6889E+070.0000E+00	0.6889E+07	0.28	1	0	1	0.098677	0.901323	1033.58	0.038731	6.95981e+07
A2	78	10.8330E+070.0000E+00	10.8330E+070.0000E+00	0.8330E+07	0.28	1	0	1	0.0842	0.9158	1033.58	0.03873	8.55057e+07
A2	79	10.1007E+080.0000E+00	10.1007E+080.0000E+00	0.1007E+08	0.28	1	0	1	0.071266	0.928734	1033.58	0.03873	1.04826e+08
A2	80	10.1218E+080.0000E+00	10.1218E+080.0000E+00	0.1218E+08	0.28	1	0	1	0.063262	0.936738	1033.58	0.038731	1.27887e+08
A2	81	10.1473E+080.0000E+00	10.1473E+080.0000E+00	0.1473E+08	0.28	1	0	1	0.059003	0.940997	1033.58	0.038731	1.55365e+08
A2	82	10.1781E+080.0000E+00	10.1781E+080.0000E+00	0.1781E+08	0.28	1	0	1	0.019502	0.980498	1033.58	0.038729	1.95726e+08
A2	83	10.2153E+080.0000E+00	10.2153E+080.0000E+00	0.2153E+08	0.28	1	0	1	0	1	1028.76	0.01363	8.45302e+07
A2	84	10.2603E+080.0000E+00	10.2603E+080.0000E+00	0.2603E+08	0.28	1	0	1	0	1	1028.64	0.013036	9.77327e+07
A2	85	10.3148E+080.0000E+00	10.3148E+080.0000E+00	0.3148E+08	0.28	1	0	1	0	1	1028.39	0.011707	1.0612e+08
A2	86	10.3806E+080.0000E+00	10.3806E+080.0000E+00	0.3806E+08	0.28	1	0	1	0	1	1027.92	0.0092408	1.01227e+08
A2	87	10.4602E+080.0000E+00	10.4602E+080.0000E+00	0.4602E+08	0.28	1	0	1	0	1	1026.48	0.0016672	2.20517e+07
A2	88	10.5565E+080.0000E+00	10.5565E+080.0000E+00	0.5565E+08	0.28	1	0	1	0	1	1026.16	6.6017e-08	1055.59
A2	89	10.6728E+080.0000E+00	10.6728E+080.0000E+00	0.6728E+08	0.28	1	0	1	0	1	1026.16	2.9653e-14	0.000573228
A2	90	10.8136E+080.0000E+00	10.8136E+080.0000E+00	0.8136E+08	0.28	1	0	1	0	1	1026.16	2.0455e-16	4.78171e-06
A2	91	10.9837E+080.0000E+00	10.9837E+080.0000E+00	0.9837E+08	0.28	1	0	1	0	1	1026.16	1.1358e-18	3.21024e-08
A2	92	10.1189E+090.0000E+00	10.1189E+090.0000E+00	0.1189E+09	0.28	1	0	1	0	1	1026.16	5.0946e-21	1.74046e-10
A2	93	10.1438E+090.0000E+00	10.1438E+090.0000E+00	0.1438E+09	0.28	1	0	1	0	1	1026.16	1.8501e-23	7.64411e-13
A2	94	10.1739E+090.0000E+00	10.1739E+090.0000E+00	0.1739E+09	0.28	1	0	1	0	1	1026.16	5.4497e-26	2.72299e-15
A2	95	10.2103E+090.0000E+00	10.2103E+090.0000E+00	0.2103E+09	0.28	1	0	1	0	1	1026.16	1.3036e-28	7.87693e-18
A2	96	10.2542E+090.0000E+00	10.2542E+090.0000E+00	0.2542E+09	0.28	1	0	1	0	1	1026.16	2.5347e-31	1.85129e-20
A2	97	10.3074E+090.0000E+00	10.3074E+090.0000E+00	0.3074E+09	0.28	1	0	1	0	1	1026.16	4.0042e-34	3.53666e-23
A2	98	10.3717E+090.0000E+00	10.3717E+090.0000E+00	0.3717E+09	0.28	1	0	1	0	1	1026.16	5.1356e-37	5.48475e-26
A2	99	10.4494E+090.0000E+00	10.4494E+090.0000E+00	0.4494E+09	0.28	1	0	1	0	1	1026.16	5.3399e-40	6.89508e-29
A21	0	10.5434E+090.0000E+00	10.5434E+090.0000E+00	0.5434E+09	0.28	1	0	1	0	1	1026.16	4.4979e-73	7.02267e-62
A3	1	10.1767E+000.0000E+00	10.1767E+000.0000E+00	0.1767E+00	0.28	1	0	1	0.058674	0.941326	1093.67	0.025588	1.30334
A3	2	10.6023E+000.0000E+00	10.6023E+000.0000E+00	0.6023E+00	0.28	1	0	1	0.058672	0.941328	1089.04	0.02638	4.56069
A3	3	10.1156E+010.0000E+00	10.1156E+010.0000E+00	0.1156E+01	0.28	1	0	1	0.058667	0.941333	1084.92	0.02711	8.96162
A3	4	10.1867E+010.0000E+00	10.1867E+010.0000E+00	0.1867E+01	0.28	1	0	1	0.058658	0.941342	1081.33	0.027767	14.7753
A3	5	10.2774E+010.0000E+00	10.2774E+010.0000E+00	0.2774E+01	0.28	1	0	1	0.058642	0.941358	1078.04	0.028385	22.374
A3	6	10.3922E+010.0000E+00	10.3922E+010.0000E+00	0.3922E+01	0.28	1	0	1	0.058617	0.941383	1074.92	0.028988	32.2126
A3	7	10.5367E+010.0000E+00	10.5367E+010.0000E+00	0.5367E+01	0.28	1	0	1	0.058579	0.941421	1071.87	0.029592	44.8735
A3	8	10.7177E+010.0000E+00	10.7177E+010.0000E+00	0.7177E+01	0.28	1	0	1	0.058522	0.941478	1068.84	0.030208	61.0866
A3	9	10.9433E+010.0000E+00	10.9433E+010.0000E+00	0.9433E+01	0.28	1	0	1	0.058446	0.941554	1066.03	0.030792	81.632
A3	10	10.1224E+020.0000E+00	10.1224E+020.0000E+00	0.1224E+02	0.28	1	0	1	0.058349	0.941651	1063.4	0.031351	107.591
A3	11	10.1571E+020.0000E+00	10.1571E+020.0000E+00	0.1571E+02	0.28	1	0	1	0.058231	0.941769	1060.97	0.031879	140.116
A3	12	10.2000E+020.0000E+00	10.2000E+020.0000E+00	0.2000E+02	0.28	1	0	1	0.058095	0.941905	1058.8	0.032362	180.736
A3	13	10.2528E+020.0000E+00	10.2528E+020.0000E+00	0.2528E+02	0.28	1	0	1	0.057945	0.942055	1056.92	0.032784	231.055
A3	14	10.3178E+020.0000E+00	10.3178E+020.0000E+00	0.3178E+02	0.28	1	0	1	0.057792	0.942208	1055.37	0.033137	293.209
A3	15	10.3976E+020.0000E+00	10.3976E+020.0000E+00	0.3976E+02	0.28	1	0	1	0.057644	0.942356	1054.12	0.033428	369.675
A3	16	10.4955E+020.0000E+00	10.4955E+020.0000E+00	0.4955E+02	0.28	1	0	1	0.05751	0.94249	1053.07	0.033673	463.679
A3	17	10.6152E+020.0000E+00	10.6152E+020.0000E+00	0.6152E+02	0.28	1	0	1	0.057389	0.942611	1052.13	0.033893	579.01
A3	18	10.7616E+020.0000E+00	10.7616E+020.0000E+00	0.7616E+02	0.28	1	0	1	0.057276	0.942724	1051.25	0.034101	720.68
A3	19	10.9404E+020.0000E+00	10.9404E+020.0000E+00	0.9404E+02	0.28	1	0	1	0.057167	0.942833	1050.48	0.034286	894.149
A3	20	10.1159E+030.0000E+00	10.1159E+030.0000E+00	0.1159E+03	0.28	1	0	1	0.057067	0.942933	1049.97	0.034407	1105.47
A3	21	10.1424E+030.0000E+00	10.1424E+030.0000E+00	0.1424E+03	0.28	1	0	1	0.056998	0.943002	1049.86	0.034433	1359.21
A3	22	10.1748E+030.0000E+00	10.1748E+030.0000E+00	0.1748E+03	0.28	1	0	1	0.056974	0.943026	1050.06	0.034387	1666.6
A3	23	10.2142E+030.0000E+00	10.2142E+030.0000E+00	0.2142E+03	0.28	1	0	1	0.057007	0.942993	1050.35	0.034317	2038.59
A3	24	10.2622E+030.0000E+00	10.2622E+030.0000E+00	0.2622E+03	0.28	1	0	1	0.057135	0.942865	1050.6	0.034256	2491.23
A3	25	10.3204E+030.0000E+00	10.3204E+030.0000E+00	0.3204E+03	0.28	1	0	1	0.057312	0.942688	1049.97	0.034409	3055.4
A3	26	10.3912E+030.0000E+00	10.3912E+030.0000E+00	0.3912E+03	0.28	1	0	1	0.057326	0.942674	1048.16	0.034846	3771.37
A3	27	10.4772E+030.0000E+00	10.4772E+030.0000E+00	0.4772E+03	0.28	1	0	1	0.057249	0.942751	1046.28	0.035309	4653.6
A3	28	10.5816E+030.0000E+00	10.5816E+030.0000E+00	0.5816E+03	0.28	1	0	1	0.057029	0.942971	1044.37	0.035786	5739.16
A3	29	10.7082E+030.0000E+00	10.7082E+030.0000E+00	0.7082E+03	0.28	1	0	1	0.056817	0.943183	1043.2	0.036082	7039.93
A3	30	10.8619E+030.0000E+00	10.8619E+030.0000E+00	0.8619E+03	0.28	1	0	1	0.056685	0.943315	1042.84	0.036173	8587.64
A3	31	10.1048E+040.0000E+00	10.1048E+040.0000E+00	0.1048E+04	0.28	1	0	1	0.056662	0.943338	1043.14	0.036096	10422.9
A3	32	10.1274E+040.0000E+00	10.1274E+040.0000E+00	0.1274E+04	0.28	1	0	1	0.056687	0.943313	1043.54	0.035995	12639.6
A3	33	10.1548E+040.0000E+00	10.1548E+040.0000E+00	0.1548E+04	0.28	1	0	1	0.056796	0.943204	1043.36	0.036041	15373.2
A3	34	10.1880E+040.0000E+00	10.1880E+040.0000E+00	0.1880E+04	0.28	1	0	1	0.056779	0.943221	1041.87	0.036421	18840.6
A3	35	10.2282E+040.0000E+00	10.2282E+040.0000E+00	0.2282E+04	0.28	1	0	1	0.05653	0.94347	1039.73	0.036976	23176.2
A3	36	10.2768E+040.0000E+00	10.2768E+040.0000E+00	0.2768E+04	0.28	1	0	1	0.056366	0.943634	1038.82	0.037216	28274.7
A3	37	10.3358E+040.0000E+00	10.3358E+040.0000E+00	0.3358E+04	0.28	1	0	1	0.05646	0.94354	1039.43	0.037055	34169.7
A3	38	10.4072E+040.0000E+00	10.4072E+040.0000E+00	0.4072E+04	0.28	1	0	1	0.056313	0.943687	1038.04	0.037423	41797.1
A3	39	10.4937E+040.0000E+00	10.4937E+040.0000E+00	0.4937E+04	0.28	1	0	1	0.056249	0.943751	1037.37	0.0376	50886.2
A3	40	10.5983E+040.0000E+00	10.5983E+040.0000E+00	0.5983E+04	0.28	1	0	1	0.05621	0.94379	1036.64	0.037796	61947.8
A3	41	10.7250E+040.0000E+00	10.7250E+040.0000E+00	0.7250E+04	0.28	1	0	1	0.056127	0.943873	1035.45	0.038118	75625.6
A3	42	10.8784E+040.0000E+00	10.8784E+040.0000E+00	0.8784E+04	0.28	1	0	1	0.05608	0.94392	1035.13	0.038205	91812.3
A3	43	10.1064E+050.0000E+00	10.1064E+050.0000E+00	0.1064E+05	0.28	1	0	1	0.056128	0.943872	1036.36	0.037871	110365
A3	44	10.1289E+050.0000E+00	10.1289E+050.0000E+00	0.1289E+05	0.28	1	0	1	0.056049	0.943951	1034.5	0.038375	135251
A3	45	10.1560E+050.0000E+00	10.1560E+050.0000E+00	0.1560E+05	0.28	1	0	1	0.056003	0.943997	1033.42	0.038672	164788
A3	46	10.1889E+050.0000E+00	10.1889E+050.0000E+00	0.1889E+05	0.28	1	0	1	0.055988	0.944012	1033.2	0.038733	199817
A3	47	10.2287E+050.0000E+00	10.2287E+050.0000E+00	0.2287E+05	0.28	1	0	1	0.055956	0.944044	1033.19	0.038735	241936
A3	48	10.2768E+050.0000E+00	10.2768E+050.0000E+00	0.2768E+05	0.28	1	0	1	0.055918	0.944082	1033.2	0.038734	292827
A3	49	10.3350E+050.0000E+00	10.3350E+050.0000E+00	0.3350E+05	0.28	1	0	1	0.055879	0.944121	1033.2	0.038732	354393
A3	50	10.4055E+050.0000E+00	10.4055E+050.0000E+00	0.4055E+05	0.28	1	0	1	0.055846	0.944154	1033.21	0.038729	428960
A3	51	10.4907E+050.0000E+00	10.4907E+050.0000E+00	0.4907E+05	0.28	1	0	1	0.055817	0.944183	1033.22	0.038726	519070
A3	52	10.5937E+050.0000E+00	10.5937E+050.0000E+00	0.5937E+05	0.28	1	0	1	0.055792	0.944208	1033.23	0.038724	628015
A3	53	10.7183E+050.0000E+00	10.7183E+050.0000E+00	0.7183E+05	0.28	1	0	1	0.055757	0.944243	1033.24	0.038721	759793
A3	54	10.8691E+050.0000E+00	10.8691E+050.0000E+00	0.8691E+05	0.28	1	0	1	0.055609	0.944391	1033.25	0.038718	919386
A3	55	10.1051E+060.0000E+00	10.1051E+060.0000E+00	0.1051E+06	0.28	1	0	1	0.055405	0.944595	1033.26	0.038716	1.112e+06
A3	56	10.1272E+060.0000E+00	10.1272E+060.0000E+00	0.1272E+06	0.28	1	0	1	0.055379	0.944621	1033.27	0.038714	1.34581e+06
A3	57	10.1539E+060.0000E+00	10.1539E+060.0000E+00	0.1539E+06	0.28	1	0	1	0.055195	0.944805	1033.28	0.038712	1.62856e+06
A3	58	10.1861E+060.0000E+00	10.1861E+060.0000E+00	0.1861E+06	0.28	1	0	1	0.055108	0.944892	1033.28	0.038711	1.96942e+06
A3	59	10.2251E+060.0000E+00	10.2251E+060.0000E+00	0.2251E+06	0.28	1	0	1	0.054896	0.945104	1033.28	0.03871	2.38262e+06
A3	60	10.2723E+060.0000E+00	10.2723E+060.0000E+00	0.2723E+06	0.28	1	0	1	0.054743	0.945257	1033.29	0.038709	2.88264e+06
A3	61	10.3293E+060.0000E+00	10.3293E+060.0000E+00	0.3293E+06	0.28	1	0	1	0.054808	0.945192	1033.29	0.038708	3.48572e+06
A3	62	10.3983E+060.0000E+00	10.3983E+060.0000E+00	0.3983E+06	0.28	1	0	1	0.054713	0.945287	1033.3	0.038707	4.21646e+06
A3	63	10.4817E+060.0000E+00	10.4817E+060.0000E+00	0.4817E+06	0.28	1	0	1	0.054357	0.945643	1033.3	0.038707	5.10126e+06
A3	64	10.5826E+060.0000E+00	10.5826E+060.0000E+00	0.5826E+06	0.28	1	0	1	0.054482	0.945518	1033.3	0.038706	6.16883e+06
A3	65	10.7046E+060.0000E+00	10.7046E+060.0000E+00	0.7046E+06	0.28	1	0	1	0.05446	0.94554	1033.3	0.038706	7.4608e+06
A3	66	10.8521E+060.0000E+00	10.8521E+060.0000E+00	0.8521E+06	0.28	1	0	1	0.054433	0.945567	1033.3	0.038705	9.02266e+06
A3	67	10.1030E+070.0000E+00	10.1030E+070.0000E+00	0.1030E+07	0.28	1	0	1	0.054325	0.945675	1033.31	0.038705	1.09077e+07
A3	68	10.1246E+070.0000E+00	10.1246E+070.0000E+00	0.1246E+07	0.28	1	0	1	0.053821	0.946179	1033.31	0.038705	1.32022e+07
A3	69	10.1507E+070.0000E+00	10.1507E+070.0000E+00	0.1507E+07	0.28	1	0	1	0.054013	0.945987	1033.31	0.038704	1.5964e+07
A3	70	10.1822E+070.0000E+00	10.1822E+070.0000E+00	0.1822E+07	0.28	1	0	1	0.053962	0.946038	1033.31	0.038704	1.9302e+07
A3	71	10.2204E+070.0000E+00	10.2204E+070.0000E+00	0.2204E+07	0.28	1	0	1	0.053903	0.946097	1033.31	0.038704	2.33503e+07
A3	72	10.2665E+070.0000E+00	10.2665E+070.0000E+00	0.2665E+07	0.28	1	0	1	0.053397	0.946603	1033.31	0.038704	2.82494e+07
A3	73	10.3222E+070.0000E+00	10.3222E+070.0000E+00	0.3222E+07	0.28	1	0	1	0.053317	0.946683	1033.31	0.038704	3.41566e+07
A3	74	10.3896E+070.0000E+00	10.3896E+070.0000E+00	0.3896E+07	0.28	1	0	1	0.053224	0.946776	1033.31	0.038704	4.13058e+07
A3	75	10.4711E+070.0000E+00	10.4711E+070.0000E+00	0.4711E+07	0.28	1	0	1	0.053115	0.946885	1033.31	0.038704	4.99522e+07
A3	76	10.5697E+070.0000E+00	10.5697E+070.0000E+00	0.5697E+07	0.28	1	0	1	0.041014	0.958986	1033.31	0.038704	6.11791e+07
A3	77	10.6889E+070.0000E+00	10.6889E+070.0000E+00	0.6889E+07	0.28	1	0	1	0.043203	0.956797	1033.31	0.038704	7.38109e+07
A3	78	10.8330E+070.0000E+00	10.8330E+070.0000E+00	0.8330E+07	0.28	1	0	1	0.047562	0.952438	1033.32	0.038705	8.88468e+07
A3	79	10.1007E+080.0000E+00	10.1007E+080.0000E+00	0.1007E+08	0.28	1	0	1	0	1	1030.52	0.02417	7.02297e+07
A3	80	10.1218E+080.0000E+00	10.1218E+080.0000E+00	0.1218E+08	0.28	1	0	1	0	1	1028.31	0.012626	4.42787e+07
A3	81	10.1473E+080.0000E+00	10.1473E+080.0000E+00	0.1473E+08	0.28	1	0	1	0	1	1028.16	0.011837	5.01953e+07
A3	82	10.1781E+080.0000E+00	10.1781E+080.0000E+00	0.1781E+08	0.28	1	0	1	0	1	1027.6	0.0089197	4.57084e+07
A3	83	10.2153E+080.0000E+00	10.2153E+080.0000E+00	0.2153E+08	0.28	1	0	1	0	1	1026.38	0.0025209	1.55979e+07
A3	84	10.2603E+080.0000E+00	10.2603E+080.0000E+00	0.2603E+08	0.28	1	0	1	0	1	1026.35	0.0023544	1.7612e+07
A3	85	10.3148E+080.0000E+00	10.3148E+080.0000E+00	0.3148E+08	0.28	1	0	1	0	1	1026.26	0.0018709	1.69239e+07
A3	86	10.3806E+080.0000E+00	10.3806E+080.0000E+00	0.3806E+08	0.28	1	0	1	0	1	1026.12	0.0011176	1.22211e+07
A3	87	10.4602E+080.0000E+00	10.4602E+080.0000E+00	0.4602E+08	0.28	1	0	1	0	1	1025.91	3.8595e-05	510205
A3	88	10.5565E+080.0000E+00	10.5565E+080.0000E+00	0.5565E+08	0.28	1	0	1	0	1	1025.9	2.2304e-09	35.6542
A3	89	10.6728E+080.0000E+00	10.6728E+080.0000E+00	0.6728E+08	0.28	1	0	1	0	1	1025.9	2.8178e-15	5.44577e-05
A3	90	10.8136E+080.0000E+00	10.8136E+080.0000E+00	0.8136E+08	0.28	1	0	1	0	1	1025.9	1.957e-17	4.57367e-07
A3	91	10.9837E+080.0000E+00	10.9837E+080.0000E+00	0.9837E+08	0.28	1	0	1	0	1	1025.9	1.0952e-19	3.0947e-09
A3	92	10.1189E+090.0000E+00	10.1189E+090.0000E+00	0.1189E+09	0.28	1	0	1	0	1	1025.9	4.9541e-22	1.69204e-11
A3	93	10.1438E+090.0000E+00	10.1438E+090.0000E+00	0.1438E+09	0.28	1	0	1	0	1	1025.9	1.8141e-24	7.49347e-14
A3	94	10.1739E+090.0000E+00	10.1739E+090.0000E+00	0.1739E+09	0.28	1	0	1	0	1	1025.9	5.3857e-27	2.69033e-16
A3	95	10.2103E+090.0000E+00	10.2103E+090.0000E+00	0.2103E+09	0.28	1	0	1	0	1	1025.9	1.2973e-29	7.83687e-19
A3	96	10.2542E+090.0000E+00	10.2542E+090.0000E+00	0.2542E+09	0.28	1	0	1	0	1	1025.9	2.5375e-32	1.85287e-21
A3	97	10.3074E+090.0000E+00	10.3074E+090.0000E+00	0.3074E+09	0.28	1	0	1	0	1	1025.9	4.0285e-35	3.55722e-24
A3	98	10.3717E+090.0000E+00	10.3717E+090.0000E+00	0.3717E+09	0.28	1	0	1	0	1	1025.9	5.1879e-38	5.5392e-27
A3	99	10.4494E+090.0000E+00	10.4494E+090.0000E+00	0.4494E+09	0.28	1	0	1	0	1	1025.9	5.4122e-41	6.98667e-30
A31	0	10.5434E+090.0000E+00	10.5434E+090.0000E+00	0.5434E+09	0.28	1	0	1	0	1	1025.9	4.5711e-74	7.13516e-63
A4	1	10.1767E+000.0000E+00	10.1767E+000.0000E+00	0.1767E+00	0.28	1	0	1	0.055394	0.944606	1091.17	0.025961	1.32391
A4	2	10.6023E+000.0000E+00	10.6023E+000.0000E+00	0.6023E+00	0.28	1	0	1	0.055394	0.944606	1086.53	0.026768	4.63318
A4	3	10.1156E+010.0000E+00	10.1156E+010.0000E+00	0.1156E+01	0.28	1	0	1	0.055393	0.944607	1082.4	0.027512	9.10494
A4	4	10.1867E+010.0000E+00	10.1867E+010.0000E+00	0.1867E+01	0.28	1	0	1	0.055392	0.944608	1078.79	0.028184	15.0139
A4	5	10.2774E+010.0000E+00	10.2774E+010.0000E+00	0.2774E+01	0.28	1	0	1	0.05539	0.94461	1075.48	0.028818	22.7396
A4	6	10.3922E+010.0000E+00	10.3922E+010.0000E+00	0.3922E+01	0.28	1	0	1	0.055388	0.944612	1072.32	0.029439	32.7466
A4	7	10.5367E+010.0000E+00	10.5367E+010.0000E+00	0.5367E+01	0.28	1	0	1	0.055385	0.944615	1069.25	0.030059	45.6245
A4	8	10.7177E+010.0000E+00	10.7177E+010.0000E+00	0.7177E+01	0.28	1	0	1	0.055381	0.944619	1066.25	0.030678	62.0932
A4	9	10.9433E+010.0000E+00	10.9433E+010.0000E+00	0.9433E+01	0.28	1	0	1	0.055376	0.944624	1063.46	0.031269	82.9664
A4	10	10.1224E+020.0000E+00	10.1224E+020.0000E+00	0.1224E+02	0.28	1	0	1	0.05537	0.94463	1060.88	0.031829	109.318
A4	11	10.1571E+020.0000E+00	10.1571E+020.0000E+00	0.1571E+02	0.28	1	0	1	0.055363	0.944637	1058.54	0.032347	142.279
A4	12	10.2000E+020.0000E+00	10.2000E+020.0000E+00	0.2000E+02	0.28	1	0	1	0.055356	0.944644	1056.49	0.032807	183.353
A4	13	10.2528E+020.0000E+00	10.2528E+020.0000E+00	0.2528E+02	0.28	1	0	1	0.055347	0.944653	1054.78	0.033199	234.15
A4	14	10.3178E+020.0000E+00	10.3178E+020.0000E+00	0.3178E+02	0.28	1	0	1	0.055339	0.944661	1053.38	0.033523	296.836
A4	15	10.3976E+020.0000E+00	10.3976E+020.0000E+00	0.3976E+02	0.28	1	0	1	0.05533	0.94467	1052.23	0.033791	373.935
A4	16	10.4955E+020.0000E+00	10.4955E+020.0000E+00	0.4955E+02	0.28	1	0	1	0.055321	0.944679	1051.26	0.034021	468.752
A4	17	10.6152E+020.0000E+00	10.6152E+020.0000E+00	0.6152E+02	0.28	1	0	1	0.055312	0.944688	1050.39	0.034228	585.053
A4	18	10.7616E+020.0000E+00	10.7616E+020.0000E+00	0.7616E+02	0.28	1	0	1	0.055302	0.944698	1049.61	0.034414	727.681
A4	19	10.9404E+020.0000E+00	10.9404E+020.0000E+00	0.9404E+02	0.28	1	0	1	0.055291	0.944709	1048.98	0.034567	901.981
A4	20	10.1159E+030.0000E+00	10.1159E+030.0000E+00	0.1159E+03	0.28	1	0	1	0.05528	0.94472	1048.53	0.034675	1114.66
A4	21	10.1424E+030.0000E+00	10.1424E+030.0000E+00	0.1424E+03	0.28	1	0	1	0.055269	0.944731	1048.24	0.034745	1371.92
A4	22	10.1748E+030.0000E+00	10.1748E+030.0000E+00	0.1748E+03	0.28	1	0	1	0.055258	0.944742	1047.99	0.034807	1686.69
A4	23	10.2142E+030.0000E+00	10.2142E+030.0000E+00	0.2142E+03	0.28	1	0	1	0.055249	0.944751	1047.6	0.034901	2071.71
A4	24	10.2622E+030.0000E+00	10.2622E+030.0000E+00	0.2622E+03	0.28	1	0	1	0.055242	0.944758	1046.91	0.035071	2546.65
A4	25	10.3204E+030.0000E+00	10.3204E+030.0000E+00	0.3204E+03	0.28	1	0	1	0.055233	0.944767	1045.68	0.035375	3135.24
A4	26	10.3912E+030.0000E+00	10.3912E+030.0000E+00	0.3912E+03	0.28	1	0	1	0.055216	0.944784	1044.02	0.035789	3866.77
A4	27	10.4772E+030.0000E+00	10.4772E+030.0000E+00	0.4772E+03	0.28	1	0	1	0.055196	0.944804	1042.44	0.036191	4762.68
A4	28	10.5816E+030.0000E+00	10.5816E+030.0000E+00	0.5816E+03	0.28	1	0	1	0.055173	0.944827	1041.06	0.036543	5853.49
A4	29	10.7082E+030.0000E+00	10.7082E+030.0000E+00	0.7082E+03	0.28	1	0	1	0.055149	0.944851	1040.09	0.036795	7170.29
A4	30	10.8619E+030.0000E+00	10.8619E+030.0000E+00	0.8619E+03	0.28	1	0	1	0.055124	0.944876	1039.4	0.036975	8763.56
A4	31	10.1048E+040.0000E+00	10.1048E+040.0000E+00	0.1048E+04	0.28	1	0	1	0.055099	0.944901	1038.84	0.03712	10692.1
A4	32	10.1274E+040.0000E+00	10.1274E+040.0000E+00	0.1274E+04	0.28	1	0	1	0.05507	0.94493	1038.23	0.037282	13047.3
A4	33	10.1548E+040.0000E+00	10.1548E+040.0000E+00	0.1548E+04	0.28	1	0	1	0.055035	0.944965	1037.35	0.037516	15939.9
A4	34	10.1880E+040.0000E+00	10.1880E+040.0000E+00	0.1880E+04	0.28	1	0	1	0.054991	0.945009	1036.21	0.037821	19495.4
A4	35	10.2282E+040.0000E+00	10.2282E+040.0000E+00	0.2282E+04	0.28	1	0	1	0.054942	0.945058	1035.2	0.038093	23812.3
A4	36	10.2768E+040.0000E+00	10.2768E+040.0000E+00	0.2768E+04	0.28	1	0	1	0.054898	0.945102	1034.7	0.038228	28973.4
A4	37	10.3358E+040.0000E+00	10.3358E+040.0000E+00	0.3358E+04	0.28	1	0	1	0.054858	0.945142	1034.5	0.038283	35194.3
A4	38	10.4072E+040.0000E+00	10.4072E+040.0000E+00	0.4072E+04	0.28	1	0	1	0.054817	0.945183	1034.03	0.03841	42801.5
A4	39	10.4937E+040.0000E+00	10.4937E+040.0000E+00	0.4937E+04	0.28	1	0	1	0.054783	0.945217	1033.78	0.038478	51974.9
A4	40	10.5983E+040.0000E+00	10.5983E+040.0000E+00	0.5983E+04	0.28	1	0	1	0.054755	0.945245	1033.55	0.038541	63077.7
A4	41	10.7250E+040.0000E+00	10.7250E+040.0000E+00	0.7250E+04	0.28	1	0	1	0.054734	0.945266	1033.35	0.038596	76531.4
A4	42	10.8784E+040.0000E+00	10.8784E+040.0000E+00	0.8784E+04	0.28	1	0	1	0.054714	0.945286	1033.2	0.038637	92811.4
A4	43	10.1064E+050.0000E+00	10.1064E+050.0000E+00	0.1064E+05	0.28	1	0	1	0.054698	0.945302	1033.17	0.038647	112450
A4	44	10.1289E+050.0000E+00	10.1289E+050.0000E+00	0.1289E+05	0.28	1	0	1	0.054685	0.945315	1033	0.038694	136374
A4	45	10.1560E+050.0000E+00	10.1560E+050.0000E+00	0.1560E+05	0.28	1	0	1	0.054673	0.945327	1032.96	0.038705	165088
A4	46	10.1889E+050.0000E+00	10.1889E+050.0000E+00	0.1889E+05	0.28	1	0	1	0.054656	0.945344	1032.94	0.038708	199920
A4	47	10.2287E+050.0000E+00	10.2287E+050.0000E+00	0.2287E+05	0.28	1	0	1	0.054632	0.945368	1032.94	0.038708	242048
A4	48	10.2768E+050.0000E+00	10.2768E+050.0000E+00	0.2768E+05	0.28	1	0	1	0.054599	0.945401	1032.95	0.038708	292968
A4	49	10.3350E+050.0000E+00	10.3350E+050.0000E+00	0.3350E+05	0.28	1	0	1	0.054563	0.945437	1032.95	0.038706	354563
A4	50	10.4055E+050.0000E+00	10.4055E+050.0000E+00	0.4055E+05	0.28	1	0	1	0.054532	0.945468	1032.96	0.038704	429176
A4	51	10.4907E+050.0000E+00	10.4907E+050.0000E+00	0.4907E+05	0.28	1	0	1	0.054508	0.945492	1032.97	0.038702	519342
A4	52	10.5937E+050.0000E+00	10.5937E+050.0000E+00	0.5937E+05	0.28	1	0	1	0.054488	0.945512	1032.98	0.0387	628340
A4	53	10.7183E+050.0000E+00	10.7183E+050.0000E+00	0.7183E+05	0.28	1	0	1	0.054457	0.945543	1032.98	0.038698	760196
A4	54	10.8691E+050.0000E+00	10.8691E+050.0000E+00	0.8691E+05	0.28	1	0	1	0.054288	0.945712	1032.99	0.038695	919894
A4	55	10.1051E+060.0000E+00	10.1051E+060.0000E+00	0.1051E+06	0.28	1	0	1	0.054042	0.945958	1033	0.038693	1.11267e+06
A4	56	10.1272E+060.0000E+00	10.1272E+060.0000E+00	0.1272E+06	0.28	1	0	1	0.054025	0.945975	1033.01	0.038691	1.3466e+06
A4	57	10.1539E+060.0000E+00	10.1539E+060.0000E+00	0.1539E+06	0.28	1	0	1	0.053789	0.946211	1033.01	0.03869	1.62963e+06
A4	58	10.1861E+060.0000E+00	10.1861E+060.0000E+00	0.1861E+06	0.28	1	0	1	0.053703	0.946297	1033.02	0.038688	1.97068e+06
A4	59	10.2251E+060.0000E+00	10.2251E+060.0000E+00	0.2251E+06	0.28	1	0	1	0.053411	0.946589	1033.02	0.038687	2.38434e+06
A4	60	10.2723E+060.0000E+00	10.2723E+060.0000E+00	0.2723E+06	0.28	1	0	1	0.053167	0.946833	1033.03	0.038686	2.885e+06
A4	61	10.3293E+060.0000E+00	10.3293E+060.0000E+00	0.3293E+06	0.28	1	0	1	0.053341	0.946659	1033.03	0.038685	3.48818e+06
A4	62	10.3983E+060.0000E+00	10.3983E+060.0000E+00	0.3983E+06	0.28	1	0	1	0.053185	0.946815	1033.03	0.038685	4.21977e+06
A4	63	10.4817E+060.0000E+00	10.4817E+060.0000E+00	0.4817E+06	0.28	1	0	1	0.052567	0.947433	1033.04	0.038683	5.10647e+06
A4	64	10.5826E+060.0000E+00	10.5826E+060.0000E+00	0.5826E+06	0.28	1	0	1	0.05292	0.94708	1033.04	0.038684	6.17396e+06
A4	65	10.7046E+060.0000E+00	10.7046E+060.0000E+00	0.7046E+06	0.28	1	0	1	0.052913	0.947087	1033.04	0.038683	7.46669e+06
A4	66	10.8521E+060.0000E+00	10.8521E+060.0000E+00	0.8521E+06	0.28	1	0	1	0.052906	0.947094	1033.04	0.038683	9.02982e+06
A4	67	10.1030E+070.0000E+00	10.1030E+070.0000E+00	0.1030E+07	0.28	1	0	1	0.052671	0.947329	1033.04	0.038682	1.09175e+07
A4	68	10.1246E+070.0000E+00	10.1246E+070.0000E+00	0.1246E+07	0.28	1	0	1	0.046932	0.953068	1033.05	0.038682	1.32871e+07
A4	69	10.1507E+070.0000E+00	10.1507E+070.0000E+00	0.1507E+07	0.28	1	0	1	0.052332	0.947668	1033.05	0.038682	1.59793e+07
A4	70	10.1822E+070.0000E+00	10.1822E+070.0000E+00	0.1822E+07	0.28	1	0	1	0.052315	0.947685	1033.05	0.038682	1.93197e+07
A4	71	10.2204E+070.0000E+00	10.2204E+070.0000E+00	0.2204E+07	0.28	1	0	1	0.052297	0.947703	1033.05	0.038682	2.33707e+07
A4	72	10.2665E+070.0000E+00	10.2665E+070.0000E+00	0.2665E+07	0.28	1	0	1	0.021403	0.978597	1033.05	0.038681	2.91795e+07
A4	73	10.3222E+070.0000E+00	10.3222E+070.0000E+00	0.3222E+07	0.28	1	0	1	0.031111	0.968889	1033.05	0.038682	3.49291e+07
A4	74	10.3896E+070.0000E+00	10.3896E+070.0000E+00	0.3896E+07	0.28	1	0	1	0.032059	0.967941	1033.05	0.038682	4.21945e+07
A4	75	10.4711E+070.0000E+00	10.4711E+070.0000E+00	0.4711E+07	0.28	1	0	1	0.022115	0.977885	1033.05	0.038681	5.1544e+07
A4	76	10.5697E+070.0000E+00	10.5697E+070.0000E+00	0.5697E+07	0.28	1	0	1	0	1	1027.68	0.010694	1.75308e+07
A4	77	10.6889E+070.0000E+00	10.6889E+070.0000E+00	0.6889E+07	0.28	1	0	1	0	1	1027.75	0.011052	2.191e+07
A4	78	10.8330E+070.0000E+00	10.8330E+070.0000E+00	0.8330E+07	0.28	1	0	1	0	1	1027.75	0.011051	2.64906e+07
A4	79	10.1007E+080.0000E+00	10.1007E+080.0000E+00	0.1007E+08	0.28	1	0	1	0	1	1026.6	0.0050372	1.45807e+07
A4	80	10.1218E+080.0000E+00	10.1218E+080.0000E+00	0.1218E+08	0.28	1	0	1	0	1	1026.17	0.0027693	9.69158e+06
A4	81	10.1473E+080.0000E+00	10.1473E+080.0000E+00	0.1473E+08	0.28	1	0	1	0	1	1026.08	0.0022939	9.7077e+06
A4	82	10.1781E+080.0000E+00	10.1781E+080.0000E+00	0.1781E+08	0.28	1	0	1	0	1	1025.89	0.0012862	6.58008e+06
A4	83	10.2153E+080.0000E+00	10.2153E+080.0000E+00	0.2153E+08	0.28	1	0	1	0	1	1025.7	0.00030749	1.90131e+06
A4	84	10.2603E+080.0000E+00	10.2603E+080.0000E+00	0.2603E+08	0.28	1	0	1	0	1	1025.7	0.00026655	1.99265e+06
A4	85	10.3148E+080.0000E+00	10.3148E+080.0000E+00	0.3148E+08	0.28	1	0	1	0	1	1025.68	0.00018654	1.68646e+06
A4	86	10.3806E+080.0000E+00	10.3806E+080.0000E+00	0.3806E+08	0.28	1	0	1	0	1	1025.66	8.2714e-05	904085
A4	87	10.4602E+080.0000E+00	10.4602E+080.0000E+00	0.4602E+08	0.28	1	0	1	0	1	1025.65	6.1604e-07	8141.66
A4	88	10.5565E+080.0000E+00	10.5565E+080.0000E+00	0.5565E+08	0.28	1	0	1	0	1	1025.65	2.6552e-11	0.424346
A4	89	10.6728E+080.0000E+00	10.6728E+080.0000E+00	0.6728E+08	0.28	1	0	1	0	1	1025.65	2.5392e-16	4.90614e-06
A4	90	10.8136E+080.0000E+00	10.8136E+080.0000E+00	0.8136E+08	0.28	1	0	1	0	1	1025.65	1.78e-18	4.15899e-08
A4	91	10.9837E+080.0000E+00	10.9837E+080.0000E+00	0.9837E+08	0.28	1	0	1	0	1	1025.65	1.0059e-20	2.84168e-10
A4	92	10.1189E+090.0000E+00	10.1189E+090.0000E+00	0.1189E+09	0.28	1	0	1	0	1	1025.65	4.5955e-23	1.56918e-12
A4	93	10.1438E+090.0000E+00	10.1438E+090.0000E+00	0.1438E+09	0.28	1	0	1	0	1	1025.65	1.6989e-25	7.01591e-15
A4	94	10.1739E+090.0000E+00	10.1739E+090.0000E+00	0.1739E+09	0.28	1	0	1	0	1	1025.65	5.0896e-28	2.54179e-17
A4	95	10.2103E+090.0000E+00	10.2103E+090.0000E+00	0.2103E+09	0.28	1	0	1	0	1	1025.65	1.2365e-30	7.46776e-20
A4	96	10.2542E+090.0000E+00	10.2542E+090.0000E+00	0.2542E+09	0.28	1	0	1	0	1	1025.65	2.4383e-33	1.78e-22
A4	97	10.3074E+090.0000E+00	10.3074E+090.0000E+00	0.3074E+09	0.28	1	0	1	0	1	1025.65	3.901e-36	3.44379e-25
A4	98	10.3717E+090.0000E+00	10.3717E+090.0000E+00	0.3717E+09	0.28	1	0	1	0	1	1025.65	5.0613e-39	5.40271e-28
A4	99	10.4494E+090.0000E+00	10.4494E+090.0000E+00	0.4494E+09	0.28	1	0	1	0	1	1025.65	5.3187e-42	6.86429e-31
A41	0	10.5434E+090.0000E+00	10.5434E+090.0000E+00	0.5434E+09	0.28	1	0	1	0	1	1025.65	4.5245e-75	7.06069e-64
A5	1	10.1767E+000.0000E+00	10.1767E+000.0000E+00	0.1767E+00	0.28	1	0	1	0.055051	0.944949	1089.37	0.02622	1.3354
A5	2	10.6023E+000.0000E+00	10.6023E+000.0000E+00	0.6023E+00	0.28	1	0	1	0.055051	0.944949	1084.81	0.027021	4.67126
A5	3	10.1156E+010.0000E+00	10.1156E+010.0000E+00	0.1156E+01	0.28	1	0	1	0.05505	0.94495	1080.79	0.027755	9.17502
A5	4	10.1867E+010.0000E+00	10.1867E+010.0000E+00	0.1867E+01	0.28	1	0	1	0.055049	0.944951	1077.28	0.028413	15.1202
A5	5	10.2774E+010.0000E+00	10.2774E+010.0000E+00	0.2774E+01	0.28	1	0	1	0.055048	0.944952	1074.07	0.029033	22.8875
A5	6	10.3922E+010.0000E+00	10.3922E+010.0000E+00	0.3922E+01	0.28	1	0	1	0.055047	0.944953	1071.03	0.029635	32.9369
A5	7	10.5367E+010.0000E+00	10.5367E+010.0000E+00	0.5367E+01	0.28	1	0	1	0.055045	0.944955	1068.09	0.030233	45.8553
A5	8	10.7177E+010.0000E+00	10.7177E+010.0000E+00	0.7177E+01	0.28	1	0	1	0.055043	0.944957	1065.23	0.030828	62.3594
A5	9	10.9433E+010.0000E+00	10.9433E+010.0000E+00	0.9433E+01	0.28	1	0	1	0.05504	0.94496	1062.55	0.031397	83.2643
A5	10	10.1224E+020.0000E+00	10.1224E+020.0000E+00	0.1224E+02	0.28	1	0	1	0.055037	0.944963	1060.08	0.031935	109.638
A5	11	10.1571E+020.0000E+00	10.1571E+020.0000E+00	0.1571E+02	0.28	1	0	1	0.055034	0.944966	1057.85	0.03243	142.601
A5	12	10.2000E+020.0000E+00	10.2000E+020.0000E+00	0.2000E+02	0.28	1	0	1	0.05503	0.94497	1055.91	0.032868	183.656
A5	13	10.2528E+020.0000E+00	10.2528E+020.0000E+00	0.2528E+02	0.28	1	0	1	0.055025	0.944975	1054.28	0.03324	234.408
A5	14	10.3178E+020.0000E+00	10.3178E+020.0000E+00	0.3178E+02	0.28	1	0	1	0.05502	0.94498	1052.96	0.033546	297.021
A5	15	10.3976E+020.0000E+00	10.3976E+020.0000E+00	0.3976E+02	0.28	1	0	1	0.055014	0.944986	1051.88	0.033799	374.024
A5	16	10.4955E+020.0000E+00	10.4955E+020.0000E+00	0.4955E+02	0.28	1	0	1	0.055008	0.944992	1050.95	0.034018	468.728
A5	17	10.6152E+020.0000E+00	10.6152E+020.0000E+00	0.6152E+02	0.28	1	0	1	0.055001	0.944999	1050.12	0.034216	584.89
A5	18	10.7616E+020.0000E+00	10.7616E+020.0000E+00	0.7616E+02	0.28	1	0	1	0.054992	0.945008	1049.36	0.034398	727.408
A5	19	10.9404E+020.0000E+00	10.9404E+020.0000E+00	0.9404E+02	0.28	1	0	1	0.054983	0.945017	1048.7	0.034557	901.774
A5	20	10.1159E+030.0000E+00	10.1159E+030.0000E+00	0.1159E+03	0.28	1	0	1	0.054973	0.945027	1048.17	0.034685	1114.96
A5	21	10.1424E+030.0000E+00	10.1424E+030.0000E+00	0.1424E+03	0.28	1	0	1	0.054963	0.945037	1047.73	0.03479	1373.47
A5	22	10.1748E+030.0000E+00	10.1748E+030.0000E+00	0.1748E+03	0.28	1	0	1	0.054953	0.945047	1047.3	0.034897	1690.49
A5	23	10.2142E+030.0000E+00	10.2142E+030.0000E+00	0.2142E+03	0.28	1	0	1	0.054942	0.945058	1046.72	0.035038	2078.77
A5	24	10.2622E+030.0000E+00	10.2622E+030.0000E+00	0.2622E+03	0.28	1	0	1	0.054931	0.945069	1045.88	0.035244	2557.53
A5	25	10.3204E+030.0000E+00	10.3204E+030.0000E+00	0.3204E+03	0.28	1	0	1	0.05492	0.94508	1044.7	0.035537	3147.69
A5	26	10.3912E+030.0000E+00	10.3912E+030.0000E+00	0.3912E+03	0.28	1	0	1	0.054906	0.945094	1043.3	0.035889	3876.17
A5	27	10.4772E+030.0000E+00	10.4772E+030.0000E+00	0.4772E+03	0.28	1	0	1	0.054892	0.945108	1041.96	0.036229	4767.02
A5	28	10.5816E+030.0000E+00	10.5816E+030.0000E+00	0.5816E+03	0.28	1	0	1	0.054875	0.945125	1040.76	0.036537	5852.69
A5	29	10.7082E+030.0000E+00	10.7082E+030.0000E+00	0.7082E+03	0.28	1	0	1	0.054855	0.945145	1039.75	0.036796	7170.38
A5	30	10.8619E+030.0000E+00	10.8619E+030.0000E+00	0.8619E+03	0.28	1	0	1	0.054832	0.945168	1038.87	0.037026	8773.88
A5	31	10.1048E+040.0000E+00	10.1048E+040.0000E+00	0.1048E+04	0.28	1	0	1	0.054804	0.945196	1038.04	0.037245	10723.2
A5	32	10.1274E+040.0000E+00	10.1274E+040.0000E+00	0.1274E+04	0.28	1	0	1	0.054772	0.945228	1037.19	0.037469	13103.7
A5	33	10.1548E+040.0000E+00	10.1548E+040.0000E+00	0.1548E+04	0.28	1	0	1	0.054735	0.945265	1036.33	0.037699	16007
A5	34	10.1880E+040.0000E+00	10.1880E+040.0000E+00	0.1880E+04	0.28	1	0	1	0.054693	0.945307	1035.52	0.037916	19537.5
A5	35	10.2282E+040.0000E+00	10.2282E+040.0000E+00	0.2282E+04	0.28	1	0	1	0.054649	0.945351	1034.88	0.03809	23810.5
A5	36	10.2768E+040.0000E+00	10.2768E+040.0000E+00	0.2768E+04	0.28	1	0	1	0.054606	0.945394	1034.4	0.038219	28967.1
A5	37	10.3358E+040.0000E+00	10.3358E+040.0000E+00	0.3358E+04	0.28	1	0	1	0.054562	0.945438	1034.03	0.038321	35224.2
A5	38	10.4072E+040.0000E+00	10.4072E+040.0000E+00	0.4072E+04	0.28	1	0	1	0.05452	0.94548	1033.7	0.03841	42801.3
A5	39	10.4937E+040.0000E+00	10.4937E+040.0000E+00	0.4937E+04	0.28	1	0	1	0.054482	0.945518	1033.43	0.038484	51981.9
A5	40	10.5983E+040.0000E+00	10.5983E+040.0000E+00	0.5983E+04	0.28	1	0	1	0.054451	0.945549	1033.2	0.038546	63084.8
A5	41	10.7250E+040.0000E+00	10.7250E+040.0000E+00	0.7250E+04	0.28	1	0	1	0.054425	0.945575	1033.02	0.038595	76530
A5	42	10.8784E+040.0000E+00	10.8784E+040.0000E+00	0.8784E+04	0.28	1	0	1	0.054402	0.945598	1032.89	0.038631	92799.8
A5	43	10.1064E+050.0000E+00	10.1064E+050.0000E+00	0.1064E+05	0.28	1	0	1	0.054383	0.945617	1032.8	0.038656	112473
A5	44	10.1289E+050.0000E+00	10.1289E+050.0000E+00	0.1289E+05	0.28	1	0	1	0.054368	0.945632	1032.75	0.038671	136306
A5	45	10.1560E+050.0000E+00	10.1560E+050.0000E+00	0.1560E+05	0.28	1	0	1	0.054354	0.945646	1032.72	0.038678	164990
A5	46	10.1889E+050.0000E+00	10.1889E+050.0000E+00	0.1889E+05	0.28	1	0	1	0.054335	0.945665	1032.71	0.038682	199809
A5	47	10.2287E+050.0000E+00	10.2287E+050.0000E+00	0.2287E+05	0.28	1	0	1	0.054309	0.945691	1032.71	0.038683	241920
A5	48	10.2768E+050.0000E+00	10.2768E+050.0000E+00	0.2768E+05	0.28	1	0	1	0.054273	0.945727	1032.71	0.038683	292812
A5	49	10.3350E+050.0000E+00	10.3350E+050.0000E+00	0.3350E+05	0.28	1	0	1	0.054233	0.945767	1032.71	0.038682	354384
A5	50	10.4055E+050.0000E+00	10.4055E+050.0000E+00	0.4055E+05	0.28	1	0	1	0.0542	0.9458	1032.71	0.038681	428967
A5	51	10.4907E+050.0000E+00	10.4907E+050.0000E+00	0.4907E+05	0.28	1	0	1	0.054174	0.945826	1032.72	0.038679	519091
A5	52	10.5937E+050.0000E+00	10.5937E+050.0000E+00	0.5937E+05	0.28	1	0	1	0.054152	0.945848	1032.73	0.038677	628038
A5	53	10.7183E+050.0000E+00	10.7183E+050.0000E+00	0.7183E+05	0.28	1	0	1	0.054121	0.945879	1032.73	0.038675	759830
A5	54	10.8691E+050.0000E+00	10.8691E+050.0000E+00	0.8691E+05	0.28	1	0	1	0.053926	0.946074	1032.74	0.038674	919524
A5	55	10.1051E+060.0000E+00	10.1051E+060.0000E+00	0.1051E+06	0.28	1	0	1	0.053636	0.946364	1032.75	0.038672	1.11227e+06
A5	56	10.1272E+060.0000E+00	10.1272E+060.0000E+00	0.1272E+06	0.28	1	0	1	0.05362	0.94638	1032.75	0.03867	1.34611e+06
A5	57	10.1539E+060.0000E+00	10.1539E+060.0000E+00	0.1539E+06	0.28	1	0	1	0.053321	0.946679	1032.76	0.038669	1.62915e+06
A5	58	10.1861E+060.0000E+00	10.1861E+060.0000E+00	0.1861E+06	0.28	1	0	1	0.053234	0.946766	1032.76	0.038668	1.97014e+06
A5	59	10.2251E+060.0000E+00	10.2251E+060.0000E+00	0.2251E+06	0.28	1	0	1	0.05284	0.94716	1032.77	0.038666	2.38391e+06
A5	60	10.2723E+060.0000E+00	10.2723E+060.0000E+00	0.2723E+06	0.28	1	0	1	0.052394	0.947606	1032.77	0.038665	2.88506e+06
A5	61	10.3293E+060.0000E+00	10.3293E+060.0000E+00	0.3293E+06	0.28	1	0	1	0.052771	0.947229	1032.77	0.038665	3.4876e+06
A5	62	10.3983E+060.0000E+00	10.3983E+060.0000E+00	0.3983E+06	0.28	1	0	1	0.052421	0.947579	1032.77	0.038664	4.21982e+06
A5	63	10.4817E+060.0000E+00	10.4817E+060.0000E+00	0.4817E+06	0.28	1	0	1	0.019238	0.980762	1032.78	0.038662	5.2819e+06
A5	64	10.5826E+060.0000E+00	10.5826E+060.0000E+00	0.5826E+06	0.28	1	0	1	0.052152	0.947848	1032.78	0.038664	6.17422e+06
A5	65	10.7046E+060.0000E+00	10.7046E+060.0000E+00	0.7046E+06	0.28	1	0	1	0.052147	0.947853	1032.78	0.038664	7.46717e+06
A5	66	10.8521E+060.0000E+00	10.8521E+060.0000E+00	0.8521E+06	0.28	1	0	1	0.052145	0.947855	1032.78	0.038664	9.03036e+06
A5	67	10.1030E+070.0000E+00	10.1030E+070.0000E+00	0.1030E+07	0.28	1	0	1	0.045328	0.954672	1032.78	0.038663	1.09939e+07
A5	68	10.1246E+070.0000E+00	10.1246E+070.0000E+00	0.1246E+07	0.28	1	0	1	0	1	1029.67	0.022505	8.0845e+06
A5	69	10.1507E+070.0000E+00	10.1507E+070.0000E+00	0.1507E+07	0.28	1	0	1	0.020415	0.979585	1032.78	0.038662	1.65046e+07
A5	70	10.1822E+070.0000E+00	10.1822E+070.0000E+00	0.1822E+07	0.28	1	0	1	0.020386	0.979614	1032.78	0.038662	1.99551e+07
A5	71	10.2204E+070.0000E+00	10.2204E+070.0000E+00	0.2204E+07	0.28	1	0	1	0.006046	0.993954	1032.78	0.038661	2.44916e+07
A5	72	10.2665E+070.0000E+00	10.2665E+070.0000E+00	0.2665E+07	0.28	1	0	1	0	1	1027.03	0.0086539	6.63209e+06
A5	73	10.3222E+070.0000E+00	10.3222E+070.0000E+00	0.3222E+07	0.28	1	0	1	0	1	1027.19	0.0094804	8.78539e+06
A5	74	10.3896E+070.0000E+00	10.3896E+070.0000E+00	0.3896E+07	0.28	1	0	1	0	1	1027.11	0.0090947	1.01902e+07
A5	75	10.4711E+070.0000E+00	10.4711E+070.0000E+00	0.4711E+07	0.28	1	0	1	0	1	1027.41	0.010633	1.44102e+07
A5	76	10.5697E+070.0000E+00	10.5697E+070.0000E+00	0.5697E+07	0.28	1	0	1	0	1	1025.92	0.0028062	4.59236e+06
A5	77	10.6889E+070.0000E+00	10.6889E+070.0000E+00	0.6889E+07	0.28	1	0	1	0	1	1025.88	0.0026104	5.16557e+06
A5	78	10.8330E+070.0000E+00	10.8330E+070.0000E+00	0.8330E+07	0.28	1	0	1	0	1	1025.83	0.0023256	5.56434e+06
A5	79	10.1007E+080.0000E+00	10.1007E+080.0000E+00	0.1007E+08	0.28	1	0	1	0	1	1025.53	0.00077941	2.25373e+06
A5	80	10.1218E+080.0000E+00	10.1218E+080.0000E+00	0.1218E+08	0.28	1	0	1	0	1	1025.46	0.00042081	1.47167e+06
A5	81	10.1473E+080.0000E+00	10.1473E+080.0000E+00	0.1473E+08	0.28	1	0	1	0	1	1025.44	0.00030749	1.30048e+06
A5	82	10.1781E+080.0000E+00	10.1781E+080.0000E+00	0.1781E+08	0.28	1	0	1	0	1	1025.41	0.00013356	682961
A5	83	10.2153E+080.0000E+00	10.2153E+080.0000E+00	0.2153E+08	0.28	1	0	1	0	1	1025.39	2.6831e-05	165855
A5	84	10.2603E+080.0000E+00	10.2603E+080.0000E+00	0.2603E+08	0.28	1	0	1	0	1	1025.39	2.0337e-05	151988
A5	85	10.3148E+080.0000E+00	10.3148E+080.0000E+00	0.3148E+08	0.28	1	0	1	0	1	1025.39	1.2506e-05	113032
A5	86	10.3806E+080.0000E+00	10.3806E+080.0000E+00	0.3806E+08	0.28	1	0	1	0	1	1025.39	4.0784e-06	44566.2
A5	87	10.4602E+080.0000E+00	10.4602E+080.0000E+00	0.4602E+08	0.28	1	0	1	0	1	1025.39	7.3242e-09	96.7729
A5	88	10.5565E+080.0000E+00	10.5565E+080.0000E+00	0.5565E+08	0.28	1	0	1	0	1	1025.39	2.2775e-13	0.0036389
A5	89	10.6728E+080.0000E+00	10.6728E+080.0000E+00	0.6728E+08	0.28	1	0	1	0	1	1025.39	2.0771e-17	4.01227e-07
A5	90	10.8136E+080.0000E+00	10.8136E+080.0000E+00	0.8136E+08	0.28	1	0	1	0	1	1025.39	1.4731e-19	3.44104e-09
A5	91	10.9837E+080.0000E+00	10.9837E+080.0000E+00	0.9837E+08	0.28	1	0	1	0	1	1025.39	8.4222e-22	2.37868e-11
A5	92	10.1189E+090.0000E+00	10.1189E+090.0000E+00	0.1189E+09	0.28	1	0	1	0	1	1025.39	3.8913e-24	1.32838e-13
A5	93	10.1438E+090.0000E+00	10.1438E+090.0000E+00	0.1438E+09	0.28	1	0	1	0	1	1025.39	1.4544e-26	6.00468e-16
A5	94	10.1739E+090.0000E+00	10.1739E+090.0000E+00	0.1739E+09	0.28	1	0	1	0	1	1025.39	4.4036e-29	2.19864e-18
A5	95	10.2103E+090.0000E+00	10.2103E+090.0000E+00	0.2103E+09	0.28	1	0	1	0	1	1025.39	1.081e-31	6.52698e-21
A5	96	10.2542E+090.0000E+00	10.2542E+090.0000E+00	0.2542E+09	0.28	1	0	1	0	1	1025.39	2.1535e-34	1.57169e-23
A5	97	10.3074E+090.0000E+00	10.3074E+090.0000E+00	0.3074E+09	0.28	1	0	1	0	1	1025.39	3.4804e-37	3.07171e-26
A5	98	10.3717E+090.0000E+00	10.3717E+090.0000E+00	0.3717E+09	0.28	1	0	1	0	1	1025.39	4.5612e-40	4.86764e-29
A5	99	10.4494E+090.0000E+00	10.4494E+090.0000E+00	0.4494E+09	0.28	1	0	1	0	1	1025.39	4.8414e-43	6.24671e-32
A51	0	10.5434E+090.0000E+00	10.5434E+090.0000E+00	0.5434E+09	0.28	1	0	1	0	1	1025.39	4.1602e-76	6.49054e-65
A6	1	10.1767E+000.0000E+00	10.1767E+000.0000E+00	0.1767E+00	0.28	1	0	1	0.054715	0.945285	1087.68	0.02646	1.34601
A6	2	10.6023E+000.0000E+00	10.6023E+000.0000E+00	0.6023E+00	0.28	1	0	1	0.054714	0.945286	1083.26	0.027246	4.70511
A6	3	10.1156E+010.0000E+00	10.1156E+010.0000E+00	0.1156E+01	0.28	1	0	1	0.054714	0.945286	1079.38	0.027959	9.23369
A6	4	10.1867E+010.0000E+00	10.1867E+010.0000E+00	0.1867E+01	0.28	1	0	1	0.054713	0.945287	1076.02	0.028595	15.2047
A6	5	10.2774E+010.0000E+00	10.2774E+010.0000E+00	0.2774E+01	0.28	1	0	1	0.054712	0.945288	1072.96	0.029188	22.9941
A6	6	10.3922E+010.0000E+00	10.3922E+010.0000E+00	0.3922E+01	0.28	1	0	1	0.054711	0.945289	1070.09	0.029761	33.0596
A6	7	10.5367E+010.0000E+00	10.5367E+010.0000E+00	0.5367E+01	0.28	1	0	1	0.05471	0.94529	1067.33	0.030324	45.9769
A6	8	10.7177E+010.0000E+00	10.7177E+010.0000E+00	0.7177E+01	0.28	1	0	1	0.054708	0.945292	1064.66	0.03088	62.4533
A6	9	10.9433E+010.0000E+00	10.9433E+010.0000E+00	0.9433E+01	0.28	1	0	1	0.054706	0.945294	1062.15	0.031414	83.3075
A6	10	10.1224E+020.0000E+00	10.1224E+020.0000E+00	0.1224E+02	0.28	1	0	1	0.054704	0.945296	1059.84	0.031917	109.59
A6	11	10.1571E+020.0000E+00	10.1571E+020.0000E+00	0.1571E+02	0.28	1	0	1	0.054701	0.945299	1057.74	0.03238	142.416
A6	12	10.2000E+020.0000E+00	10.2000E+020.0000E+00	0.2000E+02	0.28	1	0	1	0.054698	0.945302	1055.91	0.032792	183.296
A6	13	10.2528E+020.0000E+00	10.2528E+020.0000E+00	0.2528E+02	0.28	1	0	1	0.054695	0.945305	1054.37	0.033144	233.833
A6	14	10.3178E+020.0000E+00	10.3178E+020.0000E+00	0.3178E+02	0.28	1	0	1	0.05469	0.94531	1053.11	0.033435	296.184
A6	15	10.3976E+020.0000E+00	10.3976E+020.0000E+00	0.3976E+02	0.28	1	0	1	0.054685	0.945315	1052.08	0.033674	372.842
A6	16	10.4955E+020.0000E+00	10.4955E+020.0000E+00	0.4955E+02	0.28	1	0	1	0.054679	0.945321	1051.2	0.03388	467.1
A6	17	10.6152E+020.0000E+00	10.6152E+020.0000E+00	0.6152E+02	0.28	1	0	1	0.054673	0.945327	1050.4	0.034069	582.734
A6	18	10.7616E+020.0000E+00	10.7616E+020.0000E+00	0.7616E+02	0.28	1	0	1	0.054665	0.945335	1049.66	0.034247	724.673
A6	19	10.9404E+020.0000E+00	10.9404E+020.0000E+00	0.9404E+02	0.28	1	0	1	0.054657	0.945343	1048.98	0.03441	898.487
A6	20	10.1159E+030.0000E+00	10.1159E+030.0000E+00	0.1159E+03	0.28	1	0	1	0.054648	0.945352	1048.38	0.034553	1111.32
A6	21	10.1424E+030.0000E+00	10.1424E+030.0000E+00	0.1424E+03	0.28	1	0	1	0.054639	0.945361	1047.86	0.034679	1369.73
A6	22	10.1748E+030.0000E+00	10.1748E+030.0000E+00	0.1748E+03	0.28	1	0	1	0.054629	0.945371	1047.33	0.034807	1686.75
A6	23	10.2142E+030.0000E+00	10.2142E+030.0000E+00	0.2142E+03	0.28	1	0	1	0.05462	0.94538	1046.7	0.034962	2074.92
A6	24	10.2622E+030.0000E+00	10.2622E+030.0000E+00	0.2622E+03	0.28	1	0	1	0.05461	0.94539	1045.86	0.035166	2552.69
A6	25	10.3204E+030.0000E+00	10.3204E+030.0000E+00	0.3204E+03	0.28	1	0	1	0.054601	0.945399	1044.79	0.035431	3139.63
A6	26	10.3912E+030.0000E+00	10.3912E+030.0000E+00	0.3912E+03	0.28	1	0	1	0.05459	0.94541	1043.57	0.035736	3861.93
A6	27	10.4772E+030.0000E+00	10.4772E+030.0000E+00	0.4772E+03	0.28	1	0	1	0.054578	0.945422	1042.37	0.036039	4745.47
A6	28	10.5816E+030.0000E+00	10.5816E+030.0000E+00	0.5816E+03	0.28	1	0	1	0.054563	0.945437	1041.23	0.036328	5823.76
A6	29	10.7082E+030.0000E+00	10.7082E+030.0000E+00	0.7082E+03	0.28	1	0	1	0.054545	0.945455	1040.19	0.036597	7136.96
A6	30	10.8619E+030.0000E+00	10.8619E+030.0000E+00	0.8619E+03	0.28	1	0	1	0.054522	0.945478	1039.18	0.036858	8739.55
A6	31	10.1048E+040.0000E+00	10.1048E+040.0000E+00	0.1048E+04	0.28	1	0	1	0.054495	0.945505	1038.19	0.037116	10691.1
A6	32	10.1274E+040.0000E+00	10.1274E+040.0000E+00	0.1274E+04	0.28	1	0	1	0.054462	0.945538	1037.22	0.037372	13074.5
A6	33	10.1548E+040.0000E+00	10.1548E+040.0000E+00	0.1548E+04	0.28	1	0	1	0.054424	0.945576	1036.3	0.037615	15976.1
A6	34	10.1880E+040.0000E+00	10.1880E+040.0000E+00	0.1880E+04	0.28	1	0	1	0.054381	0.945619	1035.51	0.037829	19499
A6	35	10.2282E+040.0000E+00	10.2282E+040.0000E+00	0.2282E+04	0.28	1	0	1	0.054336	0.945664	1034.85	0.038004	23763.9
A6	36	10.2768E+040.0000E+00	10.2768E+040.0000E+00	0.2768E+04	0.28	1	0	1	0.054291	0.945709	1034.33	0.038145	28918.7
A6	37	10.3358E+040.0000E+00	10.3358E+040.0000E+00	0.3358E+04	0.28	1	0	1	0.054246	0.945754	1033.91	0.038259	35174.9
A6	38	10.4072E+040.0000E+00	10.4072E+040.0000E+00	0.4072E+04	0.28	1	0	1	0.054202	0.945798	1033.55	0.038357	42750.4
A6	39	10.4937E+040.0000E+00	10.4937E+040.0000E+00	0.4937E+04	0.28	1	0	1	0.054162	0.945838	1033.25	0.038439	51929.7
A6	40	10.5983E+040.0000E+00	10.5983E+040.0000E+00	0.5983E+04	0.28	1	0	1	0.054128	0.945872	1033.01	0.038505	63027.6
A6	41	10.7250E+040.0000E+00	10.7250E+040.0000E+00	0.7250E+04	0.28	1	0	1	0.0541	0.9459	1032.83	0.038554	76460.9
A6	42	10.8784E+040.0000E+00	10.8784E+040.0000E+00	0.8784E+04	0.28	1	0	1	0.054074	0.945926	1032.7	0.038589	92714
A6	43	10.1064E+050.0000E+00	10.1064E+050.0000E+00	0.1064E+05	0.28	1	0	1	0.054052	0.945948	1032.62	0.038613	112368
A6	44	10.1289E+050.0000E+00	10.1289E+050.0000E+00	0.1289E+05	0.28	1	0	1	0.054036	0.945964	1032.56	0.038628	136177
A6	45	10.1560E+050.0000E+00	10.1560E+050.0000E+00	0.1560E+05	0.28	1	0	1	0.054022	0.945978	1032.52	0.038639	164850
A6	46	10.1889E+050.0000E+00	10.1889E+050.0000E+00	0.1889E+05	0.28	1	0	1	0.054001	0.945999	1032.5	0.038645	199648
A6	47	10.2287E+050.0000E+00	10.2287E+050.0000E+00	0.2287E+05	0.28	1	0	1	0.053973	0.946027	1032.48	0.03865	241746
A6	48	10.2768E+050.0000E+00	10.2768E+050.0000E+00	0.2768E+05	0.28	1	0	1	0.053934	0.946066	1032.47	0.038652	292614
A6	49	10.3350E+050.0000E+00	10.3350E+050.0000E+00	0.3350E+05	0.28	1	0	1	0.053891	0.946109	1032.47	0.038653	354164
A6	50	10.4055E+050.0000E+00	10.4055E+050.0000E+00	0.4055E+05	0.28	1	0	1	0.053854	0.946146	1032.47	0.038653	428714
A6	51	10.4907E+050.0000E+00	10.4907E+050.0000E+00	0.4907E+05	0.28	1	0	1	0.053825	0.946175	1032.47	0.038653	518807
A6	52	10.5937E+050.0000E+00	10.5937E+050.0000E+00	0.5937E+05	0.28	1	0	1	0.053802	0.946198	1032.48	0.038652	627712
A6	53	10.7183E+050.0000E+00	10.7183E+050.0000E+00	0.7183E+05	0.28	1	0	1	0.053769	0.946231	1032.48	0.03865	759438
A6	54	10.8691E+050.0000E+00	10.8691E+050.0000E+00	0.8691E+05	0.28	1	0	1	0.053541	0.946459	1032.49	0.038649	919081
A6	55	10.1051E+060.0000E+00	10.1051E+060.0000E+00	0.1051E+06	0.28	1	0	1	0.053195	0.946805	1032.49	0.038648	1.11182e+06
A6	56	10.1272E+060.0000E+00	10.1272E+060.0000E+00	0.1272E+06	0.28	1	0	1	0.053182	0.946818	1032.49	0.038647	1.34559e+06
A6	57	10.1539E+060.0000E+00	10.1539E+060.0000E+00	0.1539E+06	0.28	1	0	1	0.05279	0.94721	1032.5	0.038646	1.62869e+06
A6	58	10.1861E+060.0000E+00	10.1861E+060.0000E+00	0.1861E+06	0.28	1	0	1	0.052709	0.947291	1032.5	0.038645	1.96957e+06
A6	59	10.2251E+060.0000E+00	10.2251E+060.0000E+00	0.2251E+06	0.28	1	0	1	0.052132	0.947868	1032.51	0.038644	2.38373e+06
A6	60	10.2723E+060.0000E+00	10.2723E+060.0000E+00	0.2723E+06	0.28	1	0	1	0.012237	0.987763	1032.51	0.038641	3.0047e+06
A6	61	10.3293E+060.0000E+00	10.3293E+060.0000E+00	0.3293E+06	0.28	1	0	1	0.052077	0.947923	1032.51	0.038644	3.48738e+06
A6	62	10.3983E+060.0000E+00	10.3983E+060.0000E+00	0.3983E+06	0.28	1	0	1	0.019125	0.980875	1032.51	0.038642	4.36451e+06
A6	63	10.4817E+060.0000E+00	10.4817E+060.0000E+00	0.4817E+06	0.28	1	0	1	0	1	1027.51	0.012561	1.74078e+06
A6	64	10.5826E+060.0000E+00	10.5826E+060.0000E+00	0.5826E+06	0.28	1	0	1	0.0045257	0.995474	1032.51	0.038641	6.4789e+06
A6	65	10.7046E+060.0000E+00	10.7046E+060.0000E+00	0.7046E+06	0.28	1	0	1	0.0062052	0.993795	1032.51	0.038641	7.8224e+06
A6	66	10.8521E+060.0000E+00	10.8521E+060.0000E+00	0.8521E+06	0.28	1	0	1	0.027926	0.972074	1032.51	0.038642	9.25341e+06
A6	67	10.1030E+070.0000E+00	10.1030E+070.0000E+00	0.1030E+07	0.28	1	0	1	0	1	1030.31	0.027194	8.08046e+06
A6	68	10.1246E+070.0000E+00	10.1246E+070.0000E+00	0.1246E+07	0.28	1	0	1	0	1	1025.97	0.0044664	1.59871e+06
A6	69	10.1507E+070.0000E+00	10.1507E+070.0000E+00	0.1507E+07	0.28	1	0	1	0	1	1026.74	0.008497	3.68127e+06
A6	70	10.1822E+070.0000E+00	10.1822E+070.0000E+00	0.1822E+07	0.28	1	0	1	0	1	1026.82	0.0089156	4.67037e+06
A6	71	10.2204E+070.0000E+00	10.2204E+070.0000E+00	0.2204E+07	0.28	1	0	1	0	1	1028.7	0.018796	1.19323e+07
A6	72	10.2665E+070.0000E+00	10.2665E+070.0000E+00	0.2665E+07	0.28	1	0	1	0	1	1025.58	0.0023904	1.82934e+06
A6	73	10.3222E+070.0000E+00	10.3222E+070.0000E+00	0.3222E+07	0.28	1	0	1	0	1	1025.61	0.0025438	2.35369e+06
A6	74	10.3896E+070.0000E+00	10.3896E+070.0000E+00	0.3896E+07	0.28	1	0	1	0	1	1025.54	0.0021759	2.43427e+06
A6	75	10.4711E+070.0000E+00	10.4711E+070.0000E+00	0.4711E+07	0.28	1	0	1	0	1	1025.6	0.0024929	3.37252e+06
A6	76	10.5697E+070.0000E+00	10.5697E+070.0000E+00	0.5697E+07	0.28	1	0	1	0	1	1025.22	0.00053306	871761
A6	77	10.6889E+070.0000E+00	10.6889E+070.0000E+00	0.6889E+07	0.28	1	0	1	0	1	1025.21	0.00043475	859739
A6	78	10.8330E+070.0000E+00	10.8330E+070.0000E+00	0.8330E+07	0.28	1	0	1	0	1	1025.19	0.00034337	821050
A6	79	10.1007E+080.0000E+00	10.1007E+080.0000E+00	0.1007E+08	0.28	1	0	1	0	1	1025.14	9.5482e-05	275989
A6	80	10.1218E+080.0000E+00	10.1218E+080.0000E+00	0.1218E+08	0.28	1	0	1	0	1	1025.13	4.695e-05	164142
A6	81	10.1473E+080.0000E+00	10.1473E+080.0000E+00	0.1473E+08	0.28	1	0	1	0	1	1025.13	3.0353e-05	128334
A6	82	10.1781E+080.0000E+00	10.1781E+080.0000E+00	0.1781E+08	0.28	1	0	1	0	1	1025.13	1.0777e-05	55093.3
A6	83	10.2153E+080.0000E+00	10.2153E+080.0000E+00	0.2153E+08	0.28	1	0	1	0	1	1025.13	1.7599e-06	10876
A6	84	10.2603E+080.0000E+00	10.2603E+080.0000E+00	0.2603E+08	0.28	1	0	1	0	1	1025.13	1.0808e-06	8075.26
A6	85	10.3148E+080.0000E+00	10.3148E+080.0000E+00	0.3148E+08	0.28	1	0	1	0	1	1025.13	5.8049e-07	5245.25
A6	86	10.3806E+080.0000E+00	10.3806E+080.0000E+00	0.3806E+08	0.28	1	0	1	0	1	1025.13	1.3842e-07	1512.18
A6	87	10.4602E+080.0000E+00	10.4602E+080.0000E+00	0.4602E+08	0.28	1	0	1	0	1	1025.13	6.6254e-11	0.875177
A6	88	10.5565E+080.0000E+00	10.5565E+080.0000E+00	0.5565E+08	0.28	1	0	1	0	1	1025.13	1.5652e-15	2.50018e-05
A6	89	10.6728E+080.0000E+00	10.6728E+080.0000E+00	0.6728E+08	0.28	1	0	1	0	1	1025.13	1.5083e-18	2.9128e-08
A6	90	10.8136E+080.0000E+00	10.8136E+080.0000E+00	0.8136E+08	0.28	1	0	1	0	1	1025.13	1.0844e-20	2.53243e-10
A6	91	10.9837E+080.0000E+00	10.9837E+080.0000E+00	0.9837E+08	0.28	1	0	1	0	1	1025.13	6.2836e-23	1.77422e-12
A6	92	10.1189E+090.0000E+00	10.1189E+090.0000E+00	0.1189E+09	0.28	1	0	1	0	1	1025.13	2.9415e-25	1.00389e-14
A6	93	10.1438E+090.0000E+00	10.1438E+090.0000E+00	0.1438E+09	0.28	1	0	1	0	1	1025.13	1.1137e-27	4.59689e-17
A6	94	10.1739E+090.0000E+00	10.1739E+090.0000E+00	0.1739E+09	0.28	1	0	1	0	1	1025.13	3.415e-30	1.70462e-19
A6	95	10.2103E+090.0000E+00	10.2103E+090.0000E+00	0.2103E+09	0.28	1	0	1	0	1	1025.13	8.4886e-33	5.12404e-22
A6	96	10.2542E+090.0000E+00	10.2542E+090.0000E+00	0.2542E+09	0.28	1	0	1	0	1	1025.13	1.7121e-35	1.24923e-24
A6	97	10.3074E+090.0000E+00	10.3074E+090.0000E+00	0.3074E+09	0.28	1	0	1	0	1	1025.13	2.8013e-38	2.47173e-27
A6	98	10.3717E+090.0000E+00	10.3717E+090.0000E+00	0.3717E+09	0.28	1	0	1	0	1	1025.13	3.7164e-41	3.96508e-30
A6	99	10.4494E+090.0000E+00	10.4494E+090.0000E+00	0.4494E+09	0.28	1	0	1	0	1	1025.13	3.993e-44	5.15074e-33
A61	0	10.5434E+090.0000E+00	10.5434E+090.0000E+00	0.5434E+09	0.28	1	0	1	0	1	1025.13	3.4729e-77	5.41688e-66
A7	1	10.1767E+000.0000E+00	10.1767E+000.0000E+00	0.1767E+00	0.28	1	0	1	0.054321	0.945679	1086.05	0.026695	1.35649
A7	2	10.6023E+000.0000E+00	10.6023E+000.0000E+00	0.6023E+00	0.28	1	0	1	0.054321	0.945679	1081.81	0.027456	4.73699
A7	3	10.1156E+010.0000E+00	10.1156E+010.0000E+00	0.1156E+01	0.28	1	0	1	0.054321	0.945679	1078.13	0.028137	9.28557
A7	4	10.1867E+010.0000E+00	10.1867E+010.0000E+00	0.1867E+01	0.28	1	0	1	0.054321	0.945679	1074.96	0.02874	15.273
A7	5	10.2774E+010.0000E+00	10.2774E+010.0000E+00	0.2774E+01	0.28	1	0	1	0.054321	0.945679	1072.1	0.029298	23.0718
A7	6	10.3922E+010.0000E+00	10.3922E+010.0000E+00	0.3922E+01	0.28	1	0	1	0.05432	0.94568	1069.44	0.02983	33.1299
A7	7	10.5367E+010.0000E+00	10.5367E+010.0000E+00	0.5367E+01	0.28	1	0	1	0.05432	0.94568	1066.9	0.030349	46.0153
A7	8	10.7177E+010.0000E+00	10.7177E+010.0000E+00	0.7177E+01	0.28	1	0	1	0.05432	0.94568	1064.47	0.030855	62.4172
A7	9	10.9433E+010.0000E+00	10.9433E+010.0000E+00	0.9433E+01	0.28	1	0	1	0.05432	0.94568	1062.18	0.031341	83.1502
A7	10	10.1224E+020.0000E+00	10.1224E+020.0000E+00	0.1224E+02	0.28	1	0	1	0.054319	0.945681	1060.06	0.031799	109.252
A7	11	10.1571E+020.0000E+00	10.1571E+020.0000E+00	0.1571E+02	0.28	1	0	1	0.054319	0.945681	1058.14	0.032221	141.828
A7	12	10.2000E+020.0000E+00	10.2000E+020.0000E+00	0.2000E+02	0.28	1	0	1	0.054317	0.945683	1056.45	0.0326	182.39
A7	13	10.2528E+020.0000E+00	10.2528E+020.0000E+00	0.2528E+02	0.28	1	0	1	0.054315	0.945685	1055	0.032927	232.534
A7	14	10.3178E+020.0000E+00	10.3178E+020.0000E+00	0.3178E+02	0.28	1	0	1	0.054312	0.945688	1053.8	0.033201	294.421
A7	15	10.3976E+020.0000E+00	10.3976E+020.0000E+00	0.3976E+02	0.28	1	0	1	0.054307	0.945693	1052.82	0.033428	370.526
A7	16	10.4955E+020.0000E+00	10.4955E+020.0000E+00	0.4955E+02	0.28	1	0	1	0.054302	0.945698	1051.97	0.033624	464.095
A7	17	10.6152E+020.0000E+00	10.6152E+020.0000E+00	0.6152E+02	0.28	1	0	1	0.054296	0.945704	1051.22	0.033802	578.849
A7	18	10.7616E+020.0000E+00	10.7616E+020.0000E+00	0.7616E+02	0.28	1	0	1	0.054289	0.945711	1050.5	0.03397	719.673
A7	19	10.9404E+020.0000E+00	10.9404E+020.0000E+00	0.9404E+02	0.28	1	0	1	0.054282	0.945718	1049.82	0.03413	892.244
A7	20	10.1159E+030.0000E+00	10.1159E+030.0000E+00	0.1159E+03	0.28	1	0	1	0.054275	0.945725	1049.2	0.034279	1103.81
A7	21	10.1424E+030.0000E+00	10.1424E+030.0000E+00	0.1424E+03	0.28	1	0	1	0.054267	0.945733	1048.62	0.034417	1360.9
A7	22	10.1748E+030.0000E+00	10.1748E+030.0000E+00	0.1748E+03	0.28	1	0	1	0.054259	0.945741	1048.05	0.034554	1676.3
A7	23	10.2142E+030.0000E+00	10.2142E+030.0000E+00	0.2142E+03	0.28	1	0	1	0.054252	0.945748	1047.42	0.034706	2061.95
A7	24	10.2622E+030.0000E+00	10.2622E+030.0000E+00	0.2622E+03	0.28	1	0	1	0.054246	0.945754	1046.67	0.034889	2535.52
A7	25	10.3204E+030.0000E+00	10.3204E+030.0000E+00	0.3204E+03	0.28	1	0	1	0.054239	0.945761	1045.76	0.035111	3115.35
A7	26	10.3912E+030.0000E+00	10.3912E+030.0000E+00	0.3912E+03	0.28	1	0	1	0.054232	0.945768	1044.75	0.035361	3827.18
A7	27	10.4772E+030.0000E+00	10.4772E+030.0000E+00	0.4772E+03	0.28	1	0	1	0.054223	0.945777	1043.71	0.035618	4697.82
A7	28	10.5816E+030.0000E+00	10.5816E+030.0000E+00	0.5816E+03	0.28	1	0	1	0.054211	0.945789	1042.69	0.035876	5761.5
A7	29	10.7082E+030.0000E+00	10.7082E+030.0000E+00	0.7082E+03	0.28	1	0	1	0.054195	0.945805	1041.68	0.036131	7058.78
A7	30	10.8619E+030.0000E+00	10.8619E+030.0000E+00	0.8619E+03	0.28	1	0	1	0.054174	0.945826	1040.68	0.036385	8643.02
A7	31	10.1048E+040.0000E+00	10.1048E+040.0000E+00	0.1048E+04	0.28	1	0	1	0.054148	0.945852	1039.67	0.036645	10574.3
A7	32	10.1274E+040.0000E+00	10.1274E+040.0000E+00	0.1274E+04	0.28	1	0	1	0.054116	0.945884	1038.65	0.03691	12935.4
A7	33	10.1548E+040.0000E+00	10.1548E+040.0000E+00	0.1548E+04	0.28	1	0	1	0.054077	0.945923	1037.64	0.037175	15815.5
A7	34	10.1880E+040.0000E+00	10.1880E+040.0000E+00	0.1880E+04	0.28	1	0	1	0.054034	0.945966	1036.68	0.037429	19321.7
A7	35	10.2282E+040.0000E+00	10.2282E+040.0000E+00	0.2282E+04	0.28	1	0	1	0.053988	0.946012	1035.78	0.037667	23583
A7	36	10.2768E+040.0000E+00	10.2768E+040.0000E+00	0.2768E+04	0.28	1	0	1	0.053942	0.946058	1034.95	0.037889	28752.4
A7	37	10.3358E+040.0000E+00	10.3358E+040.0000E+00	0.3358E+04	0.28	1	0	1	0.053896	0.946104	1034.2	0.038092	35044.2
A7	38	10.4072E+040.0000E+00	10.4072E+040.0000E+00	0.4072E+04	0.28	1	0	1	0.053853	0.946147	1033.61	0.038252	42651.6
A7	39	10.4937E+040.0000E+00	10.4937E+040.0000E+00	0.4937E+04	0.28	1	0	1	0.053813	0.946187	1033.23	0.038354	51832.9
A7	40	10.5983E+040.0000E+00	10.5983E+040.0000E+00	0.5983E+04	0.28	1	0	1	0.053778	0.946222	1033.01	0.038415	62903.6
A7	41	10.7250E+040.0000E+00	10.7250E+040.0000E+00	0.7250E+04	0.28	1	0	1	0.053746	0.946254	1032.86	0.038455	76295.3
A7	42	10.8784E+040.0000E+00	10.8784E+040.0000E+00	0.8784E+04	0.28	1	0	1	0.053717	0.946283	1032.73	0.03849	92513.7
A7	43	10.1064E+050.0000E+00	10.1064E+050.0000E+00	0.1064E+05	0.28	1	0	1	0.053694	0.946306	1032.62	0.038522	112145
A7	44	10.1289E+050.0000E+00	10.1289E+050.0000E+00	0.1289E+05	0.28	1	0	1	0.053676	0.946324	1032.52	0.038548	135941
A7	45	10.1560E+050.0000E+00	10.1560E+050.0000E+00	0.1560E+05	0.28	1	0	1	0.053661	0.946339	1032.44	0.038569	164601
A7	46	10.1889E+050.0000E+00	10.1889E+050.0000E+00	0.1889E+05	0.28	1	0	1	0.05364	0.94636	1032.39	0.038585	199392
A7	47	10.2287E+050.0000E+00	10.2287E+050.0000E+00	0.2287E+05	0.28	1	0	1	0.05361	0.94639	1032.34	0.038598	241480
A7	48	10.2768E+050.0000E+00	10.2768E+050.0000E+00	0.2768E+05	0.28	1	0	1	0.053568	0.946432	1032.29	0.03861	292358
A7	49	10.3350E+050.0000E+00	10.3350E+050.0000E+00	0.3350E+05	0.28	1	0	1	0.053521	0.946479	1032.26	0.03862	353928
A7	50	10.4055E+050.0000E+00	10.4055E+050.0000E+00	0.4055E+05	0.28	1	0	1	0.05348	0.94652	1032.24	0.038626	428488
A7	51	10.4907E+050.0000E+00	10.4907E+050.0000E+00	0.4907E+05	0.28	1	0	1	0.053446	0.946554	1032.23	0.038628	518559
A7	52	10.5937E+050.0000E+00	10.5937E+050.0000E+00	0.5937E+05	0.28	1	0	1	0.053421	0.946579	1032.23	0.038629	627440
A7	53	10.7183E+050.0000E+00	10.7183E+050.0000E+00	0.7183E+05	0.28	1	0	1	0.053384	0.946616	1032.23	0.038629	759150
A7	54	10.8691E+050.0000E+00	10.8691E+050.0000E+00	0.8691E+05	0.28	1	0	1	0.053109	0.946891	1032.23	0.038628	918769
A7	55	10.1051E+060.0000E+00	10.1051E+060.0000E+00	0.1051E+06	0.28	1	0	1	0.05268	0.94732	1032.23	0.038628	1.11157e+06
A7	56	10.1272E+060.0000E+00	10.1272E+060.0000E+00	0.1272E+06	0.28	1	0	1	0.052669	0.947331	1032.23	0.038627	1.34529e+06
A7	57	10.1539E+060.0000E+00	10.1539E+060.0000E+00	0.1539E+06	0.28	1	0	1	0.052103	0.947897	1032.23	0.038627	1.62864e+06
A7	58	10.1861E+060.0000E+00	10.1861E+060.0000E+00	0.1861E+06	0.28	1	0	1	0.052031	0.947969	1032.24	0.038627	1.96956e+06
A7	59	10.2251E+060.0000E+00	10.2251E+060.0000E+00	0.2251E+06	0.28	1	0	1	0.01326	0.98674	1032.24	0.038624	2.47956e+06
A7	60	10.2723E+060.0000E+00	10.2723E+060.0000E+00	0.2723E+06	0.28	1	0	1	0	1	1027.34	0.013045	1.0218e+06
A7	61	10.3293E+060.0000E+00	10.3293E+060.0000E+00	0.3293E+06	0.28	1	0	1	0.025717	0.974283	1032.24	0.038625	3.58166e+06
A7	62	10.3983E+060.0000E+00	10.3983E+060.0000E+00	0.3983E+06	0.28	1	0	1	0	1	1030.28	0.028429	3.26652e+06
A7	63	10.4817E+060.0000E+00	10.4817E+060.0000E+00	0.4817E+06	0.28	1	0	1	0	1	1025.94	0.0056937	787864
A7	64	10.5826E+060.0000E+00	10.5826E+060.0000E+00	0.5826E+06	0.28	1	0	1	0	1	1026.18	0.0069337	1.16069e+06
A7	65	10.7046E+060.0000E+00	10.7046E+060.0000E+00	0.7046E+06	0.28	1	0	1	0	1	1026.43	0.0082542	1.67149e+06
A7	66	10.8521E+060.0000E+00	10.8521E+060.0000E+00	0.8521E+06	0.28	1	0	1	0	1	1027.52	0.013972	3.42529e+06
A7	67	10.1030E+070.0000E+00	10.1030E+070.0000E+00	0.1030E+07	0.28	1	0	1	0	1	1028.99	0.021667	6.42991e+06
A7	68	10.1246E+070.0000E+00	10.1246E+070.0000E+00	0.1246E+07	0.28	1	0	1	0	1	1025.17	0.0016466	588925
A7	69	10.1507E+070.0000E+00	10.1507E+070.0000E+00	0.1507E+07	0.28	1	0	1	0	1	1025.3	0.0023344	1.00994e+06
A7	70	10.1822E+070.0000E+00	10.1822E+070.0000E+00	0.1822E+07	0.28	1	0	1	0	1	1025.32	0.0024112	1.26124e+06
A7	71	10.2204E+070.0000E+00	10.2204E+070.0000E+00	0.2204E+07	0.28	1	0	1	0	1	1026.14	0.0067299	4.26172e+06
A7	72	10.2665E+070.0000E+00	10.2665E+070.0000E+00	0.2665E+07	0.28	1	0	1	0	1	1024.96	0.00053103	406145
A7	73	10.3222E+070.0000E+00	10.3222E+070.0000E+00	0.3222E+07	0.28	1	0	1	0	1	1024.95	0.00048406	447595
A7	74	10.3896E+070.0000E+00	10.3896E+070.0000E+00	0.3896E+07	0.28	1	0	1	0	1	1024.93	0.00036439	407416
A7	75	10.4711E+070.0000E+00	10.4711E+070.0000E+00	0.4711E+07	0.28	1	0	1	0	1	1024.94	0.00039126	528975
A7	76	10.5697E+070.0000E+00	10.5697E+070.0000E+00	0.5697E+07	0.28	1	0	1	0	1	1024.88	7.3805e-05	120660
A7	77	10.6889E+070.0000E+00	10.6889E+070.0000E+00	0.6889E+07	0.28	1	0	1	0	1	1024.87	5.2663e-05	104109
A7	78	10.8330E+070.0000E+00	10.8330E+070.0000E+00	0.8330E+07	0.28	1	0	1	0	1	1024.87	3.6811e-05	87993.3
A7	79	10.1007E+080.0000E+00	10.1007E+080.0000E+00	0.1007E+08	0.28	1	0	1	0	1	1024.86	8.932e-06	25810.8
A7	80	10.1218E+080.0000E+00	10.1218E+080.0000E+00	0.1218E+08	0.28	1	0	1	0	1	1024.86	3.9025e-06	13639.9
A7	81	10.1473E+080.0000E+00	10.1473E+080.0000E+00	0.1473E+08	0.28	1	0	1	0	1	1024.86	2.2551e-06	9532.16
A7	82	10.1781E+080.0000E+00	10.1781E+080.0000E+00	0.1781E+08	0.28	1	0	1	0	1	1024.86	6.7395e-07	3444.4
A7	83	10.2153E+080.0000E+00	10.2153E+080.0000E+00	0.2153E+08	0.28	1	0	1	0	1	1024.86	8.9255e-08	551.441
A7	84	10.2603E+080.0000E+00	10.2603E+080.0000E+00	0.2603E+08	0.28	1	0	1	0	1	1024.86	4.0288e-08	300.935
A7	85	10.3148E+080.0000E+00	10.3148E+080.0000E+00	0.3148E+08	0.28	1	0	1	0	1	1024.86	1.8602e-08	168.042
A7	86	10.3806E+080.0000E+00	10.3806E+080.0000E+00	0.3806E+08	0.28	1	0	1	0	1	1024.86	3.2287e-09	35.263
A7	87	10.4602E+080.0000E+00	10.4602E+080.0000E+00	0.4602E+08	0.28	1	0	1	0	1	1024.86	4.5145e-13	0.00596182
A7	88	10.5565E+080.0000E+00	10.5565E+080.0000E+00	0.5565E+08	0.28	1	0	1	0	1	1024.86	1.6503e-17	2.63542e-07
A7	89	10.6728E+080.0000E+00	10.6728E+080.0000E+00	0.6728E+08	0.28	1	0	1	0	1	1024.86	9.4169e-20	1.81809e-09
A7	90	10.8136E+080.0000E+00	10.8136E+080.0000E+00	0.8136E+08	0.28	1	0	1	0	1	1024.86	6.8766e-22	1.60549e-11
A7	91	10.9837E+080.0000E+00	10.9837E+080.0000E+00	0.9837E+08	0.28	1	0	1	0	1	1024.86	4.046e-24	1.14212e-13
A7	92	10.1189E+090.0000E+00	10.1189E+090.0000E+00	0.1189E+09	0.28	1	0	1	0	1	1024.86	1.9227e-26	6.56018e-16
A7	93	10.1438E+090.0000E+00	10.1438E+090.0000E+00	0.1438E+09	0.28	1	0	1	0	1	1024.86	7.3876e-29	3.04849e-18
A7	94	10.1739E+090.0000E+00	10.1739E+090.0000E+00	0.1739E+09	0.28	1	0	1	0	1	1024.86	2.2984e-31	1.14696e-20
A7	95	10.2103E+090.0000E+00	10.2103E+090.0000E+00	0.2103E+09	0.28	1	0	1	0	1	1024.86	5.7949e-34	3.4971e-23
A7	96	10.2542E+090.0000E+00	10.2542E+090.0000E+00	0.2542E+09	0.28	1	0	1	0	1	1024.86	1.1853e-36	8.64622e-26
A7	97	10.3074E+090.0000E+00	10.3074E+090.0000E+00	0.3074E+09	0.28	1	0	1	0	1	1024.86	1.9661e-39	1.73433e-28
A7	98	10.3717E+090.0000E+00	10.3717E+090.0000E+00	0.3717E+09	0.28	1	0	1	0	1	1024.86	2.6438e-42	2.81997e-31
A7	99	10.4494E+090.0000E+00	10.4494E+090.0000E+00	0.4494E+09	0.28	1	0	1	0	1	1024.86	2.8786e-45	3.71225e-34
A71	0	10.5434E+090.0000E+00	10.5434E+090.0000E+00	0.5434E+09	0.28	1	0	1	0	1	1024.86	2.5367e-78	3.95559e-67
A8	1	10.1767E+000.0000E+00	10.1767E+000.0000E+00	0.1767E+00	0.28	1	0	1	0.053881	0.946119	1084.47	0.026924	1.36678
A8	2	10.6023E+000.0000E+00	10.6023E+000.0000E+00	0.6023E+00	0.28	1	0	1	0.053881	0.946119	1080.49	0.027645	4.766
A8	3	10.1156E+010.0000E+00	10.1156E+010.0000E+00	0.1156E+01	0.28	1	0	1	0.053881	0.946119	1077.1	0.028277	9.32719
A8	4	10.1867E+010.0000E+00	10.1867E+010.0000E+00	0.1867E+01	0.28	1	0	1	0.053882	0.946118	1074.18	0.028834	15.319
A8	5	10.2774E+010.0000E+00	10.2774E+010.0000E+00	0.2774E+01	0.28	1	0	1	0.053883	0.946117	1071.58	0.029343	23.1067
A8	6	10.3922E+010.0000E+00	10.3922E+010.0000E+00	0.3922E+01	0.28	1	0	1	0.053884	0.946116	1069.17	0.029824	33.1301
A8	7	10.5367E+010.0000E+00	10.5367E+010.0000E+00	0.5367E+01	0.28	1	0	1	0.053886	0.946114	1066.91	0.030284	45.9382
A8	8	10.7177E+010.0000E+00	10.7177E+010.0000E+00	0.7177E+01	0.28	1	0	1	0.053888	0.946112	1064.77	0.030729	62.2082
A8	9	10.9433E+010.0000E+00	10.9433E+010.0000E+00	0.9433E+01	0.28	1	0	1	0.05389	0.94611	1062.75	0.031155	82.7386
A8	10	10.1224E+020.0000E+00	10.1224E+020.0000E+00	0.1224E+02	0.28	1	0	1	0.053892	0.946108	1060.88	0.031555	108.546
A8	11	10.1571E+020.0000E+00	10.1571E+020.0000E+00	0.1571E+02	0.28	1	0	1	0.053893	0.946107	1059.18	0.031926	140.731
A8	12	10.2000E+020.0000E+00	10.2000E+020.0000E+00	0.2000E+02	0.28	1	0	1	0.053893	0.946107	1057.66	0.032261	180.781
A8	13	10.2528E+020.0000E+00	10.2528E+020.0000E+00	0.2528E+02	0.28	1	0	1	0.053892	0.946108	1056.33	0.032556	230.307
A8	14	10.3178E+020.0000E+00	10.3178E+020.0000E+00	0.3178E+02	0.28	1	0	1	0.05389	0.94611	1055.21	0.03281	291.473
A8	15	10.3976E+020.0000E+00	10.3976E+020.0000E+00	0.3976E+02	0.28	1	0	1	0.053886	0.946114	1054.26	0.033026	366.734
A8	16	10.4955E+020.0000E+00	10.4955E+020.0000E+00	0.4955E+02	0.28	1	0	1	0.053882	0.946118	1053.44	0.033213	459.267
A8	17	10.6152E+020.0000E+00	10.6152E+020.0000E+00	0.6152E+02	0.28	1	0	1	0.053876	0.946124	1052.72	0.033379	572.676
A8	18	10.7616E+020.0000E+00	10.7616E+020.0000E+00	0.7616E+02	0.28	1	0	1	0.05387	0.94613	1052.05	0.033535	711.82
A8	19	10.9404E+020.0000E+00	10.9404E+020.0000E+00	0.9404E+02	0.28	1	0	1	0.053864	0.946136	1051.41	0.033684	882.308
A8	20	10.1159E+030.0000E+00	10.1159E+030.0000E+00	0.1159E+03	0.28	1	0	1	0.053857	0.946143	1050.8	0.033826	1091.36
A8	21	10.1424E+030.0000E+00	10.1424E+030.0000E+00	0.1424E+03	0.28	1	0	1	0.053851	0.946149	1050.22	0.033962	1345.55
A8	22	10.1748E+030.0000E+00	10.1748E+030.0000E+00	0.1748E+03	0.28	1	0	1	0.053845	0.946155	1049.66	0.034096	1657.35
A8	23	10.2142E+030.0000E+00	10.2142E+030.0000E+00	0.2142E+03	0.28	1	0	1	0.05384	0.94616	1049.07	0.034236	2038.12
A8	24	10.2622E+030.0000E+00	10.2622E+030.0000E+00	0.2622E+03	0.28	1	0	1	0.053835	0.946165	1048.43	0.034389	2504.47
A8	25	10.3204E+030.0000E+00	10.3204E+030.0000E+00	0.3204E+03	0.28	1	0	1	0.053831	0.946169	1047.71	0.034561	3073.6
A8	26	10.3912E+030.0000E+00	10.3912E+030.0000E+00	0.3912E+03	0.28	1	0	1	0.053826	0.946174	1046.93	0.034751	3770.62
A8	27	10.4772E+030.0000E+00	10.4772E+030.0000E+00	0.4772E+03	0.28	1	0	1	0.053819	0.946181	1046.1	0.034951	4622.38
A8	28	10.5816E+030.0000E+00	10.5816E+030.0000E+00	0.5816E+03	0.28	1	0	1	0.053809	0.946191	1045.26	0.035157	5662.36
A8	29	10.7082E+030.0000E+00	10.7082E+030.0000E+00	0.7082E+03	0.28	1	0	1	0.053795	0.946205	1044.42	0.035365	6930.24
A8	30	10.8619E+030.0000E+00	10.8619E+030.0000E+00	0.8619E+03	0.28	1	0	1	0.053776	0.946224	1043.57	0.035575	8477.65
A8	31	10.1048E+040.0000E+00	10.1048E+040.0000E+00	0.1048E+04	0.28	1	0	1	0.053751	0.946249	1042.72	0.035789	10362
A8	32	10.1274E+040.0000E+00	10.1274E+040.0000E+00	0.1274E+04	0.28	1	0	1	0.05372	0.94628	1041.86	0.036005	12662.5
A8	33	10.1548E+040.0000E+00	10.1548E+040.0000E+00	0.1548E+04	0.28	1	0	1	0.053681	0.946319	1041.01	0.03622	15465.7
A8	34	10.1880E+040.0000E+00	10.1880E+040.0000E+00	0.1880E+04	0.28	1	0	1	0.053637	0.946363	1040.2	0.036429	18877.2
A8	35	10.2282E+040.0000E+00	10.2282E+040.0000E+00	0.2282E+04	0.28	1	0	1	0.053591	0.946409	1039.42	0.036627	23022.1
A8	36	10.2768E+040.0000E+00	10.2768E+040.0000E+00	0.2768E+04	0.28	1	0	1	0.053544	0.946456	1038.71	0.036813	28049.2
A8	37	10.3358E+040.0000E+00	10.3358E+040.0000E+00	0.3358E+04	0.28	1	0	1	0.053499	0.946501	1038.05	0.036984	34165.8
A8	38	10.4072E+040.0000E+00	10.4072E+040.0000E+00	0.4072E+04	0.28	1	0	1	0.053457	0.946543	1037.44	0.037143	41585.9
A8	39	10.4937E+040.0000E+00	10.4937E+040.0000E+00	0.4937E+04	0.28	1	0	1	0.053419	0.946581	1036.82	0.037306	50612.9
A8	40	10.5983E+040.0000E+00	10.5983E+040.0000E+00	0.5983E+04	0.28	1	0	1	0.053385	0.946615	1036.06	0.037506	61622
A8	41	10.7250E+040.0000E+00	10.7250E+040.0000E+00	0.7250E+04	0.28	1	0	1	0.053353	0.946647	1035.02	0.037785	75154
A8	42	10.8784E+040.0000E+00	10.8784E+040.0000E+00	0.8784E+04	0.28	1	0	1	0.053323	0.946677	1033.82	0.038108	91730.4
A8	43	10.1064E+050.0000E+00	10.1064E+050.0000E+00	0.1064E+05	0.28	1	0	1	0.053298	0.946702	1033.18	0.038279	111545
A8	44	10.1289E+050.0000E+00	10.1289E+050.0000E+00	0.1289E+05	0.28	1	0	1	0.053278	0.946722	1033.04	0.038317	135251
A8	45	10.1560E+050.0000E+00	10.1560E+050.0000E+00	0.1560E+05	0.28	1	0	1	0.053262	0.946738	1032.93	0.038348	163805
A8	46	10.1889E+050.0000E+00	10.1889E+050.0000E+00	0.1889E+05	0.28	1	0	1	0.053241	0.946759	1032.79	0.038387	198530
A8	47	10.2287E+050.0000E+00	10.2287E+050.0000E+00	0.2287E+05	0.28	1	0	1	0.053211	0.946789	1032.64	0.038429	240594
A8	48	10.2768E+050.0000E+00	10.2768E+050.0000E+00	0.2768E+05	0.28	1	0	1	0.053167	0.946833	1032.41	0.038489	291599
A8	49	10.3350E+050.0000E+00	10.3350E+050.0000E+00	0.3350E+05	0.28	1	0	1	0.053116	0.946884	1032.21	0.038544	353366
A8	50	10.4055E+050.0000E+00	10.4055E+050.0000E+00	0.4055E+05	0.28	1	0	1	0.053069	0.946931	1032.1	0.038576	428062
A8	51	10.4907E+050.0000E+00	10.4907E+050.0000E+00	0.4907E+05	0.28	1	0	1	0.053028	0.946972	1032.05	0.03859	518187
A8	52	10.5937E+050.0000E+00	10.5937E+050.0000E+00	0.5937E+05	0.28	1	0	1	0.052997	0.947003	1032.01	0.038601	627132
A8	53	10.7183E+050.0000E+00	10.7183E+050.0000E+00	0.7183E+05	0.28	1	0	1	0.052953	0.947047	1031.98	0.038609	758919
A8	54	10.8691E+050.0000E+00	10.8691E+050.0000E+00	0.8691E+05	0.28	1	0	1	0.052603	0.947397	1031.96	0.038613	918663
A8	55	10.1051E+060.0000E+00	10.1051E+060.0000E+00	0.1051E+06	0.28	1	0	1	0.052015	0.947985	1031.96	0.038613	1.11163e+06
A8	56	10.1272E+060.0000E+00	10.1272E+060.0000E+00	0.1272E+06	0.28	1	0	1	0.052007	0.947993	1031.96	0.038613	1.34539e+06
A8	57	10.1539E+060.0000E+00	10.1539E+060.0000E+00	0.1539E+06	0.28	1	0	1	0.04838	0.95162	1031.97	0.038612	1.63399e+06
A8	58	10.1861E+060.0000E+00	10.1861E+060.0000E+00	0.1861E+06	0.28	1	0	1	0	1	1030.15	0.029141	1.56426e+06
A8	59	10.2251E+060.0000E+00	10.2251E+060.0000E+00	0.2251E+06	0.28	1	0	1	0	1	1028.7	0.021584	1.39944e+06
A8	60	10.2723E+060.0000E+00	10.2723E+060.0000E+00	0.2723E+06	0.28	1	0	1	0	1	1026.61	0.010581	828205
A8	61	10.3293E+060.0000E+00	10.3293E+060.0000E+00	0.3293E+06	0.28	1	0	1	0	1	1029.51	0.025795	2.44859e+06
A8	62	10.3983E+060.0000E+00	10.3983E+060.0000E+00	0.3983E+06	0.28	1	0	1	0	1	1029.61	0.026318	3.022e+06
A8	63	10.4817E+060.0000E+00	10.4817E+060.0000E+00	0.4817E+06	0.28	1	0	1	0	1	1025.79	0.0062971	871232
A8	64	10.5826E+060.0000E+00	10.5826E+060.0000E+00	0.5826E+06	0.28	1	0	1	0	1	1024.99	0.002095	350294
A8	65	10.7046E+060.0000E+00	10.7046E+060.0000E+00	0.7046E+06	0.28	1	0	1	0	1	1025.04	0.0023332	471839
A8	66	10.8521E+060.0000E+00	10.8521E+060.0000E+00	0.8521E+06	0.28	1	0	1	0	1	1025.19	0.0031483	770068
A8	67	10.1030E+070.0000E+00	10.1030E+070.0000E+00	0.1030E+07	0.28	1	0	1	0	1	1027.17	0.013534	4.00926e+06
A8	68	10.1246E+070.0000E+00	10.1246E+070.0000E+00	0.1246E+07	0.28	1	0	1	0	1	1024.83	0.0012156	434629
A8	69	10.1507E+070.0000E+00	10.1507E+070.0000E+00	0.1507E+07	0.28	1	0	1	0	1	1024.68	0.00045245	195628
A8	70	10.1822E+070.0000E+00	10.1822E+070.0000E+00	0.1822E+07	0.28	1	0	1	0	1	1024.68	0.0004317	225671
A8	71	10.2204E+070.0000E+00	10.2204E+070.0000E+00	0.2204E+07	0.28	1	0	1	0	1	1024.88	0.0014987	947889
A8	72	10.2665E+070.0000E+00	10.2665E+070.0000E+00	0.2665E+07	0.28	1	0	1	0	1	1024.61	8.5913e-05	65686
A8	73	10.3222E+070.0000E+00	10.3222E+070.0000E+00	0.3222E+07	0.28	1	0	1	0	1	1024.61	6.424e-05	59381
A8	74	10.3896E+070.0000E+00	10.3896E+070.0000E+00	0.3896E+07	0.28	1	0	1	0	1	1024.61	4.2425e-05	47419.5
A8	75	10.4711E+070.0000E+00	10.4711E+070.0000E+00	0.4711E+07	0.28	1	0	1	0	1	1024.61	4.0243e-05	54390.1
A8	76	10.5697E+070.0000E+00	10.5697E+070.0000E+00	0.5697E+07	0.28	1	0	1	0	1	1024.6	7.2023e-06	11771.4
A8	77	10.6889E+070.0000E+00	10.6889E+070.0000E+00	0.6889E+07	0.28	1	0	1	0	1	1024.6	4.5271e-06	8947.23
A8	78	10.8330E+070.0000E+00	10.8330E+070.0000E+00	0.8330E+07	0.28	1	0	1	0	1	1024.6	2.81e-06	6715.27
A8	79	10.1007E+080.0000E+00	10.1007E+080.0000E+00	0.1007E+08	0.28	1	0	1	0	1	1024.6	6.0494e-07	1747.65
A8	80	10.1218E+080.0000E+00	10.1218E+080.0000E+00	0.1218E+08	0.28	1	0	1	0	1	1024.6	2.3513e-07	821.614
A8	81	10.1473E+080.0000E+00	10.1473E+080.0000E+00	0.1473E+08	0.28	1	0	1	0	1	1024.6	1.23e-07	519.781
A8	82	10.1781E+080.0000E+00	10.1781E+080.0000E+00	0.1781E+08	0.28	1	0	1	0	1	1024.6	3.131e-08	159.978
A8	83	10.2153E+080.0000E+00	10.2153E+080.0000E+00	0.2153E+08	0.28	1	0	1	0	1	1024.6	3.4737e-09	21.456
A8	84	10.2603E+080.0000E+00	10.2603E+080.0000E+00	0.2603E+08	0.28	1	0	1	0	1	1024.6	1.0377e-09	7.74923
A8	85	10.3148E+080.0000E+00	10.3148E+080.0000E+00	0.3148E+08	0.28	1	0	1	0	1	1024.6	3.9663e-10	3.58206
A8	86	10.3806E+080.0000E+00	10.3806E+080.0000E+00	0.3806E+08	0.28	1	0	1	0	1	1024.6	4.9879e-11	0.544627
A8	87	10.4602E+080.0000E+00	10.4602E+080.0000E+00	0.4602E+08	0.28	1	0	1	0	1	1024.6	2.2592e-15	2.98273e-05
A8	88	10.5565E+080.0000E+00	10.5565E+080.0000E+00	0.5565E+08	0.28	1	0	1	0	1	1024.6	5.3386e-19	8.52324e-09
A8	89	10.6728E+080.0000E+00	10.6728E+080.0000E+00	0.6728E+08	0.28	1	0	1	0	1	1024.6	4.7688e-21	9.20465e-11
A8	90	10.8136E+080.0000E+00	10.8136E+080.0000E+00	0.8136E+08	0.28	1	0	1	0	1	1024.6	3.5421e-23	8.26769e-13
A8	91	10.9837E+080.0000E+00	10.9837E+080.0000E+00	0.9837E+08	0.28	1	0	1	0	1	1024.6	2.119e-25	5.98007e-15
A8	92	10.1189E+090.0000E+00	10.1189E+090.0000E+00	0.1189E+09	0.28	1	0	1	0	1	1024.6	1.0234e-27	3.49092e-17
A8	93	10.1438E+090.0000E+00	10.1438E+090.0000E+00	0.1438E+09	0.28	1	0	1	0	1	1024.6	3.9944e-30	1.64787e-19
A8	94	10.1739E+090.0000E+00	10.1739E+090.0000E+00	0.1739E+09	0.28	1	0	1	0	1	1024.6	1.2618e-32	6.2951e-22
A8	95	10.2103E+090.0000E+00	10.2103E+090.0000E+00	0.2103E+09	0.28	1	0	1	0	1	1024.6	3.229e-35	1.94814e-24
A8	96	10.2542E+090.0000E+00	10.2542E+090.0000E+00	0.2542E+09	0.28	1	0	1	0	1	1024.6	6.7005e-38	4.88647e-27
A8	97	10.3074E+090.0000E+00	10.3074E+090.0000E+00	0.3074E+09	0.28	1	0	1	0	1	1024.6	1.1271e-40	9.93982e-30
A8	98	10.3717E+090.0000E+00	10.3717E+090.0000E+00	0.3717E+09	0.28	1	0	1	0	1	1024.6	1.5365e-43	1.63847e-32
A8	99	10.4494E+090.0000E+00	10.4494E+090.0000E+00	0.4494E+09	0.28	1	0	1	0	1	1024.6	1.6952e-46	2.18558e-35
A81	0	10.5434E+090.0000E+00	10.5434E+090.0000E+00	0.5434E+09	0.28	1	0	1	0	1	1024.6	1.5133e-79	2.35916e-68
A9	1	10.1767E+000.0000E+00	10.1767E+000.0000E+00	0.1767E+00	0.28	1	0	1	0.05336	0.94664	1082.95	0.027147	1.37692
A9	2	10.6023E+000.0000E+00	10.6023E+000.0000E+00	0.6023E+00	0.28	1	0	1	0.053361	0.946639	1079.37	0.0278	4.79039
A9	3	10.1156E+010.0000E+00	10.1156E+010.0000E+00	0.1156E+01	0.28	1	0	1	0.053362	0.946638	1076.4	0.028356	9.3523
A9	4	10.1867E+010.0000E+00	10.1867E+010.0000E+00	0.1867E+01	0.28	1	0	1	0.053365	0.946635	1073.85	0.028844	15.3279
A9	5	10.2774E+010.0000E+00	10.2774E+010.0000E+00	0.2774E+01	0.28	1	0	1	0.053368	0.946632	1071.58	0.029286	23.0744
A9	6	10.3922E+010.0000E+00	10.3922E+010.0000E+00	0.3922E+01	0.28	1	0	1	0.053371	0.946629	1069.52	0.029697	33.0177
A9	7	10.5367E+010.0000E+00	10.5367E+010.0000E+00	0.5367E+01	0.28	1	0	1	0.053376	0.946624	1067.6	0.030085	45.6905
A9	8	10.7177E+010.0000E+00	10.7177E+010.0000E+00	0.7177E+01	0.28	1	0	1	0.05338	0.94662	1065.8	0.030453	61.7422
A9	9	10.9433E+010.0000E+00	10.9433E+010.0000E+00	0.9433E+01	0.28	1	0	1	0.053385	0.946615	1064.13	0.030802	81.9511
A9	10	10.1224E+020.0000E+00	10.1224E+020.0000E+00	0.1224E+02	0.28	1	0	1	0.053389	0.946611	1062.58	0.03113	107.313
A9	11	10.1571E+020.0000E+00	10.1571E+020.0000E+00	0.1571E+02	0.28	1	0	1	0.053393	0.946607	1061.15	0.031433	138.889
A9	12	10.2000E+020.0000E+00	10.2000E+020.0000E+00	0.2000E+02	0.28	1	0	1	0.053395	0.946605	1059.87	0.031711	178.164
A9	13	10.2528E+020.0000E+00	10.2528E+020.0000E+00	0.2528E+02	0.28	1	0	1	0.053396	0.946604	1058.73	0.031959	226.716
A9	14	10.3178E+020.0000E+00	10.3178E+020.0000E+00	0.3178E+02	0.28	1	0	1	0.053395	0.946605	1057.73	0.032179	286.7
A9	15	10.3976E+020.0000E+00	10.3976E+020.0000E+00	0.3976E+02	0.28	1	0	1	0.053392	0.946608	1056.86	0.032372	360.547
A9	16	10.4955E+020.0000E+00	10.4955E+020.0000E+00	0.4955E+02	0.28	1	0	1	0.053387	0.946613	1056.11	0.032541	451.351
A9	17	10.6152E+020.0000E+00	10.6152E+020.0000E+00	0.6152E+02	0.28	1	0	1	0.053382	0.946618	1055.43	0.032692	562.626
A9	18	10.7616E+020.0000E+00	10.7616E+020.0000E+00	0.7616E+02	0.28	1	0	1	0.053376	0.946624	1054.83	0.032829	699.041
A9	19	10.9404E+020.0000E+00	10.9404E+020.0000E+00	0.9404E+02	0.28	1	0	1	0.053371	0.946629	1054.26	0.032958	866.082
A9	20	10.1159E+030.0000E+00	10.1159E+030.0000E+00	0.1159E+03	0.28	1	0	1	0.053365	0.946635	1053.73	0.03308	1070.83
A9	21	10.1424E+030.0000E+00	10.1424E+030.0000E+00	0.1424E+03	0.28	1	0	1	0.05336	0.94664	1053.21	0.033197	1319.67
A9	22	10.1748E+030.0000E+00	10.1748E+030.0000E+00	0.1748E+03	0.28	1	0	1	0.053355	0.946645	1052.72	0.033311	1624.75
A9	23	10.2142E+030.0000E+00	10.2142E+030.0000E+00	0.2142E+03	0.28	1	0	1	0.05335	0.94665	1052.23	0.033424	1996.81
A9	24	10.2622E+030.0000E+00	10.2622E+030.0000E+00	0.2622E+03	0.28	1	0	1	0.053346	0.946654	1051.72	0.033541	2451.65
A9	25	10.3204E+030.0000E+00	10.3204E+030.0000E+00	0.3204E+03	0.28	1	0	1	0.053341	0.946659	1051.21	0.033661	3005.11
A9	26	10.3912E+030.0000E+00	10.3912E+030.0000E+00	0.3912E+03	0.28	1	0	1	0.053335	0.946665	1050.67	0.033788	3681.14
A9	27	10.4772E+030.0000E+00	10.4772E+030.0000E+00	0.4772E+03	0.28	1	0	1	0.053328	0.946672	1050.11	0.033918	4505.29
A9	28	10.5816E+030.0000E+00	10.5816E+030.0000E+00	0.5816E+03	0.28	1	0	1	0.053317	0.946683	1049.55	0.034051	5509.6
A9	29	10.7082E+030.0000E+00	10.7082E+030.0000E+00	0.7082E+03	0.28	1	0	1	0.053302	0.946698	1048.98	0.034185	6731.75
A9	30	10.8619E+030.0000E+00	10.8619E+030.0000E+00	0.8619E+03	0.28	1	0	1	0.053282	0.946718	1048.42	0.034319	8220.64
A9	31	10.1048E+040.0000E+00	10.1048E+040.0000E+00	0.1048E+04	0.28	1	0	1	0.053256	0.946744	1047.86	0.034452	10029.3
A9	32	10.1274E+040.0000E+00	10.1274E+040.0000E+00	0.1274E+04	0.28	1	0	1	0.053224	0.946776	1047.32	0.034582	12232.2
A9	33	10.1548E+040.0000E+00	10.1548E+040.0000E+00	0.1548E+04	0.28	1	0	1	0.053186	0.946814	1046.8	0.034708	14910.3
A9	34	10.1880E+040.0000E+00	10.1880E+040.0000E+00	0.1880E+04	0.28	1	0	1	0.053143	0.946857	1046.31	0.034828	18163.1
A9	35	10.2282E+040.0000E+00	10.2282E+040.0000E+00	0.2282E+04	0.28	1	0	1	0.053097	0.946903	1045.84	0.034942	22110.2
A9	36	10.2768E+040.0000E+00	10.2768E+040.0000E+00	0.2768E+04	0.28	1	0	1	0.053053	0.946947	1045.39	0.035052	26893.1
A9	37	10.3358E+040.0000E+00	10.3358E+040.0000E+00	0.3358E+04	0.28	1	0	1	0.053011	0.946989	1044.95	0.035159	32712.6
A9	38	10.4072E+040.0000E+00	10.4072E+040.0000E+00	0.4072E+04	0.28	1	0	1	0.052974	0.947026	1044.5	0.03527	39777.9
A9	39	10.4937E+040.0000E+00	10.4937E+040.0000E+00	0.4937E+04	0.28	1	0	1	0.052943	0.947057	1044.03	0.035385	48364.8
A9	40	10.5983E+040.0000E+00	10.5983E+040.0000E+00	0.5983E+04	0.28	1	0	1	0.052916	0.947084	1043.57	0.0355	58778.1
A9	41	10.7250E+040.0000E+00	10.7250E+040.0000E+00	0.7250E+04	0.28	1	0	1	0.052892	0.947108	1043.2	0.035593	71388.4
A9	42	10.8784E+040.0000E+00	10.8784E+040.0000E+00	0.8784E+04	0.28	1	0	1	0.052866	0.947134	1042.91	0.035665	86646.5
A9	43	10.1064E+050.0000E+00	10.1064E+050.0000E+00	0.1064E+05	0.28	1	0	1	0.052841	0.947159	1042.31	0.035814	105335
A9	44	10.1289E+050.0000E+00	10.1289E+050.0000E+00	0.1289E+05	0.28	1	0	1	0.052818	0.947182	1041.2	0.036094	128474
A9	45	10.1560E+050.0000E+00	10.1560E+050.0000E+00	0.1560E+05	0.28	1	0	1	0.052799	0.947201	1039.68	0.036482	156929
A9	46	10.1889E+050.0000E+00	10.1889E+050.0000E+00	0.1889E+05	0.28	1	0	1	0.052781	0.947219	1037.71	0.036991	192315
A9	47	10.2287E+050.0000E+00	10.2287E+050.0000E+00	0.2287E+05	0.28	1	0	1	0.052757	0.947243	1035.43	0.037591	236097
A9	48	10.2768E+050.0000E+00	10.2768E+050.0000E+00	0.2768E+05	0.28	1	0	1	0.052716	0.947284	1033.76	0.038039	288704
A9	49	10.3350E+050.0000E+00	10.3350E+050.0000E+00	0.3350E+05	0.28	1	0	1	0.05266	0.94734	1033.12	0.038213	350809
A9	50	10.4055E+050.0000E+00	10.4055E+050.0000E+00	0.4055E+05	0.28	1	0	1	0.052604	0.947396	1032.91	0.03827	425208
A9	51	10.4907E+050.0000E+00	10.4907E+050.0000E+00	0.4907E+05	0.28	1	0	1	0.052553	0.947447	1032.71	0.038323	515189
A9	52	10.5937E+050.0000E+00	10.5937E+050.0000E+00	0.5937E+05	0.28	1	0	1	0.052513	0.947487	1032.52	0.038374	624071
A9	53	10.7183E+050.0000E+00	10.7183E+050.0000E+00	0.7183E+05	0.28	1	0	1	0.05245	0.94755	1032.03	0.03851	757411
A9	54	10.8691E+050.0000E+00	10.8691E+050.0000E+00	0.8691E+05	0.28	1	0	1	0.05195	0.94805	1031.69	0.038601	918770
A9	55	10.1051E+060.0000E+00	10.1051E+060.0000E+00	0.1051E+06	0.28	1	0	1	0.041113	0.958887	1031.69	0.038601	1.12377e+06
A9	56	10.1272E+060.0000E+00	10.1272E+060.0000E+00	0.1272E+06	0.28	1	0	1	0.012546	0.987454	1031.69	0.038599	1.40051e+06
A9	57	10.1539E+060.0000E+00	10.1539E+060.0000E+00	0.1539E+06	0.28	1	0	1	0	1	1029.06	0.024871	1.10289e+06
A9	58	10.1861E+060.0000E+00	10.1861E+060.0000E+00	0.1861E+06	0.28	1	0	1	0	1	1029.99	0.029708	1.59445e+06
A9	59	10.2251E+060.0000E+00	10.2251E+060.0000E+00	0.2251E+06	0.28	1	0	1	0	1	1027.89	0.018737	1.21389e+06
A9	60	10.2723E+060.0000E+00	10.2723E+060.0000E+00	0.2723E+06	0.28	1	0	1	0	1	1026.07	0.0091668	717134
A9	61	10.3293E+060.0000E+00	10.3293E+060.0000E+00	0.3293E+06	0.28	1	0	1	0	1	1025.47	0.0060093	568194
A9	62	10.3983E+060.0000E+00	10.3983E+060.0000E+00	0.3983E+06	0.28	1	0	1	0	1	1028.85	0.023771	2.72752e+06
A9	63	10.4817E+060.0000E+00	10.4817E+060.0000E+00	0.4817E+06	0.28	1	0	1	0	1	1026.17	0.0096735	1.33887e+06
A9	64	10.5826E+060.0000E+00	10.5826E+060.0000E+00	0.5826E+06	0.28	1	0	1	0	1	1024.46	0.00064359	107556
A9	65	10.7046E+060.0000E+00	10.7046E+060.0000E+00	0.7046E+06	0.28	1	0	1	0	1	1024.42	0.00047002	94993.8
A9	66	10.8521E+060.0000E+00	10.8521E+060.0000E+00	0.8521E+06	0.28	1	0	1	0	1	1024.48	0.00076817	187763
A9	67	10.1030E+070.0000E+00	10.1030E+070.0000E+00	0.1030E+07	0.28	1	0	1	0	1	1025.35	0.0053562	1.58389e+06
A9	68	10.1246E+070.0000E+00	10.1246E+070.0000E+00	0.1246E+07	0.28	1	0	1	0	1	1024.42	0.00047215	168746
A9	69	10.1507E+070.0000E+00	10.1507E+070.0000E+00	0.1507E+07	0.28	1	0	1	0	1	1024.34	5.7335e-05	24781.9
A9	70	10.1822E+070.0000E+00	10.1822E+070.0000E+00	0.1822E+07	0.28	1	0	1	0	1	1024.34	4.7019e-05	24571.1
A9	71	10.2204E+070.0000E+00	10.2204E+070.0000E+00	0.2204E+07	0.28	1	0	1	0	1	1024.37	0.00018491	116893
A9	72	10.2665E+070.0000E+00	10.2665E+070.0000E+00	0.2665E+07	0.28	1	0	1	0	1	1024.34	8.4338e-06	6446.48
A9	73	10.3222E+070.0000E+00	10.3222E+070.0000E+00	0.3222E+07	0.28	1	0	1	0	1	1024.33	5.424e-06	5012.37
A9	74	10.3896E+070.0000E+00	10.3896E+070.0000E+00	0.3896E+07	0.28	1	0	1	0	1	1024.33	3.1513e-06	3521.33
A9	75	10.4711E+070.0000E+00	10.4711E+070.0000E+00	0.4711E+07	0.28	1	0	1	0	1	1024.33	2.5795e-06	3485.35
A9	76	10.5697E+070.0000E+00	10.5697E+070.0000E+00	0.5697E+07	0.28	1	0	1	0	1	1024.33	4.5056e-07	736.202
A9	77	10.6889E+070.0000E+00	10.6889E+070.0000E+00	0.6889E+07	0.28	1	0	1	0	1	1024.33	2.5127e-07	496.472
A9	78	10.8330E+070.0000E+00	10.8330E+070.0000E+00	0.8330E+07	0.28	1	0	1	0	1	1024.33	1.3912e-07	332.378
A9	79	10.1007E+080.0000E+00	10.1007E+080.0000E+00	0.1007E+08	0.28	1	0	1	0	1	1024.33	2.6899e-08	77.6897
A9	80	10.1218E+080.0000E+00	10.1218E+080.0000E+00	0.1218E+08	0.28	1	0	1	0	1	1024.33	9.3716e-09	32.7385
A9	81	10.1473E+080.0000E+00	10.1473E+080.0000E+00	0.1473E+08	0.28	1	0	1	0	1	1024.34	4.488e-09	18.9608
A9	82	10.1781E+080.0000E+00	10.1781E+080.0000E+00	0.1781E+08	0.28	1	0	1	0	1	1024.34	9.8354e-10	5.0241
A9	83	10.2153E+080.0000E+00	10.2153E+080.0000E+00	0.2153E+08	0.28	1	0	1	0	1	1024.34	9.5767e-11	0.591374
A9	84	10.2603E+080.0000E+00	10.2603E+080.0000E+00	0.2603E+08	0.28	1	0	1	0	1	1024.34	1.76e-11	0.131398
A9	85	10.3148E+080.0000E+00	10.3148E+080.0000E+00	0.3148E+08	0.28	1	0	1	0	1	1024.34	5.1203e-12	0.0462309
A9	86	10.3806E+080.0000E+00	10.3806E+080.0000E+00	0.3806E+08	0.28	1	0	1	0	1	1024.34	4.6326e-13	0.00505703
A9	87	10.4602E+080.0000E+00	10.4602E+080.0000E+00	0.4602E+08	0.28	1	0	1	0	1	1024.34	9.1247e-18	1.20439e-07
A9	88	10.5565E+080.0000E+00	10.5565E+080.0000E+00	0.5565E+08	0.28	1	0	1	0	1	1024.34	1.8557e-20	2.96193e-10
A9	89	10.6728E+080.0000E+00	10.6728E+080.0000E+00	0.6728E+08	0.28	1	0	1	0	1	1024.34	1.7439e-22	3.36519e-12
A9	90	10.8136E+080.0000E+00	10.8136E+080.0000E+00	0.8136E+08	0.28	1	0	1	0	1	1024.34	1.3181e-24	3.07582e-14
A9	91	10.9837E+080.0000E+00	10.9837E+080.0000E+00	0.9837E+08	0.28	1	0	1	0	1	1024.34	8.0186e-27	2.26237e-16
A9	92	10.1189E+090.0000E+00	10.1189E+090.0000E+00	0.1189E+09	0.28	1	0	1	0	1	1024.34	3.9357e-29	1.34217e-18
A9	93	10.1438E+090.0000E+00	10.1438E+090.0000E+00	0.1438E+09	0.28	1	0	1	0	1	1024.34	1.5602e-31	6.43489e-21
A9	94	10.1739E+090.0000E+00	10.1739E+090.0000E+00	0.1739E+09	0.28	1	0	1	0	1	1024.34	5.0029e-34	2.4953e-23
A9	95	10.2103E+090.0000E+00	10.2103E+090.0000E+00	0.2103E+09	0.28	1	0	1	0	1	1024.34	1.2988e-36	7.834e-26
A9	96	10.2542E+090.0000E+00	10.2542E+090.0000E+00	0.2542E+09	0.28	1	0	1	0	1	1024.34	2.7327e-39	1.99237e-28
A9	97	10.3074E+090.0000E+00	10.3074E+090.0000E+00	0.3074E+09	0.28	1	0	1	0	1	1024.34	4.6588e-42	4.10752e-31
A9	98	10.3717E+090.0000E+00	10.3717E+090.0000E+00	0.3717E+09	0.28	1	0	1	0	1	1024.34	6.4333e-45	6.85849e-34
A9	99	10.4494E+090.0000E+00	10.4494E+090.0000E+00	0.4494E+09	0.28	1	0	1	0	1	1024.34	7.1877e-48	9.26457e-37
A91	0	10.5434E+090.0000E+00	10.5434E+090.0000E+00	0.5434E+09	0.28	1	0	1	0	1	1024.34	6.4954e-81	1.01234e-69
AA	1	10.1767E+000.1767E-01	10.1767E+000.1767E-01	0.1767E+00	0.28	1	0	1	0.052652	0.947348	1081.55	0.027349	1.38641
AA	2	10.6023E+000.6023E-01	10.6023E+000.6023E-01	0.6023E+00	0.28	1	0	1	0.052654	0.947346	1078.94	0.027826	4.79653
AA	3	10.1156E+010.1156E+00	10.1156E+010.1156E+00	0.1156E+01	0.28	1	0	1	0.052658	0.947342	1076.85	0.028217	9.31727
AA	4	10.1867E+010.1867E+00	10.1867E+010.1867E+00	0.1867E+01	0.28	1	0	1	0.052665	0.947335	1075.03	0.028561	15.2055
AA	5	10.2774E+010.2774E+00	10.2774E+010.2774E+00	0.2774E+01	0.28	1	0	1	0.052672	0.947328	1073.41	0.028874	22.8054
AA	6	10.3922E+010.3922E+00	10.3922E+010.3922E+00	0.3922E+01	0.28	1	0	1	0.05268	0.94732	1071.92	0.029163	32.5205
AA	7	10.5367E+010.5367E+00	10.5367E+010.5367E+00	0.5367E+01	0.28	1	0	1	0.052689	0.947311	1070.55	0.029434	44.8578
AA	8	10.7177E+010.7177E+00	10.7177E+010.7177E+00	0.7177E+01	0.28	1	0	1	0.052698	0.947302	1069.27	0.029688	60.4307
AA	9	10.9433E+010.9433E+00	10.9433E+010.9433E+00	0.9433E+01	0.28	1	0	1	0.052706	0.947294	1068.08	0.029927	79.976
AA	10	10.1224E+020.1224E+01	10.1224E+020.1224E+01	0.1224E+02	0.28	1	0	1	0.052712	0.947288	1066.98	0.030151	104.443
AA	11	10.1571E+020.1571E+01	10.1571E+020.1571E+01	0.1571E+02	0.28	1	0	1	0.052717	0.947283	1065.97	0.030359	134.849
AA	12	10.2000E+020.2000E+01	10.2000E+020.2000E+01	0.2000E+02	0.28	1	0	1	0.05272	0.94728	1065.04	0.03055	172.601
AA	13	10.2528E+020.2528E+01	10.2528E+020.2528E+01	0.2528E+02	0.28	1	0	1	0.052721	0.947279	1064.2	0.030725	219.244
AA	14	10.3178E+020.3178E+01	10.3178E+020.3178E+01	0.3178E+02	0.28	1	0	1	0.05272	0.94728	1063.45	0.030883	276.839
AA	15	10.3976E+020.3976E+01	10.3976E+020.3976E+01	0.3976E+02	0.28	1	0	1	0.052717	0.947283	1062.77	0.031026	347.736
AA	16	10.4955E+020.4955E+01	10.4955E+020.4955E+01	0.4955E+02	0.28	1	0	1	0.052713	0.947287	1062.17	0.031153	434.888
AA	17	10.6152E+020.6152E+01	10.6152E+020.6152E+01	0.6152E+02	0.28	1	0	1	0.052708	0.947292	1061.64	0.031266	541.636
AA	18	10.7616E+020.7616E+01	10.7616E+020.7616E+01	0.7616E+02	0.28	1	0	1	0.052702	0.947298	1061.16	0.031367	672.396
AA	19	10.9404E+020.9404E+01	10.9404E+020.9404E+01	0.9404E+02	0.28	1	0	1	0.052696	0.947304	1060.74	0.031458	832.339
AA	20	10.1159E+030.1159E+02	10.1159E+030.1159E+02	0.1159E+03	0.28	1	0	1	0.052691	0.947309	1060.36	0.03154	1028.13
AA	21	10.1424E+030.1424E+02	10.1424E+030.1424E+02	0.1424E+03	0.28	1	0	1	0.052685	0.947315	1060.02	0.031614	1265.77
AA	22	10.1748E+030.1748E+02	10.1748E+030.1748E+02	0.1748E+03	0.28	1	0	1	0.05268	0.94732	1059.71	0.031682	1556.67
AA	23	10.2142E+030.2142E+02	10.2142E+030.2142E+02	0.2142E+03	0.28	1	0	1	0.052675	0.947325	1059.42	0.031743	1910.7
AA	24	10.2622E+030.2622E+02	10.2622E+030.2622E+02	0.2622E+03	0.28	1	0	1	0.052669	0.947331	1059.16	0.0318	2342.51
AA	25	10.3204E+030.3204E+02	10.3204E+030.3204E+02	0.3204E+03	0.28	1	0	1	0.052662	0.947338	1058.93	0.031851	2866.46
AA	26	10.3912E+030.3912E+02	10.3912E+030.3912E+02	0.3912E+03	0.28	1	0	1	0.052654	0.947346	1058.72	0.031897	3504.26
AA	27	10.4772E+030.4772E+02	10.4772E+030.4772E+02	0.4772E+03	0.28	1	0	1	0.052644	0.947356	1058.53	0.031938	4279.4
AA	28	10.5816E+030.5816E+02	10.5816E+030.5816E+02	0.5816E+03	0.28	1	0	1	0.05263	0.94737	1058.37	0.031972	5220.47
AA	29	10.7082E+030.7082E+02	10.7082E+030.7082E+02	0.7082E+03	0.28	1	0	1	0.052613	0.947387	1058.25	0.032	6361.79
AA	30	10.8619E+030.8619E+02	10.8619E+030.8619E+02	0.8619E+03	0.28	1	0	1	0.052591	0.947409	1058.16	0.032019	7746.61
AA	31	10.1048E+040.1048E+03	10.1048E+040.1048E+03	0.1048E+04	0.28	1	0	1	0.052563	0.947437	1058.11	0.03203	9422.31
AA	32	10.1274E+040.1274E+03	10.1274E+040.1274E+03	0.1274E+04	0.28	1	0	1	0.052531	0.947469	1058.1	0.032032	11455.2
AA	33	10.1548E+040.1548E+03	10.1548E+040.1548E+03	0.1548E+04	0.28	1	0	1	0.052494	0.947506	1058.14	0.032024	13916.5
AA	34	10.1880E+040.1880E+03	10.1880E+040.1880E+03	0.1880E+04	0.28	1	0	1	0.052454	0.947546	1058.21	0.032008	16894.5
AA	35	10.2282E+040.2282E+03	10.2282E+040.2282E+03	0.2282E+04	0.28	1	0	1	0.052415	0.947585	1058.31	0.031985	20495.2
AA	36	10.2768E+040.2768E+03	10.2768E+040.2768E+03	0.2768E+04	0.28	1	0	1	0.052377	0.947623	1058.43	0.031959	24843.6
AA	37	10.3358E+040.3358E+03	10.3358E+040.3358E+03	0.3358E+04	0.28	1	0	1	0.052342	0.947658	1058.56	0.031932	30118.4
AA	38	10.4072E+040.4072E+03	10.4072E+040.4072E+03	0.4072E+04	0.28	1	0	1	0.052313	0.947687	1058.67	0.031907	36498.7
AA	39	10.4937E+040.4937E+03	10.4937E+040.4937E+03	0.4937E+04	0.28	1	0	1	0.052289	0.947711	1058.75	0.031889	44231.5
AA	40	10.5983E+040.5983E+03	10.5983E+040.5983E+03	0.5983E+04	0.28	1	0	1	0.052272	0.947728	1058.78	0.031883	53595.2
AA	41	10.7250E+040.7250E+03	10.7250E+040.7250E+03	0.7250E+04	0.28	1	0	1	0.052259	0.947741	1058.67	0.031906	64985.8
AA	42	10.8784E+040.8784E+03	10.8784E+040.8784E+03	0.8784E+04	0.28	1	0	1	0.052242	0.947758	1058.36	0.031974	78882.1
AA	43	10.1064E+050.1064E+04	10.1064E+050.1064E+04	0.1064E+05	0.28	1	0	1	0.052221	0.947779	1057.98	0.032057	95765.1
AA	44	10.1289E+050.1289E+04	10.1289E+050.1289E+04	0.1289E+05	0.28	1	0	1	0.052201	0.947799	1057.68	0.032124	116228
AA	45	10.1560E+050.1560E+04	10.1560E+050.1560E+04	0.1560E+05	0.28	1	0	1	0.052191	0.947809	1057.52	0.032159	140797
AA	46	10.1889E+050.1889E+04	10.1889E+050.1889E+04	0.1889E+05	0.28	1	0	1	0.052185	0.947815	1057.58	0.032146	170433
AA	47	10.2287E+050.2287E+04	10.2287E+050.2287E+04	0.2287E+05	0.28	1	0	1	0.052176	0.947824	1057.65	0.03213	206255
AA	48	10.2768E+050.2768E+04	10.2768E+050.2768E+04	0.2768E+05	0.28	1	0	1	0.052157	0.947843	1056.76	0.032327	250959
AA	49	10.3350E+050.3350E+04	10.3350E+050.3350E+04	0.3350E+05	0.28	1	0	1	0.052111	0.947889	1054.32	0.032875	308176
AA	50	10.4055E+050.4055E+04	10.4055E+050.4055E+04	0.4055E+05	0.28	1	0	1	0.052048	0.947952	1050.6	0.033729	381396
AA	51	10.4907E+050.4907E+04	10.4907E+050.4907E+04	0.4907E+05	0.28	1	0	1	0.051981	0.948019	1045.92	0.034845	474712
AA	52	10.5937E+050.5937E+04	10.5937E+050.5937E+04	0.5937E+05	0.28	1	0	1	0.051925	0.948075	1040.29	0.036246	594268
AA	53	10.7183E+050.7183E+04	10.7183E+050.7183E+04	0.7183E+05	0.28	1	0	1	0.051813	0.948187	1034.99	0.037624	742607
AA	54	10.8691E+050.8691E+04	10.8691E+050.8691E+04	0.8691E+05	0.28	1	0	1	0.010767	0.989233	1032.17	0.038379	953611
AA	55	10.1051E+060.1051E+05	10.1051E+060.1051E+05	0.1051E+06	0.28	1	0	1	0	1	1030.13	0.031289	948516
AA	56	10.1272E+060.1272E+05	10.1272E+060.1272E+05	0.1272E+06	0.28	1	0	1	0	1	1030.46	0.033559	1.23164e+06
AA	57	10.1539E+060.1539E+05	10.1539E+060.1539E+05	0.1539E+06	0.28	1	0	1	0	1	1029.42	0.028128	1.24775e+06
AA	58	10.1861E+060.1861E+05	10.1861E+060.1861E+05	0.1861E+06	0.28	1	0	1	0	1	1029.21	0.027072	1.45187e+06
AA	59	10.2251E+060.2251E+05	10.2251E+060.2251E+05	0.2251E+06	0.28	1	0	1	0	1	1028.07	0.021076	1.36567e+06
AA	60	10.2723E+060.2723E+05	10.2723E+060.2723E+05	0.2723E+06	0.28	1	0	1	0	1	1026.41	0.012378	968673
AA	61	10.3293E+060.3293E+05	10.3293E+060.3293E+05	0.3293E+06	0.28	1	0	1	0	1	1025.35	0.0067961	642513
AA	62	10.3983E+060.3983E+05	10.3983E+060.3983E+05	0.3983E+06	0.28	1	0	1	0	1	1027.54	0.018311	2.09836e+06
AA	63	10.4817E+060.4817E+05	10.4817E+060.4817E+05	0.4817E+06	0.28	1	0	1	0	1	1025.7	0.0086038	1.19027e+06
AA	64	10.5826E+060.5826E+05	10.5826E+060.5826E+05	0.5826E+06	0.28	1	0	1	0	1	1024.27	0.0010759	179769
AA	65	10.7046E+060.7046E+05	10.7046E+060.7046E+05	0.7046E+06	0.28	1	0	1	0	1	1024.08	5.8534e-05	11826.1
AA	66	10.8521E+060.8521E+05	10.8521E+060.8521E+05	0.8521E+06	0.28	1	0	1	0	1	1024.09	9.4277e-05	23035.2
AA	67	10.1030E+070.1030E+06	10.1030E+070.1030E+06	0.1030E+07	0.28	1	0	1	0	1	1024.25	0.00094668	279643
AA	68	10.1246E+070.1246E+06	10.1246E+070.1246E+06	0.1246E+07	0.28	1	0	1	0	1	1024.08	7.1133e-05	25414.5
AA	69	10.1507E+070.1507E+06	10.1507E+070.1507E+06	0.1507E+07	0.28	1	0	1	0	1	1024.07	3.6634e-06	1583.02
AA	70	10.1822E+070.1822E+06	10.1822E+070.1822E+06	0.1822E+07	0.28	1	0	1	0	1	1024.07	2.462e-06	1286.25
AA	71	10.2204E+070.2204E+06	10.2204E+070.2204E+06	0.2204E+07	0.28	1	0	1	0	1	1024.07	9.9743e-06	6303.5
AA	72	10.2665E+070.2665E+06	10.2665E+070.2665E+06	0.2665E+07	0.28	1	0	1	0	1	1024.07	4.0057e-07	306.1
AA	73	10.3222E+070.3222E+06	10.3222E+070.3222E+06	0.3222E+07	0.28	1	0	1	0	1	1024.07	2.2225e-07	205.331
AA	74	10.3896E+070.3896E+06	10.3896E+070.3896E+06	0.3896E+07	0.28	1	0	1	0	1	1024.07	1.1395e-07	127.298
AA	75	10.4711E+070.4711E+06	10.4711E+070.4711E+06	0.4711E+07	0.28	1	0	1	0	1	1024.07	8.0648e-08	108.942
AA	76	10.5697E+070.5697E+06	10.5697E+070.5697E+06	0.5697E+07	0.28	1	0	1	0	1	1024.07	1.3796e-08	22.5365
AA	77	10.6889E+070.6889E+06	10.6889E+070.6889E+06	0.6889E+07	0.28	1	0	1	0	1	1024.07	6.8635e-09	13.5578
AA	78	10.8330E+070.8330E+06	10.8330E+070.8330E+06	0.8330E+07	0.28	1	0	1	0	1	1024.07	3.4025e-09	8.12701
AA	79	10.1007E+080.1007E+07	10.1007E+080.1007E+07	0.1007E+08	0.28	1	0	1	0	1	1024.07	6.002e-10	1.73306
AA	80	10.1218E+080.1218E+07	10.1218E+080.1218E+07	0.1218E+08	0.28	1	0	1	0	1	1024.07	1.8903e-10	0.660185
AA	81	10.1473E+080.1473E+07	10.1473E+080.1473E+07	0.1473E+08	0.28	1	0	1	0	1	1024.07	8.3525e-11	0.352782
AA	82	10.1781E+080.1781E+07	10.1781E+080.1781E+07	0.1781E+08	0.28	1	0	1	0	1	1024.07	1.6036e-11	0.0818932
AA	83	10.2153E+080.2153E+07	10.2153E+080.2153E+07	0.2153E+08	0.28	1	0	1	0	1	1024.07	1.4288e-12	0.0088207
AA	84	10.2603E+080.2603E+07	10.2603E+080.2603E+07	0.2603E+08	0.28	1	0	1	0	1	1024.07	1.6372e-13	0.00122198
AA	85	10.3148E+080.3148E+07	10.3148E+080.3148E+07	0.3148E+08	0.28	1	0	1	0	1	1024.07	3.0866e-14	0.000278614
AA	86	10.3806E+080.3806E+07	10.3806E+080.3806E+07	0.3806E+08	0.28	1	0	1	0	1	1024.07	1.9763e-15	2.1568e-05
AA	87	10.4602E+080.4602E+07	10.4602E+080.4602E+07	0.4602E+08	0.28	1	0	1	0	1	1024.07	5.1931e-20	6.85269e-10
AA	88	10.5565E+080.5565E+07	10.5565E+080.5565E+07	0.5565E+08	0.28	1	0	1	0	1	1024.07	3.5947e-22	5.73608e-12
AA	89	10.6728E+080.6728E+07	10.6728E+080.6728E+07	0.6728E+08	0.28	1	0	1	0	1	1024.07	3.4436e-24	6.64334e-14
AA	90	10.8136E+080.8136E+07	10.8136E+080.8136E+07	0.8136E+08	0.28	1	0	1	0	1	1024.07	2.6468e-26	6.17476e-16
AA	91	10.9837E+080.9837E+07	10.9837E+080.9837E+07	0.9837E+08	0.28	1	0	1	0	1	1024.07	1.6363e-28	4.61544e-18
AA	92	10.1189E+090.1189E+08	10.1189E+090.1189E+08	0.1189E+09	0.28	1	0	1	0	1	1024.07	8.1553e-31	2.78041e-20
AA	93	10.1438E+090.1438E+08	10.1438E+090.1438E+08	0.1438E+09	0.28	1	0	1	0	1	1024.07	3.2806e-33	1.35269e-22
AA	94	10.1739E+090.1739E+08	10.1739E+090.1739E+08	0.1739E+09	0.28	1	0	1	0	1	1024.07	1.0668e-35	5.31949e-25
AA	95	10.2103E+090.2103E+08	10.2103E+090.2103E+08	0.2103E+09	0.28	1	0	1	0	1	1024.07	2.807e-38	1.69266e-27
AA	96	10.2542E+090.2542E+08	10.2542E+090.2542E+08	0.2542E+09	0.28	1	0	1	0	1	1024.07	5.9831e-41	4.36103e-30
AA	97	10.3074E+090.3074E+08	10.3074E+090.3074E+08	0.3074E+09	0.28	1	0	1	0	1	1024.07	1.0329e-43	9.10437e-33
AA	98	10.3717E+090.3717E+08	10.3717E+090.3717E+08	0.3717E+09	0.28	1	0	1	0	1	1024.07	1.4436e-46	1.5386e-35
AA	99	10.4494E+090.4494E+08	10.4494E+090.4494E+08	0.4494E+09	0.28	1	0	1	0	1	1024.07	1.632e-49	2.10301e-38
AA1	0	10.5434E+090.5434E+08	10.5434E+090.5434E+08	0.5434E+09	0.28	1	0	1	0	1	1024.07	1.4917e-82	2.32428e-71
