# Supplementary material for: CO2 geological storage site selection and long-term potential assessment framework based on TOUGH2/ECO2N
Source: PLoS One. 2025 Apr 24;20(4):e0321715. doi: 10.1371/journal.pone.0321715 (PMC12021137; doi:10.1371/journal.pone.0321715)
Supplement: S1 File — (ZIP) [file pone.0321715.s001.zip › suanliang/2/残余/50a.xlsx]

## Sheet: Sheet1
体积				MID提取中间几位（体积）	孔隙度φ		SS	1-SS	SG	DG	YH2OG	1-YH2OG	气相	气相质量	残余气相饱和度Sgr
A1	1	10.1767E+000.1767E-01	10.1767E+000.1767E-01	0.1767E+00	0.27	1	0.023731	0.976269	0.97627	661.57	8.9463e-09	1	30.0826	2.04314e+10	0.05
A1	2	10.6023E+000.6023E-01	10.6023E+000.6023E-01	0.6023E+00	0.27	1	0.017036	0.982964	0.98296	661.57	8.6109e-09	1	103.95		0.05
A1	3	10.1156E+010.1156E+00	10.1156E+010.1156E+00	0.1156E+01	0.27	1	0.015894	0.984106	0.98411	661.57	8.5759e-09	1	199.978		0.05
A1	4	10.1867E+010.1867E+00	10.1867E+010.1867E+00	0.1867E+01	0.27	1	0.015413	0.984587	0.98459	661.57	8.5939e-09	1	323.291		0.05
A1	5	10.2774E+010.2774E+00	10.2774E+010.2774E+00	0.2774E+01	0.27	1	0.015257	0.984743	0.98474	661.57	8.6345e-09	1	480.497		0.05
A1	6	10.3922E+010.3922E+00	10.3922E+010.3922E+00	0.3922E+01	0.27	1	0.015042	0.984958	0.98496	661.57	8.6943e-09	1	679.647		0.05
A1	7	10.5367E+010.5367E+00	10.5367E+010.5367E+00	0.5367E+01	0.27	1	0.014868	0.985132	0.98513	661.57	8.7576e-09	1	930.377		0.05
A1	8	10.7177E+010.7177E+00	10.7177E+010.7177E+00	0.7177E+01	0.27	1	0.01476	0.98524	0.98524	661.57	8.8452e-09	1	1244.42		0.05
A1	9	10.9433E+010.9433E+00	10.9433E+010.9433E+00	0.9433E+01	0.27	1	0.014656	0.985344	0.98534	661.57	8.948e-09	1	1635.92		0.05
A1	10	10.1224E+020.1224E+01	10.1224E+020.1224E+01	0.1224E+02	0.27	1	0.014703	0.985297	0.9853	661.57	9.0828e-09	1	2122.54		0.05
A1	11	10.1571E+020.1571E+01	10.1571E+020.1571E+01	0.1571E+02	0.27	1	0.014601	0.985399	0.9854	661.57	9.243e-09	1	2724.84		0.05
A1	12	10.2000E+020.2000E+01	10.2000E+020.2000E+01	0.2000E+02	0.27	1	0.014533	0.985467	0.98547	661.57	9.4499e-09	1	3469.41		0.05
A1	13	10.2528E+020.2528E+01	10.2528E+020.2528E+01	0.2528E+02	0.27	1	0.014429	0.985571	0.98557	661.57	9.6701e-09	1	4386.24		0.05
A1	14	10.3178E+020.3178E+01	10.3178E+020.3178E+01	0.3178E+02	0.27	1	0.014472	0.985528	0.98553	661.57	9.9129e-09	1	5513.56		0.05
A1	15	10.3976E+020.3976E+01	10.3976E+020.3976E+01	0.3976E+02	0.27	1	0.014522	0.985478	0.98548	661.57	1.0257e-08	1	6897.32		0.05
A1	16	10.4955E+020.4955E+01	10.4955E+020.4955E+01	0.4955E+02	0.27	1	0.014288	0.985712	0.98571	661.57	1.0698e-08	1	8599.68		0.05
A1	17	10.6152E+020.6152E+01	10.6152E+020.6152E+01	0.6152E+02	0.27	1	0.01467	0.98533	0.98533	661.57	1.1074e-08	1	10668.9		0.05
A1	18	10.7616E+020.7616E+01	10.7616E+020.7616E+01	0.7616E+02	0.27	1	0.01432	0.98568	0.98568	661.57	1.1414e-08	1	13217.2		0.05
A1	19	10.9404E+020.9404E+01	10.9404E+020.9404E+01	0.9404E+02	0.27	1	0.01426	0.98574	0.98574	661.57	1.1863e-08	1	16322.1		0.05
A1	20	10.1159E+030.1159E+02	10.1159E+030.1159E+02	0.1159E+03	0.27	1	0.014399	0.985601	0.9856	661.57	1.2382e-08	1	20110.6		0.05
A1	21	10.1424E+030.1424E+02	10.1424E+030.1424E+02	0.1424E+03	0.27	1	0.014486	0.985514	0.98551	661.57	1.2908e-08	1	24704.3		0.05
A1	22	10.1748E+030.1748E+02	10.1748E+030.1748E+02	0.1748E+03	0.27	1	0.014435	0.985565	0.98556	661.57	1.3477e-08	1	30328.4		0.05
A1	23	10.2142E+030.2142E+02	10.2142E+030.2142E+02	0.2142E+03	0.27	1	0.014259	0.985741	0.98574	661.57	1.4082e-08	1	37177.8		0.05
A1	24	10.2622E+030.2622E+02	10.2622E+030.2622E+02	0.2622E+03	0.27	1	0.014418	0.985582	0.98558	661.57	1.4816e-08	1	45494.3		0.05
A1	25	10.3204E+030.3204E+02	10.3204E+030.3204E+02	0.3204E+03	0.27	1	0.014328	0.985672	0.98567	661.57	1.5725e-08	1	55602.7		0.05
A1	26	10.3912E+030.3912E+02	10.3912E+030.3912E+02	0.3912E+03	0.27	1	0.014277	0.985723	0.98572	661.57	1.6876e-08	1	67896.4		0.05
A1	27	10.4772E+030.4772E+02	10.4772E+030.4772E+02	0.4772E+03	0.27	1	0.014448	0.985552	0.98555	661.57	1.824e-08	1	82793.9		0.05
A1	28	10.5816E+030.5816E+02	10.5816E+030.5816E+02	0.5816E+03	0.27	1	0.014391	0.985609	0.98561	661.57	1.9846e-08	1	100919		0.05
A1	29	10.7082E+030.7082E+02	10.7082E+030.7082E+02	0.7082E+03	0.27	1	0.014106	0.985894	0.98589	661.57	2.1767e-08	1	122957		0.05
A1	30	10.8619E+030.8619E+02	10.8619E+030.8619E+02	0.8619E+03	0.27	1	0.014571	0.985429	0.98543	661.57	2.4132e-08	1	149502		0.05
A1	31	10.1048E+040.1048E+03	10.1048E+040.1048E+03	0.1048E+04	0.27	1	0.01424	0.98576	0.98576	661.57	2.699e-08	1	181904		0.05
A1	32	10.1274E+040.1274E+03	10.1274E+040.1274E+03	0.1274E+04	0.27	1	0.014387	0.985613	0.98561	661.57	3.0433e-08	1	221065		0.05
A1	33	10.1548E+040.1548E+03	10.1548E+040.1548E+03	0.1548E+04	0.27	1	0.014161	0.985839	0.98584	661.57	3.4695e-08	1	268734		0.05
A1	34	10.1880E+040.1880E+03	10.1880E+040.1880E+03	0.1880E+04	0.27	1	0.014318	0.985682	0.98568	661.57	4.0097e-08	1	326265		0.05
A1	35	10.2282E+040.2282E+03	10.2282E+040.2282E+03	0.2282E+04	0.27	1	0.014333	0.985667	0.98567	661.57	4.6707e-08	1	396020		0.05
A1	36	10.2768E+040.2768E+03	10.2768E+040.2768E+03	0.2768E+04	0.27	1	0.014354	0.985646	0.98565	661.57	5.4907e-08	1	480341		0.05
A1	37	10.3358E+040.3358E+03	10.3358E+040.3358E+03	0.3358E+04	0.27	1	0.014214	0.985786	0.98579	661.57	6.5267e-08	1	582891		0.05
A1	38	10.4072E+040.4072E+03	10.4072E+040.4072E+03	0.4072E+04	0.27	1	0.014282	0.985718	0.98572	661.57	7.9314e-08	1	706730		0.05
A1	39	10.4937E+040.4937E+03	10.4937E+040.4937E+03	0.4937E+04	0.27	1	0.014235	0.985765	0.98577	661.57	9.8027e-08	1	856942		0.05
A1	40	10.5983E+040.5983E+03	10.5983E+040.5983E+03	0.5983E+04	0.27	1	0.014251	0.985749	0.98575	661.57	1.2189e-07	1	1.03846e+06		0.05
A1	41	10.7250E+040.7250E+03	10.7250E+040.7250E+03	0.7250E+04	0.27	1	0.01421	0.98579	0.98579	661.57	1.5384e-07	1	1.25848e+06		0.05
A1	42	10.8784E+040.8784E+03	10.8784E+040.8784E+03	0.8784E+04	0.27	1	0.01408	0.98592	0.98592	661.57	1.981e-07	1	1.52516e+06		0.05
A1	43	10.1064E+050.1064E+04	10.1064E+050.1064E+04	0.1064E+05	0.27	1	0.014175	0.985825	0.98582	661.57	2.6787e-07	1	1.84705e+06		0.05
A1	44	10.1289E+050.1289E+04	10.1289E+050.1289E+04	0.1289E+05	0.27	1	0.014079	0.985921	0.98592	661.57	3.8785e-07	1	2.23808e+06		0.05
A1	45	10.1560E+050.1560E+04	10.1560E+050.1560E+04	0.1560E+05	0.27	1	0.0060929	0.993907	0.9246	661.56	0.0036359	0.996364	2.55138e+06		0.05
A1	46	10.1889E+050.1889E+04	10.1889E+050.1889E+04	0.1889E+05	0.27	1	0	1	0.62871	661.56	0.0042486	0.995751	2.11235e+06		0.05
A1	47	10.2287E+050.2287E+04	10.2287E+050.2287E+04	0.2287E+05	0.27	1	0	1	0.56134	661.56	0.0042665	0.995734	2.28333e+06		0.05
A1	48	10.2768E+050.2768E+04	10.2768E+050.2768E+04	0.2768E+05	0.27	1	0	1	0.54456	661.56	0.0042666	0.995733	2.68094e+06		0.05
A1	49	10.3350E+050.3350E+04	10.3350E+050.3350E+04	0.3350E+05	0.27	1	0	1	0.5401	661.56	0.0042665	0.995734	3.21807e+06		0.05
A1	50	10.4055E+050.4055E+04	10.4055E+050.4055E+04	0.4055E+05	0.27	1	0	1	0.53852	661.56	0.0042665	0.995734	3.88391e+06		0.05
A1	51	10.4907E+050.4907E+04	10.4907E+050.4907E+04	0.4907E+05	0.27	1	0	1	0.53759	661.56	0.0042665	0.995734	4.69184e+06		0.05
A1	52	10.5937E+050.5937E+04	10.5937E+050.5937E+04	0.5937E+05	0.27	1	0	1	0.53688	661.56	0.0042664	0.995734	5.66918e+06		0.05
A1	53	10.7183E+050.7183E+04	10.7183E+050.7183E+04	0.7183E+05	0.27	1	0	1	0.53629	661.56	0.0042664	0.995734	6.85144e+06		0.05
A1	54	10.8691E+050.8691E+04	10.8691E+050.8691E+04	0.8691E+05	0.27	1	0	1	0.53579	661.56	0.0042664	0.995734	8.2821e+06		0.05
A1	55	10.1051E+060.1051E+05	10.1051E+060.1051E+05	0.1051E+06	0.27	1	0	1	0.53535	661.55	0.0042664	0.995734	1.00071e+07		0.05
A1	56	10.1272E+060.1272E+05	10.1272E+060.1272E+05	0.1272E+06	0.27	1	0	1	0.53499	661.55	0.0042663	0.995734	1.21033e+07		0.05
A1	57	10.1539E+060.1539E+05	10.1539E+060.1539E+05	0.1539E+06	0.27	1	0	1	0.53467	661.55	0.0042663	0.995734	1.4635e+07		0.05
A1	58	10.1861E+060.1861E+05	10.1861E+060.1861E+05	0.1861E+06	0.27	1	0	1	0.53441	661.55	0.0042663	0.995734	1.76885e+07		0.05
A1	59	10.2251E+060.2251E+05	10.2251E+060.2251E+05	0.2251E+06	0.27	1	0	1	0.53419	661.54	0.0042663	0.995734	2.13862e+07		0.05
A1	60	10.2723E+060.2723E+05	10.2723E+060.2723E+05	0.2723E+06	0.27	1	0	1	0.53401	661.54	0.0042662	0.995734	2.58619e+07		0.05
A1	61	10.3293E+060.3293E+05	10.3293E+060.3293E+05	0.3293E+06	0.27	1	0	1	0.53386	661.54	0.0042662	0.995734	3.12667e+07		0.05
A1	62	10.3983E+060.3983E+05	10.3983E+060.3983E+05	0.3983E+06	0.27	1	0	1	0.53375	661.53	0.0042662	0.995734	3.78098e+07		0.05
A1	63	10.4817E+060.4817E+05	10.4817E+060.4817E+05	0.4817E+06	0.27	1	0	1	0.53365	661.53	0.0042662	0.995734	4.57183e+07		0.05
A1	64	10.5826E+060.5826E+05	10.5826E+060.5826E+05	0.5826E+06	0.27	1	0	1	0.53358	661.52	0.0042661	0.995734	5.52866e+07		0.05
A1	65	10.7046E+060.7046E+05	10.7046E+060.7046E+05	0.7046E+06	0.27	1	0	1	0.53351	661.52	0.0042661	0.995734	6.68552e+07		0.05
A1	66	10.8521E+060.8521E+05	10.8521E+060.8521E+05	0.8521E+06	0.27	1	0	1	0.53344	661.51	0.004266	0.995734	8.08388e+07		0.05
A1	67	10.1030E+070.1030E+06	10.1030E+070.1030E+06	0.1030E+07	0.27	1	0	1	0.53336	661.5	0.004266	0.995734	9.77e+07		0.05
A1	68	10.1246E+070.1246E+06	10.1246E+070.1246E+06	0.1246E+07	0.27	1	0	1	0.53326	661.49	0.0042659	0.995734	1.18165e+08		0.05
A1	69	10.1507E+070.1507E+06	10.1507E+070.1507E+06	0.1507E+07	0.27	1	0	1	0.53311	661.47	0.0042659	0.995734	1.42872e+08		0.05
A1	70	10.1822E+070.1822E+06	10.1822E+070.1822E+06	0.1822E+07	0.27	1	0	1	0.5329	661.45	0.0042658	0.995734	1.72663e+08		0.05
A1	71	10.2204E+070.2204E+06	10.2204E+070.2204E+06	0.2204E+07	0.27	1	0	1	0.5326	661.43	0.0042657	0.995734	2.08739e+08		0.05
A1	72	10.2665E+070.2665E+06	10.2665E+070.2665E+06	0.2665E+07	0.27	1	0	1	0.5322	661.4	0.0042656	0.995734	2.52199e+08		0.05
A1	73	10.3222E+070.3222E+06	10.3222E+070.3222E+06	0.3222E+07	0.27	1	0	1	0.53169	661.37	0.0042655	0.995734	3.04604e+08		0.05
A1	74	10.3896E+070.3896E+06	10.3896E+070.3896E+06	0.3896E+07	0.27	1	0	1	0.53106	661.33	0.0042653	0.995735	3.67865e+08		0.05
A1	75	10.4711E+070.4711E+06	10.4711E+070.4711E+06	0.4711E+07	0.27	1	0	1	0.53024	661.28	0.0042651	0.995735	4.44098e+08		0.05
A1	76	10.5697E+070.5697E+06	10.5697E+070.5697E+06	0.5697E+07	0.27	1	0	1	0.52907	661.22	0.0042648	0.995735	5.35813e+08		0.05
A1	77	10.6889E+070.6889E+06	10.6889E+070.6889E+06	0.6889E+07	0.27	1	0	1	0.527	661.14	0.0042645	0.995735	6.45309e+08		0.05
A1	78	10.8330E+070.8330E+06	10.8330E+070.8330E+06	0.8330E+07	0.27	1	0	1	0.52214	661.03	0.0042641	0.995736	7.72967e+08		0.05
A1	79	10.1007E+080.1007E+07	10.1007E+080.1007E+07	0.1007E+08	0.27	1	0	1	0.5065	660.92	0.0042636	0.995736	9.06287e+08		0.05
A1	80	10.1218E+080.1218E+07	10.1218E+080.1218E+07	0.1218E+08	0.27	1	0	1	0.46389	660.76	0.004263	0.995737	1.00372e+09		0.05
A1	81	10.1473E+080.1473E+07	10.1473E+080.1473E+07	0.1473E+08	0.27	1	0	1	0.37603	660.54	0.0042621	0.995738	9.83633e+08		0.05
A1	82	10.1781E+080.1781E+07	10.1781E+080.1781E+07	0.1781E+08	0.27	1	0	1	0.13653	660.21	0.0042608	0.995739	4.31602e+08		0.05
A1	83	10.2153E+080.2153E+07	10.2153E+080.2153E+07	0.2153E+08	0.27	1	0	1	0	0	1	0	0		0.05
A1	84	10.2603E+080.2603E+07	10.2603E+080.2603E+07	0.2603E+08	0.27	1	0	1	0	0	1	0	0		0.05
A1	85	10.3148E+080.3148E+07	10.3148E+080.3148E+07	0.3148E+08	0.27	1	0	1	0	0	1	0	0		0.05
A1	86	10.3806E+080.3806E+07	10.3806E+080.3806E+07	0.3806E+08	0.27	1	0	1	0	0	1	0	0		0.05
A1	87	10.4602E+080.4602E+07	10.4602E+080.4602E+07	0.4602E+08	0.27	1	0	1	0	0	1	0	0		0.05
A1	88	10.5565E+080.5565E+07	10.5565E+080.5565E+07	0.5565E+08	0.27	1	0	1	0	0	1	0	0		0.05
A1	89	10.6728E+080.6728E+07	10.6728E+080.6728E+07	0.6728E+08	0.27	1	0	1	0	0	1	0	0		0.05
A1	90	10.8136E+080.8136E+07	10.8136E+080.8136E+07	0.8136E+08	0.27	1	0	1	0	0	1	0	0		0.05
A1	91	10.9837E+080.9837E+07	10.9837E+080.9837E+07	0.9837E+08	0.27	1	0	1	0	0	1	0	0		0.05
A1	92	10.1189E+090.1189E+08	10.1189E+090.1189E+08	0.1189E+09	0.27	1	0	1	0	0	1	0	0		0.05
A1	93	10.1438E+090.1438E+08	10.1438E+090.1438E+08	0.1438E+09	0.27	1	0	1	0	0	1	0	0		0.05
A1	94	10.1739E+090.1739E+08	10.1739E+090.1739E+08	0.1739E+09	0.27	1	0	1	0	0	1	0	0		0.05
A1	95	10.2103E+090.2103E+08	10.2103E+090.2103E+08	0.2103E+09	0.27	1	0	1	0	0	1	0	0		0.05
A1	96	10.2542E+090.2542E+08	10.2542E+090.2542E+08	0.2542E+09	0.27	1	0	1	0	0	1	0	0		0.05
A1	97	10.3074E+090.3074E+08	10.3074E+090.3074E+08	0.3074E+09	0.27	1	0	1	0	0	1	0	0		0.05
A1	98	10.3717E+090.3717E+08	10.3717E+090.3717E+08	0.3717E+09	0.27	1	0	1	0	0	1	0	0		0.05
A1	99	10.4494E+090.4494E+08	10.4494E+090.4494E+08	0.4494E+09	0.27	1	0	1	0	0	1	0	0		0.05
A11	0	10.5434E+090.5434E+08	10.5434E+090.5434E+08	0.5434E+09	0.27	1	0	1	0	0	1	0	0		0.05
A2	1	10.1767E+000.0000E+00	10.1767E+000.0000E+00	0.1767E+00	0.27	1	0.023747	0.976253	0.97625	659.24	3.2802e-07	1	29.9755		0.05
A2	2	10.6023E+000.0000E+00	10.6023E+000.0000E+00	0.6023E+00	0.27	1	0.017052	0.982948	0.98295	659.24	3.1777e-07	1	103.581		0.05
A2	3	10.1156E+010.0000E+00	10.1156E+010.0000E+00	0.1156E+01	0.27	1	0.015887	0.984113	0.98411	659.24	3.1672e-07	1	199.275		0.05
A2	4	10.1867E+010.0000E+00	10.1867E+010.0000E+00	0.1867E+01	0.27	1	0.015457	0.984543	0.98454	659.24	3.1732e-07	1	322.121		0.05
A2	5	10.2774E+010.0000E+00	10.2774E+010.0000E+00	0.2774E+01	0.27	1	0.015252	0.984748	0.98475	659.24	3.1857e-07	1	478.812		0.05
A2	6	10.3922E+010.0000E+00	10.3922E+010.0000E+00	0.3922E+01	0.27	1	0.015061	0.984939	0.98494	659.24	3.2049e-07	1	677.226		0.05
A2	7	10.5367E+010.0000E+00	10.5367E+010.0000E+00	0.5367E+01	0.27	1	0.014844	0.985156	0.98516	659.24	3.2247e-07	1	927.151		0.05
A2	8	10.7177E+010.0000E+00	10.7177E+010.0000E+00	0.7177E+01	0.27	1	0.014807	0.985193	0.98519	659.24	3.2525e-07	1	1239.91		0.05
A2	9	10.9433E+010.0000E+00	10.9433E+010.0000E+00	0.9433E+01	0.27	1	0.01467	0.98533	0.98533	659.24	3.2848e-07	1	1630.12		0.05
A2	10	10.1224E+020.0000E+00	10.1224E+020.0000E+00	0.1224E+02	0.27	1	0.014705	0.985295	0.9853	659.24	3.3274e-07	1	2115.06		0.05
A2	11	10.1571E+020.0000E+00	10.1571E+020.0000E+00	0.1571E+02	0.27	1	0.01463	0.98537	0.98537	659.24	3.3781e-07	1	2715.08		0.05
A2	12	10.2000E+020.0000E+00	10.2000E+020.0000E+00	0.2000E+02	0.27	1	0.014499	0.985501	0.9855	659.24	3.4436e-07	1	3457.41		0.05
A2	13	10.2528E+020.0000E+00	10.2528E+020.0000E+00	0.2528E+02	0.27	1	0.014321	0.985679	0.98568	659.24	3.5139e-07	1	4371.75		0.05
A2	14	10.3178E+020.0000E+00	10.3178E+020.0000E+00	0.3178E+02	0.27	1	0.01463	0.98537	0.98537	659.24	3.5936e-07	1	5492.37		0.05
A2	15	10.3976E+020.0000E+00	10.3976E+020.0000E+00	0.3976E+02	0.27	1	0.014503	0.985497	0.9855	659.24	3.7063e-07	1	6873.3		0.05
A2	16	10.4955E+020.0000E+00	10.4955E+020.0000E+00	0.4955E+02	0.27	1	0.014403	0.985597	0.9856	659.24	3.8507e-07	1	8567.44		0.05
A2	17	10.6152E+020.0000E+00	10.6152E+020.0000E+00	0.6152E+02	0.27	1	0.014594	0.985406	0.98541	659.24	3.967e-07	1	10633		0.05
A2	18	10.7616E+020.0000E+00	10.7616E+020.0000E+00	0.7616E+02	0.27	1	0.014323	0.985677	0.98568	659.24	4.0718e-07	1	13170.6		0.05
A2	19	10.9404E+020.0000E+00	10.9404E+020.0000E+00	0.9404E+02	0.27	1	0.014397	0.985603	0.9856	659.24	4.2107e-07	1	16260.1		0.05
A2	20	10.1159E+030.0000E+00	10.1159E+030.0000E+00	0.1159E+03	0.27	1	0.014395	0.985605	0.98561	659.24	4.3708e-07	1	20040		0.05
A2	21	10.1424E+030.0000E+00	10.1424E+030.0000E+00	0.1424E+03	0.27	1	0.014435	0.985565	0.98557	659.24	4.5347e-07	1	24620.1		0.05
A2	22	10.1748E+030.0000E+00	10.1748E+030.0000E+00	0.1748E+03	0.27	1	0.014452	0.985548	0.98555	659.24	4.7125e-07	1	30220.7		0.05
A2	23	10.2142E+030.0000E+00	10.2142E+030.0000E+00	0.2142E+03	0.27	1	0.014296	0.985704	0.9857	659.24	4.8929e-07	1	37044		0.05
A2	24	10.2622E+030.0000E+00	10.2622E+030.0000E+00	0.2622E+03	0.27	1	0.01442	0.98558	0.98558	659.24	5.1084e-07	0.999999	45333.9		0.05
A2	25	10.3204E+030.0000E+00	10.3204E+030.0000E+00	0.3204E+03	0.27	1	0.014338	0.985662	0.98566	659.24	5.3761e-07	0.999999	55405.7		0.05
A2	26	10.3912E+030.0000E+00	10.3912E+030.0000E+00	0.3912E+03	0.27	1	0.014371	0.985629	0.98563	659.24	5.7171e-07	0.999999	67644.6		0.05
A2	27	10.4772E+030.0000E+00	10.4772E+030.0000E+00	0.4772E+03	0.27	1	0.014422	0.985578	0.98558	659.24	6.1137e-07	0.999999	82506.9		0.05
A2	28	10.5816E+030.0000E+00	10.5816E+030.0000E+00	0.5816E+03	0.27	1	0.014402	0.985598	0.9856	659.24	6.5658e-07	0.999999	100562		0.05
A2	29	10.7082E+030.0000E+00	10.7082E+030.0000E+00	0.7082E+03	0.27	1	0.014258	0.985742	0.98574	659.24	7.0983e-07	0.999999	122487		0.05
A2	30	10.8619E+030.0000E+00	10.8619E+030.0000E+00	0.8619E+03	0.27	1	0.014499	0.985501	0.9855	659.24	7.7455e-07	0.999999	148997		0.05
A2	31	10.1048E+040.0000E+00	10.1048E+040.0000E+00	0.1048E+04	0.27	1	0.014249	0.985751	0.98575	659.24	8.5167e-07	0.999999	181260		0.05
A2	32	10.1274E+040.0000E+00	10.1274E+040.0000E+00	0.1274E+04	0.27	1	0.014404	0.985596	0.9856	659.24	9.4088e-07	0.999999	220280		0.05
A2	33	10.1548E+040.0000E+00	10.1548E+040.0000E+00	0.1548E+04	0.27	1	0.014292	0.985708	0.98571	659.24	1.0489e-06	0.999999	267717		0.05
A2	34	10.1880E+040.0000E+00	10.1880E+040.0000E+00	0.1880E+04	0.27	1	0.014346	0.985654	0.98565	659.24	1.183e-06	0.999999	325096		0.05
A2	35	10.2282E+040.0000E+00	10.2282E+040.0000E+00	0.2282E+04	0.27	1	0.014391	0.985609	0.98561	659.24	1.3397e-06	0.999999	394577		0.05
A2	36	10.2768E+040.0000E+00	10.2768E+040.0000E+00	0.2768E+04	0.27	1	0.014375	0.985625	0.98562	659.24	1.529e-06	0.999998	478623		0.05
A2	37	10.3358E+040.0000E+00	10.3358E+040.0000E+00	0.3358E+04	0.27	1	0.014188	0.985812	0.98581	659.24	1.7575e-06	0.999998	580864		0.05
A2	38	10.4072E+040.0000E+00	10.4072E+040.0000E+00	0.4072E+04	0.27	1	0.014476	0.985524	0.98552	659.24	2.0553e-06	0.999998	703958		0.05
A2	39	10.4937E+040.0000E+00	10.4937E+040.0000E+00	0.4937E+04	0.27	1	0.014263	0.985737	0.98574	659.24	2.4324e-06	0.999998	853872		0.05
A2	40	10.5983E+040.0000E+00	10.5983E+040.0000E+00	0.5983E+04	0.27	1	0.014411	0.985589	0.98559	659.24	2.8848e-06	0.999997	1.03447e+06		0.05
A2	41	10.7250E+040.0000E+00	10.7250E+040.0000E+00	0.7250E+04	0.27	1	0.014317	0.985683	0.98568	659.24	3.4589e-06	0.999997	1.25377e+06		0.05
A2	42	10.8784E+040.0000E+00	10.8784E+040.0000E+00	0.8784E+04	0.27	1	0.014249	0.985751	0.98575	659.24	4.2042e-06	0.999996	1.51926e+06		0.05
A2	43	10.1064E+050.0000E+00	10.1064E+050.0000E+00	0.1064E+05	0.27	1	0.014387	0.985613	0.98561	659.24	5.2886e-06	0.999995	1.83975e+06		0.05
A2	44	10.1289E+050.0000E+00	10.1289E+050.0000E+00	0.1289E+05	0.27	1	0.014186	0.985814	0.98581	659.24	6.9569e-06	0.999993	2.22969e+06		0.05
A2	45	10.1560E+050.0000E+00	10.1560E+050.0000E+00	0.1560E+05	0.27	1	0.0012058	0.998794	0.88942	659.24	0.0036806	0.996319	2.45761e+06		0.05
A2	46	10.1889E+050.0000E+00	10.1889E+050.0000E+00	0.1889E+05	0.27	1	0	1	0.61237	659.24	0.0043099	0.99569	2.05011e+06		0.05
A2	47	10.2287E+050.0000E+00	10.2287E+050.0000E+00	0.2287E+05	0.27	1	0	1	0.54478	659.24	0.0043196	0.99568	2.20808e+06		0.05
A2	48	10.2768E+050.0000E+00	10.2768E+050.0000E+00	0.2768E+05	0.27	1	0	1	0.52367	659.24	0.0043197	0.99568	2.56892e+06		0.05
A2	49	10.3350E+050.0000E+00	10.3350E+050.0000E+00	0.3350E+05	0.27	1	0	1	0.5169	659.24	0.0043196	0.99568	3.06887e+06		0.05
A2	50	10.4055E+050.0000E+00	10.4055E+050.0000E+00	0.4055E+05	0.27	1	0	1	0.5144	659.23	0.0043196	0.99568	3.69669e+06		0.05
A2	51	10.4907E+050.0000E+00	10.4907E+050.0000E+00	0.4907E+05	0.27	1	0	1	0.51306	659.23	0.0043195	0.99568	4.46175e+06		0.05
A2	52	10.5937E+050.0000E+00	10.5937E+050.0000E+00	0.5937E+05	0.27	1	0	1	0.51209	659.23	0.0043195	0.99568	5.38808e+06		0.05
A2	53	10.7183E+050.0000E+00	10.7183E+050.0000E+00	0.7183E+05	0.27	1	0	1	0.51129	659.23	0.0043195	0.99568	6.50869e+06		0.05
A2	54	10.8691E+050.0000E+00	10.8691E+050.0000E+00	0.8691E+05	0.27	1	0	1	0.51062	659.23	0.0043194	0.995681	7.86481e+06		0.05
A2	55	10.1051E+060.0000E+00	10.1051E+060.0000E+00	0.1051E+06	0.27	1	0	1	0.51006	659.23	0.0043194	0.995681	9.50046e+06		0.05
A2	56	10.1272E+060.0000E+00	10.1272E+060.0000E+00	0.1272E+06	0.27	1	0	1	0.50957	659.23	0.0043194	0.995681	1.14871e+07		0.05
A2	57	10.1539E+060.0000E+00	10.1539E+060.0000E+00	0.1539E+06	0.27	1	0	1	0.50917	659.22	0.0043194	0.995681	1.38872e+07		0.05
A2	58	10.1861E+060.0000E+00	10.1861E+060.0000E+00	0.1861E+06	0.27	1	0	1	0.50883	659.22	0.0043193	0.995681	1.67816e+07		0.05
A2	59	10.2251E+060.0000E+00	10.2251E+060.0000E+00	0.2251E+06	0.27	1	0	1	0.50854	659.22	0.0043193	0.995681	2.02869e+07		0.05
A2	60	10.2723E+060.0000E+00	10.2723E+060.0000E+00	0.2723E+06	0.27	1	0	1	0.50831	659.21	0.0043193	0.995681	2.45292e+07		0.05
A2	61	10.3293E+060.0000E+00	10.3293E+060.0000E+00	0.3293E+06	0.27	1	0	1	0.50812	659.21	0.0043193	0.995681	2.96528e+07		0.05
A2	62	10.3983E+060.0000E+00	10.3983E+060.0000E+00	0.3983E+06	0.27	1	0	1	0.50797	659.21	0.0043192	0.995681	3.58555e+07		0.05
A2	63	10.4817E+060.0000E+00	10.4817E+060.0000E+00	0.4817E+06	0.27	1	0	1	0.50786	659.2	0.0043192	0.995681	4.33533e+07		0.05
A2	64	10.5826E+060.0000E+00	10.5826E+060.0000E+00	0.5826E+06	0.27	1	0	1	0.50776	659.2	0.0043192	0.995681	5.2424e+07		0.05
A2	65	10.7046E+060.0000E+00	10.7046E+060.0000E+00	0.7046E+06	0.27	1	0	1	0.50767	659.19	0.0043191	0.995681	6.33897e+07		0.05
A2	66	10.8521E+060.0000E+00	10.8521E+060.0000E+00	0.8521E+06	0.27	1	0	1	0.50759	659.18	0.0043191	0.995681	7.66464e+07		0.05
A2	67	10.1030E+070.0000E+00	10.1030E+070.0000E+00	0.1030E+07	0.27	1	0	1	0.5075	659.17	0.004319	0.995681	9.26306e+07		0.05
A2	68	10.1246E+070.0000E+00	10.1246E+070.0000E+00	0.1246E+07	0.27	1	0	1	0.50738	659.16	0.004319	0.995681	1.12028e+08		0.05
A2	69	10.1507E+070.0000E+00	10.1507E+070.0000E+00	0.1507E+07	0.27	1	0	1	0.50722	659.14	0.0043189	0.995681	1.35448e+08		0.05
A2	70	10.1822E+070.0000E+00	10.1822E+070.0000E+00	0.1822E+07	0.27	1	0	1	0.50697	659.13	0.0043188	0.995681	1.63676e+08		0.05
A2	71	10.2204E+070.0000E+00	10.2204E+070.0000E+00	0.2204E+07	0.27	1	0	1	0.5066	659.1	0.0043187	0.995681	1.97839e+08		0.05
A2	72	10.2665E+070.0000E+00	10.2665E+070.0000E+00	0.2665E+07	0.27	1	0	1	0.50609	659.08	0.0043186	0.995681	2.38972e+08		0.05
A2	73	10.3222E+070.0000E+00	10.3222E+070.0000E+00	0.3222E+07	0.27	1	0	1	0.50534	659.05	0.0043185	0.995681	2.88477e+08		0.05
A2	74	10.3896E+070.0000E+00	10.3896E+070.0000E+00	0.3896E+07	0.27	1	0	1	0.50406	659	0.0043183	0.995682	3.47913e+08		0.05
A2	75	10.4711E+070.0000E+00	10.4711E+070.0000E+00	0.4711E+07	0.27	1	0	1	0.50167	658.95	0.0043181	0.995682	4.18666e+08		0.05
A2	76	10.5697E+070.0000E+00	10.5697E+070.0000E+00	0.5697E+07	0.27	1	0	1	0.49585	658.89	0.0043179	0.995682	5.00373e+08		0.05
A2	77	10.6889E+070.0000E+00	10.6889E+070.0000E+00	0.6889E+07	0.27	1	0	1	0.47931	658.81	0.0043176	0.995682	5.84814e+08		0.05
A2	78	10.8330E+070.0000E+00	10.8330E+070.0000E+00	0.8330E+07	0.27	1	0	1	0.43752	658.7	0.0043171	0.995683	6.4538e+08		0.05
A2	79	10.1007E+080.0000E+00	10.1007E+080.0000E+00	0.1007E+08	0.27	1	0	1	0.33225	658.58	0.0043166	0.995683	5.92363e+08		0.05
A2	80	10.1218E+080.0000E+00	10.1218E+080.0000E+00	0.1218E+08	0.27	1	0	1	0.13787	658.43	0.004316	0.995684	2.97243e+08		0.05
A2	81	10.1473E+080.0000E+00	10.1473E+080.0000E+00	0.1473E+08	0.27	1	0	1	0	0	1	0	0		0.05
A2	82	10.1781E+080.0000E+00	10.1781E+080.0000E+00	0.1781E+08	0.27	1	0	1	0	0	1	0	0		0.05
A2	83	10.2153E+080.0000E+00	10.2153E+080.0000E+00	0.2153E+08	0.27	1	0	1	0	0	1	0	0		0.05
A2	84	10.2603E+080.0000E+00	10.2603E+080.0000E+00	0.2603E+08	0.27	1	0	1	0	0	1	0	0		0.05
A2	85	10.3148E+080.0000E+00	10.3148E+080.0000E+00	0.3148E+08	0.27	1	0	1	0	0	1	0	0		0.05
A2	86	10.3806E+080.0000E+00	10.3806E+080.0000E+00	0.3806E+08	0.27	1	0	1	0	0	1	0	0		0.05
A2	87	10.4602E+080.0000E+00	10.4602E+080.0000E+00	0.4602E+08	0.27	1	0	1	0	0	1	0	0		0.05
A2	88	10.5565E+080.0000E+00	10.5565E+080.0000E+00	0.5565E+08	0.27	1	0	1	0	0	1	0	0		0.05
A2	89	10.6728E+080.0000E+00	10.6728E+080.0000E+00	0.6728E+08	0.27	1	0	1	0	0	1	0	0		0.05
A2	90	10.8136E+080.0000E+00	10.8136E+080.0000E+00	0.8136E+08	0.27	1	0	1	0	0	1	0	0		0.05
A2	91	10.9837E+080.0000E+00	10.9837E+080.0000E+00	0.9837E+08	0.27	1	0	1	0	0	1	0	0		0.05
A2	92	10.1189E+090.0000E+00	10.1189E+090.0000E+00	0.1189E+09	0.27	1	0	1	0	0	1	0	0		0.05
A2	93	10.1438E+090.0000E+00	10.1438E+090.0000E+00	0.1438E+09	0.27	1	0	1	0	0	1	0	0		0.05
A2	94	10.1739E+090.0000E+00	10.1739E+090.0000E+00	0.1739E+09	0.27	1	0	1	0	0	1	0	0		0.05
A2	95	10.2103E+090.0000E+00	10.2103E+090.0000E+00	0.2103E+09	0.27	1	0	1	0	0	1	0	0		0.05
A2	96	10.2542E+090.0000E+00	10.2542E+090.0000E+00	0.2542E+09	0.27	1	0	1	0	0	1	0	0		0.05
A2	97	10.3074E+090.0000E+00	10.3074E+090.0000E+00	0.3074E+09	0.27	1	0	1	0	0	1	0	0		0.05
A2	98	10.3717E+090.0000E+00	10.3717E+090.0000E+00	0.3717E+09	0.27	1	0	1	0	0	1	0	0		0.05
A2	99	10.4494E+090.0000E+00	10.4494E+090.0000E+00	0.4494E+09	0.27	1	0	1	0	0	1	0	0		0.05
A21	0	10.5434E+090.0000E+00	10.5434E+090.0000E+00	0.5434E+09	0.27	1	0	1	0	0	1	0	0		0.05
A3	1	10.1767E+000.0000E+00	10.1767E+000.0000E+00	0.1767E+00	0.27	1	0.023776	0.976224	0.97622	656.94	5.5043e-06	0.999994	29.869		0.05
A3	2	10.6023E+000.0000E+00	10.6023E+000.0000E+00	0.6023E+00	0.27	1	0.017071	0.982929	0.98293	656.94	5.3666e-06	0.999995	103.215		0.05
A3	3	10.1156E+010.0000E+00	10.1156E+010.0000E+00	0.1156E+01	0.27	1	0.015894	0.984106	0.98411	656.94	5.3528e-06	0.999995	198.578		0.05
A3	4	10.1867E+010.0000E+00	10.1867E+010.0000E+00	0.1867E+01	0.27	1	0.015494	0.984506	0.98451	656.94	5.3611e-06	0.999995	320.974		0.05
A3	5	10.2774E+010.0000E+00	10.2774E+010.0000E+00	0.2774E+01	0.27	1	0.015211	0.984789	0.98479	656.94	5.3778e-06	0.999995	477.178		0.05
A3	6	10.3922E+010.0000E+00	10.3922E+010.0000E+00	0.3922E+01	0.27	1	0.015088	0.984912	0.98491	656.94	5.4046e-06	0.999995	674.821		0.05
A3	7	10.5367E+010.0000E+00	10.5367E+010.0000E+00	0.5367E+01	0.27	1	0.014853	0.985147	0.98515	656.94	5.4314e-06	0.999995	923.894		0.05
A3	8	10.7177E+010.0000E+00	10.7177E+010.0000E+00	0.7177E+01	0.27	1	0.014815	0.985185	0.98518	656.94	5.4697e-06	0.999995	1235.56		0.05
A3	9	10.9433E+010.0000E+00	10.9433E+010.0000E+00	0.9433E+01	0.27	1	0.014649	0.985351	0.98535	656.94	5.5138e-06	0.999994	1624.5		0.05
A3	10	10.1224E+020.0000E+00	10.1224E+020.0000E+00	0.1224E+02	0.27	1	0.014727	0.985273	0.98527	656.94	5.5724e-06	0.999994	2107.56		0.05
A3	11	10.1571E+020.0000E+00	10.1571E+020.0000E+00	0.1571E+02	0.27	1	0.014703	0.985297	0.9853	656.94	5.642e-06	0.999994	2705.2		0.05
A3	12	10.2000E+020.0000E+00	10.2000E+020.0000E+00	0.2000E+02	0.27	1	0.014482	0.985518	0.98552	656.94	5.7326e-06	0.999994	3445.46		0.05
A3	13	10.2528E+020.0000E+00	10.2528E+020.0000E+00	0.2528E+02	0.27	1	0.014415	0.985585	0.98558	656.94	5.8318e-06	0.999994	4355.62		0.05
A3	14	10.3178E+020.0000E+00	10.3178E+020.0000E+00	0.3178E+02	0.27	1	0.014627	0.985373	0.98537	656.94	5.9479e-06	0.999994	5473.19		0.05
A3	15	10.3976E+020.0000E+00	10.3976E+020.0000E+00	0.3976E+02	0.27	1	0.014446	0.985554	0.98555	656.94	6.1139e-06	0.999994	6850.03		0.05
A3	16	10.4955E+020.0000E+00	10.4955E+020.0000E+00	0.4955E+02	0.27	1	0.014475	0.985525	0.98552	656.94	6.3241e-06	0.999994	8536.18		0.05
A3	17	10.6152E+020.0000E+00	10.6152E+020.0000E+00	0.6152E+02	0.27	1	0.014569	0.985431	0.98543	656.94	6.482e-06	0.999994	10596.3		0.05
A3	18	10.7616E+020.0000E+00	10.7616E+020.0000E+00	0.7616E+02	0.27	1	0.014292	0.985708	0.98571	656.94	6.6226e-06	0.999993	13125.4		0.05
A3	19	10.9404E+020.0000E+00	10.9404E+020.0000E+00	0.9404E+02	0.27	1	0.014496	0.985504	0.9855	656.94	6.8098e-06	0.999993	16200		0.05
A3	20	10.1159E+030.0000E+00	10.1159E+030.0000E+00	0.1159E+03	0.27	1	0.01444	0.98556	0.98556	656.94	7.0272e-06	0.999993	19968.1		0.05
A3	21	10.1424E+030.0000E+00	10.1424E+030.0000E+00	0.1424E+03	0.27	1	0.014349	0.985651	0.98565	656.94	7.2544e-06	0.999993	24538.2		0.05
A3	22	10.1748E+030.0000E+00	10.1748E+030.0000E+00	0.1748E+03	0.27	1	0.014443	0.985557	0.98556	656.94	7.5026e-06	0.999992	30115.7		0.05
A3	23	10.2142E+030.0000E+00	10.2142E+030.0000E+00	0.2142E+03	0.27	1	0.014323	0.985677	0.98568	656.94	7.7367e-06	0.999992	36912.7		0.05
A3	24	10.2622E+030.0000E+00	10.2622E+030.0000E+00	0.2622E+03	0.27	1	0.014423	0.985577	0.98558	656.94	8.0105e-06	0.999992	45175.3		0.05
A3	25	10.3204E+030.0000E+00	10.3204E+030.0000E+00	0.3204E+03	0.27	1	0.014457	0.985543	0.98554	656.94	8.3544e-06	0.999992	55198.6		0.05
A3	26	10.3912E+030.0000E+00	10.3912E+030.0000E+00	0.3912E+03	0.27	1	0.014426	0.985574	0.98557	656.94	8.7972e-06	0.999991	67400.2		0.05
A3	27	10.4772E+030.0000E+00	10.4772E+030.0000E+00	0.4772E+03	0.27	1	0.014277	0.985723	0.98572	656.94	9.3026e-06	0.999991	82242.1		0.05
A3	28	10.5816E+030.0000E+00	10.5816E+030.0000E+00	0.5816E+03	0.27	1	0.014425	0.985575	0.98557	656.94	9.8514e-06	0.99999	100204		0.05
A3	29	10.7082E+030.0000E+00	10.7082E+030.0000E+00	0.7082E+03	0.27	1	0.014341	0.985659	0.98566	656.94	1.0487e-05	0.99999	122038		0.05
A3	30	10.8619E+030.0000E+00	10.8619E+030.0000E+00	0.8619E+03	0.27	1	0.014449	0.985551	0.98555	656.94	1.1256e-05	0.999989	148491		0.05
A3	31	10.1048E+040.0000E+00	10.1048E+040.0000E+00	0.1048E+04	0.27	1	0.014251	0.985749	0.98575	656.94	1.2161e-05	0.999988	180625		0.05
A3	32	10.1274E+040.0000E+00	10.1274E+040.0000E+00	0.1274E+04	0.27	1	0.014384	0.985616	0.98562	656.94	1.3153e-05	0.999987	219518		0.05
A3	33	10.1548E+040.0000E+00	10.1548E+040.0000E+00	0.1548E+04	0.27	1	0.014397	0.985603	0.9856	656.94	1.4328e-05	0.999986	266721		0.05
A3	34	10.1880E+040.0000E+00	10.1880E+040.0000E+00	0.1880E+04	0.27	1	0.014383	0.985617	0.98562	656.94	1.5772e-05	0.999984	323935		0.05
A3	35	10.2282E+040.0000E+00	10.2282E+040.0000E+00	0.2282E+04	0.27	1	0.014342	0.985658	0.98566	656.94	1.7365e-05	0.999983	393234		0.05
A3	36	10.2768E+040.0000E+00	10.2768E+040.0000E+00	0.2768E+04	0.27	1	0.014336	0.985664	0.98566	656.94	1.9253e-05	0.999981	476983		0.05
A3	37	10.3358E+040.0000E+00	10.3358E+040.0000E+00	0.3358E+04	0.27	1	0.014276	0.985724	0.98572	656.94	2.1421e-05	0.999979	578722		0.05
A3	38	10.4072E+040.0000E+00	10.4072E+040.0000E+00	0.4072E+04	0.27	1	0.014499	0.985501	0.9855	656.94	2.4147e-05	0.999976	701456		0.05
A3	39	10.4937E+040.0000E+00	10.4937E+040.0000E+00	0.4937E+04	0.27	1	0.014241	0.985759	0.98576	656.94	2.7436e-05	0.999973	850908		0.05
A3	40	10.5983E+040.0000E+00	10.5983E+040.0000E+00	0.5983E+04	0.27	1	0.014408	0.985592	0.98559	656.94	3.1133e-05	0.999969	1.03083e+06		0.05
A3	41	10.7250E+040.0000E+00	10.7250E+040.0000E+00	0.7250E+04	0.27	1	0.014376	0.985624	0.98562	656.94	3.5622e-05	0.999964	1.2492e+06		0.05
A3	42	10.8784E+040.0000E+00	10.8784E+040.0000E+00	0.8784E+04	0.27	1	0.014314	0.985686	0.98569	656.94	4.1113e-05	0.999959	1.51371e+06		0.05
A3	43	10.1064E+050.0000E+00	10.1064E+050.0000E+00	0.1064E+05	0.27	1	0.014362	0.985638	0.98564	656.94	4.8541e-05	0.999951	1.83335e+06		0.05
A3	44	10.1289E+050.0000E+00	10.1289E+050.0000E+00	0.1289E+05	0.27	1	0.014301	0.985699	0.9857	656.94	5.902e-05	0.999941	2.22129e+06		0.05
A3	45	10.1560E+050.0000E+00	10.1560E+050.0000E+00	0.1560E+05	0.27	1	0.0015523	0.998448	0.88999	656.94	0.0037258	0.996274	2.44965e+06		0.05
A3	46	10.1889E+050.0000E+00	10.1889E+050.0000E+00	0.1889E+05	0.27	1	0	1	0.60907	656.94	0.00436	0.99564	2.03185e+06		0.05
A3	47	10.2287E+050.0000E+00	10.2287E+050.0000E+00	0.2287E+05	0.27	1	0	1	0.53656	656.94	0.0043732	0.995627	2.16706e+06		0.05
A3	48	10.2768E+050.0000E+00	10.2768E+050.0000E+00	0.2768E+05	0.27	1	0	1	0.5115	656.94	0.0043733	0.995627	2.50033e+06		0.05
A3	49	10.3350E+050.0000E+00	10.3350E+050.0000E+00	0.3350E+05	0.27	1	0	1	0.50244	656.93	0.0043733	0.995627	2.97241e+06		0.05
A3	50	10.4055E+050.0000E+00	10.4055E+050.0000E+00	0.4055E+05	0.27	1	0	1	0.49891	656.93	0.0043732	0.995627	3.57267e+06		0.05
A3	51	10.4907E+050.0000E+00	10.4907E+050.0000E+00	0.4907E+05	0.27	1	0	1	0.49708	656.93	0.0043732	0.995627	4.30747e+06		0.05
A3	52	10.5937E+050.0000E+00	10.5937E+050.0000E+00	0.5937E+05	0.27	1	0	1	0.49582	656.93	0.0043732	0.995627	5.19841e+06		0.05
A3	53	10.7183E+050.0000E+00	10.7183E+050.0000E+00	0.7183E+05	0.27	1	0	1	0.49481	656.93	0.0043731	0.995627	6.27659e+06		0.05
A3	54	10.8691E+050.0000E+00	10.8691E+050.0000E+00	0.8691E+05	0.27	1	0	1	0.49397	656.93	0.0043731	0.995627	7.58141e+06		0.05
A3	55	10.1051E+060.0000E+00	10.1051E+060.0000E+00	0.1051E+06	0.27	1	0	1	0.49327	656.93	0.0043731	0.995627	9.15518e+06		0.05
A3	56	10.1272E+060.0000E+00	10.1272E+060.0000E+00	0.1272E+06	0.27	1	0	1	0.49267	656.92	0.004373	0.995627	1.10666e+07		0.05
A3	57	10.1539E+060.0000E+00	10.1539E+060.0000E+00	0.1539E+06	0.27	1	0	1	0.49217	656.92	0.004373	0.995627	1.3376e+07		0.05
A3	58	10.1861E+060.0000E+00	10.1861E+060.0000E+00	0.1861E+06	0.27	1	0	1	0.49175	656.92	0.004373	0.995627	1.61608e+07		0.05
A3	59	10.2251E+060.0000E+00	10.2251E+060.0000E+00	0.2251E+06	0.27	1	0	1	0.4914	656.92	0.004373	0.995627	1.95337e+07		0.05
A3	60	10.2723E+060.0000E+00	10.2723E+060.0000E+00	0.2723E+06	0.27	1	0	1	0.49112	656.91	0.0043729	0.995627	2.36157e+07		0.05
A3	61	10.3293E+060.0000E+00	10.3293E+060.0000E+00	0.3293E+06	0.27	1	0	1	0.49089	656.91	0.0043729	0.995627	2.85458e+07		0.05
A3	62	10.3983E+060.0000E+00	10.3983E+060.0000E+00	0.3983E+06	0.27	1	0	1	0.49071	656.9	0.0043729	0.995627	3.4514e+07		0.05
A3	63	10.4817E+060.0000E+00	10.4817E+060.0000E+00	0.4817E+06	0.27	1	0	1	0.49056	656.9	0.0043728	0.995627	4.17281e+07		0.05
A3	64	10.5826E+060.0000E+00	10.5826E+060.0000E+00	0.5826E+06	0.27	1	0	1	0.49044	656.89	0.0043728	0.995627	5.04556e+07		0.05
A3	65	10.7046E+060.0000E+00	10.7046E+060.0000E+00	0.7046E+06	0.27	1	0	1	0.49034	656.89	0.0043728	0.995627	6.10089e+07		0.05
A3	66	10.8521E+060.0000E+00	10.8521E+060.0000E+00	0.8521E+06	0.27	1	0	1	0.49023	656.88	0.0043727	0.995627	7.37627e+07		0.05
A3	67	10.1030E+070.0000E+00	10.1030E+070.0000E+00	0.1030E+07	0.27	1	0	1	0.49011	656.87	0.0043727	0.995627	8.91396e+07		0.05
A3	68	10.1246E+070.0000E+00	10.1246E+070.0000E+00	0.1246E+07	0.27	1	0	1	0.48994	656.86	0.0043726	0.995627	1.07794e+08		0.05
A3	69	10.1507E+070.0000E+00	10.1507E+070.0000E+00	0.1507E+07	0.27	1	0	1	0.48968	656.84	0.0043726	0.995627	1.303e+08		0.05
A3	70	10.1822E+070.0000E+00	10.1822E+070.0000E+00	0.1822E+07	0.27	1	0	1	0.48918	656.82	0.0043725	0.995627	1.57371e+08		0.05
A3	71	10.2204E+070.0000E+00	10.2204E+070.0000E+00	0.2204E+07	0.27	1	0	1	0.48817	656.8	0.0043724	0.995628	1.89966e+08		0.05
A3	72	10.2665E+070.0000E+00	10.2665E+070.0000E+00	0.2665E+07	0.27	1	0	1	0.48635	656.77	0.0043723	0.995628	2.28834e+08		0.05
A3	73	10.3222E+070.0000E+00	10.3222E+070.0000E+00	0.3222E+07	0.27	1	0	1	0.48163	656.74	0.0043721	0.995628	2.73964e+08		0.05
A3	74	10.3896E+070.0000E+00	10.3896E+070.0000E+00	0.3896E+07	0.27	1	0	1	0.46863	656.7	0.004372	0.995628	3.22312e+08		0.05
A3	75	10.4711E+070.0000E+00	10.4711E+070.0000E+00	0.4711E+07	0.27	1	0	1	0.4409	656.64	0.0043717	0.995628	3.66641e+08		0.05
A3	76	10.5697E+070.0000E+00	10.5697E+070.0000E+00	0.5697E+07	0.27	1	0	1	0.34537	656.58	0.0043715	0.995629	3.4728e+08		0.05
A3	77	10.6889E+070.0000E+00	10.6889E+070.0000E+00	0.6889E+07	0.27	1	0	1	0.16752	656.52	0.0043712	0.995629	2.03672e+08		0.05
A3	78	10.8330E+070.0000E+00	10.8330E+070.0000E+00	0.8330E+07	0.27	1	0	1	0.07272	656.55	0.0043714	0.995629	1.06912e+08		0.05
A3	79	10.1007E+080.0000E+00	10.1007E+080.0000E+00	0.1007E+08	0.27	1	0	1	0	0	1	0	0		0.05
A3	80	10.1218E+080.0000E+00	10.1218E+080.0000E+00	0.1218E+08	0.27	1	0	1	0	0	1	0	0		0.05
A3	81	10.1473E+080.0000E+00	10.1473E+080.0000E+00	0.1473E+08	0.27	1	0	1	0	0	1	0	0		0.05
A3	82	10.1781E+080.0000E+00	10.1781E+080.0000E+00	0.1781E+08	0.27	1	0	1	0	0	1	0	0		0.05
A3	83	10.2153E+080.0000E+00	10.2153E+080.0000E+00	0.2153E+08	0.27	1	0	1	0	0	1	0	0		0.05
A3	84	10.2603E+080.0000E+00	10.2603E+080.0000E+00	0.2603E+08	0.27	1	0	1	0	0	1	0	0		0.05
A3	85	10.3148E+080.0000E+00	10.3148E+080.0000E+00	0.3148E+08	0.27	1	0	1	0	0	1	0	0		0.05
A3	86	10.3806E+080.0000E+00	10.3806E+080.0000E+00	0.3806E+08	0.27	1	0	1	0	0	1	0	0		0.05
A3	87	10.4602E+080.0000E+00	10.4602E+080.0000E+00	0.4602E+08	0.27	1	0	1	0	0	1	0	0		0.05
A3	88	10.5565E+080.0000E+00	10.5565E+080.0000E+00	0.5565E+08	0.27	1	0	1	0	0	1	0	0		0.05
A3	89	10.6728E+080.0000E+00	10.6728E+080.0000E+00	0.6728E+08	0.27	1	0	1	0	0	1	0	0		0.05
A3	90	10.8136E+080.0000E+00	10.8136E+080.0000E+00	0.8136E+08	0.27	1	0	1	0	0	1	0	0		0.05
A3	91	10.9837E+080.0000E+00	10.9837E+080.0000E+00	0.9837E+08	0.27	1	0	1	0	0	1	0	0		0.05
A3	92	10.1189E+090.0000E+00	10.1189E+090.0000E+00	0.1189E+09	0.27	1	0	1	0	0	1	0	0		0.05
A3	93	10.1438E+090.0000E+00	10.1438E+090.0000E+00	0.1438E+09	0.27	1	0	1	0	0	1	0	0		0.05
A3	94	10.1739E+090.0000E+00	10.1739E+090.0000E+00	0.1739E+09	0.27	1	0	1	0	0	1	0	0		0.05
A3	95	10.2103E+090.0000E+00	10.2103E+090.0000E+00	0.2103E+09	0.27	1	0	1	0	0	1	0	0		0.05
A3	96	10.2542E+090.0000E+00	10.2542E+090.0000E+00	0.2542E+09	0.27	1	0	1	0	0	1	0	0		0.05
A3	97	10.3074E+090.0000E+00	10.3074E+090.0000E+00	0.3074E+09	0.27	1	0	1	0	0	1	0	0		0.05
A3	98	10.3717E+090.0000E+00	10.3717E+090.0000E+00	0.3717E+09	0.27	1	0	1	0	0	1	0	0		0.05
A3	99	10.4494E+090.0000E+00	10.4494E+090.0000E+00	0.4494E+09	0.27	1	0	1	0	0	1	0	0		0.05
A31	0	10.5434E+090.0000E+00	10.5434E+090.0000E+00	0.5434E+09	0.27	1	0	1	0	0	1	0	0		0.05
A4	1	10.1767E+000.0000E+00	10.1767E+000.0000E+00	0.1767E+00	0.27	1	0.023818	0.976182	0.97618	654.66	5.5006e-05	0.999945	29.7614		0.05
A4	2	10.6023E+000.0000E+00	10.6023E+000.0000E+00	0.6023E+00	0.27	1	0.017104	0.982896	0.9829	654.66	5.3975e-05	0.999946	102.846		0.05
A4	3	10.1156E+010.0000E+00	10.1156E+010.0000E+00	0.1156E+01	0.27	1	0.015918	0.984082	0.98408	654.66	5.3874e-05	0.999946	197.868		0.05
A4	4	10.1867E+010.0000E+00	10.1867E+010.0000E+00	0.1867E+01	0.27	1	0.015507	0.984493	0.98449	654.66	5.3932e-05	0.999946	319.834		0.05
A4	5	10.2774E+010.0000E+00	10.2774E+010.0000E+00	0.2774E+01	0.27	1	0.015188	0.984812	0.98481	654.66	5.4055e-05	0.999946	475.52		0.05
A4	6	10.3922E+010.0000E+00	10.3922E+010.0000E+00	0.3922E+01	0.27	1	0.015125	0.984875	0.98488	654.66	5.4259e-05	0.999946	672.4		0.05
A4	7	10.5367E+010.0000E+00	10.5367E+010.0000E+00	0.5367E+01	0.27	1	0.014815	0.985185	0.98519	654.66	5.4458e-05	0.999946	920.715		0.05
A4	8	10.7177E+010.0000E+00	10.7177E+010.0000E+00	0.7177E+01	0.27	1	0.014831	0.985169	0.98517	654.66	5.4746e-05	0.999945	1231.18		0.05
A4	9	10.9433E+010.0000E+00	10.9433E+010.0000E+00	0.9433E+01	0.27	1	0.014622	0.985378	0.98538	654.66	5.5077e-05	0.999945	1618.87		0.05
A4	10	10.1224E+020.0000E+00	10.1224E+020.0000E+00	0.1224E+02	0.27	1	0.01475	0.98525	0.98525	654.66	5.5518e-05	0.999944	2100.05		0.05
A4	11	10.1571E+020.0000E+00	10.1571E+020.0000E+00	0.1571E+02	0.27	1	0.014542	0.985458	0.98546	654.66	5.6039e-05	0.999944	2696.55		0.05
A4	12	10.2000E+020.0000E+00	10.2000E+020.0000E+00	0.2000E+02	0.27	1	0.014691	0.985309	0.98531	654.66	5.6735e-05	0.999943	3431.87		0.05
A4	13	10.2528E+020.0000E+00	10.2528E+020.0000E+00	0.2528E+02	0.27	1	0.014454	0.985546	0.98555	654.66	5.7513e-05	0.999942	4339.97		0.05
A4	14	10.3178E+020.0000E+00	10.3178E+020.0000E+00	0.3178E+02	0.27	1	0.014596	0.985404	0.9854	654.66	5.8495e-05	0.999942	5454.25		0.05
A4	15	10.3976E+020.0000E+00	10.3976E+020.0000E+00	0.3976E+02	0.27	1	0.014422	0.985578	0.98558	654.66	5.991e-05	0.99994	6826.26		0.05
A4	16	10.4955E+020.0000E+00	10.4955E+020.0000E+00	0.4955E+02	0.27	1	0.014569	0.985431	0.98543	654.66	6.1656e-05	0.999938	8504.49		0.05
A4	17	10.6152E+020.0000E+00	10.6152E+020.0000E+00	0.6152E+02	0.27	1	0.014517	0.985483	0.98548	654.66	6.2847e-05	0.999937	10560		0.05
A4	18	10.7616E+020.0000E+00	10.7616E+020.0000E+00	0.7616E+02	0.27	1	0.014277	0.985723	0.98572	654.66	6.389e-05	0.999936	13079.4		0.05
A4	19	10.9404E+020.0000E+00	10.9404E+020.0000E+00	0.9404E+02	0.27	1	0.014533	0.985467	0.98547	654.66	6.5282e-05	0.999935	16141.7		0.05
A4	20	10.1159E+030.0000E+00	10.1159E+030.0000E+00	0.1159E+03	0.27	1	0.014481	0.985519	0.98552	654.66	6.6934e-05	0.999933	19895.9		0.05
A4	21	10.1424E+030.0000E+00	10.1424E+030.0000E+00	0.1424E+03	0.27	1	0.014309	0.985691	0.98569	654.66	6.8738e-05	0.999931	24453.5		0.05
A4	22	10.1748E+030.0000E+00	10.1748E+030.0000E+00	0.1748E+03	0.27	1	0.014515	0.985485	0.98549	654.66	7.0722e-05	0.999929	30004.9		0.05
A4	23	10.2142E+030.0000E+00	10.2142E+030.0000E+00	0.2142E+03	0.27	1	0.014362	0.985638	0.98564	654.66	7.2395e-05	0.999928	36779.3		0.05
A4	24	10.2622E+030.0000E+00	10.2622E+030.0000E+00	0.2622E+03	0.27	1	0.01435	0.98565	0.98565	654.66	7.4299e-05	0.999926	45022.1		0.05
A4	25	10.3204E+030.0000E+00	10.3204E+030.0000E+00	0.3204E+03	0.27	1	0.014452	0.985548	0.98555	654.66	7.6739e-05	0.999923	55004.1		0.05
A4	26	10.3912E+030.0000E+00	10.3912E+030.0000E+00	0.3912E+03	0.27	1	0.01442	0.98558	0.98558	654.66	7.9962e-05	0.99992	67162.6		0.05
A4	27	10.4772E+030.0000E+00	10.4772E+030.0000E+00	0.4772E+03	0.27	1	0.01439	0.98561	0.98561	654.66	8.3566e-05	0.999916	81932.1		0.05
A4	28	10.5816E+030.0000E+00	10.5816E+030.0000E+00	0.5816E+03	0.27	1	0.014353	0.985647	0.98565	654.66	8.7185e-05	0.999913	99864.3		0.05
A4	29	10.7082E+030.0000E+00	10.7082E+030.0000E+00	0.7082E+03	0.27	1	0.01444	0.98556	0.98556	654.66	9.1309e-05	0.999909	121580		0.05
A4	30	10.8619E+030.0000E+00	10.8619E+030.0000E+00	0.8619E+03	0.27	1	0.014398	0.985602	0.9856	654.66	9.635e-05	0.999904	147978		0.05
A4	31	10.1048E+040.0000E+00	10.1048E+040.0000E+00	0.1048E+04	0.27	1	0.014251	0.985749	0.98575	654.66	0.00010222	0.999898	179982		0.05
A4	32	10.1274E+040.0000E+00	10.1274E+040.0000E+00	0.1274E+04	0.27	1	0.014381	0.985619	0.98562	654.66	0.00010821	0.999892	218736		0.05
A4	33	10.1548E+040.0000E+00	10.1548E+040.0000E+00	0.1548E+04	0.27	1	0.014331	0.985669	0.98567	654.66	0.00011516	0.999885	265805		0.05
A4	34	10.1880E+040.0000E+00	10.1880E+040.0000E+00	0.1880E+04	0.27	1	0.014359	0.985641	0.98564	654.66	0.00012375	0.999876	322791		0.05
A4	35	10.2282E+040.0000E+00	10.2282E+040.0000E+00	0.2282E+04	0.27	1	0.014335	0.985665	0.98566	654.66	0.00013256	0.999867	391827		0.05
A4	36	10.2768E+040.0000E+00	10.2768E+040.0000E+00	0.2768E+04	0.27	1	0.014385	0.985615	0.98561	654.66	0.00014294	0.999857	475221		0.05
A4	37	10.3358E+040.0000E+00	10.3358E+040.0000E+00	0.3358E+04	0.27	1	0.014395	0.985605	0.9856	654.66	0.0001542	0.999846	576497		0.05
A4	38	10.4072E+040.0000E+00	10.4072E+040.0000E+00	0.4072E+04	0.27	1	0.014432	0.985568	0.98557	654.66	0.00016798	0.999832	699018		0.05
A4	39	10.4937E+040.0000E+00	10.4937E+040.0000E+00	0.4937E+04	0.27	1	0.014234	0.985766	0.98577	654.66	0.00018386	0.999816	847837		0.05
A4	40	10.5983E+040.0000E+00	10.5983E+040.0000E+00	0.5983E+04	0.27	1	0.01445	0.98555	0.98555	654.66	0.0002005	0.999799	1.027e+06		0.05
A4	41	10.7250E+040.0000E+00	10.7250E+040.0000E+00	0.7250E+04	0.27	1	0.014373	0.985627	0.98563	654.66	0.00022006	0.99978	1.24465e+06		0.05
A4	42	10.8784E+040.0000E+00	10.8784E+040.0000E+00	0.8784E+04	0.27	1	0.014398	0.985602	0.9856	654.65	0.00024272	0.999757	1.50786e+06		0.05
A4	43	10.1064E+050.0000E+00	10.1064E+050.0000E+00	0.1064E+05	0.27	1	0.014295	0.985705	0.9857	654.65	0.00027126	0.999729	1.82679e+06		0.05
A4	44	10.1289E+050.0000E+00	10.1289E+050.0000E+00	0.1289E+05	0.27	1	0.01435	0.98565	0.98565	654.65	0.0003095	0.999691	2.21277e+06		0.05
A4	45	10.1560E+050.0000E+00	10.1560E+050.0000E+00	0.1560E+05	0.27	1	0.0034869	0.996513	0.90241	654.65	0.0037714	0.996229	2.47026e+06		0.05
A4	46	10.1889E+050.0000E+00	10.1889E+050.0000E+00	0.1889E+05	0.27	1	0	1	0.61084	654.65	0.0044055	0.995595	2.03056e+06		0.05
A4	47	10.2287E+050.0000E+00	10.2287E+050.0000E+00	0.2287E+05	0.27	1	0	1	0.53241	654.65	0.0044274	0.995573	2.14268e+06		0.05
A4	48	10.2768E+050.0000E+00	10.2768E+050.0000E+00	0.2768E+05	0.27	1	0	1	0.50366	654.65	0.0044275	0.995572	2.45329e+06		0.05
A4	49	10.3350E+050.0000E+00	10.3350E+050.0000E+00	0.3350E+05	0.27	1	0	1	0.49233	654.65	0.0044275	0.995572	2.90233e+06		0.05
A4	50	10.4055E+050.0000E+00	10.4055E+050.0000E+00	0.4055E+05	0.27	1	0	1	0.48765	654.65	0.0044275	0.995572	3.47972e+06		0.05
A4	51	10.4907E+050.0000E+00	10.4907E+050.0000E+00	0.4907E+05	0.27	1	0	1	0.48525	654.65	0.0044274	0.995573	4.19013e+06		0.05
A4	52	10.5937E+050.0000E+00	10.5937E+050.0000E+00	0.5937E+05	0.27	1	0	1	0.48365	654.65	0.0044274	0.995573	5.05294e+06		0.05
A4	53	10.7183E+050.0000E+00	10.7183E+050.0000E+00	0.7183E+05	0.27	1	0	1	0.4824	654.65	0.0044274	0.995573	6.0976e+06		0.05
A4	54	10.8691E+050.0000E+00	10.8691E+050.0000E+00	0.8691E+05	0.27	1	0	1	0.48138	654.64	0.0044273	0.995573	7.36202e+06		0.05
A4	55	10.1051E+060.0000E+00	10.1051E+060.0000E+00	0.1051E+06	0.27	1	0	1	0.48052	654.64	0.0044273	0.995573	8.88696e+06		0.05
A4	56	10.1272E+060.0000E+00	10.1272E+060.0000E+00	0.1272E+06	0.27	1	0	1	0.47979	654.64	0.0044273	0.995573	1.07393e+07		0.05
A4	57	10.1539E+060.0000E+00	10.1539E+060.0000E+00	0.1539E+06	0.27	1	0	1	0.47919	654.64	0.0044272	0.995573	1.29773e+07		0.05
A4	58	10.1861E+060.0000E+00	10.1861E+060.0000E+00	0.1861E+06	0.27	1	0	1	0.47868	654.64	0.0044272	0.995573	1.56758e+07		0.05
A4	59	10.2251E+060.0000E+00	10.2251E+060.0000E+00	0.2251E+06	0.27	1	0	1	0.47825	654.63	0.0044272	0.995573	1.89436e+07		0.05
A4	60	10.2723E+060.0000E+00	10.2723E+060.0000E+00	0.2723E+06	0.27	1	0	1	0.4779	654.63	0.0044272	0.995573	2.2899e+07		0.05
A4	61	10.3293E+060.0000E+00	10.3293E+060.0000E+00	0.3293E+06	0.27	1	0	1	0.47761	654.62	0.0044271	0.995573	2.76752e+07		0.05
A4	62	10.3983E+060.0000E+00	10.3983E+060.0000E+00	0.3983E+06	0.27	1	0	1	0.47736	654.62	0.0044271	0.995573	3.34566e+07		0.05
A4	63	10.4817E+060.0000E+00	10.4817E+060.0000E+00	0.4817E+06	0.27	1	0	1	0.47715	654.61	0.0044271	0.995573	4.04437e+07		0.05
A4	64	10.5826E+060.0000E+00	10.5826E+060.0000E+00	0.5826E+06	0.27	1	0	1	0.47694	654.61	0.004427	0.995573	4.88938e+07		0.05
A4	65	10.7046E+060.0000E+00	10.7046E+060.0000E+00	0.7046E+06	0.27	1	0	1	0.47669	654.6	0.004427	0.995573	5.91006e+07		0.05
A4	66	10.8521E+060.0000E+00	10.8521E+060.0000E+00	0.8521E+06	0.27	1	0	1	0.47634	654.59	0.004427	0.995573	7.1419e+07		0.05
A4	67	10.1030E+070.0000E+00	10.1030E+070.0000E+00	0.1030E+07	0.27	1	0	1	0.47576	654.58	0.0044269	0.995573	8.62233e+07		0.05
A4	68	10.1246E+070.0000E+00	10.1246E+070.0000E+00	0.1246E+07	0.27	1	0	1	0.47472	654.57	0.0044268	0.995573	1.04076e+08		0.05
A4	69	10.1507E+070.0000E+00	10.1507E+070.0000E+00	0.1507E+07	0.27	1	0	1	0.47258	654.56	0.0044268	0.995573	1.25307e+08		0.05
A4	70	10.1822E+070.0000E+00	10.1822E+070.0000E+00	0.1822E+07	0.27	1	0	1	0.46623	654.54	0.0044267	0.995573	1.49459e+08		0.05
A4	71	10.2204E+070.0000E+00	10.2204E+070.0000E+00	0.2204E+07	0.27	1	0	1	0.45276	654.52	0.0044266	0.995573	1.75566e+08		0.05
A4	72	10.2665E+070.0000E+00	10.2665E+070.0000E+00	0.2665E+07	0.27	1	0	1	0.42866	654.49	0.0044265	0.995574	2.00979e+08		0.05
A4	73	10.3222E+070.0000E+00	10.3222E+070.0000E+00	0.3222E+07	0.27	1	0	1	0.3268	654.46	0.0044264	0.995574	1.85237e+08		0.05
A4	74	10.3896E+070.0000E+00	10.3896E+070.0000E+00	0.3896E+07	0.27	1	0	1	0.1537	654.45	0.0044263	0.995574	1.05343e+08		0.05
A4	75	10.4711E+070.0000E+00	10.4711E+070.0000E+00	0.4711E+07	0.27	1	0	1	0.080716	654.56	0.0044268	0.995573	6.69051e+07		0.05
A4	76	10.5697E+070.0000E+00	10.5697E+070.0000E+00	0.5697E+07	0.27	1	0	1	0.066865	654.7	0.0044273	0.995573	6.70385e+07		0.05
A4	77	10.6889E+070.0000E+00	10.6889E+070.0000E+00	0.6889E+07	0.27	1	0	1	0.060189	654.85	0.0044279	0.995572	7.2988e+07		0.05
A4	78	10.8330E+070.0000E+00	10.8330E+070.0000E+00	0.8330E+07	0.27	1	0	1	0.052323	654.99	0.0044285	0.995572	7.67377e+07		0.05
A4	79	10.1007E+080.0000E+00	10.1007E+080.0000E+00	0.1007E+08	0.27	1	0	1	0	0	1	0	0		0.05
A4	80	10.1218E+080.0000E+00	10.1218E+080.0000E+00	0.1218E+08	0.27	1	0	1	0	0	1	0	0		0.05
A4	81	10.1473E+080.0000E+00	10.1473E+080.0000E+00	0.1473E+08	0.27	1	0	1	0	0	1	0	0		0.05
A4	82	10.1781E+080.0000E+00	10.1781E+080.0000E+00	0.1781E+08	0.27	1	0	1	0	0	1	0	0		0.05
A4	83	10.2153E+080.0000E+00	10.2153E+080.0000E+00	0.2153E+08	0.27	1	0	1	0	0	1	0	0		0.05
A4	84	10.2603E+080.0000E+00	10.2603E+080.0000E+00	0.2603E+08	0.27	1	0	1	0	0	1	0	0		0.05
A4	85	10.3148E+080.0000E+00	10.3148E+080.0000E+00	0.3148E+08	0.27	1	0	1	0	0	1	0	0		0.05
A4	86	10.3806E+080.0000E+00	10.3806E+080.0000E+00	0.3806E+08	0.27	1	0	1	0	0	1	0	0		0.05
A4	87	10.4602E+080.0000E+00	10.4602E+080.0000E+00	0.4602E+08	0.27	1	0	1	0	0	1	0	0		0.05
A4	88	10.5565E+080.0000E+00	10.5565E+080.0000E+00	0.5565E+08	0.27	1	0	1	0	0	1	0	0		0.05
A4	89	10.6728E+080.0000E+00	10.6728E+080.0000E+00	0.6728E+08	0.27	1	0	1	0	0	1	0	0		0.05
A4	90	10.8136E+080.0000E+00	10.8136E+080.0000E+00	0.8136E+08	0.27	1	0	1	0	0	1	0	0		0.05
A4	91	10.9837E+080.0000E+00	10.9837E+080.0000E+00	0.9837E+08	0.27	1	0	1	0	0	1	0	0		0.05
A4	92	10.1189E+090.0000E+00	10.1189E+090.0000E+00	0.1189E+09	0.27	1	0	1	0	0	1	0	0		0.05
A4	93	10.1438E+090.0000E+00	10.1438E+090.0000E+00	0.1438E+09	0.27	1	0	1	0	0	1	0	0		0.05
A4	94	10.1739E+090.0000E+00	10.1739E+090.0000E+00	0.1739E+09	0.27	1	0	1	0	0	1	0	0		0.05
A4	95	10.2103E+090.0000E+00	10.2103E+090.0000E+00	0.2103E+09	0.27	1	0	1	0	0	1	0	0		0.05
A4	96	10.2542E+090.0000E+00	10.2542E+090.0000E+00	0.2542E+09	0.27	1	0	1	0	0	1	0	0		0.05
A4	97	10.3074E+090.0000E+00	10.3074E+090.0000E+00	0.3074E+09	0.27	1	0	1	0	0	1	0	0		0.05
A4	98	10.3717E+090.0000E+00	10.3717E+090.0000E+00	0.3717E+09	0.27	1	0	1	0	0	1	0	0		0.05
A4	99	10.4494E+090.0000E+00	10.4494E+090.0000E+00	0.4494E+09	0.27	1	0	1	0	0	1	0	0		0.05
A41	0	10.5434E+090.0000E+00	10.5434E+090.0000E+00	0.5434E+09	0.27	1	0	1	0	0	1	0	0		0.05
A5	1	10.1767E+000.0000E+00	10.1767E+000.0000E+00	0.1767E+00	0.27	1	0.023845	0.976155	0.97616	652.4	0.00035672	0.999643	29.6483		0.05
A5	2	10.6023E+000.0000E+00	10.6023E+000.0000E+00	0.6023E+00	0.27	1	0.017101	0.982899	0.9829	652.4	0.0003523	0.999648	102.46		0.05
A5	3	10.1156E+010.0000E+00	10.1156E+010.0000E+00	0.1156E+01	0.27	1	0.015977	0.984023	0.98402	652.4	0.00035186	0.999648	197.102		0.05
A5	4	10.1867E+010.0000E+00	10.1867E+010.0000E+00	0.1867E+01	0.27	1	0.01549	0.98451	0.98451	652.4	0.00035208	0.999648	318.647		0.05
A5	5	10.2774E+010.0000E+00	10.2774E+010.0000E+00	0.2774E+01	0.27	1	0.015177	0.984823	0.98482	652.4	0.00035258	0.999647	473.747		0.05
A5	6	10.3922E+010.0000E+00	10.3922E+010.0000E+00	0.3922E+01	0.27	1	0.015148	0.984852	0.98485	652.4	0.00035344	0.999647	669.843		0.05
A5	7	10.5367E+010.0000E+00	10.5367E+010.0000E+00	0.5367E+01	0.27	1	0.014804	0.985196	0.9852	652.4	0.00035426	0.999646	917.281		0.05
A5	8	10.7177E+010.0000E+00	10.7177E+010.0000E+00	0.7177E+01	0.27	1	0.014827	0.985173	0.98517	652.4	0.00035546	0.999645	1226.56		0.05
A5	9	10.9433E+010.0000E+00	10.9433E+010.0000E+00	0.9433E+01	0.27	1	0.014665	0.985335	0.98533	652.4	0.00035686	0.999643	1612.64		0.05
A5	10	10.1224E+020.0000E+00	10.1224E+020.0000E+00	0.1224E+02	0.27	1	0.014721	0.985279	0.98528	652.4	0.0003587	0.999641	2092.29		0.05
A5	11	10.1571E+020.0000E+00	10.1571E+020.0000E+00	0.1571E+02	0.27	1	0.014596	0.985404	0.9854	652.4	0.00036092	0.999639	2686.11		0.05
A5	12	10.2000E+020.0000E+00	10.2000E+020.0000E+00	0.2000E+02	0.27	1	0.014637	0.985363	0.98536	652.4	0.00036384	0.999636	3419.33		0.05
A5	13	10.2528E+020.0000E+00	10.2528E+020.0000E+00	0.2528E+02	0.27	1	0.014517	0.985483	0.98548	652.4	0.00036742	0.999633	4323.07		0.05
A5	14	10.3178E+020.0000E+00	10.3178E+020.0000E+00	0.3178E+02	0.27	1	0.014584	0.985416	0.98542	652.4	0.00037245	0.999628	5433.89		0.05
A5	15	10.3976E+020.0000E+00	10.3976E+020.0000E+00	0.3976E+02	0.27	1	0.014462	0.985538	0.98554	652.4	0.00037972	0.99962	6799.97		0.05
A5	16	10.4955E+020.0000E+00	10.4955E+020.0000E+00	0.4955E+02	0.27	1	0.014522	0.985478	0.98548	652.4	0.00038834	0.999612	8473.2		0.05
A5	17	10.6152E+020.0000E+00	10.6152E+020.0000E+00	0.6152E+02	0.27	1	0.014532	0.985468	0.98547	652.4	0.00039346	0.999607	10519.8		0.05
A5	18	10.7616E+020.0000E+00	10.7616E+020.0000E+00	0.7616E+02	0.27	1	0.014336	0.985664	0.98566	652.4	0.00039782	0.999602	13028.3		0.05
A5	19	10.9404E+020.0000E+00	10.9404E+020.0000E+00	0.9404E+02	0.27	1	0.014508	0.985492	0.98549	652.4	0.00040367	0.999596	16081.3		0.05
A5	20	10.1159E+030.0000E+00	10.1159E+030.0000E+00	0.1159E+03	0.27	1	0.014486	0.985514	0.98551	652.4	0.00041091	0.999589	19820.1		0.05
A5	21	10.1424E+030.0000E+00	10.1424E+030.0000E+00	0.1424E+03	0.27	1	0.01437	0.98563	0.98563	652.4	0.0004194	0.999581	24357.5		0.05
A5	22	10.1748E+030.0000E+00	10.1748E+030.0000E+00	0.1748E+03	0.27	1	0.014433	0.985567	0.98557	652.4	0.00042879	0.999571	29895.5		0.05
A5	23	10.2142E+030.0000E+00	10.2142E+030.0000E+00	0.2142E+03	0.27	1	0.01446	0.98554	0.98554	652.4	0.00043554	0.999564	36631.7		0.05
A5	24	10.2622E+030.0000E+00	10.2622E+030.0000E+00	0.2622E+03	0.27	1	0.014403	0.985597	0.9856	652.4	0.00044293	0.999557	44845.4		0.05
A5	25	10.3204E+030.0000E+00	10.3204E+030.0000E+00	0.3204E+03	0.27	1	0.014508	0.985492	0.98549	652.4	0.00045272	0.999547	54787.2		0.05
A5	26	10.3912E+030.0000E+00	10.3912E+030.0000E+00	0.3912E+03	0.27	1	0.014296	0.985704	0.9857	652.4	0.00046626	0.999534	66921.4		0.05
A5	27	10.4772E+030.0000E+00	10.4772E+030.0000E+00	0.4772E+03	0.27	1	0.014333	0.985667	0.98567	652.4	0.00048096	0.999519	81626.5		0.05
A5	28	10.5816E+030.0000E+00	10.5816E+030.0000E+00	0.5816E+03	0.27	1	0.014411	0.985589	0.98559	652.4	0.0004942	0.999506	99467.1		0.05
A5	29	10.7082E+030.0000E+00	10.7082E+030.0000E+00	0.7082E+03	0.27	1	0.014401	0.985599	0.9856	652.4	0.00050897	0.999491	121119		0.05
A5	30	10.8619E+030.0000E+00	10.8619E+030.0000E+00	0.8619E+03	0.27	1	0.014446	0.985554	0.98555	652.4	0.00052766	0.999472	147389		0.05
A5	31	10.1048E+040.0000E+00	10.1048E+040.0000E+00	0.1048E+04	0.27	1	0.014261	0.985739	0.98574	652.4	0.00054931	0.999451	179277		0.05
A5	32	10.1274E+040.0000E+00	10.1274E+040.0000E+00	0.1274E+04	0.27	1	0.014397	0.985603	0.9856	652.4	0.0005693	0.999431	217873		0.05
A5	33	10.1548E+040.0000E+00	10.1548E+040.0000E+00	0.1548E+04	0.27	1	0.014283	0.985717	0.98572	652.4	0.00059214	0.999408	264787		0.05
A5	34	10.1880E+040.0000E+00	10.1880E+040.0000E+00	0.1880E+04	0.27	1	0.014484	0.985516	0.98552	652.4	0.00062118	0.999379	321436		0.05
A5	35	10.2282E+040.0000E+00	10.2282E+040.0000E+00	0.2282E+04	0.27	1	0.014373	0.985627	0.98563	652.4	0.0006483	0.999352	390246		0.05
A5	36	10.2768E+040.0000E+00	10.2768E+040.0000E+00	0.2768E+04	0.27	1	0.014327	0.985673	0.98567	652.4	0.00068068	0.999319	473383		0.05
A5	37	10.3358E+040.0000E+00	10.3358E+040.0000E+00	0.3358E+04	0.27	1	0.014388	0.985612	0.98561	652.4	0.00071371	0.999286	574195		0.05
A5	38	10.4072E+040.0000E+00	10.4072E+040.0000E+00	0.4072E+04	0.27	1	0.014419	0.985581	0.98558	652.4	0.00075367	0.999246	696213		0.05
A5	39	10.4937E+040.0000E+00	10.4937E+040.0000E+00	0.4937E+04	0.27	1	0.014358	0.985642	0.98564	652.4	0.00079761	0.999202	844174		0.05
A5	40	10.5983E+040.0000E+00	10.5983E+040.0000E+00	0.5983E+04	0.27	1	0.01431	0.98569	0.98569	652.4	0.00084036	0.99916	1.02309e+06		0.05
A5	41	10.7250E+040.0000E+00	10.7250E+040.0000E+00	0.7250E+04	0.27	1	0.0144	0.9856	0.9856	652.4	0.00089005	0.99911	1.23945e+06		0.05
A5	42	10.8784E+040.0000E+00	10.8784E+040.0000E+00	0.8784E+04	0.27	1	0.014429	0.985571	0.98557	652.4	0.00094465	0.999055	1.50153e+06		0.05
A5	43	10.1064E+050.0000E+00	10.1064E+050.0000E+00	0.1064E+05	0.27	1	0.014358	0.985642	0.98564	652.4	0.0010084	0.998992	1.81894e+06		0.05
A5	44	10.1289E+050.0000E+00	10.1289E+050.0000E+00	0.1289E+05	0.27	1	0.01435	0.98565	0.98565	652.4	0.001108	0.998892	2.20341e+06		0.05
A5	45	10.1560E+050.0000E+00	10.1560E+050.0000E+00	0.1560E+05	0.27	1	0.0059437	0.994056	0.91929	652.4	0.0038176	0.996182	2.50152e+06		0.05
A5	46	10.1889E+050.0000E+00	10.1889E+050.0000E+00	0.1889E+05	0.27	1	0	1	0.6157	652.39	0.0044486	0.995551	2.03956e+06		0.05
A5	47	10.2287E+050.0000E+00	10.2287E+050.0000E+00	0.2287E+05	0.27	1	0	1	0.5308	652.39	0.0044822	0.995518	2.12871e+06		0.05
A5	48	10.2768E+050.0000E+00	10.2768E+050.0000E+00	0.2768E+05	0.27	1	0	1	0.49853	652.39	0.0044824	0.995518	2.41979e+06		0.05
A5	49	10.3350E+050.0000E+00	10.3350E+050.0000E+00	0.3350E+05	0.27	1	0	1	0.48496	652.39	0.0044823	0.995518	2.84886e+06		0.05
A5	50	10.4055E+050.0000E+00	10.4055E+050.0000E+00	0.4055E+05	0.27	1	0	1	0.47903	652.39	0.0044823	0.995518	3.40623e+06		0.05
A5	51	10.4907E+050.0000E+00	10.4907E+050.0000E+00	0.4907E+05	0.27	1	0	1	0.47597	652.39	0.0044823	0.995518	4.09558e+06		0.05
A5	52	10.5937E+050.0000E+00	10.5937E+050.0000E+00	0.5937E+05	0.27	1	0	1	0.47396	652.39	0.0044822	0.995518	4.93434e+06		0.05
A5	53	10.7183E+050.0000E+00	10.7183E+050.0000E+00	0.7183E+05	0.27	1	0	1	0.47241	652.39	0.0044822	0.995518	5.95038e+06		0.05
A5	54	10.8691E+050.0000E+00	10.8691E+050.0000E+00	0.8691E+05	0.27	1	0	1	0.47114	652.39	0.0044822	0.995518	7.18025e+06		0.05
A5	55	10.1051E+060.0000E+00	10.1051E+060.0000E+00	0.1051E+06	0.27	1	0	1	0.47006	652.38	0.0044821	0.995518	8.66302e+06		0.05
A5	56	10.1272E+060.0000E+00	10.1272E+060.0000E+00	0.1272E+06	0.27	1	0	1	0.46913	652.38	0.0044821	0.995518	1.04639e+07		0.05
A5	57	10.1539E+060.0000E+00	10.1539E+060.0000E+00	0.1539E+06	0.27	1	0	1	0.46832	652.38	0.0044821	0.995518	1.26385e+07		0.05
A5	58	10.1861E+060.0000E+00	10.1861E+060.0000E+00	0.1861E+06	0.27	1	0	1	0.4676	652.38	0.0044821	0.995518	1.52593e+07		0.05
A5	59	10.2251E+060.0000E+00	10.2251E+060.0000E+00	0.2251E+06	0.27	1	0	1	0.46692	652.37	0.004482	0.995518	1.843e+07		0.05
A5	60	10.2723E+060.0000E+00	10.2723E+060.0000E+00	0.2723E+06	0.27	1	0	1	0.46625	652.37	0.004482	0.995518	2.22625e+07		0.05
A5	61	10.3293E+060.0000E+00	10.3293E+060.0000E+00	0.3293E+06	0.27	1	0	1	0.46553	652.36	0.004482	0.995518	2.68806e+07		0.05
A5	62	10.3983E+060.0000E+00	10.3983E+060.0000E+00	0.3983E+06	0.27	1	0	1	0.4647	652.36	0.0044819	0.995518	3.24551e+07		0.05
A5	63	10.4817E+060.0000E+00	10.4817E+060.0000E+00	0.4817E+06	0.27	1	0	1	0.46365	652.35	0.0044819	0.995518	3.91616e+07		0.05
A5	64	10.5826E+060.0000E+00	10.5826E+060.0000E+00	0.5826E+06	0.27	1	0	1	0.46218	652.35	0.0044819	0.995518	4.72145e+07		0.05
A5	65	10.7046E+060.0000E+00	10.7046E+060.0000E+00	0.7046E+06	0.27	1	0	1	0.4594	652.34	0.0044818	0.995518	5.67572e+07		0.05
A5	66	10.8521E+060.0000E+00	10.8521E+060.0000E+00	0.8521E+06	0.27	1	0	1	0.45418	652.34	0.0044818	0.995518	6.78587e+07		0.05
A5	67	10.1030E+070.0000E+00	10.1030E+070.0000E+00	0.1030E+07	0.27	1	0	1	0.4449	652.32	0.0044817	0.995518	8.03477e+07		0.05
A5	68	10.1246E+070.0000E+00	10.1246E+070.0000E+00	0.1246E+07	0.27	1	0	1	0.42852	652.31	0.0044817	0.995518	9.36173e+07		0.05
A5	69	10.1507E+070.0000E+00	10.1507E+070.0000E+00	0.1507E+07	0.27	1	0	1	0.38365	652.3	0.0044816	0.995518	1.0137e+08		0.05
A5	70	10.1822E+070.0000E+00	10.1822E+070.0000E+00	0.1822E+07	0.27	1	0	1	0.24855	652.29	0.0044816	0.995518	7.93992e+07		0.05
A5	71	10.2204E+070.0000E+00	10.2204E+070.0000E+00	0.2204E+07	0.27	1	0	1	0.11746	652.35	0.0044818	0.995518	4.53937e+07		0.05
A5	72	10.2665E+070.0000E+00	10.2665E+070.0000E+00	0.2665E+07	0.27	1	0	1	0.080737	652.49	0.0044824	0.995518	3.7736e+07		0.05
A5	73	10.3222E+070.0000E+00	10.3222E+070.0000E+00	0.3222E+07	0.27	1	0	1	0.069584	652.64	0.004483	0.995517	3.93297e+07		0.05
A5	74	10.3896E+070.0000E+00	10.3896E+070.0000E+00	0.3896E+07	0.27	1	0	1	0.064576	652.84	0.0044838	0.995516	4.41478e+07		0.05
A5	75	10.4711E+070.0000E+00	10.4711E+070.0000E+00	0.4711E+07	0.27	1	0	1	0.062209	653.04	0.0044846	0.995515	5.1442e+07		0.05
A5	76	10.5697E+070.0000E+00	10.5697E+070.0000E+00	0.5697E+07	0.27	1	0	1	0.059587	653.2	0.0044852	0.995515	5.96013e+07		0.05
A5	77	10.6889E+070.0000E+00	10.6889E+070.0000E+00	0.6889E+07	0.27	1	0	1	0.054387	653.35	0.0044858	0.995514	6.57974e+07		0.05
A5	78	10.8330E+070.0000E+00	10.8330E+070.0000E+00	0.8330E+07	0.27	1	0	1	0	0	1	0	0		0.05
A5	79	10.1007E+080.0000E+00	10.1007E+080.0000E+00	0.1007E+08	0.27	1	0	1	0	0	1	0	0		0.05
A5	80	10.1218E+080.0000E+00	10.1218E+080.0000E+00	0.1218E+08	0.27	1	0	1	0	0	1	0	0		0.05
A5	81	10.1473E+080.0000E+00	10.1473E+080.0000E+00	0.1473E+08	0.27	1	0	1	0	0	1	0	0		0.05
A5	82	10.1781E+080.0000E+00	10.1781E+080.0000E+00	0.1781E+08	0.27	1	0	1	0	0	1	0	0		0.05
A5	83	10.2153E+080.0000E+00	10.2153E+080.0000E+00	0.2153E+08	0.27	1	0	1	0	0	1	0	0		0.05
A5	84	10.2603E+080.0000E+00	10.2603E+080.0000E+00	0.2603E+08	0.27	1	0	1	0	0	1	0	0		0.05
A5	85	10.3148E+080.0000E+00	10.3148E+080.0000E+00	0.3148E+08	0.27	1	0	1	0	0	1	0	0		0.05
A5	86	10.3806E+080.0000E+00	10.3806E+080.0000E+00	0.3806E+08	0.27	1	0	1	0	0	1	0	0		0.05
A5	87	10.4602E+080.0000E+00	10.4602E+080.0000E+00	0.4602E+08	0.27	1	0	1	0	0	1	0	0		0.05
A5	88	10.5565E+080.0000E+00	10.5565E+080.0000E+00	0.5565E+08	0.27	1	0	1	0	0	1	0	0		0.05
A5	89	10.6728E+080.0000E+00	10.6728E+080.0000E+00	0.6728E+08	0.27	1	0	1	0	0	1	0	0		0.05
A5	90	10.8136E+080.0000E+00	10.8136E+080.0000E+00	0.8136E+08	0.27	1	0	1	0	0	1	0	0		0.05
A5	91	10.9837E+080.0000E+00	10.9837E+080.0000E+00	0.9837E+08	0.27	1	0	1	0	0	1	0	0		0.05
A5	92	10.1189E+090.0000E+00	10.1189E+090.0000E+00	0.1189E+09	0.27	1	0	1	0	0	1	0	0		0.05
A5	93	10.1438E+090.0000E+00	10.1438E+090.0000E+00	0.1438E+09	0.27	1	0	1	0	0	1	0	0		0.05
A5	94	10.1739E+090.0000E+00	10.1739E+090.0000E+00	0.1739E+09	0.27	1	0	1	0	0	1	0	0		0.05
A5	95	10.2103E+090.0000E+00	10.2103E+090.0000E+00	0.2103E+09	0.27	1	0	1	0	0	1	0	0		0.05
A5	96	10.2542E+090.0000E+00	10.2542E+090.0000E+00	0.2542E+09	0.27	1	0	1	0	0	1	0	0		0.05
A5	97	10.3074E+090.0000E+00	10.3074E+090.0000E+00	0.3074E+09	0.27	1	0	1	0	0	1	0	0		0.05
A5	98	10.3717E+090.0000E+00	10.3717E+090.0000E+00	0.3717E+09	0.27	1	0	1	0	0	1	0	0		0.05
A5	99	10.4494E+090.0000E+00	10.4494E+090.0000E+00	0.4494E+09	0.27	1	0	1	0	0	1	0	0		0.05
A51	0	10.5434E+090.0000E+00	10.5434E+090.0000E+00	0.5434E+09	0.27	1	0	1	0	0	1	0	0		0.05
A6	1	10.1767E+000.0000E+00	10.1767E+000.0000E+00	0.1767E+00	0.27	1	0.023883	0.976117	0.97612	650.16	0.0015214	0.998479	29.5097		0.05
A6	2	10.6023E+000.0000E+00	10.6023E+000.0000E+00	0.6023E+00	0.27	1	0.017103	0.982897	0.9829	650.16	0.0015123	0.998488	101.99		0.05
A6	3	10.1156E+010.0000E+00	10.1156E+010.0000E+00	0.1156E+01	0.27	1	0.016016	0.983984	0.98398	650.16	0.0015113	0.998489	196.182		0.05
A6	4	10.1867E+010.0000E+00	10.1867E+010.0000E+00	0.1867E+01	0.27	1	0.015513	0.984487	0.98449	650.16	0.0015117	0.998488	317.17		0.05
A6	5	10.2774E+010.0000E+00	10.2774E+010.0000E+00	0.2774E+01	0.27	1	0.015125	0.984875	0.98487	650.16	0.0015125	0.998487	471.621		0.05
A6	6	10.3922E+010.0000E+00	10.3922E+010.0000E+00	0.3922E+01	0.27	1	0.015168	0.984832	0.98483	650.16	0.0015142	0.998486	666.741		0.05
A6	7	10.5367E+010.0000E+00	10.5367E+010.0000E+00	0.5367E+01	0.27	1	0.014846	0.985154	0.98515	650.16	0.0015158	0.998484	912.984		0.05
A6	8	10.7177E+010.0000E+00	10.7177E+010.0000E+00	0.7177E+01	0.27	1	0.014809	0.985191	0.98519	650.16	0.001518	0.998482	1220.98		0.05
A6	9	10.9433E+010.0000E+00	10.9433E+010.0000E+00	0.9433E+01	0.27	1	0.014665	0.985335	0.98534	650.16	0.0015207	0.998479	1605.25		0.05
A6	10	10.1224E+020.0000E+00	10.1224E+020.0000E+00	0.1224E+02	0.27	1	0.01473	0.98527	0.98527	650.16	0.0015243	0.998476	2082.64		0.05
A6	11	10.1571E+020.0000E+00	10.1571E+020.0000E+00	0.1571E+02	0.27	1	0.014666	0.985334	0.98533	650.16	0.0015286	0.998471	2673.38		0.05
A6	12	10.2000E+020.0000E+00	10.2000E+020.0000E+00	0.2000E+02	0.27	1	0.014563	0.985437	0.98544	650.16	0.0015343	0.998466	3404.13		0.05
A6	13	10.2528E+020.0000E+00	10.2528E+020.0000E+00	0.2528E+02	0.27	1	0.014539	0.985461	0.98546	650.16	0.0015423	0.998458	4302.98		0.05
A6	14	10.3178E+020.0000E+00	10.3178E+020.0000E+00	0.3178E+02	0.27	1	0.014605	0.985395	0.98539	650.16	0.0015554	0.998445	5408.54		0.05
A6	15	10.3976E+020.0000E+00	10.3976E+020.0000E+00	0.3976E+02	0.27	1	0.014462	0.985538	0.98554	650.16	0.0015743	0.998426	6768.52		0.05
A6	16	10.4955E+020.0000E+00	10.4955E+020.0000E+00	0.4955E+02	0.27	1	0.014501	0.985499	0.9855	650.16	0.0015957	0.998404	8434.26		0.05
A6	17	10.6152E+020.0000E+00	10.6152E+020.0000E+00	0.6152E+02	0.27	1	0.01455	0.98545	0.98545	650.16	0.001606	0.998394	10470.6		0.05
A6	18	10.7616E+020.0000E+00	10.7616E+020.0000E+00	0.7616E+02	0.27	1	0.014399	0.985601	0.9856	650.16	0.0016144	0.998386	12966.2		0.05
A6	19	10.9404E+020.0000E+00	10.9404E+020.0000E+00	0.9404E+02	0.27	1	0.014487	0.985513	0.98551	650.16	0.0016259	0.998374	16007.1		0.05
A6	20	10.1159E+030.0000E+00	10.1159E+030.0000E+00	0.1159E+03	0.27	1	0.014468	0.985532	0.98553	650.16	0.0016411	0.998359	19728.5		0.05
A6	21	10.1424E+030.0000E+00	10.1424E+030.0000E+00	0.1424E+03	0.27	1	0.014368	0.985632	0.98563	650.16	0.0016607	0.998339	24243.8		0.05
A6	22	10.1748E+030.0000E+00	10.1748E+030.0000E+00	0.1748E+03	0.27	1	0.01441	0.98559	0.98559	650.16	0.0016826	0.998317	29756.8		0.05
A6	23	10.2142E+030.0000E+00	10.2142E+030.0000E+00	0.2142E+03	0.27	1	0.014516	0.985484	0.98548	650.16	0.0016951	0.998305	36455.6		0.05
A6	24	10.2622E+030.0000E+00	10.2622E+030.0000E+00	0.2622E+03	0.27	1	0.014411	0.985589	0.98559	650.16	0.0017082	0.998292	44634.1		0.05
A6	25	10.3204E+030.0000E+00	10.3204E+030.0000E+00	0.3204E+03	0.27	1	0.013635	0.986365	0.98637	650.16	0.0017262	0.998274	54626.5		0.05
A6	26	10.3912E+030.0000E+00	10.3912E+030.0000E+00	0.3912E+03	0.27	1	0.014953	0.985047	0.98505	650.16	0.0017539	0.998246	66517.5		0.05
A6	27	10.4772E+030.0000E+00	10.4772E+030.0000E+00	0.4772E+03	0.27	1	0.014369	0.985631	0.98563	650.16	0.0017822	0.998218	81234		0.05
A6	28	10.5816E+030.0000E+00	10.5816E+030.0000E+00	0.5816E+03	0.27	1	0.014418	0.985582	0.98558	650.16	0.001804	0.998196	98994		0.05
A6	29	10.7082E+030.0000E+00	10.7082E+030.0000E+00	0.7082E+03	0.27	1	0.014401	0.985599	0.9856	650.16	0.001828	0.998172	120544		0.05
A6	30	10.8619E+030.0000E+00	10.8619E+030.0000E+00	0.8619E+03	0.27	1	0.014456	0.985544	0.98554	650.16	0.0018603	0.99814	146684		0.05
A6	31	10.1048E+040.0000E+00	10.1048E+040.0000E+00	0.1048E+04	0.27	1	0.014262	0.985738	0.98574	650.16	0.001898	0.998102	178420		0.05
A6	32	10.1274E+040.0000E+00	10.1274E+040.0000E+00	0.1274E+04	0.27	1	0.014406	0.985594	0.98559	650.16	0.0019283	0.998072	216825		0.05
A6	33	10.1548E+040.0000E+00	10.1548E+040.0000E+00	0.1548E+04	0.27	1	0.014357	0.985643	0.98564	650.16	0.0019628	0.998037	263475		0.05
A6	34	10.1880E+040.0000E+00	10.1880E+040.0000E+00	0.1880E+04	0.27	1	0.014457	0.985543	0.98554	650.16	0.0020091	0.997991	319903		0.05
A6	35	10.2282E+040.0000E+00	10.2282E+040.0000E+00	0.2282E+04	0.27	1	0.014411	0.985589	0.98559	650.16	0.0020475	0.997953	388331		0.05
A6	36	10.2768E+040.0000E+00	10.2768E+040.0000E+00	0.2768E+04	0.27	1	0.014288	0.985712	0.98571	650.16	0.0020964	0.997904	471127		0.05
A6	37	10.3358E+040.0000E+00	10.3358E+040.0000E+00	0.3358E+04	0.27	1	0.01441	0.98559	0.98559	650.16	0.0021432	0.997857	571381		0.05
A6	38	10.4072E+040.0000E+00	10.4072E+040.0000E+00	0.4072E+04	0.27	1	0.014432	0.985568	0.98557	650.16	0.0022003	0.9978	692802		0.05
A6	39	10.4937E+040.0000E+00	10.4937E+040.0000E+00	0.4937E+04	0.27	1	0.014335	0.985665	0.98567	650.16	0.0022606	0.997739	840089		0.05
A6	40	10.5983E+040.0000E+00	10.5983E+040.0000E+00	0.5983E+04	0.27	1	0.014325	0.985675	0.98568	650.16	0.0023153	0.997685	1.01804e+06		0.05
A6	41	10.7250E+040.0000E+00	10.7250E+040.0000E+00	0.7250E+04	0.27	1	0.014297	0.985703	0.9857	650.16	0.0023819	0.997618	1.23361e+06		0.05
A6	42	10.8784E+040.0000E+00	10.8784E+040.0000E+00	0.8784E+04	0.27	1	0.014485	0.985515	0.98551	650.16	0.0024515	0.997548	1.49395e+06		0.05
A6	43	10.1064E+050.0000E+00	10.1064E+050.0000E+00	0.1064E+05	0.27	1	0.014375	0.985625	0.98562	650.16	0.0025281	0.997472	1.80987e+06		0.05
A6	44	10.1289E+050.0000E+00	10.1289E+050.0000E+00	0.1289E+05	0.27	1	0.014412	0.985588	0.98559	650.16	0.0029726	0.997027	2.19147e+06		0.05
A6	45	10.1560E+050.0000E+00	10.1560E+050.0000E+00	0.1560E+05	0.27	1	0.0077285	0.992271	0.93663	650.16	0.0038642	0.996136	2.53528e+06		0.05
A6	46	10.1889E+050.0000E+00	10.1889E+050.0000E+00	0.1889E+05	0.27	1	0	1	0.6225	650.16	0.0044829	0.995517	2.05496e+06		0.05
A6	47	10.2287E+050.0000E+00	10.2287E+050.0000E+00	0.2287E+05	0.27	1	0	1	0.53083	650.16	0.0045375	0.995463	2.12144e+06		0.05
A6	48	10.2768E+050.0000E+00	10.2768E+050.0000E+00	0.2768E+05	0.27	1	0	1	0.49498	650.16	0.0045378	0.995462	2.39421e+06		0.05
A6	49	10.3350E+050.0000E+00	10.3350E+050.0000E+00	0.3350E+05	0.27	1	0	1	0.47895	650.16	0.0045378	0.995462	2.80378e+06		0.05
A6	50	10.4055E+050.0000E+00	10.4055E+050.0000E+00	0.4055E+05	0.27	1	0	1	0.47143	650.15	0.0045377	0.995462	3.34049e+06		0.05
A6	51	10.4907E+050.0000E+00	10.4907E+050.0000E+00	0.4907E+05	0.27	1	0	1	0.46732	650.15	0.0045377	0.995462	4.00712e+06		0.05
A6	52	10.5937E+050.0000E+00	10.5937E+050.0000E+00	0.5937E+05	0.27	1	0	1	0.46447	650.15	0.0045377	0.995462	4.81867e+06		0.05
A6	53	10.7183E+050.0000E+00	10.7183E+050.0000E+00	0.7183E+05	0.27	1	0	1	0.46213	650.15	0.0045376	0.995462	5.80059e+06		0.05
A6	54	10.8691E+050.0000E+00	10.8691E+050.0000E+00	0.8691E+05	0.27	1	0	1	0.45992	650.15	0.0045376	0.995462	6.9848e+06		0.05
A6	55	10.1051E+060.0000E+00	10.1051E+060.0000E+00	0.1051E+06	0.27	1	0	1	0.45774	650.15	0.0045376	0.995462	8.40667e+06		0.05
A6	56	10.1272E+060.0000E+00	10.1272E+060.0000E+00	0.1272E+06	0.27	1	0	1	0.45543	650.15	0.0045375	0.995463	1.0123e+07		0.05
A6	57	10.1539E+060.0000E+00	10.1539E+060.0000E+00	0.1539E+06	0.27	1	0	1	0.4528	650.14	0.0045375	0.995463	1.2177e+07		0.05
A6	58	10.1861E+060.0000E+00	10.1861E+060.0000E+00	0.1861E+06	0.27	1	0	1	0.44964	650.14	0.0045375	0.995463	1.4622e+07		0.05
A6	59	10.2251E+060.0000E+00	10.2251E+060.0000E+00	0.2251E+06	0.27	1	0	1	0.44562	650.14	0.0045375	0.995463	1.75281e+07		0.05
A6	60	10.2723E+060.0000E+00	10.2723E+060.0000E+00	0.2723E+06	0.27	1	0	1	0.44029	650.13	0.0045374	0.995463	2.09496e+07		0.05
A6	61	10.3293E+060.0000E+00	10.3293E+060.0000E+00	0.3293E+06	0.27	1	0	1	0.43305	650.13	0.0045374	0.995463	2.49183e+07		0.05
A6	62	10.3983E+060.0000E+00	10.3983E+060.0000E+00	0.3983E+06	0.27	1	0	1	0.42319	650.12	0.0045374	0.995463	2.94529e+07		0.05
A6	63	10.4817E+060.0000E+00	10.4817E+060.0000E+00	0.4817E+06	0.27	1	0	1	0.40959	650.12	0.0045373	0.995463	3.44753e+07		0.05
A6	64	10.5826E+060.0000E+00	10.5826E+060.0000E+00	0.5826E+06	0.27	1	0	1	0.38471	650.11	0.0045373	0.995463	3.91633e+07		0.05
A6	65	10.7046E+060.0000E+00	10.7046E+060.0000E+00	0.7046E+06	0.27	1	0	1	0.32052	650.11	0.0045373	0.995463	3.94615e+07		0.05
A6	66	10.8521E+060.0000E+00	10.8521E+060.0000E+00	0.8521E+06	0.27	1	0	1	0.22541	650.11	0.0045373	0.995463	3.35613e+07		0.05
A6	67	10.1030E+070.0000E+00	10.1030E+070.0000E+00	0.1030E+07	0.27	1	0	1	0.13202	650.16	0.0045374	0.995463	2.37622e+07		0.05
A6	68	10.1246E+070.0000E+00	10.1246E+070.0000E+00	0.1246E+07	0.27	1	0	1	0.089841	650.28	0.0045379	0.995462	1.95651e+07		0.05
A6	69	10.1507E+070.0000E+00	10.1507E+070.0000E+00	0.1507E+07	0.27	1	0	1	0.074552	650.42	0.0045385	0.995461	1.96406e+07		0.05
A6	70	10.1822E+070.0000E+00	10.1822E+070.0000E+00	0.1822E+07	0.27	1	0	1	0.067838	650.59	0.0045392	0.995461	2.16131e+07		0.05
A6	71	10.2204E+070.0000E+00	10.2204E+070.0000E+00	0.2204E+07	0.27	1	0	1	0.064182	650.79	0.00454	0.99546	2.47431e+07		0.05
A6	72	10.2665E+070.0000E+00	10.2665E+070.0000E+00	0.2665E+07	0.27	1	0	1	0.062711	650.96	0.0045407	0.995459	2.92403e+07		0.05
A6	73	10.3222E+070.0000E+00	10.3222E+070.0000E+00	0.3222E+07	0.27	1	0	1	0.061881	651.13	0.0045414	0.995459	3.48929e+07		0.05
A6	74	10.3896E+070.0000E+00	10.3896E+070.0000E+00	0.3896E+07	0.27	1	0	1	0.061025	651.33	0.0045422	0.995458	4.16212e+07		0.05
A6	75	10.4711E+070.0000E+00	10.4711E+070.0000E+00	0.4711E+07	0.27	1	0	1	0.060131	651.52	0.004543	0.995457	4.9605e+07		0.05
A6	76	10.5697E+070.0000E+00	10.5697E+070.0000E+00	0.5697E+07	0.27	1	0	1	0.057118	651.67	0.0045436	0.995456	5.69945e+07		0.05
A6	77	10.6889E+070.0000E+00	10.6889E+070.0000E+00	0.6889E+07	0.27	1	0	1	0	651.81	0.0045442	0.995456	0		0.05
A6	78	10.8330E+070.0000E+00	10.8330E+070.0000E+00	0.8330E+07	0.27	1	0	1	0	0	1	0	0		0.05
A6	79	10.1007E+080.0000E+00	10.1007E+080.0000E+00	0.1007E+08	0.27	1	0	1	0	0	1	0	0		0.05
A6	80	10.1218E+080.0000E+00	10.1218E+080.0000E+00	0.1218E+08	0.27	1	0	1	0	0	1	0	0		0.05
A6	81	10.1473E+080.0000E+00	10.1473E+080.0000E+00	0.1473E+08	0.27	1	0	1	0	0	1	0	0		0.05
A6	82	10.1781E+080.0000E+00	10.1781E+080.0000E+00	0.1781E+08	0.27	1	0	1	0	0	1	0	0		0.05
A6	83	10.2153E+080.0000E+00	10.2153E+080.0000E+00	0.2153E+08	0.27	1	0	1	0	0	1	0	0		0.05
A6	84	10.2603E+080.0000E+00	10.2603E+080.0000E+00	0.2603E+08	0.27	1	0	1	0	0	1	0	0		0.05
A6	85	10.3148E+080.0000E+00	10.3148E+080.0000E+00	0.3148E+08	0.27	1	0	1	0	0	1	0	0		0.05
A6	86	10.3806E+080.0000E+00	10.3806E+080.0000E+00	0.3806E+08	0.27	1	0	1	0	0	1	0	0		0.05
A6	87	10.4602E+080.0000E+00	10.4602E+080.0000E+00	0.4602E+08	0.27	1	0	1	0	0	1	0	0		0.05
A6	88	10.5565E+080.0000E+00	10.5565E+080.0000E+00	0.5565E+08	0.27	1	0	1	0	0	1	0	0		0.05
A6	89	10.6728E+080.0000E+00	10.6728E+080.0000E+00	0.6728E+08	0.27	1	0	1	0	0	1	0	0		0.05
A6	90	10.8136E+080.0000E+00	10.8136E+080.0000E+00	0.8136E+08	0.27	1	0	1	0	0	1	0	0		0.05
A6	91	10.9837E+080.0000E+00	10.9837E+080.0000E+00	0.9837E+08	0.27	1	0	1	0	0	1	0	0		0.05
A6	92	10.1189E+090.0000E+00	10.1189E+090.0000E+00	0.1189E+09	0.27	1	0	1	0	0	1	0	0		0.05
A6	93	10.1438E+090.0000E+00	10.1438E+090.0000E+00	0.1438E+09	0.27	1	0	1	0	0	1	0	0		0.05
A6	94	10.1739E+090.0000E+00	10.1739E+090.0000E+00	0.1739E+09	0.27	1	0	1	0	0	1	0	0		0.05
A6	95	10.2103E+090.0000E+00	10.2103E+090.0000E+00	0.2103E+09	0.27	1	0	1	0	0	1	0	0		0.05
A6	96	10.2542E+090.0000E+00	10.2542E+090.0000E+00	0.2542E+09	0.27	1	0	1	0	0	1	0	0		0.05
A6	97	10.3074E+090.0000E+00	10.3074E+090.0000E+00	0.3074E+09	0.27	1	0	1	0	0	1	0	0		0.05
A6	98	10.3717E+090.0000E+00	10.3717E+090.0000E+00	0.3717E+09	0.27	1	0	1	0	0	1	0	0		0.05
A6	99	10.4494E+090.0000E+00	10.4494E+090.0000E+00	0.4494E+09	0.27	1	0	1	0	0	1	0	0		0.05
A61	0	10.5434E+090.0000E+00	10.5434E+090.0000E+00	0.5434E+09	0.27	1	0	1	0	0	1	0	0		0.05
A7	1	10.1767E+000.0000E+00	10.1767E+000.0000E+00	0.1767E+00	0.27	1	0.024123	0.975877	0.92621	647.89	0.0039112	0.996089	27.8294		0.05
A7	2	10.6023E+000.0000E+00	10.6023E+000.0000E+00	0.6023E+00	0.27	1	0.017307	0.982693	0.93281	647.89	0.0039112	0.996089	96.2026		0.05
A7	3	10.1156E+010.0000E+00	10.1156E+010.0000E+00	0.1156E+01	0.27	1	0.016237	0.983763	0.93381	647.89	0.0039112	0.996089	185.042		0.05
A7	4	10.1867E+010.0000E+00	10.1867E+010.0000E+00	0.1867E+01	0.27	1	0.015717	0.984283	0.93423	647.89	0.0039112	0.996089	299.145		0.05
A7	5	10.2774E+010.0000E+00	10.2774E+010.0000E+00	0.2774E+01	0.27	1	0.015344	0.984656	0.93445	647.89	0.0039112	0.996089	444.744		0.05
A7	6	10.3922E+010.0000E+00	10.3922E+010.0000E+00	0.3922E+01	0.27	1	0.015308	0.984692	0.93426	647.89	0.0039112	0.996089	628.693		0.05
A7	7	10.5367E+010.0000E+00	10.5367E+010.0000E+00	0.5367E+01	0.27	1	0.015037	0.984963	0.9342	647.89	0.0039112	0.996089	860.507		0.05
A7	8	10.7177E+010.0000E+00	10.7177E+010.0000E+00	0.7177E+01	0.27	1	0.015036	0.984964	0.9337	647.89	0.0039112	0.996089	1150.1		0.05
A7	9	10.9433E+010.0000E+00	10.9433E+010.0000E+00	0.9433E+01	0.27	1	0.014803	0.985197	0.93317	647.89	0.0039112	0.996089	1511.11		0.05
A7	10	10.1224E+020.0000E+00	10.1224E+020.0000E+00	0.1224E+02	0.27	1	0.014957	0.985043	0.93186	647.89	0.0039112	0.996089	1957.72		0.05
A7	11	10.1571E+020.0000E+00	10.1571E+020.0000E+00	0.1571E+02	0.27	1	0.01492	0.98508	0.93008	647.89	0.0039112	0.996089	2508.02		0.05
A7	12	10.2000E+020.0000E+00	10.2000E+020.0000E+00	0.2000E+02	0.27	1	0.014747	0.985253	0.9276	647.89	0.0039112	0.996089	3184.94		0.05
A7	13	10.2528E+020.0000E+00	10.2528E+020.0000E+00	0.2528E+02	0.27	1	0.014705	0.985295	0.92438	647.89	0.0039112	0.996089	4011.96		0.05
A7	14	10.3178E+020.0000E+00	10.3178E+020.0000E+00	0.3178E+02	0.27	1	0.014795	0.985205	0.92092	647.89	0.0039112	0.996089	5024.18		0.05
A7	15	10.3976E+020.0000E+00	10.3976E+020.0000E+00	0.3976E+02	0.27	1	0.014673	0.985327	0.91761	647.89	0.0039112	0.996089	6263.95		0.05
A7	16	10.4955E+020.0000E+00	10.4955E+020.0000E+00	0.4955E+02	0.27	1	0.014432	0.985568	0.91346	647.89	0.0039112	0.996089	7772.9		0.05
A7	17	10.6152E+020.0000E+00	10.6152E+020.0000E+00	0.6152E+02	0.27	1	0.014139	0.985861	0.90871	647.89	0.0039112	0.996089	9603.3		0.05
A7	18	10.7616E+020.0000E+00	10.7616E+020.0000E+00	0.7616E+02	0.27	1	0.013471	0.986529	0.90387	647.89	0.0039112	0.996089	11833.3		0.05
A7	19	10.9404E+020.0000E+00	10.9404E+020.0000E+00	0.9404E+02	0.27	1	0.012998	0.987002	0.89865	647.89	0.0039112	0.996089	14534		0.05
A7	20	10.1159E+030.0000E+00	10.1159E+030.0000E+00	0.1159E+03	0.27	1	0.012352	0.987648	0.89325	647.89	0.0039112	0.996089	17816.5		0.05
A7	21	10.1424E+030.0000E+00	10.1424E+030.0000E+00	0.1424E+03	0.27	1	0.011634	0.988366	0.88771	647.89	0.0039112	0.996089	21770.2		0.05
A7	22	10.1748E+030.0000E+00	10.1748E+030.0000E+00	0.1748E+03	0.27	1	0.010921	0.989079	0.88225	647.89	0.0039112	0.996089	26578.3		0.05
A7	23	10.2142E+030.0000E+00	10.2142E+030.0000E+00	0.2142E+03	0.27	1	0.010334	0.989666	0.87639	647.89	0.0039112	0.996089	32371.9		0.05
A7	24	10.2622E+030.0000E+00	10.2622E+030.0000E+00	0.2622E+03	0.27	1	0.0094621	0.990538	0.87056	647.89	0.0039112	0.996089	39397.2		0.05
A7	25	10.3204E+030.0000E+00	10.3204E+030.0000E+00	0.3204E+03	0.27	1	0.0077515	0.992248	0.86528	647.89	0.0039112	0.996089	47932.8		0.05
A7	26	10.3912E+030.0000E+00	10.3912E+030.0000E+00	0.3912E+03	0.27	1	0.0087448	0.991255	0.85839	647.89	0.0039112	0.996089	58000.5		0.05
A7	27	10.4772E+030.0000E+00	10.4772E+030.0000E+00	0.4772E+03	0.27	1	0.0072548	0.992745	0.85264	647.89	0.0039112	0.996089	70382.9		0.05
A7	28	10.5816E+030.0000E+00	10.5816E+030.0000E+00	0.5816E+03	0.27	1	0.0062452	0.993755	0.84677	647.89	0.0039112	0.996089	85277.1		0.05
A7	29	10.7082E+030.0000E+00	10.7082E+030.0000E+00	0.7082E+03	0.27	1	0.0055677	0.994432	0.84064	647.89	0.0039112	0.996089	103158		0.05
A7	30	10.8619E+030.0000E+00	10.8619E+030.0000E+00	0.8619E+03	0.27	1	0.0047623	0.995238	0.83452	647.89	0.0039112	0.996089	124734		0.05
A7	31	10.1048E+040.0000E+00	10.1048E+040.0000E+00	0.1048E+04	0.27	1	0.0037594	0.996241	0.82849	647.89	0.0039112	0.996089	150722		0.05
A7	32	10.1274E+040.0000E+00	10.1274E+040.0000E+00	0.1274E+04	0.27	1	0.0031211	0.996879	0.8222	647.89	0.0039112	0.996089	181950		0.05
A7	33	10.1548E+040.0000E+00	10.1548E+040.0000E+00	0.1548E+04	0.27	1	0.0021584	0.997842	0.81594	647.89	0.0039112	0.996089	219611		0.05
A7	34	10.1880E+040.0000E+00	10.1880E+040.0000E+00	0.1880E+04	0.27	1	0.0012707	0.998729	0.80918	647.89	0.0039112	0.996089	264737		0.05
A7	35	10.2282E+040.0000E+00	10.2282E+040.0000E+00	0.2282E+04	0.27	1	0.00058675	0.999413	0.8023	647.89	0.0039112	0.996089	318831		0.05
A7	36	10.2768E+040.0000E+00	10.2768E+040.0000E+00	0.2768E+04	0.27	1	0	1	0.7944	647.89	0.0039271	0.996073	383144		0.05
A7	37	10.3358E+040.0000E+00	10.3358E+040.0000E+00	0.3358E+04	0.27	1	0	1	0.78583	647.89	0.0039431	0.996057	459789		0.05
A7	38	10.4072E+040.0000E+00	10.4072E+040.0000E+00	0.4072E+04	0.27	1	0	1	0.77563	647.88	0.0039668	0.996033	550294		0.05
A7	39	10.4937E+040.0000E+00	10.4937E+040.0000E+00	0.4937E+04	0.27	1	0	1	0.76359	647.88	0.003997	0.996003	656814		0.05
A7	40	10.5983E+040.0000E+00	10.5983E+040.0000E+00	0.5983E+04	0.27	1	0	1	0.74901	647.88	0.0040209	0.995979	780756		0.05
A7	41	10.7250E+040.0000E+00	10.7250E+040.0000E+00	0.7250E+04	0.27	1	0	1	0.73068	647.88	0.0040597	0.99594	922905		0.05
A7	42	10.8784E+040.0000E+00	10.8784E+040.0000E+00	0.8784E+04	0.27	1	0	1	0.70915	647.88	0.0040851	0.995915	1.0852e+06		0.05
A7	43	10.1064E+050.0000E+00	10.1064E+050.0000E+00	0.1064E+05	0.27	1	0	1	0.68317	647.88	0.0041313	0.995869	1.26628e+06		0.05
A7	44	10.1289E+050.0000E+00	10.1289E+050.0000E+00	0.1289E+05	0.27	1	0	1	0.65509	647.88	0.0041695	0.99583	1.47095e+06		0.05
A7	45	10.1560E+050.0000E+00	10.1560E+050.0000E+00	0.1560E+05	0.27	1	0	1	0.62371	647.88	0.0042275	0.995772	1.69483e+06		0.05
A7	46	10.1889E+050.0000E+00	10.1889E+050.0000E+00	0.1889E+05	0.27	1	0	1	0.56951	647.88	0.0045296	0.99547	1.87335e+06		0.05
A7	47	10.2287E+050.0000E+00	10.2287E+050.0000E+00	0.2287E+05	0.27	1	0	1	0.52454	647.88	0.0045932	0.995407	2.08883e+06		0.05
A7	48	10.2768E+050.0000E+00	10.2768E+050.0000E+00	0.2768E+05	0.27	1	0	1	0.48097	647.88	0.0045937	0.995406	2.31816e+06		0.05
A7	49	10.3350E+050.0000E+00	10.3350E+050.0000E+00	0.3350E+05	0.27	1	0	1	0.45734	647.88	0.0045937	0.995406	2.66774e+06		0.05
A7	50	10.4055E+050.0000E+00	10.4055E+050.0000E+00	0.4055E+05	0.27	1	0	1	0.44325	647.88	0.0045936	0.995406	3.12967e+06		0.05
A7	51	10.4907E+050.0000E+00	10.4907E+050.0000E+00	0.4907E+05	0.27	1	0	1	0.4329	647.88	0.0045936	0.995406	3.69881e+06		0.05
A7	52	10.5937E+050.0000E+00	10.5937E+050.0000E+00	0.5937E+05	0.27	1	0	1	0.42341	647.87	0.0045935	0.995406	4.37704e+06		0.05
A7	53	10.7183E+050.0000E+00	10.7183E+050.0000E+00	0.7183E+05	0.27	1	0	1	0.41315	647.87	0.0045935	0.995406	5.16732e+06		0.05
A7	54	10.8691E+050.0000E+00	10.8691E+050.0000E+00	0.8691E+05	0.27	1	0	1	0.39431	647.87	0.0045935	0.995406	5.96705e+06		0.05
A7	55	10.1051E+060.0000E+00	10.1051E+060.0000E+00	0.1051E+06	0.27	1	0	1	0.37091	647.87	0.0045934	0.995407	6.78771e+06		0.05
A7	56	10.1272E+060.0000E+00	10.1272E+060.0000E+00	0.1272E+06	0.27	1	0	1	0.34157	647.87	0.0045934	0.995407	7.56518e+06		0.05
A7	57	10.1539E+060.0000E+00	10.1539E+060.0000E+00	0.1539E+06	0.27	1	0	1	0.30499	647.87	0.0045934	0.995407	8.1729e+06		0.05
A7	58	10.1861E+060.0000E+00	10.1861E+060.0000E+00	0.1861E+06	0.27	1	0	1	0.25983	647.87	0.0045934	0.995407	8.41953e+06		0.05
A7	59	10.2251E+060.0000E+00	10.2251E+060.0000E+00	0.2251E+06	0.27	1	0	1	0.20678	647.88	0.0045934	0.995407	8.10481e+06		0.05
A7	60	10.2723E+060.0000E+00	10.2723E+060.0000E+00	0.2723E+06	0.27	1	0	1	0.15527	647.91	0.0045935	0.995406	7.36231e+06		0.05
A7	61	10.3293E+060.0000E+00	10.3293E+060.0000E+00	0.3293E+06	0.27	1	0	1	0.11809	647.96	0.0045937	0.995406	6.772e+06		0.05
A7	62	10.3983E+060.0000E+00	10.3983E+060.0000E+00	0.3983E+06	0.27	1	0	1	0.095885	648.03	0.004594	0.995406	6.65151e+06		0.05
A7	63	10.4817E+060.0000E+00	10.4817E+060.0000E+00	0.4817E+06	0.27	1	0	1	0.083044	648.11	0.0045943	0.995406	6.96783e+06		0.05
A7	64	10.5826E+060.0000E+00	10.5826E+060.0000E+00	0.5826E+06	0.27	1	0	1	0.075299	648.19	0.0045946	0.995405	7.64233e+06		0.05
A7	65	10.7046E+060.0000E+00	10.7046E+060.0000E+00	0.7046E+06	0.27	1	0	1	0.070386	648.29	0.004595	0.995405	8.64096e+06		0.05
A7	66	10.8521E+060.0000E+00	10.8521E+060.0000E+00	0.8521E+06	0.27	1	0	1	0.067009	648.41	0.0045955	0.995405	9.95031e+06		0.05
A7	67	10.1030E+070.0000E+00	10.1030E+070.0000E+00	0.1030E+07	0.27	1	0	1	0.064639	648.55	0.0045961	0.995404	1.16048e+07		0.05
A7	68	10.1246E+070.0000E+00	10.1246E+070.0000E+00	0.1246E+07	0.27	1	0	1	0.063098	648.72	0.0045968	0.995403	1.37074e+07		0.05
A7	69	10.1507E+070.0000E+00	10.1507E+070.0000E+00	0.1507E+07	0.27	1	0	1	0.062165	648.88	0.0045974	0.995403	1.63375e+07		0.05
A7	70	10.1822E+070.0000E+00	10.1822E+070.0000E+00	0.1822E+07	0.27	1	0	1	0.061509	649.07	0.0045982	0.995402	1.95497e+07		0.05
A7	71	10.2204E+070.0000E+00	10.2204E+070.0000E+00	0.2204E+07	0.27	1	0	1	0.06057	649.27	0.004599	0.995401	2.32947e+07		0.05
A7	72	10.2665E+070.0000E+00	10.2665E+070.0000E+00	0.2665E+07	0.27	1	0	1	0.0604	649.44	0.0045998	0.9954	2.80954e+07		0.05
A7	73	10.3222E+070.0000E+00	10.3222E+070.0000E+00	0.3222E+07	0.27	1	0	1	0.060046	649.62	0.0046005	0.995399	3.37777e+07		0.05
A7	74	10.3896E+070.0000E+00	10.3896E+070.0000E+00	0.3896E+07	0.27	1	0	1	0.059222	649.81	0.0046013	0.995399	4.02948e+07		0.05
A7	75	10.4711E+070.0000E+00	10.4711E+070.0000E+00	0.4711E+07	0.27	1	0	1	0.058236	650	0.0046021	0.995398	4.79268e+07		0.05
A7	76	10.5697E+070.0000E+00	10.5697E+070.0000E+00	0.5697E+07	0.27	1	0	1	0	650.15	0.0046027	0.995397	0		0.05
A7	77	10.6889E+070.0000E+00	10.6889E+070.0000E+00	0.6889E+07	0.27	1	0	1	0	0	1	0	0		0.05
A7	78	10.8330E+070.0000E+00	10.8330E+070.0000E+00	0.8330E+07	0.27	1	0	1	0	0	1	0	0		0.05
A7	79	10.1007E+080.0000E+00	10.1007E+080.0000E+00	0.1007E+08	0.27	1	0	1	0	0	1	0	0		0.05
A7	80	10.1218E+080.0000E+00	10.1218E+080.0000E+00	0.1218E+08	0.27	1	0	1	0	0	1	0	0		0.05
A7	81	10.1473E+080.0000E+00	10.1473E+080.0000E+00	0.1473E+08	0.27	1	0	1	0	0	1	0	0		0.05
A7	82	10.1781E+080.0000E+00	10.1781E+080.0000E+00	0.1781E+08	0.27	1	0	1	0	0	1	0	0		0.05
A7	83	10.2153E+080.0000E+00	10.2153E+080.0000E+00	0.2153E+08	0.27	1	0	1	0	0	1	0	0		0.05
A7	84	10.2603E+080.0000E+00	10.2603E+080.0000E+00	0.2603E+08	0.27	1	0	1	0	0	1	0	0		0.05
A7	85	10.3148E+080.0000E+00	10.3148E+080.0000E+00	0.3148E+08	0.27	1	0	1	0	0	1	0	0		0.05
A7	86	10.3806E+080.0000E+00	10.3806E+080.0000E+00	0.3806E+08	0.27	1	0	1	0	0	1	0	0		0.05
A7	87	10.4602E+080.0000E+00	10.4602E+080.0000E+00	0.4602E+08	0.27	1	0	1	0	0	1	0	0		0.05
A7	88	10.5565E+080.0000E+00	10.5565E+080.0000E+00	0.5565E+08	0.27	1	0	1	0	0	1	0	0		0.05
A7	89	10.6728E+080.0000E+00	10.6728E+080.0000E+00	0.6728E+08	0.27	1	0	1	0	0	1	0	0		0.05
A7	90	10.8136E+080.0000E+00	10.8136E+080.0000E+00	0.8136E+08	0.27	1	0	1	0	0	1	0	0		0.05
A7	91	10.9837E+080.0000E+00	10.9837E+080.0000E+00	0.9837E+08	0.27	1	0	1	0	0	1	0	0		0.05
A7	92	10.1189E+090.0000E+00	10.1189E+090.0000E+00	0.1189E+09	0.27	1	0	1	0	0	1	0	0		0.05
A7	93	10.1438E+090.0000E+00	10.1438E+090.0000E+00	0.1438E+09	0.27	1	0	1	0	0	1	0	0		0.05
A7	94	10.1739E+090.0000E+00	10.1739E+090.0000E+00	0.1739E+09	0.27	1	0	1	0	0	1	0	0		0.05
A7	95	10.2103E+090.0000E+00	10.2103E+090.0000E+00	0.2103E+09	0.27	1	0	1	0	0	1	0	0		0.05
A7	96	10.2542E+090.0000E+00	10.2542E+090.0000E+00	0.2542E+09	0.27	1	0	1	0	0	1	0	0		0.05
A7	97	10.3074E+090.0000E+00	10.3074E+090.0000E+00	0.3074E+09	0.27	1	0	1	0	0	1	0	0		0.05
A7	98	10.3717E+090.0000E+00	10.3717E+090.0000E+00	0.3717E+09	0.27	1	0	1	0	0	1	0	0		0.05
A7	99	10.4494E+090.0000E+00	10.4494E+090.0000E+00	0.4494E+09	0.27	1	0	1	0	0	1	0	0		0.05
A71	0	10.5434E+090.0000E+00	10.5434E+090.0000E+00	0.5434E+09	0.27	1	0	1	0	0	1	0	0		0.05
A8	1	10.1767E+000.0000E+00	10.1767E+000.0000E+00	0.1767E+00	0.27	1	0.024333	0.975667	0.48732	645.63	0.0039588	0.996041	14.5874		0.05
A8	2	10.6023E+000.0000E+00	10.6023E+000.0000E+00	0.6023E+00	0.27	1	0.017509	0.982491	0.49068	645.63	0.0039588	0.996041	50.4156		0.05
A8	3	10.1156E+010.0000E+00	10.1156E+010.0000E+00	0.1156E+01	0.27	1	0.016421	0.983579	0.49111	645.63	0.0039588	0.996041	96.9551		0.05
A8	4	10.1867E+010.0000E+00	10.1867E+010.0000E+00	0.1867E+01	0.27	1	0.015906	0.984094	0.49116	645.63	0.0039588	0.996041	156.685		0.05
A8	5	10.2774E+010.0000E+00	10.2774E+010.0000E+00	0.2774E+01	0.27	1	0.015588	0.984412	0.49098	645.63	0.0039588	0.996041	232.794		0.05
A8	6	10.3922E+010.0000E+00	10.3922E+010.0000E+00	0.3922E+01	0.27	1	0.015414	0.984586	0.49055	645.63	0.0039588	0.996041	328.904		0.05
A8	7	10.5367E+010.0000E+00	10.5367E+010.0000E+00	0.5367E+01	0.27	1	0.015197	0.984803	0.48988	645.63	0.0039588	0.996041	449.568		0.05
A8	8	10.7177E+010.0000E+00	10.7177E+010.0000E+00	0.7177E+01	0.27	1	0.015242	0.984758	0.48873	645.63	0.0039588	0.996041	599.744		0.05
A8	9	10.9433E+010.0000E+00	10.9433E+010.0000E+00	0.9433E+01	0.27	1	0.015006	0.984994	0.48717	645.63	0.0039588	0.996041	785.939		0.05
A8	10	10.1224E+020.0000E+00	10.1224E+020.0000E+00	0.1224E+02	0.27	1	0.015091	0.984909	0.48467	645.63	0.0039588	0.996041	1014.49		0.05
A8	11	10.1571E+020.0000E+00	10.1571E+020.0000E+00	0.1571E+02	0.27	1	0.014318	0.985682	0.48147	645.63	0.0039588	0.996041	1294.51		0.05
A8	12	10.2000E+020.0000E+00	10.2000E+020.0000E+00	0.2000E+02	0.27	1	0.01249	0.98751	0.47799	645.63	0.0039588	0.996041	1639.14		0.05
A8	13	10.2528E+020.0000E+00	10.2528E+020.0000E+00	0.2528E+02	0.27	1	0.0087027	0.991297	0.47516	645.63	0.0039588	0.996041	2067.5		0.05
A8	14	10.3178E+020.0000E+00	10.3178E+020.0000E+00	0.3178E+02	0.27	1	0.0045564	0.995444	0.47234	645.63	0.0039588	0.996041	2594.48		0.05
A8	15	10.3976E+020.0000E+00	10.3976E+020.0000E+00	0.3976E+02	0.27	1	0	1	0.46943	645.63	0.0039588	0.996041	3240.72		0.05
A8	16	10.4955E+020.0000E+00	10.4955E+020.0000E+00	0.4955E+02	0.27	1	0	1	0.46398	645.63	0.0039942	0.996006	3991.65		0.05
A8	17	10.6152E+020.0000E+00	10.6152E+020.0000E+00	0.6152E+02	0.27	1	0	1	0.45827	645.63	0.0040283	0.995972	4894.77		0.05
A8	18	10.7616E+020.0000E+00	10.7616E+020.0000E+00	0.7616E+02	0.27	1	0	1	0.45244	645.63	0.0040607	0.995939	5982.3		0.05
A8	19	10.9404E+020.0000E+00	10.9404E+020.0000E+00	0.9404E+02	0.27	1	0	1	0.44656	645.63	0.0040888	0.995911	7290.55		0.05
A8	20	10.1159E+030.0000E+00	10.1159E+030.0000E+00	0.1159E+03	0.27	1	0	1	0.44066	645.63	0.0041171	0.995883	8866.31		0.05
A8	21	10.1424E+030.0000E+00	10.1424E+030.0000E+00	0.1424E+03	0.27	1	0	1	0.43475	645.63	0.0041448	0.995855	10747.1		0.05
A8	22	10.1748E+030.0000E+00	10.1748E+030.0000E+00	0.1748E+03	0.27	1	0	1	0.42886	645.63	0.0041682	0.995832	13013.4		0.05
A8	23	10.2142E+030.0000E+00	10.2142E+030.0000E+00	0.2142E+03	0.27	1	0	1	0.42293	645.63	0.0041924	0.995808	15725.7		0.05
A8	24	10.2622E+030.0000E+00	10.2622E+030.0000E+00	0.2622E+03	0.27	1	0	1	0.41696	645.63	0.0042162	0.995784	18977.5		0.05
A8	25	10.3204E+030.0000E+00	10.3204E+030.0000E+00	0.3204E+03	0.27	1	0	1	0.41102	645.64	0.00424	0.99576	22859.4		0.05
A8	26	10.3912E+030.0000E+00	10.3912E+030.0000E+00	0.3912E+03	0.27	1	0	1	0.40521	645.64	0.0042523	0.995748	27515.8		0.05
A8	27	10.4772E+030.0000E+00	10.4772E+030.0000E+00	0.4772E+03	0.27	1	0	1	0.39923	645.64	0.0042758	0.995724	33068.7		0.05
A8	28	10.5816E+030.0000E+00	10.5816E+030.0000E+00	0.5816E+03	0.27	1	0	1	0.39333	645.64	0.0042933	0.995707	39707		0.05
A8	29	10.7082E+030.0000E+00	10.7082E+030.0000E+00	0.7082E+03	0.27	1	0	1	0.38749	645.64	0.004309	0.995691	47631.6		0.05
A8	30	10.8619E+030.0000E+00	10.8619E+030.0000E+00	0.8619E+03	0.27	1	0	1	0.38166	645.64	0.0043242	0.995676	57096		0.05
A8	31	10.1048E+040.0000E+00	10.1048E+040.0000E+00	0.1048E+04	0.27	1	0	1	0.37582	645.64	0.004339	0.995661	68360.8		0.05
A8	32	10.1274E+040.0000E+00	10.1274E+040.0000E+00	0.1274E+04	0.27	1	0	1	0.36996	645.64	0.0043512	0.995649	81805.9		0.05
A8	33	10.1548E+040.0000E+00	10.1548E+040.0000E+00	0.1548E+04	0.27	1	0	1	0.36396	645.64	0.0043629	0.995637	97786.7		0.05
A8	34	10.1880E+040.0000E+00	10.1880E+040.0000E+00	0.1880E+04	0.27	1	0	1	0.35768	645.64	0.0043755	0.995625	116708		0.05
A8	35	10.2282E+040.0000E+00	10.2282E+040.0000E+00	0.2282E+04	0.27	1	0	1	0.35114	645.64	0.004384	0.995616	139073		0.05
A8	36	10.2768E+040.0000E+00	10.2768E+040.0000E+00	0.2768E+04	0.27	1	0	1	0.34395	645.64	0.0043957	0.995604	165235		0.05
A8	37	10.3358E+040.0000E+00	10.3358E+040.0000E+00	0.3358E+04	0.27	1	0	1	0.33605	645.64	0.0044028	0.995597	195849		0.05
A8	38	10.4072E+040.0000E+00	10.4072E+040.0000E+00	0.4072E+04	0.27	1	0	1	0.32664	645.64	0.0044127	0.995587	230840		0.05
A8	39	10.4937E+040.0000E+00	10.4937E+040.0000E+00	0.4937E+04	0.27	1	0	1	0.31515	645.64	0.0044237	0.995576	270028		0.05
A8	40	10.5983E+040.0000E+00	10.5983E+040.0000E+00	0.5983E+04	0.27	1	0	1	0.3007	645.64	0.0044361	0.995564	312231		0.05
A8	41	10.7250E+040.0000E+00	10.7250E+040.0000E+00	0.7250E+04	0.27	1	0	1	0.28229	645.65	0.0044527	0.995547	355186		0.05
A8	42	10.8784E+040.0000E+00	10.8784E+040.0000E+00	0.8784E+04	0.27	1	0	1	0.25934	645.65	0.0044695	0.99553	395346		0.05
A8	43	10.1064E+050.0000E+00	10.1064E+050.0000E+00	0.1064E+05	0.27	1	0	1	0.23178	645.66	0.0044935	0.995506	427986		0.05
A8	44	10.1289E+050.0000E+00	10.1289E+050.0000E+00	0.1289E+05	0.27	1	0	1	0.20137	645.67	0.0045189	0.995481	450459		0.05
A8	45	10.1560E+050.0000E+00	10.1560E+050.0000E+00	0.1560E+05	0.27	1	0	1	0.17123	645.69	0.0045569	0.995443	463563		0.05
A8	46	10.1889E+050.0000E+00	10.1889E+050.0000E+00	0.1889E+05	0.27	1	0	1	0.14559	645.71	0.004624	0.995376	477257		0.05
A8	47	10.2287E+050.0000E+00	10.2287E+050.0000E+00	0.2287E+05	0.27	1	0	1	0.12806	645.74	0.0046503	0.99535	508249		0.05
A8	48	10.2768E+050.0000E+00	10.2768E+050.0000E+00	0.2768E+05	0.27	1	0	1	0.1167	645.77	0.0046508	0.995349	560601		0.05
A8	49	10.3350E+050.0000E+00	10.3350E+050.0000E+00	0.3350E+05	0.27	1	0	1	0.10765	645.8	0.0046509	0.995349	625887		0.05
A8	50	10.4055E+050.0000E+00	10.4055E+050.0000E+00	0.4055E+05	0.27	1	0	1	0.09999	645.84	0.004651	0.995349	703739		0.05
A8	51	10.4907E+050.0000E+00	10.4907E+050.0000E+00	0.4907E+05	0.27	1	0	1	0.093469	645.87	0.0046511	0.995349	796100		0.05
A8	52	10.5937E+050.0000E+00	10.5937E+050.0000E+00	0.5937E+05	0.27	1	0	1	0.087924	645.9	0.0046512	0.995349	906106		0.05
A8	53	10.7183E+050.0000E+00	10.7183E+050.0000E+00	0.7183E+05	0.27	1	0	1	0.083206	645.94	0.0046513	0.995349	1.03751e+06		0.05
A8	54	10.8691E+050.0000E+00	10.8691E+050.0000E+00	0.8691E+05	0.27	1	0	1	0.079214	645.97	0.0046514	0.995349	1.19515e+06		0.05
A8	55	10.1051E+060.0000E+00	10.1051E+060.0000E+00	0.1051E+06	0.27	1	0	1	0.0758	646.01	0.0046516	0.995348	1.38309e+06		0.05
A8	56	10.1272E+060.0000E+00	10.1272E+060.0000E+00	0.1272E+06	0.27	1	0	1	0.072896	646.05	0.0046517	0.995348	1.60989e+06		0.05
A8	57	10.1539E+060.0000E+00	10.1539E+060.0000E+00	0.1539E+06	0.27	1	0	1	0.070431	646.1	0.0046519	0.995348	1.88209e+06		0.05
A8	58	10.1861E+060.0000E+00	10.1861E+060.0000E+00	0.1861E+06	0.27	1	0	1	0.068334	646.16	0.0046521	0.995348	2.20832e+06		0.05
A8	59	10.2251E+060.0000E+00	10.2251E+060.0000E+00	0.2251E+06	0.27	1	0	1	0.066548	646.23	0.0046524	0.995348	2.60157e+06		0.05
A8	60	10.2723E+060.0000E+00	10.2723E+060.0000E+00	0.2723E+06	0.27	1	0	1	0.065042	646.31	0.0046527	0.995347	3.07624e+06		0.05
A8	61	10.3293E+060.0000E+00	10.3293E+060.0000E+00	0.3293E+06	0.27	1	0	1	0.063798	646.4	0.0046531	0.995347	3.64954e+06		0.05
A8	62	10.3983E+060.0000E+00	10.3983E+060.0000E+00	0.3983E+06	0.27	1	0	1	0.062799	646.5	0.0046535	0.995347	4.3458e+06		0.05
A8	63	10.4817E+060.0000E+00	10.4817E+060.0000E+00	0.4817E+06	0.27	1	0	1	0.062015	646.59	0.0046539	0.995346	5.19087e+06		0.05
A8	64	10.5826E+060.0000E+00	10.5826E+060.0000E+00	0.5826E+06	0.27	1	0	1	0.06141	646.69	0.0046543	0.995346	6.2179e+06		0.05
A8	65	10.7046E+060.0000E+00	10.7046E+060.0000E+00	0.7046E+06	0.27	1	0	1	0.06095	646.79	0.0046547	0.995345	7.46478e+06		0.05
A8	66	10.8521E+060.0000E+00	10.8521E+060.0000E+00	0.8521E+06	0.27	1	0	1	0.060604	646.92	0.0046552	0.995345	8.978e+06		0.05
A8	67	10.1030E+070.0000E+00	10.1030E+070.0000E+00	0.1030E+07	0.27	1	0	1	0.060344	647.07	0.0046558	0.995344	1.08084e+07		0.05
A8	68	10.1246E+070.0000E+00	10.1246E+070.0000E+00	0.1246E+07	0.27	1	0	1	0.060143	647.23	0.0046565	0.995344	1.30346e+07		0.05
A8	69	10.1507E+070.0000E+00	10.1507E+070.0000E+00	0.1507E+07	0.27	1	0	1	0.059975	647.4	0.0046572	0.995343	1.57251e+07		0.05
A8	70	10.1822E+070.0000E+00	10.1822E+070.0000E+00	0.1822E+07	0.27	1	0	1	0.059697	647.59	0.004658	0.995342	1.89294e+07		0.05
A8	71	10.2204E+070.0000E+00	10.2204E+070.0000E+00	0.2204E+07	0.27	1	0	1	0.058644	647.79	0.0046588	0.995341	2.25012e+07		0.05
A8	72	10.2665E+070.0000E+00	10.2665E+070.0000E+00	0.2665E+07	0.27	1	0	1	0.058602	647.97	0.0046595	0.99534	2.71957e+07		0.05
A8	73	10.3222E+070.0000E+00	10.3222E+070.0000E+00	0.3222E+07	0.27	1	0	1	0.058181	648.14	0.0046603	0.99534	3.26521e+07		0.05
A8	74	10.3896E+070.0000E+00	10.3896E+070.0000E+00	0.3896E+07	0.27	1	0	1	0.056993	648.34	0.0046611	0.995339	3.86882e+07		0.05
A8	75	10.4711E+070.0000E+00	10.4711E+070.0000E+00	0.4711E+07	0.27	1	0	1	0.055069	648.53	0.0046619	0.995338	4.52152e+07		0.05
A8	76	10.5697E+070.0000E+00	10.5697E+070.0000E+00	0.5697E+07	0.27	1	0	1	0	0	1	0	0		0.05
A8	77	10.6889E+070.0000E+00	10.6889E+070.0000E+00	0.6889E+07	0.27	1	0	1	0	0	1	0	0		0.05
A8	78	10.8330E+070.0000E+00	10.8330E+070.0000E+00	0.8330E+07	0.27	1	0	1	0	0	1	0	0		0.05
A8	79	10.1007E+080.0000E+00	10.1007E+080.0000E+00	0.1007E+08	0.27	1	0	1	0	0	1	0	0		0.05
A8	80	10.1218E+080.0000E+00	10.1218E+080.0000E+00	0.1218E+08	0.27	1	0	1	0	0	1	0	0		0.05
A8	81	10.1473E+080.0000E+00	10.1473E+080.0000E+00	0.1473E+08	0.27	1	0	1	0	0	1	0	0		0.05
A8	82	10.1781E+080.0000E+00	10.1781E+080.0000E+00	0.1781E+08	0.27	1	0	1	0	0	1	0	0		0.05
A8	83	10.2153E+080.0000E+00	10.2153E+080.0000E+00	0.2153E+08	0.27	1	0	1	0	0	1	0	0		0.05
A8	84	10.2603E+080.0000E+00	10.2603E+080.0000E+00	0.2603E+08	0.27	1	0	1	0	0	1	0	0		0.05
A8	85	10.3148E+080.0000E+00	10.3148E+080.0000E+00	0.3148E+08	0.27	1	0	1	0	0	1	0	0		0.05
A8	86	10.3806E+080.0000E+00	10.3806E+080.0000E+00	0.3806E+08	0.27	1	0	1	0	0	1	0	0		0.05
A8	87	10.4602E+080.0000E+00	10.4602E+080.0000E+00	0.4602E+08	0.27	1	0	1	0	0	1	0	0		0.05
A8	88	10.5565E+080.0000E+00	10.5565E+080.0000E+00	0.5565E+08	0.27	1	0	1	0	0	1	0	0		0.05
A8	89	10.6728E+080.0000E+00	10.6728E+080.0000E+00	0.6728E+08	0.27	1	0	1	0	0	1	0	0		0.05
A8	90	10.8136E+080.0000E+00	10.8136E+080.0000E+00	0.8136E+08	0.27	1	0	1	0	0	1	0	0		0.05
A8	91	10.9837E+080.0000E+00	10.9837E+080.0000E+00	0.9837E+08	0.27	1	0	1	0	0	1	0	0		0.05
A8	92	10.1189E+090.0000E+00	10.1189E+090.0000E+00	0.1189E+09	0.27	1	0	1	0	0	1	0	0		0.05
A8	93	10.1438E+090.0000E+00	10.1438E+090.0000E+00	0.1438E+09	0.27	1	0	1	0	0	1	0	0		0.05
A8	94	10.1739E+090.0000E+00	10.1739E+090.0000E+00	0.1739E+09	0.27	1	0	1	0	0	1	0	0		0.05
A8	95	10.2103E+090.0000E+00	10.2103E+090.0000E+00	0.2103E+09	0.27	1	0	1	0	0	1	0	0		0.05
A8	96	10.2542E+090.0000E+00	10.2542E+090.0000E+00	0.2542E+09	0.27	1	0	1	0	0	1	0	0		0.05
A8	97	10.3074E+090.0000E+00	10.3074E+090.0000E+00	0.3074E+09	0.27	1	0	1	0	0	1	0	0		0.05
A8	98	10.3717E+090.0000E+00	10.3717E+090.0000E+00	0.3717E+09	0.27	1	0	1	0	0	1	0	0		0.05
A8	99	10.4494E+090.0000E+00	10.4494E+090.0000E+00	0.4494E+09	0.27	1	0	1	0	0	1	0	0		0.05
A81	0	10.5434E+090.0000E+00	10.5434E+090.0000E+00	0.5434E+09	0.27	1	0	1	0	0	1	0	0		0.05
A9	1	10.1767E+000.0000E+00	10.1767E+000.0000E+00	0.1767E+00	0.27	1	0.024364	0.975636	0.084516	643.94	0.0040087	0.995991	2.52306		0.05
A9	2	10.6023E+000.0000E+00	10.6023E+000.0000E+00	0.6023E+00	0.27	1	0.017506	0.982494	0.085107	643.94	0.0040087	0.995991	8.72113		0.05
A9	3	10.1156E+010.0000E+00	10.1156E+010.0000E+00	0.1156E+01	0.27	1	0.016379	0.983621	0.085197	643.94	0.0040087	0.995991	16.7755		0.05
A9	4	10.1867E+010.0000E+00	10.1867E+010.0000E+00	0.1867E+01	0.27	1	0.01587	0.98413	0.085227	643.94	0.0040087	0.995991	27.1168		0.05
A9	5	10.2774E+010.0000E+00	10.2774E+010.0000E+00	0.2774E+01	0.27	1	0.01558	0.98442	0.085231	643.94	0.0040087	0.995991	40.3041		0.05
A9	6	10.3922E+010.0000E+00	10.3922E+010.0000E+00	0.3922E+01	0.27	1	0.015438	0.984562	0.085213	643.94	0.0040087	0.995991	56.9798		0.05
A9	7	10.5367E+010.0000E+00	10.5367E+010.0000E+00	0.5367E+01	0.27	1	0.015218	0.984782	0.08519	643.94	0.0040087	0.995991	77.9696		0.05
A9	8	10.7177E+010.0000E+00	10.7177E+010.0000E+00	0.7177E+01	0.27	1	0.015292	0.984708	0.085127	643.94	0.0040087	0.995991	104.18		0.05
A9	9	10.9433E+010.0000E+00	10.9433E+010.0000E+00	0.9433E+01	0.27	1	0.015197	0.984803	0.08506	643.94	0.0040087	0.995991	136.833		0.05
A9	10	10.1224E+020.0000E+00	10.1224E+020.0000E+00	0.1224E+02	0.27	1	0.0050253	0.994975	0.085842	643.94	0.0040087	0.995991	181.033		0.05
A9	11	10.1571E+020.0000E+00	10.1571E+020.0000E+00	0.1571E+02	0.27	1	0	1	0.086162	643.94	0.0040714	0.995929	234.385		0.05
A9	12	10.2000E+020.0000E+00	10.2000E+020.0000E+00	0.2000E+02	0.27	1	0	1	0.086031	643.94	0.0041428	0.995857	297.914		0.05
A9	13	10.2528E+020.0000E+00	10.2528E+020.0000E+00	0.2528E+02	0.27	1	0	1	0.085874	643.94	0.0041927	0.995807	375.858		0.05
A9	14	10.3178E+020.0000E+00	10.3178E+020.0000E+00	0.3178E+02	0.27	1	0	1	0.085689	643.94	0.0042295	0.995771	471.463		0.05
A9	15	10.3976E+020.0000E+00	10.3976E+020.0000E+00	0.3976E+02	0.27	1	0	1	0.085476	643.94	0.0042605	0.995739	588.363		0.05
A9	16	10.4955E+020.0000E+00	10.4955E+020.0000E+00	0.4955E+02	0.27	1	0	1	0.085236	643.94	0.0042886	0.995711	731.155		0.05
A9	17	10.6152E+020.0000E+00	10.6152E+020.0000E+00	0.6152E+02	0.27	1	0	1	0.08497	643.94	0.0043147	0.995685	904.926		0.05
A9	18	10.7616E+020.0000E+00	10.7616E+020.0000E+00	0.7616E+02	0.27	1	0	1	0.084676	643.94	0.0043392	0.995661	1116.37		0.05
A9	19	10.9404E+020.0000E+00	10.9404E+020.0000E+00	0.9404E+02	0.27	1	0	1	0.084357	643.94	0.0043622	0.995638	1373.23		0.05
A9	20	10.1159E+030.0000E+00	10.1159E+030.0000E+00	0.1159E+03	0.27	1	0	1	0.084012	643.94	0.004384	0.995616	1685.49		0.05
A9	21	10.1424E+030.0000E+00	10.1424E+030.0000E+00	0.1424E+03	0.27	1	0	1	0.083643	643.94	0.0044047	0.995595	2061.73		0.05
A9	22	10.1748E+030.0000E+00	10.1748E+030.0000E+00	0.1748E+03	0.27	1	0	1	0.083252	643.94	0.0044246	0.995575	2518.95		0.05
A9	23	10.2142E+030.0000E+00	10.2142E+030.0000E+00	0.2142E+03	0.27	1	0	1	0.082842	643.95	0.0044437	0.995556	3071.51		0.05
A9	24	10.2622E+030.0000E+00	10.2622E+030.0000E+00	0.2622E+03	0.27	1	0	1	0.082415	643.95	0.0044625	0.995537	3740.35		0.05
A9	25	10.3204E+030.0000E+00	10.3204E+030.0000E+00	0.3204E+03	0.27	1	0	1	0.081973	643.95	0.0044812	0.995519	4545.99		0.05
A9	26	10.3912E+030.0000E+00	10.3912E+030.0000E+00	0.3912E+03	0.27	1	0	1	0.08152	643.95	0.0044987	0.995501	5519.77		0.05
A9	27	10.4772E+030.0000E+00	10.4772E+030.0000E+00	0.4772E+03	0.27	1	0	1	0.081069	643.95	0.0045149	0.995485	6695.85		0.05
A9	28	10.5816E+030.0000E+00	10.5816E+030.0000E+00	0.5816E+03	0.27	1	0	1	0.080619	643.96	0.0045298	0.99547	8115.45		0.05
A9	29	10.7082E+030.0000E+00	10.7082E+030.0000E+00	0.7082E+03	0.27	1	0	1	0.08017	643.96	0.0045434	0.995457	9826.82		0.05
A9	30	10.8619E+030.0000E+00	10.8619E+030.0000E+00	0.8619E+03	0.27	1	0	1	0.079726	643.96	0.0045556	0.995444	11893.1		0.05
A9	31	10.1048E+040.0000E+00	10.1048E+040.0000E+00	0.1048E+04	0.27	1	0	1	0.079281	643.96	0.0045665	0.995433	14380.2		0.05
A9	32	10.1274E+040.0000E+00	10.1274E+040.0000E+00	0.1274E+04	0.27	1	0	1	0.078827	643.97	0.004576	0.995424	17381.3		0.05
A9	33	10.1548E+040.0000E+00	10.1548E+040.0000E+00	0.1548E+04	0.27	1	0	1	0.078359	643.97	0.0045843	0.995416	20993.9		0.05
A9	34	10.1880E+040.0000E+00	10.1880E+040.0000E+00	0.1880E+04	0.27	1	0	1	0.077868	643.98	0.0045915	0.995409	25337		0.05
A9	35	10.2282E+040.0000E+00	10.2282E+040.0000E+00	0.2282E+04	0.27	1	0	1	0.07734	643.98	0.0045978	0.995402	30546		0.05
A9	36	10.2768E+040.0000E+00	10.2768E+040.0000E+00	0.2768E+04	0.27	1	0	1	0.076769	643.99	0.0046033	0.995397	36778.2		0.05
A9	37	10.3358E+040.0000E+00	10.3358E+040.0000E+00	0.3358E+04	0.27	1	0	1	0.076139	644	0.0046087	0.995391	44251.8		0.05
A9	38	10.4072E+040.0000E+00	10.4072E+040.0000E+00	0.4072E+04	0.27	1	0	1	0.075446	644.01	0.0046148	0.995385	53173		0.05
A9	39	10.4937E+040.0000E+00	10.4937E+040.0000E+00	0.4937E+04	0.27	1	0	1	0.074678	644.02	0.0046226	0.995377	63812.6		0.05
A9	40	10.5983E+040.0000E+00	10.5983E+040.0000E+00	0.5983E+04	0.27	1	0	1	0.073832	644.03	0.0046334	0.995367	76456.9		0.05
A9	41	10.7250E+040.0000E+00	10.7250E+040.0000E+00	0.7250E+04	0.27	1	0	1	0.07291	644.05	0.0046479	0.995352	91492.4		0.05
A9	42	10.8784E+040.0000E+00	10.8784E+040.0000E+00	0.8784E+04	0.27	1	0	1	0.071914	644.07	0.0046654	0.995335	109338		0.05
A9	43	10.1064E+050.0000E+00	10.1064E+050.0000E+00	0.1064E+05	0.27	1	0	1	0.070865	644.09	0.004683	0.995317	130510		0.05
A9	44	10.1289E+050.0000E+00	10.1289E+050.0000E+00	0.1289E+05	0.27	1	0	1	0.069774	644.12	0.004697	0.995303	155680		0.05
A9	45	10.1560E+050.0000E+00	10.1560E+050.0000E+00	0.1560E+05	0.27	1	0	1	0.068666	644.15	0.0047057	0.995294	185425		0.05
A9	46	10.1889E+050.0000E+00	10.1889E+050.0000E+00	0.1889E+05	0.27	1	0	1	0.067622	644.18	0.0047096	0.99529	221126		0.05
A9	47	10.2287E+050.0000E+00	10.2287E+050.0000E+00	0.2287E+05	0.27	1	0	1	0.066689	644.22	0.0047106	0.995289	264039		0.05
A9	48	10.2768E+050.0000E+00	10.2768E+050.0000E+00	0.2768E+05	0.27	1	0	1	0.065798	644.26	0.0047108	0.995289	315321		0.05
A9	49	10.3350E+050.0000E+00	10.3350E+050.0000E+00	0.3350E+05	0.27	1	0	1	0.064968	644.3	0.0047109	0.995289	376830		0.05
A9	50	10.4055E+050.0000E+00	10.4055E+050.0000E+00	0.4055E+05	0.27	1	0	1	0.064194	644.34	0.0047111	0.995289	450727		0.05
A9	51	10.4907E+050.0000E+00	10.4907E+050.0000E+00	0.4907E+05	0.27	1	0	1	0.063474	644.38	0.0047112	0.995289	539345		0.05
A9	52	10.5937E+050.0000E+00	10.5937E+050.0000E+00	0.5937E+05	0.27	1	0	1	0.06281	644.42	0.0047114	0.995289	645770		0.05
A9	53	10.7183E+050.0000E+00	10.7183E+050.0000E+00	0.7183E+05	0.27	1	0	1	0.062203	644.46	0.0047115	0.995289	773795		0.05
A9	54	10.8691E+050.0000E+00	10.8691E+050.0000E+00	0.8691E+05	0.27	1	0	1	0.061655	644.5	0.0047117	0.995288	928055		0.05
A9	55	10.1051E+060.0000E+00	10.1051E+060.0000E+00	0.1051E+06	0.27	1	0	1	0.061165	644.54	0.0047118	0.995288	1.11344e+06		0.05
A9	56	10.1272E+060.0000E+00	10.1272E+060.0000E+00	0.1272E+06	0.27	1	0	1	0.060731	644.59	0.004712	0.995288	1.33812e+06		0.05
A9	57	10.1539E+060.0000E+00	10.1539E+060.0000E+00	0.1539E+06	0.27	1	0	1	0.060347	644.64	0.0047122	0.995288	1.60888e+06		0.05
A9	58	10.1861E+060.0000E+00	10.1861E+060.0000E+00	0.1861E+06	0.27	1	0	1	0.060005	644.7	0.0047125	0.995287	1.93466e+06		0.05
A9	59	10.2251E+060.0000E+00	10.2251E+060.0000E+00	0.2251E+06	0.27	1	0	1	0.059702	644.77	0.0047128	0.995287	2.32853e+06		0.05
A9	60	10.2723E+060.0000E+00	10.2723E+060.0000E+00	0.2723E+06	0.27	1	0	1	0.059436	644.86	0.0047131	0.995287	2.80462e+06		0.05
A9	61	10.3293E+060.0000E+00	10.3293E+060.0000E+00	0.3293E+06	0.27	1	0	1	0.059205	644.95	0.0047135	0.995286	3.379e+06		0.05
A9	62	10.3983E+060.0000E+00	10.3983E+060.0000E+00	0.3983E+06	0.27	1	0	1	0.059008	645.04	0.0047138	0.995286	4.07399e+06		0.05
A9	63	10.4817E+060.0000E+00	10.4817E+060.0000E+00	0.4817E+06	0.27	1	0	1	0.058842	645.14	0.0047142	0.995286	4.91394e+06		0.05
A9	64	10.5826E+060.0000E+00	10.5826E+060.0000E+00	0.5826E+06	0.27	1	0	1	0.058703	645.24	0.0047146	0.995285	5.93012e+06		0.05
A9	65	10.7046E+060.0000E+00	10.7046E+060.0000E+00	0.7046E+06	0.27	1	0	1	0.058586	645.34	0.0047151	0.995285	7.15873e+06		0.05
A9	66	10.8521E+060.0000E+00	10.8521E+060.0000E+00	0.8521E+06	0.27	1	0	1	0.05849	645.47	0.0047156	0.995284	8.64488e+06		0.05
A9	67	10.1030E+070.0000E+00	10.1030E+070.0000E+00	0.1030E+07	0.27	1	0	1	0.058407	645.62	0.0047162	0.995284	1.04373e+07		0.05
A9	68	10.1246E+070.0000E+00	10.1246E+070.0000E+00	0.1246E+07	0.27	1	0	1	0.058328	645.78	0.0047169	0.995283	1.26122e+07		0.05
A9	69	10.1507E+070.0000E+00	10.1507E+070.0000E+00	0.1507E+07	0.27	1	0	1	0.058244	645.96	0.0047176	0.995282	1.52363e+07		0.05
A9	70	10.1822E+070.0000E+00	10.1822E+070.0000E+00	0.1822E+07	0.27	1	0	1	0.058009	646.15	0.0047184	0.995282	1.83521e+07		0.05
A9	71	10.2204E+070.0000E+00	10.2204E+070.0000E+00	0.2204E+07	0.27	1	0	1	0.056429	646.36	0.0047193	0.995281	2.16022e+07		0.05
A9	72	10.2665E+070.0000E+00	10.2665E+070.0000E+00	0.2665E+07	0.27	1	0	1	0.056387	646.53	0.00472	0.99528	2.6108e+07		0.05
A9	73	10.3222E+070.0000E+00	10.3222E+070.0000E+00	0.3222E+07	0.27	1	0	1	0.055523	646.71	0.0047207	0.995279	3.10897e+07		0.05
A9	74	10.3896E+070.0000E+00	10.3896E+070.0000E+00	0.3896E+07	0.27	1	0	1	0	646.9	0.0047215	0.995278	0		0.05
A9	75	10.4711E+070.0000E+00	10.4711E+070.0000E+00	0.4711E+07	0.27	1	0	1	0	0	1	0	0		0.05
A9	76	10.5697E+070.0000E+00	10.5697E+070.0000E+00	0.5697E+07	0.27	1	0	1	0	0	1	0	0		0.05
A9	77	10.6889E+070.0000E+00	10.6889E+070.0000E+00	0.6889E+07	0.27	1	0	1	0	0	1	0	0		0.05
A9	78	10.8330E+070.0000E+00	10.8330E+070.0000E+00	0.8330E+07	0.27	1	0	1	0	0	1	0	0		0.05
A9	79	10.1007E+080.0000E+00	10.1007E+080.0000E+00	0.1007E+08	0.27	1	0	1	0	0	1	0	0		0.05
A9	80	10.1218E+080.0000E+00	10.1218E+080.0000E+00	0.1218E+08	0.27	1	0	1	0	0	1	0	0		0.05
A9	81	10.1473E+080.0000E+00	10.1473E+080.0000E+00	0.1473E+08	0.27	1	0	1	0	0	1	0	0		0.05
A9	82	10.1781E+080.0000E+00	10.1781E+080.0000E+00	0.1781E+08	0.27	1	0	1	0	0	1	0	0		0.05
A9	83	10.2153E+080.0000E+00	10.2153E+080.0000E+00	0.2153E+08	0.27	1	0	1	0	0	1	0	0		0.05
A9	84	10.2603E+080.0000E+00	10.2603E+080.0000E+00	0.2603E+08	0.27	1	0	1	0	0	1	0	0		0.05
A9	85	10.3148E+080.0000E+00	10.3148E+080.0000E+00	0.3148E+08	0.27	1	0	1	0	0	1	0	0		0.05
A9	86	10.3806E+080.0000E+00	10.3806E+080.0000E+00	0.3806E+08	0.27	1	0	1	0	0	1	0	0		0.05
A9	87	10.4602E+080.0000E+00	10.4602E+080.0000E+00	0.4602E+08	0.27	1	0	1	0	0	1	0	0		0.05
A9	88	10.5565E+080.0000E+00	10.5565E+080.0000E+00	0.5565E+08	0.27	1	0	1	0	0	1	0	0		0.05
A9	89	10.6728E+080.0000E+00	10.6728E+080.0000E+00	0.6728E+08	0.27	1	0	1	0	0	1	0	0		0.05
A9	90	10.8136E+080.0000E+00	10.8136E+080.0000E+00	0.8136E+08	0.27	1	0	1	0	0	1	0	0		0.05
A9	91	10.9837E+080.0000E+00	10.9837E+080.0000E+00	0.9837E+08	0.27	1	0	1	0	0	1	0	0		0.05
A9	92	10.1189E+090.0000E+00	10.1189E+090.0000E+00	0.1189E+09	0.27	1	0	1	0	0	1	0	0		0.05
A9	93	10.1438E+090.0000E+00	10.1438E+090.0000E+00	0.1438E+09	0.27	1	0	1	0	0	1	0	0		0.05
A9	94	10.1739E+090.0000E+00	10.1739E+090.0000E+00	0.1739E+09	0.27	1	0	1	0	0	1	0	0		0.05
A9	95	10.2103E+090.0000E+00	10.2103E+090.0000E+00	0.2103E+09	0.27	1	0	1	0	0	1	0	0		0.05
A9	96	10.2542E+090.0000E+00	10.2542E+090.0000E+00	0.2542E+09	0.27	1	0	1	0	0	1	0	0		0.05
A9	97	10.3074E+090.0000E+00	10.3074E+090.0000E+00	0.3074E+09	0.27	1	0	1	0	0	1	0	0		0.05
A9	98	10.3717E+090.0000E+00	10.3717E+090.0000E+00	0.3717E+09	0.27	1	0	1	0	0	1	0	0		0.05
A9	99	10.4494E+090.0000E+00	10.4494E+090.0000E+00	0.4494E+09	0.27	1	0	1	0	0	1	0	0		0.05
A91	0	10.5434E+090.0000E+00	10.5434E+090.0000E+00	0.5434E+09	0.27	1	0	1	0	0	1	0	0		0.05
AA	1	10.1767E+000.1767E-01	10.1767E+000.1767E-01	0.1767E+00	0.27	1	0.024255	0.975745	0.062611	642.61	0.0040605	0.995939	1.86538		0.05
AA	2	10.6023E+000.6023E-01	10.6023E+000.6023E-01	0.6023E+00	0.27	1	0.017337	0.982663	0.063056	642.61	0.0040605	0.995939	6.44894		0.05
AA	3	10.1156E+010.1156E+00	10.1156E+010.1156E+00	0.1156E+01	0.27	1	0.016193	0.983807	0.063132	642.61	0.0040605	0.995939	12.4068		0.05
AA	4	10.1867E+010.1867E+00	10.1867E+010.1867E+00	0.1867E+01	0.27	1	0.015596	0.984404	0.063173	642.61	0.0040605	0.995939	20.0629		0.05
AA	5	10.2774E+010.2774E+00	10.2774E+010.2774E+00	0.2774E+01	0.27	1	0.015295	0.984705	0.063198	642.61	0.0040605	0.995939	29.8305		0.05
AA	6	10.3922E+010.3922E+00	10.3922E+010.3922E+00	0.3922E+01	0.27	1	0.015096	0.984904	0.063218	642.61	0.0040605	0.995939	42.1975		0.05
AA	7	10.5367E+010.5367E+00	10.5367E+010.5367E+00	0.5367E+01	0.27	1	0.014947	0.985053	0.063238	642.61	0.0040605	0.995939	57.7715		0.05
AA	8	10.7177E+010.7177E+00	10.7177E+010.7177E+00	0.7177E+01	0.27	1	0.014836	0.985164	0.063262	642.61	0.0040605	0.995939	77.2927		0.05
AA	9	10.9433E+010.9433E+00	10.9433E+010.9433E+00	0.9433E+01	0.27	1	0.014693	0.985307	0.063294	642.61	0.0040605	0.995939	101.655		0.05
AA	10	10.1224E+020.1224E+01	10.1224E+020.1224E+01	0.1224E+02	0.27	1	0.014745	0.985255	0.063326	642.61	0.0040605	0.995939	131.964		0.05
AA	11	10.1571E+020.1571E+01	10.1571E+020.1571E+01	0.1571E+02	0.27	1	0.012568	0.987432	0.063518	642.61	0.0040605	0.995939	170.265		0.05
AA	12	10.2000E+020.2000E+01	10.2000E+020.2000E+01	0.2000E+02	0.27	1	0.00064425	0.999356	0.064346	642.6	0.0040605	0.995939	222.233		0.05
AA	13	10.2528E+020.2528E+01	10.2528E+020.2528E+01	0.2528E+02	0.27	1	0	1	0.064426	642.6	0.0041027	0.995897	281.422		0.05
AA	14	10.3178E+020.3178E+01	10.3178E+020.3178E+01	0.3178E+02	0.27	1	0	1	0.064465	642.6	0.0041525	0.995847	353.977		0.05
AA	15	10.3976E+020.3976E+01	10.3976E+020.3976E+01	0.3976E+02	0.27	1	0	1	0.064499	642.6	0.0042064	0.995794	443.071		0.05
AA	16	10.4955E+020.4955E+01	10.4955E+020.4955E+01	0.4955E+02	0.27	1	0	1	0.064523	642.6	0.0042596	0.99574	552.343		0.05
AA	17	10.6152E+020.6152E+01	10.6152E+020.6152E+01	0.6152E+02	0.27	1	0	1	0.064537	642.6	0.0043096	0.99569	685.889		0.05
AA	18	10.7616E+020.7616E+01	10.7616E+020.7616E+01	0.7616E+02	0.27	1	0	1	0.064543	642.6	0.0043564	0.995644	849.15		0.05
AA	19	10.9404E+020.9404E+01	10.9404E+020.9404E+01	0.9404E+02	0.27	1	0	1	0.064541	642.6	0.0044004	0.9956	1048.43		0.05
AA	20	10.1159E+030.1159E+02	10.1159E+030.1159E+02	0.1159E+03	0.27	1	0	1	0.064531	642.6	0.0044422	0.995558	1291.88		0.05
AA	21	10.1424E+030.1424E+02	10.1424E+030.1424E+02	0.1424E+03	0.27	1	0	1	0.06451	642.6	0.004482	0.995518	1586.68		0.05
AA	22	10.1748E+030.1748E+02	10.1748E+030.1748E+02	0.1748E+03	0.27	1	0	1	0.064477	642.6	0.0045199	0.99548	1946.63		0.05
AA	23	10.2142E+030.2142E+02	10.2142E+030.2142E+02	0.2142E+03	0.27	1	0	1	0.064429	642.6	0.0045558	0.995444	2383.54		0.05
AA	24	10.2622E+030.2622E+02	10.2622E+030.2622E+02	0.2622E+03	0.27	1	0	1	0.064366	642.6	0.0045889	0.995411	2914.72		0.05
AA	25	10.3204E+030.3204E+02	10.3204E+030.3204E+02	0.3204E+03	0.27	1	0	1	0.064292	642.6	0.0046181	0.995382	3557.49		0.05
AA	26	10.3912E+030.3912E+02	10.3912E+030.3912E+02	0.3912E+03	0.27	1	0	1	0.064206	642.6	0.0046439	0.995356	4337.68		0.05
AA	27	10.4772E+030.4772E+02	10.4772E+030.4772E+02	0.4772E+03	0.27	1	0	1	0.064107	642.6	0.0046671	0.995333	5282.98		0.05
AA	28	10.5816E+030.5816E+02	10.5816E+030.5816E+02	0.5816E+03	0.27	1	0	1	0.063997	642.6	0.0046876	0.995312	6427.59		0.05
AA	29	10.7082E+030.7082E+02	10.7082E+030.7082E+02	0.7082E+03	0.27	1	0	1	0.063877	642.6	0.0047064	0.995294	7811.89		0.05
AA	30	10.8619E+030.8619E+02	10.8619E+030.8619E+02	0.8619E+03	0.27	1	0	1	0.063747	642.6	0.0047209	0.995279	9487.81		0.05
AA	31	10.1048E+040.1048E+03	10.1048E+040.1048E+03	0.1048E+04	0.27	1	0	1	0.063605	642.6	0.0047329	0.995267	11510.6		0.05
AA	32	10.1274E+040.1274E+03	10.1274E+040.1274E+03	0.1274E+04	0.27	1	0	1	0.063449	642.6	0.0047426	0.995257	13958.4		0.05
AA	33	10.1548E+040.1548E+03	10.1548E+040.1548E+03	0.1548E+04	0.27	1	0	1	0.063276	642.6	0.0047504	0.99525	16914		0.05
AA	34	10.1880E+040.1880E+03	10.1880E+040.1880E+03	0.1880E+04	0.27	1	0	1	0.063084	642.6	0.0047564	0.995244	20479.1		0.05
AA	35	10.2282E+040.2282E+03	10.2282E+040.2282E+03	0.2282E+04	0.27	1	0	1	0.062873	642.6	0.0047609	0.995239	24774.9		0.05
AA	36	10.2768E+040.2768E+03	10.2768E+040.2768E+03	0.2768E+04	0.27	1	0	1	0.062641	642.61	0.0047643	0.995236	29940.7		0.05
AA	37	10.3358E+040.3358E+03	10.3358E+040.3358E+03	0.3358E+04	0.27	1	0	1	0.062387	642.61	0.0047667	0.995233	36175.2		0.05
AA	38	10.4072E+040.4072E+03	10.4072E+040.4072E+03	0.4072E+04	0.27	1	0	1	0.062114	642.62	0.0047683	0.995232	43675.7		0.05
AA	39	10.4937E+040.4937E+03	10.4937E+040.4937E+03	0.4937E+04	0.27	1	0	1	0.06182	642.63	0.0047694	0.995231	52703.6		0.05
AA	40	10.5983E+040.5983E+03	10.5983E+040.5983E+03	0.5983E+04	0.27	1	0	1	0.061509	642.64	0.0047701	0.99523	63549.6		0.05
AA	41	10.7250E+040.7250E+03	10.7250E+040.7250E+03	0.7250E+04	0.27	1	0	1	0.061182	642.66	0.0047706	0.995229	76600.2		0.05
AA	42	10.8784E+040.8784E+03	10.8784E+040.8784E+03	0.8784E+04	0.27	1	0	1	0.060844	642.67	0.0047708	0.995229	92296.4		0.05
AA	43	10.1064E+050.1064E+04	10.1064E+050.1064E+04	0.1064E+05	0.27	1	0	1	0.060498	642.69	0.004771	0.995229	111166		0.05
AA	44	10.1289E+050.1289E+04	10.1289E+050.1289E+04	0.1289E+05	0.27	1	0	1	0.060148	642.71	0.0047712	0.995229	133899		0.05
AA	45	10.1560E+050.1560E+04	10.1560E+050.1560E+04	0.1560E+05	0.27	1	0	1	0.059798	642.74	0.0047713	0.995229	161114		0.05
AA	46	10.1889E+050.1889E+04	10.1889E+050.1889E+04	0.1889E+05	0.27	1	0	1	0.059459	642.77	0.0047714	0.995229	193996		0.05
AA	47	10.2287E+050.2287E+04	10.2287E+050.2287E+04	0.2287E+05	0.27	1	0	1	0.059143	642.8	0.0047716	0.995228	233632		0.05
AA	48	10.2768E+050.2768E+04	10.2768E+050.2768E+04	0.2768E+05	0.27	1	0	1	0.05885	642.84	0.0047717	0.995228	281386		0.05
AA	49	10.3350E+050.3350E+04	10.3350E+050.3350E+04	0.3350E+05	0.27	1	0	1	0.058584	642.87	0.0047719	0.995228	339026		0.05
AA	50	10.4055E+050.4055E+04	10.4055E+050.4055E+04	0.4055E+05	0.27	1	0	1	0.058342	642.91	0.004772	0.995228	408704		0.05
AA	51	10.4907E+050.4907E+04	10.4907E+050.4907E+04	0.4907E+05	0.27	1	0	1	0.05812	642.95	0.0047722	0.995228	492726		0.05
AA	52	10.5937E+050.5937E+04	10.5937E+050.5937E+04	0.5937E+05	0.27	1	0	1	0.057917	642.99	0.0047723	0.995228	594105		0.05
AA	53	10.7183E+050.7183E+04	10.7183E+050.7183E+04	0.7183E+05	0.27	1	0	1	0.05773	643.04	0.0047725	0.995228	716525		0.05
AA	54	10.8691E+050.8691E+04	10.8691E+050.8691E+04	0.8691E+05	0.27	1	0	1	0.057558	643.08	0.0047727	0.995227	864423		0.05
AA	55	10.1051E+060.1051E+05	10.1051E+060.1051E+05	0.1051E+06	0.27	1	0	1	0.057399	643.12	0.0047729	0.995227	1.04252e+06		0.05
AA	56	10.1272E+060.1272E+05	10.1272E+060.1272E+05	0.1272E+06	0.27	1	0	1	0.05725	643.17	0.0047731	0.995227	1.25856e+06		0.05
AA	57	10.1539E+060.1539E+05	10.1539E+060.1539E+05	0.1539E+06	0.27	1	0	1	0.057108	643.23	0.0047733	0.995227	1.5191e+06		0.05
AA	58	10.1861E+060.1861E+05	10.1861E+060.1861E+05	0.1861E+06	0.27	1	0	1	0.056972	643.29	0.0047735	0.995227	1.83274e+06		0.05
AA	59	10.2251E+060.2251E+05	10.2251E+060.2251E+05	0.2251E+06	0.27	1	0	1	0.056845	643.36	0.0047738	0.995226	2.21211e+06		0.05
AA	60	10.2723E+060.2723E+05	10.2723E+060.2723E+05	0.2723E+06	0.27	1	0	1	0.05673	643.44	0.0047742	0.995226	2.67088e+06		0.05
AA	61	10.3293E+060.3293E+05	10.3293E+060.3293E+05	0.3293E+06	0.27	1	0	1	0.056629	643.53	0.0047745	0.995225	3.22467e+06		0.05
AA	62	10.3983E+060.3983E+05	10.3983E+060.3983E+05	0.3983E+06	0.27	1	0	1	0.056542	643.63	0.0047749	0.995225	3.89496e+06		0.05
AA	63	10.4817E+060.4817E+05	10.4817E+060.4817E+05	0.4817E+06	0.27	1	0	1	0.056469	643.73	0.0047753	0.995225	4.70517e+06		0.05
AA	64	10.5826E+060.5826E+05	10.5826E+060.5826E+05	0.5826E+06	0.27	1	0	1	0.056407	643.83	0.0047758	0.995224	5.68538e+06		0.05
AA	65	10.7046E+060.7046E+05	10.7046E+060.7046E+05	0.7046E+06	0.27	1	0	1	0.056355	643.94	0.0047762	0.995224	6.87076e+06		0.05
AA	66	10.8521E+060.8521E+05	10.8521E+060.8521E+05	0.8521E+06	0.27	1	0	1	0.056312	644.06	0.0047767	0.995223	8.30428e+06		0.05
AA	67	10.1030E+070.1030E+06	10.1030E+070.1030E+06	0.1030E+07	0.27	1	0	1	0.05627	644.21	0.0047774	0.995223	1.00329e+07		0.05
AA	68	10.1246E+070.1246E+06	10.1246E+070.1246E+06	0.1246E+07	0.27	1	0	1	0.056224	644.37	0.004778	0.995222	1.21299e+07		0.05
AA	69	10.1507E+070.1507E+06	10.1507E+070.1507E+06	0.1507E+07	0.27	1	0	1	0.056168	644.54	0.0047788	0.995221	1.46601e+07		0.05
AA	70	10.1822E+070.1822E+06	10.1822E+070.1822E+06	0.1822E+07	0.27	1	0	1	0.055967	644.73	0.0047796	0.99522	1.76661e+07		0.05
AA	71	10.2204E+070.2204E+06	10.2204E+070.2204E+06	0.2204E+07	0.27	1	0	1	0	644.9	0.0047803	0.99522	0		0.05
AA	72	10.2665E+070.2665E+06	10.2665E+070.2665E+06	0.2665E+07	0.27	1	0	1	0	0	1	0	0		0.05
AA	73	10.3222E+070.3222E+06	10.3222E+070.3222E+06	0.3222E+07	0.27	1	0	1	0	0	1	0	0		0.05
AA	74	10.3896E+070.3896E+06	10.3896E+070.3896E+06	0.3896E+07	0.27	1	0	1	0	0	1	0	0		0.05
AA	75	10.4711E+070.4711E+06	10.4711E+070.4711E+06	0.4711E+07	0.27	1	0	1	0	0	1	0	0		0.05
AA	76	10.5697E+070.5697E+06	10.5697E+070.5697E+06	0.5697E+07	0.27	1	0	1	0	0	1	0	0		0.05
AA	77	10.6889E+070.6889E+06	10.6889E+070.6889E+06	0.6889E+07	0.27	1	0	1	0	0	1	0	0		0.05
AA	78	10.8330E+070.8330E+06	10.8330E+070.8330E+06	0.8330E+07	0.27	1	0	1	0	0	1	0	0		0.05
AA	79	10.1007E+080.1007E+07	10.1007E+080.1007E+07	0.1007E+08	0.27	1	0	1	0	0	1	0	0		0.05
AA	80	10.1218E+080.1218E+07	10.1218E+080.1218E+07	0.1218E+08	0.27	1	0	1	0	0	1	0	0		0.05
AA	81	10.1473E+080.1473E+07	10.1473E+080.1473E+07	0.1473E+08	0.27	1	0	1	0	0	1	0	0		0.05
AA	82	10.1781E+080.1781E+07	10.1781E+080.1781E+07	0.1781E+08	0.27	1	0	1	0	0	1	0	0		0.05
AA	83	10.2153E+080.2153E+07	10.2153E+080.2153E+07	0.2153E+08	0.27	1	0	1	0	0	1	0	0		0.05
AA	84	10.2603E+080.2603E+07	10.2603E+080.2603E+07	0.2603E+08	0.27	1	0	1	0	0	1	0	0		0.05
AA	85	10.3148E+080.3148E+07	10.3148E+080.3148E+07	0.3148E+08	0.27	1	0	1	0	0	1	0	0		0.05
AA	86	10.3806E+080.3806E+07	10.3806E+080.3806E+07	0.3806E+08	0.27	1	0	1	0	0	1	0	0		0.05
AA	87	10.4602E+080.4602E+07	10.4602E+080.4602E+07	0.4602E+08	0.27	1	0	1	0	0	1	0	0		0.05
AA	88	10.5565E+080.5565E+07	10.5565E+080.5565E+07	0.5565E+08	0.27	1	0	1	0	0	1	0	0		0.05
AA	89	10.6728E+080.6728E+07	10.6728E+080.6728E+07	0.6728E+08	0.27	1	0	1	0	0	1	0	0		0.05
AA	90	10.8136E+080.8136E+07	10.8136E+080.8136E+07	0.8136E+08	0.27	1	0	1	0	0	1	0	0		0.05
AA	91	10.9837E+080.9837E+07	10.9837E+080.9837E+07	0.9837E+08	0.27	1	0	1	0	0	1	0	0		0.05
AA	92	10.1189E+090.1189E+08	10.1189E+090.1189E+08	0.1189E+09	0.27	1	0	1	0	0	1	0	0		0.05
AA	93	10.1438E+090.1438E+08	10.1438E+090.1438E+08	0.1438E+09	0.27	1	0	1	0	0	1	0	0		0.05
AA	94	10.1739E+090.1739E+08	10.1739E+090.1739E+08	0.1739E+09	0.27	1	0	1	0	0	1	0	0		0.05
AA	95	10.2103E+090.2103E+08	10.2103E+090.2103E+08	0.2103E+09	0.27	1	0	1	0	0	1	0	0		0.05
AA	96	10.2542E+090.2542E+08	10.2542E+090.2542E+08	0.2542E+09	0.27	1	0	1	0	0	1	0	0		0.05
AA	97	10.3074E+090.3074E+08	10.3074E+090.3074E+08	0.3074E+09	0.27	1	0	1	0	0	1	0	0		0.05
AA	98	10.3717E+090.3717E+08	10.3717E+090.3717E+08	0.3717E+09	0.27	1	0	1	0	0	1	0	0		0.05
AA	99	10.4494E+090.4494E+08	10.4494E+090.4494E+08	0.4494E+09	0.27	1	0	1	0	0	1	0	0		0.05
AA1	0	10.5434E+090.5434E+08	10.5434E+090.5434E+08	0.5434E+09	0.27	1	0	1	0	0	1	0	0		0.05
