# Supplementary material for: CO2 geological storage site selection and long-term potential assessment framework based on TOUGH2/ECO2N
Source: PLoS One. 2025 Apr 24;20(4):e0321715. doi: 10.1371/journal.pone.0321715 (PMC12021137; doi:10.1371/journal.pone.0321715)
Supplement: S1 File — (ZIP) [file pone.0321715.s001.zip › suanliang/2/残余/残余气.xlsx]

## Sheet: Sheet1
残余气饱和度	SG（5a）		要	SG（10a）		要	SG（50a）		要	SG（100a）		要	SG（500a）		要	SG（1000a）		要
0.05	0.97637	0.97637	0.97637	0.97634	0.97634	0.97634	0.97627	0.97627	0.97627	0.97627	0.97627	0.97627	0.46465	0.46465	0.46465	0.46465	0.46465	0.46465
0.05	0.98304	0.98304	0.98304	0.98301	0.98301	0.98301	0.98296	0.98296	0.98296	0.98296	0.98296	0.98296	0.46785	0.46785	0.46785	0.46785	0.46785	0.46785
0.05	0.98417	0.98417	0.98417	0.98415	0.98415	0.98415	0.98411	0.98411	0.98411	0.98411	0.98411	0.98411	0.46884	0.46884	0.46884	0.46884	0.46884	0.46884
0.05	0.98465	0.98465	0.98465	0.98463	0.98463	0.98463	0.98459	0.98459	0.98459	0.98459	0.98459	0.98459	0.46982	0.46982	0.46982	0.46982	0.46982	0.46982
0.05	0.98481	0.98481	0.98481	0.98479	0.98479	0.98479	0.98474	0.98474	0.98474	0.98474	0.98474	0.98474	0.47062	0.47062	0.47062	0.47062	0.47062	0.47062
0.05	0.98502	0.98502	0.98502	0.985	0.985	0.985	0.98496	0.98496	0.98496	0.98496	0.98496	0.98496	0.47105	0.47105	0.47105	0.47105	0.47105	0.47105
0.05	0.98519	0.98519	0.98519	0.98517	0.98517	0.98517	0.98513	0.98513	0.98513	0.98513	0.98513	0.98513	0.47128	0.47128	0.47128	0.47128	0.47128	0.47128
0.05	0.9853	0.9853	0.9853	0.98528	0.98528	0.98528	0.98524	0.98524	0.98524	0.98524	0.98524	0.98524	0.47142	0.47142	0.47142	0.47142	0.47142	0.47142
0.05	0.9854	0.9854	0.9854	0.98538	0.98538	0.98538	0.98534	0.98534	0.98534	0.98534	0.98534	0.98534	0.4714	0.4714	0.4714	0.4714	0.4714	0.4714
0.05	0.98536	0.98536	0.98536	0.98534	0.98534	0.98534	0.9853	0.9853	0.9853	0.9853	0.9853	0.9853	0.47122	0.47122	0.47122	0.47122	0.47122	0.47122
0.05	0.98546	0.98546	0.98546	0.98544	0.98544	0.98544	0.9854	0.9854	0.9854	0.9854	0.9854	0.9854	0.47154	0.47154	0.47154	0.47154	0.47154	0.47154
0.05	0.98553	0.98553	0.98553	0.98551	0.98551	0.98551	0.98547	0.98547	0.98547	0.98547	0.98547	0.98547	0.47209	0.47209	0.47209	0.47209	0.47209	0.47209
0.05	0.98563	0.98563	0.98563	0.98561	0.98561	0.98561	0.98557	0.98557	0.98557	0.98557	0.98557	0.98557	0.47338	0.47338	0.47338	0.47338	0.47338	0.47338
0.05	0.98559	0.98559	0.98559	0.98557	0.98557	0.98557	0.98553	0.98553	0.98553	0.98553	0.98553	0.98553	0.47519	0.47519	0.47519	0.47519	0.47519	0.47519
0.05	0.98554	0.98554	0.98554	0.98552	0.98552	0.98552	0.98548	0.98548	0.98548	0.98548	0.98548	0.98548	0.47497	0.47497	0.47497	0.47497	0.47497	0.47497
0.05	0.98577	0.98577	0.98577	0.98575	0.98575	0.98575	0.98571	0.98571	0.98571	0.98571	0.98571	0.98571	0.47474	0.47474	0.47474	0.47474	0.47474	0.47474
0.05	0.98539	0.98539	0.98539	0.98537	0.98537	0.98537	0.98533	0.98533	0.98533	0.98533	0.98533	0.98533	0.47451	0.47451	0.47451	0.47451	0.47451	0.47451
0.05	0.98574	0.98574	0.98574	0.98572	0.98572	0.98572	0.98568	0.98568	0.98568	0.98568	0.98568	0.98568	0.47428	0.47428	0.47428	0.47428	0.47428	0.47428
0.05	0.9858	0.9858	0.9858	0.98578	0.98578	0.98578	0.98574	0.98574	0.98574	0.98574	0.98574	0.98574	0.47551	0.47551	0.47551	0.47551	0.47551	0.47551
0.05	0.98566	0.98566	0.98566	0.98564	0.98564	0.98564	0.9856	0.9856	0.9856	0.9856	0.9856	0.9856	0.47677	0.47677	0.47677	0.47677	0.47677	0.47677
0.05	0.98557	0.98557	0.98557	0.98555	0.98555	0.98555	0.98551	0.98551	0.98551	0.98551	0.98551	0.98551	0.47809	0.47809	0.47809	0.47809	0.47809	0.47809
0.05	0.98562	0.98562	0.98562	0.9856	0.9856	0.9856	0.98556	0.98556	0.98556	0.98556	0.98556	0.98556	0.47953	0.47953	0.47953	0.47953	0.47953	0.47953
0.05	0.9858	0.9858	0.9858	0.98578	0.98578	0.98578	0.98574	0.98574	0.98574	0.98574	0.98574	0.98574	0.481	0.481	0.481	0.481	0.481	0.481
0.05	0.98564	0.98564	0.98564	0.98562	0.98562	0.98562	0.98558	0.98558	0.98558	0.98558	0.98558	0.98558	0.48218	0.48218	0.48218	0.48218	0.48218	0.48218
0.05	0.98573	0.98573	0.98573	0.98571	0.98571	0.98571	0.98567	0.98567	0.98567	0.98567	0.98567	0.98567	0.48314	0.48314	0.48314	0.48314	0.48314	0.48314
0.05	0.98578	0.98578	0.98578	0.98576	0.98576	0.98576	0.98572	0.98572	0.98572	0.98572	0.98572	0.98572	0.48374	0.48374	0.48374	0.48374	0.48374	0.48374
0.05	0.98561	0.98561	0.98561	0.98559	0.98559	0.98559	0.98555	0.98555	0.98555	0.98555	0.98555	0.98555	0.48382	0.48382	0.48382	0.48382	0.48382	0.48382
0.05	0.98566	0.98566	0.98566	0.98565	0.98565	0.98565	0.98561	0.98561	0.98561	0.98561	0.98561	0.98561	0.48352	0.48352	0.48352	0.48352	0.48352	0.48352
0.05	0.98595	0.98595	0.98595	0.98593	0.98593	0.98593	0.98589	0.98589	0.98589	0.98589	0.98589	0.98589	0.48256	0.48256	0.48256	0.48256	0.48256	0.48256
0.05	0.98548	0.98548	0.98548	0.98547	0.98547	0.98547	0.98543	0.98543	0.98543	0.98543	0.98543	0.98543	0.48091	0.48091	0.48091	0.48091	0.48091	0.48091
0.05	0.98581	0.98581	0.98581	0.9858	0.9858	0.9858	0.98576	0.98576	0.98576	0.98576	0.98576	0.98576	0.47909	0.47909	0.47909	0.47909	0.47909	0.47909
0.05	0.98567	0.98567	0.98567	0.98565	0.98565	0.98565	0.98561	0.98561	0.98561	0.98561	0.98561	0.98561	0.4839	0.4839	0.4839	0.4839	0.4839	0.4839
0.05	0.98589	0.98589	0.98589	0.98588	0.98588	0.98588	0.98584	0.98584	0.98584	0.98584	0.98584	0.98584	0.48941	0.48941	0.48941	0.48941	0.48941	0.48941
0.05	0.98574	0.98574	0.98574	0.98572	0.98572	0.98572	0.98568	0.98568	0.98568	0.98568	0.98568	0.98568	0.49448	0.49448	0.49448	0.49448	0.49448	0.49448
0.05	0.98572	0.98572	0.98572	0.9857	0.9857	0.9857	0.98567	0.98567	0.98567	0.98567	0.98567	0.98567	0.49838	0.49838	0.49838	0.49838	0.49838	0.49838
0.05	0.9857	0.9857	0.9857	0.98568	0.98568	0.98568	0.98565	0.98565	0.98565	0.98565	0.98565	0.98565	0.50039	0.50039	0.50039	0.50039	0.50039	0.50039
0.05	0.98584	0.98584	0.98584	0.98582	0.98582	0.98582	0.98579	0.98579	0.98579	0.98579	0.98579	0.98579	0.50021	0.50021	0.50021	0.50021	0.50021	0.50021
0.05	0.98577	0.98577	0.98577	0.98575	0.98575	0.98575	0.98572	0.98572	0.98572	0.98572	0.98572	0.98572	0.49797	0.49797	0.49797	0.49797	0.49797	0.49797
0.05	0.98582	0.98582	0.98582	0.9858	0.9858	0.9858	0.98577	0.98577	0.98577	0.98577	0.98577	0.98577	0.49383	0.49383	0.49383	0.49383	0.49383	0.49383
0.05	0.9858	0.9858	0.9858	0.98579	0.98579	0.98579	0.98575	0.98575	0.98575	0.98575	0.98575	0.98575	0.49819	0.49819	0.49819	0.49819	0.49819	0.49819
0.05	0.98584	0.98584	0.98584	0.98583	0.98583	0.98583	0.98579	0.98579	0.98579	0.98579	0.98579	0.98579	0.49975	0.49975	0.49975	0.49975	0.49975	0.49975
0.05	0.79731	0.79731	0.79731	0.98596	0.98596	0.98596	0.98592	0.98592	0.98592	0.98592	0.98592	0.98592	0.49783	0.49783	0.49783	0.49783	0.49783	0.49783
0.05	0.50843	0.50843	0.50843	0.98586	0.98586	0.98586	0.98582	0.98582	0.98582	0.98582	0.98582	0.98582	0.49218	0.49218	0.49218	0.49218	0.49218	0.49218
0.05	0.48241	0.48241	0.48241	0.98596	0.98596	0.98596	0.98592	0.98592	0.98592	0.98592	0.98592	0.98592	0.48292	0.48292	0.48292	0.48292	0.48292	0.48292
0.05	0.47109	0.47109	0.47109	0.9859	0.9859	0.9859	0.9246	0.9246	0.9246	0.90872	0.90872	0.90872	0.47149	0.47149	0.47149	0.47149	0.47149	0.47149
0.05	0.46317	0.46317	0.46317	0.61861	0.61861	0.61861	0.62871	0.62871	0.62871	0.63522	0.63522	0.63522	0.45971	0.45971	0.45971	0.45971	0.45971	0.45971
0.05	0.45661	0.45661	0.45661	0.49925	0.49925	0.49925	0.56134	0.56134	0.56134	0.58131	0.58131	0.58131	0.45828	0.45828	0.45828	0.45828	0.45828	0.45828
0.05	0.45075	0.45075	0.45075	0.48492	0.48492	0.48492	0.54456	0.54456	0.54456	0.56804	0.56804	0.56804	0.45795	0.45795	0.45795	0.45795	0.45795	0.45795
0.05	0.44533	0.44533	0.44533	0.47751	0.47751	0.47751	0.5401	0.5401	0.5401	0.56456	0.56456	0.56456	0.45766	0.45766	0.45766	0.45766	0.45766	0.45766
0.05	0.44025	0.44025	0.44025	0.47223	0.47223	0.47223	0.53852	0.53852	0.53852	0.56351	0.56351	0.56351	0.45738	0.45738	0.45738	0.45738	0.45738	0.45738
0.05	0.43547	0.43547	0.43547	0.4679	0.4679	0.4679	0.53759	0.53759	0.53759	0.56303	0.56303	0.56303	0.45711	0.45711	0.45711	0.45711	0.45711	0.45711
0.05	0.43098	0.43098	0.43098	0.46411	0.46411	0.46411	0.53688	0.53688	0.53688	0.56271	0.56271	0.56271	0.45684	0.45684	0.45684	0.45684	0.45684	0.45684
0.05	0.42679	0.42679	0.42679	0.46071	0.46071	0.46071	0.53629	0.53629	0.53629	0.56244	0.56244	0.56244	0.45657	0.45657	0.45657	0.45657	0.45657	0.45657
0.05	0.4229	0.4229	0.4229	0.45766	0.45766	0.45766	0.53579	0.53579	0.53579	0.56222	0.56222	0.56222	0.4563	0.4563	0.4563	0.4563	0.4563	0.4563
0.05	0.4193	0.4193	0.4193	0.45493	0.45493	0.45493	0.53535	0.53535	0.53535	0.56204	0.56204	0.56204	0.45603	0.45603	0.45603	0.45603	0.45603	0.45603
0.05	0.41602	0.41602	0.41602	0.4525	0.4525	0.4525	0.53499	0.53499	0.53499	0.56188	0.56188	0.56188	0.45576	0.45576	0.45576	0.45576	0.45576	0.45576
0.05	0.41303	0.41303	0.41303	0.45038	0.45038	0.45038	0.53467	0.53467	0.53467	0.56174	0.56174	0.56174	0.4555	0.4555	0.4555	0.4555	0.4555	0.4555
0.05	0.41033	0.41033	0.41033	0.44854	0.44854	0.44854	0.53441	0.53441	0.53441	0.56163	0.56163	0.56163	0.45524	0.45524	0.45524	0.45524	0.45524	0.45524
0.05	0.40792	0.40792	0.40792	0.44697	0.44697	0.44697	0.53419	0.53419	0.53419	0.56154	0.56154	0.56154	0.45499	0.45499	0.45499	0.45499	0.45499	0.45499
0.05	0.40577	0.40577	0.40577	0.44565	0.44565	0.44565	0.53401	0.53401	0.53401	0.56146	0.56146	0.56146	0.45475	0.45475	0.45475	0.45475	0.45475	0.45475
0.05	0.40385	0.40385	0.40385	0.44456	0.44456	0.44456	0.53386	0.53386	0.53386	0.5614	0.5614	0.5614	0.4545	0.4545	0.4545	0.4545	0.4545	0.4545
0.05	0.4021	0.4021	0.4021	0.44367	0.44367	0.44367	0.53375	0.53375	0.53375	0.56135	0.56135	0.56135	0.45424	0.45424	0.45424	0.45424	0.45424	0.45424
0.05	0.40047	0.40047	0.40047	0.44293	0.44293	0.44293	0.53365	0.53365	0.53365	0.56131	0.56131	0.56131	0.45394	0.45394	0.45394	0.45394	0.45394	0.45394
0.05	0.39887	0.39887	0.39887	0.4423	0.4423	0.4423	0.53358	0.53358	0.53358	0.56128	0.56128	0.56128	0.45358	0.45358	0.45358	0.45358	0.45358	0.45358
0.05	0.39719	0.39719	0.39719	0.44171	0.44171	0.44171	0.53351	0.53351	0.53351	0.56125	0.56125	0.56125	0.45314	0.45314	0.45314	0.45314	0.45314	0.45314
0.05	0.3953	0.3953	0.3953	0.44111	0.44111	0.44111	0.53344	0.53344	0.53344	0.56122	0.56122	0.56122	0.45262	0.45262	0.45262	0.45262	0.45262	0.45262
0.05	0.393	0.393	0.393	0.4404	0.4404	0.4404	0.53336	0.53336	0.53336	0.56119	0.56119	0.56119	0.45198	0.45198	0.45198	0.45198	0.45198	0.45198
0.05	0.38989	0.38989	0.38989	0.43946	0.43946	0.43946	0.53326	0.53326	0.53326	0.56114	0.56114	0.56114	0.45121	0.45121	0.45121	0.45121	0.45121	0.45121
0.05	0.38545	0.38545	0.38545	0.4381	0.4381	0.4381	0.53311	0.53311	0.53311	0.56108	0.56108	0.56108	0.45027	0.45027	0.45027	0.45027	0.45027	0.45027
0.05	0.3789	0.3789	0.3789	0.4361	0.4361	0.4361	0.5329	0.5329	0.5329	0.56098	0.56098	0.56098	0.44912	0.44912	0.44912	0.44912	0.44912	0.44912
0.05	0.36919	0.36919	0.36919	0.43316	0.43316	0.43316	0.5326	0.5326	0.5326	0.56084	0.56084	0.56084	0.44768	0.44768	0.44768	0.44768	0.44768	0.44768
0.05	0.35469	0.35469	0.35469	0.4291	0.4291	0.4291	0.5322	0.5322	0.5322	0.56064	0.56064	0.56064	0.44603	0.44603	0.44603	0.44603	0.44603	0.44603
0.05	0.33152	0.33152	0.33152	0.42363	0.42363	0.42363	0.53169	0.53169	0.53169	0.56035	0.56035	0.56035	0.44408	0.44408	0.44408	0.44408	0.44408	0.44408
0.05	0.28693	0.28693	0.28693	0.41634	0.41634	0.41634	0.53106	0.53106	0.53106	0.5599	0.5599	0.5599	0.44134	0.44134	0.44134	0.44134	0.44134	0.44134
0.05	0.11731	0.11731	0.11731	0.40602	0.40602	0.40602	0.53024	0.53024	0.53024	0.55919	0.55919	0.55919	0.43822	0.43822	0.43822	0.43822	0.43822	0.43822
0.05	0	FALSE	0	0.39009	0.39009	0.39009	0.52907	0.52907	0.52907	0.55798	0.55798	0.55798	0.43334	0.43334	0.43334	0.43334	0.43334	0.43334
0.05	0	FALSE	0	0.36309	0.36309	0.36309	0.527	0.527	0.527	0.55561	0.55561	0.55561	0.42802	0.42802	0.42802	0.42802	0.42802	0.42802
0.05	0	FALSE	0	0.30412	0.30412	0.30412	0.52214	0.52214	0.52214	0.55	0.55	0.55	0.41504	0.41504	0.41504	0.41504	0.41504	0.41504
0.05	0	FALSE	0	0.067323	0.067323	0.067323	0.5065	0.5065	0.5065	0.53703	0.53703	0.53703	0.39497	0.39497	0.39497	0.39497	0.39497	0.39497
0.05	0	FALSE	0	0	FALSE	0	0.46389	0.46389	0.46389	0.5097	0.5097	0.5097	0.38721	0.38721	0.38721	0.38721	0.38721	0.38721
0.05	0	FALSE	0	0	FALSE	0	0.37603	0.37603	0.37603	0.46337	0.46337	0.46337	0.37784	0.37784	0.37784	0.37784	0.37784	0.37784
0.05	0	FALSE	0	0	FALSE	0	0.13653	0.13653	0.13653	0.38422	0.38422	0.38422	0.35848	0.35848	0.35848	0.35848	0.35848	0.35848
0.05	0	FALSE	0	0	FALSE	0	0	FALSE	0	0.22928	0.22928	0.22928	0.34331	0.34331	0.34331	0.34331	0.34331	0.34331
0.05	0	FALSE	0	0	FALSE	0	0	FALSE	0	0	FALSE	0	0.32262	0.32262	0.32262	0.32262	0.32262	0.32262
0.05	0	FALSE	0	0	FALSE	0	0	FALSE	0	0	FALSE	0	0.29382	0.29382	0.29382	0.29382	0.29382	0.29382
0.05	0	FALSE	0	0	FALSE	0	0	FALSE	0	0	FALSE	0	0.25039	0.25039	0.25039	0.25039	0.25039	0.25039
0.05	0	FALSE	0	0	FALSE	0	0	FALSE	0	0	FALSE	0	0.17338	0.17338	0.17338	0.17338	0.17338	0.17338
0.05	0	FALSE	0	0	FALSE	0	0	FALSE	0	0	FALSE	0	0	FALSE	0	0	FALSE	0
0.05	0	FALSE	0	0	FALSE	0	0	FALSE	0	0	FALSE	0	0	FALSE	0	0	FALSE	0
0.05	0	FALSE	0	0	FALSE	0	0	FALSE	0	0	FALSE	0	0	FALSE	0	0	FALSE	0
0.05	0	FALSE	0	0	FALSE	0	0	FALSE	0	0	FALSE	0	0	FALSE	0	0	FALSE	0
0.05	0	FALSE	0	0	FALSE	0	0	FALSE	0	0	FALSE	0	0	FALSE	0	0	FALSE	0
0.05	0	FALSE	0	0	FALSE	0	0	FALSE	0	0	FALSE	0	0	FALSE	0	0	FALSE	0
0.05	0	FALSE	0	0	FALSE	0	0	FALSE	0	0	FALSE	0	0	FALSE	0	0	FALSE	0
0.05	0	FALSE	0	0	FALSE	0	0	FALSE	0	0	FALSE	0	0	FALSE	0	0	FALSE	0
0.05	0	FALSE	0	0	FALSE	0	0	FALSE	0	0	FALSE	0	0	FALSE	0	0	FALSE	0
0.05	0	FALSE	0	0	FALSE	0	0	FALSE	0	0	FALSE	0	0	FALSE	0	0	FALSE	0
0.05	0	FALSE	0	0	FALSE	0	0	FALSE	0	0	FALSE	0	0	FALSE	0	0	FALSE	0
0.05	0	FALSE	0	0	FALSE	0	0	FALSE	0	0	FALSE	0	0	FALSE	0	0	FALSE	0
0.05	0	FALSE	0	0	FALSE	0	0	FALSE	0	0	FALSE	0	0	FALSE	0	0	FALSE	0
0.05	0.97636	0.97636	0.97636	0.97632	0.97632	0.97632	0.97625	0.97625	0.97625	0.97625	0.97625	0.97625	0.058598	0.058598	0.058598	0.058598	0.058598	0.058598
0.05	0.98302	0.98302	0.98302	0.983	0.983	0.983	0.98295	0.98295	0.98295	0.98295	0.98295	0.98295	0.058597	0.058597	0.058597	0.058597	0.058597	0.058597
0.05	0.98418	0.98418	0.98418	0.98416	0.98416	0.98416	0.98411	0.98411	0.98411	0.98411	0.98411	0.98411	0.058596	0.058596	0.058596	0.058596	0.058596	0.058596
0.05	0.98461	0.98461	0.98461	0.98459	0.98459	0.98459	0.98454	0.98454	0.98454	0.98454	0.98454	0.98454	0.058593	0.058593	0.058593	0.058593	0.058593	0.058593
0.05	0.98481	0.98481	0.98481	0.98479	0.98479	0.98479	0.98475	0.98475	0.98475	0.98475	0.98475	0.98475	0.05859	0.05859	0.05859	0.05859	0.05859	0.05859
0.05	0.985	0.985	0.985	0.98498	0.98498	0.98498	0.98494	0.98494	0.98494	0.98494	0.98494	0.98494	0.058585	0.058585	0.058585	0.058585	0.058585	0.058585
0.05	0.98522	0.98522	0.98522	0.9852	0.9852	0.9852	0.98516	0.98516	0.98516	0.98516	0.98516	0.98516	0.058578	0.058578	0.058578	0.058578	0.058578	0.058578
0.05	0.98525	0.98525	0.98525	0.98523	0.98523	0.98523	0.98519	0.98519	0.98519	0.98519	0.98519	0.98519	0.05857	0.05857	0.05857	0.05857	0.05857	0.05857
0.05	0.98539	0.98539	0.98539	0.98537	0.98537	0.98537	0.98533	0.98533	0.98533	0.98533	0.98533	0.98533	0.058559	0.058559	0.058559	0.058559	0.058559	0.058559
0.05	0.98535	0.98535	0.98535	0.98534	0.98534	0.98534	0.9853	0.9853	0.9853	0.9853	0.9853	0.9853	0.058544	0.058544	0.058544	0.058544	0.058544	0.058544
0.05	0.98543	0.98543	0.98543	0.98541	0.98541	0.98541	0.98537	0.98537	0.98537	0.98537	0.98537	0.98537	0.058526	0.058526	0.058526	0.058526	0.058526	0.058526
0.05	0.98556	0.98556	0.98556	0.98554	0.98554	0.98554	0.9855	0.9855	0.9855	0.9855	0.9855	0.9855	0.058503	0.058503	0.058503	0.058503	0.058503	0.058503
0.05	0.98574	0.98574	0.98574	0.98572	0.98572	0.98572	0.98568	0.98568	0.98568	0.98568	0.98568	0.98568	0.058474	0.058474	0.058474	0.058474	0.058474	0.058474
0.05	0.98543	0.98543	0.98543	0.98541	0.98541	0.98541	0.98537	0.98537	0.98537	0.98537	0.98537	0.98537	0.058438	0.058438	0.058438	0.058438	0.058438	0.058438
0.05	0.98556	0.98556	0.98556	0.98554	0.98554	0.98554	0.9855	0.9855	0.9855	0.9855	0.9855	0.9855	0.058393	0.058393	0.058393	0.058393	0.058393	0.058393
0.05	0.98565	0.98565	0.98565	0.98564	0.98564	0.98564	0.9856	0.9856	0.9856	0.9856	0.9856	0.9856	0.058344	0.058344	0.058344	0.058344	0.058344	0.058344
0.05	0.98546	0.98546	0.98546	0.98545	0.98545	0.98545	0.98541	0.98541	0.98541	0.98541	0.98541	0.98541	0.058298	0.058298	0.058298	0.058298	0.058298	0.058298
0.05	0.98573	0.98573	0.98573	0.98572	0.98572	0.98572	0.98568	0.98568	0.98568	0.98568	0.98568	0.98568	0.05826	0.05826	0.05826	0.05826	0.05826	0.05826
0.05	0.98566	0.98566	0.98566	0.98564	0.98564	0.98564	0.9856	0.9856	0.9856	0.9856	0.9856	0.9856	0.058224	0.058224	0.058224	0.058224	0.058224	0.058224
0.05	0.98566	0.98566	0.98566	0.98564	0.98564	0.98564	0.98561	0.98561	0.98561	0.98561	0.98561	0.98561	0.058198	0.058198	0.058198	0.058198	0.058198	0.058198
0.05	0.98562	0.98562	0.98562	0.9856	0.9856	0.9856	0.98557	0.98557	0.98557	0.98557	0.98557	0.98557	0.058182	0.058182	0.058182	0.058182	0.058182	0.058182
0.05	0.9856	0.9856	0.9856	0.98559	0.98559	0.98559	0.98555	0.98555	0.98555	0.98555	0.98555	0.98555	0.058169	0.058169	0.058169	0.058169	0.058169	0.058169
0.05	0.98576	0.98576	0.98576	0.98574	0.98574	0.98574	0.9857	0.9857	0.9857	0.9857	0.9857	0.9857	0.058139	0.058139	0.058139	0.058139	0.058139	0.058139
0.05	0.98564	0.98564	0.98564	0.98562	0.98562	0.98562	0.98558	0.98558	0.98558	0.98558	0.98558	0.98558	0.058112	0.058112	0.058112	0.058112	0.058112	0.058112
0.05	0.98572	0.98572	0.98572	0.9857	0.9857	0.9857	0.98566	0.98566	0.98566	0.98566	0.98566	0.98566	0.058078	0.058078	0.058078	0.058078	0.058078	0.058078
0.05	0.98568	0.98568	0.98568	0.98567	0.98567	0.98567	0.98563	0.98563	0.98563	0.98563	0.98563	0.98563	0.05802	0.05802	0.05802	0.05802	0.05802	0.05802
0.05	0.98563	0.98563	0.98563	0.98562	0.98562	0.98562	0.98558	0.98558	0.98558	0.98558	0.98558	0.98558	0.057935	0.057935	0.057935	0.057935	0.057935	0.057935
0.05	0.98565	0.98565	0.98565	0.98564	0.98564	0.98564	0.9856	0.9856	0.9856	0.9856	0.9856	0.9856	0.057912	0.057912	0.057912	0.057912	0.057912	0.057912
0.05	0.9858	0.9858	0.9858	0.98578	0.98578	0.98578	0.98574	0.98574	0.98574	0.98574	0.98574	0.98574	0.057856	0.057856	0.057856	0.057856	0.057856	0.057856
0.05	0.98556	0.98556	0.98556	0.98554	0.98554	0.98554	0.9855	0.9855	0.9855	0.9855	0.9855	0.9855	0.057776	0.057776	0.057776	0.057776	0.057776	0.057776
0.05	0.98581	0.98581	0.98581	0.98579	0.98579	0.98579	0.98575	0.98575	0.98575	0.98575	0.98575	0.98575	0.057664	0.057664	0.057664	0.057664	0.057664	0.057664
0.05	0.98565	0.98565	0.98565	0.98563	0.98563	0.98563	0.9856	0.9856	0.9856	0.9856	0.9856	0.9856	0.057604	0.057604	0.057604	0.057604	0.057604	0.057604
0.05	0.98576	0.98576	0.98576	0.98575	0.98575	0.98575	0.98571	0.98571	0.98571	0.98571	0.98571	0.98571	0.057537	0.057537	0.057537	0.057537	0.057537	0.057537
0.05	0.98571	0.98571	0.98571	0.98569	0.98569	0.98569	0.98565	0.98565	0.98565	0.98565	0.98565	0.98565	0.057457	0.057457	0.057457	0.057457	0.057457	0.057457
0.05	0.98566	0.98566	0.98566	0.98565	0.98565	0.98565	0.98561	0.98561	0.98561	0.98561	0.98561	0.98561	0.057351	0.057351	0.057351	0.057351	0.057351	0.057351
0.05	0.98568	0.98568	0.98568	0.98566	0.98566	0.98566	0.98562	0.98562	0.98562	0.98562	0.98562	0.98562	0.057286	0.057286	0.057286	0.057286	0.057286	0.057286
0.05	0.98587	0.98587	0.98587	0.98585	0.98585	0.98585	0.98581	0.98581	0.98581	0.98581	0.98581	0.98581	0.057207	0.057207	0.057207	0.057207	0.057207	0.057207
0.05	0.98558	0.98558	0.98558	0.98556	0.98556	0.98556	0.98552	0.98552	0.98552	0.98552	0.98552	0.98552	0.057165	0.057165	0.057165	0.057165	0.057165	0.057165
0.05	0.98579	0.98579	0.98579	0.98577	0.98577	0.98577	0.98574	0.98574	0.98574	0.98574	0.98574	0.98574	0.057089	0.057089	0.057089	0.057089	0.057089	0.057089
0.05	0.98564	0.98564	0.98564	0.98563	0.98563	0.98563	0.98559	0.98559	0.98559	0.98559	0.98559	0.98559	0.057037	0.057037	0.057037	0.057037	0.057037	0.057037
0.05	0.98574	0.98574	0.98574	0.98572	0.98572	0.98572	0.98568	0.98568	0.98568	0.98568	0.98568	0.98568	0.05695	0.05695	0.05695	0.05695	0.05695	0.05695
0.05	0.79532	0.79532	0.79532	0.98579	0.98579	0.98579	0.98575	0.98575	0.98575	0.98575	0.98575	0.98575	0.056894	0.056894	0.056894	0.056894	0.056894	0.056894
0.05	0.50429	0.50429	0.50429	0.98565	0.98565	0.98565	0.98561	0.98561	0.98561	0.98561	0.98561	0.98561	0.056866	0.056866	0.056866	0.056866	0.056866	0.056866
0.05	0.47581	0.47581	0.47581	0.98585	0.98585	0.98585	0.98581	0.98581	0.98581	0.98581	0.98581	0.98581	0.056854	0.056854	0.056854	0.056854	0.056854	0.056854
0.05	0.46238	0.46238	0.46238	0.98381	0.98381	0.98381	0.88942	0.88942	0.88942	0.86209	0.86209	0.86209	0.056793	0.056793	0.056793	0.056793	0.056793	0.056793
0.05	0.45249	0.45249	0.45249	0.59572	0.59572	0.59572	0.61237	0.61237	0.61237	0.61935	0.61935	0.61935	0.056749	0.056749	0.056749	0.056749	0.056749	0.056749
0.05	0.44403	0.44403	0.44403	0.48898	0.48898	0.48898	0.54478	0.54478	0.54478	0.56587	0.56587	0.56587	0.05672	0.05672	0.05672	0.05672	0.05672	0.05672
0.05	0.4363	0.4363	0.4363	0.4717	0.4717	0.4717	0.52367	0.52367	0.52367	0.54932	0.54932	0.54932	0.056696	0.056696	0.056696	0.056696	0.056696	0.056696
0.05	0.429	0.429	0.429	0.46147	0.46147	0.46147	0.5169	0.5169	0.5169	0.5441	0.5441	0.5441	0.056672	0.056672	0.056672	0.056672	0.056672	0.056672
0.05	0.42202	0.42202	0.42202	0.4537	0.4537	0.4537	0.5144	0.5144	0.5144	0.54241	0.54241	0.54241	0.05665	0.05665	0.05665	0.05665	0.05665	0.05665
0.05	0.4153	0.4153	0.4153	0.44712	0.44712	0.44712	0.51306	0.51306	0.51306	0.54171	0.54171	0.54171	0.056628	0.056628	0.056628	0.056628	0.056628	0.056628
0.05	0.40886	0.40886	0.40886	0.44124	0.44124	0.44124	0.51209	0.51209	0.51209	0.54127	0.54127	0.54127	0.056608	0.056608	0.056608	0.056608	0.056608	0.056608
0.05	0.40268	0.40268	0.40268	0.4359	0.4359	0.4359	0.51129	0.51129	0.51129	0.54094	0.54094	0.54094	0.056589	0.056589	0.056589	0.056589	0.056589	0.056589
0.05	0.39681	0.39681	0.39681	0.431	0.431	0.431	0.51062	0.51062	0.51062	0.54066	0.54066	0.54066	0.056571	0.056571	0.056571	0.056571	0.056571	0.056571
0.05	0.39125	0.39125	0.39125	0.42652	0.42652	0.42652	0.51006	0.51006	0.51006	0.54043	0.54043	0.54043	0.056554	0.056554	0.056554	0.056554	0.056554	0.056554
0.05	0.38603	0.38603	0.38603	0.42247	0.42247	0.42247	0.50957	0.50957	0.50957	0.54023	0.54023	0.54023	0.056537	0.056537	0.056537	0.056537	0.056537	0.056537
0.05	0.38117	0.38117	0.38117	0.41884	0.41884	0.41884	0.50917	0.50917	0.50917	0.54006	0.54006	0.54006	0.056521	0.056521	0.056521	0.056521	0.056521	0.056521
0.05	0.37669	0.37669	0.37669	0.41564	0.41564	0.41564	0.50883	0.50883	0.50883	0.53992	0.53992	0.53992	0.056505	0.056505	0.056505	0.056505	0.056505	0.056505
0.05	0.37261	0.37261	0.37261	0.41287	0.41287	0.41287	0.50854	0.50854	0.50854	0.53981	0.53981	0.53981	0.05649	0.05649	0.05649	0.05649	0.05649	0.05649
0.05	0.36891	0.36891	0.36891	0.41051	0.41051	0.41051	0.50831	0.50831	0.50831	0.53971	0.53971	0.53971	0.056474	0.056474	0.056474	0.056474	0.056474	0.056474
0.05	0.3656	0.3656	0.3656	0.40856	0.40856	0.40856	0.50812	0.50812	0.50812	0.53963	0.53963	0.53963	0.056456	0.056456	0.056456	0.056456	0.056456	0.056456
0.05	0.36264	0.36264	0.36264	0.40697	0.40697	0.40697	0.50797	0.50797	0.50797	0.53957	0.53957	0.53957	0.056436	0.056436	0.056436	0.056436	0.056436	0.056436
0.05	0.36	0.36	0.36	0.40571	0.40571	0.40571	0.50786	0.50786	0.50786	0.53951	0.53951	0.53951	0.056413	0.056413	0.056413	0.056413	0.056413	0.056413
0.05	0.3576	0.3576	0.3576	0.40471	0.40471	0.40471	0.50776	0.50776	0.50776	0.53946	0.53946	0.53946	0.056386	0.056386	0.056386	0.056386	0.056386	0.056386
0.05	0.35532	0.35532	0.35532	0.40389	0.40389	0.40389	0.50767	0.50767	0.50767	0.53939	0.53939	0.53939	0.056354	0.056354	0.056354	0.056354	0.056354	0.056354
0.05	0.35303	0.35303	0.35303	0.40315	0.40315	0.40315	0.50759	0.50759	0.50759	0.53932	0.53932	0.53932	0.056317	0.056317	0.056317	0.056317	0.056317	0.056317
0.05	0.35056	0.35056	0.35056	0.40239	0.40239	0.40239	0.5075	0.5075	0.5075	0.53921	0.53921	0.53921	0.056273	0.056273	0.056273	0.056273	0.056273	0.056273
0.05	0.34759	0.34759	0.34759	0.40148	0.40148	0.40148	0.50738	0.50738	0.50738	0.53905	0.53905	0.53905	0.05622	0.05622	0.05622	0.05622	0.05622	0.05622
0.05	0.34354	0.34354	0.34354	0.40022	0.40022	0.40022	0.50722	0.50722	0.50722	0.53876	0.53876	0.53876	0.056158	0.056158	0.056158	0.056158	0.056158	0.056158
0.05	0.33734	0.33734	0.33734	0.39833	0.39833	0.39833	0.50697	0.50697	0.50697	0.53829	0.53829	0.53829	0.056021	0.056021	0.056021	0.056021	0.056021	0.056021
0.05	0.32744	0.32744	0.32744	0.39529	0.39529	0.39529	0.5066	0.5066	0.5066	0.53752	0.53752	0.53752	0.055812	0.055812	0.055812	0.055812	0.055812	0.055812
0.05	0.31224	0.31224	0.31224	0.39075	0.39075	0.39075	0.50609	0.50609	0.50609	0.53588	0.53588	0.53588	0.055659	0.055659	0.055659	0.055659	0.055659	0.055659
0.05	0.28778	0.28778	0.28778	0.38448	0.38448	0.38448	0.50534	0.50534	0.50534	0.53267	0.53267	0.53267	0.05556	0.05556	0.05556	0.05556	0.05556	0.05556
0.05	0.23902	0.23902	0.23902	0.37619	0.37619	0.37619	0.50406	0.50406	0.50406	0.52689	0.52689	0.52689	0.055372	0.055372	0.055372	0.055372	0.055372	0.055372
0.05	0.014843	FALSE	0	0.36471	0.36471	0.36471	0.50167	0.50167	0.50167	0.51753	0.51753	0.51753	0.055086	0.055086	0.055086	0.055086	0.055086	0.055086
0.05	0	FALSE	0	0.34666	0.34666	0.34666	0.49585	0.49585	0.49585	0.50194	0.50194	0.50194	0.05471	0.05471	0.05471	0.05471	0.05471	0.05471
0.05	0	FALSE	0	0.31508	0.31508	0.31508	0.47931	0.47931	0.47931	0.46649	0.46649	0.46649	0.054166	0.054166	0.054166	0.054166	0.054166	0.054166
0.05	0	FALSE	0	0.23548	0.23548	0.23548	0.43752	0.43752	0.43752	0.39135	0.39135	0.39135	0.053523	0.053523	0.053523	0.053523	0.053523	0.053523
0.05	0	FALSE	0	0	FALSE	0	0.33225	0.33225	0.33225	0.29276	0.29276	0.29276	0.046017	FALSE	0	0.046017	FALSE	0
0.05	0	FALSE	0	0	FALSE	0	0.13787	0.13787	0.13787	0.15895	0.15895	0.15895	0.051509	0.051509	0.051509	0.051509	0.051509	0.051509
0.05	0	FALSE	0	0	FALSE	0	0	FALSE	0	0.02096	FALSE	0	0.014828	FALSE	0	0.014828	FALSE	0
0.05	0	FALSE	0	0	FALSE	0	0	FALSE	0	0	FALSE	0	0	FALSE	0	0	FALSE	0
0.05	0	FALSE	0	0	FALSE	0	0	FALSE	0	0	FALSE	0	0	FALSE	0	0	FALSE	0
0.05	0	FALSE	0	0	FALSE	0	0	FALSE	0	0	FALSE	0	0	FALSE	0	0	FALSE	0
0.05	0	FALSE	0	0	FALSE	0	0	FALSE	0	0	FALSE	0	0	FALSE	0	0	FALSE	0
0.05	0	FALSE	0	0	FALSE	0	0	FALSE	0	0	FALSE	0	0	FALSE	0	0	FALSE	0
0.05	0	FALSE	0	0	FALSE	0	0	FALSE	0	0	FALSE	0	0	FALSE	0	0	FALSE	0
0.05	0	FALSE	0	0	FALSE	0	0	FALSE	0	0	FALSE	0	0	FALSE	0	0	FALSE	0
0.05	0	FALSE	0	0	FALSE	0	0	FALSE	0	0	FALSE	0	0	FALSE	0	0	FALSE	0
0.05	0	FALSE	0	0	FALSE	0	0	FALSE	0	0	FALSE	0	0	FALSE	0	0	FALSE	0
0.05	0	FALSE	0	0	FALSE	0	0	FALSE	0	0	FALSE	0	0	FALSE	0	0	FALSE	0
0.05	0	FALSE	0	0	FALSE	0	0	FALSE	0	0	FALSE	0	0	FALSE	0	0	FALSE	0
0.05	0	FALSE	0	0	FALSE	0	0	FALSE	0	0	FALSE	0	0	FALSE	0	0	FALSE	0
0.05	0	FALSE	0	0	FALSE	0	0	FALSE	0	0	FALSE	0	0	FALSE	0	0	FALSE	0
0.05	0	FALSE	0	0	FALSE	0	0	FALSE	0	0	FALSE	0	0	FALSE	0	0	FALSE	0
0.05	0	FALSE	0	0	FALSE	0	0	FALSE	0	0	FALSE	0	0	FALSE	0	0	FALSE	0
0.05	0	FALSE	0	0	FALSE	0	0	FALSE	0	0	FALSE	0	0	FALSE	0	0	FALSE	0
0.05	0	FALSE	0	0	FALSE	0	0	FALSE	0	0	FALSE	0	0	FALSE	0	0	FALSE	0
0.05	0	FALSE	0	0	FALSE	0	0	FALSE	0	0	FALSE	0	0	FALSE	0	0	FALSE	0
0.05	0	FALSE	0	0	FALSE	0	0	FALSE	0	0	FALSE	0	0	FALSE	0	0	FALSE	0
0.05	0.97633	0.97633	0.97633	0.97629	0.97629	0.97629	0.97622	0.97622	0.97622	0.97622	0.97622	0.97622	0.053997	0.053997	0.053997	0.053997	0.053997	0.053997
0.05	0.983	0.983	0.983	0.98298	0.98298	0.98298	0.98293	0.98293	0.98293	0.98293	0.98293	0.98293	0.053996	0.053996	0.053996	0.053996	0.053996	0.053996
0.05	0.98417	0.98417	0.98417	0.98415	0.98415	0.98415	0.98411	0.98411	0.98411	0.98411	0.98411	0.98411	0.053994	0.053994	0.053994	0.053994	0.053994	0.053994
0.05	0.98457	0.98457	0.98457	0.98455	0.98455	0.98455	0.98451	0.98451	0.98451	0.98451	0.98451	0.98451	0.053992	0.053992	0.053992	0.053992	0.053992	0.053992
0.05	0.98485	0.98485	0.98485	0.98483	0.98483	0.98483	0.98479	0.98479	0.98479	0.98479	0.98479	0.98479	0.053989	0.053989	0.053989	0.053989	0.053989	0.053989
0.05	0.98497	0.98497	0.98497	0.98495	0.98495	0.98495	0.98491	0.98491	0.98491	0.98491	0.98491	0.98491	0.053985	0.053985	0.053985	0.053985	0.053985	0.053985
0.05	0.98521	0.98521	0.98521	0.98519	0.98519	0.98519	0.98515	0.98515	0.98515	0.98515	0.98515	0.98515	0.05398	0.05398	0.05398	0.05398	0.05398	0.05398
0.05	0.98525	0.98525	0.98525	0.98523	0.98523	0.98523	0.98518	0.98518	0.98518	0.98518	0.98518	0.98518	0.053974	0.053974	0.053974	0.053974	0.053974	0.053974
0.05	0.98541	0.98541	0.98541	0.98539	0.98539	0.98539	0.98535	0.98535	0.98535	0.98535	0.98535	0.98535	0.053966	0.053966	0.053966	0.053966	0.053966	0.053966
0.05	0.98533	0.98533	0.98533	0.98531	0.98531	0.98531	0.98527	0.98527	0.98527	0.98527	0.98527	0.98527	0.053957	0.053957	0.053957	0.053957	0.053957	0.053957
0.05	0.98536	0.98536	0.98536	0.98534	0.98534	0.98534	0.9853	0.9853	0.9853	0.9853	0.9853	0.9853	0.053946	0.053946	0.053946	0.053946	0.053946	0.053946
0.05	0.98558	0.98558	0.98558	0.98556	0.98556	0.98556	0.98552	0.98552	0.98552	0.98552	0.98552	0.98552	0.053935	0.053935	0.053935	0.053935	0.053935	0.053935
0.05	0.98564	0.98564	0.98564	0.98562	0.98562	0.98562	0.98558	0.98558	0.98558	0.98558	0.98558	0.98558	0.053921	0.053921	0.053921	0.053921	0.053921	0.053921
0.05	0.98543	0.98543	0.98543	0.98541	0.98541	0.98541	0.98537	0.98537	0.98537	0.98537	0.98537	0.98537	0.053906	0.053906	0.053906	0.053906	0.053906	0.053906
0.05	0.98561	0.98561	0.98561	0.98559	0.98559	0.98559	0.98555	0.98555	0.98555	0.98555	0.98555	0.98555	0.05389	0.05389	0.05389	0.05389	0.05389	0.05389
0.05	0.98558	0.98558	0.98558	0.98556	0.98556	0.98556	0.98552	0.98552	0.98552	0.98552	0.98552	0.98552	0.053874	0.053874	0.053874	0.053874	0.053874	0.053874
0.05	0.98549	0.98549	0.98549	0.98547	0.98547	0.98547	0.98543	0.98543	0.98543	0.98543	0.98543	0.98543	0.053856	0.053856	0.053856	0.053856	0.053856	0.053856
0.05	0.98576	0.98576	0.98576	0.98575	0.98575	0.98575	0.98571	0.98571	0.98571	0.98571	0.98571	0.98571	0.053838	0.053838	0.053838	0.053838	0.053838	0.053838
0.05	0.98556	0.98556	0.98556	0.98554	0.98554	0.98554	0.9855	0.9855	0.9855	0.9855	0.9855	0.9855	0.05382	0.05382	0.05382	0.05382	0.05382	0.05382
0.05	0.98562	0.98562	0.98562	0.9856	0.9856	0.9856	0.98556	0.98556	0.98556	0.98556	0.98556	0.98556	0.053801	0.053801	0.053801	0.053801	0.053801	0.053801
0.05	0.98571	0.98571	0.98571	0.98569	0.98569	0.98569	0.98565	0.98565	0.98565	0.98565	0.98565	0.98565	0.053782	0.053782	0.053782	0.053782	0.053782	0.053782
0.05	0.98561	0.98561	0.98561	0.9856	0.9856	0.9856	0.98556	0.98556	0.98556	0.98556	0.98556	0.98556	0.053763	0.053763	0.053763	0.053763	0.053763	0.053763
0.05	0.98573	0.98573	0.98573	0.98572	0.98572	0.98572	0.98568	0.98568	0.98568	0.98568	0.98568	0.98568	0.053742	0.053742	0.053742	0.053742	0.053742	0.053742
0.05	0.98563	0.98563	0.98563	0.98562	0.98562	0.98562	0.98558	0.98558	0.98558	0.98558	0.98558	0.98558	0.053722	0.053722	0.053722	0.053722	0.053722	0.053722
0.05	0.9856	0.9856	0.9856	0.98558	0.98558	0.98558	0.98554	0.98554	0.98554	0.98554	0.98554	0.98554	0.0537	0.0537	0.0537	0.0537	0.0537	0.0537
0.05	0.98563	0.98563	0.98563	0.98561	0.98561	0.98561	0.98557	0.98557	0.98557	0.98557	0.98557	0.98557	0.053678	0.053678	0.053678	0.053678	0.053678	0.053678
0.05	0.98578	0.98578	0.98578	0.98576	0.98576	0.98576	0.98572	0.98572	0.98572	0.98572	0.98572	0.98572	0.053653	0.053653	0.053653	0.053653	0.053653	0.053653
0.05	0.98563	0.98563	0.98563	0.98561	0.98561	0.98561	0.98557	0.98557	0.98557	0.98557	0.98557	0.98557	0.053628	0.053628	0.053628	0.053628	0.053628	0.053628
0.05	0.98571	0.98571	0.98571	0.9857	0.9857	0.9857	0.98566	0.98566	0.98566	0.98566	0.98566	0.98566	0.053599	0.053599	0.053599	0.053599	0.053599	0.053599
0.05	0.98561	0.98561	0.98561	0.98559	0.98559	0.98559	0.98555	0.98555	0.98555	0.98555	0.98555	0.98555	0.053568	0.053568	0.053568	0.053568	0.053568	0.053568
0.05	0.9858	0.9858	0.9858	0.98579	0.98579	0.98579	0.98575	0.98575	0.98575	0.98575	0.98575	0.98575	0.053532	0.053532	0.053532	0.053532	0.053532	0.053532
0.05	0.98567	0.98567	0.98567	0.98565	0.98565	0.98565	0.98562	0.98562	0.98562	0.98562	0.98562	0.98562	0.053493	0.053493	0.053493	0.053493	0.053493	0.053493
0.05	0.98566	0.98566	0.98566	0.98564	0.98564	0.98564	0.9856	0.9856	0.9856	0.9856	0.9856	0.9856	0.053448	0.053448	0.053448	0.053448	0.053448	0.053448
0.05	0.98567	0.98567	0.98567	0.98565	0.98565	0.98565	0.98562	0.98562	0.98562	0.98562	0.98562	0.98562	0.053401	0.053401	0.053401	0.053401	0.053401	0.053401
0.05	0.98571	0.98571	0.98571	0.9857	0.9857	0.9857	0.98566	0.98566	0.98566	0.98566	0.98566	0.98566	0.05336	0.05336	0.05336	0.05336	0.05336	0.05336
0.05	0.98572	0.98572	0.98572	0.9857	0.9857	0.9857	0.98566	0.98566	0.98566	0.98566	0.98566	0.98566	0.053328	0.053328	0.053328	0.053328	0.053328	0.053328
0.05	0.98578	0.98578	0.98578	0.98576	0.98576	0.98576	0.98572	0.98572	0.98572	0.98572	0.98572	0.98572	0.053301	0.053301	0.053301	0.053301	0.053301	0.053301
0.05	0.98556	0.98556	0.98556	0.98554	0.98554	0.98554	0.9855	0.9855	0.9855	0.9855	0.9855	0.9855	0.053277	0.053277	0.053277	0.053277	0.053277	0.053277
0.05	0.98581	0.98581	0.98581	0.9858	0.9858	0.9858	0.98576	0.98576	0.98576	0.98576	0.98576	0.98576	0.05325	0.05325	0.05325	0.05325	0.05325	0.05325
0.05	0.98565	0.98565	0.98565	0.98563	0.98563	0.98563	0.98559	0.98559	0.98559	0.98559	0.98559	0.98559	0.053216	0.053216	0.053216	0.053216	0.053216	0.053216
0.05	0.98568	0.98568	0.98568	0.98566	0.98566	0.98566	0.98562	0.98562	0.98562	0.98562	0.98562	0.98562	0.053169	0.053169	0.053169	0.053169	0.053169	0.053169
0.05	0.81984	0.81984	0.81984	0.98572	0.98572	0.98572	0.98569	0.98569	0.98569	0.98569	0.98569	0.98569	0.053136	0.053136	0.053136	0.053136	0.053136	0.053136
0.05	0.50728	0.50728	0.50728	0.98568	0.98568	0.98568	0.98564	0.98564	0.98564	0.98564	0.98564	0.98564	0.053117	0.053117	0.053117	0.053117	0.053117	0.053117
0.05	0.47569	0.47569	0.47569	0.98574	0.98574	0.98574	0.9857	0.9857	0.9857	0.98569	0.98569	0.98569	0.053104	0.053104	0.053104	0.053104	0.053104	0.053104
0.05	0.46144	0.46144	0.46144	0.98559	0.98559	0.98559	0.88999	0.88999	0.88999	0.85301	0.85301	0.85301	0.053093	0.053093	0.053093	0.053093	0.053093	0.053093
0.05	0.45091	0.45091	0.45091	0.60881	0.60881	0.60881	0.60907	0.60907	0.60907	0.61363	0.61363	0.61363	0.053085	0.053085	0.053085	0.053085	0.053085	0.053085
0.05	0.44181	0.44181	0.44181	0.48765	0.48765	0.48765	0.53656	0.53656	0.53656	0.55707	0.55707	0.55707	0.053078	0.053078	0.053078	0.053078	0.053078	0.053078
0.05	0.43337	0.43337	0.43337	0.46876	0.46876	0.46876	0.5115	0.5115	0.5115	0.53756	0.53756	0.53756	0.053071	0.053071	0.053071	0.053071	0.053071	0.053071
0.05	0.42529	0.42529	0.42529	0.45719	0.45719	0.45719	0.50244	0.50244	0.50244	0.5306	0.5306	0.5306	0.053063	0.053063	0.053063	0.053063	0.053063	0.053063
0.05	0.41742	0.41742	0.41742	0.44809	0.44809	0.44809	0.49891	0.49891	0.49891	0.52815	0.52815	0.52815	0.053055	0.053055	0.053055	0.053055	0.053055	0.053055
0.05	0.40971	0.40971	0.40971	0.44013	0.44013	0.44013	0.49708	0.49708	0.49708	0.52714	0.52714	0.52714	0.053047	0.053047	0.053047	0.053047	0.053047	0.053047
0.05	0.40217	0.40217	0.40217	0.43284	0.43284	0.43284	0.49582	0.49582	0.49582	0.52657	0.52657	0.52657	0.05304	0.05304	0.05304	0.05304	0.05304	0.05304
0.05	0.39479	0.39479	0.39479	0.42603	0.42603	0.42603	0.49481	0.49481	0.49481	0.52613	0.52613	0.52613	0.053035	0.053035	0.053035	0.053035	0.053035	0.053035
0.05	0.38761	0.38761	0.38761	0.41962	0.41962	0.41962	0.49397	0.49397	0.49397	0.52578	0.52578	0.52578	0.053032	0.053032	0.053032	0.053032	0.053032	0.053032
0.05	0.38066	0.38066	0.38066	0.4136	0.4136	0.4136	0.49327	0.49327	0.49327	0.52547	0.52547	0.52547	0.053029	0.053029	0.053029	0.053029	0.053029	0.053029
0.05	0.37396	0.37396	0.37396	0.408	0.408	0.408	0.49267	0.49267	0.49267	0.5252	0.5252	0.5252	0.053026	0.053026	0.053026	0.053026	0.053026	0.053026
0.05	0.36756	0.36756	0.36756	0.40283	0.40283	0.40283	0.49217	0.49217	0.49217	0.52495	0.52495	0.52495	0.053025	0.053025	0.053025	0.053025	0.053025	0.053025
0.05	0.36149	0.36149	0.36149	0.39813	0.39813	0.39813	0.49175	0.49175	0.49175	0.52473	0.52473	0.52473	0.053024	0.053024	0.053024	0.053024	0.053024	0.053024
0.05	0.3558	0.3558	0.3558	0.39393	0.39393	0.39393	0.4914	0.4914	0.4914	0.52452	0.52452	0.52452	0.053023	0.053023	0.053023	0.053023	0.053023	0.053023
0.05	0.3505	0.3505	0.3505	0.39025	0.39025	0.39025	0.49112	0.49112	0.49112	0.52431	0.52431	0.52431	0.053022	0.053022	0.053022	0.053022	0.053022	0.053022
0.05	0.34562	0.34562	0.34562	0.3871	0.3871	0.3871	0.49089	0.49089	0.49089	0.52409	0.52409	0.52409	0.053021	0.053021	0.053021	0.053021	0.053021	0.053021
0.05	0.34118	0.34118	0.34118	0.38448	0.38448	0.38448	0.49071	0.49071	0.49071	0.52381	0.52381	0.52381	0.05302	0.05302	0.05302	0.05302	0.05302	0.05302
0.05	0.33717	0.33717	0.33717	0.38236	0.38236	0.38236	0.49056	0.49056	0.49056	0.52331	0.52331	0.52331	0.053019	0.053019	0.053019	0.053019	0.053019	0.053019
0.05	0.33355	0.33355	0.33355	0.38069	0.38069	0.38069	0.49044	0.49044	0.49044	0.52269	0.52269	0.52269	0.053018	0.053018	0.053018	0.053018	0.053018	0.053018
0.05	0.33025	0.33025	0.33025	0.37938	0.37938	0.37938	0.49034	0.49034	0.49034	0.52169	0.52169	0.52169	0.053018	0.053018	0.053018	0.053018	0.053018	0.053018
0.05	0.32716	0.32716	0.32716	0.37833	0.37833	0.37833	0.49023	0.49023	0.49023	0.52032	0.52032	0.52032	0.053018	0.053018	0.053018	0.053018	0.053018	0.053018
0.05	0.32415	0.32415	0.32415	0.37739	0.37739	0.37739	0.49011	0.49011	0.49011	0.5182	0.5182	0.5182	0.053018	0.053018	0.053018	0.053018	0.053018	0.053018
0.05	0.32101	0.32101	0.32101	0.37644	0.37644	0.37644	0.48994	0.48994	0.48994	0.51495	0.51495	0.51495	0.053019	0.053019	0.053019	0.053019	0.053019	0.053019
0.05	0.31728	0.31728	0.31728	0.3753	0.3753	0.3753	0.48968	0.48968	0.48968	0.50982	0.50982	0.50982	0.053018	0.053018	0.053018	0.053018	0.053018	0.053018
0.05	0.31174	0.31174	0.31174	0.37366	0.37366	0.37366	0.48918	0.48918	0.48918	0.50171	0.50171	0.50171	0.052936	0.052936	0.052936	0.052936	0.052936	0.052936
0.05	0.30231	0.30231	0.30231	0.37076	0.37076	0.37076	0.48817	0.48817	0.48817	0.48893	0.48893	0.48893	0.05278	0.05278	0.05278	0.05278	0.05278	0.05278
0.05	0.28714	0.28714	0.28714	0.36602	0.36602	0.36602	0.48635	0.48635	0.48635	0.43766	0.43766	0.43766	0.052711	0.052711	0.052711	0.052711	0.052711	0.052711
0.05	0.26188	0.26188	0.26188	0.35921	0.35921	0.35921	0.48163	0.48163	0.48163	0.36739	0.36739	0.36739	0.052726	0.052726	0.052726	0.052726	0.052726	0.052726
0.05	0.2031	0.2031	0.2031	0.3502	0.3502	0.3502	0.46863	0.46863	0.46863	0.27343	0.27343	0.27343	0.052658	0.052658	0.052658	0.052658	0.052658	0.052658
0.05	0	FALSE	0	0.33801	0.33801	0.33801	0.4409	0.4409	0.4409	0.16324	0.16324	0.16324	0.052483	0.052483	0.052483	0.052483	0.052483	0.052483
0.05	0	FALSE	0	0.31818	0.31818	0.31818	0.34537	0.34537	0.34537	0.088846	0.088846	0.088846	0.05222	0.05222	0.05222	0.05222	0.05222	0.05222
0.05	0	FALSE	0	0.28071	0.28071	0.28071	0.16752	0.16752	0.16752	0.066766	0.066766	0.066766	0.051593	0.051593	0.051593	0.051593	0.051593	0.051593
0.05	0	FALSE	0	0.14545	0.14545	0.14545	0.07272	0.07272	0.07272	0.058226	0.058226	0.058226	0.0098287	FALSE	0	0.0098287	FALSE	0
0.05	0	FALSE	0	0	FALSE	0	0	FALSE	0	0	FALSE	0	0	FALSE	0	0	FALSE	0
0.05	0	FALSE	0	0	FALSE	0	0	FALSE	0	0	FALSE	0	0	FALSE	0	0	FALSE	0
0.05	0	FALSE	0	0	FALSE	0	0	FALSE	0	0	FALSE	0	0	FALSE	0	0	FALSE	0
0.05	0	FALSE	0	0	FALSE	0	0	FALSE	0	0	FALSE	0	0	FALSE	0	0	FALSE	0
0.05	0	FALSE	0	0	FALSE	0	0	FALSE	0	0	FALSE	0	0	FALSE	0	0	FALSE	0
0.05	0	FALSE	0	0	FALSE	0	0	FALSE	0	0	FALSE	0	0	FALSE	0	0	FALSE	0
0.05	0	FALSE	0	0	FALSE	0	0	FALSE	0	0	FALSE	0	0	FALSE	0	0	FALSE	0
0.05	0	FALSE	0	0	FALSE	0	0	FALSE	0	0	FALSE	0	0	FALSE	0	0	FALSE	0
0.05	0	FALSE	0	0	FALSE	0	0	FALSE	0	0	FALSE	0	0	FALSE	0	0	FALSE	0
0.05	0	FALSE	0	0	FALSE	0	0	FALSE	0	0	FALSE	0	0	FALSE	0	0	FALSE	0
0.05	0	FALSE	0	0	FALSE	0	0	FALSE	0	0	FALSE	0	0	FALSE	0	0	FALSE	0
0.05	0	FALSE	0	0	FALSE	0	0	FALSE	0	0	FALSE	0	0	FALSE	0	0	FALSE	0
0.05	0	FALSE	0	0	FALSE	0	0	FALSE	0	0	FALSE	0	0	FALSE	0	0	FALSE	0
0.05	0	FALSE	0	0	FALSE	0	0	FALSE	0	0	FALSE	0	0	FALSE	0	0	FALSE	0
0.05	0	FALSE	0	0	FALSE	0	0	FALSE	0	0	FALSE	0	0	FALSE	0	0	FALSE	0
0.05	0	FALSE	0	0	FALSE	0	0	FALSE	0	0	FALSE	0	0	FALSE	0	0	FALSE	0
0.05	0	FALSE	0	0	FALSE	0	0	FALSE	0	0	FALSE	0	0	FALSE	0	0	FALSE	0
0.05	0	FALSE	0	0	FALSE	0	0	FALSE	0	0	FALSE	0	0	FALSE	0	0	FALSE	0
0.05	0	FALSE	0	0	FALSE	0	0	FALSE	0	0	FALSE	0	0	FALSE	0	0	FALSE	0
0.05	0	FALSE	0	0	FALSE	0	0	FALSE	0	0	FALSE	0	0	FALSE	0	0	FALSE	0
0.05	0	FALSE	0	0	FALSE	0	0	FALSE	0	0	FALSE	0	0	FALSE	0	0	FALSE	0
0.05	0	FALSE	0	0	FALSE	0	0	FALSE	0	0	FALSE	0	0	FALSE	0	0	FALSE	0
0.05	0.97629	0.97629	0.97629	0.97625	0.97625	0.97625	0.97618	0.97618	0.97618	0.88062	0.88062	0.88062	0.053784	0.053784	0.053784	0.053784	0.053784	0.053784
0.05	0.98297	0.98297	0.98297	0.98295	0.98295	0.98295	0.9829	0.9829	0.9829	0.88681	0.88681	0.88681	0.053783	0.053783	0.053783	0.053783	0.053783	0.053783
0.05	0.98415	0.98415	0.98415	0.98413	0.98413	0.98413	0.98408	0.98408	0.98408	0.88764	0.88764	0.88764	0.053782	0.053782	0.053782	0.053782	0.053782	0.053782
0.05	0.98456	0.98456	0.98456	0.98454	0.98454	0.98454	0.98449	0.98449	0.98449	0.88752	0.88752	0.88752	0.05378	0.05378	0.05378	0.05378	0.05378	0.05378
0.05	0.98488	0.98488	0.98488	0.98485	0.98485	0.98485	0.98481	0.98481	0.98481	0.88702	0.88702	0.88702	0.053776	0.053776	0.053776	0.053776	0.053776	0.053776
0.05	0.98494	0.98494	0.98494	0.98492	0.98492	0.98492	0.98488	0.98488	0.98488	0.88586	0.88586	0.88586	0.053772	0.053772	0.053772	0.053772	0.053772	0.053772
0.05	0.98525	0.98525	0.98525	0.98523	0.98523	0.98523	0.98519	0.98519	0.98519	0.88452	0.88452	0.88452	0.053767	0.053767	0.053767	0.053767	0.053767	0.053767
0.05	0.98523	0.98523	0.98523	0.98521	0.98521	0.98521	0.98517	0.98517	0.98517	0.88253	0.88253	0.88253	0.053761	0.053761	0.053761	0.053761	0.053761	0.053761
0.05	0.98544	0.98544	0.98544	0.98542	0.98542	0.98542	0.98538	0.98538	0.98538	0.88057	0.88057	0.88057	0.053753	0.053753	0.053753	0.053753	0.053753	0.053753
0.05	0.98531	0.98531	0.98531	0.98529	0.98529	0.98529	0.98525	0.98525	0.98525	0.87825	0.87825	0.87825	0.053744	0.053744	0.053744	0.053744	0.053744	0.053744
0.05	0.98552	0.98552	0.98552	0.9855	0.9855	0.9855	0.98546	0.98546	0.98546	0.87625	0.87625	0.87625	0.053734	0.053734	0.053734	0.053734	0.053734	0.053734
0.05	0.98537	0.98537	0.98537	0.98535	0.98535	0.98535	0.98531	0.98531	0.98531	0.87383	0.87383	0.87383	0.053722	0.053722	0.053722	0.053722	0.053722	0.053722
0.05	0.9856	0.9856	0.9856	0.98559	0.98559	0.98559	0.98555	0.98555	0.98555	0.87113	0.87113	0.87113	0.053708	0.053708	0.053708	0.053708	0.053708	0.053708
0.05	0.98546	0.98546	0.98546	0.98544	0.98544	0.98544	0.9854	0.9854	0.9854	0.86748	0.86748	0.86748	0.053694	0.053694	0.053694	0.053694	0.053694	0.053694
0.05	0.98564	0.98564	0.98564	0.98562	0.98562	0.98562	0.98558	0.98558	0.98558	0.86376	0.86376	0.86376	0.053678	0.053678	0.053678	0.053678	0.053678	0.053678
0.05	0.98549	0.98549	0.98549	0.98547	0.98547	0.98547	0.98543	0.98543	0.98543	0.85988	0.85988	0.85988	0.053661	0.053661	0.053661	0.053661	0.053661	0.053661
0.05	0.98554	0.98554	0.98554	0.98552	0.98552	0.98552	0.98548	0.98548	0.98548	0.85607	0.85607	0.85607	0.053644	0.053644	0.053644	0.053644	0.053644	0.053644
0.05	0.98578	0.98578	0.98578	0.98576	0.98576	0.98576	0.98572	0.98572	0.98572	0.85236	0.85236	0.85236	0.053626	0.053626	0.053626	0.053626	0.053626	0.053626
0.05	0.98552	0.98552	0.98552	0.98551	0.98551	0.98551	0.98547	0.98547	0.98547	0.84864	0.84864	0.84864	0.053608	0.053608	0.053608	0.053608	0.053608	0.053608
0.05	0.98558	0.98558	0.98558	0.98556	0.98556	0.98556	0.98552	0.98552	0.98552	0.84506	0.84506	0.84506	0.053589	0.053589	0.053589	0.053589	0.053589	0.053589
0.05	0.98575	0.98575	0.98575	0.98573	0.98573	0.98573	0.98569	0.98569	0.98569	0.84161	0.84161	0.84161	0.05357	0.05357	0.05357	0.05357	0.05357	0.05357
0.05	0.98554	0.98554	0.98554	0.98552	0.98552	0.98552	0.98549	0.98549	0.98549	0.83811	0.83811	0.83811	0.053551	0.053551	0.053551	0.053551	0.053551	0.053551
0.05	0.98569	0.98569	0.98569	0.98568	0.98568	0.98568	0.98564	0.98564	0.98564	0.83489	0.83489	0.83489	0.053532	0.053532	0.053532	0.053532	0.053532	0.053532
0.05	0.98571	0.98571	0.98571	0.98569	0.98569	0.98569	0.98565	0.98565	0.98565	0.83132	0.83132	0.83132	0.053512	0.053512	0.053512	0.053512	0.053512	0.053512
0.05	0.9856	0.9856	0.9856	0.98559	0.98559	0.98559	0.98555	0.98555	0.98555	0.82765	0.82765	0.82765	0.053491	0.053491	0.053491	0.053491	0.053491	0.053491
0.05	0.98564	0.98564	0.98564	0.98562	0.98562	0.98562	0.98558	0.98558	0.98558	0.82484	0.82484	0.82484	0.053469	0.053469	0.053469	0.053469	0.053469	0.053469
0.05	0.98567	0.98567	0.98567	0.98565	0.98565	0.98565	0.98561	0.98561	0.98561	0.82081	0.82081	0.82081	0.053446	0.053446	0.053446	0.053446	0.053446	0.053446
0.05	0.9857	0.9857	0.9857	0.98568	0.98568	0.98568	0.98565	0.98565	0.98565	0.8173	0.8173	0.8173	0.05342	0.05342	0.05342	0.05342	0.05342	0.05342
0.05	0.98562	0.98562	0.98562	0.9856	0.9856	0.9856	0.98556	0.98556	0.98556	0.81343	0.81343	0.81343	0.053392	0.053392	0.053392	0.053392	0.053392	0.053392
0.05	0.98566	0.98566	0.98566	0.98564	0.98564	0.98564	0.9856	0.9856	0.9856	0.80944	0.80944	0.80944	0.053361	0.053361	0.053361	0.053361	0.053361	0.053361
0.05	0.9858	0.9858	0.9858	0.98579	0.98579	0.98579	0.98575	0.98575	0.98575	0.80483	0.80483	0.80483	0.053327	0.053327	0.053327	0.053327	0.053327	0.053327
0.05	0.98567	0.98567	0.98567	0.98566	0.98566	0.98566	0.98562	0.98562	0.98562	0.80001	0.80001	0.80001	0.053288	0.053288	0.053288	0.053288	0.053288	0.053288
0.05	0.98572	0.98572	0.98572	0.98571	0.98571	0.98571	0.98567	0.98567	0.98567	0.7943	0.7943	0.7943	0.053245	0.053245	0.053245	0.053245	0.053245	0.053245
0.05	0.9857	0.9857	0.9857	0.98568	0.98568	0.98568	0.98564	0.98564	0.98564	0.78814	0.78814	0.78814	0.053201	0.053201	0.053201	0.053201	0.053201	0.053201
0.05	0.98572	0.98572	0.98572	0.9857	0.9857	0.9857	0.98566	0.98566	0.98566	0.78081	0.78081	0.78081	0.053162	0.053162	0.053162	0.053162	0.053162	0.053162
0.05	0.98567	0.98567	0.98567	0.98565	0.98565	0.98565	0.98561	0.98561	0.98561	0.77239	0.77239	0.77239	0.05313	0.05313	0.05313	0.05313	0.05313	0.05313
0.05	0.98566	0.98566	0.98566	0.98564	0.98564	0.98564	0.9856	0.9856	0.9856	0.76329	0.76329	0.76329	0.053104	0.053104	0.053104	0.053104	0.053104	0.053104
0.05	0.98562	0.98562	0.98562	0.98561	0.98561	0.98561	0.98557	0.98557	0.98557	0.753	0.753	0.753	0.053079	0.053079	0.053079	0.053079	0.053079	0.053079
0.05	0.98582	0.98582	0.98582	0.9858	0.9858	0.9858	0.98577	0.98577	0.98577	0.74115	0.74115	0.74115	0.053052	0.053052	0.053052	0.053052	0.053052	0.053052
0.05	0.9856	0.9856	0.9856	0.98559	0.98559	0.98559	0.98555	0.98555	0.98555	0.72817	0.72817	0.72817	0.053017	0.053017	0.053017	0.053017	0.053017	0.053017
0.05	0.98568	0.98568	0.98568	0.98566	0.98566	0.98566	0.98563	0.98563	0.98563	0.7146	0.7146	0.7146	0.052973	0.052973	0.052973	0.052973	0.052973	0.052973
0.05	0.84735	0.84735	0.84735	0.98564	0.98564	0.98564	0.9856	0.9856	0.9856	0.70071	0.70071	0.70071	0.052942	0.052942	0.052942	0.052942	0.052942	0.052942
0.05	0.51188	0.51188	0.51188	0.98574	0.98574	0.98574	0.9857	0.9857	0.9857	0.68564	0.68564	0.68564	0.052923	0.052923	0.052923	0.052923	0.052923	0.052923
0.05	0.47654	0.47654	0.47654	0.98569	0.98569	0.98569	0.98565	0.98565	0.98565	0.67037	0.67037	0.67037	0.052908	0.052908	0.052908	0.052908	0.052908	0.052908
0.05	0.46178	0.46178	0.46178	0.98558	0.98558	0.98558	0.90241	0.90241	0.90241	0.64727	0.64727	0.64727	0.052896	0.052896	0.052896	0.052896	0.052896	0.052896
0.05	0.45101	0.45101	0.45101	0.63433	0.63433	0.63433	0.61084	0.61084	0.61084	0.60196	0.60196	0.60196	0.052887	0.052887	0.052887	0.052887	0.052887	0.052887
0.05	0.44171	0.44171	0.44171	0.48851	0.48851	0.48851	0.53241	0.53241	0.53241	0.54562	0.54562	0.54562	0.052879	0.052879	0.052879	0.052879	0.052879	0.052879
0.05	0.43307	0.43307	0.43307	0.46856	0.46856	0.46856	0.50366	0.50366	0.50366	0.52104	0.52104	0.52104	0.052871	0.052871	0.052871	0.052871	0.052871	0.052871
0.05	0.42474	0.42474	0.42474	0.45638	0.45638	0.45638	0.49233	0.49233	0.49233	0.51092	0.51092	0.51092	0.052862	0.052862	0.052862	0.052862	0.052862	0.052862
0.05	0.41657	0.41657	0.41657	0.44669	0.44669	0.44669	0.48765	0.48765	0.48765	0.50682	0.50682	0.50682	0.052853	0.052853	0.052853	0.052853	0.052853	0.052853
0.05	0.4085	0.4085	0.4085	0.43808	0.43808	0.43808	0.48525	0.48525	0.48525	0.5049	0.5049	0.5049	0.052844	0.052844	0.052844	0.052844	0.052844	0.052844
0.05	0.4005	0.4005	0.4005	0.43005	0.43005	0.43005	0.48365	0.48365	0.48365	0.50365	0.50365	0.50365	0.052836	0.052836	0.052836	0.052836	0.052836	0.052836
0.05	0.39258	0.39258	0.39258	0.42239	0.42239	0.42239	0.4824	0.4824	0.4824	0.50257	0.50257	0.50257	0.05283	0.05283	0.05283	0.05283	0.05283	0.05283
0.05	0.38476	0.38476	0.38476	0.41503	0.41503	0.41503	0.48138	0.48138	0.48138	0.50148	0.50148	0.50148	0.052825	0.052825	0.052825	0.052825	0.052825	0.052825
0.05	0.37705	0.37705	0.37705	0.40795	0.40795	0.40795	0.48052	0.48052	0.48052	0.50035	0.50035	0.50035	0.052822	0.052822	0.052822	0.052822	0.052822	0.052822
0.05	0.36949	0.36949	0.36949	0.40117	0.40117	0.40117	0.47979	0.47979	0.47979	0.49912	0.49912	0.49912	0.05282	0.05282	0.05282	0.05282	0.05282	0.05282
0.05	0.36212	0.36212	0.36212	0.39475	0.39475	0.39475	0.47919	0.47919	0.47919	0.49774	0.49774	0.49774	0.052818	0.052818	0.052818	0.052818	0.052818	0.052818
0.05	0.35497	0.35497	0.35497	0.38874	0.38874	0.38874	0.47868	0.47868	0.47868	0.49611	0.49611	0.49611	0.052818	0.052818	0.052818	0.052818	0.052818	0.052818
0.05	0.3481	0.3481	0.3481	0.3832	0.3832	0.3832	0.47825	0.47825	0.47825	0.49418	0.49418	0.49418	0.052817	0.052817	0.052817	0.052817	0.052817	0.052817
0.05	0.34153	0.34153	0.34153	0.37817	0.37817	0.37817	0.4779	0.4779	0.4779	0.49183	0.49183	0.49183	0.052817	0.052817	0.052817	0.052817	0.052817	0.052817
0.05	0.33532	0.33532	0.33532	0.3737	0.3737	0.3737	0.47761	0.47761	0.47761	0.48882	0.48882	0.48882	0.052816	0.052816	0.052816	0.052816	0.052816	0.052816
0.05	0.3295	0.3295	0.3295	0.36984	0.36984	0.36984	0.47736	0.47736	0.47736	0.4813	0.4813	0.4813	0.052815	0.052815	0.052815	0.052815	0.052815	0.052815
0.05	0.3241	0.3241	0.3241	0.3666	0.3666	0.3666	0.47715	0.47715	0.47715	0.46252	0.46252	0.46252	0.052815	0.052815	0.052815	0.052815	0.052815	0.052815
0.05	0.31913	0.31913	0.31913	0.36396	0.36396	0.36396	0.47694	0.47694	0.47694	0.43994	0.43994	0.43994	0.052815	0.052815	0.052815	0.052815	0.052815	0.052815
0.05	0.31456	0.31456	0.31456	0.36186	0.36186	0.36186	0.47669	0.47669	0.47669	0.41055	0.41055	0.41055	0.052815	0.052815	0.052815	0.052815	0.052815	0.052815
0.05	0.31034	0.31034	0.31034	0.36021	0.36021	0.36021	0.47634	0.47634	0.47634	0.37286	0.37286	0.37286	0.052816	0.052816	0.052816	0.052816	0.052816	0.052816
0.05	0.30638	0.30638	0.30638	0.35887	0.35887	0.35887	0.47576	0.47576	0.47576	0.32332	0.32332	0.32332	0.052817	0.052817	0.052817	0.052817	0.052817	0.052817
0.05	0.30259	0.30259	0.30259	0.3577	0.3577	0.3577	0.47472	0.47472	0.47472	0.25749	0.25749	0.25749	0.052818	0.052818	0.052818	0.052818	0.052818	0.052818
0.05	0.2987	0.2987	0.2987	0.35656	0.35656	0.35656	0.47258	0.47258	0.47258	0.17585	0.17585	0.17585	0.052818	0.052818	0.052818	0.052818	0.052818	0.052818
0.05	0.2936	0.2936	0.2936	0.35514	0.35514	0.35514	0.46623	0.46623	0.46623	0.11069	0.11069	0.11069	0.05272	0.05272	0.05272	0.05272	0.05272	0.05272
0.05	0.28476	0.28476	0.28476	0.35252	0.35252	0.35252	0.45276	0.45276	0.45276	0.082132	0.082132	0.082132	0.052547	0.052547	0.052547	0.052547	0.052547	0.052547
0.05	0.26976	0.26976	0.26976	0.34773	0.34773	0.34773	0.42866	0.42866	0.42866	0.070708	0.070708	0.070708	0.052478	0.052478	0.052478	0.052478	0.052478	0.052478
0.05	0.2431	0.2431	0.2431	0.34052	0.34052	0.34052	0.3268	0.3268	0.3268	0.064914	0.064914	0.064914	0.052497	0.052497	0.052497	0.052497	0.052497	0.052497
0.05	0.15359	0.15359	0.15359	0.33087	0.33087	0.33087	0.1537	0.1537	0.1537	0.061546	0.061546	0.061546	0.052424	0.052424	0.052424	0.052424	0.052424	0.052424
0.05	0	FALSE	0	0.31803	0.31803	0.31803	0.080716	0.080716	0.080716	0.059466	0.059466	0.059466	0.052231	0.052231	0.052231	0.052231	0.052231	0.052231
0.05	0	FALSE	0	0.29584	0.29584	0.29584	0.066865	0.066865	0.066865	0.057499	0.057499	0.057499	0.051908	0.051908	0.051908	0.051908	0.051908	0.051908
0.05	0	FALSE	0	0.24596	0.24596	0.24596	0.060189	0.060189	0.060189	0.055054	0.055054	0.055054	0.049034	FALSE	0	0.049034	FALSE	0
0.05	0	FALSE	0	0.018511	FALSE	0	0.052323	0.052323	0.052323	0.043218	FALSE	0	0	FALSE	0	0	FALSE	0
0.05	0	FALSE	0	0	FALSE	0	0	FALSE	0	0	FALSE	0	0	FALSE	0	0	FALSE	0
0.05	0	FALSE	0	0	FALSE	0	0	FALSE	0	0	FALSE	0	0	FALSE	0	0	FALSE	0
0.05	0	FALSE	0	0	FALSE	0	0	FALSE	0	0	FALSE	0	0	FALSE	0	0	FALSE	0
0.05	0	FALSE	0	0	FALSE	0	0	FALSE	0	0	FALSE	0	0	FALSE	0	0	FALSE	0
0.05	0	FALSE	0	0	FALSE	0	0	FALSE	0	0	FALSE	0	0	FALSE	0	0	FALSE	0
0.05	0	FALSE	0	0	FALSE	0	0	FALSE	0	0	FALSE	0	0	FALSE	0	0	FALSE	0
0.05	0	FALSE	0	0	FALSE	0	0	FALSE	0	0	FALSE	0	0	FALSE	0	0	FALSE	0
0.05	0	FALSE	0	0	FALSE	0	0	FALSE	0	0	FALSE	0	0	FALSE	0	0	FALSE	0
0.05	0	FALSE	0	0	FALSE	0	0	FALSE	0	0	FALSE	0	0	FALSE	0	0	FALSE	0
0.05	0	FALSE	0	0	FALSE	0	0	FALSE	0	0	FALSE	0	0	FALSE	0	0	FALSE	0
0.05	0	FALSE	0	0	FALSE	0	0	FALSE	0	0	FALSE	0	0	FALSE	0	0	FALSE	0
0.05	0	FALSE	0	0	FALSE	0	0	FALSE	0	0	FALSE	0	0	FALSE	0	0	FALSE	0
0.05	0	FALSE	0	0	FALSE	0	0	FALSE	0	0	FALSE	0	0	FALSE	0	0	FALSE	0
0.05	0	FALSE	0	0	FALSE	0	0	FALSE	0	0	FALSE	0	0	FALSE	0	0	FALSE	0
0.05	0	FALSE	0	0	FALSE	0	0	FALSE	0	0	FALSE	0	0	FALSE	0	0	FALSE	0
0.05	0	FALSE	0	0	FALSE	0	0	FALSE	0	0	FALSE	0	0	FALSE	0	0	FALSE	0
0.05	0	FALSE	0	0	FALSE	0	0	FALSE	0	0	FALSE	0	0	FALSE	0	0	FALSE	0
0.05	0	FALSE	0	0	FALSE	0	0	FALSE	0	0	FALSE	0	0	FALSE	0	0	FALSE	0
0.05	0	FALSE	0	0	FALSE	0	0	FALSE	0	0	FALSE	0	0	FALSE	0	0	FALSE	0
0.05	0	FALSE	0	0	FALSE	0	0	FALSE	0	0	FALSE	0	0	FALSE	0	0	FALSE	0
0.05	0	FALSE	0	0	FALSE	0	0	FALSE	0	0	FALSE	0	0	FALSE	0	0	FALSE	0
0.05	0	FALSE	0	0	FALSE	0	0	FALSE	0	0	FALSE	0	0	FALSE	0	0	FALSE	0
0.05	0.97626	0.97626	0.97626	0.97622	0.97622	0.97622	0.97616	0.97616	0.97616	0.47538	0.47538	0.47538	0.053567	0.053567	0.053567	0.053567	0.053567	0.053567
0.05	0.98297	0.98297	0.98297	0.98295	0.98295	0.98295	0.9829	0.9829	0.9829	0.47854	0.47854	0.47854	0.053566	0.053566	0.053566	0.053566	0.053566	0.053566
0.05	0.98409	0.98409	0.98409	0.98407	0.98407	0.98407	0.98402	0.98402	0.98402	0.47879	0.47879	0.47879	0.053565	0.053565	0.053565	0.053565	0.053565	0.053565
0.05	0.98457	0.98457	0.98457	0.98455	0.98455	0.98455	0.98451	0.98451	0.98451	0.47853	0.47853	0.47853	0.053563	0.053563	0.053563	0.053563	0.053563	0.053563
0.05	0.98489	0.98489	0.98489	0.98487	0.98487	0.98487	0.98482	0.98482	0.98482	0.47793	0.47793	0.47793	0.053559	0.053559	0.053559	0.053559	0.053559	0.053559
0.05	0.98491	0.98491	0.98491	0.98489	0.98489	0.98489	0.98485	0.98485	0.98485	0.47709	0.47709	0.47709	0.053555	0.053555	0.053555	0.053555	0.053555	0.053555
0.05	0.98526	0.98526	0.98526	0.98524	0.98524	0.98524	0.9852	0.9852	0.9852	0.47671	0.47671	0.47671	0.05355	0.05355	0.05355	0.05355	0.05355	0.05355
0.05	0.98523	0.98523	0.98523	0.98521	0.98521	0.98521	0.98517	0.98517	0.98517	0.47615	0.47615	0.47615	0.053543	0.053543	0.053543	0.053543	0.053543	0.053543
0.05	0.98539	0.98539	0.98539	0.98538	0.98538	0.98538	0.98533	0.98533	0.98533	0.47553	0.47553	0.47553	0.053535	0.053535	0.053535	0.053535	0.053535	0.053535
0.05	0.98534	0.98534	0.98534	0.98532	0.98532	0.98532	0.98528	0.98528	0.98528	0.47468	0.47468	0.47468	0.053526	0.053526	0.053526	0.053526	0.053526	0.053526
0.05	0.98546	0.98546	0.98546	0.98544	0.98544	0.98544	0.9854	0.9854	0.9854	0.4738	0.4738	0.4738	0.053515	0.053515	0.053515	0.053515	0.053515	0.053515
0.05	0.98542	0.98542	0.98542	0.9854	0.9854	0.9854	0.98536	0.98536	0.98536	0.47275	0.47275	0.47275	0.053502	0.053502	0.053502	0.053502	0.053502	0.053502
0.05	0.98554	0.98554	0.98554	0.98552	0.98552	0.98552	0.98548	0.98548	0.98548	0.47064	0.47064	0.47064	0.053488	0.053488	0.053488	0.053488	0.053488	0.053488
0.05	0.98547	0.98547	0.98547	0.98546	0.98546	0.98546	0.98542	0.98542	0.98542	0.46766	0.46766	0.46766	0.053473	0.053473	0.053473	0.053473	0.053473	0.053473
0.05	0.9856	0.9856	0.9856	0.98558	0.98558	0.98558	0.98554	0.98554	0.98554	0.46457	0.46457	0.46457	0.053457	0.053457	0.053457	0.053457	0.053457	0.053457
0.05	0.98554	0.98554	0.98554	0.98552	0.98552	0.98552	0.98548	0.98548	0.98548	0.46149	0.46149	0.46149	0.053439	0.053439	0.053439	0.053439	0.053439	0.053439
0.05	0.98553	0.98553	0.98553	0.98551	0.98551	0.98551	0.98547	0.98547	0.98547	0.45847	0.45847	0.45847	0.053421	0.053421	0.053421	0.053421	0.053421	0.053421
0.05	0.98572	0.98572	0.98572	0.9857	0.9857	0.9857	0.98566	0.98566	0.98566	0.45551	0.45551	0.45551	0.053403	0.053403	0.053403	0.053403	0.053403	0.053403
0.05	0.98555	0.98555	0.98555	0.98553	0.98553	0.98553	0.98549	0.98549	0.98549	0.45269	0.45269	0.45269	0.053384	0.053384	0.053384	0.053384	0.053384	0.053384
0.05	0.98557	0.98557	0.98557	0.98555	0.98555	0.98555	0.98551	0.98551	0.98551	0.4499	0.4499	0.4499	0.053366	0.053366	0.053366	0.053366	0.053366	0.053366
0.05	0.98569	0.98569	0.98569	0.98567	0.98567	0.98567	0.98563	0.98563	0.98563	0.44714	0.44714	0.44714	0.053347	0.053347	0.053347	0.053347	0.053347	0.053347
0.05	0.98562	0.98562	0.98562	0.98561	0.98561	0.98561	0.98557	0.98557	0.98557	0.44446	0.44446	0.44446	0.053328	0.053328	0.053328	0.053328	0.053328	0.053328
0.05	0.9856	0.9856	0.9856	0.98558	0.98558	0.98558	0.98554	0.98554	0.98554	0.44175	0.44175	0.44175	0.05331	0.05331	0.05331	0.05331	0.05331	0.05331
0.05	0.98565	0.98565	0.98565	0.98563	0.98563	0.98563	0.9856	0.9856	0.9856	0.43895	0.43895	0.43895	0.05329	0.05329	0.05329	0.05329	0.05329	0.05329
0.05	0.98555	0.98555	0.98555	0.98553	0.98553	0.98553	0.98549	0.98549	0.98549	0.43615	0.43615	0.43615	0.053271	0.053271	0.053271	0.053271	0.053271	0.053271
0.05	0.98576	0.98576	0.98576	0.98574	0.98574	0.98574	0.9857	0.9857	0.9857	0.43348	0.43348	0.43348	0.05325	0.05325	0.05325	0.05325	0.05325	0.05325
0.05	0.98572	0.98572	0.98572	0.98571	0.98571	0.98571	0.98567	0.98567	0.98567	0.43033	0.43033	0.43033	0.053228	0.053228	0.053228	0.053228	0.053228	0.053228
0.05	0.98564	0.98564	0.98564	0.98563	0.98563	0.98563	0.98559	0.98559	0.98559	0.4272	0.4272	0.4272	0.053205	0.053205	0.053205	0.053205	0.053205	0.053205
0.05	0.98565	0.98565	0.98565	0.98564	0.98564	0.98564	0.9856	0.9856	0.9856	0.42383	0.42383	0.42383	0.053179	0.053179	0.053179	0.053179	0.053179	0.053179
0.05	0.98561	0.98561	0.98561	0.98559	0.98559	0.98559	0.98555	0.98555	0.98555	0.42013	0.42013	0.42013	0.05315	0.05315	0.05315	0.05315	0.05315	0.05315
0.05	0.98579	0.98579	0.98579	0.98578	0.98578	0.98578	0.98574	0.98574	0.98574	0.41589	0.41589	0.41589	0.053118	0.053118	0.053118	0.053118	0.053118	0.053118
0.05	0.98566	0.98566	0.98566	0.98564	0.98564	0.98564	0.9856	0.9856	0.9856	0.41133	0.41133	0.41133	0.053083	0.053083	0.053083	0.053083	0.053083	0.053083
0.05	0.98577	0.98577	0.98577	0.98575	0.98575	0.98575	0.98572	0.98572	0.98572	0.40595	0.40595	0.40595	0.053043	0.053043	0.053043	0.053043	0.053043	0.053043
0.05	0.98557	0.98557	0.98557	0.98555	0.98555	0.98555	0.98552	0.98552	0.98552	0.39993	0.39993	0.39993	0.053002	0.053002	0.053002	0.053002	0.053002	0.053002
0.05	0.98568	0.98568	0.98568	0.98566	0.98566	0.98566	0.98563	0.98563	0.98563	0.39277	0.39277	0.39277	0.052965	0.052965	0.052965	0.052965	0.052965	0.052965
0.05	0.98573	0.98573	0.98573	0.98571	0.98571	0.98571	0.98567	0.98567	0.98567	0.38449	0.38449	0.38449	0.052935	0.052935	0.052935	0.052935	0.052935	0.052935
0.05	0.98567	0.98567	0.98567	0.98565	0.98565	0.98565	0.98561	0.98561	0.98561	0.37511	0.37511	0.37511	0.052909	0.052909	0.052909	0.052909	0.052909	0.052909
0.05	0.98564	0.98564	0.98564	0.98562	0.98562	0.98562	0.98558	0.98558	0.98558	0.36431	0.36431	0.36431	0.052886	0.052886	0.052886	0.052886	0.052886	0.052886
0.05	0.9857	0.9857	0.9857	0.98568	0.98568	0.98568	0.98564	0.98564	0.98564	0.35222	0.35222	0.35222	0.05286	0.05286	0.05286	0.05286	0.05286	0.05286
0.05	0.98574	0.98574	0.98574	0.98573	0.98573	0.98573	0.98569	0.98569	0.98569	0.33891	0.33891	0.33891	0.052828	0.052828	0.052828	0.052828	0.052828	0.052828
0.05	0.98565	0.98565	0.98565	0.98564	0.98564	0.98564	0.9856	0.9856	0.9856	0.32432	0.32432	0.32432	0.052788	0.052788	0.052788	0.052788	0.052788	0.052788
0.05	0.87491	0.87491	0.87491	0.98561	0.98561	0.98561	0.98557	0.98557	0.98557	0.30833	0.30833	0.30833	0.052757	0.052757	0.052757	0.052757	0.052757	0.052757
0.05	0.51783	0.51783	0.51783	0.98568	0.98568	0.98568	0.98564	0.98564	0.98564	0.29055	0.29055	0.29055	0.052738	0.052738	0.052738	0.052738	0.052738	0.052738
0.05	0.47761	0.47761	0.47761	0.98569	0.98569	0.98569	0.98565	0.98565	0.98565	0.27081	0.27081	0.27081	0.052722	0.052722	0.052722	0.052722	0.052722	0.052722
0.05	0.46232	0.46232	0.46232	0.98559	0.98559	0.98559	0.91929	0.91929	0.91929	0.24766	0.24766	0.24766	0.052709	0.052709	0.052709	0.052709	0.052709	0.052709
0.05	0.45139	0.45139	0.45139	0.66455	0.66455	0.66455	0.6157	0.6157	0.6157	0.22302	0.22302	0.22302	0.052698	0.052698	0.052698	0.052698	0.052698	0.052698
0.05	0.44201	0.44201	0.44201	0.49006	0.49006	0.49006	0.5308	0.5308	0.5308	0.20955	0.20955	0.20955	0.052689	0.052689	0.052689	0.052689	0.052689	0.052689
0.05	0.4333	0.4333	0.4333	0.46908	0.46908	0.46908	0.49853	0.49853	0.49853	0.20121	0.20121	0.20121	0.05268	0.05268	0.05268	0.05268	0.05268	0.05268
0.05	0.42491	0.42491	0.42491	0.45655	0.45655	0.45655	0.48496	0.48496	0.48496	0.19432	0.19432	0.19432	0.052671	0.052671	0.052671	0.052671	0.052671	0.052671
0.05	0.41666	0.41666	0.41666	0.4466	0.4466	0.4466	0.47903	0.47903	0.47903	0.18771	0.18771	0.18771	0.052661	0.052661	0.052661	0.052661	0.052661	0.052661
0.05	0.40849	0.40849	0.40849	0.43773	0.43773	0.43773	0.47597	0.47597	0.47597	0.18091	0.18091	0.18091	0.05265	0.05265	0.05265	0.05265	0.05265	0.05265
0.05	0.40035	0.40035	0.40035	0.42938	0.42938	0.42938	0.47396	0.47396	0.47396	0.1737	0.1737	0.1737	0.05264	0.05264	0.05264	0.05264	0.05264	0.05264
0.05	0.39224	0.39224	0.39224	0.42133	0.42133	0.42133	0.47241	0.47241	0.47241	0.16596	0.16596	0.16596	0.052633	0.052633	0.052633	0.052633	0.052633	0.052633
0.05	0.38416	0.38416	0.38416	0.41346	0.41346	0.41346	0.47114	0.47114	0.47114	0.15766	0.15766	0.15766	0.052627	0.052627	0.052627	0.052627	0.052627	0.052627
0.05	0.37613	0.37613	0.37613	0.40578	0.40578	0.40578	0.47006	0.47006	0.47006	0.14886	0.14886	0.14886	0.052623	0.052623	0.052623	0.052623	0.052623	0.052623
0.05	0.36817	0.36817	0.36817	0.39829	0.39829	0.39829	0.46913	0.46913	0.46913	0.1397	0.1397	0.1397	0.05262	0.05262	0.05262	0.05262	0.05262	0.05262
0.05	0.3603	0.3603	0.3603	0.39103	0.39103	0.39103	0.46832	0.46832	0.46832	0.13041	0.13041	0.13041	0.052618	0.052618	0.052618	0.052618	0.052618	0.052618
0.05	0.35255	0.35255	0.35255	0.38406	0.38406	0.38406	0.4676	0.4676	0.4676	0.1212	0.1212	0.1212	0.052618	0.052618	0.052618	0.052618	0.052618	0.052618
0.05	0.34497	0.34497	0.34497	0.37745	0.37745	0.37745	0.46692	0.46692	0.46692	0.11229	0.11229	0.11229	0.052618	0.052618	0.052618	0.052618	0.052618	0.052618
0.05	0.33759	0.33759	0.33759	0.37127	0.37127	0.37127	0.46625	0.46625	0.46625	0.10387	0.10387	0.10387	0.052618	0.052618	0.052618	0.052618	0.052618	0.052618
0.05	0.33045	0.33045	0.33045	0.36559	0.36559	0.36559	0.46553	0.46553	0.46553	0.096114	0.096114	0.096114	0.052617	0.052617	0.052617	0.052617	0.052617	0.052617
0.05	0.3236	0.3236	0.3236	0.3605	0.3605	0.3605	0.4647	0.4647	0.4647	0.089141	0.089141	0.089141	0.052617	0.052617	0.052617	0.052617	0.052617	0.052617
0.05	0.31707	0.31707	0.31707	0.35604	0.35604	0.35604	0.46365	0.46365	0.46365	0.082956	0.082956	0.082956	0.052617	0.052617	0.052617	0.052617	0.052617	0.052617
0.05	0.31091	0.31091	0.31091	0.35226	0.35226	0.35226	0.46218	0.46218	0.46218	0.077579	0.077579	0.077579	0.052617	0.052617	0.052617	0.052617	0.052617	0.052617
0.05	0.30512	0.30512	0.30512	0.34914	0.34914	0.34914	0.4594	0.4594	0.4594	0.073043	0.073043	0.073043	0.052617	0.052617	0.052617	0.052617	0.052617	0.052617
0.05	0.29968	0.29968	0.29968	0.34663	0.34663	0.34663	0.45418	0.45418	0.45418	0.069304	0.069304	0.069304	0.052618	0.052618	0.052618	0.052618	0.052618	0.052618
0.05	0.29457	0.29457	0.29457	0.34462	0.34462	0.34462	0.4449	0.4449	0.4449	0.066261	0.066261	0.066261	0.052618	0.052618	0.052618	0.052618	0.052618	0.052618
0.05	0.28977	0.28977	0.28977	0.34298	0.34298	0.34298	0.42852	0.42852	0.42852	0.063813	0.063813	0.063813	0.05262	0.05262	0.05262	0.05262	0.05262	0.05262
0.05	0.28523	0.28523	0.28523	0.34164	0.34164	0.34164	0.38365	0.38365	0.38365	0.061867	0.061867	0.061867	0.05262	0.05262	0.05262	0.05262	0.05262	0.05262
0.05	0.28009	0.28009	0.28009	0.34035	0.34035	0.34035	0.24855	0.24855	0.24855	0.060408	0.060408	0.060408	0.052503	0.052503	0.052503	0.052503	0.052503	0.052503
0.05	0.27158	0.27158	0.27158	0.33802	0.33802	0.33802	0.11746	0.11746	0.11746	0.05921	0.05921	0.05921	0.052307	0.052307	0.052307	0.052307	0.052307	0.052307
0.05	0.25652	0.25652	0.25652	0.33328	0.33328	0.33328	0.080737	0.080737	0.080737	0.058694	0.058694	0.058694	0.052238	0.052238	0.052238	0.052238	0.052238	0.052238
0.05	0.22671	0.22671	0.22671	0.32575	0.32575	0.32575	0.069584	0.069584	0.069584	0.058287	0.058287	0.058287	0.052259	0.052259	0.052259	0.052259	0.052259	0.052259
0.05	0.066161	0.066161	0.066161	0.31538	0.31538	0.31538	0.064576	0.064576	0.064576	0.057795	0.057795	0.057795	0.052177	0.052177	0.052177	0.052177	0.052177	0.052177
0.05	0	FALSE	0	0.30167	0.30167	0.30167	0.062209	0.062209	0.062209	0.057205	0.057205	0.057205	0.051963	0.051963	0.051963	0.051963	0.051963	0.051963
0.05	0	FALSE	0	0.27469	0.27469	0.27469	0.059587	0.059587	0.059587	0.055805	0.055805	0.055805	0.051508	0.051508	0.051508	0.051508	0.051508	0.051508
0.05	0	FALSE	0	0.18771	0.18771	0.18771	0.054387	0.054387	0.054387	0.047712	FALSE	0	0.012117	FALSE	0	0.012117	FALSE	0
0.05	0	FALSE	0	0	FALSE	0	0	FALSE	0	0	FALSE	0	0	FALSE	0	0	FALSE	0
0.05	0	FALSE	0	0	FALSE	0	0	FALSE	0	0	FALSE	0	0	FALSE	0	0	FALSE	0
0.05	0	FALSE	0	0	FALSE	0	0	FALSE	0	0	FALSE	0	0	FALSE	0	0	FALSE	0
0.05	0	FALSE	0	0	FALSE	0	0	FALSE	0	0	FALSE	0	0	FALSE	0	0	FALSE	0
0.05	0	FALSE	0	0	FALSE	0	0	FALSE	0	0	FALSE	0	0	FALSE	0	0	FALSE	0
0.05	0	FALSE	0	0	FALSE	0	0	FALSE	0	0	FALSE	0	0	FALSE	0	0	FALSE	0
0.05	0	FALSE	0	0	FALSE	0	0	FALSE	0	0	FALSE	0	0	FALSE	0	0	FALSE	0
0.05	0	FALSE	0	0	FALSE	0	0	FALSE	0	0	FALSE	0	0	FALSE	0	0	FALSE	0
0.05	0	FALSE	0	0	FALSE	0	0	FALSE	0	0	FALSE	0	0	FALSE	0	0	FALSE	0
0.05	0	FALSE	0	0	FALSE	0	0	FALSE	0	0	FALSE	0	0	FALSE	0	0	FALSE	0
0.05	0	FALSE	0	0	FALSE	0	0	FALSE	0	0	FALSE	0	0	FALSE	0	0	FALSE	0
0.05	0	FALSE	0	0	FALSE	0	0	FALSE	0	0	FALSE	0	0	FALSE	0	0	FALSE	0
0.05	0	FALSE	0	0	FALSE	0	0	FALSE	0	0	FALSE	0	0	FALSE	0	0	FALSE	0
0.05	0	FALSE	0	0	FALSE	0	0	FALSE	0	0	FALSE	0	0	FALSE	0	0	FALSE	0
0.05	0	FALSE	0	0	FALSE	0	0	FALSE	0	0	FALSE	0	0	FALSE	0	0	FALSE	0
0.05	0	FALSE	0	0	FALSE	0	0	FALSE	0	0	FALSE	0	0	FALSE	0	0	FALSE	0
0.05	0	FALSE	0	0	FALSE	0	0	FALSE	0	0	FALSE	0	0	FALSE	0	0	FALSE	0
0.05	0	FALSE	0	0	FALSE	0	0	FALSE	0	0	FALSE	0	0	FALSE	0	0	FALSE	0
0.05	0	FALSE	0	0	FALSE	0	0	FALSE	0	0	FALSE	0	0	FALSE	0	0	FALSE	0
0.05	0	FALSE	0	0	FALSE	0	0	FALSE	0	0	FALSE	0	0	FALSE	0	0	FALSE	0
0.05	0	FALSE	0	0	FALSE	0	0	FALSE	0	0	FALSE	0	0	FALSE	0	0	FALSE	0
0.05	0	FALSE	0	0	FALSE	0	0	FALSE	0	0	FALSE	0	0	FALSE	0	0	FALSE	0
0.05	0	FALSE	0	0	FALSE	0	0	FALSE	0	0	FALSE	0	0	FALSE	0	0	FALSE	0
0.05	0.97622	0.97622	0.97622	0.97619	0.97619	0.97619	0.97612	0.97612	0.97612	0.071301	0.071301	0.071301	0.053339	0.053339	0.053339	0.053339	0.053339	0.053339
0.05	0.98297	0.98297	0.98297	0.98295	0.98295	0.98295	0.9829	0.9829	0.9829	0.071793	0.071793	0.071793	0.053338	0.053338	0.053338	0.053338	0.053338	0.053338
0.05	0.98405	0.98405	0.98405	0.98403	0.98403	0.98403	0.98398	0.98398	0.98398	0.072151	0.072151	0.072151	0.053337	0.053337	0.053337	0.053337	0.053337	0.053337
0.05	0.98455	0.98455	0.98455	0.98453	0.98453	0.98453	0.98449	0.98449	0.98449	0.073037	0.073037	0.073037	0.053334	0.053334	0.053334	0.053334	0.053334	0.053334
0.05	0.98494	0.98494	0.98494	0.98492	0.98492	0.98492	0.98487	0.98487	0.98487	0.07302	0.07302	0.07302	0.05333	0.05333	0.05333	0.05333	0.05333	0.05333
0.05	0.98489	0.98489	0.98489	0.98487	0.98487	0.98487	0.98483	0.98483	0.98483	0.072999	0.072999	0.072999	0.053325	0.053325	0.053325	0.053325	0.053325	0.053325
0.05	0.98522	0.98522	0.98522	0.9852	0.9852	0.9852	0.98515	0.98515	0.98515	0.072972	0.072972	0.072972	0.053319	0.053319	0.053319	0.053319	0.053319	0.053319
0.05	0.98525	0.98525	0.98525	0.98523	0.98523	0.98523	0.98519	0.98519	0.98519	0.072941	0.072941	0.072941	0.053312	0.053312	0.053312	0.053312	0.053312	0.053312
0.05	0.9854	0.9854	0.9854	0.98538	0.98538	0.98538	0.98534	0.98534	0.98534	0.072903	0.072903	0.072903	0.053303	0.053303	0.053303	0.053303	0.053303	0.053303
0.05	0.98533	0.98533	0.98533	0.98531	0.98531	0.98531	0.98527	0.98527	0.98527	0.07286	0.07286	0.07286	0.053293	0.053293	0.053293	0.053293	0.053293	0.053293
0.05	0.98539	0.98539	0.98539	0.98537	0.98537	0.98537	0.98533	0.98533	0.98533	0.07281	0.07281	0.07281	0.053281	0.053281	0.053281	0.053281	0.053281	0.053281
0.05	0.9855	0.9855	0.9855	0.98548	0.98548	0.98548	0.98544	0.98544	0.98544	0.072755	0.072755	0.072755	0.053267	0.053267	0.053267	0.053267	0.053267	0.053267
0.05	0.98552	0.98552	0.98552	0.9855	0.9855	0.9855	0.98546	0.98546	0.98546	0.072694	0.072694	0.072694	0.053252	0.053252	0.053252	0.053252	0.053252	0.053252
0.05	0.98545	0.98545	0.98545	0.98543	0.98543	0.98543	0.98539	0.98539	0.98539	0.072627	0.072627	0.072627	0.053235	0.053235	0.053235	0.053235	0.053235	0.053235
0.05	0.9856	0.9856	0.9856	0.98558	0.98558	0.98558	0.98554	0.98554	0.98554	0.072554	0.072554	0.072554	0.053217	0.053217	0.053217	0.053217	0.053217	0.053217
0.05	0.98556	0.98556	0.98556	0.98554	0.98554	0.98554	0.9855	0.9855	0.9855	0.072473	0.072473	0.072473	0.053199	0.053199	0.053199	0.053199	0.053199	0.053199
0.05	0.98551	0.98551	0.98551	0.98549	0.98549	0.98549	0.98545	0.98545	0.98545	0.072385	0.072385	0.072385	0.053179	0.053179	0.053179	0.053179	0.053179	0.053179
0.05	0.98566	0.98566	0.98566	0.98564	0.98564	0.98564	0.9856	0.9856	0.9856	0.072289	0.072289	0.072289	0.05316	0.05316	0.05316	0.05316	0.05316	0.05316
0.05	0.98557	0.98557	0.98557	0.98555	0.98555	0.98555	0.98551	0.98551	0.98551	0.072184	0.072184	0.072184	0.05314	0.05314	0.05314	0.05314	0.05314	0.05314
0.05	0.98559	0.98559	0.98559	0.98557	0.98557	0.98557	0.98553	0.98553	0.98553	0.072072	0.072072	0.072072	0.053121	0.053121	0.053121	0.053121	0.053121	0.053121
0.05	0.98569	0.98569	0.98569	0.98567	0.98567	0.98567	0.98563	0.98563	0.98563	0.071952	0.071952	0.071952	0.053101	0.053101	0.053101	0.053101	0.053101	0.053101
0.05	0.98565	0.98565	0.98565	0.98563	0.98563	0.98563	0.98559	0.98559	0.98559	0.071825	0.071825	0.071825	0.053082	0.053082	0.053082	0.053082	0.053082	0.053082
0.05	0.98554	0.98554	0.98554	0.98552	0.98552	0.98552	0.98548	0.98548	0.98548	0.071692	0.071692	0.071692	0.053064	0.053064	0.053064	0.053064	0.053064	0.053064
0.05	0.98565	0.98565	0.98565	0.98563	0.98563	0.98563	0.98559	0.98559	0.98559	0.071551	0.071551	0.071551	0.053045	0.053045	0.053045	0.053045	0.053045	0.053045
0.05	0.98642	0.98642	0.98642	0.9864	0.9864	0.9864	0.98637	0.98637	0.98637	0.071403	0.071403	0.071403	0.053026	0.053026	0.053026	0.053026	0.053026	0.053026
0.05	0.98511	0.98511	0.98511	0.98509	0.98509	0.98509	0.98505	0.98505	0.98505	0.071246	0.071246	0.071246	0.053007	0.053007	0.053007	0.053007	0.053007	0.053007
0.05	0.98569	0.98569	0.98569	0.98567	0.98567	0.98567	0.98563	0.98563	0.98563	0.071083	0.071083	0.071083	0.052986	0.052986	0.052986	0.052986	0.052986	0.052986
0.05	0.98564	0.98564	0.98564	0.98562	0.98562	0.98562	0.98558	0.98558	0.98558	0.070908	0.070908	0.070908	0.052965	0.052965	0.052965	0.052965	0.052965	0.052965
0.05	0.98565	0.98565	0.98565	0.98564	0.98564	0.98564	0.9856	0.9856	0.9856	0.070721	0.070721	0.070721	0.052941	0.052941	0.052941	0.052941	0.052941	0.052941
0.05	0.9856	0.9856	0.9856	0.98558	0.98558	0.98558	0.98554	0.98554	0.98554	0.070521	0.070521	0.070521	0.052915	0.052915	0.052915	0.052915	0.052915	0.052915
0.05	0.98579	0.98579	0.98579	0.98578	0.98578	0.98578	0.98574	0.98574	0.98574	0.070306	0.070306	0.070306	0.052887	0.052887	0.052887	0.052887	0.052887	0.052887
0.05	0.98565	0.98565	0.98565	0.98563	0.98563	0.98563	0.98559	0.98559	0.98559	0.070072	0.070072	0.070072	0.052855	0.052855	0.052855	0.052855	0.052855	0.052855
0.05	0.9857	0.9857	0.9857	0.98568	0.98568	0.98568	0.98564	0.98564	0.98564	0.069821	0.069821	0.069821	0.052819	0.052819	0.052819	0.052819	0.052819	0.052819
0.05	0.9856	0.9856	0.9856	0.98558	0.98558	0.98558	0.98554	0.98554	0.98554	0.069549	0.069549	0.069549	0.05278	0.05278	0.05278	0.05278	0.05278	0.05278
0.05	0.98564	0.98564	0.98564	0.98563	0.98563	0.98563	0.98559	0.98559	0.98559	0.069261	0.069261	0.069261	0.052744	0.052744	0.052744	0.052744	0.052744	0.052744
0.05	0.98577	0.98577	0.98577	0.98575	0.98575	0.98575	0.98571	0.98571	0.98571	0.068958	0.068958	0.068958	0.052715	0.052715	0.052715	0.052715	0.052715	0.052715
0.05	0.98564	0.98564	0.98564	0.98563	0.98563	0.98563	0.98559	0.98559	0.98559	0.068641	0.068641	0.068641	0.052691	0.052691	0.052691	0.052691	0.052691	0.052691
0.05	0.98562	0.98562	0.98562	0.98561	0.98561	0.98561	0.98557	0.98557	0.98557	0.068316	0.068316	0.068316	0.052669	0.052669	0.052669	0.052669	0.052669	0.052669
0.05	0.98572	0.98572	0.98572	0.9857	0.9857	0.9857	0.98567	0.98567	0.98567	0.067983	0.067983	0.067983	0.052647	0.052647	0.052647	0.052647	0.052647	0.052647
0.05	0.98573	0.98573	0.98573	0.98571	0.98571	0.98571	0.98568	0.98568	0.98568	0.06764	0.06764	0.06764	0.05262	0.05262	0.05262	0.05262	0.05262	0.05262
0.05	0.98576	0.98576	0.98576	0.98574	0.98574	0.98574	0.9857	0.9857	0.9857	0.067291	0.067291	0.067291	0.052586	0.052586	0.052586	0.052586	0.052586	0.052586
0.05	0.90111	0.90111	0.90111	0.98555	0.98555	0.98555	0.98551	0.98551	0.98551	0.06693	0.06693	0.06693	0.052557	0.052557	0.052557	0.052557	0.052557	0.052557
0.05	0.52542	0.52542	0.52542	0.98566	0.98566	0.98566	0.98562	0.98562	0.98562	0.066558	0.066558	0.066558	0.052539	0.052539	0.052539	0.052539	0.052539	0.052539
0.05	0.47879	0.47879	0.47879	0.98566	0.98566	0.98566	0.98559	0.98559	0.98559	0.066171	0.066171	0.066171	0.052522	0.052522	0.052522	0.052522	0.052522	0.052522
0.05	0.46292	0.46292	0.46292	0.98624	0.98624	0.98624	0.93663	0.93663	0.93663	0.065789	0.065789	0.065789	0.052509	0.052509	0.052509	0.052509	0.052509	0.052509
0.05	0.45182	0.45182	0.45182	0.69527	0.69527	0.69527	0.6225	0.6225	0.6225	0.06553	0.06553	0.06553	0.052498	0.052498	0.052498	0.052498	0.052498	0.052498
0.05	0.44237	0.44237	0.44237	0.49231	0.49231	0.49231	0.53083	0.53083	0.53083	0.06529	0.06529	0.06529	0.052487	0.052487	0.052487	0.052487	0.052487	0.052487
0.05	0.43363	0.43363	0.43363	0.46983	0.46983	0.46983	0.49498	0.49498	0.49498	0.06509	0.06509	0.06509	0.052478	0.052478	0.052478	0.052478	0.052478	0.052478
0.05	0.42522	0.42522	0.42522	0.457	0.457	0.457	0.47895	0.47895	0.47895	0.064901	0.064901	0.064901	0.052467	0.052467	0.052467	0.052467	0.052467	0.052467
0.05	0.41696	0.41696	0.41696	0.4469	0.4469	0.4469	0.47143	0.47143	0.47143	0.064707	0.064707	0.064707	0.052456	0.052456	0.052456	0.052456	0.052456	0.052456
0.05	0.40876	0.40876	0.40876	0.43791	0.43791	0.43791	0.46732	0.46732	0.46732	0.064501	0.064501	0.064501	0.052444	0.052444	0.052444	0.052444	0.052444	0.052444
0.05	0.40059	0.40059	0.40059	0.42944	0.42944	0.42944	0.46447	0.46447	0.46447	0.064279	0.064279	0.064279	0.052432	0.052432	0.052432	0.052432	0.052432	0.052432
0.05	0.39243	0.39243	0.39243	0.42122	0.42122	0.42122	0.46213	0.46213	0.46213	0.064038	0.064038	0.064038	0.052423	0.052423	0.052423	0.052423	0.052423	0.052423
0.05	0.38427	0.38427	0.38427	0.41315	0.41315	0.41315	0.45992	0.45992	0.45992	0.063776	0.063776	0.063776	0.052416	0.052416	0.052416	0.052416	0.052416	0.052416
0.05	0.37613	0.37613	0.37613	0.40517	0.40517	0.40517	0.45774	0.45774	0.45774	0.063491	0.063491	0.063491	0.05241	0.05241	0.05241	0.05241	0.05241	0.05241
0.05	0.36801	0.36801	0.36801	0.3973	0.3973	0.3973	0.45543	0.45543	0.45543	0.063181	0.063181	0.063181	0.052406	0.052406	0.052406	0.052406	0.052406	0.052406
0.05	0.35993	0.35993	0.35993	0.38955	0.38955	0.38955	0.4528	0.4528	0.4528	0.062844	0.062844	0.062844	0.052404	0.052404	0.052404	0.052404	0.052404	0.052404
0.05	0.35191	0.35191	0.35191	0.38197	0.38197	0.38197	0.44964	0.44964	0.44964	0.062479	0.062479	0.062479	0.052404	0.052404	0.052404	0.052404	0.052404	0.052404
0.05	0.34396	0.34396	0.34396	0.37463	0.37463	0.37463	0.44562	0.44562	0.44562	0.062087	0.062087	0.062087	0.052404	0.052404	0.052404	0.052404	0.052404	0.052404
0.05	0.33612	0.33612	0.33612	0.36759	0.36759	0.36759	0.44029	0.44029	0.44029	0.06167	0.06167	0.06167	0.052404	0.052404	0.052404	0.052404	0.052404	0.052404
0.05	0.32842	0.32842	0.32842	0.36094	0.36094	0.36094	0.43305	0.43305	0.43305	0.061233	0.061233	0.061233	0.052404	0.052404	0.052404	0.052404	0.052404	0.052404
0.05	0.32089	0.32089	0.32089	0.35477	0.35477	0.35477	0.42319	0.42319	0.42319	0.060784	0.060784	0.060784	0.052403	0.052403	0.052403	0.052403	0.052403	0.052403
0.05	0.31357	0.31357	0.31357	0.34916	0.34916	0.34916	0.40959	0.40959	0.40959	0.060333	0.060333	0.060333	0.052403	0.052403	0.052403	0.052403	0.052403	0.052403
0.05	0.3065	0.3065	0.3065	0.34421	0.34421	0.34421	0.38471	0.38471	0.38471	0.059895	0.059895	0.059895	0.052403	0.052403	0.052403	0.052403	0.052403	0.052403
0.05	0.29969	0.29969	0.29969	0.33995	0.33995	0.33995	0.32052	0.32052	0.32052	0.059482	0.059482	0.059482	0.052404	0.052404	0.052404	0.052404	0.052404	0.052404
0.05	0.29315	0.29315	0.29315	0.33638	0.33638	0.33638	0.22541	0.22541	0.22541	0.059108	0.059108	0.059108	0.052404	0.052404	0.052404	0.052404	0.052404	0.052404
0.05	0.28689	0.28689	0.28689	0.33342	0.33342	0.33342	0.13202	0.13202	0.13202	0.058789	0.058789	0.058789	0.052405	0.052405	0.052405	0.052405	0.052405	0.052405
0.05	0.28093	0.28093	0.28093	0.33099	0.33099	0.33099	0.089841	0.089841	0.089841	0.05853	0.05853	0.05853	0.052406	0.052406	0.052406	0.052406	0.052406	0.052406
0.05	0.27542	0.27542	0.27542	0.32911	0.32911	0.32911	0.074552	0.074552	0.074552	0.058328	0.058328	0.058328	0.052407	0.052407	0.052407	0.052407	0.052407	0.052407
0.05	0.26985	0.26985	0.26985	0.32781	0.32781	0.32781	0.067838	0.067838	0.067838	0.058124	0.058124	0.058124	0.052263	0.052263	0.052263	0.052263	0.052263	0.052263
0.05	0.26124	0.26124	0.26124	0.32587	0.32587	0.32587	0.064182	0.064182	0.064182	0.057547	0.057547	0.057547	0.052036	0.052036	0.052036	0.052036	0.052036	0.052036
0.05	0.24543	0.24543	0.24543	0.32132	0.32132	0.32132	0.062711	0.062711	0.062711	0.05744	0.05744	0.05744	0.051969	0.051969	0.051969	0.051969	0.051969	0.051969
0.05	0.20781	0.20781	0.20781	0.31351	0.31351	0.31351	0.061881	0.061881	0.061881	0.05724	0.05724	0.05724	0.051991	0.051991	0.051991	0.051991	0.051991	0.051991
0.05	0.0035407	FALSE	0	0.30174	0.30174	0.30174	0.061025	0.061025	0.061025	0.056797	0.056797	0.056797	0.051892	0.051892	0.051892	0.051892	0.051892	0.051892
0.05	0	FALSE	0	0.28638	0.28638	0.28638	0.060131	0.060131	0.060131	0.056086	0.056086	0.056086	0.051648	0.051648	0.051648	0.051648	0.051648	0.051648
0.05	0	FALSE	0	0.24509	0.24509	0.24509	0.057118	0.057118	0.057118	0.054358	0.054358	0.054358	0.050526	0.050526	0.050526	0.050526	0.050526	0.050526
0.05	0	FALSE	0	0.050689	0.050689	0.050689	0.045806	FALSE	0	0.033129	FALSE	0	0	FALSE	0	0	FALSE	0
0.05	0	FALSE	0	0	FALSE	0	0	FALSE	0	0	FALSE	0	0	FALSE	0	0	FALSE	0
0.05	0	FALSE	0	0	FALSE	0	0	FALSE	0	0	FALSE	0	0	FALSE	0	0	FALSE	0
0.05	0	FALSE	0	0	FALSE	0	0	FALSE	0	0	FALSE	0	0	FALSE	0	0	FALSE	0
0.05	0	FALSE	0	0	FALSE	0	0	FALSE	0	0	FALSE	0	0	FALSE	0	0	FALSE	0
0.05	0	FALSE	0	0	FALSE	0	0	FALSE	0	0	FALSE	0	0	FALSE	0	0	FALSE	0
0.05	0	FALSE	0	0	FALSE	0	0	FALSE	0	0	FALSE	0	0	FALSE	0	0	FALSE	0
0.05	0	FALSE	0	0	FALSE	0	0	FALSE	0	0	FALSE	0	0	FALSE	0	0	FALSE	0
0.05	0	FALSE	0	0	FALSE	0	0	FALSE	0	0	FALSE	0	0	FALSE	0	0	FALSE	0
0.05	0	FALSE	0	0	FALSE	0	0	FALSE	0	0	FALSE	0	0	FALSE	0	0	FALSE	0
0.05	0	FALSE	0	0	FALSE	0	0	FALSE	0	0	FALSE	0	0	FALSE	0	0	FALSE	0
0.05	0	FALSE	0	0	FALSE	0	0	FALSE	0	0	FALSE	0	0	FALSE	0	0	FALSE	0
0.05	0	FALSE	0	0	FALSE	0	0	FALSE	0	0	FALSE	0	0	FALSE	0	0	FALSE	0
0.05	0	FALSE	0	0	FALSE	0	0	FALSE	0	0	FALSE	0	0	FALSE	0	0	FALSE	0
0.05	0	FALSE	0	0	FALSE	0	0	FALSE	0	0	FALSE	0	0	FALSE	0	0	FALSE	0
0.05	0	FALSE	0	0	FALSE	0	0	FALSE	0	0	FALSE	0	0	FALSE	0	0	FALSE	0
0.05	0	FALSE	0	0	FALSE	0	0	FALSE	0	0	FALSE	0	0	FALSE	0	0	FALSE	0
0.05	0	FALSE	0	0	FALSE	0	0	FALSE	0	0	FALSE	0	0	FALSE	0	0	FALSE	0
0.05	0	FALSE	0	0	FALSE	0	0	FALSE	0	0	FALSE	0	0	FALSE	0	0	FALSE	0
0.05	0	FALSE	0	0	FALSE	0	0	FALSE	0	0	FALSE	0	0	FALSE	0	0	FALSE	0
0.05	0	FALSE	0	0	FALSE	0	0	FALSE	0	0	FALSE	0	0	FALSE	0	0	FALSE	0
0.05	0	FALSE	0	0	FALSE	0	0	FALSE	0	0	FALSE	0	0	FALSE	0	0	FALSE	0
0.05	0	FALSE	0	0	FALSE	0	0	FALSE	0	0	FALSE	0	0	FALSE	0	0	FALSE	0
0.05	0	FALSE	0	0	FALSE	0	0	FALSE	0	0	FALSE	0	0	FALSE	0	0	FALSE	0
0.05	0.97617	0.97617	0.97617	0.97613	0.97613	0.97613	0.92621	0.92621	0.92621	0.059258	0.059258	0.059258	0.053062	0.053062	0.053062	0.053062	0.053062	0.053062
0.05	0.98296	0.98296	0.98296	0.98293	0.98293	0.98293	0.93281	0.93281	0.93281	0.060656	0.060656	0.060656	0.053061	0.053061	0.053061	0.053061	0.053061	0.053061
0.05	0.98402	0.98402	0.98402	0.984	0.984	0.984	0.93381	0.93381	0.93381	0.060708	0.060708	0.060708	0.05306	0.05306	0.05306	0.05306	0.05306	0.05306
0.05	0.98454	0.98454	0.98454	0.98452	0.98452	0.98452	0.93423	0.93423	0.93423	0.060705	0.060705	0.060705	0.053057	0.053057	0.053057	0.053057	0.053057	0.053057
0.05	0.98491	0.98491	0.98491	0.98489	0.98489	0.98489	0.93445	0.93445	0.93445	0.060702	0.060702	0.060702	0.053053	0.053053	0.053053	0.053053	0.053053	0.053053
0.05	0.98494	0.98494	0.98494	0.98492	0.98492	0.98492	0.93426	0.93426	0.93426	0.060696	0.060696	0.060696	0.053048	0.053048	0.053048	0.053048	0.053048	0.053048
0.05	0.98521	0.98521	0.98521	0.98519	0.98519	0.98519	0.9342	0.9342	0.9342	0.060689	0.060689	0.060689	0.053042	0.053042	0.053042	0.053042	0.053042	0.053042
0.05	0.98521	0.98521	0.98521	0.98519	0.98519	0.98519	0.9337	0.9337	0.9337	0.06068	0.06068	0.06068	0.053034	0.053034	0.053034	0.053034	0.053034	0.053034
0.05	0.98544	0.98544	0.98544	0.98543	0.98543	0.98543	0.93317	0.93317	0.93317	0.06067	0.06067	0.06067	0.053025	0.053025	0.053025	0.053025	0.053025	0.053025
0.05	0.98529	0.98529	0.98529	0.98527	0.98527	0.98527	0.93186	0.93186	0.93186	0.060658	0.060658	0.060658	0.053014	0.053014	0.053014	0.053014	0.053014	0.053014
0.05	0.98533	0.98533	0.98533	0.98531	0.98531	0.98531	0.93008	0.93008	0.93008	0.060645	0.060645	0.060645	0.053001	0.053001	0.053001	0.053001	0.053001	0.053001
0.05	0.9855	0.9855	0.9855	0.98548	0.98548	0.98548	0.9276	0.9276	0.9276	0.06063	0.06063	0.06063	0.052987	0.052987	0.052987	0.052987	0.052987	0.052987
0.05	0.98554	0.98554	0.98554	0.98552	0.98552	0.98552	0.92438	0.92438	0.92438	0.060614	0.060614	0.060614	0.05297	0.05297	0.05297	0.05297	0.05297	0.05297
0.05	0.98545	0.98545	0.98545	0.98544	0.98544	0.98544	0.92092	0.92092	0.92092	0.060597	0.060597	0.060597	0.052953	0.052953	0.052953	0.052953	0.052953	0.052953
0.05	0.98558	0.98558	0.98558	0.98556	0.98556	0.98556	0.91761	0.91761	0.91761	0.060578	0.060578	0.060578	0.052934	0.052934	0.052934	0.052934	0.052934	0.052934
0.05	0.98559	0.98559	0.98559	0.98557	0.98557	0.98557	0.91346	0.91346	0.91346	0.060558	0.060558	0.060558	0.052914	0.052914	0.052914	0.052914	0.052914	0.052914
0.05	0.98548	0.98548	0.98548	0.98547	0.98547	0.98547	0.90871	0.90871	0.90871	0.060536	0.060536	0.060536	0.052893	0.052893	0.052893	0.052893	0.052893	0.052893
0.05	0.98565	0.98565	0.98565	0.98563	0.98563	0.98563	0.90387	0.90387	0.90387	0.060512	0.060512	0.060512	0.052872	0.052872	0.052872	0.052872	0.052872	0.052872
0.05	0.98557	0.98557	0.98557	0.98556	0.98556	0.98556	0.89865	0.89865	0.89865	0.060486	0.060486	0.060486	0.052851	0.052851	0.052851	0.052851	0.052851	0.052851
0.05	0.9856	0.9856	0.9856	0.98558	0.98558	0.98558	0.89325	0.89325	0.89325	0.060459	0.060459	0.060459	0.052831	0.052831	0.052831	0.052831	0.052831	0.052831
0.05	0.98563	0.98563	0.98563	0.98562	0.98562	0.98562	0.88771	0.88771	0.88771	0.060429	0.060429	0.060429	0.052811	0.052811	0.052811	0.052811	0.052811	0.052811
0.05	0.9857	0.9857	0.9857	0.98568	0.98568	0.98568	0.88225	0.88225	0.88225	0.060398	0.060398	0.060398	0.052792	0.052792	0.052792	0.052792	0.052792	0.052792
0.05	0.98556	0.98556	0.98556	0.98554	0.98554	0.98554	0.87639	0.87639	0.87639	0.060364	0.060364	0.060364	0.052773	0.052773	0.052773	0.052773	0.052773	0.052773
0.05	0.98566	0.98566	0.98566	0.98564	0.98564	0.98564	0.87056	0.87056	0.87056	0.060327	0.060327	0.060327	0.052755	0.052755	0.052755	0.052755	0.052755	0.052755
0.05	0.98652	0.98652	0.98652	0.9865	0.9865	0.9865	0.86528	0.86528	0.86528	0.060289	0.060289	0.060289	0.052737	0.052737	0.052737	0.052737	0.052737	0.052737
0.05	0.98501	0.98501	0.98501	0.98499	0.98499	0.98499	0.85839	0.85839	0.85839	0.06025	0.06025	0.06025	0.052719	0.052719	0.052719	0.052719	0.052719	0.052719
0.05	0.98554	0.98554	0.98554	0.98553	0.98553	0.98553	0.85264	0.85264	0.85264	0.060212	0.060212	0.060212	0.052701	0.052701	0.052701	0.052701	0.052701	0.052701
0.05	0.98574	0.98574	0.98574	0.98572	0.98572	0.98572	0.84677	0.84677	0.84677	0.060174	0.060174	0.060174	0.052682	0.052682	0.052682	0.052682	0.052682	0.052682
0.05	0.98563	0.98563	0.98563	0.98561	0.98561	0.98561	0.84064	0.84064	0.84064	0.060138	0.060138	0.060138	0.052662	0.052662	0.052662	0.052662	0.052662	0.052662
0.05	0.98561	0.98561	0.98561	0.9856	0.9856	0.9856	0.83452	0.83452	0.83452	0.060104	0.060104	0.060104	0.052641	0.052641	0.052641	0.052641	0.052641	0.052641
0.05	0.98576	0.98576	0.98576	0.98574	0.98574	0.98574	0.82849	0.82849	0.82849	0.06007	0.06007	0.06007	0.052618	0.052618	0.052618	0.052618	0.052618	0.052618
0.05	0.98559	0.98559	0.98559	0.98558	0.98558	0.98558	0.8222	0.8222	0.8222	0.060036	0.060036	0.060036	0.052591	0.052591	0.052591	0.052591	0.052591	0.052591
0.05	0.98573	0.98573	0.98573	0.98572	0.98572	0.98572	0.81594	0.81594	0.81594	0.060001	0.060001	0.060001	0.052559	0.052559	0.052559	0.052559	0.052559	0.052559
0.05	0.98569	0.98569	0.98569	0.98567	0.98567	0.98567	0.80918	0.80918	0.80918	0.059964	0.059964	0.059964	0.052524	0.052524	0.052524	0.052524	0.052524	0.052524
0.05	0.98558	0.98558	0.98558	0.98556	0.98556	0.98556	0.8023	0.8023	0.8023	0.059924	0.059924	0.059924	0.05249	0.05249	0.05249	0.05249	0.05249	0.05249
0.05	0.98579	0.98579	0.98579	0.98577	0.98577	0.98577	0.7944	0.7944	0.7944	0.059881	0.059881	0.059881	0.052461	0.052461	0.052461	0.052461	0.052461	0.052461
0.05	0.98563	0.98563	0.98563	0.98561	0.98561	0.98561	0.78583	0.78583	0.78583	0.059842	0.059842	0.059842	0.052437	0.052437	0.052437	0.052437	0.052437	0.052437
0.05	0.98562	0.98562	0.98562	0.98561	0.98561	0.98561	0.77563	0.77563	0.77563	0.059812	0.059812	0.059812	0.052418	0.052418	0.052418	0.052418	0.052418	0.052418
0.05	0.98581	0.98581	0.98581	0.98579	0.98579	0.98579	0.76359	0.76359	0.76359	0.059787	0.059787	0.059787	0.0524	0.0524	0.0524	0.0524	0.0524	0.0524
0.05	0.98561	0.98561	0.98561	0.98559	0.98559	0.98559	0.74901	0.74901	0.74901	0.059762	0.059762	0.059762	0.05238	0.05238	0.05238	0.05238	0.05238	0.05238
0.05	0.98585	0.98585	0.98585	0.98583	0.98583	0.98583	0.73068	0.73068	0.73068	0.059733	0.059733	0.059733	0.052358	0.052358	0.052358	0.052358	0.052358	0.052358
0.05	0.92577	0.92577	0.92577	0.98548	0.98548	0.98548	0.70915	0.70915	0.70915	0.059702	0.059702	0.059702	0.052336	0.052336	0.052336	0.052336	0.052336	0.052336
0.05	0.53419	0.53419	0.53419	0.98575	0.98575	0.98575	0.68317	0.68317	0.68317	0.059668	0.059668	0.059668	0.052319	0.052319	0.052319	0.052319	0.052319	0.052319
0.05	0.48002	0.48002	0.48002	0.98563	0.98563	0.98563	0.65509	0.65509	0.65509	0.059633	0.059633	0.059633	0.052303	0.052303	0.052303	0.052303	0.052303	0.052303
0.05	0.46353	0.46353	0.46353	0.98591	0.98591	0.98591	0.62371	0.62371	0.62371	0.059598	0.059598	0.059598	0.052291	0.052291	0.052291	0.052291	0.052291	0.052291
0.05	0.45226	0.45226	0.45226	0.72725	0.72725	0.72725	0.56951	0.56951	0.56951	0.059564	0.059564	0.059564	0.052279	0.052279	0.052279	0.052279	0.052279	0.052279
0.05	0.44274	0.44274	0.44274	0.49488	0.49488	0.49488	0.52454	0.52454	0.52454	0.059511	0.059511	0.059511	0.052268	0.052268	0.052268	0.052268	0.052268	0.052268
0.05	0.43398	0.43398	0.43398	0.47065	0.47065	0.47065	0.48097	0.48097	0.48097	0.059449	0.059449	0.059449	0.052257	0.052257	0.052257	0.052257	0.052257	0.052257
0.05	0.42556	0.42556	0.42556	0.45751	0.45751	0.45751	0.45734	0.45734	0.45734	0.059383	0.059383	0.059383	0.052247	0.052247	0.052247	0.052247	0.052247	0.052247
0.05	0.41729	0.41729	0.41729	0.44729	0.44729	0.44729	0.44325	0.44325	0.44325	0.059312	0.059312	0.059312	0.052236	0.052236	0.052236	0.052236	0.052236	0.052236
0.05	0.40909	0.40909	0.40909	0.43824	0.43824	0.43824	0.4329	0.4329	0.4329	0.059234	0.059234	0.059234	0.052222	0.052222	0.052222	0.052222	0.052222	0.052222
0.05	0.40091	0.40091	0.40091	0.42971	0.42971	0.42971	0.42341	0.42341	0.42341	0.05915	0.05915	0.05915	0.052207	0.052207	0.052207	0.052207	0.052207	0.052207
0.05	0.39274	0.39274	0.39274	0.42143	0.42143	0.42143	0.41315	0.41315	0.41315	0.059059	0.059059	0.059059	0.052195	0.052195	0.052195	0.052195	0.052195	0.052195
0.05	0.38456	0.38456	0.38456	0.41326	0.41326	0.41326	0.39431	0.39431	0.39431	0.05896	0.05896	0.05896	0.052186	0.052186	0.052186	0.052186	0.052186	0.052186
0.05	0.37638	0.37638	0.37638	0.40515	0.40515	0.40515	0.37091	0.37091	0.37091	0.058855	0.058855	0.058855	0.052178	0.052178	0.052178	0.052178	0.052178	0.052178
0.05	0.3682	0.3682	0.3682	0.39708	0.39708	0.39708	0.34157	0.34157	0.34157	0.058741	0.058741	0.058741	0.052172	0.052172	0.052172	0.052172	0.052172	0.052172
0.05	0.36002	0.36002	0.36002	0.38905	0.38905	0.38905	0.30499	0.30499	0.30499	0.058621	0.058621	0.058621	0.052169	0.052169	0.052169	0.052169	0.052169	0.052169
0.05	0.35185	0.35185	0.35185	0.38109	0.38109	0.38109	0.25983	0.25983	0.25983	0.058493	0.058493	0.058493	0.052169	0.052169	0.052169	0.052169	0.052169	0.052169
0.05	0.3437	0.3437	0.3437	0.37325	0.37325	0.37325	0.20678	0.20678	0.20678	0.058361	0.058361	0.058361	0.05217	0.05217	0.05217	0.05217	0.05217	0.05217
0.05	0.33559	0.33559	0.33559	0.36558	0.36558	0.36558	0.15527	0.15527	0.15527	0.058226	0.058226	0.058226	0.05217	0.05217	0.05217	0.05217	0.05217	0.05217
0.05	0.32752	0.32752	0.32752	0.35816	0.35816	0.35816	0.11809	0.11809	0.11809	0.058091	0.058091	0.058091	0.05217	0.05217	0.05217	0.05217	0.05217	0.05217
0.05	0.31952	0.31952	0.31952	0.35106	0.35106	0.35106	0.095885	0.095885	0.095885	0.057957	0.057957	0.057957	0.05217	0.05217	0.05217	0.05217	0.05217	0.05217
0.05	0.31159	0.31159	0.31159	0.34439	0.34439	0.34439	0.083044	0.083044	0.083044	0.05783	0.05783	0.05783	0.05217	0.05217	0.05217	0.05217	0.05217	0.05217
0.05	0.30377	0.30377	0.30377	0.33825	0.33825	0.33825	0.075299	0.075299	0.075299	0.057711	0.057711	0.057711	0.05217	0.05217	0.05217	0.05217	0.05217	0.05217
0.05	0.29606	0.29606	0.29606	0.3327	0.3327	0.3327	0.070386	0.070386	0.070386	0.057606	0.057606	0.057606	0.05217	0.05217	0.05217	0.05217	0.05217	0.05217
0.05	0.28844	0.28844	0.28844	0.32775	0.32775	0.32775	0.067009	0.067009	0.067009	0.057517	0.057517	0.057517	0.052171	0.052171	0.052171	0.052171	0.052171	0.052171
0.05	0.2809	0.2809	0.2809	0.32333	0.32333	0.32333	0.064639	0.064639	0.064639	0.057445	0.057445	0.057445	0.052172	0.052172	0.052172	0.052172	0.052172	0.052172
0.05	0.27353	0.27353	0.27353	0.31929	0.31929	0.31929	0.063098	0.063098	0.063098	0.057387	0.057387	0.057387	0.052173	0.052173	0.052173	0.052173	0.052173	0.052173
0.05	0.26695	0.26695	0.26695	0.31592	0.31592	0.31592	0.062165	0.062165	0.062165	0.057335	0.057335	0.057335	0.052173	0.052173	0.052173	0.052173	0.052173	0.052173
0.05	0.26125	0.26125	0.26125	0.31461	0.31461	0.31461	0.061509	0.061509	0.061509	0.057224	0.057224	0.057224	0.051993	0.051993	0.051993	0.051993	0.051993	0.051993
0.05	0.25245	0.25245	0.25245	0.31397	0.31397	0.31397	0.06057	0.06057	0.06057	0.056568	0.056568	0.056568	0.051714	0.051714	0.051714	0.051714	0.051714	0.051714
0.05	0.23473	0.23473	0.23473	0.31024	0.31024	0.31024	0.0604	0.0604	0.0604	0.056429	0.056429	0.056429	0.051653	0.051653	0.051653	0.051653	0.051653	0.051653
0.05	0.17472	0.17472	0.17472	0.30213	0.30213	0.30213	0.060046	0.060046	0.060046	0.056225	0.056225	0.056225	0.051676	0.051676	0.051676	0.051676	0.051676	0.051676
0.05	0	FALSE	0	0.28497	0.28497	0.28497	0.059222	0.059222	0.059222	0.055705	0.055705	0.055705	0.051525	0.051525	0.051525	0.051525	0.051525	0.051525
0.05	0	FALSE	0	0.26546	0.26546	0.26546	0.058236	0.058236	0.058236	0.054638	0.054638	0.054638	0.051241	0.051241	0.051241	0.051241	0.051241	0.051241
0.05	0	FALSE	0	0.17098	0.17098	0.17098	0.048836	FALSE	0	0.037021	FALSE	0	0.0092572	FALSE	0	0.0092572	FALSE	0
0.05	0	FALSE	0	0	FALSE	0	0	FALSE	0	0	FALSE	0	0	FALSE	0	0	FALSE	0
0.05	0	FALSE	0	0	FALSE	0	0	FALSE	0	0	FALSE	0	0	FALSE	0	0	FALSE	0
0.05	0	FALSE	0	0	FALSE	0	0	FALSE	0	0	FALSE	0	0	FALSE	0	0	FALSE	0
0.05	0	FALSE	0	0	FALSE	0	0	FALSE	0	0	FALSE	0	0	FALSE	0	0	FALSE	0
0.05	0	FALSE	0	0	FALSE	0	0	FALSE	0	0	FALSE	0	0	FALSE	0	0	FALSE	0
0.05	0	FALSE	0	0	FALSE	0	0	FALSE	0	0	FALSE	0	0	FALSE	0	0	FALSE	0
0.05	0	FALSE	0	0	FALSE	0	0	FALSE	0	0	FALSE	0	0	FALSE	0	0	FALSE	0
0.05	0	FALSE	0	0	FALSE	0	0	FALSE	0	0	FALSE	0	0	FALSE	0	0	FALSE	0
0.05	0	FALSE	0	0	FALSE	0	0	FALSE	0	0	FALSE	0	0	FALSE	0	0	FALSE	0
0.05	0	FALSE	0	0	FALSE	0	0	FALSE	0	0	FALSE	0	0	FALSE	0	0	FALSE	0
0.05	0	FALSE	0	0	FALSE	0	0	FALSE	0	0	FALSE	0	0	FALSE	0	0	FALSE	0
0.05	0	FALSE	0	0	FALSE	0	0	FALSE	0	0	FALSE	0	0	FALSE	0	0	FALSE	0
0.05	0	FALSE	0	0	FALSE	0	0	FALSE	0	0	FALSE	0	0	FALSE	0	0	FALSE	0
0.05	0	FALSE	0	0	FALSE	0	0	FALSE	0	0	FALSE	0	0	FALSE	0	0	FALSE	0
0.05	0	FALSE	0	0	FALSE	0	0	FALSE	0	0	FALSE	0	0	FALSE	0	0	FALSE	0
0.05	0	FALSE	0	0	FALSE	0	0	FALSE	0	0	FALSE	0	0	FALSE	0	0	FALSE	0
0.05	0	FALSE	0	0	FALSE	0	0	FALSE	0	0	FALSE	0	0	FALSE	0	0	FALSE	0
0.05	0	FALSE	0	0	FALSE	0	0	FALSE	0	0	FALSE	0	0	FALSE	0	0	FALSE	0
0.05	0	FALSE	0	0	FALSE	0	0	FALSE	0	0	FALSE	0	0	FALSE	0	0	FALSE	0
0.05	0	FALSE	0	0	FALSE	0	0	FALSE	0	0	FALSE	0	0	FALSE	0	0	FALSE	0
0.05	0	FALSE	0	0	FALSE	0	0	FALSE	0	0	FALSE	0	0	FALSE	0	0	FALSE	0
0.05	0	FALSE	0	0	FALSE	0	0	FALSE	0	0	FALSE	0	0	FALSE	0	0	FALSE	0
0.05	0	FALSE	0	0	FALSE	0	0	FALSE	0	0	FALSE	0	0	FALSE	0	0	FALSE	0
0.05	0	FALSE	0	0	FALSE	0	0	FALSE	0	0	FALSE	0	0	FALSE	0	0	FALSE	0
0.05	0.97614	0.97614	0.97614	0.97611	0.97611	0.97611	0.48732	0.48732	0.48732	0.057215	0.057215	0.057215	0.052758	0.052758	0.052758	0.052758	0.052758	0.052758
0.05	0.98293	0.98293	0.98293	0.98291	0.98291	0.98291	0.49068	0.49068	0.49068	0.057888	0.057888	0.057888	0.052758	0.052758	0.052758	0.052758	0.052758	0.052758
0.05	0.98401	0.98401	0.98401	0.98399	0.98399	0.98399	0.49111	0.49111	0.49111	0.058599	0.058599	0.058599	0.052756	0.052756	0.052756	0.052756	0.052756	0.052756
0.05	0.98452	0.98452	0.98452	0.9845	0.9845	0.9845	0.49116	0.49116	0.49116	0.058599	0.058599	0.058599	0.052753	0.052753	0.052753	0.052753	0.052753	0.052753
0.05	0.98484	0.98484	0.98484	0.98482	0.98482	0.98482	0.49098	0.49098	0.49098	0.0586	0.0586	0.0586	0.052749	0.052749	0.052749	0.052749	0.052749	0.052749
0.05	0.98501	0.98501	0.98501	0.98499	0.98499	0.98499	0.49055	0.49055	0.49055	0.058602	0.058602	0.058602	0.052744	0.052744	0.052744	0.052744	0.052744	0.052744
0.05	0.98522	0.98522	0.98522	0.9852	0.9852	0.9852	0.48988	0.48988	0.48988	0.058603	0.058603	0.058603	0.052738	0.052738	0.052738	0.052738	0.052738	0.052738
0.05	0.98517	0.98517	0.98517	0.98515	0.98515	0.98515	0.48873	0.48873	0.48873	0.058604	0.058604	0.058604	0.05273	0.05273	0.05273	0.05273	0.05273	0.05273
0.05	0.98541	0.98541	0.98541	0.98539	0.98539	0.98539	0.48717	0.48717	0.48717	0.058605	0.058605	0.058605	0.052721	0.052721	0.052721	0.052721	0.052721	0.052721
0.05	0.98532	0.98532	0.98532	0.9853	0.9853	0.9853	0.48467	0.48467	0.48467	0.058607	0.058607	0.058607	0.052709	0.052709	0.052709	0.052709	0.052709	0.052709
0.05	0.9855	0.9855	0.9855	0.98548	0.98548	0.98548	0.48147	0.48147	0.48147	0.058608	0.058608	0.058608	0.052696	0.052696	0.052696	0.052696	0.052696	0.052696
0.05	0.98534	0.98534	0.98534	0.98532	0.98532	0.98532	0.47799	0.47799	0.47799	0.058609	0.058609	0.058609	0.052681	0.052681	0.052681	0.052681	0.052681	0.052681
0.05	0.98555	0.98555	0.98555	0.98554	0.98554	0.98554	0.47516	0.47516	0.47516	0.058609	0.058609	0.058609	0.052664	0.052664	0.052664	0.052664	0.052664	0.052664
0.05	0.98543	0.98543	0.98543	0.98541	0.98541	0.98541	0.47234	0.47234	0.47234	0.058609	0.058609	0.058609	0.052646	0.052646	0.052646	0.052646	0.052646	0.052646
0.05	0.98559	0.98559	0.98559	0.98557	0.98557	0.98557	0.46943	0.46943	0.46943	0.058608	0.058608	0.058608	0.052625	0.052625	0.052625	0.052625	0.052625	0.052625
0.05	0.98551	0.98551	0.98551	0.98549	0.98549	0.98549	0.46398	0.46398	0.46398	0.058606	0.058606	0.058606	0.052604	0.052604	0.052604	0.052604	0.052604	0.052604
0.05	0.98553	0.98553	0.98553	0.98551	0.98551	0.98551	0.45827	0.45827	0.45827	0.058602	0.058602	0.058602	0.052581	0.052581	0.052581	0.052581	0.052581	0.052581
0.05	0.98563	0.98563	0.98563	0.98561	0.98561	0.98561	0.45244	0.45244	0.45244	0.058597	0.058597	0.058597	0.052559	0.052559	0.052559	0.052559	0.052559	0.052559
0.05	0.9856	0.9856	0.9856	0.98558	0.98558	0.98558	0.44656	0.44656	0.44656	0.058589	0.058589	0.058589	0.052536	0.052536	0.052536	0.052536	0.052536	0.052536
0.05	0.98554	0.98554	0.98554	0.98552	0.98552	0.98552	0.44066	0.44066	0.44066	0.058579	0.058579	0.058579	0.052514	0.052514	0.052514	0.052514	0.052514	0.052514
0.05	0.9857	0.9857	0.9857	0.98569	0.98569	0.98569	0.43475	0.43475	0.43475	0.058566	0.058566	0.058566	0.052493	0.052493	0.052493	0.052493	0.052493	0.052493
0.05	0.98556	0.98556	0.98556	0.98554	0.98554	0.98554	0.42886	0.42886	0.42886	0.058549	0.058549	0.058549	0.052472	0.052472	0.052472	0.052472	0.052472	0.052472
0.05	0.98562	0.98562	0.98562	0.9856	0.9856	0.9856	0.42293	0.42293	0.42293	0.058528	0.058528	0.058528	0.052453	0.052453	0.052453	0.052453	0.052453	0.052453
0.05	0.98571	0.98571	0.98571	0.9857	0.9857	0.9857	0.41696	0.41696	0.41696	0.058501	0.058501	0.058501	0.052434	0.052434	0.052434	0.052434	0.052434	0.052434
0.05	0.9861	0.9861	0.9861	0.98608	0.98608	0.98608	0.41102	0.41102	0.41102	0.05847	0.05847	0.05847	0.052416	0.052416	0.052416	0.052416	0.052416	0.052416
0.05	0.98521	0.98521	0.98521	0.98519	0.98519	0.98519	0.40521	0.40521	0.40521	0.058434	0.058434	0.058434	0.052399	0.052399	0.052399	0.052399	0.052399	0.052399
0.05	0.98563	0.98563	0.98563	0.98561	0.98561	0.98561	0.39923	0.39923	0.39923	0.058396	0.058396	0.058396	0.052382	0.052382	0.052382	0.052382	0.052382	0.052382
0.05	0.98573	0.98573	0.98573	0.98571	0.98571	0.98571	0.39333	0.39333	0.39333	0.058357	0.058357	0.058357	0.052366	0.052366	0.052366	0.052366	0.052366	0.052366
0.05	0.98562	0.98562	0.98562	0.9856	0.9856	0.9856	0.38749	0.38749	0.38749	0.058319	0.058319	0.058319	0.052349	0.052349	0.052349	0.052349	0.052349	0.052349
0.05	0.98563	0.98563	0.98563	0.98561	0.98561	0.98561	0.38166	0.38166	0.38166	0.058281	0.058281	0.058281	0.052332	0.052332	0.052332	0.052332	0.052332	0.052332
0.05	0.98576	0.98576	0.98576	0.98575	0.98575	0.98575	0.37582	0.37582	0.37582	0.058243	0.058243	0.058243	0.052313	0.052313	0.052313	0.052313	0.052313	0.052313
0.05	0.98561	0.98561	0.98561	0.98559	0.98559	0.98559	0.36996	0.36996	0.36996	0.058205	0.058205	0.058205	0.052291	0.052291	0.052291	0.052291	0.052291	0.052291
0.05	0.9856	0.9856	0.9856	0.98559	0.98559	0.98559	0.36396	0.36396	0.36396	0.058166	0.058166	0.058166	0.052266	0.052266	0.052266	0.052266	0.052266	0.052266
0.05	0.98578	0.98578	0.98578	0.98576	0.98576	0.98576	0.35768	0.35768	0.35768	0.058128	0.058128	0.058128	0.052237	0.052237	0.052237	0.052237	0.052237	0.052237
0.05	0.98557	0.98557	0.98557	0.98556	0.98556	0.98556	0.35114	0.35114	0.35114	0.05809	0.05809	0.05809	0.052206	0.052206	0.052206	0.052206	0.052206	0.052206
0.05	0.98578	0.98578	0.98578	0.98577	0.98577	0.98577	0.34395	0.34395	0.34395	0.058054	0.058054	0.058054	0.052178	0.052178	0.052178	0.052178	0.052178	0.052178
0.05	0.98561	0.98561	0.98561	0.98559	0.98559	0.98559	0.33605	0.33605	0.33605	0.058021	0.058021	0.058021	0.052154	0.052154	0.052154	0.052154	0.052154	0.052154
0.05	0.98566	0.98566	0.98566	0.98564	0.98564	0.98564	0.32664	0.32664	0.32664	0.057991	0.057991	0.057991	0.052135	0.052135	0.052135	0.052135	0.052135	0.052135
0.05	0.98569	0.98569	0.98569	0.98567	0.98567	0.98567	0.31515	0.31515	0.31515	0.057967	0.057967	0.057967	0.052119	0.052119	0.052119	0.052119	0.052119	0.052119
0.05	0.98563	0.98563	0.98563	0.98561	0.98561	0.98561	0.3007	0.3007	0.3007	0.057948	0.057948	0.057948	0.052104	0.052104	0.052104	0.052104	0.052104	0.052104
0.05	0.98586	0.98586	0.98586	0.98585	0.98585	0.98585	0.28229	0.28229	0.28229	0.057926	0.057926	0.057926	0.05209	0.05209	0.05209	0.05209	0.05209	0.05209
0.05	0.94847	0.94847	0.94847	0.98549	0.98549	0.98549	0.25934	0.25934	0.25934	0.057902	0.057902	0.057902	0.052078	0.052078	0.052078	0.052078	0.052078	0.052078
0.05	0.54438	0.54438	0.54438	0.98577	0.98577	0.98577	0.23178	0.23178	0.23178	0.057874	0.057874	0.057874	0.052067	0.052067	0.052067	0.052067	0.052067	0.052067
0.05	0.48126	0.48126	0.48126	0.98573	0.98573	0.98573	0.20137	0.20137	0.20137	0.057843	0.057843	0.057843	0.052054	0.052054	0.052054	0.052054	0.052054	0.052054
0.05	0.46415	0.46415	0.46415	0.98571	0.98571	0.98571	0.17123	0.17123	0.17123	0.057806	0.057806	0.057806	0.052043	0.052043	0.052043	0.052043	0.052043	0.052043
0.05	0.45268	0.45268	0.45268	0.75744	0.75744	0.75744	0.14559	0.14559	0.14559	0.057764	0.057764	0.057764	0.052031	0.052031	0.052031	0.052031	0.052031	0.052031
0.05	0.44309	0.44309	0.44309	0.49797	0.49797	0.49797	0.12806	0.12806	0.12806	0.057712	0.057712	0.057712	0.052021	0.052021	0.052021	0.052021	0.052021	0.052021
0.05	0.43428	0.43428	0.43428	0.47151	0.47151	0.47151	0.1167	0.1167	0.1167	0.057655	0.057655	0.057655	0.052013	0.052013	0.052013	0.052013	0.052013	0.052013
0.05	0.42584	0.42584	0.42584	0.45798	0.45798	0.45798	0.10765	0.10765	0.10765	0.057595	0.057595	0.057595	0.052003	0.052003	0.052003	0.052003	0.052003	0.052003
0.05	0.41754	0.41754	0.41754	0.44759	0.44759	0.44759	0.09999	0.09999	0.09999	0.057532	0.057532	0.057532	0.05199	0.05199	0.05199	0.05199	0.05199	0.05199
0.05	0.40931	0.40931	0.40931	0.43844	0.43844	0.43844	0.093469	0.093469	0.093469	0.057466	0.057466	0.057466	0.051975	0.051975	0.051975	0.051975	0.051975	0.051975
0.05	0.40109	0.40109	0.40109	0.42981	0.42981	0.42981	0.087924	0.087924	0.087924	0.057397	0.057397	0.057397	0.051958	0.051958	0.051958	0.051958	0.051958	0.051958
0.05	0.39285	0.39285	0.39285	0.42141	0.42141	0.42141	0.083206	0.083206	0.083206	0.057325	0.057325	0.057325	0.051943	0.051943	0.051943	0.051943	0.051943	0.051943
0.05	0.38458	0.38458	0.38458	0.4131	0.4131	0.4131	0.079214	0.079214	0.079214	0.05725	0.05725	0.05725	0.051931	0.051931	0.051931	0.051931	0.051931	0.051931
0.05	0.37628	0.37628	0.37628	0.40479	0.40479	0.40479	0.0758	0.0758	0.0758	0.057173	0.057173	0.057173	0.05192	0.05192	0.05192	0.05192	0.05192	0.05192
0.05	0.36793	0.36793	0.36793	0.39645	0.39645	0.39645	0.072896	0.072896	0.072896	0.057096	0.057096	0.057096	0.051912	0.051912	0.051912	0.051912	0.051912	0.051912
0.05	0.35953	0.35953	0.35953	0.38807	0.38807	0.38807	0.070431	0.070431	0.070431	0.057017	0.057017	0.057017	0.051907	0.051907	0.051907	0.051907	0.051907	0.051907
0.05	0.35108	0.35108	0.35108	0.37965	0.37965	0.37965	0.068334	0.068334	0.068334	0.056939	0.056939	0.056939	0.051906	0.051906	0.051906	0.051906	0.051906	0.051906
0.05	0.34257	0.34257	0.34257	0.37121	0.37121	0.37121	0.066548	0.066548	0.066548	0.056862	0.056862	0.056862	0.051908	0.051908	0.051908	0.051908	0.051908	0.051908
0.05	0.33398	0.33398	0.33398	0.36276	0.36276	0.36276	0.065042	0.065042	0.065042	0.056789	0.056789	0.056789	0.051908	0.051908	0.051908	0.051908	0.051908	0.051908
0.05	0.32531	0.32531	0.32531	0.35436	0.35436	0.35436	0.063798	0.063798	0.063798	0.056721	0.056721	0.056721	0.051908	0.051908	0.051908	0.051908	0.051908	0.051908
0.05	0.31653	0.31653	0.31653	0.34606	0.34606	0.34606	0.062799	0.062799	0.062799	0.056659	0.056659	0.056659	0.051907	0.051907	0.051907	0.051907	0.051907	0.051907
0.05	0.30763	0.30763	0.30763	0.3379	0.3379	0.3379	0.062015	0.062015	0.062015	0.056605	0.056605	0.056605	0.051907	0.051907	0.051907	0.051907	0.051907	0.051907
0.05	0.29855	0.29855	0.29855	0.32993	0.32993	0.32993	0.06141	0.06141	0.06141	0.056558	0.056558	0.056558	0.051907	0.051907	0.051907	0.051907	0.051907	0.051907
0.05	0.28924	0.28924	0.28924	0.32213	0.32213	0.32213	0.06095	0.06095	0.06095	0.05652	0.05652	0.05652	0.051908	0.051908	0.051908	0.051908	0.051908	0.051908
0.05	0.27952	0.27952	0.27952	0.31431	0.31431	0.31431	0.060604	0.060604	0.060604	0.05649	0.05649	0.05649	0.051909	0.051909	0.051909	0.051909	0.051909	0.051909
0.05	0.26919	0.26919	0.26919	0.30593	0.30593	0.30593	0.060344	0.060344	0.060344	0.056466	0.056466	0.056466	0.05191	0.05191	0.05191	0.05191	0.05191	0.05191
0.05	0.25833	0.25833	0.25833	0.29618	0.29618	0.29618	0.060143	0.060143	0.060143	0.056443	0.056443	0.056443	0.051911	0.051911	0.051911	0.051911	0.051911	0.051911
0.05	0.24942	0.24942	0.24942	0.28588	0.28588	0.28588	0.059975	0.059975	0.059975	0.056417	0.056417	0.056417	0.051911	0.051911	0.051911	0.051911	0.051911	0.051911
0.05	0.24745	0.24745	0.24745	0.28367	0.28367	0.28367	0.059697	0.059697	0.059697	0.056322	0.056322	0.056322	0.051675	0.051675	0.051675	0.051675	0.051675	0.051675
0.05	0.24089	0.24089	0.24089	0.29193	0.29193	0.29193	0.058644	0.058644	0.058644	0.055489	0.055489	0.055489	0.051295	0.051295	0.051295	0.051295	0.051295	0.051295
0.05	0.21982	0.21982	0.21982	0.29326	0.29326	0.29326	0.058602	0.058602	0.058602	0.055178	0.055178	0.055178	0.051244	0.051244	0.051244	0.051244	0.051244	0.051244
0.05	0.091725	0.091725	0.091725	0.28461	0.28461	0.28461	0.058181	0.058181	0.058181	0.054977	0.054977	0.054977	0.051265	0.051265	0.051265	0.051265	0.051265	0.051265
0.05	0	FALSE	0	0.2429	0.2429	0.2429	0.056993	0.056993	0.056993	0.054296	0.054296	0.054296	0.050709	0.050709	0.050709	0.050709	0.050709	0.050709
0.05	0	FALSE	0	0.20575	0.20575	0.20575	0.055069	0.055069	0.055069	0.045518	FALSE	0	0.010198	FALSE	0	0.010198	FALSE	0
0.05	0	FALSE	0	0.007995	FALSE	0	0	FALSE	0	0	FALSE	0	0	FALSE	0	0	FALSE	0
0.05	0	FALSE	0	0	FALSE	0	0	FALSE	0	0	FALSE	0	0	FALSE	0	0	FALSE	0
0.05	0	FALSE	0	0	FALSE	0	0	FALSE	0	0	FALSE	0	0	FALSE	0	0	FALSE	0
0.05	0	FALSE	0	0	FALSE	0	0	FALSE	0	0	FALSE	0	0	FALSE	0	0	FALSE	0
0.05	0	FALSE	0	0	FALSE	0	0	FALSE	0	0	FALSE	0	0	FALSE	0	0	FALSE	0
0.05	0	FALSE	0	0	FALSE	0	0	FALSE	0	0	FALSE	0	0	FALSE	0	0	FALSE	0
0.05	0	FALSE	0	0	FALSE	0	0	FALSE	0	0	FALSE	0	0	FALSE	0	0	FALSE	0
0.05	0	FALSE	0	0	FALSE	0	0	FALSE	0	0	FALSE	0	0	FALSE	0	0	FALSE	0
0.05	0	FALSE	0	0	FALSE	0	0	FALSE	0	0	FALSE	0	0	FALSE	0	0	FALSE	0
0.05	0	FALSE	0	0	FALSE	0	0	FALSE	0	0	FALSE	0	0	FALSE	0	0	FALSE	0
0.05	0	FALSE	0	0	FALSE	0	0	FALSE	0	0	FALSE	0	0	FALSE	0	0	FALSE	0
0.05	0	FALSE	0	0	FALSE	0	0	FALSE	0	0	FALSE	0	0	FALSE	0	0	FALSE	0
0.05	0	FALSE	0	0	FALSE	0	0	FALSE	0	0	FALSE	0	0	FALSE	0	0	FALSE	0
0.05	0	FALSE	0	0	FALSE	0	0	FALSE	0	0	FALSE	0	0	FALSE	0	0	FALSE	0
0.05	0	FALSE	0	0	FALSE	0	0	FALSE	0	0	FALSE	0	0	FALSE	0	0	FALSE	0
0.05	0	FALSE	0	0	FALSE	0	0	FALSE	0	0	FALSE	0	0	FALSE	0	0	FALSE	0
0.05	0	FALSE	0	0	FALSE	0	0	FALSE	0	0	FALSE	0	0	FALSE	0	0	FALSE	0
0.05	0	FALSE	0	0	FALSE	0	0	FALSE	0	0	FALSE	0	0	FALSE	0	0	FALSE	0
0.05	0	FALSE	0	0	FALSE	0	0	FALSE	0	0	FALSE	0	0	FALSE	0	0	FALSE	0
0.05	0	FALSE	0	0	FALSE	0	0	FALSE	0	0	FALSE	0	0	FALSE	0	0	FALSE	0
0.05	0	FALSE	0	0	FALSE	0	0	FALSE	0	0	FALSE	0	0	FALSE	0	0	FALSE	0
0.05	0	FALSE	0	0	FALSE	0	0	FALSE	0	0	FALSE	0	0	FALSE	0	0	FALSE	0
0.05	0	FALSE	0	0	FALSE	0	0	FALSE	0	0	FALSE	0	0	FALSE	0	0	FALSE	0
0.05	0	FALSE	0	0	FALSE	0	0	FALSE	0	0	FALSE	0	0	FALSE	0	0	FALSE	0
0.05	0	FALSE	0	0	FALSE	0	0	FALSE	0	0	FALSE	0	0	FALSE	0	0	FALSE	0
0.05	0.97611	0.97611	0.97611	0.97607	0.97607	0.97607	0.084516	0.084516	0.084516	0.05582	0.05582	0.05582	0.052402	0.052402	0.052402	0.052402	0.052402	0.052402
0.05	0.98291	0.98291	0.98291	0.98288	0.98288	0.98288	0.085107	0.085107	0.085107	0.056213	0.056213	0.056213	0.052401	0.052401	0.052401	0.052401	0.052401	0.052401
0.05	0.984	0.984	0.984	0.98398	0.98398	0.98398	0.085197	0.085197	0.085197	0.05715	0.05715	0.05715	0.0524	0.0524	0.0524	0.0524	0.0524	0.0524
0.05	0.98451	0.98451	0.98451	0.98449	0.98449	0.98449	0.085227	0.085227	0.085227	0.057154	0.057154	0.057154	0.052398	0.052398	0.052398	0.052398	0.052398	0.052398
0.05	0.98483	0.98483	0.98483	0.98481	0.98481	0.98481	0.085231	0.085231	0.085231	0.05716	0.05716	0.05716	0.052394	0.052394	0.052394	0.052394	0.052394	0.052394
0.05	0.985	0.985	0.985	0.98498	0.98498	0.98498	0.085213	0.085213	0.085213	0.057168	0.057168	0.057168	0.05239	0.05239	0.05239	0.05239	0.05239	0.05239
0.05	0.9852	0.9852	0.9852	0.98518	0.98518	0.98518	0.08519	0.08519	0.08519	0.057179	0.057179	0.057179	0.052384	0.052384	0.052384	0.052384	0.052384	0.052384
0.05	0.98518	0.98518	0.98518	0.98516	0.98516	0.98516	0.085127	0.085127	0.085127	0.057191	0.057191	0.057191	0.052376	0.052376	0.052376	0.052376	0.052376	0.052376
0.05	0.98529	0.98529	0.98529	0.98527	0.98527	0.98527	0.08506	0.08506	0.08506	0.057204	0.057204	0.057204	0.052368	0.052368	0.052368	0.052368	0.052368	0.052368
0.05	0.9854	0.9854	0.9854	0.98538	0.98538	0.98538	0.085842	0.085842	0.085842	0.057216	0.057216	0.057216	0.052357	0.052357	0.052357	0.052357	0.052357	0.052357
0.05	0.98546	0.98546	0.98546	0.98544	0.98544	0.98544	0.086162	0.086162	0.086162	0.057228	0.057228	0.057228	0.052344	0.052344	0.052344	0.052344	0.052344	0.052344
0.05	0.98531	0.98531	0.98531	0.98529	0.98529	0.98529	0.086031	0.086031	0.086031	0.057239	0.057239	0.057239	0.05233	0.05233	0.05233	0.05233	0.05233	0.05233
0.05	0.9856	0.9856	0.9856	0.98558	0.98558	0.98558	0.085874	0.085874	0.085874	0.057247	0.057247	0.057247	0.052313	0.052313	0.052313	0.052313	0.052313	0.052313
0.05	0.98544	0.98544	0.98544	0.98542	0.98542	0.98542	0.085689	0.085689	0.085689	0.057252	0.057252	0.057252	0.052295	0.052295	0.052295	0.052295	0.052295	0.052295
0.05	0.98558	0.98558	0.98558	0.98556	0.98556	0.98556	0.085476	0.085476	0.085476	0.057255	0.057255	0.057255	0.052274	0.052274	0.052274	0.052274	0.052274	0.052274
0.05	0.98553	0.98553	0.98553	0.98552	0.98552	0.98552	0.085236	0.085236	0.085236	0.057255	0.057255	0.057255	0.052253	0.052253	0.052253	0.052253	0.052253	0.052253
0.05	0.98553	0.98553	0.98553	0.98551	0.98551	0.98551	0.08497	0.08497	0.08497	0.057253	0.057253	0.057253	0.05223	0.05223	0.05223	0.05223	0.05223	0.05223
0.05	0.98583	0.98583	0.98583	0.98581	0.98581	0.98581	0.084676	0.084676	0.084676	0.057248	0.057248	0.057248	0.052206	0.052206	0.052206	0.052206	0.052206	0.052206
0.05	0.98542	0.98542	0.98542	0.98541	0.98541	0.98541	0.084357	0.084357	0.084357	0.057242	0.057242	0.057242	0.052183	0.052183	0.052183	0.052183	0.052183	0.052183
0.05	0.98554	0.98554	0.98554	0.98553	0.98553	0.98553	0.084012	0.084012	0.084012	0.057234	0.057234	0.057234	0.052159	0.052159	0.052159	0.052159	0.052159	0.052159
0.05	0.98566	0.98566	0.98566	0.98564	0.98564	0.98564	0.083643	0.083643	0.083643	0.057224	0.057224	0.057224	0.052136	0.052136	0.052136	0.052136	0.052136	0.052136
0.05	0.98562	0.98562	0.98562	0.9856	0.9856	0.9856	0.083252	0.083252	0.083252	0.057211	0.057211	0.057211	0.052114	0.052114	0.052114	0.052114	0.052114	0.052114
0.05	0.98557	0.98557	0.98557	0.98555	0.98555	0.98555	0.082842	0.082842	0.082842	0.057195	0.057195	0.057195	0.052093	0.052093	0.052093	0.052093	0.052093	0.052093
0.05	0.98575	0.98575	0.98575	0.98574	0.98574	0.98574	0.082415	0.082415	0.082415	0.057174	0.057174	0.057174	0.052072	0.052072	0.052072	0.052072	0.052072	0.052072
0.05	0.98569	0.98569	0.98569	0.98567	0.98567	0.98567	0.081973	0.081973	0.081973	0.057148	0.057148	0.057148	0.052053	0.052053	0.052053	0.052053	0.052053	0.052053
0.05	0.98547	0.98547	0.98547	0.98545	0.98545	0.98545	0.08152	0.08152	0.08152	0.057117	0.057117	0.057117	0.052035	0.052035	0.052035	0.052035	0.052035	0.052035
0.05	0.98574	0.98574	0.98574	0.98572	0.98572	0.98572	0.081069	0.081069	0.081069	0.057083	0.057083	0.057083	0.052019	0.052019	0.052019	0.052019	0.052019	0.052019
0.05	0.98566	0.98566	0.98566	0.98564	0.98564	0.98564	0.080619	0.080619	0.080619	0.057047	0.057047	0.057047	0.052003	0.052003	0.052003	0.052003	0.052003	0.052003
0.05	0.98564	0.98564	0.98564	0.98562	0.98562	0.98562	0.08017	0.08017	0.08017	0.057012	0.057012	0.057012	0.051987	0.051987	0.051987	0.051987	0.051987	0.051987
0.05	0.98562	0.98562	0.98562	0.98561	0.98561	0.98561	0.079726	0.079726	0.079726	0.056977	0.056977	0.056977	0.051971	0.051971	0.051971	0.051971	0.051971	0.051971
0.05	0.98563	0.98563	0.98563	0.98562	0.98562	0.98562	0.079281	0.079281	0.079281	0.05694	0.05694	0.05694	0.051955	0.051955	0.051955	0.051955	0.051955	0.051955
0.05	0.98573	0.98573	0.98573	0.98572	0.98572	0.98572	0.078827	0.078827	0.078827	0.056901	0.056901	0.056901	0.051936	0.051936	0.051936	0.051936	0.051936	0.051936
0.05	0.98562	0.98562	0.98562	0.9856	0.9856	0.9856	0.078359	0.078359	0.078359	0.056857	0.056857	0.056857	0.051915	0.051915	0.051915	0.051915	0.051915	0.051915
0.05	0.98576	0.98576	0.98576	0.98574	0.98574	0.98574	0.077868	0.077868	0.077868	0.056808	0.056808	0.056808	0.051892	0.051892	0.051892	0.051892	0.051892	0.051892
0.05	0.98555	0.98555	0.98555	0.98553	0.98553	0.98553	0.07734	0.07734	0.07734	0.056754	0.056754	0.056754	0.051868	0.051868	0.051868	0.051868	0.051868	0.051868
0.05	0.98573	0.98573	0.98573	0.98571	0.98571	0.98571	0.076769	0.076769	0.076769	0.056699	0.056699	0.056699	0.051845	0.051845	0.051845	0.051845	0.051845	0.051845
0.05	0.9856	0.9856	0.9856	0.98558	0.98558	0.98558	0.076139	0.076139	0.076139	0.056647	0.056647	0.056647	0.051824	0.051824	0.051824	0.051824	0.051824	0.051824
0.05	0.98565	0.98565	0.98565	0.98563	0.98563	0.98563	0.075446	0.075446	0.075446	0.056599	0.056599	0.056599	0.051808	0.051808	0.051808	0.051808	0.051808	0.051808
0.05	0.98565	0.98565	0.98565	0.98563	0.98563	0.98563	0.074678	0.074678	0.074678	0.056559	0.056559	0.056559	0.051794	0.051794	0.051794	0.051794	0.051794	0.051794
0.05	0.98575	0.98575	0.98575	0.98573	0.98573	0.98573	0.073832	0.073832	0.073832	0.056524	0.056524	0.056524	0.051782	0.051782	0.051782	0.051782	0.051782	0.051782
0.05	0.98569	0.98569	0.98569	0.98567	0.98567	0.98567	0.07291	0.07291	0.07291	0.056493	0.056493	0.056493	0.051773	0.051773	0.051773	0.051773	0.051773	0.051773
0.05	0.96543	0.96543	0.96543	0.98557	0.98557	0.98557	0.071914	0.071914	0.071914	0.056462	0.056462	0.056462	0.051766	0.051766	0.051766	0.051766	0.051766	0.051766
0.05	0.55654	0.55654	0.55654	0.98575	0.98575	0.98575	0.070865	0.070865	0.070865	0.056429	0.056429	0.056429	0.051761	0.051761	0.051761	0.051761	0.051761	0.051761
0.05	0.48227	0.48227	0.48227	0.98573	0.98573	0.98573	0.069774	0.069774	0.069774	0.056391	0.056391	0.056391	0.051755	0.051755	0.051755	0.051755	0.051755	0.051755
0.05	0.46442	0.46442	0.46442	0.9856	0.9856	0.9856	0.068666	0.068666	0.068666	0.056348	0.056348	0.056348	0.051747	0.051747	0.051747	0.051747	0.051747	0.051747
0.05	0.4526	0.4526	0.4526	0.77835	0.77835	0.77835	0.067622	0.067622	0.067622	0.056299	0.056299	0.056299	0.051738	0.051738	0.051738	0.051738	0.051738	0.051738
0.05	0.44272	0.44272	0.44272	0.5	0.5	0.5	0.066689	0.066689	0.066689	0.056247	0.056247	0.056247	0.051731	0.051731	0.051731	0.051731	0.051731	0.051731
0.05	0.43364	0.43364	0.43364	0.4714	0.4714	0.4714	0.065798	0.065798	0.065798	0.056193	0.056193	0.056193	0.051725	0.051725	0.051725	0.051725	0.051725	0.051725
0.05	0.42487	0.42487	0.42487	0.45714	0.45714	0.45714	0.064968	0.064968	0.064968	0.056138	0.056138	0.056138	0.051717	0.051717	0.051717	0.051717	0.051717	0.051717
0.05	0.4162	0.4162	0.4162	0.44613	0.44613	0.44613	0.064194	0.064194	0.064194	0.056084	0.056084	0.056084	0.051706	0.051706	0.051706	0.051706	0.051706	0.051706
0.05	0.40752	0.40752	0.40752	0.43632	0.43632	0.43632	0.063474	0.063474	0.063474	0.056028	0.056028	0.056028	0.051691	0.051691	0.051691	0.051691	0.051691	0.051691
0.05	0.39876	0.39876	0.39876	0.42696	0.42696	0.42696	0.06281	0.06281	0.06281	0.055972	0.055972	0.055972	0.051674	0.051674	0.051674	0.051674	0.051674	0.051674
0.05	0.38987	0.38987	0.38987	0.41773	0.41773	0.41773	0.062203	0.062203	0.062203	0.055917	0.055917	0.055917	0.051656	0.051656	0.051656	0.051656	0.051656	0.051656
0.05	0.38083	0.38083	0.38083	0.40844	0.40844	0.40844	0.061655	0.061655	0.061655	0.055862	0.055862	0.055862	0.051639	0.051639	0.051639	0.051639	0.051639	0.051639
0.05	0.3716	0.3716	0.3716	0.39899	0.39899	0.39899	0.061165	0.061165	0.061165	0.055808	0.055808	0.055808	0.051623	0.051623	0.051623	0.051623	0.051623	0.051623
0.05	0.36216	0.36216	0.36216	0.38932	0.38932	0.38932	0.060731	0.060731	0.060731	0.055756	0.055756	0.055756	0.051611	0.051611	0.051611	0.051611	0.051611	0.051611
0.05	0.35247	0.35247	0.35247	0.37937	0.37937	0.37937	0.060347	0.060347	0.060347	0.055705	0.055705	0.055705	0.051601	0.051601	0.051601	0.051601	0.051601	0.051601
0.05	0.3425	0.3425	0.3425	0.3691	0.3691	0.3691	0.060005	0.060005	0.060005	0.055656	0.055656	0.055656	0.051598	0.051598	0.051598	0.051598	0.051598	0.051598
0.05	0.33219	0.33219	0.33219	0.35846	0.35846	0.35846	0.059702	0.059702	0.059702	0.055609	0.055609	0.055609	0.0516	0.0516	0.0516	0.0516	0.0516	0.0516
0.05	0.32147	0.32147	0.32147	0.3474	0.3474	0.3474	0.059436	0.059436	0.059436	0.055566	0.055566	0.055566	0.051601	0.051601	0.051601	0.051601	0.051601	0.051601
0.05	0.31027	0.31027	0.31027	0.33584	0.33584	0.33584	0.059205	0.059205	0.059205	0.055528	0.055528	0.055528	0.0516	0.0516	0.0516	0.0516	0.0516	0.0516
0.05	0.29845	0.29845	0.29845	0.32368	0.32368	0.32368	0.059008	0.059008	0.059008	0.055496	0.055496	0.055496	0.0516	0.0516	0.0516	0.0516	0.0516	0.0516
0.05	0.28586	0.28586	0.28586	0.31074	0.31074	0.31074	0.058842	0.058842	0.058842	0.055468	0.055468	0.055468	0.0516	0.0516	0.0516	0.0516	0.0516	0.0516
0.05	0.27225	0.27225	0.27225	0.29669	0.29669	0.29669	0.058703	0.058703	0.058703	0.055445	0.055445	0.055445	0.0516	0.0516	0.0516	0.0516	0.0516	0.0516
0.05	0.25725	0.25725	0.25725	0.28088	0.28088	0.28088	0.058586	0.058586	0.058586	0.055427	0.055427	0.055427	0.051601	0.051601	0.051601	0.051601	0.051601	0.051601
0.05	0.24032	0.24032	0.24032	0.26215	0.26215	0.26215	0.05849	0.05849	0.05849	0.055413	0.055413	0.055413	0.051601	0.051601	0.051601	0.051601	0.051601	0.051601
0.05	0.22086	0.22086	0.22086	0.23887	0.23887	0.23887	0.058407	0.058407	0.058407	0.055401	0.055401	0.055401	0.051602	0.051602	0.051602	0.051602	0.051602	0.051602
0.05	0.19925	0.19925	0.19925	0.20993	0.20993	0.20993	0.058328	0.058328	0.058328	0.055389	0.055389	0.055389	0.051603	0.051603	0.051603	0.051603	0.051603	0.051603
0.05	0.18062	0.18062	0.18062	0.17867	0.17867	0.17867	0.058244	0.058244	0.058244	0.055372	0.055372	0.055372	0.051603	0.051603	0.051603	0.051603	0.051603	0.051603
0.05	0.18444	0.18444	0.18444	0.16011	0.16011	0.16011	0.058009	0.058009	0.058009	0.055287	0.055287	0.055287	0.051262	0.051262	0.051262	0.051262	0.051262	0.051262
0.05	0.19893	0.19893	0.19893	0.19402	0.19402	0.19402	0.056429	0.056429	0.056429	0.054114	0.054114	0.054114	0.04648	FALSE	0	0.04648	FALSE	0
0.05	0.17453	0.17453	0.17453	0.22465	0.22465	0.22465	0.056387	0.056387	0.056387	0.052959	0.052959	0.052959	0.040406	FALSE	0	0.040406	FALSE	0
0.05	0	FALSE	0	0.2148	0.2148	0.2148	0.055523	0.055523	0.055523	0.05295	0.05295	0.05295	0.04314	FALSE	0	0.04314	FALSE	0
0.05	0	FALSE	0	0.13848	0.13848	0.13848	0.046249	FALSE	0	0.026409	FALSE	0	0	FALSE	0	0	FALSE	0
0.05	0	FALSE	0	1.7717e-05	FALSE	0	0	FALSE	0	0	FALSE	0	0	FALSE	0	0	FALSE	0
0.05	0	FALSE	0	0	FALSE	0	0	FALSE	0	0	FALSE	0	0	FALSE	0	0	FALSE	0
0.05	0	FALSE	0	0	FALSE	0	0	FALSE	0	0	FALSE	0	0	FALSE	0	0	FALSE	0
0.05	0	FALSE	0	0	FALSE	0	0	FALSE	0	0	FALSE	0	0	FALSE	0	0	FALSE	0
0.05	0	FALSE	0	0	FALSE	0	0	FALSE	0	0	FALSE	0	0	FALSE	0	0	FALSE	0
0.05	0	FALSE	0	0	FALSE	0	0	FALSE	0	0	FALSE	0	0	FALSE	0	0	FALSE	0
0.05	0	FALSE	0	0	FALSE	0	0	FALSE	0	0	FALSE	0	0	FALSE	0	0	FALSE	0
0.05	0	FALSE	0	0	FALSE	0	0	FALSE	0	0	FALSE	0	0	FALSE	0	0	FALSE	0
0.05	0	FALSE	0	0	FALSE	0	0	FALSE	0	0	FALSE	0	0	FALSE	0	0	FALSE	0
0.05	0	FALSE	0	0	FALSE	0	0	FALSE	0	0	FALSE	0	0	FALSE	0	0	FALSE	0
0.05	0	FALSE	0	0	FALSE	0	0	FALSE	0	0	FALSE	0	0	FALSE	0	0	FALSE	0
0.05	0	FALSE	0	0	FALSE	0	0	FALSE	0	0	FALSE	0	0	FALSE	0	0	FALSE	0
0.05	0	FALSE	0	0	FALSE	0	0	FALSE	0	0	FALSE	0	0	FALSE	0	0	FALSE	0
0.05	0	FALSE	0	0	FALSE	0	0	FALSE	0	0	FALSE	0	0	FALSE	0	0	FALSE	0
0.05	0	FALSE	0	0	FALSE	0	0	FALSE	0	0	FALSE	0	0	FALSE	0	0	FALSE	0
0.05	0	FALSE	0	0	FALSE	0	0	FALSE	0	0	FALSE	0	0	FALSE	0	0	FALSE	0
0.05	0	FALSE	0	0	FALSE	0	0	FALSE	0	0	FALSE	0	0	FALSE	0	0	FALSE	0
0.05	0	FALSE	0	0	FALSE	0	0	FALSE	0	0	FALSE	0	0	FALSE	0	0	FALSE	0
0.05	0	FALSE	0	0	FALSE	0	0	FALSE	0	0	FALSE	0	0	FALSE	0	0	FALSE	0
0.05	0	FALSE	0	0	FALSE	0	0	FALSE	0	0	FALSE	0	0	FALSE	0	0	FALSE	0
0.05	0	FALSE	0	0	FALSE	0	0	FALSE	0	0	FALSE	0	0	FALSE	0	0	FALSE	0
0.05	0	FALSE	0	0	FALSE	0	0	FALSE	0	0	FALSE	0	0	FALSE	0	0	FALSE	0
0.05	0	FALSE	0	0	FALSE	0	0	FALSE	0	0	FALSE	0	0	FALSE	0	0	FALSE	0
0.05	0	FALSE	0	0	FALSE	0	0	FALSE	0	0	FALSE	0	0	FALSE	0	0	FALSE	0
0.05	0	FALSE	0	0	FALSE	0	0	FALSE	0	0	FALSE	0	0	FALSE	0	0	FALSE	0
0.05	0	FALSE	0	0	FALSE	0	0	FALSE	0	0	FALSE	0	0	FALSE	0	0	FALSE	0
0.05	0.97606	0.97606	0.97606	0.97603	0.97603	0.97603	0.062611	0.062611	0.062611	0.054251	0.054251	0.054251	0.051912	0.051912	0.051912	0.051912	0.051912	0.051912
0.05	0.98289	0.98289	0.98289	0.98287	0.98287	0.98287	0.063056	0.063056	0.063056	0.05465	0.05465	0.05465	0.051911	0.051911	0.051911	0.051911	0.051911	0.051911
0.05	0.98398	0.98398	0.98398	0.98395	0.98395	0.98395	0.063132	0.063132	0.063132	0.055292	0.055292	0.055292	0.051911	0.051911	0.051911	0.051911	0.051911	0.051911
0.05	0.98452	0.98452	0.98452	0.9845	0.9845	0.9845	0.063173	0.063173	0.063173	0.055585	0.055585	0.055585	0.051909	0.051909	0.051909	0.051909	0.051909	0.051909
0.05	0.98482	0.98482	0.98482	0.9848	0.9848	0.9848	0.063198	0.063198	0.063198	0.055616	0.055616	0.055616	0.051907	0.051907	0.051907	0.051907	0.051907	0.051907
0.05	0.98498	0.98498	0.98498	0.98496	0.98496	0.98496	0.063218	0.063218	0.063218	0.055665	0.055665	0.055665	0.051904	0.051904	0.051904	0.051904	0.051904	0.051904
0.05	0.98513	0.98513	0.98513	0.98511	0.98511	0.98511	0.063238	0.063238	0.063238	0.055724	0.055724	0.055724	0.0519	0.0519	0.0519	0.0519	0.0519	0.0519
0.05	0.98524	0.98524	0.98524	0.98522	0.98522	0.98522	0.063262	0.063262	0.063262	0.055785	0.055785	0.055785	0.051894	0.051894	0.051894	0.051894	0.051894	0.051894
0.05	0.98537	0.98537	0.98537	0.98535	0.98535	0.98535	0.063294	0.063294	0.063294	0.055839	0.055839	0.055839	0.051887	0.051887	0.051887	0.051887	0.051887	0.051887
0.05	0.98531	0.98531	0.98531	0.98529	0.98529	0.98529	0.063326	0.063326	0.063326	0.055882	0.055882	0.055882	0.051879	0.051879	0.051879	0.051879	0.051879	0.051879
0.05	0.98542	0.98542	0.98542	0.9854	0.9854	0.9854	0.063518	0.063518	0.063518	0.055911	0.055911	0.055911	0.051869	0.051869	0.051869	0.051869	0.051869	0.051869
0.05	0.98532	0.98532	0.98532	0.9853	0.9853	0.9853	0.064346	0.064346	0.064346	0.055928	0.055928	0.055928	0.051857	0.051857	0.051857	0.051857	0.051857	0.051857
0.05	0.98553	0.98553	0.98553	0.98551	0.98551	0.98551	0.064426	0.064426	0.064426	0.055936	0.055936	0.055936	0.051843	0.051843	0.051843	0.051843	0.051843	0.051843
0.05	0.98566	0.98566	0.98566	0.98564	0.98564	0.98564	0.064465	0.064465	0.064465	0.055935	0.055935	0.055935	0.051828	0.051828	0.051828	0.051828	0.051828	0.051828
0.05	0.98546	0.98546	0.98546	0.98544	0.98544	0.98544	0.064499	0.064499	0.064499	0.055928	0.055928	0.055928	0.051811	0.051811	0.051811	0.051811	0.051811	0.051811
0.05	0.98551	0.98551	0.98551	0.98549	0.98549	0.98549	0.064523	0.064523	0.064523	0.055916	0.055916	0.055916	0.051792	0.051792	0.051792	0.051792	0.051792	0.051792
0.05	0.98551	0.98551	0.98551	0.98549	0.98549	0.98549	0.064537	0.064537	0.064537	0.055902	0.055902	0.055902	0.051773	0.051773	0.051773	0.051773	0.051773	0.051773
0.05	0.9866	0.9866	0.9866	0.98658	0.98658	0.98658	0.064543	0.064543	0.064543	0.055885	0.055885	0.055885	0.051752	0.051752	0.051752	0.051752	0.051752	0.051752
0.05	0.98484	0.98484	0.98484	0.98483	0.98483	0.98483	0.064541	0.064541	0.064541	0.055868	0.055868	0.055868	0.05173	0.05173	0.05173	0.05173	0.05173	0.05173
0.05	0.9855	0.9855	0.9855	0.98548	0.98548	0.98548	0.064531	0.064531	0.064531	0.055849	0.055849	0.055849	0.051709	0.051709	0.051709	0.051709	0.051709	0.051709
0.05	0.98569	0.98569	0.98569	0.98567	0.98567	0.98567	0.06451	0.06451	0.06451	0.055828	0.055828	0.055828	0.051687	0.051687	0.051687	0.051687	0.051687	0.051687
0.05	0.98558	0.98558	0.98558	0.98556	0.98556	0.98556	0.064477	0.064477	0.064477	0.055804	0.055804	0.055804	0.051665	0.051665	0.051665	0.051665	0.051665	0.051665
0.05	0.98561	0.98561	0.98561	0.98559	0.98559	0.98559	0.064429	0.064429	0.064429	0.055775	0.055775	0.055775	0.051643	0.051643	0.051643	0.051643	0.051643	0.051643
0.05	0.98561	0.98561	0.98561	0.98559	0.98559	0.98559	0.064366	0.064366	0.064366	0.055738	0.055738	0.055738	0.051622	0.051622	0.051622	0.051622	0.051622	0.051622
0.05	0.98655	0.98655	0.98655	0.98653	0.98653	0.98653	0.064292	0.064292	0.064292	0.055693	0.055693	0.055693	0.051602	0.051602	0.051602	0.051602	0.051602	0.051602
0.05	0.98475	0.98475	0.98475	0.98473	0.98473	0.98473	0.064206	0.064206	0.064206	0.055638	0.055638	0.055638	0.051584	0.051584	0.051584	0.051584	0.051584	0.051584
0.05	0.98569	0.98569	0.98569	0.98567	0.98567	0.98567	0.064107	0.064107	0.064107	0.055576	0.055576	0.055576	0.051566	0.051566	0.051566	0.051566	0.051566	0.051566
0.05	0.98572	0.98572	0.98572	0.9857	0.9857	0.9857	0.063997	0.063997	0.063997	0.055512	0.055512	0.055512	0.051549	0.051549	0.051549	0.051549	0.051549	0.051549
0.05	0.98561	0.98561	0.98561	0.98559	0.98559	0.98559	0.063877	0.063877	0.063877	0.05545	0.05545	0.05545	0.051533	0.051533	0.051533	0.051533	0.051533	0.051533
0.05	0.98561	0.98561	0.98561	0.98559	0.98559	0.98559	0.063747	0.063747	0.063747	0.055392	0.055392	0.055392	0.051517	0.051517	0.051517	0.051517	0.051517	0.051517
0.05	0.9855	0.9855	0.9855	0.98548	0.98548	0.98548	0.063605	0.063605	0.063605	0.055339	0.055339	0.055339	0.0515	0.0515	0.0515	0.0515	0.0515	0.0515
0.05	0.98575	0.98575	0.98575	0.98574	0.98574	0.98574	0.063449	0.063449	0.063449	0.055291	0.055291	0.055291	0.051482	0.051482	0.051482	0.051482	0.051482	0.051482
0.05	0.98561	0.98561	0.98561	0.98559	0.98559	0.98559	0.063276	0.063276	0.063276	0.055246	0.055246	0.055246	0.051462	0.051462	0.051462	0.051462	0.051462	0.051462
0.05	0.98584	0.98584	0.98584	0.98582	0.98582	0.98582	0.063084	0.063084	0.063084	0.055205	0.055205	0.055205	0.051441	0.051441	0.051441	0.051441	0.051441	0.051441
0.05	0.98539	0.98539	0.98539	0.98538	0.98538	0.98538	0.062873	0.062873	0.062873	0.055166	0.055166	0.055166	0.05142	0.05142	0.05142	0.05142	0.05142	0.05142
0.05	0.98593	0.98593	0.98593	0.98591	0.98591	0.98591	0.062641	0.062641	0.062641	0.055128	0.055128	0.055128	0.051401	0.051401	0.051401	0.051401	0.051401	0.051401
0.05	0.98553	0.98553	0.98553	0.98551	0.98551	0.98551	0.062387	0.062387	0.062387	0.055089	0.055089	0.055089	0.051385	0.051385	0.051385	0.051385	0.051385	0.051385
0.05	0.98542	0.98542	0.98542	0.9854	0.9854	0.9854	0.062114	0.062114	0.062114	0.055044	0.055044	0.055044	0.051372	0.051372	0.051372	0.051372	0.051372	0.051372
0.05	0.98552	0.98552	0.98552	0.9855	0.9855	0.9855	0.06182	0.06182	0.06182	0.054985	0.054985	0.054985	0.051363	0.051363	0.051363	0.051363	0.051363	0.051363
0.05	0.98562	0.98562	0.98562	0.98561	0.98561	0.98561	0.061509	0.061509	0.061509	0.054914	0.054914	0.054914	0.051356	0.051356	0.051356	0.051356	0.051356	0.051356
0.05	0.98556	0.98556	0.98556	0.98554	0.98554	0.98554	0.061182	0.061182	0.061182	0.054849	0.054849	0.054849	0.051352	0.051352	0.051352	0.051352	0.051352	0.051352
0.05	0.95814	0.95814	0.95814	0.98539	0.98539	0.98539	0.060844	0.060844	0.060844	0.054804	0.054804	0.054804	0.051352	0.051352	0.051352	0.051352	0.051352	0.051352
0.05	0.54904	0.54904	0.54904	0.98552	0.98552	0.98552	0.060498	0.060498	0.060498	0.054767	0.054767	0.054767	0.051353	0.051353	0.051353	0.051353	0.051353	0.051353
0.05	0.475	0.475	0.475	0.98539	0.98539	0.98539	0.060148	0.060148	0.060148	0.054729	0.054729	0.054729	0.051352	0.051352	0.051352	0.051352	0.051352	0.051352
0.05	0.45448	0.45448	0.45448	0.98562	0.98562	0.98562	0.059798	0.059798	0.059798	0.054687	0.054687	0.054687	0.051349	0.051349	0.051349	0.051349	0.051349	0.051349
0.05	0.43992	0.43992	0.43992	0.73618	0.73618	0.73618	0.059459	0.059459	0.059459	0.054643	0.054643	0.054643	0.051345	0.051345	0.051345	0.051345	0.051345	0.051345
0.05	0.42723	0.42723	0.42723	0.48611	0.48611	0.48611	0.059143	0.059143	0.059143	0.054598	0.054598	0.054598	0.051344	0.051344	0.051344	0.051344	0.051344	0.051344
0.05	0.41519	0.41519	0.41519	0.45475	0.45475	0.45475	0.05885	0.05885	0.05885	0.054555	0.054555	0.054555	0.051344	0.051344	0.051344	0.051344	0.051344	0.051344
0.05	0.40331	0.40331	0.40331	0.43598	0.43598	0.43598	0.058584	0.058584	0.058584	0.054513	0.054513	0.054513	0.051342	0.051342	0.051342	0.051342	0.051342	0.051342
0.05	0.39132	0.39132	0.39132	0.42023	0.42023	0.42023	0.058342	0.058342	0.058342	0.054472	0.054472	0.054472	0.051335	0.051335	0.051335	0.051335	0.051335	0.051335
0.05	0.37906	0.37906	0.37906	0.4055	0.4055	0.4055	0.05812	0.05812	0.05812	0.054433	0.054433	0.054433	0.051325	0.051325	0.051325	0.051325	0.051325	0.051325
0.05	0.36645	0.36645	0.36645	0.39102	0.39102	0.39102	0.057917	0.057917	0.057917	0.054395	0.054395	0.054395	0.051311	0.051311	0.051311	0.051311	0.051311	0.051311
0.05	0.35341	0.35341	0.35341	0.37639	0.37639	0.37639	0.05773	0.05773	0.05773	0.054359	0.054359	0.054359	0.051296	0.051296	0.051296	0.051296	0.051296	0.051296
0.05	0.33991	0.33991	0.33991	0.36139	0.36139	0.36139	0.057558	0.057558	0.057558	0.054325	0.054325	0.054325	0.051276	0.051276	0.051276	0.051276	0.051276	0.051276
0.05	0.3259	0.3259	0.3259	0.34586	0.34586	0.34586	0.057399	0.057399	0.057399	0.054292	0.054292	0.054292	0.051253	0.051253	0.051253	0.051253	0.051253	0.051253
0.05	0.31134	0.31134	0.31134	0.32969	0.32969	0.32969	0.05725	0.05725	0.05725	0.05426	0.05426	0.05426	0.051235	0.051235	0.051235	0.051235	0.051235	0.051235
0.05	0.2962	0.2962	0.2962	0.3128	0.3128	0.3128	0.057108	0.057108	0.057108	0.054229	0.054229	0.054229	0.051218	0.051218	0.051218	0.051218	0.051218	0.051218
0.05	0.28045	0.28045	0.28045	0.29512	0.29512	0.29512	0.056972	0.056972	0.056972	0.054198	0.054198	0.054198	0.051206	0.051206	0.051206	0.051206	0.051206	0.051206
0.05	0.26407	0.26407	0.26407	0.2766	0.2766	0.2766	0.056845	0.056845	0.056845	0.054169	0.054169	0.054169	0.051204	0.051204	0.051204	0.051204	0.051204	0.051204
0.05	0.24702	0.24702	0.24702	0.25718	0.25718	0.25718	0.05673	0.05673	0.05673	0.054143	0.054143	0.054143	0.051204	0.051204	0.051204	0.051204	0.051204	0.051204
0.05	0.22929	0.22929	0.22929	0.23684	0.23684	0.23684	0.056629	0.056629	0.056629	0.05412	0.05412	0.05412	0.051203	0.051203	0.051203	0.051203	0.051203	0.051203
0.05	0.21087	0.21087	0.21087	0.21556	0.21556	0.21556	0.056542	0.056542	0.056542	0.054101	0.054101	0.054101	0.051203	0.051203	0.051203	0.051203	0.051203	0.051203
0.05	0.19181	0.19181	0.19181	0.1934	0.1934	0.1934	0.056469	0.056469	0.056469	0.054086	0.054086	0.054086	0.051203	0.051203	0.051203	0.051203	0.051203	0.051203
0.05	0.1722	0.1722	0.1722	0.17054	0.17054	0.17054	0.056407	0.056407	0.056407	0.054074	0.054074	0.054074	0.051203	0.051203	0.051203	0.051203	0.051203	0.051203
0.05	0.15229	0.15229	0.15229	0.1474	0.1474	0.1474	0.056355	0.056355	0.056355	0.054064	0.054064	0.054064	0.051204	0.051204	0.051204	0.051204	0.051204	0.051204
0.05	0.13262	0.13262	0.13262	0.12484	0.12484	0.12484	0.056312	0.056312	0.056312	0.054058	0.054058	0.054058	0.051204	0.051204	0.051204	0.051204	0.051204	0.051204
0.05	0.11426	0.11426	0.11426	0.10417	0.10417	0.10417	0.05627	0.05627	0.05627	0.054052	0.054052	0.054052	0.051205	0.051205	0.051205	0.051205	0.051205	0.051205
0.05	0.098916	0.098916	0.098916	0.08732	0.08732	0.08732	0.056224	0.056224	0.056224	0.054045	0.054045	0.054045	0.051206	0.051206	0.051206	0.051206	0.051206	0.051206
0.05	0.0857	0.0857	0.0857	0.076343	0.076343	0.076343	0.056168	0.056168	0.056168	0.054035	0.054035	0.054035	0.051206	0.051206	0.051206	0.051206	0.051206	0.051206
0.05	0.055969	0.055969	0.055969	0.062803	0.062803	0.062803	0.055967	0.055967	0.055967	0.053968	0.053968	0.053968	0.035475	FALSE	0	0.035475	FALSE	0
0.05	0.027265	FALSE	0	0.028096	FALSE	0	0.033088	FALSE	0	0.017462	FALSE	0	0	FALSE	0	0	FALSE	0
0.05	0.0019903	FALSE	0	0.0074337	FALSE	0	0	FALSE	0	0	FALSE	0	0	FALSE	0	0	FALSE	0
0.05	0	FALSE	0	0	FALSE	0	0	FALSE	0	0	FALSE	0	0	FALSE	0	0	FALSE	0
0.05	0	FALSE	0	0	FALSE	0	0	FALSE	0	0	FALSE	0	0	FALSE	0	0	FALSE	0
0.05	0	FALSE	0	0	FALSE	0	0	FALSE	0	0	FALSE	0	0	FALSE	0	0	FALSE	0
0.05	0	FALSE	0	0	FALSE	0	0	FALSE	0	0	FALSE	0	0	FALSE	0	0	FALSE	0
0.05	0	FALSE	0	0	FALSE	0	0	FALSE	0	0	FALSE	0	0	FALSE	0	0	FALSE	0
0.05	0	FALSE	0	0	FALSE	0	0	FALSE	0	0	FALSE	0	0	FALSE	0	0	FALSE	0
0.05	0	FALSE	0	0	FALSE	0	0	FALSE	0	0	FALSE	0	0	FALSE	0	0	FALSE	0
0.05	0	FALSE	0	0	FALSE	0	0	FALSE	0	0	FALSE	0	0	FALSE	0	0	FALSE	0
0.05	0	FALSE	0	0	FALSE	0	0	FALSE	0	0	FALSE	0	0	FALSE	0	0	FALSE	0
0.05	0	FALSE	0	0	FALSE	0	0	FALSE	0	0	FALSE	0	0	FALSE	0	0	FALSE	0
0.05	0	FALSE	0	0	FALSE	0	0	FALSE	0	0	FALSE	0	0	FALSE	0	0	FALSE	0
0.05	0	FALSE	0	0	FALSE	0	0	FALSE	0	0	FALSE	0	0	FALSE	0	0	FALSE	0
0.05	0	FALSE	0	0	FALSE	0	0	FALSE	0	0	FALSE	0	0	FALSE	0	0	FALSE	0
0.05	0	FALSE	0	0	FALSE	0	0	FALSE	0	0	FALSE	0	0	FALSE	0	0	FALSE	0
0.05	0	FALSE	0	0	FALSE	0	0	FALSE	0	0	FALSE	0	0	FALSE	0	0	FALSE	0
0.05	0	FALSE	0	0	FALSE	0	0	FALSE	0	0	FALSE	0	0	FALSE	0	0	FALSE	0
0.05	0	FALSE	0	0	FALSE	0	0	FALSE	0	0	FALSE	0	0	FALSE	0	0	FALSE	0
0.05	0	FALSE	0	0	FALSE	0	0	FALSE	0	0	FALSE	0	0	FALSE	0	0	FALSE	0
0.05	0	FALSE	0	0	FALSE	0	0	FALSE	0	0	FALSE	0	0	FALSE	0	0	FALSE	0
0.05	0	FALSE	0	0	FALSE	0	0	FALSE	0	0	FALSE	0	0	FALSE	0	0	FALSE	0
0.05	0	FALSE	0	0	FALSE	0	0	FALSE	0	0	FALSE	0	0	FALSE	0	0	FALSE	0
0.05	0	FALSE	0	0	FALSE	0	0	FALSE	0	0	FALSE	0	0	FALSE	0	0	FALSE	0
0.05	0	FALSE	0	0	FALSE	0	0	FALSE	0	0	FALSE	0	0	FALSE	0	0	FALSE	0
0.05	0	FALSE	0	0	FALSE	0	0	FALSE	0	0	FALSE	0	0	FALSE	0	0	FALSE	0
0.05	0	FALSE	0	0	FALSE	0	0	FALSE	0	0	FALSE	0	0	FALSE	0	0	FALSE	0
0.05	0	FALSE	0	0	FALSE	0	0	FALSE	0	0	FALSE	0	0	FALSE	0	0	FALSE	0
0.05	0	FALSE	0	0	FALSE	0	0	FALSE	0	0	FALSE	0	0	FALSE	0	0	FALSE	0
0.05	0	FALSE	0	0	FALSE	0	0	FALSE	0	0	FALSE	0	0	FALSE	0	0	FALSE	0
