# Supplementary material for: CO2 geological storage site selection and long-term potential assessment framework based on TOUGH2/ECO2N
Source: PLoS One. 2025 Apr 24;20(4):e0321715. doi: 10.1371/journal.pone.0321715 (PMC12021137; doi:10.1371/journal.pone.0321715)
Supplement: S1 File — (ZIP) [file pone.0321715.s001.zip › suanliang/2/气相/1000a.xlsx]

## Sheet: Sheet1
体积				MID提取中间几位（体积）	孔隙度φ		SS	1-SS	SG	DG	YH2OG	1-YH2OG	气相	气相质量	残余气相饱和度Sgr
A1	1	10.1767E+000.1767E-01	10.1767E+000.1767E-01	0.1767E+00	0.27	1	0.023955	0.976045	0.46465	660.55	0.0036325	0.996367	14.2404	1.77268e+10	0.05
A1	2	10.6023E+000.6023E-01	10.6023E+000.6023E-01	0.6023E+00	0.27	1	0.017231	0.982769	0.46785	660.55	0.0036325	0.996367	49.2107		0.05
A1	3	10.1156E+010.1156E+00	10.1156E+010.1156E+00	0.1156E+01	0.27	1	0.015145	0.984855	0.46884	660.55	0.0036325	0.996367	94.8514		0.05
A1	4	10.1867E+010.1867E+00	10.1867E+010.1867E+00	0.1867E+01	0.27	1	0.013065	0.986935	0.46982	660.55	0.0036325	0.996367	153.834		0.05
A1	5	10.2774E+010.2774E+00	10.2774E+010.2774E+00	0.2774E+01	0.27	1	0.011339	0.988661	0.47062	660.55	0.0036325	0.996367	229.358		0.05
A1	6	10.3922E+010.3922E+00	10.3922E+010.3922E+00	0.3922E+01	0.27	1	0.010385	0.989615	0.47105	660.55	0.0036325	0.996367	324.885		0.05
A1	7	10.5367E+010.5367E+00	10.5367E+010.5367E+00	0.5367E+01	0.27	1	0.0098253	0.990175	0.47128	660.55	0.0036325	0.996367	445.053		0.05
A1	8	10.7177E+010.7177E+00	10.7177E+010.7177E+00	0.7177E+01	0.27	1	0.0094419	0.990558	0.47142	660.55	0.0036325	0.996367	595.552		0.05
A1	9	10.9433E+010.9433E+00	10.9433E+010.9433E+00	0.9433E+01	0.27	1	0.0093641	0.990636	0.4714	660.55	0.0036325	0.996367	782.785		0.05
A1	10	10.1224E+020.1224E+01	10.1224E+020.1224E+01	0.1224E+02	0.27	1	0.0095816	0.990418	0.47122	660.55	0.0036325	0.996367	1015.11		0.05
A1	11	10.1571E+020.1571E+01	10.1571E+020.1571E+01	0.1571E+02	0.27	1	0.0086805	0.99132	0.47154	660.55	0.0036325	0.996367	1304.96		0.05
A1	12	10.2000E+020.2000E+01	10.2000E+020.2000E+01	0.2000E+02	0.27	1	0.0072663	0.992734	0.47209	660.55	0.0036325	0.996367	1665.62		0.05
A1	13	10.2528E+020.2528E+01	10.2528E+020.2528E+01	0.2528E+02	0.27	1	0.0042162	0.995784	0.47338	660.55	0.0036325	0.996367	2117.59		0.05
A1	14	10.3178E+020.3178E+01	10.3178E+020.3178E+01	0.3178E+02	0.27	1	0	1	0.47519	660.55	0.0036796	0.99632	2683.43		0.05
A1	15	10.3976E+020.3976E+01	10.3976E+020.3976E+01	0.3976E+02	0.27	1	0	1	0.47497	660.55	0.0037779	0.996222	3355.35		0.05
A1	16	10.4955E+020.4955E+01	10.4955E+020.4955E+01	0.4955E+02	0.27	1	0	1	0.47474	660.55	0.0039131	0.996087	4178.94		0.05
A1	17	10.6152E+020.6152E+01	10.6152E+020.6152E+01	0.6152E+02	0.27	1	0	1	0.47451	660.55	0.0040817	0.995918	5185.07		0.05
A1	18	10.7616E+020.7616E+01	10.7616E+020.7616E+01	0.7616E+02	0.27	1	0	1	0.47428	660.55	0.0042305	0.995769	6414.9		0.05
A1	19	10.9404E+020.9404E+01	10.9404E+020.9404E+01	0.9404E+02	0.27	1	0	1	0.47551	660.55	0.004191	0.995809	7941.78		0.05
A1	20	10.1159E+030.1159E+02	10.1159E+030.1159E+02	0.1159E+03	0.27	1	0	1	0.47677	660.55	0.0040772	0.995923	9814.94		0.05
A1	21	10.1424E+030.1424E+02	10.1424E+030.1424E+02	0.1424E+03	0.27	1	0	1	0.47809	660.55	0.0039119	0.996088	12094.5		0.05
A1	22	10.1748E+030.1748E+02	10.1748E+030.1748E+02	0.1748E+03	0.27	1	0	1	0.47953	660.55	0.003777	0.996223	14893		0.05
A1	23	10.2142E+030.2142E+02	10.2142E+030.2142E+02	0.2142E+03	0.27	1	0	1	0.481	660.55	0.0038281	0.996172	18304.9		0.05
A1	24	10.2622E+030.2622E+02	10.2622E+030.2622E+02	0.2622E+03	0.27	1	0	1	0.48218	660.55	0.0037785	0.996221	22463		0.05
A1	25	10.3204E+030.3204E+02	10.3204E+030.3204E+02	0.3204E+03	0.27	1	0	1	0.48314	660.55	0.0037143	0.996286	27505.5		0.05
A1	26	10.3912E+030.3912E+02	10.3912E+030.3912E+02	0.3912E+03	0.27	1	0	1	0.48374	660.55	0.0037287	0.996271	33624.7		0.05
A1	27	10.4772E+030.4772E+02	10.4772E+030.4772E+02	0.4772E+03	0.27	1	0	1	0.48382	660.55	0.0040197	0.99598	41011.4		0.05
A1	28	10.5816E+030.5816E+02	10.5816E+030.5816E+02	0.5816E+03	0.27	1	0	1	0.48352	660.55	0.0037565	0.996243	49965.9		0.05
A1	29	10.7082E+030.7082E+02	10.7082E+030.7082E+02	0.7082E+03	0.27	1	0	1	0.48256	660.55	0.0037837	0.996216	60719.8		0.05
A1	30	10.8619E+030.8619E+02	10.8619E+030.8619E+02	0.8619E+03	0.27	1	0	1	0.48091	660.55	0.0038279	0.996172	73641.8		0.05
A1	31	10.1048E+040.1048E+03	10.1048E+040.1048E+03	0.1048E+04	0.27	1	0	1	0.47909	660.55	0.0041427	0.995857	89175.4		0.05
A1	32	10.1274E+040.1274E+03	10.1274E+040.1274E+03	0.1274E+04	0.27	1	0	1	0.4839	660.55	0.0038968	0.996103	109521		0.05
A1	33	10.1548E+040.1548E+03	10.1548E+040.1548E+03	0.1548E+04	0.27	1	0	1	0.48941	660.55	0.0038245	0.996175	134601		0.05
A1	34	10.1880E+040.1880E+03	10.1880E+040.1880E+03	0.1880E+04	0.27	1	0	1	0.49448	660.55	0.0037766	0.996223	165171		0.05
A1	35	10.2282E+040.2282E+03	10.2282E+040.2282E+03	0.2282E+04	0.27	1	0	1	0.49838	660.55	0.0038538	0.996146	202055		0.05
A1	36	10.2768E+040.2768E+03	10.2768E+040.2768E+03	0.2768E+04	0.27	1	0	1	0.50039	660.55	0.0038084	0.996192	246086		0.05
A1	37	10.3358E+040.3358E+03	10.3358E+040.3358E+03	0.3358E+04	0.27	1	0	1	0.50021	660.55	0.0038955	0.996104	298406		0.05
A1	38	10.4072E+040.4072E+03	10.4072E+040.4072E+03	0.4072E+04	0.27	1	0	1	0.49797	660.55	0.003839	0.996161	360255		0.05
A1	39	10.4937E+040.4937E+03	10.4937E+040.4937E+03	0.4937E+04	0.27	1	0	1	0.49383	660.55	0.0039726	0.996027	433093		0.05
A1	40	10.5983E+040.5983E+03	10.5983E+040.5983E+03	0.5983E+04	0.27	1	0	1	0.49819	660.55	0.0038529	0.996147	529550		0.05
A1	41	10.7250E+040.7250E+03	10.7250E+040.7250E+03	0.7250E+04	0.27	1	0	1	0.49975	660.55	0.0038998	0.9961	643670		0.05
A1	42	10.8784E+040.8784E+03	10.8784E+040.8784E+03	0.8784E+04	0.27	1	0	1	0.49783	660.55	0.0039015	0.996098	776864		0.05
A1	43	10.1064E+050.1064E+04	10.1064E+050.1064E+04	0.1064E+05	0.27	1	0	1	0.49218	660.55	0.0039059	0.996094	930327		0.05
A1	44	10.1289E+050.1289E+04	10.1289E+050.1289E+04	0.1289E+05	0.27	1	0	1	0.48292	660.55	0.0039352	0.996065	1.10582e+06		0.05
A1	45	10.1560E+050.1560E+04	10.1560E+050.1560E+04	0.1560E+05	0.27	1	0	1	0.47149	660.55	0.0040816	0.995918	1.30644e+06		0.05
A1	46	10.1889E+050.1889E+04	10.1889E+050.1889E+04	0.1889E+05	0.27	1	0	1	0.45971	660.55	0.0042544	0.995746	1.54218e+06		0.05
A1	47	10.2287E+050.2287E+04	10.2287E+050.2287E+04	0.2287E+05	0.27	1	0	1	0.45828	660.55	0.0042625	0.995738	1.86128e+06		0.05
A1	48	10.2768E+050.2768E+04	10.2768E+050.2768E+04	0.2768E+05	0.27	1	0	1	0.45795	660.55	0.0042626	0.995737	2.25112e+06		0.05
A1	49	10.3350E+050.3350E+04	10.3350E+050.3350E+04	0.3350E+05	0.27	1	0	1	0.45766	660.55	0.0042625	0.995738	2.72271e+06		0.05
A1	50	10.4055E+050.4055E+04	10.4055E+050.4055E+04	0.4055E+05	0.27	1	0	1	0.45738	660.55	0.0042625	0.995738	3.29369e+06		0.05
A1	51	10.4907E+050.4907E+04	10.4907E+050.4907E+04	0.4907E+05	0.27	1	0	1	0.45711	660.55	0.0042625	0.995738	3.98337e+06		0.05
A1	52	10.5937E+050.5937E+04	10.5937E+050.5937E+04	0.5937E+05	0.27	1	0	1	0.45684	660.55	0.0042625	0.995738	4.81665e+06		0.05
A1	53	10.7183E+050.7183E+04	10.7183E+050.7183E+04	0.7183E+05	0.27	1	0	1	0.45657	660.55	0.0042624	0.995738	5.82408e+06		0.05
A1	54	10.8691E+050.8691E+04	10.8691E+050.8691E+04	0.8691E+05	0.27	1	0	1	0.4563	660.55	0.0042624	0.995738	7.04263e+06		0.05
A1	55	10.1051E+060.1051E+05	10.1051E+060.1051E+05	0.1051E+06	0.27	1	0	1	0.45603	660.55	0.0042624	0.995738	8.51159e+06		0.05
A1	56	10.1272E+060.1272E+05	10.1272E+060.1272E+05	0.1272E+06	0.27	1	0	1	0.45576	660.55	0.0042624	0.995738	1.02953e+07		0.05
A1	57	10.1539E+060.1539E+05	10.1539E+060.1539E+05	0.1539E+06	0.27	1	0	1	0.4555	660.55	0.0042624	0.995738	1.24492e+07		0.05
A1	58	10.1861E+060.1861E+05	10.1861E+060.1861E+05	0.1861E+06	0.27	1	0	1	0.45524	660.55	0.0042624	0.995738	1.50453e+07		0.05
A1	59	10.2251E+060.2251E+05	10.2251E+060.2251E+05	0.2251E+06	0.27	1	0	1	0.45499	660.55	0.0042623	0.995738	1.81883e+07		0.05
A1	60	10.2723E+060.2723E+05	10.2723E+060.2723E+05	0.2723E+06	0.27	1	0	1	0.45475	660.55	0.0042623	0.995738	2.19905e+07		0.05
A1	61	10.3293E+060.3293E+05	10.3293E+060.3293E+05	0.3293E+06	0.27	1	0	1	0.4545	660.55	0.0042623	0.995738	2.65791e+07		0.05
A1	62	10.3983E+060.3983E+05	10.3983E+060.3983E+05	0.3983E+06	0.27	1	0	1	0.45424	660.55	0.0042623	0.995738	3.213e+07		0.05
A1	63	10.4817E+060.4817E+05	10.4817E+060.4817E+05	0.4817E+06	0.27	1	0	1	0.45394	660.55	0.0042623	0.995738	3.8832e+07		0.05
A1	64	10.5826E+060.5826E+05	10.5826E+060.5826E+05	0.5826E+06	0.27	1	0	1	0.45358	660.55	0.0042623	0.995738	4.69287e+07		0.05
A1	65	10.7046E+060.7046E+05	10.7046E+060.7046E+05	0.7046E+06	0.27	1	0	1	0.45314	660.55	0.0042623	0.995738	5.67008e+07		0.05
A1	66	10.8521E+060.8521E+05	10.8521E+060.8521E+05	0.8521E+06	0.27	1	0	1	0.45262	660.55	0.0042623	0.995738	6.84918e+07		0.05
A1	67	10.1030E+070.1030E+06	10.1030E+070.1030E+06	0.1030E+07	0.27	1	0	1	0.45198	660.55	0.0042622	0.995738	8.26744e+07		0.05
A1	68	10.1246E+070.1246E+06	10.1246E+070.1246E+06	0.1246E+07	0.27	1	0	1	0.45121	660.55	0.0042622	0.995738	9.98415e+07		0.05
A1	69	10.1507E+070.1507E+06	10.1507E+070.1507E+06	0.1507E+07	0.27	1	0	1	0.45027	660.55	0.0042622	0.995738	1.20504e+08		0.05
A1	70	10.1822E+070.1822E+06	10.1822E+070.1822E+06	0.1822E+07	0.27	1	0	1	0.44912	660.55	0.0042622	0.995738	1.4532e+08		0.05
A1	71	10.2204E+070.2204E+06	10.2204E+070.2204E+06	0.2204E+07	0.27	1	0	1	0.44768	660.54	0.0042622	0.995738	1.75221e+08		0.05
A1	72	10.2665E+070.2665E+06	10.2665E+070.2665E+06	0.2665E+07	0.27	1	0	1	0.44603	660.54	0.0042622	0.995738	2.11091e+08		0.05
A1	73	10.3222E+070.3222E+06	10.3222E+070.3222E+06	0.3222E+07	0.27	1	0	1	0.44408	660.54	0.0042622	0.995738	2.54094e+08		0.05
A1	74	10.3896E+070.3896E+06	10.3896E+070.3896E+06	0.3896E+07	0.27	1	0	1	0.44134	660.54	0.0042622	0.995738	3.05352e+08		0.05
A1	75	10.4711E+070.4711E+06	10.4711E+070.4711E+06	0.4711E+07	0.27	1	0	1	0.43822	660.53	0.0042622	0.995738	3.66612e+08		0.05
A1	76	10.5697E+070.5697E+06	10.5697E+070.5697E+06	0.5697E+07	0.27	1	0	1	0.43334	660.53	0.0042621	0.995738	4.38406e+08		0.05
A1	77	10.6889E+070.6889E+06	10.6889E+070.6889E+06	0.6889E+07	0.27	1	0	1	0.42802	660.53	0.0042621	0.995738	5.23626e+08		0.05
A1	78	10.8330E+070.8330E+06	10.8330E+070.8330E+06	0.8330E+07	0.27	1	0	1	0.41504	660.52	0.0042621	0.995738	6.13945e+08		0.05
A1	79	10.1007E+080.1007E+07	10.1007E+080.1007E+07	0.1007E+08	0.27	1	0	1	0.39497	660.52	0.004262	0.995738	7.06299e+08		0.05
A1	80	10.1218E+080.1218E+07	10.1218E+080.1218E+07	0.1218E+08	0.27	1	0	1	0.38721	660.51	0.004262	0.995738	8.37495e+08		0.05
A1	81	10.1473E+080.1473E+07	10.1473E+080.1473E+07	0.1473E+08	0.27	1	0	1	0.37784	660.49	0.004262	0.995738	9.88293e+08		0.05
A1	82	10.1781E+080.1781E+07	10.1781E+080.1781E+07	0.1781E+08	0.27	1	0	1	0.35848	660.48	0.0042619	0.995738	1.1337e+09		0.05
A1	83	10.2153E+080.2153E+07	10.2153E+080.2153E+07	0.2153E+08	0.27	1	0	1	0.34331	660.46	0.0042618	0.995738	1.31246e+09		0.05
A1	84	10.2603E+080.2603E+07	10.2603E+080.2603E+07	0.2603E+08	0.27	1	0	1	0.32262	660.44	0.0042617	0.995738	1.4911e+09		0.05
A1	85	10.3148E+080.3148E+07	10.3148E+080.3148E+07	0.3148E+08	0.27	1	0	1	0.29382	660.4	0.0042616	0.995738	1.64222e+09		0.05
A1	86	10.3806E+080.3806E+07	10.3806E+080.3806E+07	0.3806E+08	0.27	1	0	1	0.25039	660.35	0.0042614	0.995739	1.69188e+09		0.05
A1	87	10.4602E+080.4602E+07	10.4602E+080.4602E+07	0.4602E+08	0.27	1	0	1	0.17338	660.27	0.004261	0.995739	1.41637e+09		0.05
A1	88	10.5565E+080.5565E+07	10.5565E+080.5565E+07	0.5565E+08	0.27	1	0	1	0	0	1	0	0		0.05
A1	89	10.6728E+080.6728E+07	10.6728E+080.6728E+07	0.6728E+08	0.27	1	0	1	0	0	1	0	0		0.05
A1	90	10.8136E+080.8136E+07	10.8136E+080.8136E+07	0.8136E+08	0.27	1	0	1	0	0	1	0	0		0.05
A1	91	10.9837E+080.9837E+07	10.9837E+080.9837E+07	0.9837E+08	0.27	1	0	1	0	0	1	0	0		0.05
A1	92	10.1189E+090.1189E+08	10.1189E+090.1189E+08	0.1189E+09	0.27	1	0	1	0	0	1	0	0		0.05
A1	93	10.1438E+090.1438E+08	10.1438E+090.1438E+08	0.1438E+09	0.27	1	0	1	0	0	1	0	0		0.05
A1	94	10.1739E+090.1739E+08	10.1739E+090.1739E+08	0.1739E+09	0.27	1	0	1	0	0	1	0	0		0.05
A1	95	10.2103E+090.2103E+08	10.2103E+090.2103E+08	0.2103E+09	0.27	1	0	1	0	0	1	0	0		0.05
A1	96	10.2542E+090.2542E+08	10.2542E+090.2542E+08	0.2542E+09	0.27	1	0	1	0	0	1	0	0		0.05
A1	97	10.3074E+090.3074E+08	10.3074E+090.3074E+08	0.3074E+09	0.27	1	0	1	0	0	1	0	0		0.05
A1	98	10.3717E+090.3717E+08	10.3717E+090.3717E+08	0.3717E+09	0.27	1	0	1	0	0	1	0	0		0.05
A1	99	10.4494E+090.4494E+08	10.4494E+090.4494E+08	0.4494E+09	0.27	1	0	1	0	0	1	0	0		0.05
A11	0	10.5434E+090.5434E+08	10.5434E+090.5434E+08	0.5434E+09	0.27	1	0	1	0	0	1	0	0		0.05
A2	1	10.1767E+000.0000E+00	10.1767E+000.0000E+00	0.1767E+00	0.27	1	0	1	0.058598	658.38	0.0042446	0.995755	1.83279		0.05
A2	2	10.6023E+000.0000E+00	10.6023E+000.0000E+00	0.6023E+00	0.27	1	0	1	0.058597	658.38	0.0042499	0.99575	6.24711		0.05
A2	3	10.1156E+010.0000E+00	10.1156E+010.0000E+00	0.1156E+01	0.27	1	0	1	0.058596	658.38	0.0042542	0.995746	11.9899		0.05
A2	4	10.1867E+010.0000E+00	10.1867E+010.0000E+00	0.1867E+01	0.27	1	0	1	0.058593	658.38	0.0042577	0.995742	19.3632		0.05
A2	5	10.2774E+010.0000E+00	10.2774E+010.0000E+00	0.2774E+01	0.27	1	0	1	0.05859	658.38	0.0042607	0.995739	28.7684		0.05
A2	6	10.3922E+010.0000E+00	10.3922E+010.0000E+00	0.3922E+01	0.27	1	0	1	0.058585	658.38	0.0042634	0.995737	40.6704		0.05
A2	7	10.5367E+010.0000E+00	10.5367E+010.0000E+00	0.5367E+01	0.27	1	0	1	0.058578	658.38	0.004266	0.995734	55.648		0.05
A2	8	10.7177E+010.0000E+00	10.7177E+010.0000E+00	0.7177E+01	0.27	1	0	1	0.05857	658.38	0.0042684	0.995732	74.4048		0.05
A2	9	10.9433E+010.0000E+00	10.9433E+010.0000E+00	0.9433E+01	0.27	1	0	1	0.058559	658.38	0.0042708	0.995729	97.7744		0.05
A2	10	10.1224E+020.0000E+00	10.1224E+020.0000E+00	0.1224E+02	0.27	1	0	1	0.058544	658.38	0.0042731	0.995727	126.837		0.05
A2	11	10.1571E+020.0000E+00	10.1571E+020.0000E+00	0.1571E+02	0.27	1	0	1	0.058526	658.38	0.0042754	0.995725	162.744		0.05
A2	12	10.2000E+020.0000E+00	10.2000E+020.0000E+00	0.2000E+02	0.27	1	0	1	0.058503	658.38	0.0042778	0.995722	207.103		0.05
A2	13	10.2528E+020.0000E+00	10.2528E+020.0000E+00	0.2528E+02	0.27	1	0	1	0.058474	658.38	0.0042802	0.99572	261.648		0.05
A2	14	10.3178E+020.0000E+00	10.3178E+020.0000E+00	0.3178E+02	0.27	1	0	1	0.058438	658.38	0.0042827	0.995717	328.72		0.05
A2	15	10.3976E+020.0000E+00	10.3976E+020.0000E+00	0.3976E+02	0.27	1	0	1	0.058393	658.38	0.0042851	0.995715	410.944		0.05
A2	16	10.4955E+020.0000E+00	10.4955E+020.0000E+00	0.4955E+02	0.27	1	0	1	0.058344	658.38	0.004287	0.995713	511.699		0.05
A2	17	10.6152E+020.0000E+00	10.6152E+020.0000E+00	0.6152E+02	0.27	1	0	1	0.058298	658.38	0.0042883	0.995712	634.81		0.05
A2	18	10.7616E+020.0000E+00	10.7616E+020.0000E+00	0.7616E+02	0.27	1	0	1	0.05826	658.38	0.0042889	0.995711	785.364		0.05
A2	19	10.9404E+020.0000E+00	10.9404E+020.0000E+00	0.9404E+02	0.27	1	0	1	0.058224	658.38	0.0042892	0.995711	969.144		0.05
A2	20	10.1159E+030.0000E+00	10.1159E+030.0000E+00	0.1159E+03	0.27	1	0	1	0.058198	658.38	0.0042894	0.995711	1193.89		0.05
A2	21	10.1424E+030.0000E+00	10.1424E+030.0000E+00	0.1424E+03	0.27	1	0	1	0.058182	658.38	0.0042897	0.99571	1466.47		0.05
A2	22	10.1748E+030.0000E+00	10.1748E+030.0000E+00	0.1748E+03	0.27	1	0	1	0.058169	658.38	0.0042906	0.995709	1799.72		0.05
A2	23	10.2142E+030.0000E+00	10.2142E+030.0000E+00	0.2142E+03	0.27	1	0	1	0.058139	658.38	0.0042921	0.995708	2204.24		0.05
A2	24	10.2622E+030.0000E+00	10.2622E+030.0000E+00	0.2622E+03	0.27	1	0	1	0.058112	658.38	0.0042932	0.995707	2696.93		0.05
A2	25	10.3204E+030.0000E+00	10.3204E+030.0000E+00	0.3204E+03	0.27	1	0	1	0.058078	658.38	0.0042946	0.995705	3293.63		0.05
A2	26	10.3912E+030.0000E+00	10.3912E+030.0000E+00	0.3912E+03	0.27	1	0	1	0.05802	658.38	0.0042963	0.995704	4017.42		0.05
A2	27	10.4772E+030.0000E+00	10.4772E+030.0000E+00	0.4772E+03	0.27	1	0	1	0.057935	658.38	0.0042981	0.995702	4893.41		0.05
A2	28	10.5816E+030.0000E+00	10.5816E+030.0000E+00	0.5816E+03	0.27	1	0	1	0.057912	658.38	0.0042983	0.995702	5961.6		0.05
A2	29	10.7082E+030.0000E+00	10.7082E+030.0000E+00	0.7082E+03	0.27	1	0	1	0.057856	658.38	0.0043001	0.9957	7252.26		0.05
A2	30	10.8619E+030.0000E+00	10.8619E+030.0000E+00	0.8619E+03	0.27	1	0	1	0.057776	658.38	0.004302	0.995698	8813.99		0.05
A2	31	10.1048E+040.0000E+00	10.1048E+040.0000E+00	0.1048E+04	0.27	1	0	1	0.057664	658.38	0.0043041	0.995696	10696.3		0.05
A2	32	10.1274E+040.0000E+00	10.1274E+040.0000E+00	0.1274E+04	0.27	1	0	1	0.057604	658.38	0.0043043	0.995696	12989.4		0.05
A2	33	10.1548E+040.0000E+00	10.1548E+040.0000E+00	0.1548E+04	0.27	1	0	1	0.057537	658.38	0.0043055	0.995695	15764.7		0.05
A2	34	10.1880E+040.0000E+00	10.1880E+040.0000E+00	0.1880E+04	0.27	1	0	1	0.057457	658.38	0.004307	0.995693	19119.1		0.05
A2	35	10.2282E+040.0000E+00	10.2282E+040.0000E+00	0.2282E+04	0.27	1	0	1	0.057351	658.38	0.0043085	0.995691	23164.4		0.05
A2	36	10.2768E+040.0000E+00	10.2768E+040.0000E+00	0.2768E+04	0.27	1	0	1	0.057286	658.38	0.0043094	0.995691	28065.9		0.05
A2	37	10.3358E+040.0000E+00	10.3358E+040.0000E+00	0.3358E+04	0.27	1	0	1	0.057207	658.38	0.0043106	0.995689	34001.2		0.05
A2	38	10.4072E+040.0000E+00	10.4072E+040.0000E+00	0.4072E+04	0.27	1	0	1	0.057165	658.38	0.0043111	0.995689	41200.5		0.05
A2	39	10.4937E+040.0000E+00	10.4937E+040.0000E+00	0.4937E+04	0.27	1	0	1	0.057089	658.38	0.0043124	0.995688	49886		0.05
A2	40	10.5983E+040.0000E+00	10.5983E+040.0000E+00	0.5983E+04	0.27	1	0	1	0.057037	658.38	0.0043127	0.995687	60400.3		0.05
A2	41	10.7250E+040.0000E+00	10.7250E+040.0000E+00	0.7250E+04	0.27	1	0	1	0.05695	658.38	0.0043137	0.995686	73079.3		0.05
A2	42	10.8784E+040.0000E+00	10.8784E+040.0000E+00	0.8784E+04	0.27	1	0	1	0.056894	658.39	0.0043136	0.995686	88456.2		0.05
A2	43	10.1064E+050.0000E+00	10.1064E+050.0000E+00	0.1064E+05	0.27	1	0	1	0.056866	658.39	0.0043129	0.995687	107094		0.05
A2	44	10.1289E+050.0000E+00	10.1289E+050.0000E+00	0.1289E+05	0.27	1	0	1	0.056854	658.39	0.0043124	0.995688	129713		0.05
A2	45	10.1560E+050.0000E+00	10.1560E+050.0000E+00	0.1560E+05	0.27	1	0	1	0.056793	658.39	0.0043143	0.995686	156815		0.05
A2	46	10.1889E+050.0000E+00	10.1889E+050.0000E+00	0.1889E+05	0.27	1	0	1	0.056749	658.39	0.0043162	0.995684	189740		0.05
A2	47	10.2287E+050.0000E+00	10.2287E+050.0000E+00	0.2287E+05	0.27	1	0	1	0.05672	658.39	0.0043162	0.995684	229599		0.05
A2	48	10.2768E+050.0000E+00	10.2768E+050.0000E+00	0.2768E+05	0.27	1	0	1	0.056696	658.39	0.0043162	0.995684	277771		0.05
A2	49	10.3350E+050.0000E+00	10.3350E+050.0000E+00	0.3350E+05	0.27	1	0	1	0.056672	658.39	0.0043162	0.995684	336033		0.05
A2	50	10.4055E+050.0000E+00	10.4055E+050.0000E+00	0.4055E+05	0.27	1	0	1	0.05665	658.39	0.0043162	0.995684	406592		0.05
A2	51	10.4907E+050.0000E+00	10.4907E+050.0000E+00	0.4907E+05	0.27	1	0	1	0.056628	658.39	0.0043161	0.995684	491831		0.05
A2	52	10.5937E+050.0000E+00	10.5937E+050.0000E+00	0.5937E+05	0.27	1	0	1	0.056608	658.39	0.0043161	0.995684	594858		0.05
A2	53	10.7183E+050.0000E+00	10.7183E+050.0000E+00	0.7183E+05	0.27	1	0	1	0.056589	658.39	0.0043161	0.995684	719460		0.05
A2	54	10.8691E+050.0000E+00	10.8691E+050.0000E+00	0.8691E+05	0.27	1	0	1	0.056571	658.39	0.0043161	0.995684	870226		0.05
A2	55	10.1051E+060.0000E+00	10.1051E+060.0000E+00	0.1051E+06	0.27	1	0	1	0.056554	658.39	0.0043161	0.995684	1.05205e+06		0.05
A2	56	10.1272E+060.0000E+00	10.1272E+060.0000E+00	0.1272E+06	0.27	1	0	1	0.056537	658.39	0.0043161	0.995684	1.27288e+06		0.05
A2	57	10.1539E+060.0000E+00	10.1539E+060.0000E+00	0.1539E+06	0.27	1	0	1	0.056521	658.39	0.0043161	0.995684	1.53963e+06		0.05
A2	58	10.1861E+060.0000E+00	10.1861E+060.0000E+00	0.1861E+06	0.27	1	0	1	0.056505	658.39	0.004316	0.995684	1.86124e+06		0.05
A2	59	10.2251E+060.0000E+00	10.2251E+060.0000E+00	0.2251E+06	0.27	1	0	1	0.05649	658.39	0.004316	0.995684	2.25069e+06		0.05
A2	60	10.2723E+060.0000E+00	10.2723E+060.0000E+00	0.2723E+06	0.27	1	0	1	0.056474	658.39	0.004316	0.995684	2.72185e+06		0.05
A2	61	10.3293E+060.0000E+00	10.3293E+060.0000E+00	0.3293E+06	0.27	1	0	1	0.056456	658.39	0.004316	0.995684	3.29056e+06		0.05
A2	62	10.3983E+060.0000E+00	10.3983E+060.0000E+00	0.3983E+06	0.27	1	0	1	0.056436	658.39	0.004316	0.995684	3.97864e+06		0.05
A2	63	10.4817E+060.0000E+00	10.4817E+060.0000E+00	0.4817E+06	0.27	1	0	1	0.056413	658.4	0.004316	0.995684	4.80984e+06		0.05
A2	64	10.5826E+060.0000E+00	10.5826E+060.0000E+00	0.5826E+06	0.27	1	0	1	0.056386	658.4	0.004316	0.995684	5.81456e+06		0.05
A2	65	10.7046E+060.0000E+00	10.7046E+060.0000E+00	0.7046E+06	0.27	1	0	1	0.056354	658.4	0.004316	0.995684	7.02817e+06		0.05
A2	66	10.8521E+060.0000E+00	10.8521E+060.0000E+00	0.8521E+06	0.27	1	0	1	0.056317	658.4	0.004316	0.995684	8.49386e+06		0.05
A2	67	10.1030E+070.0000E+00	10.1030E+070.0000E+00	0.1030E+07	0.27	1	0	1	0.056273	658.4	0.004316	0.995684	1.02592e+07		0.05
A2	68	10.1246E+070.0000E+00	10.1246E+070.0000E+00	0.1246E+07	0.27	1	0	1	0.05622	658.4	0.004316	0.995684	1.23989e+07		0.05
A2	69	10.1507E+070.0000E+00	10.1507E+070.0000E+00	0.1507E+07	0.27	1	0	1	0.056158	658.4	0.004316	0.995684	1.49796e+07		0.05
A2	70	10.1822E+070.0000E+00	10.1822E+070.0000E+00	0.1822E+07	0.27	1	0	1	0.056021	658.4	0.0043159	0.995684	1.80665e+07		0.05
A2	71	10.2204E+070.0000E+00	10.2204E+070.0000E+00	0.2204E+07	0.27	1	0	1	0.055812	658.4	0.0043159	0.995684	2.17728e+07		0.05
A2	72	10.2665E+070.0000E+00	10.2665E+070.0000E+00	0.2665E+07	0.27	1	0	1	0.055659	658.4	0.004316	0.995684	2.62547e+07		0.05
A2	73	10.3222E+070.0000E+00	10.3222E+070.0000E+00	0.3222E+07	0.27	1	0	1	0.05556	658.4	0.004316	0.995684	3.16857e+07		0.05
A2	74	10.3896E+070.0000E+00	10.3896E+070.0000E+00	0.3896E+07	0.27	1	0	1	0.055372	658.41	0.004316	0.995684	3.81848e+07		0.05
A2	75	10.4711E+070.0000E+00	10.4711E+070.0000E+00	0.4711E+07	0.27	1	0	1	0.055086	658.41	0.004316	0.995684	4.59342e+07		0.05
A2	76	10.5697E+070.0000E+00	10.5697E+070.0000E+00	0.5697E+07	0.27	1	0	1	0.05471	658.41	0.004316	0.995684	5.51689e+07		0.05
A2	77	10.6889E+070.0000E+00	10.6889E+070.0000E+00	0.6889E+07	0.27	1	0	1	0.054166	658.42	0.004316	0.995684	6.60498e+07		0.05
A2	78	10.8330E+070.0000E+00	10.8330E+070.0000E+00	0.8330E+07	0.27	1	0	1	0.053523	658.44	0.0043161	0.995684	7.892e+07		0.05
A2	79	10.1007E+080.0000E+00	10.1007E+080.0000E+00	0.1007E+08	0.27	1	0	1	0.046017	658.45	0.0043161	0.995684	8.20268e+07		0.05
A2	80	10.1218E+080.0000E+00	10.1218E+080.0000E+00	0.1218E+08	0.27	1	0	1	0.051509	658.46	0.0043162	0.995684	1.11057e+08		0.05
A2	81	10.1473E+080.0000E+00	10.1473E+080.0000E+00	0.1473E+08	0.27	1	0	1	0.014828	658.4	0.0043159	0.995684	3.86599e+07		0.05
A2	82	10.1781E+080.0000E+00	10.1781E+080.0000E+00	0.1781E+08	0.27	1	0	1	0	0	1	0	0		0.05
A2	83	10.2153E+080.0000E+00	10.2153E+080.0000E+00	0.2153E+08	0.27	1	0	1	0	0	1	0	0		0.05
A2	84	10.2603E+080.0000E+00	10.2603E+080.0000E+00	0.2603E+08	0.27	1	0	1	0	0	1	0	0		0.05
A2	85	10.3148E+080.0000E+00	10.3148E+080.0000E+00	0.3148E+08	0.27	1	0	1	0	0	1	0	0		0.05
A2	86	10.3806E+080.0000E+00	10.3806E+080.0000E+00	0.3806E+08	0.27	1	0	1	0	0	1	0	0		0.05
A2	87	10.4602E+080.0000E+00	10.4602E+080.0000E+00	0.4602E+08	0.27	1	0	1	0	0	1	0	0		0.05
A2	88	10.5565E+080.0000E+00	10.5565E+080.0000E+00	0.5565E+08	0.27	1	0	1	0	0	1	0	0		0.05
A2	89	10.6728E+080.0000E+00	10.6728E+080.0000E+00	0.6728E+08	0.27	1	0	1	0	0	1	0	0		0.05
A2	90	10.8136E+080.0000E+00	10.8136E+080.0000E+00	0.8136E+08	0.27	1	0	1	0	0	1	0	0		0.05
A2	91	10.9837E+080.0000E+00	10.9837E+080.0000E+00	0.9837E+08	0.27	1	0	1	0	0	1	0	0		0.05
A2	92	10.1189E+090.0000E+00	10.1189E+090.0000E+00	0.1189E+09	0.27	1	0	1	0	0	1	0	0		0.05
A2	93	10.1438E+090.0000E+00	10.1438E+090.0000E+00	0.1438E+09	0.27	1	0	1	0	0	1	0	0		0.05
A2	94	10.1739E+090.0000E+00	10.1739E+090.0000E+00	0.1739E+09	0.27	1	0	1	0	0	1	0	0		0.05
A2	95	10.2103E+090.0000E+00	10.2103E+090.0000E+00	0.2103E+09	0.27	1	0	1	0	0	1	0	0		0.05
A2	96	10.2542E+090.0000E+00	10.2542E+090.0000E+00	0.2542E+09	0.27	1	0	1	0	0	1	0	0		0.05
A2	97	10.3074E+090.0000E+00	10.3074E+090.0000E+00	0.3074E+09	0.27	1	0	1	0	0	1	0	0		0.05
A2	98	10.3717E+090.0000E+00	10.3717E+090.0000E+00	0.3717E+09	0.27	1	0	1	0	0	1	0	0		0.05
A2	99	10.4494E+090.0000E+00	10.4494E+090.0000E+00	0.4494E+09	0.27	1	0	1	0	0	1	0	0		0.05
A21	0	10.5434E+090.0000E+00	10.5434E+090.0000E+00	0.5434E+09	0.27	1	0	1	0	0	1	0	0		0.05
A3	1	10.1767E+000.0000E+00	10.1767E+000.0000E+00	0.1767E+00	0.27	1	0	1	0.053997	656.81	0.0043003	0.9957	1.68476		0.05
A3	2	10.6023E+000.0000E+00	10.6023E+000.0000E+00	0.6023E+00	0.27	1	0	1	0.053996	656.81	0.0043057	0.995694	5.74254		0.05
A3	3	10.1156E+010.0000E+00	10.1156E+010.0000E+00	0.1156E+01	0.27	1	0	1	0.053994	656.81	0.0043102	0.99569	11.0213		0.05
A3	4	10.1867E+010.0000E+00	10.1867E+010.0000E+00	0.1867E+01	0.27	1	0	1	0.053992	656.81	0.0043138	0.995686	17.7992		0.05
A3	5	10.2774E+010.0000E+00	10.2774E+010.0000E+00	0.2774E+01	0.27	1	0	1	0.053989	656.81	0.0043169	0.995683	26.4446		0.05
A3	6	10.3922E+010.0000E+00	10.3922E+010.0000E+00	0.3922E+01	0.27	1	0	1	0.053985	656.81	0.0043198	0.99568	37.3856		0.05
A3	7	10.5367E+010.0000E+00	10.5367E+010.0000E+00	0.5367E+01	0.27	1	0	1	0.05398	656.81	0.0043224	0.995678	51.1548		0.05
A3	8	10.7177E+010.0000E+00	10.7177E+010.0000E+00	0.7177E+01	0.27	1	0	1	0.053974	656.81	0.0043249	0.995675	68.3988		0.05
A3	9	10.9433E+010.0000E+00	10.9433E+010.0000E+00	0.9433E+01	0.27	1	0	1	0.053966	656.81	0.0043273	0.995673	89.8856		0.05
A3	10	10.1224E+020.0000E+00	10.1224E+020.0000E+00	0.1224E+02	0.27	1	0	1	0.053957	656.81	0.0043297	0.99567	116.613		0.05
A3	11	10.1571E+020.0000E+00	10.1571E+020.0000E+00	0.1571E+02	0.27	1	0	1	0.053946	656.81	0.0043321	0.995668	149.642		0.05
A3	12	10.2000E+020.0000E+00	10.2000E+020.0000E+00	0.2000E+02	0.27	1	0	1	0.053935	656.81	0.0043344	0.995666	190.466		0.05
A3	13	10.2528E+020.0000E+00	10.2528E+020.0000E+00	0.2528E+02	0.27	1	0	1	0.053921	656.81	0.0043366	0.995663	240.686		0.05
A3	14	10.3178E+020.0000E+00	10.3178E+020.0000E+00	0.3178E+02	0.27	1	0	1	0.053906	656.81	0.0043387	0.995661	302.487		0.05
A3	15	10.3976E+020.0000E+00	10.3976E+020.0000E+00	0.3976E+02	0.27	1	0	1	0.05389	656.81	0.0043405	0.99566	378.328		0.05
A3	16	10.4955E+020.0000E+00	10.4955E+020.0000E+00	0.4955E+02	0.27	1	0	1	0.053874	656.81	0.004342	0.995658	471.342		0.05
A3	17	10.6152E+020.0000E+00	10.6152E+020.0000E+00	0.6152E+02	0.27	1	0	1	0.053856	656.81	0.0043431	0.995657	585.01		0.05
A3	18	10.7616E+020.0000E+00	10.7616E+020.0000E+00	0.7616E+02	0.27	1	0	1	0.053838	656.81	0.004344	0.995656	723.984		0.05
A3	19	10.9404E+020.0000E+00	10.9404E+020.0000E+00	0.9404E+02	0.27	1	0	1	0.05382	656.81	0.0043449	0.995655	893.653		0.05
A3	20	10.1159E+030.0000E+00	10.1159E+030.0000E+00	0.1159E+03	0.27	1	0	1	0.053801	656.81	0.0043459	0.995654	1101		0.05
A3	21	10.1424E+030.0000E+00	10.1424E+030.0000E+00	0.1424E+03	0.27	1	0	1	0.053782	656.81	0.004347	0.995653	1352.25		0.05
A3	22	10.1748E+030.0000E+00	10.1748E+030.0000E+00	0.1748E+03	0.27	1	0	1	0.053763	656.81	0.0043485	0.995652	1659.34		0.05
A3	23	10.2142E+030.0000E+00	10.2142E+030.0000E+00	0.2142E+03	0.27	1	0	1	0.053742	656.81	0.00435	0.99565	2032.56		0.05
A3	24	10.2622E+030.0000E+00	10.2622E+030.0000E+00	0.2622E+03	0.27	1	0	1	0.053722	656.81	0.0043515	0.995649	2487.11		0.05
A3	25	10.3204E+030.0000E+00	10.3204E+030.0000E+00	0.3204E+03	0.27	1	0	1	0.0537	656.81	0.0043531	0.995647	3037.92		0.05
A3	26	10.3912E+030.0000E+00	10.3912E+030.0000E+00	0.3912E+03	0.27	1	0	1	0.053678	656.81	0.0043548	0.995645	3707.69		0.05
A3	27	10.4772E+030.0000E+00	10.4772E+030.0000E+00	0.4772E+03	0.27	1	0	1	0.053653	656.81	0.0043564	0.995644	4520.66		0.05
A3	28	10.5816E+030.0000E+00	10.5816E+030.0000E+00	0.5816E+03	0.27	1	0	1	0.053628	656.81	0.0043579	0.995642	5507.1		0.05
A3	29	10.7082E+030.0000E+00	10.7082E+030.0000E+00	0.7082E+03	0.27	1	0	1	0.053599	656.81	0.0043597	0.99564	6702.22		0.05
A3	30	10.8619E+030.0000E+00	10.8619E+030.0000E+00	0.8619E+03	0.27	1	0	1	0.053568	656.81	0.0043615	0.995638	8152.06		0.05
A3	31	10.1048E+040.0000E+00	10.1048E+040.0000E+00	0.1048E+04	0.27	1	0	1	0.053532	656.81	0.0043632	0.995637	9905.56		0.05
A3	32	10.1274E+040.0000E+00	10.1274E+040.0000E+00	0.1274E+04	0.27	1	0	1	0.053493	656.81	0.0043646	0.995635	12032.9		0.05
A3	33	10.1548E+040.0000E+00	10.1548E+040.0000E+00	0.1548E+04	0.27	1	0	1	0.053448	656.81	0.0043661	0.995634	14608.5		0.05
A3	34	10.1880E+040.0000E+00	10.1880E+040.0000E+00	0.1880E+04	0.27	1	0	1	0.053401	656.81	0.0043675	0.995633	17726		0.05
A3	35	10.2282E+040.0000E+00	10.2282E+040.0000E+00	0.2282E+04	0.27	1	0	1	0.05336	656.81	0.0043688	0.995631	21499.8		0.05
A3	36	10.2768E+040.0000E+00	10.2768E+040.0000E+00	0.2768E+04	0.27	1	0	1	0.053328	656.81	0.0043698	0.99563	26062.9		0.05
A3	37	10.3358E+040.0000E+00	10.3358E+040.0000E+00	0.3358E+04	0.27	1	0	1	0.053301	656.81	0.0043706	0.995629	31602.2		0.05
A3	38	10.4072E+040.0000E+00	10.4072E+040.0000E+00	0.4072E+04	0.27	1	0	1	0.053277	656.81	0.0043713	0.995629	38304.4		0.05
A3	39	10.4937E+040.0000E+00	10.4937E+040.0000E+00	0.4937E+04	0.27	1	0	1	0.05325	656.81	0.0043718	0.995628	46417.7		0.05
A3	40	10.5983E+040.0000E+00	10.5983E+040.0000E+00	0.5983E+04	0.27	1	0	1	0.053216	656.81	0.0043721	0.995628	56216.2		0.05
A3	41	10.7250E+040.0000E+00	10.7250E+040.0000E+00	0.7250E+04	0.27	1	0	1	0.053169	656.81	0.0043723	0.995628	68060.8		0.05
A3	42	10.8784E+040.0000E+00	10.8784E+040.0000E+00	0.8784E+04	0.27	1	0	1	0.053136	656.81	0.0043724	0.995628	82410.3		0.05
A3	43	10.1064E+050.0000E+00	10.1064E+050.0000E+00	0.1064E+05	0.27	1	0	1	0.053117	656.81	0.0043725	0.995627	99787.4		0.05
A3	44	10.1289E+050.0000E+00	10.1289E+050.0000E+00	0.1289E+05	0.27	1	0	1	0.053104	656.81	0.0043725	0.995627	120859		0.05
A3	45	10.1560E+050.0000E+00	10.1560E+050.0000E+00	0.1560E+05	0.27	1	0	1	0.053093	656.81	0.0043726	0.995627	146239		0.05
A3	46	10.1889E+050.0000E+00	10.1889E+050.0000E+00	0.1889E+05	0.27	1	0	1	0.053085	656.81	0.0043727	0.995627	177053		0.05
A3	47	10.2287E+050.0000E+00	10.2287E+050.0000E+00	0.2287E+05	0.27	1	0	1	0.053078	656.81	0.0043727	0.995627	214329		0.05
A3	48	10.2768E+050.0000E+00	10.2768E+050.0000E+00	0.2768E+05	0.27	1	0	1	0.053071	656.81	0.0043727	0.995627	259372		0.05
A3	49	10.3350E+050.0000E+00	10.3350E+050.0000E+00	0.3350E+05	0.27	1	0	1	0.053063	656.81	0.0043727	0.995627	313861		0.05
A3	50	10.4055E+050.0000E+00	10.4055E+050.0000E+00	0.4055E+05	0.27	1	0	1	0.053055	656.81	0.0043727	0.995627	379855		0.05
A3	51	10.4907E+050.0000E+00	10.4907E+050.0000E+00	0.4907E+05	0.27	1	0	1	0.053047	656.81	0.0043727	0.995627	459597		0.05
A3	52	10.5937E+050.0000E+00	10.5937E+050.0000E+00	0.5937E+05	0.27	1	0	1	0.05304	656.82	0.0043726	0.995627	556004		0.05
A3	53	10.7183E+050.0000E+00	10.7183E+050.0000E+00	0.7183E+05	0.27	1	0	1	0.053035	656.82	0.0043726	0.995627	672629		0.05
A3	54	10.8691E+050.0000E+00	10.8691E+050.0000E+00	0.8691E+05	0.27	1	0	1	0.053032	656.82	0.0043726	0.995627	813794		0.05
A3	55	10.1051E+060.0000E+00	10.1051E+060.0000E+00	0.1051E+06	0.27	1	0	1	0.053029	656.82	0.0043726	0.995627	984064		0.05
A3	56	10.1272E+060.0000E+00	10.1272E+060.0000E+00	0.1272E+06	0.27	1	0	1	0.053026	656.82	0.0043726	0.995627	1.19092e+06		0.05
A3	57	10.1539E+060.0000E+00	10.1539E+060.0000E+00	0.1539E+06	0.27	1	0	1	0.053025	656.82	0.0043726	0.995627	1.44087e+06		0.05
A3	58	10.1861E+060.0000E+00	10.1861E+060.0000E+00	0.1861E+06	0.27	1	0	1	0.053024	656.82	0.0043726	0.995627	1.74231e+06		0.05
A3	59	10.2251E+060.0000E+00	10.2251E+060.0000E+00	0.2251E+06	0.27	1	0	1	0.053023	656.82	0.0043726	0.995627	2.1074e+06		0.05
A3	60	10.2723E+060.0000E+00	10.2723E+060.0000E+00	0.2723E+06	0.27	1	0	1	0.053022	656.82	0.0043725	0.995627	2.54924e+06		0.05
A3	61	10.3293E+060.0000E+00	10.3293E+060.0000E+00	0.3293E+06	0.27	1	0	1	0.053021	656.82	0.0043725	0.995627	3.08281e+06		0.05
A3	62	10.3983E+060.0000E+00	10.3983E+060.0000E+00	0.3983E+06	0.27	1	0	1	0.05302	656.82	0.0043725	0.995627	3.7287e+06		0.05
A3	63	10.4817E+060.0000E+00	10.4817E+060.0000E+00	0.4817E+06	0.27	1	0	1	0.053019	656.82	0.0043725	0.995627	4.50936e+06		0.05
A3	64	10.5826E+060.0000E+00	10.5826E+060.0000E+00	0.5826E+06	0.27	1	0	1	0.053018	656.82	0.0043725	0.995627	5.45382e+06		0.05
A3	65	10.7046E+060.0000E+00	10.7046E+060.0000E+00	0.7046E+06	0.27	1	0	1	0.053018	656.82	0.0043725	0.995627	6.59588e+06		0.05
A3	66	10.8521E+060.0000E+00	10.8521E+060.0000E+00	0.8521E+06	0.27	1	0	1	0.053018	656.82	0.0043725	0.995627	7.97666e+06		0.05
A3	67	10.1030E+070.0000E+00	10.1030E+070.0000E+00	0.1030E+07	0.27	1	0	1	0.053018	656.82	0.0043725	0.995627	9.64201e+06		0.05
A3	68	10.1246E+070.0000E+00	10.1246E+070.0000E+00	0.1246E+07	0.27	1	0	1	0.053019	656.82	0.0043725	0.995627	1.16642e+07		0.05
A3	69	10.1507E+070.0000E+00	10.1507E+070.0000E+00	0.1507E+07	0.27	1	0	1	0.053018	656.82	0.0043725	0.995627	1.41073e+07		0.05
A3	70	10.1822E+070.0000E+00	10.1822E+070.0000E+00	0.1822E+07	0.27	1	0	1	0.052936	656.82	0.0043725	0.995627	1.70297e+07		0.05
A3	71	10.2204E+070.0000E+00	10.2204E+070.0000E+00	0.2204E+07	0.27	1	0	1	0.05278	656.83	0.0043725	0.995627	2.05397e+07		0.05
A3	72	10.2665E+070.0000E+00	10.2665E+070.0000E+00	0.2665E+07	0.27	1	0	1	0.052711	656.83	0.0043725	0.995627	2.48035e+07		0.05
A3	73	10.3222E+070.0000E+00	10.3222E+070.0000E+00	0.3222E+07	0.27	1	0	1	0.052726	656.83	0.0043725	0.995627	2.9996e+07		0.05
A3	74	10.3896E+070.0000E+00	10.3896E+070.0000E+00	0.3896E+07	0.27	1	0	1	0.052658	656.83	0.0043725	0.995627	3.6224e+07		0.05
A3	75	10.4711E+070.0000E+00	10.4711E+070.0000E+00	0.4711E+07	0.27	1	0	1	0.052483	656.83	0.0043725	0.995627	4.36561e+07		0.05
A3	76	10.5697E+070.0000E+00	10.5697E+070.0000E+00	0.5697E+07	0.27	1	0	1	0.05222	656.84	0.0043725	0.995627	5.25295e+07		0.05
A3	77	10.6889E+070.0000E+00	10.6889E+070.0000E+00	0.6889E+07	0.27	1	0	1	0.051593	656.84	0.0043725	0.995627	6.27577e+07		0.05
A3	78	10.8330E+070.0000E+00	10.8330E+070.0000E+00	0.8330E+07	0.27	1	0	1	0.0098287	656.78	0.0043723	0.995628	1.44551e+07		0.05
A3	79	10.1007E+080.0000E+00	10.1007E+080.0000E+00	0.1007E+08	0.27	1	0	1	0	0	1	0	0		0.05
A3	80	10.1218E+080.0000E+00	10.1218E+080.0000E+00	0.1218E+08	0.27	1	0	1	0	0	1	0	0		0.05
A3	81	10.1473E+080.0000E+00	10.1473E+080.0000E+00	0.1473E+08	0.27	1	0	1	0	0	1	0	0		0.05
A3	82	10.1781E+080.0000E+00	10.1781E+080.0000E+00	0.1781E+08	0.27	1	0	1	0	0	1	0	0		0.05
A3	83	10.2153E+080.0000E+00	10.2153E+080.0000E+00	0.2153E+08	0.27	1	0	1	0	0	1	0	0		0.05
A3	84	10.2603E+080.0000E+00	10.2603E+080.0000E+00	0.2603E+08	0.27	1	0	1	0	0	1	0	0		0.05
A3	85	10.3148E+080.0000E+00	10.3148E+080.0000E+00	0.3148E+08	0.27	1	0	1	0	0	1	0	0		0.05
A3	86	10.3806E+080.0000E+00	10.3806E+080.0000E+00	0.3806E+08	0.27	1	0	1	0	0	1	0	0		0.05
A3	87	10.4602E+080.0000E+00	10.4602E+080.0000E+00	0.4602E+08	0.27	1	0	1	0	0	1	0	0		0.05
A3	88	10.5565E+080.0000E+00	10.5565E+080.0000E+00	0.5565E+08	0.27	1	0	1	0	0	1	0	0		0.05
A3	89	10.6728E+080.0000E+00	10.6728E+080.0000E+00	0.6728E+08	0.27	1	0	1	0	0	1	0	0		0.05
A3	90	10.8136E+080.0000E+00	10.8136E+080.0000E+00	0.8136E+08	0.27	1	0	1	0	0	1	0	0		0.05
A3	91	10.9837E+080.0000E+00	10.9837E+080.0000E+00	0.9837E+08	0.27	1	0	1	0	0	1	0	0		0.05
A3	92	10.1189E+090.0000E+00	10.1189E+090.0000E+00	0.1189E+09	0.27	1	0	1	0	0	1	0	0		0.05
A3	93	10.1438E+090.0000E+00	10.1438E+090.0000E+00	0.1438E+09	0.27	1	0	1	0	0	1	0	0		0.05
A3	94	10.1739E+090.0000E+00	10.1739E+090.0000E+00	0.1739E+09	0.27	1	0	1	0	0	1	0	0		0.05
A3	95	10.2103E+090.0000E+00	10.2103E+090.0000E+00	0.2103E+09	0.27	1	0	1	0	0	1	0	0		0.05
A3	96	10.2542E+090.0000E+00	10.2542E+090.0000E+00	0.2542E+09	0.27	1	0	1	0	0	1	0	0		0.05
A3	97	10.3074E+090.0000E+00	10.3074E+090.0000E+00	0.3074E+09	0.27	1	0	1	0	0	1	0	0		0.05
A3	98	10.3717E+090.0000E+00	10.3717E+090.0000E+00	0.3717E+09	0.27	1	0	1	0	0	1	0	0		0.05
A3	99	10.4494E+090.0000E+00	10.4494E+090.0000E+00	0.4494E+09	0.27	1	0	1	0	0	1	0	0		0.05
A31	0	10.5434E+090.0000E+00	10.5434E+090.0000E+00	0.5434E+09	0.27	1	0	1	0	0	1	0	0		0.05
A4	1	10.1767E+000.0000E+00	10.1767E+000.0000E+00	0.1767E+00	0.27	1	0	1	0.053784	655.28	0.0043556	0.995644	1.67411		0.05
A4	2	10.6023E+000.0000E+00	10.6023E+000.0000E+00	0.6023E+00	0.27	1	0	1	0.053783	655.28	0.0043612	0.995639	5.70624		0.05
A4	3	10.1156E+010.0000E+00	10.1156E+010.0000E+00	0.1156E+01	0.27	1	0	1	0.053782	655.28	0.0043656	0.995634	10.9518		0.05
A4	4	10.1867E+010.0000E+00	10.1867E+010.0000E+00	0.1867E+01	0.27	1	0	1	0.05378	655.28	0.0043693	0.995631	17.687		0.05
A4	5	10.2774E+010.0000E+00	10.2774E+010.0000E+00	0.2774E+01	0.27	1	0	1	0.053776	655.28	0.0043724	0.995628	26.2774		0.05
A4	6	10.3922E+010.0000E+00	10.3922E+010.0000E+00	0.3922E+01	0.27	1	0	1	0.053772	655.28	0.0043752	0.995625	37.1493		0.05
A4	7	10.5367E+010.0000E+00	10.5367E+010.0000E+00	0.5367E+01	0.27	1	0	1	0.053767	655.28	0.0043778	0.995622	50.8315		0.05
A4	8	10.7177E+010.0000E+00	10.7177E+010.0000E+00	0.7177E+01	0.27	1	0	1	0.053761	655.28	0.0043802	0.99562	67.9664		0.05
A4	9	10.9433E+010.0000E+00	10.9433E+010.0000E+00	0.9433E+01	0.27	1	0	1	0.053753	655.28	0.0043826	0.995617	89.3173		0.05
A4	10	10.1224E+020.0000E+00	10.1224E+020.0000E+00	0.1224E+02	0.27	1	0	1	0.053744	655.28	0.0043849	0.995615	115.876		0.05
A4	11	10.1571E+020.0000E+00	10.1571E+020.0000E+00	0.1571E+02	0.27	1	0	1	0.053734	655.28	0.0043871	0.995613	148.698		0.05
A4	12	10.2000E+020.0000E+00	10.2000E+020.0000E+00	0.2000E+02	0.27	1	0	1	0.053722	655.28	0.0043893	0.995611	189.262		0.05
A4	13	10.2528E+020.0000E+00	10.2528E+020.0000E+00	0.2528E+02	0.27	1	0	1	0.053708	655.28	0.0043914	0.995609	239.164		0.05
A4	14	10.3178E+020.0000E+00	10.3178E+020.0000E+00	0.3178E+02	0.27	1	0	1	0.053694	655.28	0.0043933	0.995607	300.579		0.05
A4	15	10.3976E+020.0000E+00	10.3976E+020.0000E+00	0.3976E+02	0.27	1	0	1	0.053678	655.28	0.004395	0.995605	375.942		0.05
A4	16	10.4955E+020.0000E+00	10.4955E+020.0000E+00	0.4955E+02	0.27	1	0	1	0.053661	655.28	0.0043963	0.995604	468.36		0.05
A4	17	10.6152E+020.0000E+00	10.6152E+020.0000E+00	0.6152E+02	0.27	1	0	1	0.053644	655.28	0.0043975	0.995602	581.318		0.05
A4	18	10.7616E+020.0000E+00	10.7616E+020.0000E+00	0.7616E+02	0.27	1	0	1	0.053626	655.28	0.0043985	0.995602	719.413		0.05
A4	19	10.9404E+020.0000E+00	10.9404E+020.0000E+00	0.9404E+02	0.27	1	0	1	0.053608	655.28	0.0043996	0.9956	888.01		0.05
A4	20	10.1159E+030.0000E+00	10.1159E+030.0000E+00	0.1159E+03	0.27	1	0	1	0.053589	655.28	0.0044008	0.995599	1094.04		0.05
A4	21	10.1424E+030.0000E+00	10.1424E+030.0000E+00	0.1424E+03	0.27	1	0	1	0.05357	655.28	0.0044021	0.995598	1343.71		0.05
A4	22	10.1748E+030.0000E+00	10.1748E+030.0000E+00	0.1748E+03	0.27	1	0	1	0.053551	655.28	0.0044036	0.995596	1648.86		0.05
A4	23	10.2142E+030.0000E+00	10.2142E+030.0000E+00	0.2142E+03	0.27	1	0	1	0.053532	655.28	0.0044051	0.995595	2019.79		0.05
A4	24	10.2622E+030.0000E+00	10.2622E+030.0000E+00	0.2622E+03	0.27	1	0	1	0.053512	655.28	0.0044066	0.995593	2471.48		0.05
A4	25	10.3204E+030.0000E+00	10.3204E+030.0000E+00	0.3204E+03	0.27	1	0	1	0.053491	655.28	0.0044082	0.995592	3018.88		0.05
A4	26	10.3912E+030.0000E+00	10.3912E+030.0000E+00	0.3912E+03	0.27	1	0	1	0.053469	655.28	0.0044098	0.99559	3684.45		0.05
A4	27	10.4772E+030.0000E+00	10.4772E+030.0000E+00	0.4772E+03	0.27	1	0	1	0.053446	655.28	0.0044114	0.995589	4492.48		0.05
A4	28	10.5816E+030.0000E+00	10.5816E+030.0000E+00	0.5816E+03	0.27	1	0	1	0.05342	655.28	0.004413	0.995587	5472.66		0.05
A4	29	10.7082E+030.0000E+00	10.7082E+030.0000E+00	0.7082E+03	0.27	1	0	1	0.053392	655.28	0.0044147	0.995585	6660.41		0.05
A4	30	10.8619E+030.0000E+00	10.8619E+030.0000E+00	0.8619E+03	0.27	1	0	1	0.053361	655.28	0.0044164	0.995584	8101.2		0.05
A4	31	10.1048E+040.0000E+00	10.1048E+040.0000E+00	0.1048E+04	0.27	1	0	1	0.053327	655.28	0.004418	0.995582	9844.1		0.05
A4	32	10.1274E+040.0000E+00	10.1274E+040.0000E+00	0.1274E+04	0.27	1	0	1	0.053288	655.28	0.0044197	0.99558	11958.2		0.05
A4	33	10.1548E+040.0000E+00	10.1548E+040.0000E+00	0.1548E+04	0.27	1	0	1	0.053245	655.28	0.0044213	0.995579	14518.3		0.05
A4	34	10.1880E+040.0000E+00	10.1880E+040.0000E+00	0.1880E+04	0.27	1	0	1	0.053201	655.28	0.0044228	0.995577	17617.5		0.05
A4	35	10.2282E+040.0000E+00	10.2282E+040.0000E+00	0.2282E+04	0.27	1	0	1	0.053162	655.28	0.0044243	0.995576	21368.9		0.05
A4	36	10.2768E+040.0000E+00	10.2768E+040.0000E+00	0.2768E+04	0.27	1	0	1	0.05313	655.28	0.0044257	0.995574	25904.2		0.05
A4	37	10.3358E+040.0000E+00	10.3358E+040.0000E+00	0.3358E+04	0.27	1	0	1	0.053104	655.28	0.0044269	0.995573	31410.3		0.05
A4	38	10.4072E+040.0000E+00	10.4072E+040.0000E+00	0.4072E+04	0.27	1	0	1	0.053079	655.28	0.0044278	0.995572	38071		0.05
A4	39	10.4937E+040.0000E+00	10.4937E+040.0000E+00	0.4937E+04	0.27	1	0	1	0.053052	655.28	0.0044285	0.995572	46134.7		0.05
A4	40	10.5983E+040.0000E+00	10.5983E+040.0000E+00	0.5983E+04	0.27	1	0	1	0.053017	655.28	0.004429	0.995571	55872.4		0.05
A4	41	10.7250E+040.0000E+00	10.7250E+040.0000E+00	0.7250E+04	0.27	1	0	1	0.052973	655.28	0.0044293	0.995571	67648.1		0.05
A4	42	10.8784E+040.0000E+00	10.8784E+040.0000E+00	0.8784E+04	0.27	1	0	1	0.052942	655.28	0.0044295	0.995571	81913.5		0.05
A4	43	10.1064E+050.0000E+00	10.1064E+050.0000E+00	0.1064E+05	0.27	1	0	1	0.052923	655.28	0.0044296	0.99557	99185.6		0.05
A4	44	10.1289E+050.0000E+00	10.1289E+050.0000E+00	0.1289E+05	0.27	1	0	1	0.052908	655.28	0.0044297	0.99557	120126		0.05
A4	45	10.1560E+050.0000E+00	10.1560E+050.0000E+00	0.1560E+05	0.27	1	0	1	0.052896	655.28	0.0044298	0.99557	145348		0.05
A4	46	10.1889E+050.0000E+00	10.1889E+050.0000E+00	0.1889E+05	0.27	1	0	1	0.052887	655.28	0.0044298	0.99557	175972		0.05
A4	47	10.2287E+050.0000E+00	10.2287E+050.0000E+00	0.2287E+05	0.27	1	0	1	0.052879	655.28	0.0044298	0.99557	213016		0.05
A4	48	10.2768E+050.0000E+00	10.2768E+050.0000E+00	0.2768E+05	0.27	1	0	1	0.052871	655.28	0.0044299	0.99557	257778		0.05
A4	49	10.3350E+050.0000E+00	10.3350E+050.0000E+00	0.3350E+05	0.27	1	0	1	0.052862	655.28	0.0044299	0.99557	311926		0.05
A4	50	10.4055E+050.0000E+00	10.4055E+050.0000E+00	0.4055E+05	0.27	1	0	1	0.052853	655.28	0.0044299	0.99557	377505		0.05
A4	51	10.4907E+050.0000E+00	10.4907E+050.0000E+00	0.4907E+05	0.27	1	0	1	0.052844	655.28	0.0044299	0.99557	456745		0.05
A4	52	10.5937E+050.0000E+00	10.5937E+050.0000E+00	0.5937E+05	0.27	1	0	1	0.052836	655.28	0.0044299	0.99557	552535		0.05
A4	53	10.7183E+050.0000E+00	10.7183E+050.0000E+00	0.7183E+05	0.27	1	0	1	0.05283	655.28	0.0044299	0.99557	668419		0.05
A4	54	10.8691E+050.0000E+00	10.8691E+050.0000E+00	0.8691E+05	0.27	1	0	1	0.052825	655.28	0.0044298	0.99557	808671		0.05
A4	55	10.1051E+060.0000E+00	10.1051E+060.0000E+00	0.1051E+06	0.27	1	0	1	0.052822	655.28	0.0044298	0.99557	977868		0.05
A4	56	10.1272E+060.0000E+00	10.1272E+060.0000E+00	0.1272E+06	0.27	1	0	1	0.05282	655.29	0.0044298	0.99557	1.18346e+06		0.05
A4	57	10.1539E+060.0000E+00	10.1539E+060.0000E+00	0.1539E+06	0.27	1	0	1	0.052818	655.29	0.0044298	0.99557	1.43182e+06		0.05
A4	58	10.1861E+060.0000E+00	10.1861E+060.0000E+00	0.1861E+06	0.27	1	0	1	0.052818	655.29	0.0044298	0.99557	1.7314e+06		0.05
A4	59	10.2251E+060.0000E+00	10.2251E+060.0000E+00	0.2251E+06	0.27	1	0	1	0.052817	655.29	0.0044298	0.99557	2.0942e+06		0.05
A4	60	10.2723E+060.0000E+00	10.2723E+060.0000E+00	0.2723E+06	0.27	1	0	1	0.052817	655.29	0.0044298	0.99557	2.53332e+06		0.05
A4	61	10.3293E+060.0000E+00	10.3293E+060.0000E+00	0.3293E+06	0.27	1	0	1	0.052816	655.29	0.0044298	0.99557	3.06356e+06		0.05
A4	62	10.3983E+060.0000E+00	10.3983E+060.0000E+00	0.3983E+06	0.27	1	0	1	0.052815	655.29	0.0044298	0.99557	3.70541e+06		0.05
A4	63	10.4817E+060.0000E+00	10.4817E+060.0000E+00	0.4817E+06	0.27	1	0	1	0.052815	655.29	0.0044298	0.99557	4.48129e+06		0.05
A4	64	10.5826E+060.0000E+00	10.5826E+060.0000E+00	0.5826E+06	0.27	1	0	1	0.052815	655.29	0.0044297	0.99557	5.41997e+06		0.05
A4	65	10.7046E+060.0000E+00	10.7046E+060.0000E+00	0.7046E+06	0.27	1	0	1	0.052815	655.29	0.0044297	0.99557	6.55495e+06		0.05
A4	66	10.8521E+060.0000E+00	10.8521E+060.0000E+00	0.8521E+06	0.27	1	0	1	0.052816	655.29	0.0044297	0.99557	7.9273e+06		0.05
A4	67	10.1030E+070.0000E+00	10.1030E+070.0000E+00	0.1030E+07	0.27	1	0	1	0.052817	655.29	0.0044297	0.99557	9.58253e+06		0.05
A4	68	10.1246E+070.0000E+00	10.1246E+070.0000E+00	0.1246E+07	0.27	1	0	1	0.052818	655.29	0.0044297	0.99557	1.15923e+07		0.05
A4	69	10.1507E+070.0000E+00	10.1507E+070.0000E+00	0.1507E+07	0.27	1	0	1	0.052818	655.29	0.0044297	0.99557	1.40205e+07		0.05
A4	70	10.1822E+070.0000E+00	10.1822E+070.0000E+00	0.1822E+07	0.27	1	0	1	0.05272	655.29	0.0044297	0.99557	1.69197e+07		0.05
A4	71	10.2204E+070.0000E+00	10.2204E+070.0000E+00	0.2204E+07	0.27	1	0	1	0.052547	655.29	0.0044297	0.99557	2.03999e+07		0.05
A4	72	10.2665E+070.0000E+00	10.2665E+070.0000E+00	0.2665E+07	0.27	1	0	1	0.052478	655.3	0.0044297	0.99557	2.46349e+07		0.05
A4	73	10.3222E+070.0000E+00	10.3222E+070.0000E+00	0.3222E+07	0.27	1	0	1	0.052497	655.3	0.0044297	0.99557	2.97945e+07		0.05
A4	74	10.3896E+070.0000E+00	10.3896E+070.0000E+00	0.3896E+07	0.27	1	0	1	0.052424	655.3	0.0044297	0.99557	3.5977e+07		0.05
A4	75	10.4711E+070.0000E+00	10.4711E+070.0000E+00	0.4711E+07	0.27	1	0	1	0.052231	655.3	0.0044297	0.99557	4.33428e+07		0.05
A4	76	10.5697E+070.0000E+00	10.5697E+070.0000E+00	0.5697E+07	0.27	1	0	1	0.051908	655.31	0.0044298	0.99557	5.2091e+07		0.05
A4	77	10.6889E+070.0000E+00	10.6889E+070.0000E+00	0.6889E+07	0.27	1	0	1	0.049034	655.31	0.0044298	0.99557	5.95026e+07		0.05
A4	78	10.8330E+070.0000E+00	10.8330E+070.0000E+00	0.8330E+07	0.27	1	0	1	0	0	1	0	0		0.05
A4	79	10.1007E+080.0000E+00	10.1007E+080.0000E+00	0.1007E+08	0.27	1	0	1	0	0	1	0	0		0.05
A4	80	10.1218E+080.0000E+00	10.1218E+080.0000E+00	0.1218E+08	0.27	1	0	1	0	0	1	0	0		0.05
A4	81	10.1473E+080.0000E+00	10.1473E+080.0000E+00	0.1473E+08	0.27	1	0	1	0	0	1	0	0		0.05
A4	82	10.1781E+080.0000E+00	10.1781E+080.0000E+00	0.1781E+08	0.27	1	0	1	0	0	1	0	0		0.05
A4	83	10.2153E+080.0000E+00	10.2153E+080.0000E+00	0.2153E+08	0.27	1	0	1	0	0	1	0	0		0.05
A4	84	10.2603E+080.0000E+00	10.2603E+080.0000E+00	0.2603E+08	0.27	1	0	1	0	0	1	0	0		0.05
A4	85	10.3148E+080.0000E+00	10.3148E+080.0000E+00	0.3148E+08	0.27	1	0	1	0	0	1	0	0		0.05
A4	86	10.3806E+080.0000E+00	10.3806E+080.0000E+00	0.3806E+08	0.27	1	0	1	0	0	1	0	0		0.05
A4	87	10.4602E+080.0000E+00	10.4602E+080.0000E+00	0.4602E+08	0.27	1	0	1	0	0	1	0	0		0.05
A4	88	10.5565E+080.0000E+00	10.5565E+080.0000E+00	0.5565E+08	0.27	1	0	1	0	0	1	0	0		0.05
A4	89	10.6728E+080.0000E+00	10.6728E+080.0000E+00	0.6728E+08	0.27	1	0	1	0	0	1	0	0		0.05
A4	90	10.8136E+080.0000E+00	10.8136E+080.0000E+00	0.8136E+08	0.27	1	0	1	0	0	1	0	0		0.05
A4	91	10.9837E+080.0000E+00	10.9837E+080.0000E+00	0.9837E+08	0.27	1	0	1	0	0	1	0	0		0.05
A4	92	10.1189E+090.0000E+00	10.1189E+090.0000E+00	0.1189E+09	0.27	1	0	1	0	0	1	0	0		0.05
A4	93	10.1438E+090.0000E+00	10.1438E+090.0000E+00	0.1438E+09	0.27	1	0	1	0	0	1	0	0		0.05
A4	94	10.1739E+090.0000E+00	10.1739E+090.0000E+00	0.1739E+09	0.27	1	0	1	0	0	1	0	0		0.05
A4	95	10.2103E+090.0000E+00	10.2103E+090.0000E+00	0.2103E+09	0.27	1	0	1	0	0	1	0	0		0.05
A4	96	10.2542E+090.0000E+00	10.2542E+090.0000E+00	0.2542E+09	0.27	1	0	1	0	0	1	0	0		0.05
A4	97	10.3074E+090.0000E+00	10.3074E+090.0000E+00	0.3074E+09	0.27	1	0	1	0	0	1	0	0		0.05
A4	98	10.3717E+090.0000E+00	10.3717E+090.0000E+00	0.3717E+09	0.27	1	0	1	0	0	1	0	0		0.05
A4	99	10.4494E+090.0000E+00	10.4494E+090.0000E+00	0.4494E+09	0.27	1	0	1	0	0	1	0	0		0.05
A41	0	10.5434E+090.0000E+00	10.5434E+090.0000E+00	0.5434E+09	0.27	1	0	1	0	0	1	0	0		0.05
A5	1	10.1767E+000.0000E+00	10.1767E+000.0000E+00	0.1767E+00	0.27	1	0	1	0.053567	653.78	0.0044112	0.995589	1.66345		0.05
A5	2	10.6023E+000.0000E+00	10.6023E+000.0000E+00	0.6023E+00	0.27	1	0	1	0.053566	653.78	0.0044167	0.995583	5.6699		0.05
A5	3	10.1156E+010.0000E+00	10.1156E+010.0000E+00	0.1156E+01	0.27	1	0	1	0.053565	653.78	0.0044212	0.995579	10.882		0.05
A5	4	10.1867E+010.0000E+00	10.1867E+010.0000E+00	0.1867E+01	0.27	1	0	1	0.053563	653.78	0.0044248	0.995575	17.5743		0.05
A5	5	10.2774E+010.0000E+00	10.2774E+010.0000E+00	0.2774E+01	0.27	1	0	1	0.053559	653.78	0.0044278	0.995572	26.11		0.05
A5	6	10.3922E+010.0000E+00	10.3922E+010.0000E+00	0.3922E+01	0.27	1	0	1	0.053555	653.78	0.0044306	0.995569	36.9126		0.05
A5	7	10.5367E+010.0000E+00	10.5367E+010.0000E+00	0.5367E+01	0.27	1	0	1	0.05355	653.78	0.0044331	0.995567	50.5076		0.05
A5	8	10.7177E+010.0000E+00	10.7177E+010.0000E+00	0.7177E+01	0.27	1	0	1	0.053543	653.78	0.0044355	0.995564	67.5321		0.05
A5	9	10.9433E+010.0000E+00	10.9433E+010.0000E+00	0.9433E+01	0.27	1	0	1	0.053535	653.78	0.0044377	0.995562	88.7465		0.05
A5	10	10.1224E+020.0000E+00	10.1224E+020.0000E+00	0.1224E+02	0.27	1	0	1	0.053526	653.78	0.0044399	0.99556	115.135		0.05
A5	11	10.1571E+020.0000E+00	10.1571E+020.0000E+00	0.1571E+02	0.27	1	0	1	0.053515	653.78	0.004442	0.995558	147.745		0.05
A5	12	10.2000E+020.0000E+00	10.2000E+020.0000E+00	0.2000E+02	0.27	1	0	1	0.053502	653.78	0.0044441	0.995556	188.045		0.05
A5	13	10.2528E+020.0000E+00	10.2528E+020.0000E+00	0.2528E+02	0.27	1	0	1	0.053488	653.78	0.004446	0.995554	237.626		0.05
A5	14	10.3178E+020.0000E+00	10.3178E+020.0000E+00	0.3178E+02	0.27	1	0	1	0.053473	653.78	0.0044478	0.995552	298.64		0.05
A5	15	10.3976E+020.0000E+00	10.3976E+020.0000E+00	0.3976E+02	0.27	1	0	1	0.053457	653.78	0.0044494	0.995551	373.516		0.05
A5	16	10.4955E+020.0000E+00	10.4955E+020.0000E+00	0.4955E+02	0.27	1	0	1	0.053439	653.78	0.0044507	0.995549	465.329		0.05
A5	17	10.6152E+020.0000E+00	10.6152E+020.0000E+00	0.6152E+02	0.27	1	0	1	0.053421	653.78	0.0044519	0.995548	577.545		0.05
A5	18	10.7616E+020.0000E+00	10.7616E+020.0000E+00	0.7616E+02	0.27	1	0	1	0.053403	653.78	0.004453	0.995547	714.743		0.05
A5	19	10.9404E+020.0000E+00	10.9404E+020.0000E+00	0.9404E+02	0.27	1	0	1	0.053384	653.78	0.0044541	0.995546	882.227		0.05
A5	20	10.1159E+030.0000E+00	10.1159E+030.0000E+00	0.1159E+03	0.27	1	0	1	0.053366	653.78	0.0044554	0.995545	1086.94		0.05
A5	21	10.1424E+030.0000E+00	10.1424E+030.0000E+00	0.1424E+03	0.27	1	0	1	0.053347	653.78	0.0044567	0.995543	1334.98		0.05
A5	22	10.1748E+030.0000E+00	10.1748E+030.0000E+00	0.1748E+03	0.27	1	0	1	0.053328	653.78	0.0044582	0.995542	1638.14		0.05
A5	23	10.2142E+030.0000E+00	10.2142E+030.0000E+00	0.2142E+03	0.27	1	0	1	0.05331	653.78	0.0044596	0.99554	2006.7		0.05
A5	24	10.2622E+030.0000E+00	10.2622E+030.0000E+00	0.2622E+03	0.27	1	0	1	0.05329	653.78	0.0044611	0.995539	2455.46		0.05
A5	25	10.3204E+030.0000E+00	10.3204E+030.0000E+00	0.3204E+03	0.27	1	0	1	0.053271	653.78	0.0044626	0.995537	2999.41		0.05
A5	26	10.3912E+030.0000E+00	10.3912E+030.0000E+00	0.3912E+03	0.27	1	0	1	0.05325	653.78	0.0044642	0.995536	3660.76		0.05
A5	27	10.4772E+030.0000E+00	10.4772E+030.0000E+00	0.4772E+03	0.27	1	0	1	0.053228	653.78	0.0044657	0.995534	4463.67		0.05
A5	28	10.5816E+030.0000E+00	10.5816E+030.0000E+00	0.5816E+03	0.27	1	0	1	0.053205	653.78	0.0044673	0.995533	5437.86		0.05
A5	29	10.7082E+030.0000E+00	10.7082E+030.0000E+00	0.7082E+03	0.27	1	0	1	0.053179	653.78	0.0044689	0.995531	6618.3		0.05
A5	30	10.8619E+030.0000E+00	10.8619E+030.0000E+00	0.8619E+03	0.27	1	0	1	0.05315	653.78	0.0044704	0.99553	8050.26		0.05
A5	31	10.1048E+040.0000E+00	10.1048E+040.0000E+00	0.1048E+04	0.27	1	0	1	0.053118	653.78	0.004472	0.995528	9782.55		0.05
A5	32	10.1274E+040.0000E+00	10.1274E+040.0000E+00	0.1274E+04	0.27	1	0	1	0.053083	653.78	0.0044734	0.995527	11884.3		0.05
A5	33	10.1548E+040.0000E+00	10.1548E+040.0000E+00	0.1548E+04	0.27	1	0	1	0.053043	653.78	0.0044749	0.995525	14429.3		0.05
A5	34	10.1880E+040.0000E+00	10.1880E+040.0000E+00	0.1880E+04	0.27	1	0	1	0.053002	653.78	0.0044763	0.995524	17510.4		0.05
A5	35	10.2282E+040.0000E+00	10.2282E+040.0000E+00	0.2282E+04	0.27	1	0	1	0.052965	653.78	0.0044777	0.995522	21239.8		0.05
A5	36	10.2768E+040.0000E+00	10.2768E+040.0000E+00	0.2768E+04	0.27	1	0	1	0.052935	653.78	0.0044793	0.995521	25748.7		0.05
A5	37	10.3358E+040.0000E+00	10.3358E+040.0000E+00	0.3358E+04	0.27	1	0	1	0.052909	653.78	0.0044809	0.995519	31221.6		0.05
A5	38	10.4072E+040.0000E+00	10.4072E+040.0000E+00	0.4072E+04	0.27	1	0	1	0.052886	653.78	0.0044826	0.995517	37843.6		0.05
A5	39	10.4937E+040.0000E+00	10.4937E+040.0000E+00	0.4937E+04	0.27	1	0	1	0.05286	653.78	0.0044843	0.995516	45860		0.05
A5	40	10.5983E+040.0000E+00	10.5983E+040.0000E+00	0.5983E+04	0.27	1	0	1	0.052828	653.79	0.0044856	0.995514	55543.4		0.05
A5	41	10.7250E+040.0000E+00	10.7250E+040.0000E+00	0.7250E+04	0.27	1	0	1	0.052788	653.79	0.0044864	0.995514	67254.7		0.05
A5	42	10.8784E+040.0000E+00	10.8784E+040.0000E+00	0.8784E+04	0.27	1	0	1	0.052757	653.79	0.0044868	0.995513	81436.9		0.05
A5	43	10.1064E+050.0000E+00	10.1064E+050.0000E+00	0.1064E+05	0.27	1	0	1	0.052738	653.79	0.0044871	0.995513	98608.5		0.05
A5	44	10.1289E+050.0000E+00	10.1289E+050.0000E+00	0.1289E+05	0.27	1	0	1	0.052722	653.79	0.0044873	0.995513	119425		0.05
A5	45	10.1560E+050.0000E+00	10.1560E+050.0000E+00	0.1560E+05	0.27	1	0	1	0.052709	653.79	0.0044874	0.995513	144497		0.05
A5	46	10.1889E+050.0000E+00	10.1889E+050.0000E+00	0.1889E+05	0.27	1	0	1	0.052698	653.79	0.0044875	0.995513	174934		0.05
A5	47	10.2287E+050.0000E+00	10.2287E+050.0000E+00	0.2287E+05	0.27	1	0	1	0.052689	653.79	0.0044876	0.995512	211756		0.05
A5	48	10.2768E+050.0000E+00	10.2768E+050.0000E+00	0.2768E+05	0.27	1	0	1	0.05268	653.79	0.0044877	0.995512	256248		0.05
A5	49	10.3350E+050.0000E+00	10.3350E+050.0000E+00	0.3350E+05	0.27	1	0	1	0.052671	653.79	0.0044877	0.995512	310074		0.05
A5	50	10.4055E+050.0000E+00	10.4055E+050.0000E+00	0.4055E+05	0.27	1	0	1	0.052661	653.79	0.0044878	0.995512	375257		0.05
A5	51	10.4907E+050.0000E+00	10.4907E+050.0000E+00	0.4907E+05	0.27	1	0	1	0.05265	653.79	0.0044878	0.995512	454008		0.05
A5	52	10.5937E+050.0000E+00	10.5937E+050.0000E+00	0.5937E+05	0.27	1	0	1	0.05264	653.79	0.0044878	0.995512	549201		0.05
A5	53	10.7183E+050.0000E+00	10.7183E+050.0000E+00	0.7183E+05	0.27	1	0	1	0.052633	653.79	0.0044878	0.995512	664374		0.05
A5	54	10.8691E+050.0000E+00	10.8691E+050.0000E+00	0.8691E+05	0.27	1	0	1	0.052627	653.79	0.0044878	0.995512	803761		0.05
A5	55	10.1051E+060.0000E+00	10.1051E+060.0000E+00	0.1051E+06	0.27	1	0	1	0.052623	653.79	0.0044878	0.995512	971912		0.05
A5	56	10.1272E+060.0000E+00	10.1272E+060.0000E+00	0.1272E+06	0.27	1	0	1	0.05262	653.79	0.0044878	0.995512	1.17621e+06		0.05
A5	57	10.1539E+060.0000E+00	10.1539E+060.0000E+00	0.1539E+06	0.27	1	0	1	0.052618	653.79	0.0044877	0.995512	1.42305e+06		0.05
A5	58	10.1861E+060.0000E+00	10.1861E+060.0000E+00	0.1861E+06	0.27	1	0	1	0.052618	653.79	0.0044877	0.995512	1.7208e+06		0.05
A5	59	10.2251E+060.0000E+00	10.2251E+060.0000E+00	0.2251E+06	0.27	1	0	1	0.052618	653.79	0.0044877	0.995512	2.08141e+06		0.05
A5	60	10.2723E+060.0000E+00	10.2723E+060.0000E+00	0.2723E+06	0.27	1	0	1	0.052618	653.79	0.0044877	0.995512	2.51785e+06		0.05
A5	61	10.3293E+060.0000E+00	10.3293E+060.0000E+00	0.3293E+06	0.27	1	0	1	0.052617	653.79	0.0044877	0.995512	3.04485e+06		0.05
A5	62	10.3983E+060.0000E+00	10.3983E+060.0000E+00	0.3983E+06	0.27	1	0	1	0.052617	653.8	0.0044877	0.995512	3.68292e+06		0.05
A5	63	10.4817E+060.0000E+00	10.4817E+060.0000E+00	0.4817E+06	0.27	1	0	1	0.052617	653.8	0.0044877	0.995512	4.45408e+06		0.05
A5	64	10.5826E+060.0000E+00	10.5826E+060.0000E+00	0.5826E+06	0.27	1	0	1	0.052617	653.8	0.0044877	0.995512	5.38706e+06		0.05
A5	65	10.7046E+060.0000E+00	10.7046E+060.0000E+00	0.7046E+06	0.27	1	0	1	0.052617	653.8	0.0044877	0.995512	6.51514e+06		0.05
A5	66	10.8521E+060.0000E+00	10.8521E+060.0000E+00	0.8521E+06	0.27	1	0	1	0.052618	653.8	0.0044877	0.995512	7.87917e+06		0.05
A5	67	10.1030E+070.0000E+00	10.1030E+070.0000E+00	0.1030E+07	0.27	1	0	1	0.052618	653.8	0.0044877	0.995512	9.52416e+06		0.05
A5	68	10.1246E+070.0000E+00	10.1246E+070.0000E+00	0.1246E+07	0.27	1	0	1	0.05262	653.8	0.0044877	0.995512	1.15219e+07		0.05
A5	69	10.1507E+070.0000E+00	10.1507E+070.0000E+00	0.1507E+07	0.27	1	0	1	0.05262	653.8	0.0044877	0.995512	1.39354e+07		0.05
A5	70	10.1822E+070.0000E+00	10.1822E+070.0000E+00	0.1822E+07	0.27	1	0	1	0.052503	653.8	0.0044877	0.995512	1.68108e+07		0.05
A5	71	10.2204E+070.0000E+00	10.2204E+070.0000E+00	0.2204E+07	0.27	1	0	1	0.052307	653.8	0.0044877	0.995512	2.02594e+07		0.05
A5	72	10.2665E+070.0000E+00	10.2665E+070.0000E+00	0.2665E+07	0.27	1	0	1	0.052238	653.8	0.0044877	0.995512	2.44647e+07		0.05
A5	73	10.3222E+070.0000E+00	10.3222E+070.0000E+00	0.3222E+07	0.27	1	0	1	0.052259	653.8	0.0044877	0.995512	2.95898e+07		0.05
A5	74	10.3896E+070.0000E+00	10.3896E+070.0000E+00	0.3896E+07	0.27	1	0	1	0.052177	653.81	0.0044877	0.995512	3.5724e+07		0.05
A5	75	10.4711E+070.0000E+00	10.4711E+070.0000E+00	0.4711E+07	0.27	1	0	1	0.051963	653.81	0.0044877	0.995512	4.30199e+07		0.05
A5	76	10.5697E+070.0000E+00	10.5697E+070.0000E+00	0.5697E+07	0.27	1	0	1	0.051508	653.81	0.0044877	0.995512	5.15683e+07		0.05
A5	77	10.6889E+070.0000E+00	10.6889E+070.0000E+00	0.6889E+07	0.27	1	0	1	0.012117	653.75	0.0044874	0.995513	1.46681e+07		0.05
A5	78	10.8330E+070.0000E+00	10.8330E+070.0000E+00	0.8330E+07	0.27	1	0	1	0	0	1	0	0		0.05
A5	79	10.1007E+080.0000E+00	10.1007E+080.0000E+00	0.1007E+08	0.27	1	0	1	0	0	1	0	0		0.05
A5	80	10.1218E+080.0000E+00	10.1218E+080.0000E+00	0.1218E+08	0.27	1	0	1	0	0	1	0	0		0.05
A5	81	10.1473E+080.0000E+00	10.1473E+080.0000E+00	0.1473E+08	0.27	1	0	1	0	0	1	0	0		0.05
A5	82	10.1781E+080.0000E+00	10.1781E+080.0000E+00	0.1781E+08	0.27	1	0	1	0	0	1	0	0		0.05
A5	83	10.2153E+080.0000E+00	10.2153E+080.0000E+00	0.2153E+08	0.27	1	0	1	0	0	1	0	0		0.05
A5	84	10.2603E+080.0000E+00	10.2603E+080.0000E+00	0.2603E+08	0.27	1	0	1	0	0	1	0	0		0.05
A5	85	10.3148E+080.0000E+00	10.3148E+080.0000E+00	0.3148E+08	0.27	1	0	1	0	0	1	0	0		0.05
A5	86	10.3806E+080.0000E+00	10.3806E+080.0000E+00	0.3806E+08	0.27	1	0	1	0	0	1	0	0		0.05
A5	87	10.4602E+080.0000E+00	10.4602E+080.0000E+00	0.4602E+08	0.27	1	0	1	0	0	1	0	0		0.05
A5	88	10.5565E+080.0000E+00	10.5565E+080.0000E+00	0.5565E+08	0.27	1	0	1	0	0	1	0	0		0.05
A5	89	10.6728E+080.0000E+00	10.6728E+080.0000E+00	0.6728E+08	0.27	1	0	1	0	0	1	0	0		0.05
A5	90	10.8136E+080.0000E+00	10.8136E+080.0000E+00	0.8136E+08	0.27	1	0	1	0	0	1	0	0		0.05
A5	91	10.9837E+080.0000E+00	10.9837E+080.0000E+00	0.9837E+08	0.27	1	0	1	0	0	1	0	0		0.05
A5	92	10.1189E+090.0000E+00	10.1189E+090.0000E+00	0.1189E+09	0.27	1	0	1	0	0	1	0	0		0.05
A5	93	10.1438E+090.0000E+00	10.1438E+090.0000E+00	0.1438E+09	0.27	1	0	1	0	0	1	0	0		0.05
A5	94	10.1739E+090.0000E+00	10.1739E+090.0000E+00	0.1739E+09	0.27	1	0	1	0	0	1	0	0		0.05
A5	95	10.2103E+090.0000E+00	10.2103E+090.0000E+00	0.2103E+09	0.27	1	0	1	0	0	1	0	0		0.05
A5	96	10.2542E+090.0000E+00	10.2542E+090.0000E+00	0.2542E+09	0.27	1	0	1	0	0	1	0	0		0.05
A5	97	10.3074E+090.0000E+00	10.3074E+090.0000E+00	0.3074E+09	0.27	1	0	1	0	0	1	0	0		0.05
A5	98	10.3717E+090.0000E+00	10.3717E+090.0000E+00	0.3717E+09	0.27	1	0	1	0	0	1	0	0		0.05
A5	99	10.4494E+090.0000E+00	10.4494E+090.0000E+00	0.4494E+09	0.27	1	0	1	0	0	1	0	0		0.05
A51	0	10.5434E+090.0000E+00	10.5434E+090.0000E+00	0.5434E+09	0.27	1	0	1	0	0	1	0	0		0.05
A6	1	10.1767E+000.0000E+00	10.1767E+000.0000E+00	0.1767E+00	0.27	1	0	1	0.053339	652.24	0.0044668	0.995533	1.65237		0.05
A6	2	10.6023E+000.0000E+00	10.6023E+000.0000E+00	0.6023E+00	0.27	1	0	1	0.053338	652.24	0.0044723	0.995528	5.63215		0.05
A6	3	10.1156E+010.0000E+00	10.1156E+010.0000E+00	0.1156E+01	0.27	1	0	1	0.053337	652.24	0.0044767	0.995523	10.8096		0.05
A6	4	10.1867E+010.0000E+00	10.1867E+010.0000E+00	0.1867E+01	0.27	1	0	1	0.053334	652.24	0.0044802	0.99552	17.457		0.05
A6	5	10.2774E+010.0000E+00	10.2774E+010.0000E+00	0.2774E+01	0.27	1	0	1	0.05333	652.24	0.0044832	0.995517	25.9357		0.05
A6	6	10.3922E+010.0000E+00	10.3922E+010.0000E+00	0.3922E+01	0.27	1	0	1	0.053325	652.24	0.0044859	0.995514	36.6655		0.05
A6	7	10.5367E+010.0000E+00	10.5367E+010.0000E+00	0.5367E+01	0.27	1	0	1	0.053319	652.24	0.0044883	0.995512	50.1685		0.05
A6	8	10.7177E+010.0000E+00	10.7177E+010.0000E+00	0.7177E+01	0.27	1	0	1	0.053312	652.24	0.0044905	0.99551	67.0787		0.05
A6	9	10.9433E+010.0000E+00	10.9433E+010.0000E+00	0.9433E+01	0.27	1	0	1	0.053303	652.24	0.0044927	0.995507	88.1489		0.05
A6	10	10.1224E+020.0000E+00	10.1224E+020.0000E+00	0.1224E+02	0.27	1	0	1	0.053293	652.24	0.0044947	0.995505	114.358		0.05
A6	11	10.1571E+020.0000E+00	10.1571E+020.0000E+00	0.1571E+02	0.27	1	0	1	0.053281	652.24	0.0044967	0.995503	146.745		0.05
A6	12	10.2000E+020.0000E+00	10.2000E+020.0000E+00	0.2000E+02	0.27	1	0	1	0.053267	652.24	0.0044986	0.995501	186.767		0.05
A6	13	10.2528E+020.0000E+00	10.2528E+020.0000E+00	0.2528E+02	0.27	1	0	1	0.053252	652.24	0.0045004	0.9955	236.007		0.05
A6	14	10.3178E+020.0000E+00	10.3178E+020.0000E+00	0.3178E+02	0.27	1	0	1	0.053235	652.24	0.0045021	0.995498	296.594		0.05
A6	15	10.3976E+020.0000E+00	10.3976E+020.0000E+00	0.3976E+02	0.27	1	0	1	0.053217	652.24	0.0045036	0.995496	370.943		0.05
A6	16	10.4955E+020.0000E+00	10.4955E+020.0000E+00	0.4955E+02	0.27	1	0	1	0.053199	652.24	0.0045049	0.995495	462.123		0.05
A6	17	10.6152E+020.0000E+00	10.6152E+020.0000E+00	0.6152E+02	0.27	1	0	1	0.053179	652.24	0.0045061	0.995494	573.543		0.05
A6	18	10.7616E+020.0000E+00	10.7616E+020.0000E+00	0.7616E+02	0.27	1	0	1	0.05316	652.24	0.0045072	0.995493	709.776		0.05
A6	19	10.9404E+020.0000E+00	10.9404E+020.0000E+00	0.9404E+02	0.27	1	0	1	0.05314	652.24	0.0045084	0.995492	876.078		0.05
A6	20	10.1159E+030.0000E+00	10.1159E+030.0000E+00	0.1159E+03	0.27	1	0	1	0.053121	652.24	0.0045097	0.99549	1079.34		0.05
A6	21	10.1424E+030.0000E+00	10.1424E+030.0000E+00	0.1424E+03	0.27	1	0	1	0.053101	652.24	0.004511	0.995489	1325.62		0.05
A6	22	10.1748E+030.0000E+00	10.1748E+030.0000E+00	0.1748E+03	0.27	1	0	1	0.053082	652.24	0.0045124	0.995488	1626.66		0.05
A6	23	10.2142E+030.0000E+00	10.2142E+030.0000E+00	0.2142E+03	0.27	1	0	1	0.053064	652.24	0.0045137	0.995486	1992.63		0.05
A6	24	10.2622E+030.0000E+00	10.2622E+030.0000E+00	0.2622E+03	0.27	1	0	1	0.053045	652.24	0.0045152	0.995485	2438.28		0.05
A6	25	10.3204E+030.0000E+00	10.3204E+030.0000E+00	0.3204E+03	0.27	1	0	1	0.053026	652.24	0.0045166	0.995483	2978.42		0.05
A6	26	10.3912E+030.0000E+00	10.3912E+030.0000E+00	0.3912E+03	0.27	1	0	1	0.053007	652.24	0.0045181	0.995482	3635.27		0.05
A6	27	10.4772E+030.0000E+00	10.4772E+030.0000E+00	0.4772E+03	0.27	1	0	1	0.052986	652.24	0.0045196	0.99548	4432.67		0.05
A6	28	10.5816E+030.0000E+00	10.5816E+030.0000E+00	0.5816E+03	0.27	1	0	1	0.052965	652.24	0.0045211	0.995479	5400.28		0.05
A6	29	10.7082E+030.0000E+00	10.7082E+030.0000E+00	0.7082E+03	0.27	1	0	1	0.052941	652.24	0.0045226	0.995477	6572.8		0.05
A6	30	10.8619E+030.0000E+00	10.8619E+030.0000E+00	0.8619E+03	0.27	1	0	1	0.052915	652.24	0.0045241	0.995476	7995.35		0.05
A6	31	10.1048E+040.0000E+00	10.1048E+040.0000E+00	0.1048E+04	0.27	1	0	1	0.052887	652.24	0.0045256	0.995474	9716.54		0.05
A6	32	10.1274E+040.0000E+00	10.1274E+040.0000E+00	0.1274E+04	0.27	1	0	1	0.052855	652.24	0.0045271	0.995473	11804.7		0.05
A6	33	10.1548E+040.0000E+00	10.1548E+040.0000E+00	0.1548E+04	0.27	1	0	1	0.052819	652.24	0.0045285	0.995471	14333.8		0.05
A6	34	10.1880E+040.0000E+00	10.1880E+040.0000E+00	0.1880E+04	0.27	1	0	1	0.05278	652.24	0.0045297	0.99547	17395.1		0.05
A6	35	10.2282E+040.0000E+00	10.2282E+040.0000E+00	0.2282E+04	0.27	1	0	1	0.052744	652.24	0.0045309	0.995469	21100.3		0.05
A6	36	10.2768E+040.0000E+00	10.2768E+040.0000E+00	0.2768E+04	0.27	1	0	1	0.052715	652.24	0.004532	0.995468	25579.9		0.05
A6	37	10.3358E+040.0000E+00	10.3358E+040.0000E+00	0.3358E+04	0.27	1	0	1	0.052691	652.24	0.0045332	0.995467	31018.1		0.05
A6	38	10.4072E+040.0000E+00	10.4072E+040.0000E+00	0.4072E+04	0.27	1	0	1	0.052669	652.24	0.0045346	0.995465	37597.6		0.05
A6	39	10.4937E+040.0000E+00	10.4937E+040.0000E+00	0.4937E+04	0.27	1	0	1	0.052647	652.24	0.0045364	0.995464	45565.2		0.05
A6	40	10.5983E+040.0000E+00	10.5983E+040.0000E+00	0.5983E+04	0.27	1	0	1	0.05262	652.24	0.0045386	0.995461	55190.6		0.05
A6	41	10.7250E+040.0000E+00	10.7250E+040.0000E+00	0.7250E+04	0.27	1	0	1	0.052586	652.24	0.0045411	0.995459	66834.8		0.05
A6	42	10.8784E+040.0000E+00	10.8784E+040.0000E+00	0.8784E+04	0.27	1	0	1	0.052557	652.24	0.0045433	0.995457	80931.3		0.05
A6	43	10.1064E+050.0000E+00	10.1064E+050.0000E+00	0.1064E+05	0.27	1	0	1	0.052539	652.24	0.0045443	0.995456	97997.9		0.05
A6	44	10.1289E+050.0000E+00	10.1289E+050.0000E+00	0.1289E+05	0.27	1	0	1	0.052522	652.24	0.0045447	0.995455	118683		0.05
A6	45	10.1560E+050.0000E+00	10.1560E+050.0000E+00	0.1560E+05	0.27	1	0	1	0.052509	652.24	0.0045451	0.995455	143599		0.05
A6	46	10.1889E+050.0000E+00	10.1889E+050.0000E+00	0.1889E+05	0.27	1	0	1	0.052498	652.24	0.0045454	0.995455	173847		0.05
A6	47	10.2287E+050.0000E+00	10.2287E+050.0000E+00	0.2287E+05	0.27	1	0	1	0.052487	652.24	0.0045456	0.995454	210431		0.05
A6	48	10.2768E+050.0000E+00	10.2768E+050.0000E+00	0.2768E+05	0.27	1	0	1	0.052478	652.24	0.0045458	0.995454	254645		0.05
A6	49	10.3350E+050.0000E+00	10.3350E+050.0000E+00	0.3350E+05	0.27	1	0	1	0.052467	652.24	0.0045459	0.995454	308123		0.05
A6	50	10.4055E+050.0000E+00	10.4055E+050.0000E+00	0.4055E+05	0.27	1	0	1	0.052456	652.24	0.004546	0.995454	372888		0.05
A6	51	10.4907E+050.0000E+00	10.4907E+050.0000E+00	0.4907E+05	0.27	1	0	1	0.052444	652.24	0.0045461	0.995454	451133		0.05
A6	52	10.5937E+050.0000E+00	10.5937E+050.0000E+00	0.5937E+05	0.27	1	0	1	0.052432	652.24	0.0045461	0.995454	545702		0.05
A6	53	10.7183E+050.0000E+00	10.7183E+050.0000E+00	0.7183E+05	0.27	1	0	1	0.052423	652.24	0.0045461	0.995454	660116		0.05
A6	54	10.8691E+050.0000E+00	10.8691E+050.0000E+00	0.8691E+05	0.27	1	0	1	0.052416	652.25	0.0045461	0.995454	798606		0.05
A6	55	10.1051E+060.0000E+00	10.1051E+060.0000E+00	0.1051E+06	0.27	1	0	1	0.05241	652.25	0.0045461	0.995454	965641		0.05
A6	56	10.1272E+060.0000E+00	10.1272E+060.0000E+00	0.1272E+06	0.27	1	0	1	0.052406	652.25	0.0045461	0.995454	1.1686e+06		0.05
A6	57	10.1539E+060.0000E+00	10.1539E+060.0000E+00	0.1539E+06	0.27	1	0	1	0.052404	652.25	0.0045461	0.995454	1.41385e+06		0.05
A6	58	10.1861E+060.0000E+00	10.1861E+060.0000E+00	0.1861E+06	0.27	1	0	1	0.052404	652.25	0.0045461	0.995454	1.70966e+06		0.05
A6	59	10.2251E+060.0000E+00	10.2251E+060.0000E+00	0.2251E+06	0.27	1	0	1	0.052404	652.25	0.0045461	0.995454	2.06794e+06		0.05
A6	60	10.2723E+060.0000E+00	10.2723E+060.0000E+00	0.2723E+06	0.27	1	0	1	0.052404	652.25	0.0045461	0.995454	2.50156e+06		0.05
A6	61	10.3293E+060.0000E+00	10.3293E+060.0000E+00	0.3293E+06	0.27	1	0	1	0.052404	652.25	0.0045461	0.995454	3.02521e+06		0.05
A6	62	10.3983E+060.0000E+00	10.3983E+060.0000E+00	0.3983E+06	0.27	1	0	1	0.052403	652.25	0.0045461	0.995454	3.65903e+06		0.05
A6	63	10.4817E+060.0000E+00	10.4817E+060.0000E+00	0.4817E+06	0.27	1	0	1	0.052403	652.25	0.0045461	0.995454	4.42519e+06		0.05
A6	64	10.5826E+060.0000E+00	10.5826E+060.0000E+00	0.5826E+06	0.27	1	0	1	0.052403	652.25	0.0045461	0.995454	5.35212e+06		0.05
A6	65	10.7046E+060.0000E+00	10.7046E+060.0000E+00	0.7046E+06	0.27	1	0	1	0.052404	652.25	0.0045461	0.995454	6.47301e+06		0.05
A6	66	10.8521E+060.0000E+00	10.8521E+060.0000E+00	0.8521E+06	0.27	1	0	1	0.052404	652.25	0.0045461	0.995454	7.82806e+06		0.05
A6	67	10.1030E+070.0000E+00	10.1030E+070.0000E+00	0.1030E+07	0.27	1	0	1	0.052405	652.25	0.0045461	0.995454	9.46257e+06		0.05
A6	68	10.1246E+070.0000E+00	10.1246E+070.0000E+00	0.1246E+07	0.27	1	0	1	0.052406	652.25	0.0045461	0.995454	1.14472e+07		0.05
A6	69	10.1507E+070.0000E+00	10.1507E+070.0000E+00	0.1507E+07	0.27	1	0	1	0.052407	652.25	0.0045461	0.995454	1.38453e+07		0.05
A6	70	10.1822E+070.0000E+00	10.1822E+070.0000E+00	0.1822E+07	0.27	1	0	1	0.052263	652.25	0.0045461	0.995454	1.66933e+07		0.05
A6	71	10.2204E+070.0000E+00	10.2204E+070.0000E+00	0.2204E+07	0.27	1	0	1	0.052036	652.25	0.0045461	0.995454	2.01055e+07		0.05
A6	72	10.2665E+070.0000E+00	10.2665E+070.0000E+00	0.2665E+07	0.27	1	0	1	0.051969	652.26	0.0045461	0.995454	2.42799e+07		0.05
A6	73	10.3222E+070.0000E+00	10.3222E+070.0000E+00	0.3222E+07	0.27	1	0	1	0.051991	652.26	0.0045461	0.995454	2.9367e+07		0.05
A6	74	10.3896E+070.0000E+00	10.3896E+070.0000E+00	0.3896E+07	0.27	1	0	1	0.051892	652.26	0.0045461	0.995454	3.54426e+07		0.05
A6	75	10.4711E+070.0000E+00	10.4711E+070.0000E+00	0.4711E+07	0.27	1	0	1	0.051648	652.26	0.0045461	0.995454	4.26552e+07		0.05
A6	76	10.5697E+070.0000E+00	10.5697E+070.0000E+00	0.5697E+07	0.27	1	0	1	0.050526	652.27	0.0045461	0.995454	5.0463e+07		0.05
A6	77	10.6889E+070.0000E+00	10.6889E+070.0000E+00	0.6889E+07	0.27	1	0	1	0	0	1	0	0		0.05
A6	78	10.8330E+070.0000E+00	10.8330E+070.0000E+00	0.8330E+07	0.27	1	0	1	0	0	1	0	0		0.05
A6	79	10.1007E+080.0000E+00	10.1007E+080.0000E+00	0.1007E+08	0.27	1	0	1	0	0	1	0	0		0.05
A6	80	10.1218E+080.0000E+00	10.1218E+080.0000E+00	0.1218E+08	0.27	1	0	1	0	0	1	0	0		0.05
A6	81	10.1473E+080.0000E+00	10.1473E+080.0000E+00	0.1473E+08	0.27	1	0	1	0	0	1	0	0		0.05
A6	82	10.1781E+080.0000E+00	10.1781E+080.0000E+00	0.1781E+08	0.27	1	0	1	0	0	1	0	0		0.05
A6	83	10.2153E+080.0000E+00	10.2153E+080.0000E+00	0.2153E+08	0.27	1	0	1	0	0	1	0	0		0.05
A6	84	10.2603E+080.0000E+00	10.2603E+080.0000E+00	0.2603E+08	0.27	1	0	1	0	0	1	0	0		0.05
A6	85	10.3148E+080.0000E+00	10.3148E+080.0000E+00	0.3148E+08	0.27	1	0	1	0	0	1	0	0		0.05
A6	86	10.3806E+080.0000E+00	10.3806E+080.0000E+00	0.3806E+08	0.27	1	0	1	0	0	1	0	0		0.05
A6	87	10.4602E+080.0000E+00	10.4602E+080.0000E+00	0.4602E+08	0.27	1	0	1	0	0	1	0	0		0.05
A6	88	10.5565E+080.0000E+00	10.5565E+080.0000E+00	0.5565E+08	0.27	1	0	1	0	0	1	0	0		0.05
A6	89	10.6728E+080.0000E+00	10.6728E+080.0000E+00	0.6728E+08	0.27	1	0	1	0	0	1	0	0		0.05
A6	90	10.8136E+080.0000E+00	10.8136E+080.0000E+00	0.8136E+08	0.27	1	0	1	0	0	1	0	0		0.05
A6	91	10.9837E+080.0000E+00	10.9837E+080.0000E+00	0.9837E+08	0.27	1	0	1	0	0	1	0	0		0.05
A6	92	10.1189E+090.0000E+00	10.1189E+090.0000E+00	0.1189E+09	0.27	1	0	1	0	0	1	0	0		0.05
A6	93	10.1438E+090.0000E+00	10.1438E+090.0000E+00	0.1438E+09	0.27	1	0	1	0	0	1	0	0		0.05
A6	94	10.1739E+090.0000E+00	10.1739E+090.0000E+00	0.1739E+09	0.27	1	0	1	0	0	1	0	0		0.05
A6	95	10.2103E+090.0000E+00	10.2103E+090.0000E+00	0.2103E+09	0.27	1	0	1	0	0	1	0	0		0.05
A6	96	10.2542E+090.0000E+00	10.2542E+090.0000E+00	0.2542E+09	0.27	1	0	1	0	0	1	0	0		0.05
A6	97	10.3074E+090.0000E+00	10.3074E+090.0000E+00	0.3074E+09	0.27	1	0	1	0	0	1	0	0		0.05
A6	98	10.3717E+090.0000E+00	10.3717E+090.0000E+00	0.3717E+09	0.27	1	0	1	0	0	1	0	0		0.05
A6	99	10.4494E+090.0000E+00	10.4494E+090.0000E+00	0.4494E+09	0.27	1	0	1	0	0	1	0	0		0.05
A61	0	10.5434E+090.0000E+00	10.5434E+090.0000E+00	0.5434E+09	0.27	1	0	1	0	0	1	0	0		0.05
A7	1	10.1767E+000.0000E+00	10.1767E+000.0000E+00	0.1767E+00	0.27	1	0	1	0.053062	650.74	0.0045228	0.995477	1.63992		0.05
A7	2	10.6023E+000.0000E+00	10.6023E+000.0000E+00	0.6023E+00	0.27	1	0	1	0.053061	650.74	0.0045281	0.995472	5.5897		0.05
A7	3	10.1156E+010.0000E+00	10.1156E+010.0000E+00	0.1156E+01	0.27	1	0	1	0.05306	650.74	0.0045324	0.995468	10.7281		0.05
A7	4	10.1867E+010.0000E+00	10.1867E+010.0000E+00	0.1867E+01	0.27	1	0	1	0.053057	650.74	0.0045358	0.995464	17.3254		0.05
A7	5	10.2774E+010.0000E+00	10.2774E+010.0000E+00	0.2774E+01	0.27	1	0	1	0.053053	650.74	0.0045386	0.995461	25.7402		0.05
A7	6	10.3922E+010.0000E+00	10.3922E+010.0000E+00	0.3922E+01	0.27	1	0	1	0.053048	650.74	0.0045412	0.995459	36.3891		0.05
A7	7	10.5367E+010.0000E+00	10.5367E+010.0000E+00	0.5367E+01	0.27	1	0	1	0.053042	650.74	0.0045435	0.995456	49.7903		0.05
A7	8	10.7177E+010.0000E+00	10.7177E+010.0000E+00	0.7177E+01	0.27	1	0	1	0.053034	650.74	0.0045456	0.995454	66.5717		0.05
A7	9	10.9433E+010.0000E+00	10.9433E+010.0000E+00	0.9433E+01	0.27	1	0	1	0.053025	650.74	0.0045476	0.995452	87.4827		0.05
A7	10	10.1224E+020.0000E+00	10.1224E+020.0000E+00	0.1224E+02	0.27	1	0	1	0.053014	650.74	0.0045495	0.995451	113.491		0.05
A7	11	10.1571E+020.0000E+00	10.1571E+020.0000E+00	0.1571E+02	0.27	1	0	1	0.053001	650.74	0.0045514	0.995449	145.63		0.05
A7	12	10.2000E+020.0000E+00	10.2000E+020.0000E+00	0.2000E+02	0.27	1	0	1	0.052987	650.74	0.0045531	0.995447	185.348		0.05
A7	13	10.2528E+020.0000E+00	10.2528E+020.0000E+00	0.2528E+02	0.27	1	0	1	0.05297	650.74	0.0045548	0.995445	234.205		0.05
A7	14	10.3178E+020.0000E+00	10.3178E+020.0000E+00	0.3178E+02	0.27	1	0	1	0.052953	650.74	0.0045564	0.995444	294.329		0.05
A7	15	10.3976E+020.0000E+00	10.3976E+020.0000E+00	0.3976E+02	0.27	1	0	1	0.052934	650.74	0.0045578	0.995442	368.102		0.05
A7	16	10.4955E+020.0000E+00	10.4955E+020.0000E+00	0.4955E+02	0.27	1	0	1	0.052914	650.74	0.0045591	0.995441	458.565		0.05
A7	17	10.6152E+020.0000E+00	10.6152E+020.0000E+00	0.6152E+02	0.27	1	0	1	0.052893	650.74	0.0045603	0.99544	569.116		0.05
A7	18	10.7616E+020.0000E+00	10.7616E+020.0000E+00	0.7616E+02	0.27	1	0	1	0.052872	650.74	0.0045614	0.995439	704.269		0.05
A7	19	10.9404E+020.0000E+00	10.9404E+020.0000E+00	0.9404E+02	0.27	1	0	1	0.052851	650.74	0.0045626	0.995437	869.263		0.05
A7	20	10.1159E+030.0000E+00	10.1159E+030.0000E+00	0.1159E+03	0.27	1	0	1	0.052831	650.74	0.0045638	0.995436	1070.92		0.05
A7	21	10.1424E+030.0000E+00	10.1424E+030.0000E+00	0.1424E+03	0.27	1	0	1	0.052811	650.74	0.004565	0.995435	1315.28		0.05
A7	22	10.1748E+030.0000E+00	10.1748E+030.0000E+00	0.1748E+03	0.27	1	0	1	0.052792	650.74	0.0045663	0.995434	1613.96		0.05
A7	23	10.2142E+030.0000E+00	10.2142E+030.0000E+00	0.2142E+03	0.27	1	0	1	0.052773	650.74	0.0045676	0.995432	1977.03		0.05
A7	24	10.2622E+030.0000E+00	10.2622E+030.0000E+00	0.2622E+03	0.27	1	0	1	0.052755	650.74	0.004569	0.995431	2419.24		0.05
A7	25	10.3204E+030.0000E+00	10.3204E+030.0000E+00	0.3204E+03	0.27	1	0	1	0.052737	650.74	0.0045703	0.99543	2955.22		0.05
A7	26	10.3912E+030.0000E+00	10.3912E+030.0000E+00	0.3912E+03	0.27	1	0	1	0.052719	650.74	0.0045717	0.995428	3607.01		0.05
A7	27	10.4772E+030.0000E+00	10.4772E+030.0000E+00	0.4772E+03	0.27	1	0	1	0.052701	650.74	0.0045732	0.995427	4398.45		0.05
A7	28	10.5816E+030.0000E+00	10.5816E+030.0000E+00	0.5816E+03	0.27	1	0	1	0.052682	650.74	0.0045746	0.995425	5358.79		0.05
A7	29	10.7082E+030.0000E+00	10.7082E+030.0000E+00	0.7082E+03	0.27	1	0	1	0.052662	650.74	0.0045761	0.995424	6522.78		0.05
A7	30	10.8619E+030.0000E+00	10.8619E+030.0000E+00	0.8619E+03	0.27	1	0	1	0.052641	650.74	0.0045776	0.995422	7935.23		0.05
A7	31	10.1048E+040.0000E+00	10.1048E+040.0000E+00	0.1048E+04	0.27	1	0	1	0.052618	650.74	0.0045792	0.995421	9644.36		0.05
A7	32	10.1274E+040.0000E+00	10.1274E+040.0000E+00	0.1274E+04	0.27	1	0	1	0.052591	650.74	0.0045807	0.995419	11718.1		0.05
A7	33	10.1548E+040.0000E+00	10.1548E+040.0000E+00	0.1548E+04	0.27	1	0	1	0.052559	650.74	0.0045822	0.995418	14229.7		0.05
A7	34	10.1880E+040.0000E+00	10.1880E+040.0000E+00	0.1880E+04	0.27	1	0	1	0.052524	650.74	0.0045837	0.995416	17270		0.05
A7	35	10.2282E+040.0000E+00	10.2282E+040.0000E+00	0.2282E+04	0.27	1	0	1	0.05249	650.74	0.0045851	0.995415	20949.2		0.05
A7	36	10.2768E+040.0000E+00	10.2768E+040.0000E+00	0.2768E+04	0.27	1	0	1	0.052461	650.74	0.0045862	0.995414	25396.7		0.05
A7	37	10.3358E+040.0000E+00	10.3358E+040.0000E+00	0.3358E+04	0.27	1	0	1	0.052437	650.74	0.0045871	0.995413	30795.9		0.05
A7	38	10.4072E+040.0000E+00	10.4072E+040.0000E+00	0.4072E+04	0.27	1	0	1	0.052418	650.74	0.0045881	0.995412	37330.4		0.05
A7	39	10.4937E+040.0000E+00	10.4937E+040.0000E+00	0.4937E+04	0.27	1	0	1	0.0524	650.74	0.0045892	0.995411	45244.7		0.05
A7	40	10.5983E+040.0000E+00	10.5983E+040.0000E+00	0.5983E+04	0.27	1	0	1	0.05238	650.74	0.0045906	0.995409	54809.7		0.05
A7	41	10.7250E+040.0000E+00	10.7250E+040.0000E+00	0.7250E+04	0.27	1	0	1	0.052358	650.74	0.0045922	0.995408	66388.6		0.05
A7	42	10.8784E+040.0000E+00	10.8784E+040.0000E+00	0.8784E+04	0.27	1	0	1	0.052336	650.74	0.004594	0.995406	80401.5		0.05
A7	43	10.1064E+050.0000E+00	10.1064E+050.0000E+00	0.1064E+05	0.27	1	0	1	0.052319	650.74	0.0045967	0.995403	97357.9		0.05
A7	44	10.1289E+050.0000E+00	10.1289E+050.0000E+00	0.1289E+05	0.27	1	0	1	0.052303	650.74	0.0046008	0.995399	117909		0.05
A7	45	10.1560E+050.0000E+00	10.1560E+050.0000E+00	0.1560E+05	0.27	1	0	1	0.052291	650.74	0.0046026	0.995397	142666		0.05
A7	46	10.1889E+050.0000E+00	10.1889E+050.0000E+00	0.1889E+05	0.27	1	0	1	0.052279	650.74	0.0046031	0.995397	172714		0.05
A7	47	10.2287E+050.0000E+00	10.2287E+050.0000E+00	0.2287E+05	0.27	1	0	1	0.052268	650.74	0.0046035	0.995397	209059		0.05
A7	48	10.2768E+050.0000E+00	10.2768E+050.0000E+00	0.2768E+05	0.27	1	0	1	0.052257	650.74	0.0046039	0.995396	252975		0.05
A7	49	10.3350E+050.0000E+00	10.3350E+050.0000E+00	0.3350E+05	0.27	1	0	1	0.052247	650.74	0.0046043	0.995396	306107		0.05
A7	50	10.4055E+050.0000E+00	10.4055E+050.0000E+00	0.4055E+05	0.27	1	0	1	0.052236	650.74	0.0046046	0.995395	370448		0.05
A7	51	10.4907E+050.0000E+00	10.4907E+050.0000E+00	0.4907E+05	0.27	1	0	1	0.052222	650.74	0.0046048	0.995395	448163		0.05
A7	52	10.5937E+050.0000E+00	10.5937E+050.0000E+00	0.5937E+05	0.27	1	0	1	0.052207	650.74	0.0046049	0.995395	542079		0.05
A7	53	10.7183E+050.0000E+00	10.7183E+050.0000E+00	0.7183E+05	0.27	1	0	1	0.052195	650.74	0.0046051	0.995395	655694		0.05
A7	54	10.8691E+050.0000E+00	10.8691E+050.0000E+00	0.8691E+05	0.27	1	0	1	0.052186	650.74	0.0046051	0.995395	793214		0.05
A7	55	10.1051E+060.0000E+00	10.1051E+060.0000E+00	0.1051E+06	0.27	1	0	1	0.052178	650.74	0.0046052	0.995395	959084		0.05
A7	56	10.1272E+060.0000E+00	10.1272E+060.0000E+00	0.1272E+06	0.27	1	0	1	0.052172	650.74	0.0046052	0.995395	1.16062e+06		0.05
A7	57	10.1539E+060.0000E+00	10.1539E+060.0000E+00	0.1539E+06	0.27	1	0	1	0.052169	650.74	0.0046052	0.995395	1.40416e+06		0.05
A7	58	10.1861E+060.0000E+00	10.1861E+060.0000E+00	0.1861E+06	0.27	1	0	1	0.052169	650.74	0.0046052	0.995395	1.69795e+06		0.05
A7	59	10.2251E+060.0000E+00	10.2251E+060.0000E+00	0.2251E+06	0.27	1	0	1	0.05217	650.74	0.0046052	0.995395	2.05382e+06		0.05
A7	60	10.2723E+060.0000E+00	10.2723E+060.0000E+00	0.2723E+06	0.27	1	0	1	0.05217	650.74	0.0046052	0.995395	2.48448e+06		0.05
A7	61	10.3293E+060.0000E+00	10.3293E+060.0000E+00	0.3293E+06	0.27	1	0	1	0.05217	650.74	0.0046052	0.995395	3.00455e+06		0.05
A7	62	10.3983E+060.0000E+00	10.3983E+060.0000E+00	0.3983E+06	0.27	1	0	1	0.05217	650.74	0.0046052	0.995395	3.63411e+06		0.05
A7	63	10.4817E+060.0000E+00	10.4817E+060.0000E+00	0.4817E+06	0.27	1	0	1	0.05217	650.74	0.0046052	0.995395	4.39505e+06		0.05
A7	64	10.5826E+060.0000E+00	10.5826E+060.0000E+00	0.5826E+06	0.27	1	0	1	0.05217	650.74	0.0046052	0.995395	5.31567e+06		0.05
A7	65	10.7046E+060.0000E+00	10.7046E+060.0000E+00	0.7046E+06	0.27	1	0	1	0.05217	650.74	0.0046052	0.995395	6.4288e+06		0.05
A7	66	10.8521E+060.0000E+00	10.8521E+060.0000E+00	0.8521E+06	0.27	1	0	1	0.052171	650.74	0.0046052	0.995395	7.77475e+06		0.05
A7	67	10.1030E+070.0000E+00	10.1030E+070.0000E+00	0.1030E+07	0.27	1	0	1	0.052172	650.75	0.0046052	0.995395	9.39827e+06		0.05
A7	68	10.1246E+070.0000E+00	10.1246E+070.0000E+00	0.1246E+07	0.27	1	0	1	0.052173	650.75	0.0046052	0.995395	1.13694e+07		0.05
A7	69	10.1507E+070.0000E+00	10.1507E+070.0000E+00	0.1507E+07	0.27	1	0	1	0.052173	650.75	0.0046052	0.995395	1.37509e+07		0.05
A7	70	10.1822E+070.0000E+00	10.1822E+070.0000E+00	0.1822E+07	0.27	1	0	1	0.051993	650.75	0.0046052	0.995395	1.65679e+07		0.05
A7	71	10.2204E+070.0000E+00	10.2204E+070.0000E+00	0.2204E+07	0.27	1	0	1	0.051714	650.75	0.0046052	0.995395	1.99339e+07		0.05
A7	72	10.2665E+070.0000E+00	10.2665E+070.0000E+00	0.2665E+07	0.27	1	0	1	0.051653	650.75	0.0046052	0.995395	2.4075e+07		0.05
A7	73	10.3222E+070.0000E+00	10.3222E+070.0000E+00	0.3222E+07	0.27	1	0	1	0.051676	650.75	0.0046052	0.995395	2.91198e+07		0.05
A7	74	10.3896E+070.0000E+00	10.3896E+070.0000E+00	0.3896E+07	0.27	1	0	1	0.051525	650.76	0.0046052	0.995395	3.51089e+07		0.05
A7	75	10.4711E+070.0000E+00	10.4711E+070.0000E+00	0.4711E+07	0.27	1	0	1	0.051241	650.76	0.0046052	0.995395	4.22193e+07		0.05
A7	76	10.5697E+070.0000E+00	10.5697E+070.0000E+00	0.5697E+07	0.27	1	0	1	0.0092572	650.68	0.0046049	0.995395	9.22258e+06		0.05
A7	77	10.6889E+070.0000E+00	10.6889E+070.0000E+00	0.6889E+07	0.27	1	0	1	0	0	1	0	0		0.05
A7	78	10.8330E+070.0000E+00	10.8330E+070.0000E+00	0.8330E+07	0.27	1	0	1	0	0	1	0	0		0.05
A7	79	10.1007E+080.0000E+00	10.1007E+080.0000E+00	0.1007E+08	0.27	1	0	1	0	0	1	0	0		0.05
A7	80	10.1218E+080.0000E+00	10.1218E+080.0000E+00	0.1218E+08	0.27	1	0	1	0	0	1	0	0		0.05
A7	81	10.1473E+080.0000E+00	10.1473E+080.0000E+00	0.1473E+08	0.27	1	0	1	0	0	1	0	0		0.05
A7	82	10.1781E+080.0000E+00	10.1781E+080.0000E+00	0.1781E+08	0.27	1	0	1	0	0	1	0	0		0.05
A7	83	10.2153E+080.0000E+00	10.2153E+080.0000E+00	0.2153E+08	0.27	1	0	1	0	0	1	0	0		0.05
A7	84	10.2603E+080.0000E+00	10.2603E+080.0000E+00	0.2603E+08	0.27	1	0	1	0	0	1	0	0		0.05
A7	85	10.3148E+080.0000E+00	10.3148E+080.0000E+00	0.3148E+08	0.27	1	0	1	0	0	1	0	0		0.05
A7	86	10.3806E+080.0000E+00	10.3806E+080.0000E+00	0.3806E+08	0.27	1	0	1	0	0	1	0	0		0.05
A7	87	10.4602E+080.0000E+00	10.4602E+080.0000E+00	0.4602E+08	0.27	1	0	1	0	0	1	0	0		0.05
A7	88	10.5565E+080.0000E+00	10.5565E+080.0000E+00	0.5565E+08	0.27	1	0	1	0	0	1	0	0		0.05
A7	89	10.6728E+080.0000E+00	10.6728E+080.0000E+00	0.6728E+08	0.27	1	0	1	0	0	1	0	0		0.05
A7	90	10.8136E+080.0000E+00	10.8136E+080.0000E+00	0.8136E+08	0.27	1	0	1	0	0	1	0	0		0.05
A7	91	10.9837E+080.0000E+00	10.9837E+080.0000E+00	0.9837E+08	0.27	1	0	1	0	0	1	0	0		0.05
A7	92	10.1189E+090.0000E+00	10.1189E+090.0000E+00	0.1189E+09	0.27	1	0	1	0	0	1	0	0		0.05
A7	93	10.1438E+090.0000E+00	10.1438E+090.0000E+00	0.1438E+09	0.27	1	0	1	0	0	1	0	0		0.05
A7	94	10.1739E+090.0000E+00	10.1739E+090.0000E+00	0.1739E+09	0.27	1	0	1	0	0	1	0	0		0.05
A7	95	10.2103E+090.0000E+00	10.2103E+090.0000E+00	0.2103E+09	0.27	1	0	1	0	0	1	0	0		0.05
A7	96	10.2542E+090.0000E+00	10.2542E+090.0000E+00	0.2542E+09	0.27	1	0	1	0	0	1	0	0		0.05
A7	97	10.3074E+090.0000E+00	10.3074E+090.0000E+00	0.3074E+09	0.27	1	0	1	0	0	1	0	0		0.05
A7	98	10.3717E+090.0000E+00	10.3717E+090.0000E+00	0.3717E+09	0.27	1	0	1	0	0	1	0	0		0.05
A7	99	10.4494E+090.0000E+00	10.4494E+090.0000E+00	0.4494E+09	0.27	1	0	1	0	0	1	0	0		0.05
A71	0	10.5434E+090.0000E+00	10.5434E+090.0000E+00	0.5434E+09	0.27	1	0	1	0	0	1	0	0		0.05
A8	1	10.1767E+000.0000E+00	10.1767E+000.0000E+00	0.1767E+00	0.27	1	0	1	0.052758	649.28	0.0045789	0.995421	1.62678		0.05
A8	2	10.6023E+000.0000E+00	10.6023E+000.0000E+00	0.6023E+00	0.27	1	0	1	0.052758	649.28	0.004584	0.995416	5.545		0.05
A8	3	10.1156E+010.0000E+00	10.1156E+010.0000E+00	0.1156E+01	0.27	1	0	1	0.052756	649.28	0.004588	0.995412	10.6421		0.05
A8	4	10.1867E+010.0000E+00	10.1867E+010.0000E+00	0.1867E+01	0.27	1	0	1	0.052753	649.28	0.0045912	0.995409	17.1866		0.05
A8	5	10.2774E+010.0000E+00	10.2774E+010.0000E+00	0.2774E+01	0.27	1	0	1	0.052749	649.28	0.0045939	0.995406	25.5339		0.05
A8	6	10.3922E+010.0000E+00	10.3922E+010.0000E+00	0.3922E+01	0.27	1	0	1	0.052744	649.28	0.0045962	0.995404	36.0974		0.05
A8	7	10.5367E+010.0000E+00	10.5367E+010.0000E+00	0.5367E+01	0.27	1	0	1	0.052738	649.28	0.0045984	0.995402	49.3912		0.05
A8	8	10.7177E+010.0000E+00	10.7177E+010.0000E+00	0.7177E+01	0.27	1	0	1	0.05273	649.28	0.0046004	0.9954	66.038		0.05
A8	9	10.9433E+010.0000E+00	10.9433E+010.0000E+00	0.9433E+01	0.27	1	0	1	0.052721	649.28	0.0046022	0.995398	86.7813		0.05
A8	10	10.1224E+020.0000E+00	10.1224E+020.0000E+00	0.1224E+02	0.27	1	0	1	0.052709	649.28	0.004604	0.995396	112.579		0.05
A8	11	10.1571E+020.0000E+00	10.1571E+020.0000E+00	0.1571E+02	0.27	1	0	1	0.052696	649.28	0.0046056	0.995394	144.459		0.05
A8	12	10.2000E+020.0000E+00	10.2000E+020.0000E+00	0.2000E+02	0.27	1	0	1	0.052681	649.28	0.0046072	0.995393	183.855		0.05
A8	13	10.2528E+020.0000E+00	10.2528E+020.0000E+00	0.2528E+02	0.27	1	0	1	0.052664	649.28	0.0046087	0.995391	232.317		0.05
A8	14	10.3178E+020.0000E+00	10.3178E+020.0000E+00	0.3178E+02	0.27	1	0	1	0.052646	649.28	0.0046102	0.99539	291.95		0.05
A8	15	10.3976E+020.0000E+00	10.3976E+020.0000E+00	0.3976E+02	0.27	1	0	1	0.052625	649.28	0.0046115	0.995389	365.113		0.05
A8	16	10.4955E+020.0000E+00	10.4955E+020.0000E+00	0.4955E+02	0.27	1	0	1	0.052604	649.28	0.0046128	0.995387	454.831		0.05
A8	17	10.6152E+020.0000E+00	10.6152E+020.0000E+00	0.6152E+02	0.27	1	0	1	0.052581	649.28	0.0046139	0.995386	564.459		0.05
A8	18	10.7616E+020.0000E+00	10.7616E+020.0000E+00	0.7616E+02	0.27	1	0	1	0.052559	649.28	0.004615	0.995385	698.491		0.05
A8	19	10.9404E+020.0000E+00	10.9404E+020.0000E+00	0.9404E+02	0.27	1	0	1	0.052536	649.28	0.0046161	0.995384	862.097		0.05
A8	20	10.1159E+030.0000E+00	10.1159E+030.0000E+00	0.1159E+03	0.27	1	0	1	0.052514	649.28	0.0046172	0.995383	1062.05		0.05
A8	21	10.1424E+030.0000E+00	10.1424E+030.0000E+00	0.1424E+03	0.27	1	0	1	0.052493	649.28	0.0046184	0.995382	1304.36		0.05
A8	22	10.1748E+030.0000E+00	10.1748E+030.0000E+00	0.1748E+03	0.27	1	0	1	0.052472	649.28	0.0046196	0.99538	1600.49		0.05
A8	23	10.2142E+030.0000E+00	10.2142E+030.0000E+00	0.2142E+03	0.27	1	0	1	0.052453	649.28	0.0046208	0.995379	1960.53		0.05
A8	24	10.2622E+030.0000E+00	10.2622E+030.0000E+00	0.2622E+03	0.27	1	0	1	0.052434	649.28	0.004622	0.995378	2399		0.05
A8	25	10.3204E+030.0000E+00	10.3204E+030.0000E+00	0.3204E+03	0.27	1	0	1	0.052416	649.28	0.0046232	0.995377	2930.49		0.05
A8	26	10.3912E+030.0000E+00	10.3912E+030.0000E+00	0.3912E+03	0.27	1	0	1	0.052399	649.28	0.0046245	0.995375	3576.88		0.05
A8	27	10.4772E+030.0000E+00	10.4772E+030.0000E+00	0.4772E+03	0.27	1	0	1	0.052382	649.28	0.0046257	0.995374	4361.79		0.05
A8	28	10.5816E+030.0000E+00	10.5816E+030.0000E+00	0.5816E+03	0.27	1	0	1	0.052366	649.28	0.0046271	0.995373	5314.41		0.05
A8	29	10.7082E+030.0000E+00	10.7082E+030.0000E+00	0.7082E+03	0.27	1	0	1	0.052349	649.28	0.0046284	0.995372	6469.12		0.05
A8	30	10.8619E+030.0000E+00	10.8619E+030.0000E+00	0.8619E+03	0.27	1	0	1	0.052332	649.28	0.0046298	0.99537	7870.54		0.05
A8	31	10.1048E+040.0000E+00	10.1048E+040.0000E+00	0.1048E+04	0.27	1	0	1	0.052313	649.28	0.0046312	0.995369	9566.45		0.05
A8	32	10.1274E+040.0000E+00	10.1274E+040.0000E+00	0.1274E+04	0.27	1	0	1	0.052291	649.28	0.0046327	0.995367	11624.5		0.05
A8	33	10.1548E+040.0000E+00	10.1548E+040.0000E+00	0.1548E+04	0.27	1	0	1	0.052266	649.28	0.0046342	0.995366	14117.9		0.05
A8	34	10.1880E+040.0000E+00	10.1880E+040.0000E+00	0.1880E+04	0.27	1	0	1	0.052237	649.28	0.0046358	0.995364	17136.2		0.05
A8	35	10.2282E+040.0000E+00	10.2282E+040.0000E+00	0.2282E+04	0.27	1	0	1	0.052206	649.28	0.0046373	0.995363	20788		0.05
A8	36	10.2768E+040.0000E+00	10.2768E+040.0000E+00	0.2768E+04	0.27	1	0	1	0.052178	649.28	0.0046388	0.995361	25201.7		0.05
A8	37	10.3358E+040.0000E+00	10.3358E+040.0000E+00	0.3358E+04	0.27	1	0	1	0.052154	649.28	0.0046401	0.99536	30559.4		0.05
A8	38	10.4072E+040.0000E+00	10.4072E+040.0000E+00	0.4072E+04	0.27	1	0	1	0.052135	649.28	0.0046414	0.995359	37043.5		0.05
A8	39	10.4937E+040.0000E+00	10.4937E+040.0000E+00	0.4937E+04	0.27	1	0	1	0.052119	649.28	0.0046426	0.995357	44898.7		0.05
A8	40	10.5983E+040.0000E+00	10.5983E+040.0000E+00	0.5983E+04	0.27	1	0	1	0.052104	649.28	0.0046438	0.995356	54395.7		0.05
A8	41	10.7250E+040.0000E+00	10.7250E+040.0000E+00	0.7250E+04	0.27	1	0	1	0.05209	649.28	0.0046451	0.995355	65897.1		0.05
A8	42	10.8784E+040.0000E+00	10.8784E+040.0000E+00	0.8784E+04	0.27	1	0	1	0.052078	649.28	0.0046465	0.995354	79821.5		0.05
A8	43	10.1064E+050.0000E+00	10.1064E+050.0000E+00	0.1064E+05	0.27	1	0	1	0.052067	649.28	0.0046479	0.995352	96666.7		0.05
A8	44	10.1289E+050.0000E+00	10.1289E+050.0000E+00	0.1289E+05	0.27	1	0	1	0.052054	649.28	0.0046488	0.995351	117079		0.05
A8	45	10.1560E+050.0000E+00	10.1560E+050.0000E+00	0.1560E+05	0.27	1	0	1	0.052043	649.28	0.0046504	0.99535	141664		0.05
A8	46	10.1889E+050.0000E+00	10.1889E+050.0000E+00	0.1889E+05	0.27	1	0	1	0.052031	649.28	0.0046532	0.995347	171500		0.05
A8	47	10.2287E+050.0000E+00	10.2287E+050.0000E+00	0.2287E+05	0.27	1	0	1	0.052021	649.28	0.0046568	0.995343	207593		0.05
A8	48	10.2768E+050.0000E+00	10.2768E+050.0000E+00	0.2768E+05	0.27	1	0	1	0.052013	649.28	0.0046602	0.99534	251215		0.05
A8	49	10.3350E+050.0000E+00	10.3350E+050.0000E+00	0.3350E+05	0.27	1	0	1	0.052003	649.28	0.0046621	0.995338	303976		0.05
A8	50	10.4055E+050.0000E+00	10.4055E+050.0000E+00	0.4055E+05	0.27	1	0	1	0.05199	649.28	0.0046624	0.995338	367855		0.05
A8	51	10.4907E+050.0000E+00	10.4907E+050.0000E+00	0.4907E+05	0.27	1	0	1	0.051975	649.28	0.0046627	0.995337	445017		0.05
A8	52	10.5937E+050.0000E+00	10.5937E+050.0000E+00	0.5937E+05	0.27	1	0	1	0.051958	649.28	0.0046632	0.995337	538252		0.05
A8	53	10.7183E+050.0000E+00	10.7183E+050.0000E+00	0.7183E+05	0.27	1	0	1	0.051943	649.28	0.004664	0.995336	651026		0.05
A8	54	10.8691E+050.0000E+00	10.8691E+050.0000E+00	0.8691E+05	0.27	1	0	1	0.051931	649.28	0.0046645	0.995336	787520		0.05
A8	55	10.1051E+060.0000E+00	10.1051E+060.0000E+00	0.1051E+06	0.27	1	0	1	0.05192	649.28	0.0046646	0.995335	952144		0.05
A8	56	10.1272E+060.0000E+00	10.1272E+060.0000E+00	0.1272E+06	0.27	1	0	1	0.051912	649.28	0.0046647	0.995335	1.15218e+06		0.05
A8	57	10.1539E+060.0000E+00	10.1539E+060.0000E+00	0.1539E+06	0.27	1	0	1	0.051907	649.28	0.0046648	0.995335	1.39389e+06		0.05
A8	58	10.1861E+060.0000E+00	10.1861E+060.0000E+00	0.1861E+06	0.27	1	0	1	0.051906	649.28	0.004665	0.995335	1.6855e+06		0.05
A8	59	10.2251E+060.0000E+00	10.2251E+060.0000E+00	0.2251E+06	0.27	1	0	1	0.051908	649.28	0.004665	0.995335	2.0388e+06		0.05
A8	60	10.2723E+060.0000E+00	10.2723E+060.0000E+00	0.2723E+06	0.27	1	0	1	0.051908	649.28	0.004665	0.995335	2.46631e+06		0.05
A8	61	10.3293E+060.0000E+00	10.3293E+060.0000E+00	0.3293E+06	0.27	1	0	1	0.051908	649.28	0.004665	0.995335	2.98257e+06		0.05
A8	62	10.3983E+060.0000E+00	10.3983E+060.0000E+00	0.3983E+06	0.27	1	0	1	0.051907	649.28	0.004665	0.995335	3.60746e+06		0.05
A8	63	10.4817E+060.0000E+00	10.4817E+060.0000E+00	0.4817E+06	0.27	1	0	1	0.051907	649.28	0.004665	0.995335	4.36282e+06		0.05
A8	64	10.5826E+060.0000E+00	10.5826E+060.0000E+00	0.5826E+06	0.27	1	0	1	0.051907	649.28	0.004665	0.995335	5.27669e+06		0.05
A8	65	10.7046E+060.0000E+00	10.7046E+060.0000E+00	0.7046E+06	0.27	1	0	1	0.051908	649.28	0.004665	0.995335	6.38178e+06		0.05
A8	66	10.8521E+060.0000E+00	10.8521E+060.0000E+00	0.8521E+06	0.27	1	0	1	0.051909	649.28	0.004665	0.995335	7.71788e+06		0.05
A8	67	10.1030E+070.0000E+00	10.1030E+070.0000E+00	0.1030E+07	0.27	1	0	1	0.05191	649.28	0.004665	0.995335	9.32939e+06		0.05
A8	68	10.1246E+070.0000E+00	10.1246E+070.0000E+00	0.1246E+07	0.27	1	0	1	0.051911	649.28	0.004665	0.995335	1.12861e+07		0.05
A8	69	10.1507E+070.0000E+00	10.1507E+070.0000E+00	0.1507E+07	0.27	1	0	1	0.051911	649.28	0.004665	0.995335	1.36502e+07		0.05
A8	70	10.1822E+070.0000E+00	10.1822E+070.0000E+00	0.1822E+07	0.27	1	0	1	0.051675	649.28	0.004665	0.995335	1.64283e+07		0.05
A8	71	10.2204E+070.0000E+00	10.2204E+070.0000E+00	0.2204E+07	0.27	1	0	1	0.051295	649.29	0.004665	0.995335	1.97269e+07		0.05
A8	72	10.2665E+070.0000E+00	10.2665E+070.0000E+00	0.2665E+07	0.27	1	0	1	0.051244	649.29	0.004665	0.995335	2.38293e+07		0.05
A8	73	10.3222E+070.0000E+00	10.3222E+070.0000E+00	0.3222E+07	0.27	1	0	1	0.051265	649.29	0.004665	0.995335	2.88216e+07		0.05
A8	74	10.3896E+070.0000E+00	10.3896E+070.0000E+00	0.3896E+07	0.27	1	0	1	0.050709	649.29	0.004665	0.995335	3.44727e+07		0.05
A8	75	10.4711E+070.0000E+00	10.4711E+070.0000E+00	0.4711E+07	0.27	1	0	1	0.010198	649.22	0.0046647	0.995335	8.38211e+06		0.05
A8	76	10.5697E+070.0000E+00	10.5697E+070.0000E+00	0.5697E+07	0.27	1	0	1	0	0	1	0	0		0.05
A8	77	10.6889E+070.0000E+00	10.6889E+070.0000E+00	0.6889E+07	0.27	1	0	1	0	0	1	0	0		0.05
A8	78	10.8330E+070.0000E+00	10.8330E+070.0000E+00	0.8330E+07	0.27	1	0	1	0	0	1	0	0		0.05
A8	79	10.1007E+080.0000E+00	10.1007E+080.0000E+00	0.1007E+08	0.27	1	0	1	0	0	1	0	0		0.05
A8	80	10.1218E+080.0000E+00	10.1218E+080.0000E+00	0.1218E+08	0.27	1	0	1	0	0	1	0	0		0.05
A8	81	10.1473E+080.0000E+00	10.1473E+080.0000E+00	0.1473E+08	0.27	1	0	1	0	0	1	0	0		0.05
A8	82	10.1781E+080.0000E+00	10.1781E+080.0000E+00	0.1781E+08	0.27	1	0	1	0	0	1	0	0		0.05
A8	83	10.2153E+080.0000E+00	10.2153E+080.0000E+00	0.2153E+08	0.27	1	0	1	0	0	1	0	0		0.05
A8	84	10.2603E+080.0000E+00	10.2603E+080.0000E+00	0.2603E+08	0.27	1	0	1	0	0	1	0	0		0.05
A8	85	10.3148E+080.0000E+00	10.3148E+080.0000E+00	0.3148E+08	0.27	1	0	1	0	0	1	0	0		0.05
A8	86	10.3806E+080.0000E+00	10.3806E+080.0000E+00	0.3806E+08	0.27	1	0	1	0	0	1	0	0		0.05
A8	87	10.4602E+080.0000E+00	10.4602E+080.0000E+00	0.4602E+08	0.27	1	0	1	0	0	1	0	0		0.05
A8	88	10.5565E+080.0000E+00	10.5565E+080.0000E+00	0.5565E+08	0.27	1	0	1	0	0	1	0	0		0.05
A8	89	10.6728E+080.0000E+00	10.6728E+080.0000E+00	0.6728E+08	0.27	1	0	1	0	0	1	0	0		0.05
A8	90	10.8136E+080.0000E+00	10.8136E+080.0000E+00	0.8136E+08	0.27	1	0	1	0	0	1	0	0		0.05
A8	91	10.9837E+080.0000E+00	10.9837E+080.0000E+00	0.9837E+08	0.27	1	0	1	0	0	1	0	0		0.05
A8	92	10.1189E+090.0000E+00	10.1189E+090.0000E+00	0.1189E+09	0.27	1	0	1	0	0	1	0	0		0.05
A8	93	10.1438E+090.0000E+00	10.1438E+090.0000E+00	0.1438E+09	0.27	1	0	1	0	0	1	0	0		0.05
A8	94	10.1739E+090.0000E+00	10.1739E+090.0000E+00	0.1739E+09	0.27	1	0	1	0	0	1	0	0		0.05
A8	95	10.2103E+090.0000E+00	10.2103E+090.0000E+00	0.2103E+09	0.27	1	0	1	0	0	1	0	0		0.05
A8	96	10.2542E+090.0000E+00	10.2542E+090.0000E+00	0.2542E+09	0.27	1	0	1	0	0	1	0	0		0.05
A8	97	10.3074E+090.0000E+00	10.3074E+090.0000E+00	0.3074E+09	0.27	1	0	1	0	0	1	0	0		0.05
A8	98	10.3717E+090.0000E+00	10.3717E+090.0000E+00	0.3717E+09	0.27	1	0	1	0	0	1	0	0		0.05
A8	99	10.4494E+090.0000E+00	10.4494E+090.0000E+00	0.4494E+09	0.27	1	0	1	0	0	1	0	0		0.05
A81	0	10.5434E+090.0000E+00	10.5434E+090.0000E+00	0.5434E+09	0.27	1	0	1	0	0	1	0	0		0.05
A9	1	10.1767E+000.0000E+00	10.1767E+000.0000E+00	0.1767E+00	0.27	1	0	1	0.052402	647.87	0.0046348	0.995365	1.6122		0.05
A9	2	10.6023E+000.0000E+00	10.6023E+000.0000E+00	0.6023E+00	0.27	1	0	1	0.052401	647.87	0.0046394	0.995361	5.49521		0.05
A9	3	10.1156E+010.0000E+00	10.1156E+010.0000E+00	0.1156E+01	0.27	1	0	1	0.0524	647.87	0.0046429	0.995357	10.5468		0.05
A9	4	10.1867E+010.0000E+00	10.1867E+010.0000E+00	0.1867E+01	0.27	1	0	1	0.052398	647.87	0.0046458	0.995354	17.0329		0.05
A9	5	10.2774E+010.0000E+00	10.2774E+010.0000E+00	0.2774E+01	0.27	1	0	1	0.052394	647.87	0.0046482	0.995352	25.3056		0.05
A9	6	10.3922E+010.0000E+00	10.3922E+010.0000E+00	0.3922E+01	0.27	1	0	1	0.05239	647.87	0.0046503	0.99535	35.7753		0.05
A9	7	10.5367E+010.0000E+00	10.5367E+010.0000E+00	0.5367E+01	0.27	1	0	1	0.052384	647.87	0.0046522	0.995348	48.9505		0.05
A9	8	10.7177E+010.0000E+00	10.7177E+010.0000E+00	0.7177E+01	0.27	1	0	1	0.052376	647.87	0.004654	0.995346	65.4487		0.05
A9	9	10.9433E+010.0000E+00	10.9433E+010.0000E+00	0.9433E+01	0.27	1	0	1	0.052368	647.87	0.0046556	0.995344	86.0084		0.05
A9	10	10.1224E+020.0000E+00	10.1224E+020.0000E+00	0.1224E+02	0.27	1	0	1	0.052357	647.87	0.0046572	0.995343	111.578		0.05
A9	11	10.1571E+020.0000E+00	10.1571E+020.0000E+00	0.1571E+02	0.27	1	0	1	0.052344	647.87	0.0046586	0.995341	143.175		0.05
A9	12	10.2000E+020.0000E+00	10.2000E+020.0000E+00	0.2000E+02	0.27	1	0	1	0.05233	647.87	0.00466	0.99534	182.223		0.05
A9	13	10.2528E+020.0000E+00	10.2528E+020.0000E+00	0.2528E+02	0.27	1	0	1	0.052313	647.87	0.0046613	0.995339	230.255		0.05
A9	14	10.3178E+020.0000E+00	10.3178E+020.0000E+00	0.3178E+02	0.27	1	0	1	0.052295	647.87	0.0046626	0.995337	289.358		0.05
A9	15	10.3976E+020.0000E+00	10.3976E+020.0000E+00	0.3976E+02	0.27	1	0	1	0.052274	647.87	0.0046637	0.995336	361.871		0.05
A9	16	10.4955E+020.0000E+00	10.4955E+020.0000E+00	0.4955E+02	0.27	1	0	1	0.052253	647.87	0.0046649	0.995335	450.792		0.05
A9	17	10.6152E+020.0000E+00	10.6152E+020.0000E+00	0.6152E+02	0.27	1	0	1	0.05223	647.87	0.0046659	0.995334	559.444		0.05
A9	18	10.7616E+020.0000E+00	10.7616E+020.0000E+00	0.7616E+02	0.27	1	0	1	0.052206	647.87	0.0046669	0.995333	692.257		0.05
A9	19	10.9404E+020.0000E+00	10.9404E+020.0000E+00	0.9404E+02	0.27	1	0	1	0.052183	647.87	0.0046679	0.995332	854.4		0.05
A9	20	10.1159E+030.0000E+00	10.1159E+030.0000E+00	0.1159E+03	0.27	1	0	1	0.052159	647.87	0.0046689	0.995331	1052.52		0.05
A9	21	10.1424E+030.0000E+00	10.1424E+030.0000E+00	0.1424E+03	0.27	1	0	1	0.052136	647.87	0.0046698	0.99533	1292.61		0.05
A9	22	10.1748E+030.0000E+00	10.1748E+030.0000E+00	0.1748E+03	0.27	1	0	1	0.052114	647.87	0.0046708	0.995329	1586.04		0.05
A9	23	10.2142E+030.0000E+00	10.2142E+030.0000E+00	0.2142E+03	0.27	1	0	1	0.052093	647.86	0.0046718	0.995328	1942.72		0.05
A9	24	10.2622E+030.0000E+00	10.2622E+030.0000E+00	0.2622E+03	0.27	1	0	1	0.052072	647.86	0.0046728	0.995327	2377.1		0.05
A9	25	10.3204E+030.0000E+00	10.3204E+030.0000E+00	0.3204E+03	0.27	1	0	1	0.052053	647.86	0.0046738	0.995326	2903.68		0.05
A9	26	10.3912E+030.0000E+00	10.3912E+030.0000E+00	0.3912E+03	0.27	1	0	1	0.052035	647.86	0.0046748	0.995325	3544.09		0.05
A9	27	10.4772E+030.0000E+00	10.4772E+030.0000E+00	0.4772E+03	0.27	1	0	1	0.052019	647.86	0.0046758	0.995324	4321.87		0.05
A9	28	10.5816E+030.0000E+00	10.5816E+030.0000E+00	0.5816E+03	0.27	1	0	1	0.052003	647.86	0.0046768	0.995323	5265.77		0.05
A9	29	10.7082E+030.0000E+00	10.7082E+030.0000E+00	0.7082E+03	0.27	1	0	1	0.051987	647.86	0.0046778	0.995322	6410.02		0.05
A9	30	10.8619E+030.0000E+00	10.8619E+030.0000E+00	0.8619E+03	0.27	1	0	1	0.051971	647.86	0.0046789	0.995321	7798.77		0.05
A9	31	10.1048E+040.0000E+00	10.1048E+040.0000E+00	0.1048E+04	0.27	1	0	1	0.051955	647.86	0.0046799	0.99532	9479.74		0.05
A9	32	10.1274E+040.0000E+00	10.1274E+040.0000E+00	0.1274E+04	0.27	1	0	1	0.051936	647.86	0.004681	0.995319	11519.8		0.05
A9	33	10.1548E+040.0000E+00	10.1548E+040.0000E+00	0.1548E+04	0.27	1	0	1	0.051915	647.86	0.0046821	0.995318	13991.7		0.05
A9	34	10.1880E+040.0000E+00	10.1880E+040.0000E+00	0.1880E+04	0.27	1	0	1	0.051892	647.86	0.0046832	0.995317	16985		0.05
A9	35	10.2282E+040.0000E+00	10.2282E+040.0000E+00	0.2282E+04	0.27	1	0	1	0.051868	647.86	0.0046843	0.995316	20607.3		0.05
A9	36	10.2768E+040.0000E+00	10.2768E+040.0000E+00	0.2768E+04	0.27	1	0	1	0.051845	647.86	0.0046854	0.995315	24984.9		0.05
A9	37	10.3358E+040.0000E+00	10.3358E+040.0000E+00	0.3358E+04	0.27	1	0	1	0.051824	647.86	0.0046864	0.995314	30298.2		0.05
A9	38	10.4072E+040.0000E+00	10.4072E+040.0000E+00	0.4072E+04	0.27	1	0	1	0.051808	647.86	0.0046875	0.995313	36729		0.05
A9	39	10.4937E+040.0000E+00	10.4937E+040.0000E+00	0.4937E+04	0.27	1	0	1	0.051794	647.86	0.0046885	0.995312	44519.1		0.05
A9	40	10.5983E+040.0000E+00	10.5983E+040.0000E+00	0.5983E+04	0.27	1	0	1	0.051782	647.86	0.0046895	0.99531	53938.8		0.05
A9	41	10.7250E+040.0000E+00	10.7250E+040.0000E+00	0.7250E+04	0.27	1	0	1	0.051773	647.86	0.0046904	0.99531	65349.8		0.05
A9	42	10.8784E+040.0000E+00	10.8784E+040.0000E+00	0.8784E+04	0.27	1	0	1	0.051766	647.86	0.0046913	0.995309	79166.2		0.05
A9	43	10.1064E+050.0000E+00	10.1064E+050.0000E+00	0.1064E+05	0.27	1	0	1	0.051761	647.86	0.004692	0.995308	95884.1		0.05
A9	44	10.1289E+050.0000E+00	10.1289E+050.0000E+00	0.1289E+05	0.27	1	0	1	0.051755	647.86	0.0046929	0.995307	116147		0.05
A9	45	10.1560E+050.0000E+00	10.1560E+050.0000E+00	0.1560E+05	0.27	1	0	1	0.051747	647.85	0.0046939	0.995306	140542		0.05
A9	46	10.1889E+050.0000E+00	10.1889E+050.0000E+00	0.1889E+05	0.27	1	0	1	0.051738	647.85	0.0046946	0.995305	170152		0.05
A9	47	10.2287E+050.0000E+00	10.2287E+050.0000E+00	0.2287E+05	0.27	1	0	1	0.051731	647.85	0.0046951	0.995305	205974		0.05
A9	48	10.2768E+050.0000E+00	10.2768E+050.0000E+00	0.2768E+05	0.27	1	0	1	0.051725	647.85	0.0046962	0.995304	249265		0.05
A9	49	10.3350E+050.0000E+00	10.3350E+050.0000E+00	0.3350E+05	0.27	1	0	1	0.051717	647.85	0.0046991	0.995301	301627		0.05
A9	50	10.4055E+050.0000E+00	10.4055E+050.0000E+00	0.4055E+05	0.27	1	0	1	0.051706	647.85	0.0047042	0.995296	365025		0.05
A9	51	10.4907E+050.0000E+00	10.4907E+050.0000E+00	0.4907E+05	0.27	1	0	1	0.051691	647.85	0.0047105	0.99529	441589		0.05
A9	52	10.5937E+050.0000E+00	10.5937E+050.0000E+00	0.5937E+05	0.27	1	0	1	0.051674	647.85	0.0047169	0.995283	534102		0.05
A9	53	10.7183E+050.0000E+00	10.7183E+050.0000E+00	0.7183E+05	0.27	1	0	1	0.051656	647.85	0.0047204	0.99528	645966		0.05
A9	54	10.8691E+050.0000E+00	10.8691E+050.0000E+00	0.8691E+05	0.27	1	0	1	0.051639	647.85	0.0047215	0.995278	781323		0.05
A9	55	10.1051E+060.0000E+00	10.1051E+060.0000E+00	0.1051E+06	0.27	1	0	1	0.051623	647.85	0.0047219	0.995278	944558		0.05
A9	56	10.1272E+060.0000E+00	10.1272E+060.0000E+00	0.1272E+06	0.27	1	0	1	0.051611	647.85	0.0047223	0.995278	1.14291e+06		0.05
A9	57	10.1539E+060.0000E+00	10.1539E+060.0000E+00	0.1539E+06	0.27	1	0	1	0.051601	647.85	0.0047234	0.995277	1.38254e+06		0.05
A9	58	10.1861E+060.0000E+00	10.1861E+060.0000E+00	0.1861E+06	0.27	1	0	1	0.051598	647.85	0.0047252	0.995275	1.67171e+06		0.05
A9	59	10.2251E+060.0000E+00	10.2251E+060.0000E+00	0.2251E+06	0.27	1	0	1	0.0516	647.85	0.0047256	0.995274	2.02212e+06		0.05
A9	60	10.2723E+060.0000E+00	10.2723E+060.0000E+00	0.2723E+06	0.27	1	0	1	0.051601	647.85	0.0047256	0.995274	2.44617e+06		0.05
A9	61	10.3293E+060.0000E+00	10.3293E+060.0000E+00	0.3293E+06	0.27	1	0	1	0.0516	647.85	0.0047255	0.995274	2.95817e+06		0.05
A9	62	10.3983E+060.0000E+00	10.3983E+060.0000E+00	0.3983E+06	0.27	1	0	1	0.0516	647.85	0.0047255	0.995274	3.57801e+06		0.05
A9	63	10.4817E+060.0000E+00	10.4817E+060.0000E+00	0.4817E+06	0.27	1	0	1	0.0516	647.85	0.0047255	0.995274	4.3272e+06		0.05
A9	64	10.5826E+060.0000E+00	10.5826E+060.0000E+00	0.5826E+06	0.27	1	0	1	0.0516	647.85	0.0047255	0.995274	5.23361e+06		0.05
A9	65	10.7046E+060.0000E+00	10.7046E+060.0000E+00	0.7046E+06	0.27	1	0	1	0.051601	647.85	0.0047255	0.995274	6.32968e+06		0.05
A9	66	10.8521E+060.0000E+00	10.8521E+060.0000E+00	0.8521E+06	0.27	1	0	1	0.051601	647.85	0.0047255	0.995274	7.65473e+06		0.05
A9	67	10.1030E+070.0000E+00	10.1030E+070.0000E+00	0.1030E+07	0.27	1	0	1	0.051602	647.85	0.0047255	0.995274	9.25305e+06		0.05
A9	68	10.1246E+070.0000E+00	10.1246E+070.0000E+00	0.1246E+07	0.27	1	0	1	0.051603	647.85	0.0047255	0.995274	1.11937e+07		0.05
A9	69	10.1507E+070.0000E+00	10.1507E+070.0000E+00	0.1507E+07	0.27	1	0	1	0.051603	647.85	0.0047255	0.995274	1.35385e+07		0.05
A9	70	10.1822E+070.0000E+00	10.1822E+070.0000E+00	0.1822E+07	0.27	1	0	1	0.051262	647.85	0.0047255	0.995274	1.62602e+07		0.05
A9	71	10.2204E+070.0000E+00	10.2204E+070.0000E+00	0.2204E+07	0.27	1	0	1	0.04648	647.85	0.0047255	0.995274	1.78344e+07		0.05
A9	72	10.2665E+070.0000E+00	10.2665E+070.0000E+00	0.2665E+07	0.27	1	0	1	0.040406	647.84	0.0047255	0.995274	1.87464e+07		0.05
A9	73	10.3222E+070.0000E+00	10.3222E+070.0000E+00	0.3222E+07	0.27	1	0	1	0.04314	647.85	0.0047255	0.995274	2.41984e+07		0.05
A9	74	10.3896E+070.0000E+00	10.3896E+070.0000E+00	0.3896E+07	0.27	1	0	1	0	0	1	0	0		0.05
A9	75	10.4711E+070.0000E+00	10.4711E+070.0000E+00	0.4711E+07	0.27	1	0	1	0	0	1	0	0		0.05
A9	76	10.5697E+070.0000E+00	10.5697E+070.0000E+00	0.5697E+07	0.27	1	0	1	0	0	1	0	0		0.05
A9	77	10.6889E+070.0000E+00	10.6889E+070.0000E+00	0.6889E+07	0.27	1	0	1	0	0	1	0	0		0.05
A9	78	10.8330E+070.0000E+00	10.8330E+070.0000E+00	0.8330E+07	0.27	1	0	1	0	0	1	0	0		0.05
A9	79	10.1007E+080.0000E+00	10.1007E+080.0000E+00	0.1007E+08	0.27	1	0	1	0	0	1	0	0		0.05
A9	80	10.1218E+080.0000E+00	10.1218E+080.0000E+00	0.1218E+08	0.27	1	0	1	0	0	1	0	0		0.05
A9	81	10.1473E+080.0000E+00	10.1473E+080.0000E+00	0.1473E+08	0.27	1	0	1	0	0	1	0	0		0.05
A9	82	10.1781E+080.0000E+00	10.1781E+080.0000E+00	0.1781E+08	0.27	1	0	1	0	0	1	0	0		0.05
A9	83	10.2153E+080.0000E+00	10.2153E+080.0000E+00	0.2153E+08	0.27	1	0	1	0	0	1	0	0		0.05
A9	84	10.2603E+080.0000E+00	10.2603E+080.0000E+00	0.2603E+08	0.27	1	0	1	0	0	1	0	0		0.05
A9	85	10.3148E+080.0000E+00	10.3148E+080.0000E+00	0.3148E+08	0.27	1	0	1	0	0	1	0	0		0.05
A9	86	10.3806E+080.0000E+00	10.3806E+080.0000E+00	0.3806E+08	0.27	1	0	1	0	0	1	0	0		0.05
A9	87	10.4602E+080.0000E+00	10.4602E+080.0000E+00	0.4602E+08	0.27	1	0	1	0	0	1	0	0		0.05
A9	88	10.5565E+080.0000E+00	10.5565E+080.0000E+00	0.5565E+08	0.27	1	0	1	0	0	1	0	0		0.05
A9	89	10.6728E+080.0000E+00	10.6728E+080.0000E+00	0.6728E+08	0.27	1	0	1	0	0	1	0	0		0.05
A9	90	10.8136E+080.0000E+00	10.8136E+080.0000E+00	0.8136E+08	0.27	1	0	1	0	0	1	0	0		0.05
A9	91	10.9837E+080.0000E+00	10.9837E+080.0000E+00	0.9837E+08	0.27	1	0	1	0	0	1	0	0		0.05
A9	92	10.1189E+090.0000E+00	10.1189E+090.0000E+00	0.1189E+09	0.27	1	0	1	0	0	1	0	0		0.05
A9	93	10.1438E+090.0000E+00	10.1438E+090.0000E+00	0.1438E+09	0.27	1	0	1	0	0	1	0	0		0.05
A9	94	10.1739E+090.0000E+00	10.1739E+090.0000E+00	0.1739E+09	0.27	1	0	1	0	0	1	0	0		0.05
A9	95	10.2103E+090.0000E+00	10.2103E+090.0000E+00	0.2103E+09	0.27	1	0	1	0	0	1	0	0		0.05
A9	96	10.2542E+090.0000E+00	10.2542E+090.0000E+00	0.2542E+09	0.27	1	0	1	0	0	1	0	0		0.05
A9	97	10.3074E+090.0000E+00	10.3074E+090.0000E+00	0.3074E+09	0.27	1	0	1	0	0	1	0	0		0.05
A9	98	10.3717E+090.0000E+00	10.3717E+090.0000E+00	0.3717E+09	0.27	1	0	1	0	0	1	0	0		0.05
A9	99	10.4494E+090.0000E+00	10.4494E+090.0000E+00	0.4494E+09	0.27	1	0	1	0	0	1	0	0		0.05
A91	0	10.5434E+090.0000E+00	10.5434E+090.0000E+00	0.5434E+09	0.27	1	0	1	0	0	1	0	0		0.05
AA	1	10.1767E+000.1767E-01	10.1767E+000.1767E-01	0.1767E+00	0.27	1	0	1	0.051912	646.41	0.0046891	0.995311	1.59344		0.05
AA	2	10.6023E+000.6023E-01	10.6023E+000.6023E-01	0.6023E+00	0.27	1	0	1	0.051911	646.41	0.0046923	0.995308	5.43127		0.05
AA	3	10.1156E+010.1156E+00	10.1156E+010.1156E+00	0.1156E+01	0.27	1	0	1	0.051911	646.41	0.0046948	0.995305	10.4243		0.05
AA	4	10.1867E+010.1867E+00	10.1867E+010.1867E+00	0.1867E+01	0.27	1	0	1	0.051909	646.41	0.0046968	0.995303	16.835		0.05
AA	5	10.2774E+010.2774E+00	10.2774E+010.2774E+00	0.2774E+01	0.27	1	0	1	0.051907	646.41	0.0046986	0.995301	25.0126		0.05
AA	6	10.3922E+010.3922E+00	10.3922E+010.3922E+00	0.3922E+01	0.27	1	0	1	0.051904	646.41	0.0047001	0.9953	35.3618		0.05
AA	7	10.5367E+010.5367E+00	10.5367E+010.5367E+00	0.5367E+01	0.27	1	0	1	0.0519	646.41	0.0047015	0.995298	48.3865		0.05
AA	8	10.7177E+010.7177E+00	10.7177E+010.7177E+00	0.7177E+01	0.27	1	0	1	0.051894	646.41	0.0047028	0.995297	64.6971		0.05
AA	9	10.9433E+010.9433E+00	10.9433E+010.9433E+00	0.9433E+01	0.27	1	0	1	0.051887	646.41	0.004704	0.995296	85.0222		0.05
AA	10	10.1224E+020.1224E+01	10.1224E+020.1224E+01	0.1224E+02	0.27	1	0	1	0.051879	646.41	0.0047051	0.995295	110.305		0.05
AA	11	10.1571E+020.1571E+01	10.1571E+020.1571E+01	0.1571E+02	0.27	1	0	1	0.051869	646.41	0.0047062	0.995294	141.549		0.05
AA	12	10.2000E+020.2000E+01	10.2000E+020.2000E+01	0.2000E+02	0.27	1	0	1	0.051857	646.41	0.0047072	0.995293	180.161		0.05
AA	13	10.2528E+020.2528E+01	10.2528E+020.2528E+01	0.2528E+02	0.27	1	0	1	0.051843	646.41	0.0047081	0.995292	227.661		0.05
AA	14	10.3178E+020.3178E+01	10.3178E+020.3178E+01	0.3178E+02	0.27	1	0	1	0.051828	646.41	0.004709	0.995291	286.115		0.05
AA	15	10.3976E+020.3976E+01	10.3976E+020.3976E+01	0.3976E+02	0.27	1	0	1	0.051811	646.41	0.0047099	0.99529	357.841		0.05
AA	16	10.4955E+020.4955E+01	10.4955E+020.4955E+01	0.4955E+02	0.27	1	0	1	0.051792	646.41	0.0047107	0.995289	445.787		0.05
AA	17	10.6152E+020.6152E+01	10.6152E+020.6152E+01	0.6152E+02	0.27	1	0	1	0.051773	646.41	0.0047114	0.995289	553.274		0.05
AA	18	10.7616E+020.7616E+01	10.7616E+020.7616E+01	0.7616E+02	0.27	1	0	1	0.051752	646.41	0.0047121	0.995288	684.659		0.05
AA	19	10.9404E+020.9404E+01	10.9404E+020.9404E+01	0.9404E+02	0.27	1	0	1	0.05173	646.41	0.0047128	0.995287	845.036		0.05
AA	20	10.1159E+030.1159E+02	10.1159E+030.1159E+02	0.1159E+03	0.27	1	0	1	0.051709	646.41	0.0047135	0.995286	1041.05		0.05
AA	21	10.1424E+030.1424E+02	10.1424E+030.1424E+02	0.1424E+03	0.27	1	0	1	0.051687	646.41	0.0047141	0.995286	1278.53		0.05
AA	22	10.1748E+030.1748E+02	10.1748E+030.1748E+02	0.1748E+03	0.27	1	0	1	0.051665	646.41	0.0047147	0.995285	1568.76		0.05
AA	23	10.2142E+030.2142E+02	10.2142E+030.2142E+02	0.2142E+03	0.27	1	0	1	0.051643	646.41	0.0047153	0.995285	1921.54		0.05
AA	24	10.2622E+030.2622E+02	10.2622E+030.2622E+02	0.2622E+03	0.27	1	0	1	0.051622	646.41	0.0047158	0.995284	2351.18		0.05
AA	25	10.3204E+030.3204E+02	10.3204E+030.3204E+02	0.3204E+03	0.27	1	0	1	0.051602	646.41	0.0047164	0.995284	2871.96		0.05
AA	26	10.3912E+030.3912E+02	10.3912E+030.3912E+02	0.3912E+03	0.27	1	0	1	0.051584	646.41	0.0047169	0.995283	3505.36		0.05
AA	27	10.4772E+030.4772E+02	10.4772E+030.4772E+02	0.4772E+03	0.27	1	0	1	0.051566	646.41	0.0047173	0.995283	4274.47		0.05
AA	28	10.5816E+030.5816E+02	10.5816E+030.5816E+02	0.5816E+03	0.27	1	0	1	0.051549	646.41	0.0047178	0.995282	5207.9		0.05
AA	29	10.7082E+030.7082E+02	10.7082E+030.7082E+02	0.7082E+03	0.27	1	0	1	0.051533	646.41	0.0047182	0.995282	6339.56		0.05
AA	30	10.8619E+030.8619E+02	10.8619E+030.8619E+02	0.8619E+03	0.27	1	0	1	0.051517	646.41	0.0047186	0.995281	7713.03		0.05
AA	31	10.1048E+040.1048E+03	10.1048E+040.1048E+03	0.1048E+04	0.27	1	0	1	0.0515	646.41	0.0047189	0.995281	9375.32		0.05
AA	32	10.1274E+040.1274E+03	10.1274E+040.1274E+03	0.1274E+04	0.27	1	0	1	0.051482	646.41	0.0047192	0.995281	11393.1		0.05
AA	33	10.1548E+040.1548E+03	10.1548E+040.1548E+03	0.1548E+04	0.27	1	0	1	0.051462	646.41	0.0047194	0.995281	13838.1		0.05
AA	34	10.1880E+040.1880E+03	10.1880E+040.1880E+03	0.1880E+04	0.27	1	0	1	0.051441	646.41	0.0047195	0.995281	16799		0.05
AA	35	10.2282E+040.2282E+03	10.2282E+040.2282E+03	0.2282E+04	0.27	1	0	1	0.05142	646.41	0.0047195	0.995281	20382.9		0.05
AA	36	10.2768E+040.2768E+03	10.2768E+040.2768E+03	0.2768E+04	0.27	1	0	1	0.051401	646.41	0.0047194	0.995281	24714.7		0.05
AA	37	10.3358E+040.3358E+03	10.3358E+040.3358E+03	0.3358E+04	0.27	1	0	1	0.051385	646.4	0.0047192	0.995281	29972.8		0.05
AA	38	10.4072E+040.4072E+03	10.4072E+040.4072E+03	0.4072E+04	0.27	1	0	1	0.051372	646.4	0.0047188	0.995281	36336.7		0.05
AA	39	10.4937E+040.4937E+03	10.4937E+040.4937E+03	0.4937E+04	0.27	1	0	1	0.051363	646.4	0.0047183	0.995282	44047.8		0.05
AA	40	10.5983E+040.5983E+03	10.5983E+040.5983E+03	0.5983E+04	0.27	1	0	1	0.051356	646.4	0.0047177	0.995282	53373		0.05
AA	41	10.7250E+040.7250E+03	10.7250E+040.7250E+03	0.7250E+04	0.27	1	0	1	0.051352	646.4	0.0047169	0.995283	64670.6		0.05
AA	42	10.8784E+040.8784E+03	10.8784E+040.8784E+03	0.8784E+04	0.27	1	0	1	0.051352	646.4	0.0047159	0.995284	78354.1		0.05
AA	43	10.1064E+050.1064E+04	10.1064E+050.1064E+04	0.1064E+05	0.27	1	0	1	0.051353	646.4	0.004715	0.995285	94911.8		0.05
AA	44	10.1289E+050.1289E+04	10.1289E+050.1289E+04	0.1289E+05	0.27	1	0	1	0.051352	646.4	0.0047141	0.995286	114980		0.05
AA	45	10.1560E+050.1560E+04	10.1560E+050.1560E+04	0.1560E+05	0.27	1	0	1	0.051349	646.4	0.0047132	0.995287	139146		0.05
AA	46	10.1889E+050.1889E+04	10.1889E+050.1889E+04	0.1889E+05	0.27	1	0	1	0.051345	646.4	0.0047127	0.995287	168478		0.05
AA	47	10.2287E+050.2287E+04	10.2287E+050.2287E+04	0.2287E+05	0.27	1	0	1	0.051344	646.4	0.0047126	0.995287	203971		0.05
AA	48	10.2768E+050.2768E+04	10.2768E+050.2768E+04	0.2768E+05	0.27	1	0	1	0.051344	646.39	0.0047127	0.995287	246867		0.05
AA	49	10.3350E+050.3350E+04	10.3350E+050.3350E+04	0.3350E+05	0.27	1	0	1	0.051342	646.39	0.0047123	0.995288	298761		0.05
AA	50	10.4055E+050.4055E+04	10.4055E+050.4055E+04	0.4055E+05	0.27	1	0	1	0.051335	646.39	0.0047111	0.995289	361586		0.05
AA	51	10.4907E+050.4907E+04	10.4907E+050.4907E+04	0.4907E+05	0.27	1	0	1	0.051325	646.39	0.0047096	0.99529	437475		0.05
AA	52	10.5937E+050.5937E+04	10.5937E+050.5937E+04	0.5937E+05	0.27	1	0	1	0.051311	646.39	0.0047095	0.99529	529159		0.05
AA	53	10.7183E+050.7183E+04	10.7183E+050.7183E+04	0.7183E+05	0.27	1	0	1	0.051296	646.38	0.0047143	0.995286	640013		0.05
AA	54	10.8691E+050.8691E+04	10.8691E+050.8691E+04	0.8691E+05	0.27	1	0	1	0.051276	646.38	0.0047243	0.995276	774068		0.05
AA	55	10.1051E+060.1051E+05	10.1051E+060.1051E+05	0.1051E+06	0.27	1	0	1	0.051253	646.38	0.0047378	0.995262	935645		0.05
AA	56	10.1272E+060.1272E+05	10.1272E+060.1272E+05	0.1272E+06	0.27	1	0	1	0.051235	646.38	0.0047543	0.995246	1.13197e+06		0.05
AA	57	10.1539E+060.1539E+05	10.1539E+060.1539E+05	0.1539E+06	0.27	1	0	1	0.051218	646.37	0.004772	0.995228	1.36908e+06		0.05
AA	58	10.1861E+060.1861E+05	10.1861E+060.1861E+05	0.1861E+06	0.27	1	0	1	0.051206	646.37	0.0047835	0.995216	1.65512e+06		0.05
AA	59	10.2251E+060.2251E+05	10.2251E+060.2251E+05	0.2251E+06	0.27	1	0	1	0.051204	646.37	0.0047864	0.995214	2.00189e+06		0.05
AA	60	10.2723E+060.2723E+05	10.2723E+060.2723E+05	0.2723E+06	0.27	1	0	1	0.051204	646.37	0.0047866	0.995213	2.42166e+06		0.05
AA	61	10.3293E+060.3293E+05	10.3293E+060.3293E+05	0.3293E+06	0.27	1	0	1	0.051203	646.37	0.0047866	0.995213	2.92852e+06		0.05
AA	62	10.3983E+060.3983E+05	10.3983E+060.3983E+05	0.3983E+06	0.27	1	0	1	0.051203	646.37	0.0047866	0.995213	3.54215e+06		0.05
AA	63	10.4817E+060.4817E+05	10.4817E+060.4817E+05	0.4817E+06	0.27	1	0	1	0.051203	646.37	0.0047866	0.995213	4.28384e+06		0.05
AA	64	10.5826E+060.5826E+05	10.5826E+060.5826E+05	0.5826E+06	0.27	1	0	1	0.051203	646.37	0.0047866	0.995213	5.18116e+06		0.05
AA	65	10.7046E+060.7046E+05	10.7046E+060.7046E+05	0.7046E+06	0.27	1	0	1	0.051204	646.37	0.0047866	0.995213	6.26625e+06		0.05
AA	66	10.8521E+060.8521E+05	10.8521E+060.8521E+05	0.8521E+06	0.27	1	0	1	0.051204	646.37	0.0047866	0.995213	7.57802e+06		0.05
AA	67	10.1030E+070.1030E+06	10.1030E+070.1030E+06	0.1030E+07	0.27	1	0	1	0.051205	646.37	0.0047866	0.995213	9.16032e+06		0.05
AA	68	10.1246E+070.1246E+06	10.1246E+070.1246E+06	0.1246E+07	0.27	1	0	1	0.051206	646.37	0.0047866	0.995213	1.10815e+07		0.05
AA	69	10.1507E+070.1507E+06	10.1507E+070.1507E+06	0.1507E+07	0.27	1	0	1	0.051206	646.37	0.0047866	0.995213	1.34028e+07		0.05
AA	70	10.1822E+070.1822E+06	10.1822E+070.1822E+06	0.1822E+07	0.27	1	0	1	0.035475	646.35	0.0047865	0.995213	1.12258e+07		0.05
AA	71	10.2204E+070.2204E+06	10.2204E+070.2204E+06	0.2204E+07	0.27	1	0	1	0	0	1	0	0		0.05
AA	72	10.2665E+070.2665E+06	10.2665E+070.2665E+06	0.2665E+07	0.27	1	0	1	0	0	1	0	0		0.05
AA	73	10.3222E+070.3222E+06	10.3222E+070.3222E+06	0.3222E+07	0.27	1	0	1	0	0	1	0	0		0.05
AA	74	10.3896E+070.3896E+06	10.3896E+070.3896E+06	0.3896E+07	0.27	1	0	1	0	0	1	0	0		0.05
AA	75	10.4711E+070.4711E+06	10.4711E+070.4711E+06	0.4711E+07	0.27	1	0	1	0	0	1	0	0		0.05
AA	76	10.5697E+070.5697E+06	10.5697E+070.5697E+06	0.5697E+07	0.27	1	0	1	0	0	1	0	0		0.05
AA	77	10.6889E+070.6889E+06	10.6889E+070.6889E+06	0.6889E+07	0.27	1	0	1	0	0	1	0	0		0.05
AA	78	10.8330E+070.8330E+06	10.8330E+070.8330E+06	0.8330E+07	0.27	1	0	1	0	0	1	0	0		0.05
AA	79	10.1007E+080.1007E+07	10.1007E+080.1007E+07	0.1007E+08	0.27	1	0	1	0	0	1	0	0		0.05
AA	80	10.1218E+080.1218E+07	10.1218E+080.1218E+07	0.1218E+08	0.27	1	0	1	0	0	1	0	0		0.05
AA	81	10.1473E+080.1473E+07	10.1473E+080.1473E+07	0.1473E+08	0.27	1	0	1	0	0	1	0	0		0.05
AA	82	10.1781E+080.1781E+07	10.1781E+080.1781E+07	0.1781E+08	0.27	1	0	1	0	0	1	0	0		0.05
AA	83	10.2153E+080.2153E+07	10.2153E+080.2153E+07	0.2153E+08	0.27	1	0	1	0	0	1	0	0		0.05
AA	84	10.2603E+080.2603E+07	10.2603E+080.2603E+07	0.2603E+08	0.27	1	0	1	0	0	1	0	0		0.05
AA	85	10.3148E+080.3148E+07	10.3148E+080.3148E+07	0.3148E+08	0.27	1	0	1	0	0	1	0	0		0.05
AA	86	10.3806E+080.3806E+07	10.3806E+080.3806E+07	0.3806E+08	0.27	1	0	1	0	0	1	0	0		0.05
AA	87	10.4602E+080.4602E+07	10.4602E+080.4602E+07	0.4602E+08	0.27	1	0	1	0	0	1	0	0		0.05
AA	88	10.5565E+080.5565E+07	10.5565E+080.5565E+07	0.5565E+08	0.27	1	0	1	0	0	1	0	0		0.05
AA	89	10.6728E+080.6728E+07	10.6728E+080.6728E+07	0.6728E+08	0.27	1	0	1	0	0	1	0	0		0.05
AA	90	10.8136E+080.8136E+07	10.8136E+080.8136E+07	0.8136E+08	0.27	1	0	1	0	0	1	0	0		0.05
AA	91	10.9837E+080.9837E+07	10.9837E+080.9837E+07	0.9837E+08	0.27	1	0	1	0	0	1	0	0		0.05
AA	92	10.1189E+090.1189E+08	10.1189E+090.1189E+08	0.1189E+09	0.27	1	0	1	0	0	1	0	0		0.05
AA	93	10.1438E+090.1438E+08	10.1438E+090.1438E+08	0.1438E+09	0.27	1	0	1	0	0	1	0	0		0.05
AA	94	10.1739E+090.1739E+08	10.1739E+090.1739E+08	0.1739E+09	0.27	1	0	1	0	0	1	0	0		0.05
AA	95	10.2103E+090.2103E+08	10.2103E+090.2103E+08	0.2103E+09	0.27	1	0	1	0	0	1	0	0		0.05
AA	96	10.2542E+090.2542E+08	10.2542E+090.2542E+08	0.2542E+09	0.27	1	0	1	0	0	1	0	0		0.05
AA	97	10.3074E+090.3074E+08	10.3074E+090.3074E+08	0.3074E+09	0.27	1	0	1	0	0	1	0	0		0.05
AA	98	10.3717E+090.3717E+08	10.3717E+090.3717E+08	0.3717E+09	0.27	1	0	1	0	0	1	0	0		0.05
AA	99	10.4494E+090.4494E+08	10.4494E+090.4494E+08	0.4494E+09	0.27	1	0	1	0	0	1	0	0		0.05
AA1	0	10.5434E+090.5434E+08	10.5434E+090.5434E+08	0.5434E+09	0.27	1	0	1	0	0	1	0	0		0.05
