# Supplementary material for: CO2 geological storage site selection and long-term potential assessment framework based on TOUGH2/ECO2N
Source: PLoS One. 2025 Apr 24;20(4):e0321715. doi: 10.1371/journal.pone.0321715 (PMC12021137; doi:10.1371/journal.pone.0321715)
Supplement: S1 File — (ZIP) [file pone.0321715.s001.zip › suanliang/2/气相/10a.xlsx]

## Sheet: Sheet1
体积				MID提取中间几位（体积）	孔隙度φ		SS	1-SS	SG	DG	YH2OG	1-YH2OG	气相	气相质量	残余气相饱和度Sgr
A1	1	10.1767E+000.1767E-01	10.1767E+000.1767E-01	0.1767E+00	0.27	1	0.023663	0.976337	0.97634	749.1	0	1	34.0676	2.12805e+10	0.05
A1	2	10.6023E+000.6023E-01	10.6023E+000.6023E-01	0.6023E+00	0.27	1	0.016988	0.983012	0.98301	747.92	0	1	117.53		0.05
A1	3	10.1156E+010.1156E+00	10.1156E+010.1156E+00	0.1156E+01	0.27	1	0.015849	0.984151	0.98415	747.3	0	1	225.912		0.05
A1	4	10.1867E+010.1867E+00	10.1867E+010.1867E+00	0.1867E+01	0.27	1	0.01537	0.98463	0.98463	746.87	0	1	365.005		0.05
A1	5	10.2774E+010.2774E+00	10.2774E+010.2774E+00	0.2774E+01	0.27	1	0.015214	0.984786	0.98479	746.53	0	1	542.254		0.05
A1	6	10.3922E+010.3922E+00	10.3922E+010.3922E+00	0.3922E+01	0.27	1	0.015001	0.984999	0.985	746.25	0	1	766.704		0.05
A1	7	10.5367E+010.5367E+00	10.5367E+010.5367E+00	0.5367E+01	0.27	1	0.014827	0.985173	0.98517	746	0	1	1049.2		0.05
A1	8	10.7177E+010.7177E+00	10.7177E+010.7177E+00	0.7177E+01	0.27	1	0.01472	0.98528	0.98528	745.78	0	1	1402.93		0.05
A1	9	10.9433E+010.9433E+00	10.9433E+010.9433E+00	0.9433E+01	0.27	1	0.014616	0.985384	0.98538	745.58	0	1	1843.81		0.05
A1	10	10.1224E+020.1224E+01	10.1224E+020.1224E+01	0.1224E+02	0.27	1	0.014662	0.985338	0.98534	745.4	0	1	2391.7		0.05
A1	11	10.1571E+020.1571E+01	10.1571E+020.1571E+01	0.1571E+02	0.27	1	0.014562	0.985438	0.98544	745.22	0	1	3069.62		0.05
A1	12	10.2000E+020.2000E+01	10.2000E+020.2000E+01	0.2000E+02	0.27	1	0.014494	0.985506	0.98551	745.06	0	1	3907.56		0.05
A1	13	10.2528E+020.2528E+01	10.2528E+020.2528E+01	0.2528E+02	0.27	1	0.01439	0.98561	0.98561	744.9	0	1	4939.11		0.05
A1	14	10.3178E+020.3178E+01	10.3178E+020.3178E+01	0.3178E+02	0.27	1	0.014433	0.985567	0.98557	744.75	0	1	6207.29		0.05
A1	15	10.3976E+020.3976E+01	10.3976E+020.3976E+01	0.3976E+02	0.27	1	0.014482	0.985518	0.98552	744.6	0	1	7763.6		0.05
A1	16	10.4955E+020.4955E+01	10.4955E+020.4955E+01	0.4955E+02	0.27	1	0.01425	0.98575	0.98575	744.46	0	1	9677.93		0.05
A1	17	10.6152E+020.6152E+01	10.6152E+020.6152E+01	0.6152E+02	0.27	1	0.01463	0.98537	0.98537	744.32	0	1	12004.3		0.05
A1	18	10.7616E+020.7616E+01	10.7616E+020.7616E+01	0.7616E+02	0.27	1	0.014281	0.985719	0.98572	744.18	0	1	14868.8		0.05
A1	19	10.9404E+020.9404E+01	10.9404E+020.9404E+01	0.9404E+02	0.27	1	0.014222	0.985778	0.98578	744.05	0	1	18358.5		0.05
A1	20	10.1159E+030.1159E+02	10.1159E+030.1159E+02	0.1159E+03	0.27	1	0.01436	0.98564	0.98564	743.91	0	1	22615.4		0.05
A1	21	10.1424E+030.1424E+02	10.1424E+030.1424E+02	0.1424E+03	0.27	1	0.014448	0.985552	0.98555	743.78	0	1	27776.4		0.05
A1	22	10.1748E+030.1748E+02	10.1748E+030.1748E+02	0.1748E+03	0.27	1	0.014397	0.985603	0.9856	743.66	0	1	34094.3		0.05
A1	23	10.2142E+030.2142E+02	10.2142E+030.2142E+02	0.2142E+03	0.27	1	0.014221	0.985779	0.98578	743.53	0	1	41787		0.05
A1	24	10.2622E+030.2622E+02	10.2622E+030.2622E+02	0.2622E+03	0.27	1	0.01438	0.98562	0.98562	743.41	0	1	51126.2		0.05
A1	25	10.3204E+030.3204E+02	10.3204E+030.3204E+02	0.3204E+03	0.27	1	0.01429	0.98571	0.98571	743.29	0	1	62476		0.05
A1	26	10.3912E+030.3912E+02	10.3912E+030.3912E+02	0.3912E+03	0.27	1	0.014239	0.985761	0.98576	743.16	0	1	76276		0.05
A1	27	10.4772E+030.4772E+02	10.4772E+030.4772E+02	0.4772E+03	0.27	1	0.01441	0.98559	0.98559	743.04	0	1	92997		0.05
A1	28	10.5816E+030.5816E+02	10.5816E+030.5816E+02	0.5816E+03	0.27	1	0.014353	0.985647	0.98565	742.93	0	1	113339		0.05
A1	29	10.7082E+030.7082E+02	10.7082E+030.7082E+02	0.7082E+03	0.27	1	0.014069	0.985931	0.98593	742.81	0	1	138067		0.05
A1	30	10.8619E+030.8619E+02	10.8619E+030.8619E+02	0.8619E+03	0.27	1	0.014533	0.985467	0.98547	742.69	0	1	167847		0.05
A1	31	10.1048E+040.1048E+03	10.1048E+040.1048E+03	0.1048E+04	0.27	1	0.014202	0.985798	0.9858	742.57	0	1	204192		0.05
A1	32	10.1274E+040.1274E+03	10.1274E+040.1274E+03	0.1274E+04	0.27	1	0.014349	0.985651	0.98565	742.46	0	1	248115		0.05
A1	33	10.1548E+040.1548E+03	10.1548E+040.1548E+03	0.1548E+04	0.27	1	0.014124	0.985876	0.98588	742.34	0	1	301567		0.05
A1	34	10.1880E+040.1880E+03	10.1880E+040.1880E+03	0.1880E+04	0.27	1	0.014281	0.985719	0.98572	742.23	0	1	366072		0.05
A1	35	10.2282E+040.2282E+03	10.2282E+040.2282E+03	0.2282E+04	0.27	1	0.014296	0.985704	0.9857	742.11	0	1	444262		0.05
A1	36	10.2768E+040.2768E+03	10.2768E+040.2768E+03	0.2768E+04	0.27	1	0.014317	0.985683	0.98568	742	0	1	538774		0.05
A1	37	10.3358E+040.3358E+03	10.3358E+040.3358E+03	0.3358E+04	0.27	1	0.014177	0.985823	0.98582	741.88	0	1	653694		0.05
A1	38	10.4072E+040.4072E+03	10.4072E+040.4072E+03	0.4072E+04	0.27	1	0.014246	0.985754	0.98575	741.77	0	1	792458		0.05
A1	39	10.4937E+040.4937E+03	10.4937E+040.4937E+03	0.4937E+04	0.27	1	0.014198	0.985802	0.9858	741.66	0	1	960750		0.05
A1	40	10.5983E+040.5983E+03	10.5983E+040.5983E+03	0.5983E+04	0.27	1	0.014214	0.985786	0.98579	741.54	0	1	1.16408e+06		0.05
A1	41	10.7250E+040.7250E+03	10.7250E+040.7250E+03	0.7250E+04	0.27	1	0.014173	0.985827	0.98583	741.43	0	1	1.41051e+06		0.05
A1	42	10.8784E+040.8784E+03	10.8784E+040.8784E+03	0.8784E+04	0.27	1	0.014044	0.985956	0.98596	741.32	0	1	1.70914e+06		0.05
A1	43	10.1064E+050.1064E+04	10.1064E+050.1064E+04	0.1064E+05	0.27	1	0.014139	0.985861	0.98586	741.2	0	1	2.06953e+06		0.05
A1	44	10.1289E+050.1289E+04	10.1289E+050.1289E+04	0.1289E+05	0.27	1	0.014043	0.985957	0.98596	741.09	0	1	2.50729e+06		0.05
A1	45	10.1560E+050.1560E+04	10.1560E+050.1560E+04	0.1560E+05	0.27	1	0.014102	0.985898	0.9859	740.97	0.0011098	0.99889	3.0302e+06		0.05
A1	46	10.1889E+050.1889E+04	10.1889E+050.1889E+04	0.1889E+05	0.27	1	0	1	0.61861	740.85	0.0045418	0.995458	2.32684e+06		0.05
A1	47	10.2287E+050.2287E+04	10.2287E+050.2287E+04	0.2287E+05	0.27	1	0	1	0.49925	740.69	0.0045623	0.995438	2.273e+06		0.05
A1	48	10.2768E+050.2768E+04	10.2768E+050.2768E+04	0.2768E+05	0.27	1	0	1	0.48492	740.4	0.0045614	0.995439	2.67104e+06		0.05
A1	49	10.3350E+050.3350E+04	10.3350E+050.3350E+04	0.3350E+05	0.27	1	0	1	0.47751	740.08	0.0045602	0.99544	3.18189e+06		0.05
A1	50	10.4055E+050.4055E+04	10.4055E+050.4055E+04	0.4055E+05	0.27	1	0	1	0.47223	739.73	0.004559	0.995441	3.80712e+06		0.05
A1	51	10.4907E+050.4907E+04	10.4907E+050.4907E+04	0.4907E+05	0.27	1	0	1	0.4679	739.36	0.0045576	0.995442	4.56252e+06		0.05
A1	52	10.5937E+050.5937E+04	10.5937E+050.5937E+04	0.5937E+05	0.27	1	0	1	0.46411	738.97	0.0045562	0.995444	5.47262e+06		0.05
A1	53	10.7183E+050.7183E+04	10.7183E+050.7183E+04	0.7183E+05	0.27	1	0	1	0.46071	738.55	0.0045547	0.995445	6.56893e+06		0.05
A1	54	10.8691E+050.8691E+04	10.8691E+050.8691E+04	0.8691E+05	0.27	1	0	1	0.45766	738.1	0.0045531	0.995447	7.8906e+06		0.05
A1	55	10.1051E+060.1051E+05	10.1051E+060.1051E+05	0.1051E+06	0.27	1	0	1	0.45493	737.63	0.0045514	0.995449	9.47913e+06		0.05
A1	56	10.1272E+060.1272E+05	10.1272E+060.1272E+05	0.1272E+06	0.27	1	0	1	0.4525	737.13	0.0045496	0.99545	1.14034e+07		0.05
A1	57	10.1539E+060.1539E+05	10.1539E+060.1539E+05	0.1539E+06	0.27	1	0	1	0.45038	736.6	0.0045477	0.995452	1.37225e+07		0.05
A1	58	10.1861E+060.1861E+05	10.1861E+060.1861E+05	0.1861E+06	0.27	1	0	1	0.44854	736.03	0.0045457	0.995454	1.65131e+07		0.05
A1	59	10.2251E+060.2251E+05	10.2251E+060.2251E+05	0.2251E+06	0.27	1	0	1	0.44697	735.42	0.0045435	0.995456	1.98873e+07		0.05
A1	60	10.2723E+060.2723E+05	10.2723E+060.2723E+05	0.2723E+06	0.27	1	0	1	0.44565	734.76	0.0045411	0.995459	2.39648e+07		0.05
A1	61	10.3293E+060.3293E+05	10.3293E+060.3293E+05	0.3293E+06	0.27	1	0	1	0.44456	734.05	0.0045386	0.995461	2.88826e+07		0.05
A1	62	10.3983E+060.3983E+05	10.3983E+060.3983E+05	0.3983E+06	0.27	1	0	1	0.44367	733.29	0.0045359	0.995464	3.48286e+07		0.05
A1	63	10.4817E+060.4817E+05	10.4817E+060.4817E+05	0.4817E+06	0.27	1	0	1	0.44293	732.48	0.0045329	0.995467	4.20047e+07		0.05
A1	64	10.5826E+060.5826E+05	10.5826E+060.5826E+05	0.5826E+06	0.27	1	0	1	0.4423	731.62	0.0045298	0.99547	5.06716e+07		0.05
A1	65	10.7046E+060.7046E+05	10.7046E+060.7046E+05	0.7046E+06	0.27	1	0	1	0.44171	730.7	0.0045265	0.995474	6.11241e+07		0.05
A1	66	10.8521E+060.8521E+05	10.8521E+060.8521E+05	0.8521E+06	0.27	1	0	1	0.44111	729.72	0.004523	0.995477	7.37206e+07		0.05
A1	67	10.1030E+070.1030E+06	10.1030E+070.1030E+06	0.1030E+07	0.27	1	0	1	0.4404	728.66	0.0045192	0.995481	8.88395e+07		0.05
A1	68	10.1246E+070.1246E+06	10.1246E+070.1246E+06	0.1246E+07	0.27	1	0	1	0.43946	727.54	0.0045151	0.995485	1.07076e+08		0.05
A1	69	10.1507E+070.1507E+06	10.1507E+070.1507E+06	0.1507E+07	0.27	1	0	1	0.4381	726.36	0.0045109	0.995489	1.28896e+08		0.05
A1	70	10.1822E+070.1822E+06	10.1822E+070.1822E+06	0.1822E+07	0.27	1	0	1	0.4361	725.12	0.0045064	0.995494	1.54863e+08		0.05
A1	71	10.2204E+070.2204E+06	10.2204E+070.2204E+06	0.2204E+07	0.27	1	0	1	0.43316	723.8	0.0045016	0.995498	1.8573e+08		0.05
A1	72	10.2665E+070.2665E+06	10.2665E+070.2665E+06	0.2665E+07	0.27	1	0	1	0.4291	722.42	0.0044966	0.995503	2.22051e+08		0.05
A1	73	10.3222E+070.3222E+06	10.3222E+070.3222E+06	0.3222E+07	0.27	1	0	1	0.42363	720.99	0.0044914	0.995509	2.64515e+08		0.05
A1	74	10.3896E+070.3896E+06	10.3896E+070.3896E+06	0.3896E+07	0.27	1	0	1	0.41634	719.45	0.0044858	0.995514	3.13674e+08		0.05
A1	75	10.4711E+070.4711E+06	10.4711E+070.4711E+06	0.4711E+07	0.27	1	0	1	0.40602	717.67	0.0044793	0.995521	3.68977e+08		0.05
A1	76	10.5697E+070.5697E+06	10.5697E+070.5697E+06	0.5697E+07	0.27	1	0	1	0.39009	715.7	0.0044721	0.995528	4.27523e+08		0.05
A1	77	10.6889E+070.6889E+06	10.6889E+070.6889E+06	0.6889E+07	0.27	1	0	1	0.36309	713.34	0.0044634	0.995537	4.7961e+08		0.05
A1	78	10.8330E+070.8330E+06	10.8330E+070.8330E+06	0.8330E+07	0.27	1	0	1	0.30412	710.42	0.0044526	0.995547	4.83761e+08		0.05
A1	79	10.1007E+080.1007E+07	10.1007E+080.1007E+07	0.1007E+08	0.27	1	0	1	0.067323	706.88	0.0044395	0.99556	1.28816e+08		0.05
A1	80	10.1218E+080.1218E+07	10.1218E+080.1218E+07	0.1218E+08	0.27	1	0	1	0	0	1	0	0		0.05
A1	81	10.1473E+080.1473E+07	10.1473E+080.1473E+07	0.1473E+08	0.27	1	0	1	0	0	1	0	0		0.05
A1	82	10.1781E+080.1781E+07	10.1781E+080.1781E+07	0.1781E+08	0.27	1	0	1	0	0	1	0	0		0.05
A1	83	10.2153E+080.2153E+07	10.2153E+080.2153E+07	0.2153E+08	0.27	1	0	1	0	0	1	0	0		0.05
A1	84	10.2603E+080.2603E+07	10.2603E+080.2603E+07	0.2603E+08	0.27	1	0	1	0	0	1	0	0		0.05
A1	85	10.3148E+080.3148E+07	10.3148E+080.3148E+07	0.3148E+08	0.27	1	0	1	0	0	1	0	0		0.05
A1	86	10.3806E+080.3806E+07	10.3806E+080.3806E+07	0.3806E+08	0.27	1	0	1	0	0	1	0	0		0.05
A1	87	10.4602E+080.4602E+07	10.4602E+080.4602E+07	0.4602E+08	0.27	1	0	1	0	0	1	0	0		0.05
A1	88	10.5565E+080.5565E+07	10.5565E+080.5565E+07	0.5565E+08	0.27	1	0	1	0	0	1	0	0		0.05
A1	89	10.6728E+080.6728E+07	10.6728E+080.6728E+07	0.6728E+08	0.27	1	0	1	0	0	1	0	0		0.05
A1	90	10.8136E+080.8136E+07	10.8136E+080.8136E+07	0.8136E+08	0.27	1	0	1	0	0	1	0	0		0.05
A1	91	10.9837E+080.9837E+07	10.9837E+080.9837E+07	0.9837E+08	0.27	1	0	1	0	0	1	0	0		0.05
A1	92	10.1189E+090.1189E+08	10.1189E+090.1189E+08	0.1189E+09	0.27	1	0	1	0	0	1	0	0		0.05
A1	93	10.1438E+090.1438E+08	10.1438E+090.1438E+08	0.1438E+09	0.27	1	0	1	0	0	1	0	0		0.05
A1	94	10.1739E+090.1739E+08	10.1739E+090.1739E+08	0.1739E+09	0.27	1	0	1	0	0	1	0	0		0.05
A1	95	10.2103E+090.2103E+08	10.2103E+090.2103E+08	0.2103E+09	0.27	1	0	1	0	0	1	0	0		0.05
A1	96	10.2542E+090.2542E+08	10.2542E+090.2542E+08	0.2542E+09	0.27	1	0	1	0	0	1	0	0		0.05
A1	97	10.3074E+090.3074E+08	10.3074E+090.3074E+08	0.3074E+09	0.27	1	0	1	0	0	1	0	0		0.05
A1	98	10.3717E+090.3717E+08	10.3717E+090.3717E+08	0.3717E+09	0.27	1	0	1	0	0	1	0	0		0.05
A1	99	10.4494E+090.4494E+08	10.4494E+090.4494E+08	0.4494E+09	0.27	1	0	1	0	0	1	0	0		0.05
A11	0	10.5434E+090.5434E+08	10.5434E+090.5434E+08	0.5434E+09	0.27	1	0	1	0	0	1	0	0		0.05
A2	1	10.1767E+000.0000E+00	10.1767E+000.0000E+00	0.1767E+00	0.27	1	0.023678	0.976322	0.97632	747.22	0	1	33.9808		0.05
A2	2	10.6023E+000.0000E+00	10.6023E+000.0000E+00	0.6023E+00	0.27	1	0.017004	0.982996	0.983	746.05	0	1	117.233		0.05
A2	3	10.1156E+010.0000E+00	10.1156E+010.0000E+00	0.1156E+01	0.27	1	0.015842	0.984158	0.98416	745.43	0	1	225.351		0.05
A2	4	10.1867E+010.0000E+00	10.1867E+010.0000E+00	0.1867E+01	0.27	1	0.015414	0.984586	0.98459	744.99	0	1	364.056		0.05
A2	5	10.2774E+010.0000E+00	10.2774E+010.0000E+00	0.2774E+01	0.27	1	0.015209	0.984791	0.98479	744.65	0	1	540.891		0.05
A2	6	10.3922E+010.0000E+00	10.3922E+010.0000E+00	0.3922E+01	0.27	1	0.015019	0.984981	0.98498	744.37	0	1	764.743		0.05
A2	7	10.5367E+010.0000E+00	10.5367E+010.0000E+00	0.5367E+01	0.27	1	0.014803	0.985197	0.9852	744.12	0	1	1046.61		0.05
A2	8	10.7177E+010.0000E+00	10.7177E+010.0000E+00	0.7177E+01	0.27	1	0.014766	0.985234	0.98523	743.9	0	1	1399.26		0.05
A2	9	10.9433E+010.0000E+00	10.9433E+010.0000E+00	0.9433E+01	0.27	1	0.01463	0.98537	0.98537	743.7	0	1	1839.12		0.05
A2	10	10.1224E+020.0000E+00	10.1224E+020.0000E+00	0.1224E+02	0.27	1	0.014664	0.985336	0.98534	743.51	0	1	2385.63		0.05
A2	11	10.1571E+020.0000E+00	10.1571E+020.0000E+00	0.1571E+02	0.27	1	0.01459	0.98541	0.98541	743.33	0	1	3061.65		0.05
A2	12	10.2000E+020.0000E+00	10.2000E+020.0000E+00	0.2000E+02	0.27	1	0.014459	0.985541	0.98554	743.17	0	1	3897.9		0.05
A2	13	10.2528E+020.0000E+00	10.2528E+020.0000E+00	0.2528E+02	0.27	1	0.014282	0.985718	0.98572	743.01	0	1	4927.67		0.05
A2	14	10.3178E+020.0000E+00	10.3178E+020.0000E+00	0.3178E+02	0.27	1	0.01459	0.98541	0.98541	742.86	0	1	6189.54		0.05
A2	15	10.3976E+020.0000E+00	10.3976E+020.0000E+00	0.3976E+02	0.27	1	0.014463	0.985537	0.98554	742.71	0	1	7744.2		0.05
A2	16	10.4955E+020.0000E+00	10.4955E+020.0000E+00	0.4955E+02	0.27	1	0.014364	0.985636	0.98564	742.57	0	1	9651.16		0.05
A2	17	10.6152E+020.0000E+00	10.6152E+020.0000E+00	0.6152E+02	0.27	1	0.014555	0.985445	0.98545	742.43	0	1	11975.7		0.05
A2	18	10.7616E+020.0000E+00	10.7616E+020.0000E+00	0.7616E+02	0.27	1	0.014284	0.985716	0.98572	742.3	0	1	14831.2		0.05
A2	19	10.9404E+020.0000E+00	10.9404E+020.0000E+00	0.9404E+02	0.27	1	0.014358	0.985642	0.98564	742.17	0	1	18307		0.05
A2	20	10.1159E+030.0000E+00	10.1159E+030.0000E+00	0.1159E+03	0.27	1	0.014356	0.985644	0.98564	742.04	0	1	22558.6		0.05
A2	21	10.1424E+030.0000E+00	10.1424E+030.0000E+00	0.1424E+03	0.27	1	0.014396	0.985604	0.9856	741.91	0	1	27709.5		0.05
A2	22	10.1748E+030.0000E+00	10.1748E+030.0000E+00	0.1748E+03	0.27	1	0.014414	0.985586	0.98559	741.78	0	1	34007.2		0.05
A2	23	10.2142E+030.0000E+00	10.2142E+030.0000E+00	0.2142E+03	0.27	1	0.014258	0.985742	0.98574	741.66	0	1	41678.7		0.05
A2	24	10.2622E+030.0000E+00	10.2622E+030.0000E+00	0.2622E+03	0.27	1	0.014382	0.985618	0.98562	741.53	0	1	50996.8		0.05
A2	25	10.3204E+030.0000E+00	10.3204E+030.0000E+00	0.3204E+03	0.27	1	0.0143	0.9857	0.9857	741.41	0	1	62316.7		0.05
A2	26	10.3912E+030.0000E+00	10.3912E+030.0000E+00	0.3912E+03	0.27	1	0.014333	0.985667	0.98567	741.29	0	1	76069.8		0.05
A2	27	10.4772E+030.0000E+00	10.4772E+030.0000E+00	0.4772E+03	0.27	1	0.014384	0.985616	0.98562	741.17	0	1	92768.2		0.05
A2	28	10.5816E+030.0000E+00	10.5816E+030.0000E+00	0.5816E+03	0.27	1	0.014364	0.985636	0.98564	741.05	0	1	113050		0.05
A2	29	10.7082E+030.0000E+00	10.7082E+030.0000E+00	0.7082E+03	0.27	1	0.014221	0.985779	0.98578	740.93	0	1	137675		0.05
A2	30	10.8619E+030.0000E+00	10.8619E+030.0000E+00	0.8619E+03	0.27	1	0.014461	0.985539	0.98554	740.81	0	1	167446		0.05
A2	31	10.1048E+040.0000E+00	10.1048E+040.0000E+00	0.1048E+04	0.27	1	0.014212	0.985788	0.98579	740.69	0	1	203671		0.05
A2	32	10.1274E+040.0000E+00	10.1274E+040.0000E+00	0.1274E+04	0.27	1	0.014366	0.985634	0.98563	740.58	0	1	247477		0.05
A2	33	10.1548E+040.0000E+00	10.1548E+040.0000E+00	0.1548E+04	0.27	1	0.014254	0.985746	0.98575	740.46	0	1	300724		0.05
A2	34	10.1880E+040.0000E+00	10.1880E+040.0000E+00	0.1880E+04	0.27	1	0.014308	0.985692	0.98569	740.34	0	1	365119		0.05
A2	35	10.2282E+040.0000E+00	10.2282E+040.0000E+00	0.2282E+04	0.27	1	0.014353	0.985647	0.98565	740.23	0	1	443088		0.05
A2	36	10.2768E+040.0000E+00	10.2768E+040.0000E+00	0.2768E+04	0.27	1	0.014338	0.985662	0.98566	740.11	0	1	537380		0.05
A2	37	10.3358E+040.0000E+00	10.3358E+040.0000E+00	0.3358E+04	0.27	1	0.014151	0.985849	0.98585	740	0	1	652075		0.05
A2	38	10.4072E+040.0000E+00	10.4072E+040.0000E+00	0.4072E+04	0.27	1	0.014439	0.985561	0.98556	739.88	0	1	790132		0.05
A2	39	10.4937E+040.0000E+00	10.4937E+040.0000E+00	0.4937E+04	0.27	1	0.014227	0.985773	0.98577	739.77	0	1	958244		0.05
A2	40	10.5983E+040.0000E+00	10.5983E+040.0000E+00	0.5983E+04	0.27	1	0.014374	0.985626	0.98563	739.65	0	1	1.16074e+06		0.05
A2	41	10.7250E+040.0000E+00	10.7250E+040.0000E+00	0.7250E+04	0.27	1	0.01428	0.98572	0.98572	739.54	0	1	1.4066e+06		0.05
A2	42	10.8784E+040.0000E+00	10.8784E+040.0000E+00	0.8784E+04	0.27	1	0.014212	0.985788	0.98579	739.42	0	1	1.70418e+06		0.05
A2	43	10.1064E+050.0000E+00	10.1064E+050.0000E+00	0.1064E+05	0.27	1	0.01435	0.98565	0.98565	739.31	0	1	2.06337e+06		0.05
A2	44	10.1289E+050.0000E+00	10.1289E+050.0000E+00	0.1289E+05	0.27	1	0.01415	0.98585	0.98585	739.19	0	1	2.50031e+06		0.05
A2	45	10.1560E+050.0000E+00	10.1560E+050.0000E+00	0.1560E+05	0.27	1	0.014028	0.985972	0.98381	739.08	0.0039389	0.996061	3.00775e+06		0.05
A2	46	10.1889E+050.0000E+00	10.1889E+050.0000E+00	0.1889E+05	0.27	1	0	1	0.59572	738.96	0.0046085	0.995391	2.23487e+06		0.05
A2	47	10.2287E+050.0000E+00	10.2287E+050.0000E+00	0.2287E+05	0.27	1	0	1	0.48898	738.79	0.0046197	0.99538	2.2204e+06		0.05
A2	48	10.2768E+050.0000E+00	10.2768E+050.0000E+00	0.2768E+05	0.27	1	0	1	0.4717	738.51	0.0046187	0.995381	2.59144e+06		0.05
A2	49	10.3350E+050.0000E+00	10.3350E+050.0000E+00	0.3350E+05	0.27	1	0	1	0.46147	738.19	0.0046175	0.995382	3.06697e+06		0.05
A2	50	10.4055E+050.0000E+00	10.4055E+050.0000E+00	0.4055E+05	0.27	1	0	1	0.4537	737.85	0.0046163	0.995384	3.64823e+06		0.05
A2	51	10.4907E+050.0000E+00	10.4907E+050.0000E+00	0.4907E+05	0.27	1	0	1	0.44712	737.48	0.0046149	0.995385	4.34856e+06		0.05
A2	52	10.5937E+050.0000E+00	10.5937E+050.0000E+00	0.5937E+05	0.27	1	0	1	0.44124	737.09	0.0046135	0.995386	5.18941e+06		0.05
A2	53	10.7183E+050.0000E+00	10.7183E+050.0000E+00	0.7183E+05	0.27	1	0	1	0.4359	736.66	0.004612	0.995388	6.19892e+06		0.05
A2	54	10.8691E+050.0000E+00	10.8691E+050.0000E+00	0.8691E+05	0.27	1	0	1	0.431	736.21	0.0046103	0.99539	7.41149e+06		0.05
A2	55	10.1051E+060.0000E+00	10.1051E+060.0000E+00	0.1051E+06	0.27	1	0	1	0.42652	735.74	0.0046086	0.995391	8.86389e+06		0.05
A2	56	10.1272E+060.0000E+00	10.1272E+060.0000E+00	0.1272E+06	0.27	1	0	1	0.42247	735.23	0.0046068	0.995393	1.06185e+07		0.05
A2	57	10.1539E+060.0000E+00	10.1539E+060.0000E+00	0.1539E+06	0.27	1	0	1	0.41884	734.69	0.0046048	0.995395	1.27277e+07		0.05
A2	58	10.1861E+060.0000E+00	10.1861E+060.0000E+00	0.1861E+06	0.27	1	0	1	0.41564	734.11	0.0046027	0.995397	1.52611e+07		0.05
A2	59	10.2251E+060.0000E+00	10.2251E+060.0000E+00	0.2251E+06	0.27	1	0	1	0.41287	733.5	0.0046005	0.995399	1.8321e+07		0.05
A2	60	10.2723E+060.0000E+00	10.2723E+060.0000E+00	0.2723E+06	0.27	1	0	1	0.41051	732.85	0.0045981	0.995402	2.20165e+07		0.05
A2	61	10.3293E+060.0000E+00	10.3293E+060.0000E+00	0.3293E+06	0.27	1	0	1	0.40856	732.14	0.0045956	0.995404	2.64731e+07		0.05
A2	62	10.3983E+060.0000E+00	10.3983E+060.0000E+00	0.3983E+06	0.27	1	0	1	0.40697	731.37	0.0045928	0.995407	3.18621e+07		0.05
A2	63	10.4817E+060.0000E+00	10.4817E+060.0000E+00	0.4817E+06	0.27	1	0	1	0.40571	730.55	0.0045898	0.99541	3.83714e+07		0.05
A2	64	10.5826E+060.0000E+00	10.5826E+060.0000E+00	0.5826E+06	0.27	1	0	1	0.40471	729.68	0.0045867	0.995413	4.62396e+07		0.05
A2	65	10.7046E+060.0000E+00	10.7046E+060.0000E+00	0.7046E+06	0.27	1	0	1	0.40389	728.75	0.0045833	0.995417	5.57382e+07		0.05
A2	66	10.8521E+060.0000E+00	10.8521E+060.0000E+00	0.8521E+06	0.27	1	0	1	0.40315	727.77	0.0045797	0.99542	6.71926e+07		0.05
A2	67	10.1030E+070.0000E+00	10.1030E+070.0000E+00	0.1030E+07	0.27	1	0	1	0.40239	726.71	0.0045759	0.995424	8.09501e+07		0.05
A2	68	10.1246E+070.0000E+00	10.1246E+070.0000E+00	0.1246E+07	0.27	1	0	1	0.40148	725.58	0.0045718	0.995428	9.75531e+07		0.05
A2	69	10.1507E+070.0000E+00	10.1507E+070.0000E+00	0.1507E+07	0.27	1	0	1	0.40022	724.39	0.0045674	0.995433	1.17425e+08		0.05
A2	70	10.1822E+070.0000E+00	10.1822E+070.0000E+00	0.1822E+07	0.27	1	0	1	0.39833	723.13	0.0045628	0.995437	1.41054e+08		0.05
A2	71	10.2204E+070.0000E+00	10.2204E+070.0000E+00	0.2204E+07	0.27	1	0	1	0.39529	721.83	0.004558	0.995442	1.69022e+08		0.05
A2	72	10.2665E+070.0000E+00	10.2665E+070.0000E+00	0.2665E+07	0.27	1	0	1	0.39075	720.44	0.004553	0.995447	2.0164e+08		0.05
A2	73	10.3222E+070.0000E+00	10.3222E+070.0000E+00	0.3222E+07	0.27	1	0	1	0.38448	718.99	0.0045477	0.995452	2.3939e+08		0.05
A2	74	10.3896E+070.0000E+00	10.3896E+070.0000E+00	0.3896E+07	0.27	1	0	1	0.37619	717.44	0.004542	0.995458	2.82617e+08		0.05
A2	75	10.4711E+070.0000E+00	10.4711E+070.0000E+00	0.4711E+07	0.27	1	0	1	0.36471	715.67	0.0045355	0.995464	3.30494e+08		0.05
A2	76	10.5697E+070.0000E+00	10.5697E+070.0000E+00	0.5697E+07	0.27	1	0	1	0.34666	713.67	0.0045281	0.995472	3.78826e+08		0.05
A2	77	10.6889E+070.0000E+00	10.6889E+070.0000E+00	0.6889E+07	0.27	1	0	1	0.31508	711.31	0.0045193	0.995481	4.14985e+08		0.05
A2	78	10.8330E+070.0000E+00	10.8330E+070.0000E+00	0.8330E+07	0.27	1	0	1	0.23548	708.37	0.0045084	0.995492	3.73474e+08		0.05
A2	79	10.1007E+080.0000E+00	10.1007E+080.0000E+00	0.1007E+08	0.27	1	0	1	0	0	1	0	0		0.05
A2	80	10.1218E+080.0000E+00	10.1218E+080.0000E+00	0.1218E+08	0.27	1	0	1	0	0	1	0	0		0.05
A2	81	10.1473E+080.0000E+00	10.1473E+080.0000E+00	0.1473E+08	0.27	1	0	1	0	0	1	0	0		0.05
A2	82	10.1781E+080.0000E+00	10.1781E+080.0000E+00	0.1781E+08	0.27	1	0	1	0	0	1	0	0		0.05
A2	83	10.2153E+080.0000E+00	10.2153E+080.0000E+00	0.2153E+08	0.27	1	0	1	0	0	1	0	0		0.05
A2	84	10.2603E+080.0000E+00	10.2603E+080.0000E+00	0.2603E+08	0.27	1	0	1	0	0	1	0	0		0.05
A2	85	10.3148E+080.0000E+00	10.3148E+080.0000E+00	0.3148E+08	0.27	1	0	1	0	0	1	0	0		0.05
A2	86	10.3806E+080.0000E+00	10.3806E+080.0000E+00	0.3806E+08	0.27	1	0	1	0	0	1	0	0		0.05
A2	87	10.4602E+080.0000E+00	10.4602E+080.0000E+00	0.4602E+08	0.27	1	0	1	0	0	1	0	0		0.05
A2	88	10.5565E+080.0000E+00	10.5565E+080.0000E+00	0.5565E+08	0.27	1	0	1	0	0	1	0	0		0.05
A2	89	10.6728E+080.0000E+00	10.6728E+080.0000E+00	0.6728E+08	0.27	1	0	1	0	0	1	0	0		0.05
A2	90	10.8136E+080.0000E+00	10.8136E+080.0000E+00	0.8136E+08	0.27	1	0	1	0	0	1	0	0		0.05
A2	91	10.9837E+080.0000E+00	10.9837E+080.0000E+00	0.9837E+08	0.27	1	0	1	0	0	1	0	0		0.05
A2	92	10.1189E+090.0000E+00	10.1189E+090.0000E+00	0.1189E+09	0.27	1	0	1	0	0	1	0	0		0.05
A2	93	10.1438E+090.0000E+00	10.1438E+090.0000E+00	0.1438E+09	0.27	1	0	1	0	0	1	0	0		0.05
A2	94	10.1739E+090.0000E+00	10.1739E+090.0000E+00	0.1739E+09	0.27	1	0	1	0	0	1	0	0		0.05
A2	95	10.2103E+090.0000E+00	10.2103E+090.0000E+00	0.2103E+09	0.27	1	0	1	0	0	1	0	0		0.05
A2	96	10.2542E+090.0000E+00	10.2542E+090.0000E+00	0.2542E+09	0.27	1	0	1	0	0	1	0	0		0.05
A2	97	10.3074E+090.0000E+00	10.3074E+090.0000E+00	0.3074E+09	0.27	1	0	1	0	0	1	0	0		0.05
A2	98	10.3717E+090.0000E+00	10.3717E+090.0000E+00	0.3717E+09	0.27	1	0	1	0	0	1	0	0		0.05
A2	99	10.4494E+090.0000E+00	10.4494E+090.0000E+00	0.4494E+09	0.27	1	0	1	0	0	1	0	0		0.05
A21	0	10.5434E+090.0000E+00	10.5434E+090.0000E+00	0.5434E+09	0.27	1	0	1	0	0	1	0	0		0.05
A3	1	10.1767E+000.0000E+00	10.1767E+000.0000E+00	0.1767E+00	0.27	1	0.023707	0.976293	0.97629	745.35	0	1	33.8937		0.05
A3	2	10.6023E+000.0000E+00	10.6023E+000.0000E+00	0.6023E+00	0.27	1	0.017022	0.982978	0.98298	744.19	0	1	116.936		0.05
A3	3	10.1156E+010.0000E+00	10.1156E+010.0000E+00	0.1156E+01	0.27	1	0.015849	0.984151	0.98415	743.57	0	1	224.785		0.05
A3	4	10.1867E+010.0000E+00	10.1867E+010.0000E+00	0.1867E+01	0.27	1	0.015451	0.984549	0.98455	743.13	0	1	363.118		0.05
A3	5	10.2774E+010.0000E+00	10.2774E+010.0000E+00	0.2774E+01	0.27	1	0.015169	0.984831	0.98483	742.79	0	1	539.584		0.05
A3	6	10.3922E+010.0000E+00	10.3922E+010.0000E+00	0.3922E+01	0.27	1	0.015046	0.984954	0.98495	742.5	0	1	762.778		0.05
A3	7	10.5367E+010.0000E+00	10.5367E+010.0000E+00	0.5367E+01	0.27	1	0.014812	0.985188	0.98519	742.25	0	1	1043.96		0.05
A3	8	10.7177E+010.0000E+00	10.7177E+010.0000E+00	0.7177E+01	0.27	1	0.014774	0.985226	0.98523	742.03	0	1	1395.73		0.05
A3	9	10.9433E+010.0000E+00	10.9433E+010.0000E+00	0.9433E+01	0.27	1	0.014608	0.985392	0.98539	741.82	0	1	1834.55		0.05
A3	10	10.1224E+020.0000E+00	10.1224E+020.0000E+00	0.1224E+02	0.27	1	0.014687	0.985313	0.98531	741.64	0	1	2379.5		0.05
A3	11	10.1571E+020.0000E+00	10.1571E+020.0000E+00	0.1571E+02	0.27	1	0.014663	0.985337	0.98534	741.46	0	1	3053.5		0.05
A3	12	10.2000E+020.0000E+00	10.2000E+020.0000E+00	0.2000E+02	0.27	1	0.014442	0.985558	0.98556	741.29	0	1	3888.19		0.05
A3	13	10.2528E+020.0000E+00	10.2528E+020.0000E+00	0.2528E+02	0.27	1	0.014376	0.985624	0.98562	741.13	0	1	4914.24		0.05
A3	14	10.3178E+020.0000E+00	10.3178E+020.0000E+00	0.3178E+02	0.27	1	0.014587	0.985413	0.98541	740.98	0	1	6173.9		0.05
A3	15	10.3976E+020.0000E+00	10.3976E+020.0000E+00	0.3976E+02	0.27	1	0.014407	0.985593	0.98559	740.83	0	1	7725.43		0.05
A3	16	10.4955E+020.0000E+00	10.4955E+020.0000E+00	0.4955E+02	0.27	1	0.014436	0.985564	0.98556	740.69	0	1	9625.25		0.05
A3	17	10.6152E+020.0000E+00	10.6152E+020.0000E+00	0.6152E+02	0.27	1	0.014529	0.985471	0.98547	740.55	0	1	11946		0.05
A3	18	10.7616E+020.0000E+00	10.7616E+020.0000E+00	0.7616E+02	0.27	1	0.014253	0.985747	0.98575	740.42	0	1	14794.5		0.05
A3	19	10.9404E+020.0000E+00	10.9404E+020.0000E+00	0.9404E+02	0.27	1	0.014457	0.985543	0.98554	740.28	0	1	18256.7		0.05
A3	20	10.1159E+030.0000E+00	10.1159E+030.0000E+00	0.1159E+03	0.27	1	0.014402	0.985598	0.9856	740.15	0	1	22499.2		0.05
A3	21	10.1424E+030.0000E+00	10.1424E+030.0000E+00	0.1424E+03	0.27	1	0.01431	0.98569	0.98569	740.03	0	1	27644.2		0.05
A3	22	10.1748E+030.0000E+00	10.1748E+030.0000E+00	0.1748E+03	0.27	1	0.014404	0.985596	0.9856	739.9	0	1	33921.7		0.05
A3	23	10.2142E+030.0000E+00	10.2142E+030.0000E+00	0.2142E+03	0.27	1	0.014285	0.985715	0.98572	739.78	0	1	41571		0.05
A3	24	10.2622E+030.0000E+00	10.2622E+030.0000E+00	0.2622E+03	0.27	1	0.014385	0.985615	0.98562	739.66	0	1	50868.1		0.05
A3	25	10.3204E+030.0000E+00	10.3204E+030.0000E+00	0.3204E+03	0.27	1	0.014419	0.985581	0.98558	739.54	0	1	62144.4		0.05
A3	26	10.3912E+030.0000E+00	10.3912E+030.0000E+00	0.3912E+03	0.27	1	0.014388	0.985612	0.98561	739.42	0	1	75869.1		0.05
A3	27	10.4772E+030.0000E+00	10.4772E+030.0000E+00	0.4772E+03	0.27	1	0.014239	0.985761	0.98576	739.3	0	1	92560.9		0.05
A3	28	10.5816E+030.0000E+00	10.5816E+030.0000E+00	0.5816E+03	0.27	1	0.014387	0.985613	0.98561	739.18	0	1	112759		0.05
A3	29	10.7082E+030.0000E+00	10.7082E+030.0000E+00	0.7082E+03	0.27	1	0.014303	0.985697	0.9857	739.06	0	1	137305		0.05
A3	30	10.8619E+030.0000E+00	10.8619E+030.0000E+00	0.8619E+03	0.27	1	0.014411	0.985589	0.98559	738.94	0	1	167041		0.05
A3	31	10.1048E+040.0000E+00	10.1048E+040.0000E+00	0.1048E+04	0.27	1	0.014213	0.985787	0.98579	738.82	0	1	203157		0.05
A3	32	10.1274E+040.0000E+00	10.1274E+040.0000E+00	0.1274E+04	0.27	1	0.014346	0.985654	0.98565	738.7	0	1	246859		0.05
A3	33	10.1548E+040.0000E+00	10.1548E+040.0000E+00	0.1548E+04	0.27	1	0.014359	0.985641	0.98564	738.59	0	1	299899		0.05
A3	34	10.1880E+040.0000E+00	10.1880E+040.0000E+00	0.1880E+04	0.27	1	0.014346	0.985654	0.98565	738.47	0	1	364168		0.05
A3	35	10.2282E+040.0000E+00	10.2282E+040.0000E+00	0.2282E+04	0.27	1	0.014305	0.985695	0.9857	738.35	0	1	442007		0.05
A3	36	10.2768E+040.0000E+00	10.2768E+040.0000E+00	0.2768E+04	0.27	1	0.014298	0.985702	0.9857	738.24	0	1	536065		0.05
A3	37	10.3358E+040.0000E+00	10.3358E+040.0000E+00	0.3358E+04	0.27	1	0.014239	0.985761	0.98576	738.12	0	1	650301		0.05
A3	38	10.4072E+040.0000E+00	10.4072E+040.0000E+00	0.4072E+04	0.27	1	0.014461	0.985539	0.98554	738.01	0	1	788101		0.05
A3	39	10.4937E+040.0000E+00	10.4937E+040.0000E+00	0.4937E+04	0.27	1	0.014204	0.985796	0.9858	737.89	0	1	955860		0.05
A3	40	10.5983E+040.0000E+00	10.5983E+040.0000E+00	0.5983E+04	0.27	1	0.014371	0.985629	0.98563	737.78	0	1	1.15781e+06		0.05
A3	41	10.7250E+040.0000E+00	10.7250E+040.0000E+00	0.7250E+04	0.27	1	0.014339	0.985661	0.98566	737.66	0	1	1.40285e+06		0.05
A3	42	10.8784E+040.0000E+00	10.8784E+040.0000E+00	0.8784E+04	0.27	1	0.014277	0.985723	0.98572	737.54	0	1	1.69961e+06		0.05
A3	43	10.1064E+050.0000E+00	10.1064E+050.0000E+00	0.1064E+05	0.27	1	0.014325	0.985675	0.98568	737.43	0	1	2.05824e+06		0.05
A3	44	10.1289E+050.0000E+00	10.1289E+050.0000E+00	0.1289E+05	0.27	1	0.014264	0.985736	0.98574	737.31	0	1	2.49339e+06		0.05
A3	45	10.1560E+050.0000E+00	10.1560E+050.0000E+00	0.1560E+05	0.27	1	0.014409	0.985591	0.98559	737.2	0.001961	0.998039	3.01033e+06		0.05
A3	46	10.1889E+050.0000E+00	10.1889E+050.0000E+00	0.1889E+05	0.27	1	0	1	0.60881	737.08	0.004661	0.995339	2.27805e+06		0.05
A3	47	10.2287E+050.0000E+00	10.2287E+050.0000E+00	0.2287E+05	0.27	1	0	1	0.48765	736.92	0.0046776	0.995322	2.20863e+06		0.05
A3	48	10.2768E+050.0000E+00	10.2768E+050.0000E+00	0.2768E+05	0.27	1	0	1	0.46876	736.64	0.0046766	0.995323	2.56862e+06		0.05
A3	49	10.3350E+050.0000E+00	10.3350E+050.0000E+00	0.3350E+05	0.27	1	0	1	0.45719	736.32	0.0046754	0.995325	3.03066e+06		0.05
A3	50	10.4055E+050.0000E+00	10.4055E+050.0000E+00	0.4055E+05	0.27	1	0	1	0.44809	735.97	0.0046741	0.995326	3.59373e+06		0.05
A3	51	10.4907E+050.0000E+00	10.4907E+050.0000E+00	0.4907E+05	0.27	1	0	1	0.44013	735.6	0.0046728	0.995327	4.26942e+06		0.05
A3	52	10.5937E+050.0000E+00	10.5937E+050.0000E+00	0.5937E+05	0.27	1	0	1	0.43284	735.21	0.0046713	0.995329	5.07734e+06		0.05
A3	53	10.7183E+050.0000E+00	10.7183E+050.0000E+00	0.7183E+05	0.27	1	0	1	0.42603	734.79	0.0046698	0.99533	6.04283e+06		0.05
A3	54	10.8691E+050.0000E+00	10.8691E+050.0000E+00	0.8691E+05	0.27	1	0	1	0.41962	734.35	0.0046682	0.995332	7.19715e+06		0.05
A3	55	10.1051E+060.0000E+00	10.1051E+060.0000E+00	0.1051E+06	0.27	1	0	1	0.4136	733.87	0.0046664	0.995334	8.57304e+06		0.05
A3	56	10.1272E+060.0000E+00	10.1272E+060.0000E+00	0.1272E+06	0.27	1	0	1	0.408	733.35	0.0046645	0.995336	1.0228e+07		0.05
A3	57	10.1539E+060.0000E+00	10.1539E+060.0000E+00	0.1539E+06	0.27	1	0	1	0.40283	732.81	0.0046626	0.995337	1.22092e+07		0.05
A3	58	10.1861E+060.0000E+00	10.1861E+060.0000E+00	0.1861E+06	0.27	1	0	1	0.39813	732.22	0.0046604	0.99534	1.45797e+07		0.05
A3	59	10.2251E+060.0000E+00	10.2251E+060.0000E+00	0.2251E+06	0.27	1	0	1	0.39393	731.6	0.0046582	0.995342	1.74343e+07		0.05
A3	60	10.2723E+060.0000E+00	10.2723E+060.0000E+00	0.2723E+06	0.27	1	0	1	0.39025	730.94	0.0046557	0.995344	2.08742e+07		0.05
A3	61	10.3293E+060.0000E+00	10.3293E+060.0000E+00	0.3293E+06	0.27	1	0	1	0.3871	730.23	0.0046531	0.995347	2.50157e+07		0.05
A3	62	10.3983E+060.0000E+00	10.3983E+060.0000E+00	0.3983E+06	0.27	1	0	1	0.38448	729.47	0.0046504	0.99535	3.00214e+07		0.05
A3	63	10.4817E+060.0000E+00	10.4817E+060.0000E+00	0.4817E+06	0.27	1	0	1	0.38236	728.64	0.0046473	0.995353	3.60664e+07		0.05
A3	64	10.5826E+060.0000E+00	10.5826E+060.0000E+00	0.5826E+06	0.27	1	0	1	0.38069	727.76	0.0046441	0.995356	4.33783e+07		0.05
A3	65	10.7046E+060.0000E+00	10.7046E+060.0000E+00	0.7046E+06	0.27	1	0	1	0.37938	726.82	0.0046407	0.995359	5.22141e+07		0.05
A3	66	10.8521E+060.0000E+00	10.8521E+060.0000E+00	0.8521E+06	0.27	1	0	1	0.37833	725.82	0.004637	0.995363	6.28833e+07		0.05
A3	67	10.1030E+070.0000E+00	10.1030E+070.0000E+00	0.1030E+07	0.27	1	0	1	0.37739	724.77	0.0046332	0.995367	7.57137e+07		0.05
A3	68	10.1246E+070.0000E+00	10.1246E+070.0000E+00	0.1246E+07	0.27	1	0	1	0.37644	723.64	0.004629	0.995371	9.1219e+07		0.05
A3	69	10.1507E+070.0000E+00	10.1507E+070.0000E+00	0.1507E+07	0.27	1	0	1	0.3753	722.43	0.0046246	0.995375	1.09809e+08		0.05
A3	70	10.1822E+070.0000E+00	10.1822E+070.0000E+00	0.1822E+07	0.27	1	0	1	0.37366	721.16	0.0046199	0.99538	1.3195e+08		0.05
A3	71	10.2204E+070.0000E+00	10.2204E+070.0000E+00	0.2204E+07	0.27	1	0	1	0.37076	719.85	0.004615	0.995385	1.58089e+08		0.05
A3	72	10.2665E+070.0000E+00	10.2665E+070.0000E+00	0.2665E+07	0.27	1	0	1	0.36602	718.47	0.0046099	0.99539	1.88351e+08		0.05
A3	73	10.3222E+070.0000E+00	10.3222E+070.0000E+00	0.3222E+07	0.27	1	0	1	0.35921	717.01	0.0046046	0.995395	2.23028e+08		0.05
A3	74	10.3896E+070.0000E+00	10.3896E+070.0000E+00	0.3896E+07	0.27	1	0	1	0.3502	715.44	0.0045988	0.995401	2.62343e+08		0.05
A3	75	10.4711E+070.0000E+00	10.4711E+070.0000E+00	0.4711E+07	0.27	1	0	1	0.33801	713.68	0.0045922	0.995408	3.0543e+08		0.05
A3	76	10.5697E+070.0000E+00	10.5697E+070.0000E+00	0.5697E+07	0.27	1	0	1	0.31818	711.67	0.0045847	0.995415	3.4671e+08		0.05
A3	77	10.6889E+070.0000E+00	10.6889E+070.0000E+00	0.6889E+07	0.27	1	0	1	0.28071	709.28	0.0045758	0.995424	3.68641e+08		0.05
A3	78	10.8330E+070.0000E+00	10.8330E+070.0000E+00	0.8330E+07	0.27	1	0	1	0.14545	706.31	0.0045646	0.995435	2.30002e+08		0.05
A3	79	10.1007E+080.0000E+00	10.1007E+080.0000E+00	0.1007E+08	0.27	1	0	1	0	0	1	0	0		0.05
A3	80	10.1218E+080.0000E+00	10.1218E+080.0000E+00	0.1218E+08	0.27	1	0	1	0	0	1	0	0		0.05
A3	81	10.1473E+080.0000E+00	10.1473E+080.0000E+00	0.1473E+08	0.27	1	0	1	0	0	1	0	0		0.05
A3	82	10.1781E+080.0000E+00	10.1781E+080.0000E+00	0.1781E+08	0.27	1	0	1	0	0	1	0	0		0.05
A3	83	10.2153E+080.0000E+00	10.2153E+080.0000E+00	0.2153E+08	0.27	1	0	1	0	0	1	0	0		0.05
A3	84	10.2603E+080.0000E+00	10.2603E+080.0000E+00	0.2603E+08	0.27	1	0	1	0	0	1	0	0		0.05
A3	85	10.3148E+080.0000E+00	10.3148E+080.0000E+00	0.3148E+08	0.27	1	0	1	0	0	1	0	0		0.05
A3	86	10.3806E+080.0000E+00	10.3806E+080.0000E+00	0.3806E+08	0.27	1	0	1	0	0	1	0	0		0.05
A3	87	10.4602E+080.0000E+00	10.4602E+080.0000E+00	0.4602E+08	0.27	1	0	1	0	0	1	0	0		0.05
A3	88	10.5565E+080.0000E+00	10.5565E+080.0000E+00	0.5565E+08	0.27	1	0	1	0	0	1	0	0		0.05
A3	89	10.6728E+080.0000E+00	10.6728E+080.0000E+00	0.6728E+08	0.27	1	0	1	0	0	1	0	0		0.05
A3	90	10.8136E+080.0000E+00	10.8136E+080.0000E+00	0.8136E+08	0.27	1	0	1	0	0	1	0	0		0.05
A3	91	10.9837E+080.0000E+00	10.9837E+080.0000E+00	0.9837E+08	0.27	1	0	1	0	0	1	0	0		0.05
A3	92	10.1189E+090.0000E+00	10.1189E+090.0000E+00	0.1189E+09	0.27	1	0	1	0	0	1	0	0		0.05
A3	93	10.1438E+090.0000E+00	10.1438E+090.0000E+00	0.1438E+09	0.27	1	0	1	0	0	1	0	0		0.05
A3	94	10.1739E+090.0000E+00	10.1739E+090.0000E+00	0.1739E+09	0.27	1	0	1	0	0	1	0	0		0.05
A3	95	10.2103E+090.0000E+00	10.2103E+090.0000E+00	0.2103E+09	0.27	1	0	1	0	0	1	0	0		0.05
A3	96	10.2542E+090.0000E+00	10.2542E+090.0000E+00	0.2542E+09	0.27	1	0	1	0	0	1	0	0		0.05
A3	97	10.3074E+090.0000E+00	10.3074E+090.0000E+00	0.3074E+09	0.27	1	0	1	0	0	1	0	0		0.05
A3	98	10.3717E+090.0000E+00	10.3717E+090.0000E+00	0.3717E+09	0.27	1	0	1	0	0	1	0	0		0.05
A3	99	10.4494E+090.0000E+00	10.4494E+090.0000E+00	0.4494E+09	0.27	1	0	1	0	0	1	0	0		0.05
A31	0	10.5434E+090.0000E+00	10.5434E+090.0000E+00	0.5434E+09	0.27	1	0	1	0	0	1	0	0		0.05
A4	1	10.1767E+000.0000E+00	10.1767E+000.0000E+00	0.1767E+00	0.27	1	0.023749	0.976251	0.97625	743.48	0	1	33.8059		0.05
A4	2	10.6023E+000.0000E+00	10.6023E+000.0000E+00	0.6023E+00	0.27	1	0.017055	0.982945	0.98295	742.31	0	1	116.633		0.05
A4	3	10.1156E+010.0000E+00	10.1156E+010.0000E+00	0.1156E+01	0.27	1	0.015873	0.984127	0.98413	741.69	0	1	224.206		0.05
A4	4	10.1867E+010.0000E+00	10.1867E+010.0000E+00	0.1867E+01	0.27	1	0.015463	0.984537	0.98454	741.26	0	1	362.196		0.05
A4	5	10.2774E+010.0000E+00	10.2774E+010.0000E+00	0.2774E+01	0.27	1	0.015145	0.984855	0.98485	740.92	0	1	538.25		0.05
A4	6	10.3922E+010.0000E+00	10.3922E+010.0000E+00	0.3922E+01	0.27	1	0.015083	0.984917	0.98492	740.63	0	1	760.805		0.05
A4	7	10.5367E+010.0000E+00	10.5367E+010.0000E+00	0.5367E+01	0.27	1	0.014774	0.985226	0.98523	740.38	0	1	1041.41		0.05
A4	8	10.7177E+010.0000E+00	10.7177E+010.0000E+00	0.7177E+01	0.27	1	0.01479	0.98521	0.98521	740.16	0	1	1392.16		0.05
A4	9	10.9433E+010.0000E+00	10.9433E+010.0000E+00	0.9433E+01	0.27	1	0.014582	0.985418	0.98542	739.95	0	1	1830.03		0.05
A4	10	10.1224E+020.0000E+00	10.1224E+020.0000E+00	0.1224E+02	0.27	1	0.01471	0.98529	0.98529	739.76	0	1	2373.36		0.05
A4	11	10.1571E+020.0000E+00	10.1571E+020.0000E+00	0.1571E+02	0.27	1	0.014502	0.985498	0.9855	739.58	0	1	3046.75		0.05
A4	12	10.2000E+020.0000E+00	10.2000E+020.0000E+00	0.2000E+02	0.27	1	0.014651	0.985349	0.98535	739.41	0	1	3876.68		0.05
A4	13	10.2528E+020.0000E+00	10.2528E+020.0000E+00	0.2528E+02	0.27	1	0.014415	0.985585	0.98559	739.25	0	1	4901.43		0.05
A4	14	10.3178E+020.0000E+00	10.3178E+020.0000E+00	0.3178E+02	0.27	1	0.014556	0.985444	0.98544	739.1	0	1	6158.61		0.05
A4	15	10.3976E+020.0000E+00	10.3976E+020.0000E+00	0.3976E+02	0.27	1	0.014383	0.985617	0.98562	738.95	0	1	7706.25		0.05
A4	16	10.4955E+020.0000E+00	10.4955E+020.0000E+00	0.4955E+02	0.27	1	0.01453	0.98547	0.98547	738.81	0	1	9599.02		0.05
A4	17	10.6152E+020.0000E+00	10.6152E+020.0000E+00	0.6152E+02	0.27	1	0.014478	0.985522	0.98552	738.67	0	1	11916.9		0.05
A4	18	10.7616E+020.0000E+00	10.7616E+020.0000E+00	0.7616E+02	0.27	1	0.014238	0.985762	0.98576	738.53	0	1	14757.1		0.05
A4	19	10.9404E+020.0000E+00	10.9404E+020.0000E+00	0.9404E+02	0.27	1	0.014494	0.985506	0.98551	738.4	0	1	18209.1		0.05
A4	20	10.1159E+030.0000E+00	10.1159E+030.0000E+00	0.1159E+03	0.27	1	0.014442	0.985558	0.98556	738.27	0	1	22440.2		0.05
A4	21	10.1424E+030.0000E+00	10.1424E+030.0000E+00	0.1424E+03	0.27	1	0.014271	0.985729	0.98573	738.14	0	1	27575.8		0.05
A4	22	10.1748E+030.0000E+00	10.1748E+030.0000E+00	0.1748E+03	0.27	1	0.014476	0.985524	0.98552	738.01	0	1	33829.9		0.05
A4	23	10.2142E+030.0000E+00	10.2142E+030.0000E+00	0.2142E+03	0.27	1	0.014323	0.985677	0.98568	737.89	0	1	41461.5		0.05
A4	24	10.2622E+030.0000E+00	10.2622E+030.0000E+00	0.2622E+03	0.27	1	0.014312	0.985688	0.98569	737.76	0	1	50744.8		0.05
A4	25	10.3204E+030.0000E+00	10.3204E+030.0000E+00	0.3204E+03	0.27	1	0.014413	0.985587	0.98559	737.64	0	1	61985.8		0.05
A4	26	10.3912E+030.0000E+00	10.3912E+030.0000E+00	0.3912E+03	0.27	1	0.014382	0.985618	0.98562	737.52	0	1	75675.4		0.05
A4	27	10.4772E+030.0000E+00	10.4772E+030.0000E+00	0.4772E+03	0.27	1	0.014352	0.985648	0.98565	737.4	0	1	92302.2		0.05
A4	28	10.5816E+030.0000E+00	10.5816E+030.0000E+00	0.5816E+03	0.27	1	0.014315	0.985685	0.98568	737.29	0	1	112487		0.05
A4	29	10.7082E+030.0000E+00	10.7082E+030.0000E+00	0.7082E+03	0.27	1	0.014402	0.985598	0.9856	737.17	0	1	136927		0.05
A4	30	10.8619E+030.0000E+00	10.8619E+030.0000E+00	0.8619E+03	0.27	1	0.01436	0.98564	0.98564	737.05	0	1	166630		0.05
A4	31	10.1048E+040.0000E+00	10.1048E+040.0000E+00	0.1048E+04	0.27	1	0.014214	0.985786	0.98579	736.94	0	1	202640		0.05
A4	32	10.1274E+040.0000E+00	10.1274E+040.0000E+00	0.1274E+04	0.27	1	0.014344	0.985656	0.98566	736.82	0	1	246233		0.05
A4	33	10.1548E+040.0000E+00	10.1548E+040.0000E+00	0.1548E+04	0.27	1	0.014293	0.985707	0.98571	736.71	0	1	299177		0.05
A4	34	10.1880E+040.0000E+00	10.1880E+040.0000E+00	0.1880E+04	0.27	1	0.014322	0.985678	0.98568	736.59	0	1	363261		0.05
A4	35	10.2282E+040.0000E+00	10.2282E+040.0000E+00	0.2282E+04	0.27	1	0.014298	0.985702	0.9857	736.48	0	1	440891		0.05
A4	36	10.2768E+040.0000E+00	10.2768E+040.0000E+00	0.2768E+04	0.27	1	0.014348	0.985652	0.98565	736.36	0	1	534646		0.05
A4	37	10.3358E+040.0000E+00	10.3358E+040.0000E+00	0.3358E+04	0.27	1	0.014358	0.985642	0.98564	736.25	0	1	648496		0.05
A4	38	10.4072E+040.0000E+00	10.4072E+040.0000E+00	0.4072E+04	0.27	1	0.014395	0.985605	0.98561	736.13	0	1	786202		0.05
A4	39	10.4937E+040.0000E+00	10.4937E+040.0000E+00	0.4937E+04	0.27	1	0.014197	0.985803	0.9858	736.01	0	1	953432		0.05
A4	40	10.5983E+040.0000E+00	10.5983E+040.0000E+00	0.5983E+04	0.27	1	0.014413	0.985587	0.98559	735.9	0	1	1.15476e+06		0.05
A4	41	10.7250E+040.0000E+00	10.7250E+040.0000E+00	0.7250E+04	0.27	1	0.014336	0.985664	0.98566	735.78	0	1	1.39928e+06		0.05
A4	42	10.8784E+040.0000E+00	10.8784E+040.0000E+00	0.8784E+04	0.27	1	0.014361	0.985639	0.98564	735.66	0	1	1.695e+06		0.05
A4	43	10.1064E+050.0000E+00	10.1064E+050.0000E+00	0.1064E+05	0.27	1	0.014258	0.985742	0.98574	735.55	0	1	2.05326e+06		0.05
A4	44	10.1289E+050.0000E+00	10.1289E+050.0000E+00	0.1289E+05	0.27	1	0.014313	0.985687	0.98569	735.43	0	1	2.48678e+06		0.05
A4	45	10.1560E+050.0000E+00	10.1560E+050.0000E+00	0.1560E+05	0.27	1	0.014418	0.985582	0.98558	735.32	0.00039791	0.999602	3.0073e+06		0.05
A4	46	10.1889E+050.0000E+00	10.1889E+050.0000E+00	0.1889E+05	0.27	1	0	1	0.63433	735.2	0.0047068	0.995293	2.36738e+06		0.05
A4	47	10.2287E+050.0000E+00	10.2287E+050.0000E+00	0.2287E+05	0.27	1	0	1	0.48851	735.05	0.004736	0.995264	2.20678e+06		0.05
A4	48	10.2768E+050.0000E+00	10.2768E+050.0000E+00	0.2768E+05	0.27	1	0	1	0.46856	734.76	0.0047351	0.995265	2.56082e+06		0.05
A4	49	10.3350E+050.0000E+00	10.3350E+050.0000E+00	0.3350E+05	0.27	1	0	1	0.45638	734.44	0.0047339	0.995266	3.01738e+06		0.05
A4	50	10.4055E+050.0000E+00	10.4055E+050.0000E+00	0.4055E+05	0.27	1	0	1	0.44669	734.09	0.0047326	0.995267	3.57314e+06		0.05
A4	51	10.4907E+050.0000E+00	10.4907E+050.0000E+00	0.4907E+05	0.27	1	0	1	0.43808	733.72	0.0047312	0.995269	4.23842e+06		0.05
A4	52	10.5937E+050.0000E+00	10.5937E+050.0000E+00	0.5937E+05	0.27	1	0	1	0.43005	733.32	0.0047297	0.99527	5.03135e+06		0.05
A4	53	10.7183E+050.0000E+00	10.7183E+050.0000E+00	0.7183E+05	0.27	1	0	1	0.42239	732.9	0.0047282	0.995272	5.97544e+06		0.05
A4	54	10.8691E+050.0000E+00	10.8691E+050.0000E+00	0.8691E+05	0.27	1	0	1	0.41503	732.46	0.0047265	0.995274	7.09969e+06		0.05
A4	55	10.1051E+060.0000E+00	10.1051E+060.0000E+00	0.1051E+06	0.27	1	0	1	0.40795	731.99	0.0047247	0.995275	8.43377e+06		0.05
A4	56	10.1272E+060.0000E+00	10.1272E+060.0000E+00	0.1272E+06	0.27	1	0	1	0.40117	731.48	0.0047229	0.995277	1.00306e+07		0.05
A4	57	10.1539E+060.0000E+00	10.1539E+060.0000E+00	0.1539E+06	0.27	1	0	1	0.39475	730.92	0.0047209	0.995279	1.19327e+07		0.05
A4	58	10.1861E+060.0000E+00	10.1861E+060.0000E+00	0.1861E+06	0.27	1	0	1	0.38874	730.33	0.0047187	0.995281	1.41982e+07		0.05
A4	59	10.2251E+060.0000E+00	10.2251E+060.0000E+00	0.2251E+06	0.27	1	0	1	0.3832	729.71	0.0047164	0.995284	1.69146e+07		0.05
A4	60	10.2723E+060.0000E+00	10.2723E+060.0000E+00	0.2723E+06	0.27	1	0	1	0.37817	729.03	0.0047139	0.995286	2.0174e+07		0.05
A4	61	10.3293E+060.0000E+00	10.3293E+060.0000E+00	0.3293E+06	0.27	1	0	1	0.3737	728.32	0.0047113	0.995289	2.40852e+07		0.05
A4	62	10.3983E+060.0000E+00	10.3983E+060.0000E+00	0.3983E+06	0.27	1	0	1	0.36984	727.55	0.0047084	0.995292	2.88006e+07		0.05
A4	63	10.4817E+060.0000E+00	10.4817E+060.0000E+00	0.4817E+06	0.27	1	0	1	0.3666	726.74	0.0047054	0.995295	3.44876e+07		0.05
A4	64	10.5826E+060.0000E+00	10.5826E+060.0000E+00	0.5826E+06	0.27	1	0	1	0.36396	725.84	0.0047021	0.995298	4.13601e+07		0.05
A4	65	10.7046E+060.0000E+00	10.7046E+060.0000E+00	0.7046E+06	0.27	1	0	1	0.36186	724.89	0.0046986	0.995301	4.96677e+07		0.05
A4	66	10.8521E+060.0000E+00	10.8521E+060.0000E+00	0.8521E+06	0.27	1	0	1	0.36021	723.88	0.0046949	0.995305	5.97081e+07		0.05
A4	67	10.1030E+070.0000E+00	10.1030E+070.0000E+00	0.1030E+07	0.27	1	0	1	0.35887	722.82	0.004691	0.995309	7.18003e+07		0.05
A4	68	10.1246E+070.0000E+00	10.1246E+070.0000E+00	0.1246E+07	0.27	1	0	1	0.3577	721.69	0.0046868	0.995313	8.64393e+07		0.05
A4	69	10.1507E+070.0000E+00	10.1507E+070.0000E+00	0.1507E+07	0.27	1	0	1	0.35656	720.48	0.0046823	0.995318	1.04038e+08		0.05
A4	70	10.1822E+070.0000E+00	10.1822E+070.0000E+00	0.1822E+07	0.27	1	0	1	0.35514	719.19	0.0046775	0.995322	1.2506e+08		0.05
A4	71	10.2204E+070.0000E+00	10.2204E+070.0000E+00	0.2204E+07	0.27	1	0	1	0.35252	717.86	0.0046726	0.995327	1.49887e+08		0.05
A4	72	10.2665E+070.0000E+00	10.2665E+070.0000E+00	0.2665E+07	0.27	1	0	1	0.34773	716.49	0.0046674	0.995333	1.78436e+08		0.05
A4	73	10.3222E+070.0000E+00	10.3222E+070.0000E+00	0.3222E+07	0.27	1	0	1	0.34052	715.03	0.004662	0.995338	2.10827e+08		0.05
A4	74	10.3896E+070.0000E+00	10.3896E+070.0000E+00	0.3896E+07	0.27	1	0	1	0.33087	713.44	0.0046561	0.995344	2.47156e+08		0.05
A4	75	10.4711E+070.0000E+00	10.4711E+070.0000E+00	0.4711E+07	0.27	1	0	1	0.31803	711.66	0.0046494	0.995351	2.86546e+08		0.05
A4	76	10.5697E+070.0000E+00	10.5697E+070.0000E+00	0.5697E+07	0.27	1	0	1	0.29584	709.66	0.0046419	0.995358	3.21438e+08		0.05
A4	77	10.6889E+070.0000E+00	10.6889E+070.0000E+00	0.6889E+07	0.27	1	0	1	0.24596	707.24	0.0046328	0.995367	3.22058e+08		0.05
A4	78	10.8330E+070.0000E+00	10.8330E+070.0000E+00	0.8330E+07	0.27	1	0	1	0.018511	704.31	0.0046216	0.995378	2.91871e+07		0.05
A4	79	10.1007E+080.0000E+00	10.1007E+080.0000E+00	0.1007E+08	0.27	1	0	1	0	0	1	0	0		0.05
A4	80	10.1218E+080.0000E+00	10.1218E+080.0000E+00	0.1218E+08	0.27	1	0	1	0	0	1	0	0		0.05
A4	81	10.1473E+080.0000E+00	10.1473E+080.0000E+00	0.1473E+08	0.27	1	0	1	0	0	1	0	0		0.05
A4	82	10.1781E+080.0000E+00	10.1781E+080.0000E+00	0.1781E+08	0.27	1	0	1	0	0	1	0	0		0.05
A4	83	10.2153E+080.0000E+00	10.2153E+080.0000E+00	0.2153E+08	0.27	1	0	1	0	0	1	0	0		0.05
A4	84	10.2603E+080.0000E+00	10.2603E+080.0000E+00	0.2603E+08	0.27	1	0	1	0	0	1	0	0		0.05
A4	85	10.3148E+080.0000E+00	10.3148E+080.0000E+00	0.3148E+08	0.27	1	0	1	0	0	1	0	0		0.05
A4	86	10.3806E+080.0000E+00	10.3806E+080.0000E+00	0.3806E+08	0.27	1	0	1	0	0	1	0	0		0.05
A4	87	10.4602E+080.0000E+00	10.4602E+080.0000E+00	0.4602E+08	0.27	1	0	1	0	0	1	0	0		0.05
A4	88	10.5565E+080.0000E+00	10.5565E+080.0000E+00	0.5565E+08	0.27	1	0	1	0	0	1	0	0		0.05
A4	89	10.6728E+080.0000E+00	10.6728E+080.0000E+00	0.6728E+08	0.27	1	0	1	0	0	1	0	0		0.05
A4	90	10.8136E+080.0000E+00	10.8136E+080.0000E+00	0.8136E+08	0.27	1	0	1	0	0	1	0	0		0.05
A4	91	10.9837E+080.0000E+00	10.9837E+080.0000E+00	0.9837E+08	0.27	1	0	1	0	0	1	0	0		0.05
A4	92	10.1189E+090.0000E+00	10.1189E+090.0000E+00	0.1189E+09	0.27	1	0	1	0	0	1	0	0		0.05
A4	93	10.1438E+090.0000E+00	10.1438E+090.0000E+00	0.1438E+09	0.27	1	0	1	0	0	1	0	0		0.05
A4	94	10.1739E+090.0000E+00	10.1739E+090.0000E+00	0.1739E+09	0.27	1	0	1	0	0	1	0	0		0.05
A4	95	10.2103E+090.0000E+00	10.2103E+090.0000E+00	0.2103E+09	0.27	1	0	1	0	0	1	0	0		0.05
A4	96	10.2542E+090.0000E+00	10.2542E+090.0000E+00	0.2542E+09	0.27	1	0	1	0	0	1	0	0		0.05
A4	97	10.3074E+090.0000E+00	10.3074E+090.0000E+00	0.3074E+09	0.27	1	0	1	0	0	1	0	0		0.05
A4	98	10.3717E+090.0000E+00	10.3717E+090.0000E+00	0.3717E+09	0.27	1	0	1	0	0	1	0	0		0.05
A4	99	10.4494E+090.0000E+00	10.4494E+090.0000E+00	0.4494E+09	0.27	1	0	1	0	0	1	0	0		0.05
A41	0	10.5434E+090.0000E+00	10.5434E+090.0000E+00	0.5434E+09	0.27	1	0	1	0	0	1	0	0		0.05
A5	1	10.1767E+000.0000E+00	10.1767E+000.0000E+00	0.1767E+00	0.27	1	0.023775	0.976225	0.97622	741.62	0	1	33.7194		0.05
A5	2	10.6023E+000.0000E+00	10.6023E+000.0000E+00	0.6023E+00	0.27	1	0.017052	0.982948	0.98295	740.44	0	1	116.34		0.05
A5	3	10.1156E+010.0000E+00	10.1156E+010.0000E+00	0.1156E+01	0.27	1	0.015932	0.984068	0.98407	739.82	0	1	223.614		0.05
A5	4	10.1867E+010.0000E+00	10.1867E+010.0000E+00	0.1867E+01	0.27	1	0.015446	0.984554	0.98455	739.39	0	1	361.293		0.05
A5	5	10.2774E+010.0000E+00	10.2774E+010.0000E+00	0.2774E+01	0.27	1	0.015135	0.984865	0.98487	739.05	0	1	536.908		0.05
A5	6	10.3922E+010.0000E+00	10.3922E+010.0000E+00	0.3922E+01	0.27	1	0.015106	0.984894	0.98489	738.77	0	1	758.853		0.05
A5	7	10.5367E+010.0000E+00	10.5367E+010.0000E+00	0.5367E+01	0.27	1	0.014763	0.985237	0.98524	738.52	0	1	1038.82		0.05
A5	8	10.7177E+010.0000E+00	10.7177E+010.0000E+00	0.7177E+01	0.27	1	0.014786	0.985214	0.98521	738.3	0	1	1388.67		0.05
A5	9	10.9433E+010.0000E+00	10.9433E+010.0000E+00	0.9433E+01	0.27	1	0.014625	0.985375	0.98538	738.09	0	1	1825.27		0.05
A5	10	10.1224E+020.0000E+00	10.1224E+020.0000E+00	0.1224E+02	0.27	1	0.014681	0.985319	0.98532	737.9	0	1	2367.54		0.05
A5	11	10.1571E+020.0000E+00	10.1571E+020.0000E+00	0.1571E+02	0.27	1	0.014556	0.985444	0.98544	737.72	0	1	3038.74		0.05
A5	12	10.2000E+020.0000E+00	10.2000E+020.0000E+00	0.2000E+02	0.27	1	0.014597	0.985403	0.9854	737.55	0	1	3867.33		0.05
A5	13	10.2528E+020.0000E+00	10.2528E+020.0000E+00	0.2528E+02	0.27	1	0.014477	0.985523	0.98552	737.39	0	1	4888.44		0.05
A5	14	10.3178E+020.0000E+00	10.3178E+020.0000E+00	0.3178E+02	0.27	1	0.014545	0.985455	0.98546	737.23	0	1	6143.23		0.05
A5	15	10.3976E+020.0000E+00	10.3976E+020.0000E+00	0.3976E+02	0.27	1	0.014423	0.985577	0.98558	737.08	0	1	7686.12		0.05
A5	16	10.4955E+020.0000E+00	10.4955E+020.0000E+00	0.4955E+02	0.27	1	0.014483	0.985517	0.98552	736.94	0	1	9575.67		0.05
A5	17	10.6152E+020.0000E+00	10.6152E+020.0000E+00	0.6152E+02	0.27	1	0.014493	0.985507	0.98551	736.8	0	1	11886.4		0.05
A5	18	10.7616E+020.0000E+00	10.7616E+020.0000E+00	0.7616E+02	0.27	1	0.014297	0.985703	0.9857	736.66	0	1	14718		0.05
A5	19	10.9404E+020.0000E+00	10.9404E+020.0000E+00	0.9404E+02	0.27	1	0.014469	0.985531	0.98553	736.52	0	1	18163.6		0.05
A5	20	10.1159E+030.0000E+00	10.1159E+030.0000E+00	0.1159E+03	0.27	1	0.014447	0.985553	0.98555	736.39	0	1	22382.8		0.05
A5	21	10.1424E+030.0000E+00	10.1424E+030.0000E+00	0.1424E+03	0.27	1	0.014332	0.985668	0.98567	736.26	0	1	27502.2		0.05
A5	22	10.1748E+030.0000E+00	10.1748E+030.0000E+00	0.1748E+03	0.27	1	0.014395	0.985605	0.98561	736.14	0	1	33750		0.05
A5	23	10.2142E+030.0000E+00	10.2142E+030.0000E+00	0.2142E+03	0.27	1	0.014421	0.985579	0.98558	736.01	0	1	41347.6		0.05
A5	24	10.2622E+030.0000E+00	10.2622E+030.0000E+00	0.2622E+03	0.27	1	0.014365	0.985635	0.98563	735.89	0	1	50610.4		0.05
A5	25	10.3204E+030.0000E+00	10.3204E+030.0000E+00	0.3204E+03	0.27	1	0.014469	0.985531	0.98553	735.76	0	1	61820.5		0.05
A5	26	10.3912E+030.0000E+00	10.3912E+030.0000E+00	0.3912E+03	0.27	1	0.014258	0.985742	0.98574	735.64	0	1	75501.2		0.05
A5	27	10.4772E+030.0000E+00	10.4772E+030.0000E+00	0.4772E+03	0.27	1	0.014295	0.985705	0.98571	735.52	0	1	92077.8		0.05
A5	28	10.5816E+030.0000E+00	10.5816E+030.0000E+00	0.5816E+03	0.27	1	0.014373	0.985627	0.98563	735.4	0	1	112186		0.05
A5	29	10.7082E+030.0000E+00	10.7082E+030.0000E+00	0.7082E+03	0.27	1	0.014363	0.985637	0.98564	735.29	0	1	136588		0.05
A5	30	10.8619E+030.0000E+00	10.8619E+030.0000E+00	0.8619E+03	0.27	1	0.014408	0.985592	0.98559	735.17	0	1	166189		0.05
A5	31	10.1048E+040.0000E+00	10.1048E+040.0000E+00	0.1048E+04	0.27	1	0.014223	0.985777	0.98578	735.05	0	1	202116		0.05
A5	32	10.1274E+040.0000E+00	10.1274E+040.0000E+00	0.1274E+04	0.27	1	0.014359	0.985641	0.98564	734.94	0	1	245596		0.05
A5	33	10.1548E+040.0000E+00	10.1548E+040.0000E+00	0.1548E+04	0.27	1	0.014246	0.985754	0.98575	734.82	0	1	298436		0.05
A5	34	10.1880E+040.0000E+00	10.1880E+040.0000E+00	0.1880E+04	0.27	1	0.014446	0.985554	0.98555	734.71	0	1	362240		0.05
A5	35	10.2282E+040.0000E+00	10.2282E+040.0000E+00	0.2282E+04	0.27	1	0.014335	0.985665	0.98566	734.59	0	1	439725		0.05
A5	36	10.2768E+040.0000E+00	10.2768E+040.0000E+00	0.2768E+04	0.27	1	0.014289	0.985711	0.98571	734.48	0	1	533345		0.05
A5	37	10.3358E+040.0000E+00	10.3358E+040.0000E+00	0.3358E+04	0.27	1	0.014351	0.985649	0.98565	734.36	0	1	646842		0.05
A5	38	10.4072E+040.0000E+00	10.4072E+040.0000E+00	0.4072E+04	0.27	1	0.014381	0.985619	0.98562	734.25	0	1	784213		0.05
A5	39	10.4937E+040.0000E+00	10.4937E+040.0000E+00	0.4937E+04	0.27	1	0.014321	0.985679	0.98568	734.14	0	1	950774		0.05
A5	40	10.5983E+040.0000E+00	10.5983E+040.0000E+00	0.5983E+04	0.27	1	0.014273	0.985727	0.98573	734.02	0	1	1.15214e+06		0.05
A5	41	10.7250E+040.0000E+00	10.7250E+040.0000E+00	0.7250E+04	0.27	1	0.014363	0.985637	0.98564	733.91	0	1	1.39566e+06		0.05
A5	42	10.8784E+040.0000E+00	10.8784E+040.0000E+00	0.8784E+04	0.27	1	0.014391	0.985609	0.98561	733.8	0	1	1.69061e+06		0.05
A5	43	10.1064E+050.0000E+00	10.1064E+050.0000E+00	0.1064E+05	0.27	1	0.014321	0.985679	0.98568	733.68	0	1	2.04778e+06		0.05
A5	44	10.1289E+050.0000E+00	10.1289E+050.0000E+00	0.1289E+05	0.27	1	0.014313	0.985687	0.98569	733.56	0	1	2.48046e+06		0.05
A5	45	10.1560E+050.0000E+00	10.1560E+050.0000E+00	0.1560E+05	0.27	1	0.014412	0.985588	0.98559	733.45	2.709e-05	0.999973	3.00081e+06		0.05
A5	46	10.1889E+050.0000E+00	10.1889E+050.0000E+00	0.1889E+05	0.27	1	0	1	0.66455	733.33	0.0047481	0.995252	2.47375e+06		0.05
A5	47	10.2287E+050.0000E+00	10.2287E+050.0000E+00	0.2287E+05	0.27	1	0	1	0.49006	733.2	0.004795	0.995205	2.20808e+06		0.05
A5	48	10.2768E+050.0000E+00	10.2768E+050.0000E+00	0.2768E+05	0.27	1	0	1	0.46908	732.91	0.0047941	0.995206	2.55706e+06		0.05
A5	49	10.3350E+050.0000E+00	10.3350E+050.0000E+00	0.3350E+05	0.27	1	0	1	0.45655	732.58	0.0047929	0.995207	3.01069e+06		0.05
A5	50	10.4055E+050.0000E+00	10.4055E+050.0000E+00	0.4055E+05	0.27	1	0	1	0.4466	732.23	0.0047916	0.995208	3.56316e+06		0.05
A5	51	10.4907E+050.0000E+00	10.4907E+050.0000E+00	0.4907E+05	0.27	1	0	1	0.43773	731.85	0.0047902	0.99521	4.22399e+06		0.05
A5	52	10.5937E+050.0000E+00	10.5937E+050.0000E+00	0.5937E+05	0.27	1	0	1	0.42938	731.45	0.0047887	0.995211	5.0104e+06		0.05
A5	53	10.7183E+050.0000E+00	10.7183E+050.0000E+00	0.7183E+05	0.27	1	0	1	0.42133	731.03	0.0047871	0.995213	5.94488e+06		0.05
A5	54	10.8691E+050.0000E+00	10.8691E+050.0000E+00	0.8691E+05	0.27	1	0	1	0.41346	730.58	0.0047854	0.995215	7.05426e+06		0.05
A5	55	10.1051E+060.0000E+00	10.1051E+060.0000E+00	0.1051E+06	0.27	1	0	1	0.40578	730.1	0.0047837	0.995216	8.36675e+06		0.05
A5	56	10.1272E+060.0000E+00	10.1272E+060.0000E+00	0.1272E+06	0.27	1	0	1	0.39829	729.6	0.0047818	0.995218	9.93238e+06		0.05
A5	57	10.1539E+060.0000E+00	10.1539E+060.0000E+00	0.1539E+06	0.27	1	0	1	0.39103	729.05	0.0047797	0.99522	1.17893e+07		0.05
A5	58	10.1861E+060.0000E+00	10.1861E+060.0000E+00	0.1861E+06	0.27	1	0	1	0.38406	728.46	0.0047775	0.995223	1.39906e+07		0.05
A5	59	10.2251E+060.0000E+00	10.2251E+060.0000E+00	0.2251E+06	0.27	1	0	1	0.37745	727.83	0.0047752	0.995225	1.66169e+07		0.05
A5	60	10.2723E+060.0000E+00	10.2723E+060.0000E+00	0.2723E+06	0.27	1	0	1	0.37127	727.15	0.0047727	0.995227	1.97537e+07		0.05
A5	61	10.3293E+060.0000E+00	10.3293E+060.0000E+00	0.3293E+06	0.27	1	0	1	0.36559	726.42	0.00477	0.99523	2.34996e+07		0.05
A5	62	10.3983E+060.0000E+00	10.3983E+060.0000E+00	0.3983E+06	0.27	1	0	1	0.3605	725.65	0.0047671	0.995233	2.79983e+07		0.05
A5	63	10.4817E+060.0000E+00	10.4817E+060.0000E+00	0.4817E+06	0.27	1	0	1	0.35604	724.82	0.004764	0.995236	3.34038e+07		0.05
A5	64	10.5826E+060.0000E+00	10.5826E+060.0000E+00	0.5826E+06	0.27	1	0	1	0.35226	723.94	0.0047607	0.995239	3.99234e+07		0.05
A5	65	10.7046E+060.0000E+00	10.7046E+060.0000E+00	0.7046E+06	0.27	1	0	1	0.34914	722.98	0.0047572	0.995243	4.77927e+07		0.05
A5	66	10.8521E+060.0000E+00	10.8521E+060.0000E+00	0.8521E+06	0.27	1	0	1	0.34663	721.96	0.0047534	0.995247	5.73013e+07		0.05
A5	67	10.1030E+070.0000E+00	10.1030E+070.0000E+00	0.1030E+07	0.27	1	0	1	0.34462	720.88	0.0047494	0.995251	6.87602e+07		0.05
A5	68	10.1246E+070.0000E+00	10.1246E+070.0000E+00	0.1246E+07	0.27	1	0	1	0.34298	719.74	0.0047451	0.995255	8.26534e+07		0.05
A5	69	10.1507E+070.0000E+00	10.1507E+070.0000E+00	0.1507E+07	0.27	1	0	1	0.34164	718.54	0.0047406	0.995259	9.94107e+07		0.05
A5	70	10.1822E+070.0000E+00	10.1822E+070.0000E+00	0.1822E+07	0.27	1	0	1	0.34035	717.24	0.0047357	0.995264	1.1952e+08		0.05
A5	71	10.2204E+070.0000E+00	10.2204E+070.0000E+00	0.2204E+07	0.27	1	0	1	0.33802	715.88	0.0047307	0.995269	1.43317e+08		0.05
A5	72	10.2665E+070.0000E+00	10.2665E+070.0000E+00	0.2665E+07	0.27	1	0	1	0.33328	714.5	0.0047255	0.995274	1.70536e+08		0.05
A5	73	10.3222E+070.0000E+00	10.3222E+070.0000E+00	0.3222E+07	0.27	1	0	1	0.32575	713.06	0.00472	0.99528	2.01115e+08		0.05
A5	74	10.3896E+070.0000E+00	10.3896E+070.0000E+00	0.3896E+07	0.27	1	0	1	0.31538	711.46	0.004714	0.995286	2.34917e+08		0.05
A5	75	10.4711E+070.0000E+00	10.4711E+070.0000E+00	0.4711E+07	0.27	1	0	1	0.30167	709.66	0.0047072	0.995293	2.71026e+08		0.05
A5	76	10.5697E+070.0000E+00	10.5697E+070.0000E+00	0.5697E+07	0.27	1	0	1	0.27469	707.67	0.0046996	0.9953	2.97603e+08		0.05
A5	77	10.6889E+070.0000E+00	10.6889E+070.0000E+00	0.6889E+07	0.27	1	0	1	0.18771	705.21	0.0046903	0.99531	2.45067e+08		0.05
A5	78	10.8330E+070.0000E+00	10.8330E+070.0000E+00	0.8330E+07	0.27	1	0	1	0	0	1	0	0		0.05
A5	79	10.1007E+080.0000E+00	10.1007E+080.0000E+00	0.1007E+08	0.27	1	0	1	0	0	1	0	0		0.05
A5	80	10.1218E+080.0000E+00	10.1218E+080.0000E+00	0.1218E+08	0.27	1	0	1	0	0	1	0	0		0.05
A5	81	10.1473E+080.0000E+00	10.1473E+080.0000E+00	0.1473E+08	0.27	1	0	1	0	0	1	0	0		0.05
A5	82	10.1781E+080.0000E+00	10.1781E+080.0000E+00	0.1781E+08	0.27	1	0	1	0	0	1	0	0		0.05
A5	83	10.2153E+080.0000E+00	10.2153E+080.0000E+00	0.2153E+08	0.27	1	0	1	0	0	1	0	0		0.05
A5	84	10.2603E+080.0000E+00	10.2603E+080.0000E+00	0.2603E+08	0.27	1	0	1	0	0	1	0	0		0.05
A5	85	10.3148E+080.0000E+00	10.3148E+080.0000E+00	0.3148E+08	0.27	1	0	1	0	0	1	0	0		0.05
A5	86	10.3806E+080.0000E+00	10.3806E+080.0000E+00	0.3806E+08	0.27	1	0	1	0	0	1	0	0		0.05
A5	87	10.4602E+080.0000E+00	10.4602E+080.0000E+00	0.4602E+08	0.27	1	0	1	0	0	1	0	0		0.05
A5	88	10.5565E+080.0000E+00	10.5565E+080.0000E+00	0.5565E+08	0.27	1	0	1	0	0	1	0	0		0.05
A5	89	10.6728E+080.0000E+00	10.6728E+080.0000E+00	0.6728E+08	0.27	1	0	1	0	0	1	0	0		0.05
A5	90	10.8136E+080.0000E+00	10.8136E+080.0000E+00	0.8136E+08	0.27	1	0	1	0	0	1	0	0		0.05
A5	91	10.9837E+080.0000E+00	10.9837E+080.0000E+00	0.9837E+08	0.27	1	0	1	0	0	1	0	0		0.05
A5	92	10.1189E+090.0000E+00	10.1189E+090.0000E+00	0.1189E+09	0.27	1	0	1	0	0	1	0	0		0.05
A5	93	10.1438E+090.0000E+00	10.1438E+090.0000E+00	0.1438E+09	0.27	1	0	1	0	0	1	0	0		0.05
A5	94	10.1739E+090.0000E+00	10.1739E+090.0000E+00	0.1739E+09	0.27	1	0	1	0	0	1	0	0		0.05
A5	95	10.2103E+090.0000E+00	10.2103E+090.0000E+00	0.2103E+09	0.27	1	0	1	0	0	1	0	0		0.05
A5	96	10.2542E+090.0000E+00	10.2542E+090.0000E+00	0.2542E+09	0.27	1	0	1	0	0	1	0	0		0.05
A5	97	10.3074E+090.0000E+00	10.3074E+090.0000E+00	0.3074E+09	0.27	1	0	1	0	0	1	0	0		0.05
A5	98	10.3717E+090.0000E+00	10.3717E+090.0000E+00	0.3717E+09	0.27	1	0	1	0	0	1	0	0		0.05
A5	99	10.4494E+090.0000E+00	10.4494E+090.0000E+00	0.4494E+09	0.27	1	0	1	0	0	1	0	0		0.05
A51	0	10.5434E+090.0000E+00	10.5434E+090.0000E+00	0.5434E+09	0.27	1	0	1	0	0	1	0	0		0.05
A6	1	10.1767E+000.0000E+00	10.1767E+000.0000E+00	0.1767E+00	0.27	1	0.023814	0.976186	0.97619	739.78	0	1	33.6333		0.05
A6	2	10.6023E+000.0000E+00	10.6023E+000.0000E+00	0.6023E+00	0.27	1	0.017054	0.982946	0.98295	738.58	0	1	116.047		0.05
A6	3	10.1156E+010.0000E+00	10.1156E+010.0000E+00	0.1156E+01	0.27	1	0.01597	0.98403	0.98403	737.96	0	1	223.034		0.05
A6	4	10.1867E+010.0000E+00	10.1867E+010.0000E+00	0.1867E+01	0.27	1	0.01547	0.98453	0.98453	737.53	0	1	360.368		0.05
A6	5	10.2774E+010.0000E+00	10.2774E+010.0000E+00	0.2774E+01	0.27	1	0.015083	0.984917	0.98492	737.18	0	1	535.605		0.05
A6	6	10.3922E+010.0000E+00	10.3922E+010.0000E+00	0.3922E+01	0.27	1	0.015126	0.984874	0.98487	736.9	0	1	756.902		0.05
A6	7	10.5367E+010.0000E+00	10.5367E+010.0000E+00	0.5367E+01	0.27	1	0.014805	0.985195	0.9852	736.65	0	1	1036.1		0.05
A6	8	10.7177E+010.0000E+00	10.7177E+010.0000E+00	0.7177E+01	0.27	1	0.014768	0.985232	0.98523	736.43	0	1	1385.21		0.05
A6	9	10.9433E+010.0000E+00	10.9433E+010.0000E+00	0.9433E+01	0.27	1	0.014624	0.985376	0.98538	736.23	0	1	1820.68		0.05
A6	10	10.1224E+020.0000E+00	10.1224E+020.0000E+00	0.1224E+02	0.27	1	0.01469	0.98531	0.98531	736.04	0	1	2361.52		0.05
A6	11	10.1571E+020.0000E+00	10.1571E+020.0000E+00	0.1571E+02	0.27	1	0.014625	0.985375	0.98537	735.86	0	1	3030.65		0.05
A6	12	10.2000E+020.0000E+00	10.2000E+020.0000E+00	0.2000E+02	0.27	1	0.014523	0.985477	0.98548	735.7	0	1	3858.24		0.05
A6	13	10.2528E+020.0000E+00	10.2528E+020.0000E+00	0.2528E+02	0.27	1	0.014499	0.985501	0.9855	735.53	0	1	4875.9		0.05
A6	14	10.3178E+020.0000E+00	10.3178E+020.0000E+00	0.3178E+02	0.27	1	0.014566	0.985434	0.98543	735.38	0	1	6127.49		0.05
A6	15	10.3976E+020.0000E+00	10.3976E+020.0000E+00	0.3976E+02	0.27	1	0.014423	0.985577	0.98558	735.23	0	1	7666.83		0.05
A6	16	10.4955E+020.0000E+00	10.4955E+020.0000E+00	0.4955E+02	0.27	1	0.014461	0.985539	0.98554	735.08	0	1	9551.91		0.05
A6	17	10.6152E+020.0000E+00	10.6152E+020.0000E+00	0.6152E+02	0.27	1	0.014511	0.985489	0.98549	734.94	0	1	11855.9		0.05
A6	18	10.7616E+020.0000E+00	10.7616E+020.0000E+00	0.7616E+02	0.27	1	0.01436	0.98564	0.98564	734.8	0	1	14679		0.05
A6	19	10.9404E+020.0000E+00	10.9404E+020.0000E+00	0.9404E+02	0.27	1	0.014448	0.985552	0.98555	734.67	0	1	18118.7		0.05
A6	20	10.1159E+030.0000E+00	10.1159E+030.0000E+00	0.1159E+03	0.27	1	0.014429	0.985571	0.98557	734.53	0	1	22327.1		0.05
A6	21	10.1424E+030.0000E+00	10.1424E+030.0000E+00	0.1424E+03	0.27	1	0.014329	0.985671	0.98567	734.4	0	1	27432.8		0.05
A6	22	10.1748E+030.0000E+00	10.1748E+030.0000E+00	0.1748E+03	0.27	1	0.014372	0.985628	0.98563	734.27	0	1	33665.7		0.05
A6	23	10.2142E+030.0000E+00	10.2142E+030.0000E+00	0.2142E+03	0.27	1	0.014477	0.985523	0.98552	734.15	0	1	41238.3		0.05
A6	24	10.2622E+030.0000E+00	10.2622E+030.0000E+00	0.2622E+03	0.27	1	0.014372	0.985628	0.98563	734.02	0	1	50481.4		0.05
A6	25	10.3204E+030.0000E+00	10.3204E+030.0000E+00	0.3204E+03	0.27	1	0.013598	0.986402	0.9864	733.9	0	1	61773.2		0.05
A6	26	10.3912E+030.0000E+00	10.3912E+030.0000E+00	0.3912E+03	0.27	1	0.014913	0.985087	0.98509	733.78	0	1	75210.6		0.05
A6	27	10.4772E+030.0000E+00	10.4772E+030.0000E+00	0.4772E+03	0.27	1	0.014331	0.985669	0.98567	733.66	0	1	91837.8		0.05
A6	28	10.5816E+030.0000E+00	10.5816E+030.0000E+00	0.5816E+03	0.27	1	0.01438	0.98562	0.98562	733.54	0	1	111900		0.05
A6	29	10.7082E+030.0000E+00	10.7082E+030.0000E+00	0.7082E+03	0.27	1	0.014363	0.985637	0.98564	733.42	0	1	136241		0.05
A6	30	10.8619E+030.0000E+00	10.8619E+030.0000E+00	0.8619E+03	0.27	1	0.014418	0.985582	0.98558	733.3	0	1	165763		0.05
A6	31	10.1048E+040.0000E+00	10.1048E+040.0000E+00	0.1048E+04	0.27	1	0.014224	0.985776	0.98578	733.18	0	1	201602		0.05
A6	32	10.1274E+040.0000E+00	10.1274E+040.0000E+00	0.1274E+04	0.27	1	0.014368	0.985632	0.98563	733.07	0	1	244967		0.05
A6	33	10.1548E+040.0000E+00	10.1548E+040.0000E+00	0.1548E+04	0.27	1	0.014319	0.985681	0.98568	732.95	0	1	297633		0.05
A6	34	10.1880E+040.0000E+00	10.1880E+040.0000E+00	0.1880E+04	0.27	1	0.014419	0.985581	0.98558	732.83	0	1	361334		0.05
A6	35	10.2282E+040.0000E+00	10.2282E+040.0000E+00	0.2282E+04	0.27	1	0.014373	0.985627	0.98563	732.72	0	1	438575		0.05
A6	36	10.2768E+040.0000E+00	10.2768E+040.0000E+00	0.2768E+04	0.27	1	0.01425	0.98575	0.98575	732.6	0	1	532023		0.05
A6	37	10.3358E+040.0000E+00	10.3358E+040.0000E+00	0.3358E+04	0.27	1	0.014373	0.985627	0.98563	732.49	0	1	645168		0.05
A6	38	10.4072E+040.0000E+00	10.4072E+040.0000E+00	0.4072E+04	0.27	1	0.014395	0.985605	0.98561	732.37	0	1	782186		0.05
A6	39	10.4937E+040.0000E+00	10.4937E+040.0000E+00	0.4937E+04	0.27	1	0.014297	0.985703	0.9857	732.26	0	1	948381		0.05
A6	40	10.5983E+040.0000E+00	10.5983E+040.0000E+00	0.5983E+04	0.27	1	0.014288	0.985712	0.98571	732.14	0	1	1.14915e+06		0.05
A6	41	10.7250E+040.0000E+00	10.7250E+040.0000E+00	0.7250E+04	0.27	1	0.01426	0.98574	0.98574	732.03	0	1	1.39237e+06		0.05
A6	42	10.8784E+040.0000E+00	10.8784E+040.0000E+00	0.8784E+04	0.27	1	0.014448	0.985552	0.98555	731.92	0	1	1.68608e+06		0.05
A6	43	10.1064E+050.0000E+00	10.1064E+050.0000E+00	0.1064E+05	0.27	1	0.014338	0.985662	0.98566	731.8	0	1	2.04246e+06		0.05
A6	44	10.1289E+050.0000E+00	10.1289E+050.0000E+00	0.1289E+05	0.27	1	0.014341	0.985659	0.98566	731.69	0	1	2.47399e+06		0.05
A6	45	10.1560E+050.0000E+00	10.1560E+050.0000E+00	0.1560E+05	0.27	1	0.01376	0.98624	0.98624	731.57	5.4032e-07	0.999999	2.99716e+06		0.05
A6	46	10.1889E+050.0000E+00	10.1889E+050.0000E+00	0.1889E+05	0.27	1	0	1	0.69527	731.46	0.0047746	0.995225	2.58144e+06		0.05
A6	47	10.2287E+050.0000E+00	10.2287E+050.0000E+00	0.2287E+05	0.27	1	0	1	0.49231	731.34	0.0048544	0.995146	2.21246e+06		0.05
A6	48	10.2768E+050.0000E+00	10.2768E+050.0000E+00	0.2768E+05	0.27	1	0	1	0.46983	731.06	0.0048537	0.995146	2.55453e+06		0.05
A6	49	10.3350E+050.0000E+00	10.3350E+050.0000E+00	0.3350E+05	0.27	1	0	1	0.457	730.73	0.0048525	0.995147	3.00586e+06		0.05
A6	50	10.4055E+050.0000E+00	10.4055E+050.0000E+00	0.4055E+05	0.27	1	0	1	0.4469	730.38	0.0048512	0.995149	3.55633e+06		0.05
A6	51	10.4907E+050.0000E+00	10.4907E+050.0000E+00	0.4907E+05	0.27	1	0	1	0.43791	730	0.0048498	0.99515	4.21479e+06		0.05
A6	52	10.5937E+050.0000E+00	10.5937E+050.0000E+00	0.5937E+05	0.27	1	0	1	0.42944	729.6	0.0048482	0.995152	4.99813e+06		0.05
A6	53	10.7183E+050.0000E+00	10.7183E+050.0000E+00	0.7183E+05	0.27	1	0	1	0.42122	729.17	0.0048466	0.995153	5.92785e+06		0.05
A6	54	10.8691E+050.0000E+00	10.8691E+050.0000E+00	0.8691E+05	0.27	1	0	1	0.41315	728.72	0.0048449	0.995155	7.03061e+06		0.05
A6	55	10.1051E+060.0000E+00	10.1051E+060.0000E+00	0.1051E+06	0.27	1	0	1	0.40517	728.24	0.0048431	0.995157	8.3324e+06		0.05
A6	56	10.1272E+060.0000E+00	10.1272E+060.0000E+00	0.1272E+06	0.27	1	0	1	0.3973	727.72	0.0048412	0.995159	9.88157e+06		0.05
A6	57	10.1539E+060.0000E+00	10.1539E+060.0000E+00	0.1539E+06	0.27	1	0	1	0.38955	727.18	0.0048392	0.995161	1.17139e+07		0.05
A6	58	10.1861E+060.0000E+00	10.1861E+060.0000E+00	0.1861E+06	0.27	1	0	1	0.38197	726.59	0.004837	0.995163	1.38779e+07		0.05
A6	59	10.2251E+060.0000E+00	10.2251E+060.0000E+00	0.2251E+06	0.27	1	0	1	0.37463	725.97	0.0048346	0.995165	1.64496e+07		0.05
A6	60	10.2723E+060.0000E+00	10.2723E+060.0000E+00	0.2723E+06	0.27	1	0	1	0.36759	725.28	0.0048321	0.995168	1.95064e+07		0.05
A6	61	10.3293E+060.0000E+00	10.3293E+060.0000E+00	0.3293E+06	0.27	1	0	1	0.36094	724.54	0.0048293	0.995171	2.31393e+07		0.05
A6	62	10.3983E+060.0000E+00	10.3983E+060.0000E+00	0.3983E+06	0.27	1	0	1	0.35477	723.76	0.0048264	0.995174	2.74799e+07		0.05
A6	63	10.4817E+060.0000E+00	10.4817E+060.0000E+00	0.4817E+06	0.27	1	0	1	0.34916	722.92	0.0048233	0.995177	3.26705e+07		0.05
A6	64	10.5826E+060.0000E+00	10.5826E+060.0000E+00	0.5826E+06	0.27	1	0	1	0.34421	722.03	0.0048199	0.99518	3.89058e+07		0.05
A6	65	10.7046E+060.0000E+00	10.7046E+060.0000E+00	0.7046E+06	0.27	1	0	1	0.33995	721.09	0.0048163	0.995184	4.64103e+07		0.05
A6	66	10.8521E+060.0000E+00	10.8521E+060.0000E+00	0.8521E+06	0.27	1	0	1	0.33638	720.06	0.0048125	0.995188	5.54572e+07		0.05
A6	67	10.1030E+070.0000E+00	10.1030E+070.0000E+00	0.1030E+07	0.27	1	0	1	0.33342	718.96	0.0048084	0.995192	6.63444e+07		0.05
A6	68	10.1246E+070.0000E+00	10.1246E+070.0000E+00	0.1246E+07	0.27	1	0	1	0.33099	717.81	0.004804	0.995196	7.95454e+07		0.05
A6	69	10.1507E+070.0000E+00	10.1507E+070.0000E+00	0.1507E+07	0.27	1	0	1	0.32911	716.59	0.0047994	0.995201	9.54991e+07		0.05
A6	70	10.1822E+070.0000E+00	10.1822E+070.0000E+00	0.1822E+07	0.27	1	0	1	0.32781	715.3	0.0047945	0.995205	1.14798e+08		0.05
A6	71	10.2204E+070.0000E+00	10.2204E+070.0000E+00	0.2204E+07	0.27	1	0	1	0.32587	713.92	0.0047894	0.995211	1.37779e+08		0.05
A6	72	10.2665E+070.0000E+00	10.2665E+070.0000E+00	0.2665E+07	0.27	1	0	1	0.32132	712.52	0.0047841	0.995216	1.63951e+08		0.05
A6	73	10.3222E+070.0000E+00	10.3222E+070.0000E+00	0.3222E+07	0.27	1	0	1	0.31351	711.08	0.0047786	0.995221	1.9301e+08		0.05
A6	74	10.3896E+070.0000E+00	10.3896E+070.0000E+00	0.3896E+07	0.27	1	0	1	0.30174	709.5	0.0047726	0.995227	2.24125e+08		0.05
A6	75	10.4711E+070.0000E+00	10.4711E+070.0000E+00	0.4711E+07	0.27	1	0	1	0.28638	707.67	0.0047656	0.995234	2.56552e+08		0.05
A6	76	10.5697E+070.0000E+00	10.5697E+070.0000E+00	0.5697E+07	0.27	1	0	1	0.24509	705.67	0.004758	0.995242	2.64768e+08		0.05
A6	77	10.6889E+070.0000E+00	10.6889E+070.0000E+00	0.6889E+07	0.27	1	0	1	0.050689	703.2	0.0047485	0.995251	6.5985e+07		0.05
A6	78	10.8330E+070.0000E+00	10.8330E+070.0000E+00	0.8330E+07	0.27	1	0	1	0	0	1	0	0		0.05
A6	79	10.1007E+080.0000E+00	10.1007E+080.0000E+00	0.1007E+08	0.27	1	0	1	0	0	1	0	0		0.05
A6	80	10.1218E+080.0000E+00	10.1218E+080.0000E+00	0.1218E+08	0.27	1	0	1	0	0	1	0	0		0.05
A6	81	10.1473E+080.0000E+00	10.1473E+080.0000E+00	0.1473E+08	0.27	1	0	1	0	0	1	0	0		0.05
A6	82	10.1781E+080.0000E+00	10.1781E+080.0000E+00	0.1781E+08	0.27	1	0	1	0	0	1	0	0		0.05
A6	83	10.2153E+080.0000E+00	10.2153E+080.0000E+00	0.2153E+08	0.27	1	0	1	0	0	1	0	0		0.05
A6	84	10.2603E+080.0000E+00	10.2603E+080.0000E+00	0.2603E+08	0.27	1	0	1	0	0	1	0	0		0.05
A6	85	10.3148E+080.0000E+00	10.3148E+080.0000E+00	0.3148E+08	0.27	1	0	1	0	0	1	0	0		0.05
A6	86	10.3806E+080.0000E+00	10.3806E+080.0000E+00	0.3806E+08	0.27	1	0	1	0	0	1	0	0		0.05
A6	87	10.4602E+080.0000E+00	10.4602E+080.0000E+00	0.4602E+08	0.27	1	0	1	0	0	1	0	0		0.05
A6	88	10.5565E+080.0000E+00	10.5565E+080.0000E+00	0.5565E+08	0.27	1	0	1	0	0	1	0	0		0.05
A6	89	10.6728E+080.0000E+00	10.6728E+080.0000E+00	0.6728E+08	0.27	1	0	1	0	0	1	0	0		0.05
A6	90	10.8136E+080.0000E+00	10.8136E+080.0000E+00	0.8136E+08	0.27	1	0	1	0	0	1	0	0		0.05
A6	91	10.9837E+080.0000E+00	10.9837E+080.0000E+00	0.9837E+08	0.27	1	0	1	0	0	1	0	0		0.05
A6	92	10.1189E+090.0000E+00	10.1189E+090.0000E+00	0.1189E+09	0.27	1	0	1	0	0	1	0	0		0.05
A6	93	10.1438E+090.0000E+00	10.1438E+090.0000E+00	0.1438E+09	0.27	1	0	1	0	0	1	0	0		0.05
A6	94	10.1739E+090.0000E+00	10.1739E+090.0000E+00	0.1739E+09	0.27	1	0	1	0	0	1	0	0		0.05
A6	95	10.2103E+090.0000E+00	10.2103E+090.0000E+00	0.2103E+09	0.27	1	0	1	0	0	1	0	0		0.05
A6	96	10.2542E+090.0000E+00	10.2542E+090.0000E+00	0.2542E+09	0.27	1	0	1	0	0	1	0	0		0.05
A6	97	10.3074E+090.0000E+00	10.3074E+090.0000E+00	0.3074E+09	0.27	1	0	1	0	0	1	0	0		0.05
A6	98	10.3717E+090.0000E+00	10.3717E+090.0000E+00	0.3717E+09	0.27	1	0	1	0	0	1	0	0		0.05
A6	99	10.4494E+090.0000E+00	10.4494E+090.0000E+00	0.4494E+09	0.27	1	0	1	0	0	1	0	0		0.05
A61	0	10.5434E+090.0000E+00	10.5434E+090.0000E+00	0.5434E+09	0.27	1	0	1	0	0	1	0	0		0.05
A7	1	10.1767E+000.0000E+00	10.1767E+000.0000E+00	0.1767E+00	0.27	1	0.023867	0.976133	0.97613	737.94	0	1	33.5458		0.05
A7	2	10.6023E+000.0000E+00	10.6023E+000.0000E+00	0.6023E+00	0.27	1	0.017069	0.982931	0.98293	736.74	0	1	115.754		0.05
A7	3	10.1156E+010.0000E+00	10.1156E+010.0000E+00	0.1156E+01	0.27	1	0.016003	0.983997	0.984	736.11	0	1	222.461		0.05
A7	4	10.1867E+010.0000E+00	10.1867E+010.0000E+00	0.1867E+01	0.27	1	0.015485	0.984515	0.98452	735.67	0	1	359.45		0.05
A7	5	10.2774E+010.0000E+00	10.2774E+010.0000E+00	0.2774E+01	0.27	1	0.015113	0.984887	0.98489	735.33	0	1	534.228		0.05
A7	6	10.3922E+010.0000E+00	10.3922E+010.0000E+00	0.3922E+01	0.27	1	0.015077	0.984923	0.98492	735.04	0	1	755.067		0.05
A7	7	10.5367E+010.0000E+00	10.5367E+010.0000E+00	0.5367E+01	0.27	1	0.014808	0.985192	0.98519	734.79	0	1	1033.47		0.05
A7	8	10.7177E+010.0000E+00	10.7177E+010.0000E+00	0.7177E+01	0.27	1	0.014807	0.985193	0.98519	734.57	0	1	1381.6		0.05
A7	9	10.9433E+010.0000E+00	10.9433E+010.0000E+00	0.9433E+01	0.27	1	0.014575	0.985425	0.98543	734.37	0	1	1816.26		0.05
A7	10	10.1224E+020.0000E+00	10.1224E+020.0000E+00	0.1224E+02	0.27	1	0.014729	0.985271	0.98527	734.18	0	1	2355.37		0.05
A7	11	10.1571E+020.0000E+00	10.1571E+020.0000E+00	0.1571E+02	0.27	1	0.014693	0.985307	0.98531	734	0	1	3022.6		0.05
A7	12	10.2000E+020.0000E+00	10.2000E+020.0000E+00	0.2000E+02	0.27	1	0.014521	0.985479	0.98548	733.83	0	1	3848.44		0.05
A7	13	10.2528E+020.0000E+00	10.2528E+020.0000E+00	0.2528E+02	0.27	1	0.014477	0.985523	0.98552	733.68	0	1	4863.84		0.05
A7	14	10.3178E+020.0000E+00	10.3178E+020.0000E+00	0.3178E+02	0.27	1	0.014564	0.985436	0.98544	733.52	0	1	6112.07		0.05
A7	15	10.3976E+020.0000E+00	10.3976E+020.0000E+00	0.3976E+02	0.27	1	0.014439	0.985561	0.98556	733.38	0	1	7647.26		0.05
A7	16	10.4955E+020.0000E+00	10.4955E+020.0000E+00	0.4955E+02	0.27	1	0.014428	0.985572	0.98557	733.23	0	1	9528.48		0.05
A7	17	10.6152E+020.0000E+00	10.6152E+020.0000E+00	0.6152E+02	0.27	1	0.014535	0.985465	0.98547	733.09	0	1	11825.6		0.05
A7	18	10.7616E+020.0000E+00	10.7616E+020.0000E+00	0.7616E+02	0.27	1	0.014372	0.985628	0.98563	732.96	0	1	14641.9		0.05
A7	19	10.9404E+020.0000E+00	10.9404E+020.0000E+00	0.9404E+02	0.27	1	0.014443	0.985557	0.98556	732.82	0	1	18073.3		0.05
A7	20	10.1159E+030.0000E+00	10.1159E+030.0000E+00	0.1159E+03	0.27	1	0.014418	0.985582	0.98558	732.69	0	1	22271.6		0.05
A7	21	10.1424E+030.0000E+00	10.1424E+030.0000E+00	0.1424E+03	0.27	1	0.014383	0.985617	0.98562	732.55	0	1	27360.8		0.05
A7	22	10.1748E+030.0000E+00	10.1748E+030.0000E+00	0.1748E+03	0.27	1	0.014316	0.985684	0.98568	732.43	0	1	33585		0.05
A7	23	10.2142E+030.0000E+00	10.2142E+030.0000E+00	0.2142E+03	0.27	1	0.014459	0.985541	0.98554	732.3	0	1	41135.9		0.05
A7	24	10.2622E+030.0000E+00	10.2622E+030.0000E+00	0.2622E+03	0.27	1	0.014362	0.985638	0.98564	732.17	0	1	50355.2		0.05
A7	25	10.3204E+030.0000E+00	10.3204E+030.0000E+00	0.3204E+03	0.27	1	0.013501	0.986499	0.9865	732.05	0	1	61629.8		0.05
A7	26	10.3912E+030.0000E+00	10.3912E+030.0000E+00	0.3912E+03	0.27	1	0.015008	0.984992	0.98499	731.93	0	1	75006.1		0.05
A7	27	10.4772E+030.0000E+00	10.4772E+030.0000E+00	0.4772E+03	0.27	1	0.014473	0.985527	0.98553	731.8	0	1	91578.8		0.05
A7	28	10.5816E+030.0000E+00	10.5816E+030.0000E+00	0.5816E+03	0.27	1	0.014282	0.985718	0.98572	731.68	0	1	111639		0.05
A7	29	10.7082E+030.0000E+00	10.7082E+030.0000E+00	0.7082E+03	0.27	1	0.014392	0.985608	0.98561	731.56	0	1	135887		0.05
A7	30	10.8619E+030.0000E+00	10.8619E+030.0000E+00	0.8619E+03	0.27	1	0.014404	0.985596	0.9856	731.44	0	1	165348		0.05
A7	31	10.1048E+040.0000E+00	10.1048E+040.0000E+00	0.1048E+04	0.27	1	0.014261	0.985739	0.98574	731.32	0	1	201074		0.05
A7	32	10.1274E+040.0000E+00	10.1274E+040.0000E+00	0.1274E+04	0.27	1	0.014425	0.985575	0.98558	731.21	0	1	244319		0.05
A7	33	10.1548E+040.0000E+00	10.1548E+040.0000E+00	0.1548E+04	0.27	1	0.014283	0.985717	0.98572	731.09	0	1	296901		0.05
A7	34	10.1880E+040.0000E+00	10.1880E+040.0000E+00	0.1880E+04	0.27	1	0.014325	0.985675	0.98567	730.97	0	1	360484		0.05
A7	35	10.2282E+040.0000E+00	10.2282E+040.0000E+00	0.2282E+04	0.27	1	0.014437	0.985563	0.98556	730.86	0	1	437402		0.05
A7	36	10.2768E+040.0000E+00	10.2768E+040.0000E+00	0.2768E+04	0.27	1	0.014227	0.985773	0.98577	730.74	0	1	530695		0.05
A7	37	10.3358E+040.0000E+00	10.3358E+040.0000E+00	0.3358E+04	0.27	1	0.014386	0.985614	0.98561	730.63	0	1	643508		0.05
A7	38	10.4072E+040.0000E+00	10.4072E+040.0000E+00	0.4072E+04	0.27	1	0.014395	0.985605	0.98561	730.51	0	1	780200		0.05
A7	39	10.4937E+040.0000E+00	10.4937E+040.0000E+00	0.4937E+04	0.27	1	0.01421	0.98579	0.98579	730.39	0	1	946129		0.05
A7	40	10.5983E+040.0000E+00	10.5983E+040.0000E+00	0.5983E+04	0.27	1	0.014408	0.985592	0.98559	730.28	0	1	1.14595e+06		0.05
A7	41	10.7250E+040.0000E+00	10.7250E+040.0000E+00	0.7250E+04	0.27	1	0.014167	0.985833	0.98583	730.16	0	1	1.38907e+06		0.05
A7	42	10.8784E+040.0000E+00	10.8784E+040.0000E+00	0.8784E+04	0.27	1	0.014517	0.985483	0.98548	730.05	0	1	1.68153e+06		0.05
A7	43	10.1064E+050.0000E+00	10.1064E+050.0000E+00	0.1064E+05	0.27	1	0.01425	0.98575	0.98575	729.93	0	1	2.03761e+06		0.05
A7	44	10.1289E+050.0000E+00	10.1289E+050.0000E+00	0.1289E+05	0.27	1	0.014368	0.985632	0.98563	729.82	0	1	2.46752e+06		0.05
A7	45	10.1560E+050.0000E+00	10.1560E+050.0000E+00	0.1560E+05	0.27	1	0.014086	0.985914	0.98591	729.7	2.3716e-08	1	2.98751e+06		0.05
A7	46	10.1889E+050.0000E+00	10.1889E+050.0000E+00	0.1889E+05	0.27	1	0	1	0.72725	729.59	0.0048088	0.995191	2.69318e+06		0.05
A7	47	10.2287E+050.0000E+00	10.2287E+050.0000E+00	0.2287E+05	0.27	1	0	1	0.49488	729.47	0.0049143	0.995086	2.21818e+06		0.05
A7	48	10.2768E+050.0000E+00	10.2768E+050.0000E+00	0.2768E+05	0.27	1	0	1	0.47065	729.2	0.0049139	0.995086	2.55232e+06		0.05
A7	49	10.3350E+050.0000E+00	10.3350E+050.0000E+00	0.3350E+05	0.27	1	0	1	0.45751	728.88	0.0049127	0.995087	3.00142e+06		0.05
A7	50	10.4055E+050.0000E+00	10.4055E+050.0000E+00	0.4055E+05	0.27	1	0	1	0.44729	728.53	0.0049113	0.995089	3.5502e+06		0.05
A7	51	10.4907E+050.0000E+00	10.4907E+050.0000E+00	0.4907E+05	0.27	1	0	1	0.43824	728.16	0.0049099	0.99509	4.20708e+06		0.05
A7	52	10.5937E+050.0000E+00	10.5937E+050.0000E+00	0.5937E+05	0.27	1	0	1	0.42971	727.76	0.0049084	0.995092	4.98836e+06		0.05
A7	53	10.7183E+050.0000E+00	10.7183E+050.0000E+00	0.7183E+05	0.27	1	0	1	0.42143	727.33	0.0049068	0.995093	5.91548e+06		0.05
A7	54	10.8691E+050.0000E+00	10.8691E+050.0000E+00	0.8691E+05	0.27	1	0	1	0.41326	726.87	0.004905	0.995095	7.0142e+06		0.05
A7	55	10.1051E+060.0000E+00	10.1051E+060.0000E+00	0.1051E+06	0.27	1	0	1	0.40515	726.38	0.0049032	0.995097	8.3102e+06		0.05
A7	56	10.1272E+060.0000E+00	10.1272E+060.0000E+00	0.1272E+06	0.27	1	0	1	0.39708	725.86	0.0049013	0.995099	9.85026e+06		0.05
A7	57	10.1539E+060.0000E+00	10.1539E+060.0000E+00	0.1539E+06	0.27	1	0	1	0.38905	725.31	0.0048992	0.995101	1.16681e+07		0.05
A7	58	10.1861E+060.0000E+00	10.1861E+060.0000E+00	0.1861E+06	0.27	1	0	1	0.38109	724.72	0.0048969	0.995103	1.38094e+07		0.05
A7	59	10.2251E+060.0000E+00	10.2251E+060.0000E+00	0.2251E+06	0.27	1	0	1	0.37325	724.09	0.0048945	0.995105	1.63456e+07		0.05
A7	60	10.2723E+060.0000E+00	10.2723E+060.0000E+00	0.2723E+06	0.27	1	0	1	0.36558	723.42	0.004892	0.995108	1.93488e+07		0.05
A7	61	10.3293E+060.0000E+00	10.3293E+060.0000E+00	0.3293E+06	0.27	1	0	1	0.35816	722.68	0.0048892	0.995111	2.29008e+07		0.05
A7	62	10.3983E+060.0000E+00	10.3983E+060.0000E+00	0.3983E+06	0.27	1	0	1	0.35106	721.89	0.0048862	0.995114	2.71206e+07		0.05
A7	63	10.4817E+060.0000E+00	10.4817E+060.0000E+00	0.4817E+06	0.27	1	0	1	0.34439	721.04	0.0048831	0.995117	3.21384e+07		0.05
A7	64	10.5826E+060.0000E+00	10.5826E+060.0000E+00	0.5826E+06	0.27	1	0	1	0.33825	720.14	0.0048796	0.99512	3.81298e+07		0.05
A7	65	10.7046E+060.0000E+00	10.7046E+060.0000E+00	0.7046E+06	0.27	1	0	1	0.3327	719.18	0.004876	0.995124	4.52975e+07		0.05
A7	66	10.8521E+060.0000E+00	10.8521E+060.0000E+00	0.8521E+06	0.27	1	0	1	0.32775	718.17	0.0048721	0.995128	5.38894e+07		0.05
A7	67	10.1030E+070.0000E+00	10.1030E+070.0000E+00	0.1030E+07	0.27	1	0	1	0.32333	717.06	0.004868	0.995132	6.41628e+07		0.05
A7	68	10.1246E+070.0000E+00	10.1246E+070.0000E+00	0.1246E+07	0.27	1	0	1	0.31929	715.89	0.0048636	0.995136	7.65237e+07		0.05
A7	69	10.1507E+070.0000E+00	10.1507E+070.0000E+00	0.1507E+07	0.27	1	0	1	0.31592	714.66	0.0048589	0.995141	9.14194e+07		0.05
A7	70	10.1822E+070.0000E+00	10.1822E+070.0000E+00	0.1822E+07	0.27	1	0	1	0.31461	713.36	0.0048539	0.995146	1.0987e+08		0.05
A7	71	10.2204E+070.0000E+00	10.2204E+070.0000E+00	0.2204E+07	0.27	1	0	1	0.31397	711.98	0.0048486	0.995151	1.32379e+08		0.05
A7	72	10.2665E+070.0000E+00	10.2665E+070.0000E+00	0.2665E+07	0.27	1	0	1	0.31024	710.56	0.0048433	0.995157	1.57852e+08		0.05
A7	73	10.3222E+070.0000E+00	10.3222E+070.0000E+00	0.3222E+07	0.27	1	0	1	0.30213	709.11	0.0048377	0.995162	1.85477e+08		0.05
A7	74	10.3896E+070.0000E+00	10.3896E+070.0000E+00	0.3896E+07	0.27	1	0	1	0.28497	707.55	0.0048317	0.995168	2.11074e+08		0.05
A7	75	10.4711E+070.0000E+00	10.4711E+070.0000E+00	0.4711E+07	0.27	1	0	1	0.26546	705.7	0.0048246	0.995175	2.37135e+08		0.05
A7	76	10.5697E+070.0000E+00	10.5697E+070.0000E+00	0.5697E+07	0.27	1	0	1	0.17098	703.71	0.0048169	0.995183	1.84184e+08		0.05
A7	77	10.6889E+070.0000E+00	10.6889E+070.0000E+00	0.6889E+07	0.27	1	0	1	0	0	1	0	0		0.05
A7	78	10.8330E+070.0000E+00	10.8330E+070.0000E+00	0.8330E+07	0.27	1	0	1	0	0	1	0	0		0.05
A7	79	10.1007E+080.0000E+00	10.1007E+080.0000E+00	0.1007E+08	0.27	1	0	1	0	0	1	0	0		0.05
A7	80	10.1218E+080.0000E+00	10.1218E+080.0000E+00	0.1218E+08	0.27	1	0	1	0	0	1	0	0		0.05
A7	81	10.1473E+080.0000E+00	10.1473E+080.0000E+00	0.1473E+08	0.27	1	0	1	0	0	1	0	0		0.05
A7	82	10.1781E+080.0000E+00	10.1781E+080.0000E+00	0.1781E+08	0.27	1	0	1	0	0	1	0	0		0.05
A7	83	10.2153E+080.0000E+00	10.2153E+080.0000E+00	0.2153E+08	0.27	1	0	1	0	0	1	0	0		0.05
A7	84	10.2603E+080.0000E+00	10.2603E+080.0000E+00	0.2603E+08	0.27	1	0	1	0	0	1	0	0		0.05
A7	85	10.3148E+080.0000E+00	10.3148E+080.0000E+00	0.3148E+08	0.27	1	0	1	0	0	1	0	0		0.05
A7	86	10.3806E+080.0000E+00	10.3806E+080.0000E+00	0.3806E+08	0.27	1	0	1	0	0	1	0	0		0.05
A7	87	10.4602E+080.0000E+00	10.4602E+080.0000E+00	0.4602E+08	0.27	1	0	1	0	0	1	0	0		0.05
A7	88	10.5565E+080.0000E+00	10.5565E+080.0000E+00	0.5565E+08	0.27	1	0	1	0	0	1	0	0		0.05
A7	89	10.6728E+080.0000E+00	10.6728E+080.0000E+00	0.6728E+08	0.27	1	0	1	0	0	1	0	0		0.05
A7	90	10.8136E+080.0000E+00	10.8136E+080.0000E+00	0.8136E+08	0.27	1	0	1	0	0	1	0	0		0.05
A7	91	10.9837E+080.0000E+00	10.9837E+080.0000E+00	0.9837E+08	0.27	1	0	1	0	0	1	0	0		0.05
A7	92	10.1189E+090.0000E+00	10.1189E+090.0000E+00	0.1189E+09	0.27	1	0	1	0	0	1	0	0		0.05
A7	93	10.1438E+090.0000E+00	10.1438E+090.0000E+00	0.1438E+09	0.27	1	0	1	0	0	1	0	0		0.05
A7	94	10.1739E+090.0000E+00	10.1739E+090.0000E+00	0.1739E+09	0.27	1	0	1	0	0	1	0	0		0.05
A7	95	10.2103E+090.0000E+00	10.2103E+090.0000E+00	0.2103E+09	0.27	1	0	1	0	0	1	0	0		0.05
A7	96	10.2542E+090.0000E+00	10.2542E+090.0000E+00	0.2542E+09	0.27	1	0	1	0	0	1	0	0		0.05
A7	97	10.3074E+090.0000E+00	10.3074E+090.0000E+00	0.3074E+09	0.27	1	0	1	0	0	1	0	0		0.05
A7	98	10.3717E+090.0000E+00	10.3717E+090.0000E+00	0.3717E+09	0.27	1	0	1	0	0	1	0	0		0.05
A7	99	10.4494E+090.0000E+00	10.4494E+090.0000E+00	0.4494E+09	0.27	1	0	1	0	0	1	0	0		0.05
A71	0	10.5434E+090.0000E+00	10.5434E+090.0000E+00	0.5434E+09	0.27	1	0	1	0	0	1	0	0		0.05
A8	1	10.1767E+000.0000E+00	10.1767E+000.0000E+00	0.1767E+00	0.27	1	0.023894	0.976106	0.97611	736.09	0	1	33.4601		0.05
A8	2	10.6023E+000.0000E+00	10.6023E+000.0000E+00	0.6023E+00	0.27	1	0.01709	0.98291	0.98291	734.91	0	1	115.462		0.05
A8	3	10.1156E+010.0000E+00	10.1156E+010.0000E+00	0.1156E+01	0.27	1	0.016008	0.983992	0.98399	734.28	0	1	221.904		0.05
A8	4	10.1867E+010.0000E+00	10.1867E+010.0000E+00	0.1867E+01	0.27	1	0.015497	0.984503	0.9845	733.84	0	1	358.544		0.05
A8	5	10.2774E+010.0000E+00	10.2774E+010.0000E+00	0.2774E+01	0.27	1	0.015183	0.984817	0.98482	733.49	0	1	532.815		0.05
A8	6	10.3922E+010.0000E+00	10.3922E+010.0000E+00	0.3922E+01	0.27	1	0.015012	0.984988	0.98499	733.2	0	1	753.28		0.05
A8	7	10.5367E+010.0000E+00	10.5367E+010.0000E+00	0.5367E+01	0.27	1	0.014798	0.985202	0.9852	732.95	0	1	1030.91		0.05
A8	8	10.7177E+010.0000E+00	10.7177E+010.0000E+00	0.7177E+01	0.27	1	0.014846	0.985154	0.98515	732.72	0	1	1378.01		0.05
A8	9	10.9433E+010.0000E+00	10.9433E+010.0000E+00	0.9433E+01	0.27	1	0.014613	0.985387	0.98539	732.52	0	1	1811.54		0.05
A8	10	10.1224E+020.0000E+00	10.1224E+020.0000E+00	0.1224E+02	0.27	1	0.014699	0.985301	0.9853	732.33	0	1	2349.58		0.05
A8	11	10.1571E+020.0000E+00	10.1571E+020.0000E+00	0.1571E+02	0.27	1	0.014518	0.985482	0.98548	732.15	0	1	3016.04		0.05
A8	12	10.2000E+020.0000E+00	10.2000E+020.0000E+00	0.2000E+02	0.27	1	0.014676	0.985324	0.98532	731.98	0	1	3837.51		0.05
A8	13	10.2528E+020.0000E+00	10.2528E+020.0000E+00	0.2528E+02	0.27	1	0.014464	0.985536	0.98554	731.82	0	1	4851.68		0.05
A8	14	10.3178E+020.0000E+00	10.3178E+020.0000E+00	0.3178E+02	0.27	1	0.014589	0.985411	0.98541	731.67	0	1	6096.31		0.05
A8	15	10.3976E+020.0000E+00	10.3976E+020.0000E+00	0.3976E+02	0.27	1	0.014428	0.985572	0.98557	731.52	0	1	7628.03		0.05
A8	16	10.4955E+020.0000E+00	10.4955E+020.0000E+00	0.4955E+02	0.27	1	0.014508	0.985492	0.98549	731.38	0	1	9502.89		0.05
A8	17	10.6152E+020.0000E+00	10.6152E+020.0000E+00	0.6152E+02	0.27	1	0.014486	0.985514	0.98551	731.24	0	1	11796.8		0.05
A8	18	10.7616E+020.0000E+00	10.7616E+020.0000E+00	0.7616E+02	0.27	1	0.014385	0.985615	0.98561	731.1	0	1	14604.3		0.05
A8	19	10.9404E+020.0000E+00	10.9404E+020.0000E+00	0.9404E+02	0.27	1	0.014418	0.985582	0.98558	730.97	0	1	18028.5		0.05
A8	20	10.1159E+030.0000E+00	10.1159E+030.0000E+00	0.1159E+03	0.27	1	0.014475	0.985525	0.98552	730.84	0	1	22212.8		0.05
A8	21	10.1424E+030.0000E+00	10.1424E+030.0000E+00	0.1424E+03	0.27	1	0.014314	0.985686	0.98569	730.71	0	1	27295.9		0.05
A8	22	10.1748E+030.0000E+00	10.1748E+030.0000E+00	0.1748E+03	0.27	1	0.014457	0.985543	0.98554	730.58	0	1	33490.6		0.05
A8	23	10.2142E+030.0000E+00	10.2142E+030.0000E+00	0.2142E+03	0.27	1	0.014395	0.985605	0.9856	730.46	0	1	41037.7		0.05
A8	24	10.2622E+030.0000E+00	10.2622E+030.0000E+00	0.2622E+03	0.27	1	0.014305	0.985695	0.9857	730.33	0	1	50234.6		0.05
A8	25	10.3204E+030.0000E+00	10.3204E+030.0000E+00	0.3204E+03	0.27	1	0.01392	0.98608	0.98608	730.21	0	1	61422.6		0.05
A8	26	10.3912E+030.0000E+00	10.3912E+030.0000E+00	0.3912E+03	0.27	1	0.014805	0.985195	0.98519	730.09	0	1	74848.2		0.05
A8	27	10.4772E+030.0000E+00	10.4772E+030.0000E+00	0.4772E+03	0.27	1	0.014391	0.985609	0.98561	729.96	0	1	91363.6		0.05
A8	28	10.5816E+030.0000E+00	10.5816E+030.0000E+00	0.5816E+03	0.27	1	0.014288	0.985712	0.98571	729.84	0	1	111356		0.05
A8	29	10.7082E+030.0000E+00	10.7082E+030.0000E+00	0.7082E+03	0.27	1	0.014402	0.985598	0.9856	729.72	0	1	135543		0.05
A8	30	10.8619E+030.0000E+00	10.8619E+030.0000E+00	0.8619E+03	0.27	1	0.01439	0.98561	0.98561	729.6	0	1	164936		0.05
A8	31	10.1048E+040.0000E+00	10.1048E+040.0000E+00	0.1048E+04	0.27	1	0.014255	0.985745	0.98575	729.48	0	1	200572		0.05
A8	32	10.1274E+040.0000E+00	10.1274E+040.0000E+00	0.1274E+04	0.27	1	0.014409	0.985591	0.98559	729.36	0	1	243707		0.05
A8	33	10.1548E+040.0000E+00	10.1548E+040.0000E+00	0.1548E+04	0.27	1	0.014415	0.985585	0.98559	729.24	0	1	296071		0.05
A8	34	10.1880E+040.0000E+00	10.1880E+040.0000E+00	0.1880E+04	0.27	1	0.01424	0.98576	0.98576	729.13	0	1	359641		0.05
A8	35	10.2282E+040.0000E+00	10.2282E+040.0000E+00	0.2282E+04	0.27	1	0.014445	0.985555	0.98556	729.01	0	1	436292		0.05
A8	36	10.2768E+040.0000E+00	10.2768E+040.0000E+00	0.2768E+04	0.27	1	0.014235	0.985765	0.98577	728.89	0	1	529347		0.05
A8	37	10.3358E+040.0000E+00	10.3358E+040.0000E+00	0.3358E+04	0.27	1	0.014411	0.985589	0.98559	728.78	0	1	641849		0.05
A8	38	10.4072E+040.0000E+00	10.4072E+040.0000E+00	0.4072E+04	0.27	1	0.01436	0.98564	0.98564	728.66	0	1	778275		0.05
A8	39	10.4937E+040.0000E+00	10.4937E+040.0000E+00	0.4937E+04	0.27	1	0.014328	0.985672	0.98567	728.54	0	1	943505		0.05
A8	40	10.5983E+040.0000E+00	10.5983E+040.0000E+00	0.5983E+04	0.27	1	0.01439	0.98561	0.98561	728.43	0	1	1.14309e+06		0.05
A8	41	10.7250E+040.0000E+00	10.7250E+040.0000E+00	0.7250E+04	0.27	1	0.014153	0.985847	0.98585	728.31	0	1	1.3856e+06		0.05
A8	42	10.8784E+040.0000E+00	10.8784E+040.0000E+00	0.8784E+04	0.27	1	0.014513	0.985487	0.98549	728.2	0	1	1.6773e+06		0.05
A8	43	10.1064E+050.0000E+00	10.1064E+050.0000E+00	0.1064E+05	0.27	1	0.014232	0.985768	0.98577	728.08	0	1	2.03252e+06		0.05
A8	44	10.1289E+050.0000E+00	10.1289E+050.0000E+00	0.1289E+05	0.27	1	0.01427	0.98573	0.98573	727.97	0	1	2.46176e+06		0.05
A8	45	10.1560E+050.0000E+00	10.1560E+050.0000E+00	0.1560E+05	0.27	1	0.014289	0.985711	0.98571	727.85	2.7669e-09	1	2.97872e+06		0.05
A8	46	10.1889E+050.0000E+00	10.1889E+050.0000E+00	0.1889E+05	0.27	1	0	1	0.75744	727.73	0.0048346	0.995165	2.79775e+06		0.05
A8	47	10.2287E+050.0000E+00	10.2287E+050.0000E+00	0.2287E+05	0.27	1	0	1	0.49797	727.62	0.0049748	0.995025	2.22624e+06		0.05
A8	48	10.2768E+050.0000E+00	10.2768E+050.0000E+00	0.2768E+05	0.27	1	0	1	0.47151	727.35	0.0049746	0.995025	2.55034e+06		0.05
A8	49	10.3350E+050.0000E+00	10.3350E+050.0000E+00	0.3350E+05	0.27	1	0	1	0.45798	727.03	0.0049734	0.995027	2.99669e+06		0.05
A8	50	10.4055E+050.0000E+00	10.4055E+050.0000E+00	0.4055E+05	0.27	1	0	1	0.44759	726.68	0.0049721	0.995028	3.54335e+06		0.05
A8	51	10.4907E+050.0000E+00	10.4907E+050.0000E+00	0.4907E+05	0.27	1	0	1	0.43844	726.31	0.0049706	0.995029	4.19805e+06		0.05
A8	52	10.5937E+050.0000E+00	10.5937E+050.0000E+00	0.5937E+05	0.27	1	0	1	0.42981	725.91	0.0049691	0.995031	4.97653e+06		0.05
A8	53	10.7183E+050.0000E+00	10.7183E+050.0000E+00	0.7183E+05	0.27	1	0	1	0.42141	725.49	0.0049675	0.995032	5.89988e+06		0.05
A8	54	10.8691E+050.0000E+00	10.8691E+050.0000E+00	0.8691E+05	0.27	1	0	1	0.4131	725.03	0.0049657	0.995034	6.99331e+06		0.05
A8	55	10.1051E+060.0000E+00	10.1051E+060.0000E+00	0.1051E+06	0.27	1	0	1	0.40479	724.54	0.0049639	0.995036	8.28128e+06		0.05
A8	56	10.1272E+060.0000E+00	10.1272E+060.0000E+00	0.1272E+06	0.27	1	0	1	0.39645	724.02	0.0049619	0.995038	9.80911e+06		0.05
A8	57	10.1539E+060.0000E+00	10.1539E+060.0000E+00	0.1539E+06	0.27	1	0	1	0.38807	723.46	0.0049598	0.99504	1.16083e+07		0.05
A8	58	10.1861E+060.0000E+00	10.1861E+060.0000E+00	0.1861E+06	0.27	1	0	1	0.37965	722.86	0.0049575	0.995043	1.37211e+07		0.05
A8	59	10.2251E+060.0000E+00	10.2251E+060.0000E+00	0.2251E+06	0.27	1	0	1	0.37121	722.23	0.0049551	0.995045	1.62135e+07		0.05
A8	60	10.2723E+060.0000E+00	10.2723E+060.0000E+00	0.2723E+06	0.27	1	0	1	0.36276	721.55	0.0049525	0.995047	1.91488e+07		0.05
A8	61	10.3293E+060.0000E+00	10.3293E+060.0000E+00	0.3293E+06	0.27	1	0	1	0.35436	720.82	0.0049497	0.99505	2.25981e+07		0.05
A8	62	10.3983E+060.0000E+00	10.3983E+060.0000E+00	0.3983E+06	0.27	1	0	1	0.34606	720.03	0.0049467	0.995053	2.66638e+07		0.05
A8	63	10.4817E+060.0000E+00	10.4817E+060.0000E+00	0.4817E+06	0.27	1	0	1	0.3379	719.17	0.0049434	0.995057	3.14491e+07		0.05
A8	64	10.5826E+060.0000E+00	10.5826E+060.0000E+00	0.5826E+06	0.27	1	0	1	0.32993	718.26	0.00494	0.99506	3.70926e+07		0.05
A8	65	10.7046E+060.0000E+00	10.7046E+060.0000E+00	0.7046E+06	0.27	1	0	1	0.32213	717.29	0.0049363	0.995064	4.37404e+07		0.05
A8	66	10.8521E+060.0000E+00	10.8521E+060.0000E+00	0.8521E+06	0.27	1	0	1	0.31431	716.26	0.0049324	0.995068	5.1539e+07		0.05
A8	67	10.1030E+070.0000E+00	10.1030E+070.0000E+00	0.1030E+07	0.27	1	0	1	0.30593	715.18	0.0049282	0.995072	6.0547e+07		0.05
A8	68	10.1246E+070.0000E+00	10.1246E+070.0000E+00	0.1246E+07	0.27	1	0	1	0.29618	714	0.0049237	0.995076	7.07933e+07		0.05
A8	69	10.1507E+070.0000E+00	10.1507E+070.0000E+00	0.1507E+07	0.27	1	0	1	0.28588	712.75	0.0049189	0.995081	8.25005e+07		0.05
A8	70	10.1822E+070.0000E+00	10.1822E+070.0000E+00	0.1822E+07	0.27	1	0	1	0.28367	711.42	0.0049138	0.995086	9.87898e+07		0.05
A8	71	10.2204E+070.0000E+00	10.2204E+070.0000E+00	0.2204E+07	0.27	1	0	1	0.29193	710.04	0.0049085	0.995092	1.22744e+08		0.05
A8	72	10.2665E+070.0000E+00	10.2665E+070.0000E+00	0.2665E+07	0.27	1	0	1	0.29326	708.62	0.004903	0.995097	1.48796e+08		0.05
A8	73	10.3222E+070.0000E+00	10.3222E+070.0000E+00	0.3222E+07	0.27	1	0	1	0.28461	707.16	0.0048974	0.995103	1.74231e+08		0.05
A8	74	10.3896E+070.0000E+00	10.3896E+070.0000E+00	0.3896E+07	0.27	1	0	1	0.2429	705.6	0.0048914	0.995109	1.79407e+08		0.05
A8	75	10.4711E+070.0000E+00	10.4711E+070.0000E+00	0.4711E+07	0.27	1	0	1	0.20575	703.75	0.0048842	0.995116	1.83277e+08		0.05
A8	76	10.5697E+070.0000E+00	10.5697E+070.0000E+00	0.5697E+07	0.27	1	0	1	0.007995	701.82	0.0048767	0.995123	8.58877e+06		0.05
A8	77	10.6889E+070.0000E+00	10.6889E+070.0000E+00	0.6889E+07	0.27	1	0	1	0	0	1	0	0		0.05
A8	78	10.8330E+070.0000E+00	10.8330E+070.0000E+00	0.8330E+07	0.27	1	0	1	0	0	1	0	0		0.05
A8	79	10.1007E+080.0000E+00	10.1007E+080.0000E+00	0.1007E+08	0.27	1	0	1	0	0	1	0	0		0.05
A8	80	10.1218E+080.0000E+00	10.1218E+080.0000E+00	0.1218E+08	0.27	1	0	1	0	0	1	0	0		0.05
A8	81	10.1473E+080.0000E+00	10.1473E+080.0000E+00	0.1473E+08	0.27	1	0	1	0	0	1	0	0		0.05
A8	82	10.1781E+080.0000E+00	10.1781E+080.0000E+00	0.1781E+08	0.27	1	0	1	0	0	1	0	0		0.05
A8	83	10.2153E+080.0000E+00	10.2153E+080.0000E+00	0.2153E+08	0.27	1	0	1	0	0	1	0	0		0.05
A8	84	10.2603E+080.0000E+00	10.2603E+080.0000E+00	0.2603E+08	0.27	1	0	1	0	0	1	0	0		0.05
A8	85	10.3148E+080.0000E+00	10.3148E+080.0000E+00	0.3148E+08	0.27	1	0	1	0	0	1	0	0		0.05
A8	86	10.3806E+080.0000E+00	10.3806E+080.0000E+00	0.3806E+08	0.27	1	0	1	0	0	1	0	0		0.05
A8	87	10.4602E+080.0000E+00	10.4602E+080.0000E+00	0.4602E+08	0.27	1	0	1	0	0	1	0	0		0.05
A8	88	10.5565E+080.0000E+00	10.5565E+080.0000E+00	0.5565E+08	0.27	1	0	1	0	0	1	0	0		0.05
A8	89	10.6728E+080.0000E+00	10.6728E+080.0000E+00	0.6728E+08	0.27	1	0	1	0	0	1	0	0		0.05
A8	90	10.8136E+080.0000E+00	10.8136E+080.0000E+00	0.8136E+08	0.27	1	0	1	0	0	1	0	0		0.05
A8	91	10.9837E+080.0000E+00	10.9837E+080.0000E+00	0.9837E+08	0.27	1	0	1	0	0	1	0	0		0.05
A8	92	10.1189E+090.0000E+00	10.1189E+090.0000E+00	0.1189E+09	0.27	1	0	1	0	0	1	0	0		0.05
A8	93	10.1438E+090.0000E+00	10.1438E+090.0000E+00	0.1438E+09	0.27	1	0	1	0	0	1	0	0		0.05
A8	94	10.1739E+090.0000E+00	10.1739E+090.0000E+00	0.1739E+09	0.27	1	0	1	0	0	1	0	0		0.05
A8	95	10.2103E+090.0000E+00	10.2103E+090.0000E+00	0.2103E+09	0.27	1	0	1	0	0	1	0	0		0.05
A8	96	10.2542E+090.0000E+00	10.2542E+090.0000E+00	0.2542E+09	0.27	1	0	1	0	0	1	0	0		0.05
A8	97	10.3074E+090.0000E+00	10.3074E+090.0000E+00	0.3074E+09	0.27	1	0	1	0	0	1	0	0		0.05
A8	98	10.3717E+090.0000E+00	10.3717E+090.0000E+00	0.3717E+09	0.27	1	0	1	0	0	1	0	0		0.05
A8	99	10.4494E+090.0000E+00	10.4494E+090.0000E+00	0.4494E+09	0.27	1	0	1	0	0	1	0	0		0.05
A81	0	10.5434E+090.0000E+00	10.5434E+090.0000E+00	0.5434E+09	0.27	1	0	1	0	0	1	0	0		0.05
A9	1	10.1767E+000.0000E+00	10.1767E+000.0000E+00	0.1767E+00	0.27	1	0.023928	0.976072	0.97607	734.25	0	1	33.3739		0.05
A9	2	10.6023E+000.0000E+00	10.6023E+000.0000E+00	0.6023E+00	0.27	1	0.017119	0.982881	0.98288	733.07	0	1	115.166		0.05
A9	3	10.1156E+010.0000E+00	10.1156E+010.0000E+00	0.1156E+01	0.27	1	0.016023	0.983977	0.98398	732.45	0	1	221.346		0.05
A9	4	10.1867E+010.0000E+00	10.1867E+010.0000E+00	0.1867E+01	0.27	1	0.015508	0.984492	0.98449	732.01	0	1	357.642		0.05
A9	5	10.2774E+010.0000E+00	10.2774E+010.0000E+00	0.2774E+01	0.27	1	0.015188	0.984812	0.98481	731.66	0	1	531.478		0.05
A9	6	10.3922E+010.0000E+00	10.3922E+010.0000E+00	0.3922E+01	0.27	1	0.015022	0.984978	0.98498	731.37	0	1	751.385		0.05
A9	7	10.5367E+010.0000E+00	10.5367E+010.0000E+00	0.5367E+01	0.27	1	0.014818	0.985182	0.98518	731.12	0	1	1028.29		0.05
A9	8	10.7177E+010.0000E+00	10.7177E+010.0000E+00	0.7177E+01	0.27	1	0.014842	0.985158	0.98516	730.89	0	1	1374.58		0.05
A9	9	10.9433E+010.0000E+00	10.9433E+010.0000E+00	0.9433E+01	0.27	1	0.014728	0.985272	0.98527	730.68	0	1	1806.56		0.05
A9	10	10.1224E+020.0000E+00	10.1224E+020.0000E+00	0.1224E+02	0.27	1	0.014618	0.985382	0.98538	730.49	0	1	2344.06		0.05
A9	11	10.1571E+020.0000E+00	10.1571E+020.0000E+00	0.1571E+02	0.27	1	0.014556	0.985444	0.98544	730.31	0	1	3008.22		0.05
A9	12	10.2000E+020.0000E+00	10.2000E+020.0000E+00	0.2000E+02	0.27	1	0.014714	0.985286	0.98529	730.14	0	1	3827.6		0.05
A9	13	10.2528E+020.0000E+00	10.2528E+020.0000E+00	0.2528E+02	0.27	1	0.014423	0.985577	0.98558	729.98	0	1	4839.88		0.05
A9	14	10.3178E+020.0000E+00	10.3178E+020.0000E+00	0.3178E+02	0.27	1	0.014579	0.985421	0.98542	729.83	0	1	6081.11		0.05
A9	15	10.3976E+020.0000E+00	10.3976E+020.0000E+00	0.3976E+02	0.27	1	0.014444	0.985556	0.98556	729.68	0	1	7608.64		0.05
A9	16	10.4955E+020.0000E+00	10.4955E+020.0000E+00	0.4955E+02	0.27	1	0.014485	0.985515	0.98552	729.53	0	1	9479.37		0.05
A9	17	10.6152E+020.0000E+00	10.6152E+020.0000E+00	0.6152E+02	0.27	1	0.014486	0.985514	0.98551	729.39	0	1	11766.9		0.05
A9	18	10.7616E+020.0000E+00	10.7616E+020.0000E+00	0.7616E+02	0.27	1	0.014192	0.985808	0.98581	729.25	0	1	14573.1		0.05
A9	19	10.9404E+020.0000E+00	10.9404E+020.0000E+00	0.9404E+02	0.27	1	0.014595	0.985405	0.98541	729.12	0	1	17976.6		0.05
A9	20	10.1159E+030.0000E+00	10.1159E+030.0000E+00	0.1159E+03	0.27	1	0.014474	0.985526	0.98553	728.99	0	1	22156.8		0.05
A9	21	10.1424E+030.0000E+00	10.1424E+030.0000E+00	0.1424E+03	0.27	1	0.01436	0.98564	0.98564	728.86	0	1	27224.2		0.05
A9	22	10.1748E+030.0000E+00	10.1748E+030.0000E+00	0.1748E+03	0.27	1	0.014398	0.985602	0.9856	728.73	0	1	33409.8		0.05
A9	23	10.2142E+030.0000E+00	10.2142E+030.0000E+00	0.2142E+03	0.27	1	0.01445	0.98555	0.98555	728.61	0	1	40929.4		0.05
A9	24	10.2622E+030.0000E+00	10.2622E+030.0000E+00	0.2622E+03	0.27	1	0.014264	0.985736	0.98574	728.48	0	1	50111.5		0.05
A9	25	10.3204E+030.0000E+00	10.3204E+030.0000E+00	0.3204E+03	0.27	1	0.014332	0.985668	0.98567	728.36	0	1	61215.9		0.05
A9	26	10.3912E+030.0000E+00	10.3912E+030.0000E+00	0.3912E+03	0.27	1	0.014552	0.985448	0.98545	728.24	0	1	74697.4		0.05
A9	27	10.4772E+030.0000E+00	10.4772E+030.0000E+00	0.4772E+03	0.27	1	0.01428	0.98572	0.98572	728.12	0	1	91153.7		0.05
A9	28	10.5816E+030.0000E+00	10.5816E+030.0000E+00	0.5816E+03	0.27	1	0.014359	0.985641	0.98564	728	0	1	111060		0.05
A9	29	10.7082E+030.0000E+00	10.7082E+030.0000E+00	0.7082E+03	0.27	1	0.014379	0.985621	0.98562	727.88	0	1	135207		0.05
A9	30	10.8619E+030.0000E+00	10.8619E+030.0000E+00	0.8619E+03	0.27	1	0.014393	0.985607	0.98561	727.77	0	1	164522		0.05
A9	31	10.1048E+040.0000E+00	10.1048E+040.0000E+00	0.1048E+04	0.27	1	0.014384	0.985616	0.98562	727.65	0	1	200016		0.05
A9	32	10.1274E+040.0000E+00	10.1274E+040.0000E+00	0.1274E+04	0.27	1	0.014282	0.985718	0.98572	727.53	0	1	243159		0.05
A9	33	10.1548E+040.0000E+00	10.1548E+040.0000E+00	0.1548E+04	0.27	1	0.014399	0.985601	0.9856	727.41	0	1	295336		0.05
A9	34	10.1880E+040.0000E+00	10.1880E+040.0000E+00	0.1880E+04	0.27	1	0.01426	0.98574	0.98574	727.29	0	1	358719		0.05
A9	35	10.2282E+040.0000E+00	10.2282E+040.0000E+00	0.2282E+04	0.27	1	0.014468	0.985532	0.98553	727.17	0	1	435167		0.05
A9	36	10.2768E+040.0000E+00	10.2768E+040.0000E+00	0.2768E+04	0.27	1	0.014288	0.985712	0.98571	727.06	0	1	527958		0.05
A9	37	10.3358E+040.0000E+00	10.3358E+040.0000E+00	0.3358E+04	0.27	1	0.014415	0.985585	0.98558	726.94	0	1	640220		0.05
A9	38	10.4072E+040.0000E+00	10.4072E+040.0000E+00	0.4072E+04	0.27	1	0.014369	0.985631	0.98563	726.82	0	1	776295		0.05
A9	39	10.4937E+040.0000E+00	10.4937E+040.0000E+00	0.4937E+04	0.27	1	0.014368	0.985632	0.98563	726.71	0	1	941059		0.05
A9	40	10.5983E+040.0000E+00	10.5983E+040.0000E+00	0.5983E+04	0.27	1	0.01427	0.98573	0.98573	726.59	0	1	1.14048e+06		0.05
A9	41	10.7250E+040.0000E+00	10.7250E+040.0000E+00	0.7250E+04	0.27	1	0.014328	0.985672	0.98567	726.47	0	1	1.3816e+06		0.05
A9	42	10.8784E+040.0000E+00	10.8784E+040.0000E+00	0.8784E+04	0.27	1	0.01443	0.98557	0.98557	726.36	0	1	1.67334e+06		0.05
A9	43	10.1064E+050.0000E+00	10.1064E+050.0000E+00	0.1064E+05	0.27	1	0.01425	0.98575	0.98575	726.24	0	1	2.02731e+06		0.05
A9	44	10.1289E+050.0000E+00	10.1289E+050.0000E+00	0.1289E+05	0.27	1	0.014274	0.985726	0.98573	726.13	0	1	2.45553e+06		0.05
A9	45	10.1560E+050.0000E+00	10.1560E+050.0000E+00	0.1560E+05	0.27	1	0.014405	0.985595	0.9856	726.01	1.4237e-09	1	2.9705e+06		0.05
A9	46	10.1889E+050.0000E+00	10.1889E+050.0000E+00	0.1889E+05	0.27	1	0	1	0.77835	725.9	0.0048658	0.995134	2.86767e+06		0.05
A9	47	10.2287E+050.0000E+00	10.2287E+050.0000E+00	0.2287E+05	0.27	1	0	1	0.5	725.78	0.0050359	0.994964	2.22952e+06		0.05
A9	48	10.2768E+050.0000E+00	10.2768E+050.0000E+00	0.2768E+05	0.27	1	0	1	0.4714	725.51	0.005036	0.994964	2.54314e+06		0.05
A9	49	10.3350E+050.0000E+00	10.3350E+050.0000E+00	0.3350E+05	0.27	1	0	1	0.45714	725.19	0.0050347	0.994965	2.98344e+06		0.05
A9	50	10.4055E+050.0000E+00	10.4055E+050.0000E+00	0.4055E+05	0.27	1	0	1	0.44613	724.84	0.0050334	0.994967	3.52263e+06		0.05
A9	51	10.4907E+050.0000E+00	10.4907E+050.0000E+00	0.4907E+05	0.27	1	0	1	0.43632	724.47	0.0050319	0.994968	4.16691e+06		0.05
A9	52	10.5937E+050.0000E+00	10.5937E+050.0000E+00	0.5937E+05	0.27	1	0	1	0.42696	724.07	0.0050304	0.99497	4.9307e+06		0.05
A9	53	10.7183E+050.0000E+00	10.7183E+050.0000E+00	0.7183E+05	0.27	1	0	1	0.41773	723.64	0.0050287	0.994971	5.83309e+06		0.05
A9	54	10.8691E+050.0000E+00	10.8691E+050.0000E+00	0.8691E+05	0.27	1	0	1	0.40844	723.19	0.005027	0.994973	6.89645e+06		0.05
A9	55	10.1051E+060.0000E+00	10.1051E+060.0000E+00	0.1051E+06	0.27	1	0	1	0.39899	722.71	0.0050251	0.994975	8.1415e+06		0.05
A9	56	10.1272E+060.0000E+00	10.1272E+060.0000E+00	0.1272E+06	0.27	1	0	1	0.38932	722.18	0.0050231	0.994977	9.60763e+06		0.05
A9	57	10.1539E+060.0000E+00	10.1539E+060.0000E+00	0.1539E+06	0.27	1	0	1	0.37937	721.62	0.0050209	0.994979	1.13185e+07		0.05
A9	58	10.1861E+060.0000E+00	10.1861E+060.0000E+00	0.1861E+06	0.27	1	0	1	0.3691	721.02	0.0050186	0.994981	1.3305e+07		0.05
A9	59	10.2251E+060.0000E+00	10.2251E+060.0000E+00	0.2251E+06	0.27	1	0	1	0.35846	720.37	0.0050162	0.994984	1.56153e+07		0.05
A9	60	10.2723E+060.0000E+00	10.2723E+060.0000E+00	0.2723E+06	0.27	1	0	1	0.3474	719.69	0.0050135	0.994986	1.82896e+07		0.05
A9	61	10.3293E+060.0000E+00	10.3293E+060.0000E+00	0.3293E+06	0.27	1	0	1	0.33584	718.95	0.0050107	0.994989	2.13602e+07		0.05
A9	62	10.3983E+060.0000E+00	10.3983E+060.0000E+00	0.3983E+06	0.27	1	0	1	0.32368	718.17	0.0050077	0.994992	2.48735e+07		0.05
A9	63	10.4817E+060.0000E+00	10.4817E+060.0000E+00	0.4817E+06	0.27	1	0	1	0.31074	717.32	0.0050044	0.994996	2.88451e+07		0.05
A9	64	10.5826E+060.0000E+00	10.5826E+060.0000E+00	0.5826E+06	0.27	1	0	1	0.29669	716.4	0.0050009	0.994999	3.32671e+07		0.05
A9	65	10.7046E+060.0000E+00	10.7046E+060.0000E+00	0.7046E+06	0.27	1	0	1	0.28088	715.42	0.0049972	0.995003	3.80376e+07		0.05
A9	66	10.8521E+060.0000E+00	10.8521E+060.0000E+00	0.8521E+06	0.27	1	0	1	0.26215	714.39	0.0049932	0.995007	4.28712e+07		0.05
A9	67	10.1030E+070.0000E+00	10.1030E+070.0000E+00	0.1030E+07	0.27	1	0	1	0.23887	713.3	0.004989	0.995011	4.71479e+07		0.05
A9	68	10.1246E+070.0000E+00	10.1246E+070.0000E+00	0.1246E+07	0.27	1	0	1	0.20993	712.15	0.0049845	0.995016	5.00446e+07		0.05
A9	69	10.1507E+070.0000E+00	10.1507E+070.0000E+00	0.1507E+07	0.27	1	0	1	0.17867	710.9	0.0049798	0.99502	5.14244e+07		0.05
A9	70	10.1822E+070.0000E+00	10.1822E+070.0000E+00	0.1822E+07	0.27	1	0	1	0.16011	709.54	0.0049745	0.995026	5.56086e+07		0.05
A9	71	10.2204E+070.0000E+00	10.2204E+070.0000E+00	0.2204E+07	0.27	1	0	1	0.19402	708.1	0.0049689	0.995031	8.13492e+07		0.05
A9	72	10.2665E+070.0000E+00	10.2665E+070.0000E+00	0.2665E+07	0.27	1	0	1	0.22465	706.69	0.0049634	0.995037	1.13667e+08		0.05
A9	73	10.3222E+070.0000E+00	10.3222E+070.0000E+00	0.3222E+07	0.27	1	0	1	0.2148	705.23	0.0049578	0.995042	1.31128e+08		0.05
A9	74	10.3896E+070.0000E+00	10.3896E+070.0000E+00	0.3896E+07	0.27	1	0	1	0.13848	703.76	0.004952	0.995048	1.02009e+08		0.05
A9	75	10.4711E+070.0000E+00	10.4711E+070.0000E+00	0.4711E+07	0.27	1	0	1	1.7717e-05	701.79	0.0049443	0.995056	15737		0.05
A9	76	10.5697E+070.0000E+00	10.5697E+070.0000E+00	0.5697E+07	0.27	1	0	1	0	0	1	0	0		0.05
A9	77	10.6889E+070.0000E+00	10.6889E+070.0000E+00	0.6889E+07	0.27	1	0	1	0	0	1	0	0		0.05
A9	78	10.8330E+070.0000E+00	10.8330E+070.0000E+00	0.8330E+07	0.27	1	0	1	0	0	1	0	0		0.05
A9	79	10.1007E+080.0000E+00	10.1007E+080.0000E+00	0.1007E+08	0.27	1	0	1	0	0	1	0	0		0.05
A9	80	10.1218E+080.0000E+00	10.1218E+080.0000E+00	0.1218E+08	0.27	1	0	1	0	0	1	0	0		0.05
A9	81	10.1473E+080.0000E+00	10.1473E+080.0000E+00	0.1473E+08	0.27	1	0	1	0	0	1	0	0		0.05
A9	82	10.1781E+080.0000E+00	10.1781E+080.0000E+00	0.1781E+08	0.27	1	0	1	0	0	1	0	0		0.05
A9	83	10.2153E+080.0000E+00	10.2153E+080.0000E+00	0.2153E+08	0.27	1	0	1	0	0	1	0	0		0.05
A9	84	10.2603E+080.0000E+00	10.2603E+080.0000E+00	0.2603E+08	0.27	1	0	1	0	0	1	0	0		0.05
A9	85	10.3148E+080.0000E+00	10.3148E+080.0000E+00	0.3148E+08	0.27	1	0	1	0	0	1	0	0		0.05
A9	86	10.3806E+080.0000E+00	10.3806E+080.0000E+00	0.3806E+08	0.27	1	0	1	0	0	1	0	0		0.05
A9	87	10.4602E+080.0000E+00	10.4602E+080.0000E+00	0.4602E+08	0.27	1	0	1	0	0	1	0	0		0.05
A9	88	10.5565E+080.0000E+00	10.5565E+080.0000E+00	0.5565E+08	0.27	1	0	1	0	0	1	0	0		0.05
A9	89	10.6728E+080.0000E+00	10.6728E+080.0000E+00	0.6728E+08	0.27	1	0	1	0	0	1	0	0		0.05
A9	90	10.8136E+080.0000E+00	10.8136E+080.0000E+00	0.8136E+08	0.27	1	0	1	0	0	1	0	0		0.05
A9	91	10.9837E+080.0000E+00	10.9837E+080.0000E+00	0.9837E+08	0.27	1	0	1	0	0	1	0	0		0.05
A9	92	10.1189E+090.0000E+00	10.1189E+090.0000E+00	0.1189E+09	0.27	1	0	1	0	0	1	0	0		0.05
A9	93	10.1438E+090.0000E+00	10.1438E+090.0000E+00	0.1438E+09	0.27	1	0	1	0	0	1	0	0		0.05
A9	94	10.1739E+090.0000E+00	10.1739E+090.0000E+00	0.1739E+09	0.27	1	0	1	0	0	1	0	0		0.05
A9	95	10.2103E+090.0000E+00	10.2103E+090.0000E+00	0.2103E+09	0.27	1	0	1	0	0	1	0	0		0.05
A9	96	10.2542E+090.0000E+00	10.2542E+090.0000E+00	0.2542E+09	0.27	1	0	1	0	0	1	0	0		0.05
A9	97	10.3074E+090.0000E+00	10.3074E+090.0000E+00	0.3074E+09	0.27	1	0	1	0	0	1	0	0		0.05
A9	98	10.3717E+090.0000E+00	10.3717E+090.0000E+00	0.3717E+09	0.27	1	0	1	0	0	1	0	0		0.05
A9	99	10.4494E+090.0000E+00	10.4494E+090.0000E+00	0.4494E+09	0.27	1	0	1	0	0	1	0	0		0.05
A91	0	10.5434E+090.0000E+00	10.5434E+090.0000E+00	0.5434E+09	0.27	1	0	1	0	0	1	0	0		0.05
AA	1	10.1767E+000.1767E-01	10.1767E+000.1767E-01	0.1767E+00	0.27	1	0.023974	0.976026	0.97603	732.43	0	1	33.2883		0.05
AA	2	10.6023E+000.6023E-01	10.6023E+000.6023E-01	0.6023E+00	0.27	1	0.017131	0.982869	0.98287	731.24	0	1	114.876		0.05
AA	3	10.1156E+010.1156E+00	10.1156E+010.1156E+00	0.1156E+01	0.27	1	0.016046	0.983954	0.98395	730.62	0	1	220.781		0.05
AA	4	10.1867E+010.1867E+00	10.1867E+010.1867E+00	0.1867E+01	0.27	1	0.015503	0.984497	0.9845	730.18	0	1	356.753		0.05
AA	5	10.2774E+010.2774E+00	10.2774E+010.2774E+00	0.2774E+01	0.27	1	0.015198	0.984802	0.9848	729.84	0	1	530.145		0.05
AA	6	10.3922E+010.3922E+00	10.3922E+010.3922E+00	0.3922E+01	0.27	1	0.015036	0.984964	0.98496	729.55	0	1	749.489		0.05
AA	7	10.5367E+010.5367E+00	10.5367E+010.5367E+00	0.5367E+01	0.27	1	0.014891	0.985109	0.98511	729.3	0	1	1025.58		0.05
AA	8	10.7177E+010.7177E+00	10.7177E+010.7177E+00	0.7177E+01	0.27	1	0.014785	0.985215	0.98522	729.07	0	1	1371.32		0.05
AA	9	10.9433E+010.9433E+00	10.9433E+010.9433E+00	0.9433E+01	0.27	1	0.014648	0.985352	0.98535	728.86	0	1	1802.35		0.05
AA	10	10.1224E+020.1224E+01	10.1224E+020.1224E+01	0.1224E+02	0.27	1	0.01471	0.98529	0.98529	728.67	0	1	2337.78		0.05
AA	11	10.1571E+020.1571E+01	10.1571E+020.1571E+01	0.1571E+02	0.27	1	0.014599	0.985401	0.9854	728.49	0	1	3000.47		0.05
AA	12	10.2000E+020.2000E+01	10.2000E+020.2000E+01	0.2000E+02	0.27	1	0.014698	0.985302	0.9853	728.32	0	1	3818.16		0.05
AA	13	10.2528E+020.2528E+01	10.2528E+020.2528E+01	0.2528E+02	0.27	1	0.014488	0.985512	0.98551	728.15	0	1	4827.08		0.05
AA	14	10.3178E+020.3178E+01	10.3178E+020.3178E+01	0.3178E+02	0.27	1	0.01436	0.98564	0.98564	728	0	1	6068.56		0.05
AA	15	10.3976E+020.3976E+01	10.3976E+020.3976E+01	0.3976E+02	0.27	1	0.014561	0.985439	0.98544	727.85	0	1	7587.73		0.05
AA	16	10.4955E+020.4955E+01	10.4955E+020.4955E+01	0.4955E+02	0.27	1	0.014508	0.985492	0.98549	727.7	0	1	9455.08		0.05
AA	17	10.6152E+020.6152E+01	10.6152E+020.6152E+01	0.6152E+02	0.27	1	0.014511	0.985489	0.98549	727.56	0	1	11736.9		0.05
AA	18	10.7616E+020.7616E+01	10.7616E+020.7616E+01	0.7616E+02	0.27	1	0.013421	0.986579	0.98658	727.42	0	1	14559.3		0.05
AA	19	10.9404E+020.9404E+01	10.9404E+020.9404E+01	0.9404E+02	0.27	1	0.015175	0.984825	0.98483	727.29	0	1	17910.4		0.05
AA	20	10.1159E+030.1159E+02	10.1159E+030.1159E+02	0.1159E+03	0.27	1	0.01452	0.98548	0.98548	727.15	0	1	22098.7		0.05
AA	21	10.1424E+030.1424E+02	10.1424E+030.1424E+02	0.1424E+03	0.27	1	0.014327	0.985673	0.98567	727.02	0	1	27157.2		0.05
AA	22	10.1748E+030.1748E+02	10.1748E+030.1748E+02	0.1748E+03	0.27	1	0.014435	0.985565	0.98556	726.9	0	1	33323.3		0.05
AA	23	10.2142E+030.2142E+02	10.2142E+030.2142E+02	0.2142E+03	0.27	1	0.014406	0.985594	0.98559	726.77	0	1	40829.5		0.05
AA	24	10.2622E+030.2622E+02	10.2622E+030.2622E+02	0.2622E+03	0.27	1	0.014408	0.985592	0.98559	726.65	0	1	49970.7		0.05
AA	25	10.3204E+030.3204E+02	10.3204E+030.3204E+02	0.3204E+03	0.27	1	0.013466	0.986534	0.98653	726.52	0	1	61168.3		0.05
AA	26	10.3912E+030.3912E+02	10.3912E+030.3912E+02	0.3912E+03	0.27	1	0.015271	0.984729	0.98473	726.4	0	1	74399.9		0.05
AA	27	10.4772E+030.4772E+02	10.4772E+030.4772E+02	0.4772E+03	0.27	1	0.014325	0.985675	0.98567	726.28	0	1	90914.6		0.05
AA	28	10.5816E+030.5816E+02	10.5816E+030.5816E+02	0.5816E+03	0.27	1	0.014298	0.985702	0.9857	726.16	0	1	110793		0.05
AA	29	10.7082E+030.7082E+02	10.7082E+030.7082E+02	0.7082E+03	0.27	1	0.014408	0.985592	0.98559	726.04	0	1	134857		0.05
AA	30	10.8619E+030.8619E+02	10.8619E+030.8619E+02	0.8619E+03	0.27	1	0.014407	0.985593	0.98559	725.92	0	1	164098		0.05
AA	31	10.1048E+040.1048E+03	10.1048E+040.1048E+03	0.1048E+04	0.27	1	0.01452	0.98548	0.98548	725.8	0	1	199452		0.05
AA	32	10.1274E+040.1274E+03	10.1274E+040.1274E+03	0.1274E+04	0.27	1	0.014262	0.985738	0.98574	725.69	0	1	242554		0.05
AA	33	10.1548E+040.1548E+03	10.1548E+040.1548E+03	0.1548E+04	0.27	1	0.014406	0.985594	0.98559	725.57	0	1	294583		0.05
AA	34	10.1880E+040.1880E+03	10.1880E+040.1880E+03	0.1880E+04	0.27	1	0.014178	0.985822	0.98582	725.46	0	1	357875		0.05
AA	35	10.2282E+040.2282E+03	10.2282E+040.2282E+03	0.2282E+04	0.27	1	0.014623	0.985377	0.98538	725.34	0	1	433938		0.05
AA	36	10.2768E+040.2768E+03	10.2768E+040.2768E+03	0.2768E+04	0.27	1	0.014091	0.985909	0.98591	725.23	0	1	526841		0.05
AA	37	10.3358E+040.3358E+03	10.3358E+040.3358E+03	0.3358E+04	0.27	1	0.014491	0.985509	0.98551	725.11	0	1	638513		0.05
AA	38	10.4072E+040.4072E+03	10.4072E+040.4072E+03	0.4072E+04	0.27	1	0.0146	0.9854	0.9854	725	0	1	773989		0.05
AA	39	10.4937E+040.4937E+03	10.4937E+040.4937E+03	0.4937E+04	0.27	1	0.014501	0.985499	0.9855	724.88	0	1	938439		0.05
AA	40	10.5983E+040.5983E+03	10.5983E+040.5983E+03	0.5983E+04	0.27	1	0.014392	0.985608	0.98561	724.76	0	1	1.13733e+06		0.05
AA	41	10.7250E+040.7250E+03	10.7250E+040.7250E+03	0.7250E+04	0.27	1	0.014459	0.985541	0.98554	724.65	0	1	1.37778e+06		0.05
AA	42	10.8784E+040.8784E+03	10.8784E+040.8784E+03	0.8784E+04	0.27	1	0.01461	0.98539	0.98539	724.53	0	1	1.66851e+06		0.05
AA	43	10.1064E+050.1064E+04	10.1064E+050.1064E+04	0.1064E+05	0.27	1	0.014482	0.985518	0.98552	724.41	0	1	2.02125e+06		0.05
AA	44	10.1289E+050.1289E+04	10.1289E+050.1289E+04	0.1289E+05	0.27	1	0.014608	0.985392	0.98539	724.3	0	1	2.44767e+06		0.05
AA	45	10.1560E+050.1560E+04	10.1560E+050.1560E+04	0.1560E+05	0.27	1	0.014383	0.985617	0.98562	724.18	8.5413e-09	1	2.96314e+06		0.05
AA	46	10.1889E+050.1889E+04	10.1889E+050.1889E+04	0.1889E+05	0.27	1	0	1	0.73618	724.07	0.0049772	0.995023	2.70516e+06		0.05
AA	47	10.2287E+050.2287E+04	10.2287E+050.2287E+04	0.2287E+05	0.27	1	0	1	0.48611	723.96	0.0050981	0.994902	2.16202e+06		0.05
AA	48	10.2768E+050.2768E+04	10.2768E+050.2768E+04	0.2768E+05	0.27	1	0	1	0.45475	723.69	0.0050978	0.994902	2.44701e+06		0.05
AA	49	10.3350E+050.3350E+04	10.3350E+050.3350E+04	0.3350E+05	0.27	1	0	1	0.43598	723.37	0.0050965	0.994904	2.83803e+06		0.05
AA	50	10.4055E+050.4055E+04	10.4055E+050.4055E+04	0.4055E+05	0.27	1	0	1	0.42023	723.02	0.0050952	0.994905	3.30958e+06		0.05
AA	51	10.4907E+050.4907E+04	10.4907E+050.4907E+04	0.4907E+05	0.27	1	0	1	0.4055	722.64	0.0050937	0.994906	3.86256e+06		0.05
AA	52	10.5937E+050.5937E+04	10.5937E+050.5937E+04	0.5937E+05	0.27	1	0	1	0.39102	722.24	0.0050921	0.994908	4.50396e+06		0.05
AA	53	10.7183E+050.7183E+04	10.7183E+050.7183E+04	0.7183E+05	0.27	1	0	1	0.37639	721.81	0.0050905	0.99491	5.24221e+06		0.05
AA	54	10.8691E+050.8691E+04	10.8691E+050.8691E+04	0.8691E+05	0.27	1	0	1	0.36139	721.36	0.0050887	0.994911	6.0862e+06		0.05
AA	55	10.1051E+060.1051E+05	10.1051E+060.1051E+05	0.1051E+06	0.27	1	0	1	0.34586	720.87	0.0050868	0.994913	7.03897e+06		0.05
AA	56	10.1272E+060.1272E+05	10.1272E+060.1272E+05	0.1272E+06	0.27	1	0	1	0.32969	720.36	0.0050848	0.994915	8.11507e+06		0.05
AA	57	10.1539E+060.1539E+05	10.1539E+060.1539E+05	0.1539E+06	0.27	1	0	1	0.3128	719.8	0.0050827	0.994917	9.30825e+06		0.05
AA	58	10.1861E+060.1861E+05	10.1861E+060.1861E+05	0.1861E+06	0.27	1	0	1	0.29512	719.2	0.0050804	0.99492	1.06108e+07		0.05
AA	59	10.2251E+060.2251E+05	10.2251E+060.2251E+05	0.2251E+06	0.27	1	0	1	0.2766	718.55	0.0050779	0.994922	1.20181e+07		0.05
AA	60	10.2723E+060.2723E+05	10.2723E+060.2723E+05	0.2723E+06	0.27	1	0	1	0.25718	717.86	0.0050753	0.994925	1.35045e+07		0.05
AA	61	10.3293E+060.3293E+05	10.3293E+060.3293E+05	0.3293E+06	0.27	1	0	1	0.23684	717.13	0.0050724	0.994928	1.50245e+07		0.05
AA	62	10.3983E+060.3983E+05	10.3983E+060.3983E+05	0.3983E+06	0.27	1	0	1	0.21556	716.34	0.0050694	0.994931	1.65217e+07		0.05
AA	63	10.4817E+060.4817E+05	10.4817E+060.4817E+05	0.4817E+06	0.27	1	0	1	0.1934	715.51	0.0050662	0.994934	1.79063e+07		0.05
AA	64	10.5826E+060.5826E+05	10.5826E+060.5826E+05	0.5826E+06	0.27	1	0	1	0.17054	714.62	0.0050627	0.994937	1.90735e+07		0.05
AA	65	10.7046E+060.7046E+05	10.7046E+060.7046E+05	0.7046E+06	0.27	1	0	1	0.1474	713.67	0.0050591	0.994941	1.99113e+07		0.05
AA	66	10.8521E+060.8521E+05	10.8521E+060.8521E+05	0.8521E+06	0.27	1	0	1	0.12484	712.67	0.0050552	0.994945	2.03655e+07		0.05
AA	67	10.1030E+070.1030E+06	10.1030E+070.1030E+06	0.1030E+07	0.27	1	0	1	0.10417	711.62	0.0050511	0.994949	2.05113e+07		0.05
AA	68	10.1246E+070.1246E+06	10.1246E+070.1246E+06	0.1246E+07	0.27	1	0	1	0.08732	710.51	0.0050468	0.994953	2.07667e+07		0.05
AA	69	10.1507E+070.1507E+06	10.1507E+070.1507E+06	0.1507E+07	0.27	1	0	1	0.076343	709.31	0.0050421	0.994958	2.19223e+07		0.05
AA	70	10.1822E+070.1822E+06	10.1822E+070.1822E+06	0.1822E+07	0.27	1	0	1	0.062803	707.94	0.0050368	0.994963	2.17619e+07		0.05
AA	71	10.2204E+070.2204E+06	10.2204E+070.2204E+06	0.2204E+07	0.27	1	0	1	0.028096	706.35	0.0050306	0.994969	1.17503e+07		0.05
AA	72	10.2665E+070.2665E+06	10.2665E+070.2665E+06	0.2665E+07	0.27	1	0	1	0.0074337	704.83	0.0050247	0.994975	3.75113e+06		0.05
AA	73	10.3222E+070.3222E+06	10.3222E+070.3222E+06	0.3222E+07	0.27	1	0	1	0	0	1	0	0		0.05
AA	74	10.3896E+070.3896E+06	10.3896E+070.3896E+06	0.3896E+07	0.27	1	0	1	0	0	1	0	0		0.05
AA	75	10.4711E+070.4711E+06	10.4711E+070.4711E+06	0.4711E+07	0.27	1	0	1	0	0	1	0	0		0.05
AA	76	10.5697E+070.5697E+06	10.5697E+070.5697E+06	0.5697E+07	0.27	1	0	1	0	0	1	0	0		0.05
AA	77	10.6889E+070.6889E+06	10.6889E+070.6889E+06	0.6889E+07	0.27	1	0	1	0	0	1	0	0		0.05
AA	78	10.8330E+070.8330E+06	10.8330E+070.8330E+06	0.8330E+07	0.27	1	0	1	0	0	1	0	0		0.05
AA	79	10.1007E+080.1007E+07	10.1007E+080.1007E+07	0.1007E+08	0.27	1	0	1	0	0	1	0	0		0.05
AA	80	10.1218E+080.1218E+07	10.1218E+080.1218E+07	0.1218E+08	0.27	1	0	1	0	0	1	0	0		0.05
AA	81	10.1473E+080.1473E+07	10.1473E+080.1473E+07	0.1473E+08	0.27	1	0	1	0	0	1	0	0		0.05
AA	82	10.1781E+080.1781E+07	10.1781E+080.1781E+07	0.1781E+08	0.27	1	0	1	0	0	1	0	0		0.05
AA	83	10.2153E+080.2153E+07	10.2153E+080.2153E+07	0.2153E+08	0.27	1	0	1	0	0	1	0	0		0.05
AA	84	10.2603E+080.2603E+07	10.2603E+080.2603E+07	0.2603E+08	0.27	1	0	1	0	0	1	0	0		0.05
AA	85	10.3148E+080.3148E+07	10.3148E+080.3148E+07	0.3148E+08	0.27	1	0	1	0	0	1	0	0		0.05
AA	86	10.3806E+080.3806E+07	10.3806E+080.3806E+07	0.3806E+08	0.27	1	0	1	0	0	1	0	0		0.05
AA	87	10.4602E+080.4602E+07	10.4602E+080.4602E+07	0.4602E+08	0.27	1	0	1	0	0	1	0	0		0.05
AA	88	10.5565E+080.5565E+07	10.5565E+080.5565E+07	0.5565E+08	0.27	1	0	1	0	0	1	0	0		0.05
AA	89	10.6728E+080.6728E+07	10.6728E+080.6728E+07	0.6728E+08	0.27	1	0	1	0	0	1	0	0		0.05
AA	90	10.8136E+080.8136E+07	10.8136E+080.8136E+07	0.8136E+08	0.27	1	0	1	0	0	1	0	0		0.05
AA	91	10.9837E+080.9837E+07	10.9837E+080.9837E+07	0.9837E+08	0.27	1	0	1	0	0	1	0	0		0.05
AA	92	10.1189E+090.1189E+08	10.1189E+090.1189E+08	0.1189E+09	0.27	1	0	1	0	0	1	0	0		0.05
AA	93	10.1438E+090.1438E+08	10.1438E+090.1438E+08	0.1438E+09	0.27	1	0	1	0	0	1	0	0		0.05
AA	94	10.1739E+090.1739E+08	10.1739E+090.1739E+08	0.1739E+09	0.27	1	0	1	0	0	1	0	0		0.05
AA	95	10.2103E+090.2103E+08	10.2103E+090.2103E+08	0.2103E+09	0.27	1	0	1	0	0	1	0	0		0.05
AA	96	10.2542E+090.2542E+08	10.2542E+090.2542E+08	0.2542E+09	0.27	1	0	1	0	0	1	0	0		0.05
AA	97	10.3074E+090.3074E+08	10.3074E+090.3074E+08	0.3074E+09	0.27	1	0	1	0	0	1	0	0		0.05
AA	98	10.3717E+090.3717E+08	10.3717E+090.3717E+08	0.3717E+09	0.27	1	0	1	0	0	1	0	0		0.05
AA	99	10.4494E+090.4494E+08	10.4494E+090.4494E+08	0.4494E+09	0.27	1	0	1	0	0	1	0	0		0.05
AA1	0	10.5434E+090.5434E+08	10.5434E+090.5434E+08	0.5434E+09	0.27	1	0	1	0	0	1	0	0		0.05
