# Supplementary material for: CO2 geological storage site selection and long-term potential assessment framework based on TOUGH2/ECO2N
Source: PLoS One. 2025 Apr 24;20(4):e0321715. doi: 10.1371/journal.pone.0321715 (PMC12021137; doi:10.1371/journal.pone.0321715)
Supplement: S1 File — (ZIP) [file pone.0321715.s001.zip › suanliang/2/液相/1000a.xlsx]

## Sheet: Sheet1
体积				MID提取中间几位（体积）	孔隙度φ		SS	1-SS	SG	1-SG	DL	XCO2aq	溶解	溶解co2量
A1	1	10.1767E+000.1767E-01	10.1767E+000.1767E-01	0.1767E+00	0.27	1	0.023955	0.976045	0.46465	0.53535	1191.97	0.01435	0.426408	7.15368e+09
A1	2	10.6023E+000.6023E-01	10.6023E+000.6023E-01	0.6023E+00	0.27	1	0.017231	0.982769	0.46785	0.53215	1191.97	0.01435	1.45472
A1	3	10.1156E+010.1156E+00	10.1156E+010.1156E+00	0.1156E+01	0.27	1	0.015145	0.984855	0.46884	0.53116	1191.97	0.01435	2.79278
A1	4	10.1867E+010.1867E+00	10.1867E+010.1867E+00	0.1867E+01	0.27	1	0.013065	0.986935	0.46982	0.53018	1191.97	0.01435	4.51167
A1	5	10.2774E+010.2774E+00	10.2774E+010.2774E+00	0.2774E+01	0.27	1	0.011339	0.988661	0.47062	0.52938	1191.97	0.01435	6.70506
A1	6	10.3922E+010.3922E+00	10.3922E+010.3922E+00	0.3922E+01	0.27	1	0.010385	0.989615	0.47105	0.52895	1191.97	0.01435	9.48133
A1	7	10.5367E+010.5367E+00	10.5367E+010.5367E+00	0.5367E+01	0.27	1	0.0098253	0.990175	0.47128	0.52872	1191.97	0.01435	12.9763
A1	8	10.7177E+010.7177E+00	10.7177E+010.7177E+00	0.7177E+01	0.27	1	0.0094419	0.990558	0.47142	0.52858	1191.97	0.01435	17.3546
A1	9	10.9433E+010.9433E+00	10.9433E+010.9433E+00	0.9433E+01	0.27	1	0.0093641	0.990636	0.4714	0.5286	1191.97	0.01435	22.8125
A1	10	10.1224E+020.1224E+01	10.1224E+020.1224E+01	0.1224E+02	0.27	1	0.0095816	0.990418	0.47122	0.52878	1191.97	0.01435	29.6044
A1	11	10.1571E+020.1571E+01	10.1571E+020.1571E+01	0.1571E+02	0.27	1	0.0086805	0.99132	0.47154	0.52846	1191.97	0.01435	38.0087
A1	12	10.2000E+020.2000E+01	10.2000E+020.2000E+01	0.2000E+02	0.27	1	0.0072663	0.992734	0.47209	0.52791	1191.97	0.01435	48.4065
A1	13	10.2528E+020.2528E+01	10.2528E+020.2528E+01	0.2528E+02	0.27	1	0.0042162	0.995784	0.47338	0.52662	1191.97	0.01435	61.2238
A1	14	10.3178E+020.3178E+01	10.3178E+020.3178E+01	0.3178E+02	0.27	1	0	1	0.47519	0.52481	1179.98	0.015287	81.23
A1	15	10.3976E+020.3976E+01	10.3976E+020.3976E+01	0.3976E+02	0.27	1	0	1	0.47497	0.52503	1155.06	0.01757	114.385
A1	16	10.4955E+020.4955E+01	10.4955E+020.4955E+01	0.4955E+02	0.27	1	0	1	0.47474	0.52526	1121.02	0.02157	169.92
A1	17	10.6152E+020.6152E+01	10.6152E+020.6152E+01	0.6152E+02	0.27	1	0	1	0.47451	0.52549	1078.85	0.028372	267.175
A1	18	10.7616E+020.7616E+01	10.7616E+020.7616E+01	0.7616E+02	0.27	1	0	1	0.47428	0.52572	1041.76	0.036654	412.795
A1	19	10.9404E+020.9404E+01	10.9404E+020.9404E+01	0.9404E+02	0.27	1	0	1	0.47551	0.52449	1051.61	0.034201	478.969
A1	20	10.1159E+030.1159E+02	10.1159E+030.1159E+02	0.1159E+03	0.27	1	0	1	0.47677	0.52323	1079.97	0.028159	497.931
A1	21	10.1424E+030.1424E+02	10.1424E+030.1424E+02	0.1424E+03	0.27	1	0	1	0.47809	0.52191	1121.32	0.02153	484.443
A1	22	10.1748E+030.1748E+02	10.1748E+030.1748E+02	0.1748E+03	0.27	1	0	1	0.47953	0.52047	1155.29	0.017547	497.96
A1	23	10.2142E+030.2142E+02	10.2142E+030.2142E+02	0.2142E+03	0.27	1	0	1	0.481	0.519	1142.38	0.01893	649.1
A1	24	10.2622E+030.2622E+02	10.2622E+030.2622E+02	0.2622E+03	0.27	1	0	1	0.48218	0.51782	1154.91	0.017585	744.502
A1	25	10.3204E+030.3204E+02	10.3204E+030.3204E+02	0.3204E+03	0.27	1	0	1	0.48314	0.51686	1171.16	0.01604	839.943
A1	26	10.3912E+030.3912E+02	10.3912E+030.3912E+02	0.3912E+03	0.27	1	0	1	0.48374	0.51626	1167.49	0.01637	1042.16
A1	27	10.4772E+030.4772E+02	10.4772E+030.4772E+02	0.4772E+03	0.27	1	0	1	0.48382	0.51618	1094.33	0.025597	1862.96
A1	28	10.5816E+030.5816E+02	10.5816E+030.5816E+02	0.5816E+03	0.27	1	0	1	0.48352	0.51648	1160.46	0.017034	1603.2
A1	29	10.7082E+030.7082E+02	10.7082E+030.7082E+02	0.7082E+03	0.27	1	0	1	0.48256	0.51744	1153.59	0.01772	2022.53
A1	30	10.8619E+030.8619E+02	10.8619E+030.8619E+02	0.8619E+03	0.27	1	0	1	0.48091	0.51909	1142.43	0.018923	2611.46
A1	31	10.1048E+040.1048E+03	10.1048E+040.1048E+03	0.1048E+04	0.27	1	0	1	0.47909	0.52091	1063.65	0.031463	4932.72
A1	32	10.1274E+040.1274E+03	10.1274E+040.1274E+03	0.1274E+04	0.27	1	0	1	0.4839	0.5161	1125.11	0.021028	4200.1
A1	33	10.1548E+040.1548E+03	10.1548E+040.1548E+03	0.1548E+04	0.27	1	0	1	0.48941	0.51059	1143.28	0.018828	4593.71
A1	34	10.1880E+040.1880E+03	10.1880E+040.1880E+03	0.1880E+04	0.27	1	0	1	0.49448	0.50552	1155.37	0.017538	5199.49
A1	35	10.2282E+040.2282E+03	10.2282E+040.2282E+03	0.2282E+04	0.27	1	0	1	0.49838	0.50162	1135.92	0.019679	6908.84
A1	36	10.2768E+040.2768E+03	10.2768E+040.2768E+03	0.2768E+04	0.27	1	0	1	0.50039	0.49961	1147.36	0.018378	7873.34
A1	37	10.3358E+040.3358E+03	10.3358E+040.3358E+03	0.3358E+04	0.27	1	0	1	0.50021	0.49979	1125.43	0.020986	10702.4
A1	38	10.4072E+040.4072E+03	10.4072E+040.4072E+03	0.4072E+04	0.27	1	0	1	0.49797	0.50203	1139.63	0.019244	12104.9
A1	39	10.4937E+040.4937E+03	10.4937E+040.4937E+03	0.4937E+04	0.27	1	0	1	0.49383	0.50617	1106.12	0.02371	17695.3
A1	40	10.5983E+040.5983E+03	10.5983E+040.5983E+03	0.5983E+04	0.27	1	0	1	0.49819	0.50181	1136.15	0.019652	18099.4
A1	41	10.7250E+040.7250E+03	10.7250E+040.7250E+03	0.7250E+04	0.27	1	0	1	0.49975	0.50025	1124.36	0.021126	23260.1
A1	42	10.8784E+040.8784E+03	10.8784E+040.8784E+03	0.8784E+04	0.27	1	0	1	0.49783	0.50217	1123.93	0.021183	28355.3
A1	43	10.1064E+050.1064E+04	10.1064E+050.1064E+04	0.1064E+05	0.27	1	0	1	0.49218	0.50782	1122.83	0.021328	34936.5
A1	44	10.1289E+050.1289E+04	10.1289E+050.1289E+04	0.1289E+05	0.27	1	0	1	0.48292	0.51708	1115.48	0.022334	44833.5
A1	45	10.1560E+050.1560E+04	10.1560E+050.1560E+04	0.1560E+05	0.27	1	0	1	0.47149	0.52851	1078.88	0.028367	68128.4
A1	46	10.1889E+050.1889E+04	10.1889E+050.1889E+04	0.1889E+05	0.27	1	0	1	0.45971	0.54029	1035.81	0.038236	109138
A1	47	10.2287E+050.2287E+04	10.2287E+050.2287E+04	0.2287E+05	0.27	1	0	1	0.45828	0.54172	1033.79	0.038791	134143
A1	48	10.2768E+050.2768E+04	10.2768E+050.2768E+04	0.2768E+05	0.27	1	0	1	0.45795	0.54205	1033.76	0.038799	162484
A1	49	10.3350E+050.3350E+04	10.3350E+050.3350E+04	0.3350E+05	0.27	1	0	1	0.45766	0.54234	1033.77	0.038797	196744
A1	50	10.4055E+050.4055E+04	10.4055E+050.4055E+04	0.4055E+05	0.27	1	0	1	0.45738	0.54262	1033.77	0.038795	238259
A1	51	10.4907E+050.4907E+04	10.4907E+050.4907E+04	0.4907E+05	0.27	1	0	1	0.45711	0.54289	1033.78	0.038793	288452
A1	52	10.5937E+050.5937E+04	10.5937E+050.5937E+04	0.5937E+05	0.27	1	0	1	0.45684	0.54316	1033.79	0.038791	349158
A1	53	10.7183E+050.7183E+04	10.7183E+050.7183E+04	0.7183E+05	0.27	1	0	1	0.45657	0.54343	1033.79	0.038789	422624
A1	54	10.8691E+050.8691E+04	10.8691E+050.8691E+04	0.8691E+05	0.27	1	0	1	0.4563	0.5437	1033.8	0.038788	511596
A1	55	10.1051E+060.1051E+05	10.1051E+060.1051E+05	0.1051E+06	0.27	1	0	1	0.45603	0.54397	1033.8	0.038787	618962
A1	56	10.1272E+060.1272E+05	10.1272E+060.1272E+05	0.1272E+06	0.27	1	0	1	0.45576	0.54424	1033.81	0.038785	749456
A1	57	10.1539E+060.1539E+05	10.1539E+060.1539E+05	0.1539E+06	0.27	1	0	1	0.4555	0.5445	1033.81	0.038784	907180
A1	58	10.1861E+060.1861E+05	10.1861E+060.1861E+05	0.1861E+06	0.27	1	0	1	0.45524	0.54476	1033.81	0.038783	1.09748e+06
A1	59	10.2251E+060.2251E+05	10.2251E+060.2251E+05	0.2251E+06	0.27	1	0	1	0.45499	0.54501	1033.82	0.038782	1.32806e+06
A1	60	10.2723E+060.2723E+05	10.2723E+060.2723E+05	0.2723E+06	0.27	1	0	1	0.45475	0.54525	1033.82	0.038782	1.60725e+06
A1	61	10.3293E+060.3293E+05	10.3293E+060.3293E+05	0.3293E+06	0.27	1	0	1	0.4545	0.5455	1033.82	0.038781	1.94453e+06
A1	62	10.3983E+060.3983E+05	10.3983E+060.3983E+05	0.3983E+06	0.27	1	0	1	0.45424	0.54576	1033.83	0.03878	2.35306e+06
A1	63	10.4817E+060.4817E+05	10.4817E+060.4817E+05	0.4817E+06	0.27	1	0	1	0.45394	0.54606	1033.83	0.038779	2.84726e+06
A1	64	10.5826E+060.5826E+05	10.5826E+060.5826E+05	0.5826E+06	0.27	1	0	1	0.45358	0.54642	1033.83	0.038779	3.44593e+06
A1	65	10.7046E+060.7046E+05	10.7046E+060.7046E+05	0.7046E+06	0.27	1	0	1	0.45314	0.54686	1033.83	0.038778	4.17078e+06
A1	66	10.8521E+060.8521E+05	10.8521E+060.8521E+05	0.8521E+06	0.27	1	0	1	0.45262	0.54738	1033.84	0.038777	5.0486e+06
A1	67	10.1030E+070.1030E+06	10.1030E+070.1030E+06	0.1030E+07	0.27	1	0	1	0.45198	0.54802	1033.84	0.038777	6.10977e+06
A1	68	10.1246E+070.1246E+06	10.1246E+070.1246E+06	0.1246E+07	0.27	1	0	1	0.45121	0.54879	1033.84	0.038776	7.40124e+06
A1	69	10.1507E+070.1507E+06	10.1507E+070.1507E+06	0.1507E+07	0.27	1	0	1	0.45027	0.54973	1033.84	0.038776	8.96691e+06
A1	70	10.1822E+070.1822E+06	10.1822E+070.1822E+06	0.1822E+07	0.27	1	0	1	0.44912	0.55088	1033.84	0.038775	1.08636e+07
A1	71	10.2204E+070.2204E+06	10.2204E+070.2204E+06	0.2204E+07	0.27	1	0	1	0.44768	0.55232	1033.85	0.038775	1.31758e+07
A1	72	10.2665E+070.2665E+06	10.2665E+070.2665E+06	0.2665E+07	0.27	1	0	1	0.44603	0.55397	1033.85	0.038774	1.59788e+07
A1	73	10.3222E+070.3222E+06	10.3222E+070.3222E+06	0.3222E+07	0.27	1	0	1	0.44408	0.55592	1033.85	0.038774	1.93865e+07
A1	74	10.3896E+070.3896E+06	10.3896E+070.3896E+06	0.3896E+07	0.27	1	0	1	0.44134	0.55866	1033.85	0.038774	2.35575e+07
A1	75	10.4711E+070.4711E+06	10.4711E+070.4711E+06	0.4711E+07	0.27	1	0	1	0.43822	0.56178	1033.85	0.038773	2.86438e+07
A1	76	10.5697E+070.5697E+06	10.5697E+070.5697E+06	0.5697E+07	0.27	1	0	1	0.43334	0.56666	1033.85	0.038773	3.49397e+07
A1	77	10.6889E+070.6889E+06	10.6889E+070.6889E+06	0.6889E+07	0.27	1	0	1	0.42802	0.57198	1033.85	0.038773	4.26469e+07
A1	78	10.8330E+070.8330E+06	10.8330E+070.8330E+06	0.8330E+07	0.27	1	0	1	0.41504	0.58496	1033.85	0.038772	5.27364e+07
A1	79	10.1007E+080.1007E+07	10.1007E+080.1007E+07	0.1007E+08	0.27	1	0	1	0.39497	0.60503	1033.85	0.038771	6.59378e+07
A1	80	10.1218E+080.1218E+07	10.1218E+080.1218E+07	0.1218E+08	0.27	1	0	1	0.38721	0.61279	1033.86	0.03877	8.07756e+07
A1	81	10.1473E+080.1473E+07	10.1473E+080.1473E+07	0.1473E+08	0.27	1	0	1	0.37784	0.62216	1033.86	0.03877	9.91805e+07
A1	82	10.1781E+080.1781E+07	10.1781E+080.1781E+07	0.1781E+08	0.27	1	0	1	0.35848	0.64152	1033.86	0.038769	1.23647e+08
A1	83	10.2153E+080.2153E+07	10.2153E+080.2153E+07	0.2153E+08	0.27	1	0	1	0.34331	0.65669	1033.86	0.038769	1.53008e+08
A1	84	10.2603E+080.2603E+07	10.2603E+080.2603E+07	0.2603E+08	0.27	1	0	1	0.32262	0.67738	1033.86	0.038768	1.90812e+08
A1	85	10.3148E+080.3148E+07	10.3148E+080.3148E+07	0.3148E+08	0.27	1	0	1	0.29382	0.70618	1033.85	0.038767	2.40566e+08
A1	86	10.3806E+080.3806E+07	10.3806E+080.3806E+07	0.3806E+08	0.27	1	0	1	0.25039	0.74961	1033.85	0.038766	3.08728e+08
A1	87	10.4602E+080.4602E+07	10.4602E+080.4602E+07	0.4602E+08	0.27	1	0	1	0.17338	0.82662	1033.85	0.038764	4.11626e+08
A1	88	10.5565E+080.5565E+07	10.5565E+080.5565E+07	0.5565E+08	0.27	1	0	1	0	1	1030.97	0.023813	3.68883e+08
A1	89	10.6728E+080.6728E+07	10.6728E+080.6728E+07	0.6728E+08	0.27	1	0	1	0	1	1026.41	1.75e-17	3.26294e-07
A1	90	10.8136E+080.8136E+07	10.8136E+080.8136E+07	0.8136E+08	0.27	1	0	1	0	1	1026.41	1.4166e-19	3.19406e-09
A1	91	10.9837E+080.9837E+07	10.9837E+080.9837E+07	0.9837E+08	0.27	1	0	1	0	1	1026.41	9.4281e-22	2.57023e-11
A1	92	10.1189E+090.1189E+08	10.1189E+090.1189E+08	0.1189E+09	0.27	1	0	1	0	1	1026.41	5.1885e-24	1.70965e-13
A1	93	10.1438E+090.1438E+08	10.1438E+090.1438E+08	0.1438E+09	0.27	1	0	1	0	1	1026.41	2.3673e-26	9.43402e-16
A1	94	10.1739E+090.1739E+08	10.1739E+090.1739E+08	0.1739E+09	0.27	1	0	1	0	1	1026.41	8.9783e-29	4.32691e-18
A1	95	10.2103E+090.2103E+08	10.2103E+090.2103E+08	0.2103E+09	0.27	1	0	1	0	1	1026.41	2.8349e-31	1.6522e-20
A1	96	10.2542E+090.2542E+08	10.2542E+090.2542E+08	0.2542E+09	0.27	1	0	1	0	1	1026.41	7.4565e-34	5.25285e-23
A1	97	10.3074E+090.3074E+08	10.3074E+090.3074E+08	0.3074E+09	0.27	1	0	1	0	1	1026.41	1.6302e-36	1.38877e-25
A1	98	10.3717E+090.3717E+08	10.3717E+090.3717E+08	0.3717E+09	0.27	1	0	1	0	1	1026.41	2.9497e-39	3.03847e-28
A1	99	10.4494E+090.4494E+08	10.4494E+090.4494E+08	0.4494E+09	0.27	1	0	1	0	1	1026.41	4.3823e-42	5.45783e-31
A11	0	10.5434E+090.5434E+08	10.5434E+090.5434E+08	0.5434E+09	0.27	1	0	1	0	1	1026.41	5.29e-75	7.96636e-64
A2	1	10.1767E+000.0000E+00	10.1767E+000.0000E+00	0.1767E+00	0.27	1	0	1	0.058598	0.941402	1051.13	0.034217	1.61538
A2	2	10.6023E+000.0000E+00	10.6023E+000.0000E+00	0.6023E+00	0.27	1	0	1	0.058597	0.941403	1049.82	0.03453	5.54962
A2	3	10.1156E+010.0000E+00	10.1156E+010.0000E+00	0.1156E+01	0.27	1	0	1	0.058596	0.941404	1048.76	0.034787	10.7199
A2	4	10.1867E+010.0000E+00	10.1867E+010.0000E+00	0.1867E+01	0.27	1	0	1	0.058593	0.941407	1047.9	0.034998	17.404
A2	5	10.2774E+010.0000E+00	10.2774E+010.0000E+00	0.2774E+01	0.27	1	0	1	0.05859	0.94141	1047.16	0.035181	25.9759
A2	6	10.3922E+010.0000E+00	10.3922E+010.0000E+00	0.3922E+01	0.27	1	0	1	0.058585	0.941415	1046.48	0.035348	36.8764
A2	7	10.5367E+010.0000E+00	10.5367E+010.0000E+00	0.5367E+01	0.27	1	0	1	0.058578	0.941422	1045.86	0.035504	50.656
A2	8	10.7177E+010.0000E+00	10.7177E+010.0000E+00	0.7177E+01	0.27	1	0	1	0.05857	0.94143	1045.26	0.035653	67.9853
A2	9	10.9433E+010.0000E+00	10.9433E+010.0000E+00	0.9433E+01	0.27	1	0	1	0.058559	0.941441	1044.68	0.035799	89.6728
A2	10	10.1224E+020.0000E+00	10.1224E+020.0000E+00	0.1224E+02	0.27	1	0	1	0.058544	0.941456	1044.11	0.035943	116.763
A2	11	10.1571E+020.0000E+00	10.1571E+020.0000E+00	0.1571E+02	0.27	1	0	1	0.058526	0.941474	1043.54	0.036089	150.395
A2	12	10.2000E+020.0000E+00	10.2000E+020.0000E+00	0.2000E+02	0.27	1	0	1	0.058503	0.941497	1042.96	0.036237	192.147
A2	13	10.2528E+020.0000E+00	10.2528E+020.0000E+00	0.2528E+02	0.27	1	0	1	0.058474	0.941526	1042.36	0.03639	243.766
A2	14	10.3178E+020.0000E+00	10.3178E+020.0000E+00	0.3178E+02	0.27	1	0	1	0.058438	0.941562	1041.74	0.036549	307.611
A2	15	10.3976E+020.0000E+00	10.3976E+020.0000E+00	0.3976E+02	0.27	1	0	1	0.058393	0.941607	1041.15	0.036702	386.263
A2	16	10.4955E+020.0000E+00	10.4955E+020.0000E+00	0.4955E+02	0.27	1	0	1	0.058344	0.941656	1040.67	0.036827	482.813
A2	17	10.6152E+020.0000E+00	10.6152E+020.0000E+00	0.6152E+02	0.27	1	0	1	0.058298	0.941702	1040.35	0.03691	600.644
A2	18	10.7616E+020.0000E+00	10.7616E+020.0000E+00	0.7616E+02	0.27	1	0	1	0.05826	0.94174	1040.21	0.036947	744.255
A2	19	10.9404E+020.0000E+00	10.9404E+020.0000E+00	0.9404E+02	0.27	1	0	1	0.058224	0.941776	1040.15	0.036964	919.388
A2	20	10.1159E+030.0000E+00	10.1159E+030.0000E+00	0.1159E+03	0.27	1	0	1	0.058198	0.941802	1040.09	0.036978	1133.5
A2	21	10.1424E+030.0000E+00	10.1424E+030.0000E+00	0.1424E+03	0.27	1	0	1	0.058182	0.941818	1040.01	0.037	1393.41
A2	22	10.1748E+030.0000E+00	10.1748E+030.0000E+00	0.1748E+03	0.27	1	0	1	0.058169	0.941831	1039.79	0.037057	1712.75
A2	23	10.2142E+030.0000E+00	10.2142E+030.0000E+00	0.2142E+03	0.27	1	0	1	0.058139	0.941861	1039.43	0.037152	2103.52
A2	24	10.2622E+030.0000E+00	10.2622E+030.0000E+00	0.2622E+03	0.27	1	0	1	0.058112	0.941888	1039.16	0.037224	2579.3
A2	25	10.3204E+030.0000E+00	10.3204E+030.0000E+00	0.3204E+03	0.27	1	0	1	0.058078	0.941922	1038.82	0.037313	3158.43
A2	26	10.3912E+030.0000E+00	10.3912E+030.0000E+00	0.3912E+03	0.27	1	0	1	0.05802	0.94198	1038.39	0.037428	3866.89
A2	27	10.4772E+030.0000E+00	10.4772E+030.0000E+00	0.4772E+03	0.27	1	0	1	0.057935	0.942065	1037.95	0.037543	4729.88
A2	28	10.5816E+030.0000E+00	10.5816E+030.0000E+00	0.5816E+03	0.27	1	0	1	0.057912	0.942088	1037.89	0.037559	5766.93
A2	29	10.7082E+030.0000E+00	10.7082E+030.0000E+00	0.7082E+03	0.27	1	0	1	0.057856	0.942144	1037.45	0.037677	7041.75
A2	30	10.8619E+030.0000E+00	10.8619E+030.0000E+00	0.8619E+03	0.27	1	0	1	0.057776	0.942224	1036.98	0.037804	8595.73
A2	31	10.1048E+040.0000E+00	10.1048E+040.0000E+00	0.1048E+04	0.27	1	0	1	0.057664	0.942336	1036.48	0.037937	10484.7
A2	32	10.1274E+040.0000E+00	10.1274E+040.0000E+00	0.1274E+04	0.27	1	0	1	0.057604	0.942396	1036.43	0.037952	12750.9
A2	33	10.1548E+040.0000E+00	10.1548E+040.0000E+00	0.1548E+04	0.27	1	0	1	0.057537	0.942463	1036.12	0.038035	15523.6
A2	34	10.1880E+040.0000E+00	10.1880E+040.0000E+00	0.1880E+04	0.27	1	0	1	0.057457	0.942543	1035.77	0.03813	18895.3
A2	35	10.2282E+040.0000E+00	10.2282E+040.0000E+00	0.2282E+04	0.27	1	0	1	0.057351	0.942649	1035.38	0.038237	22993.9
A2	36	10.2768E+040.0000E+00	10.2768E+040.0000E+00	0.2768E+04	0.27	1	0	1	0.057286	0.942714	1035.17	0.038294	27928.8
A2	37	10.3358E+040.0000E+00	10.3358E+040.0000E+00	0.3358E+04	0.27	1	0	1	0.057207	0.942793	1034.88	0.038372	33944.2
A2	38	10.4072E+040.0000E+00	10.4072E+040.0000E+00	0.4072E+04	0.27	1	0	1	0.057165	0.942835	1034.76	0.038405	41194.1
A2	39	10.4937E+040.0000E+00	10.4937E+040.0000E+00	0.4937E+04	0.27	1	0	1	0.057089	0.942911	1034.44	0.038494	50049.1
A2	40	10.5983E+040.0000E+00	10.5983E+040.0000E+00	0.5983E+04	0.27	1	0	1	0.057037	0.942963	1034.37	0.038513	60682.1
A2	41	10.7250E+040.0000E+00	10.7250E+040.0000E+00	0.7250E+04	0.27	1	0	1	0.05695	0.94305	1034.11	0.038583	73654.5
A2	42	10.8784E+040.0000E+00	10.8784E+040.0000E+00	0.8784E+04	0.27	1	0	1	0.056894	0.943106	1034.13	0.038578	89234.2
A2	43	10.1064E+050.0000E+00	10.1064E+050.0000E+00	0.1064E+05	0.27	1	0	1	0.056866	0.943134	1034.31	0.038529	107974
A2	44	10.1289E+050.0000E+00	10.1289E+050.0000E+00	0.1289E+05	0.27	1	0	1	0.056854	0.943146	1034.44	0.038492	130699
A2	45	10.1560E+050.0000E+00	10.1560E+050.0000E+00	0.1560E+05	0.27	1	0	1	0.056793	0.943207	1033.96	0.038624	158656
A2	46	10.1889E+050.0000E+00	10.1889E+050.0000E+00	0.1889E+05	0.27	1	0	1	0.056749	0.943251	1033.5	0.038751	192671
A2	47	10.2287E+050.0000E+00	10.2287E+050.0000E+00	0.2287E+05	0.27	1	0	1	0.05672	0.94328	1033.5	0.038752	233279
A2	48	10.2768E+050.0000E+00	10.2768E+050.0000E+00	0.2768E+05	0.27	1	0	1	0.056696	0.943304	1033.5	0.038752	282349
A2	49	10.3350E+050.0000E+00	10.3350E+050.0000E+00	0.3350E+05	0.27	1	0	1	0.056672	0.943328	1033.5	0.038751	341716
A2	50	10.4055E+050.0000E+00	10.4055E+050.0000E+00	0.4055E+05	0.27	1	0	1	0.05665	0.94335	1033.51	0.03875	413632
A2	51	10.4907E+050.0000E+00	10.4907E+050.0000E+00	0.4907E+05	0.27	1	0	1	0.056628	0.943372	1033.51	0.038749	500539
A2	52	10.5937E+050.0000E+00	10.5937E+050.0000E+00	0.5937E+05	0.27	1	0	1	0.056608	0.943392	1033.52	0.038747	605592
A2	53	10.7183E+050.0000E+00	10.7183E+050.0000E+00	0.7183E+05	0.27	1	0	1	0.056589	0.943411	1033.52	0.038746	732683
A2	54	10.8691E+050.0000E+00	10.8691E+050.0000E+00	0.8691E+05	0.27	1	0	1	0.056571	0.943429	1033.52	0.038745	886497
A2	55	10.1051E+060.0000E+00	10.1051E+060.0000E+00	0.1051E+06	0.27	1	0	1	0.056554	0.943446	1033.53	0.038744	1.07204e+06
A2	56	10.1272E+060.0000E+00	10.1272E+060.0000E+00	0.1272E+06	0.27	1	0	1	0.056537	0.943463	1033.53	0.038743	1.29745e+06
A2	57	10.1539E+060.0000E+00	10.1539E+060.0000E+00	0.1539E+06	0.27	1	0	1	0.056521	0.943479	1033.54	0.038742	1.5698e+06
A2	58	10.1861E+060.0000E+00	10.1861E+060.0000E+00	0.1861E+06	0.27	1	0	1	0.056505	0.943495	1033.54	0.038741	1.89823e+06
A2	59	10.2251E+060.0000E+00	10.2251E+060.0000E+00	0.2251E+06	0.27	1	0	1	0.05649	0.94351	1033.54	0.03874	2.296e+06
A2	60	10.2723E+060.0000E+00	10.2723E+060.0000E+00	0.2723E+06	0.27	1	0	1	0.056474	0.943526	1033.55	0.038739	2.77744e+06
A2	61	10.3293E+060.0000E+00	10.3293E+060.0000E+00	0.3293E+06	0.27	1	0	1	0.056456	0.943544	1033.55	0.038738	3.35882e+06
A2	62	10.3983E+060.0000E+00	10.3983E+060.0000E+00	0.3983E+06	0.27	1	0	1	0.056436	0.943564	1033.55	0.038738	4.06269e+06
A2	63	10.4817E+060.0000E+00	10.4817E+060.0000E+00	0.4817E+06	0.27	1	0	1	0.056413	0.943587	1033.55	0.038737	4.91337e+06
A2	64	10.5826E+060.0000E+00	10.5826E+060.0000E+00	0.5826E+06	0.27	1	0	1	0.056386	0.943614	1033.56	0.038736	5.94264e+06
A2	65	10.7046E+060.0000E+00	10.7046E+060.0000E+00	0.7046E+06	0.27	1	0	1	0.056354	0.943646	1033.56	0.038736	7.1873e+06
A2	66	10.8521E+060.0000E+00	10.8521E+060.0000E+00	0.8521E+06	0.27	1	0	1	0.056317	0.943683	1033.56	0.038735	8.692e+06
A2	67	10.1030E+070.0000E+00	10.1030E+070.0000E+00	0.1030E+07	0.27	1	0	1	0.056273	0.943727	1033.56	0.038734	1.05069e+07
A2	68	10.1246E+070.0000E+00	10.1246E+070.0000E+00	0.1246E+07	0.27	1	0	1	0.05622	0.94378	1033.57	0.038734	1.27111e+07
A2	69	10.1507E+070.0000E+00	10.1507E+070.0000E+00	0.1507E+07	0.27	1	0	1	0.056158	0.943842	1033.57	0.038733	1.53744e+07
A2	70	10.1822E+070.0000E+00	10.1822E+070.0000E+00	0.1822E+07	0.27	1	0	1	0.056021	0.943979	1033.57	0.038733	1.85907e+07
A2	71	10.2204E+070.0000E+00	10.2204E+070.0000E+00	0.2204E+07	0.27	1	0	1	0.055812	0.944188	1033.57	0.038733	2.24934e+07
A2	72	10.2665E+070.0000E+00	10.2665E+070.0000E+00	0.2665E+07	0.27	1	0	1	0.055659	0.944341	1033.57	0.038733	2.72026e+07
A2	73	10.3222E+070.0000E+00	10.3222E+070.0000E+00	0.3222E+07	0.27	1	0	1	0.05556	0.94444	1033.57	0.038732	3.28907e+07
A2	74	10.3896E+070.0000E+00	10.3896E+070.0000E+00	0.3896E+07	0.27	1	0	1	0.055372	0.944628	1033.57	0.038732	3.9779e+07
A2	75	10.4711E+070.0000E+00	10.4711E+070.0000E+00	0.4711E+07	0.27	1	0	1	0.055086	0.944914	1033.57	0.038732	4.81148e+07
A2	76	10.5697E+070.0000E+00	10.5697E+070.0000E+00	0.5697E+07	0.27	1	0	1	0.05471	0.94529	1033.58	0.038732	5.82089e+07
A2	77	10.6889E+070.0000E+00	10.6889E+070.0000E+00	0.6889E+07	0.27	1	0	1	0.054166	0.945834	1033.58	0.038732	7.04286e+07
A2	78	10.8330E+070.0000E+00	10.8330E+070.0000E+00	0.8330E+07	0.27	1	0	1	0.053523	0.946477	1033.58	0.038731	8.52161e+07
A2	79	10.1007E+080.0000E+00	10.1007E+080.0000E+00	0.1007E+08	0.27	1	0	1	0.046017	0.953983	1033.58	0.038731	1.03833e+08
A2	80	10.1218E+080.0000E+00	10.1218E+080.0000E+00	0.1218E+08	0.27	1	0	1	0.051509	0.948491	1033.58	0.038732	1.2487e+08
A2	81	10.1473E+080.0000E+00	10.1473E+080.0000E+00	0.1473E+08	0.27	1	0	1	0.014828	0.985172	1033.58	0.03873	1.56845e+08
A2	82	10.1781E+080.0000E+00	10.1781E+080.0000E+00	0.1781E+08	0.27	1	0	1	0	1	1028.41	0.011789	5.83003e+07
A2	83	10.2153E+080.0000E+00	10.2153E+080.0000E+00	0.2153E+08	0.27	1	0	1	0	1	1028.56	0.012583	7.52353e+07
A2	84	10.2603E+080.0000E+00	10.2603E+080.0000E+00	0.2603E+08	0.27	1	0	1	0	1	1028.4	0.011742	8.48676e+07
A2	85	10.3148E+080.0000E+00	10.3148E+080.0000E+00	0.3148E+08	0.27	1	0	1	0	1	1028.21	0.010787	9.42716e+07
A2	86	10.3806E+080.0000E+00	10.3806E+080.0000E+00	0.3806E+08	0.27	1	0	1	0	1	1027.99	0.009634	1.01772e+08
A2	87	10.4602E+080.0000E+00	10.4602E+080.0000E+00	0.4602E+08	0.27	1	0	1	0	1	1027.61	0.0076367	9.75089e+07
A2	88	10.5565E+080.0000E+00	10.5565E+080.0000E+00	0.5565E+08	0.27	1	0	1	0	1	1026.19	0.00017076	2.63295e+06
A2	89	10.6728E+080.0000E+00	10.6728E+080.0000E+00	0.6728E+08	0.27	1	0	1	0	1	1026.16	8.2716e-18	1.54189e-07
A2	90	10.8136E+080.0000E+00	10.8136E+080.0000E+00	0.8136E+08	0.27	1	0	1	0	1	1026.16	6.8657e-20	1.54766e-09
A2	91	10.9837E+080.0000E+00	10.9837E+080.0000E+00	0.9837E+08	0.27	1	0	1	0	1	1026.16	4.6791e-22	1.27527e-11
A2	92	10.1189E+090.0000E+00	10.1189E+090.0000E+00	0.1189E+09	0.27	1	0	1	0	1	1026.16	2.6323e-24	8.67154e-14
A2	93	10.1438E+090.0000E+00	10.1438E+090.0000E+00	0.1438E+09	0.27	1	0	1	0	1	1026.16	1.2258e-26	4.88379e-16
A2	94	10.1739E+090.0000E+00	10.1739E+090.0000E+00	0.1739E+09	0.27	1	0	1	0	1	1026.16	4.7389e-29	2.28326e-18
A2	95	10.2103E+090.0000E+00	10.2103E+090.0000E+00	0.2103E+09	0.27	1	0	1	0	1	1026.16	1.5233e-31	8.87572e-21
A2	96	10.2542E+090.0000E+00	10.2542E+090.0000E+00	0.2542E+09	0.27	1	0	1	0	1	1026.16	4.0748e-34	2.86986e-23
A2	97	10.3074E+090.0000E+00	10.3074E+090.0000E+00	0.3074E+09	0.27	1	0	1	0	1	1026.16	9.0506e-37	7.70833e-26
A2	98	10.3717E+090.0000E+00	10.3717E+090.0000E+00	0.3717E+09	0.27	1	0	1	0	1	1026.16	1.6622e-39	1.71181e-28
A2	99	10.4494E+090.0000E+00	10.4494E+090.0000E+00	0.4494E+09	0.27	1	0	1	0	1	1026.16	2.5046e-42	3.11853e-31
A21	0	10.5434E+090.0000E+00	10.5434E+090.0000E+00	0.5434E+09	0.27	1	0	1	0	1	1026.16	3.064e-75	4.61304e-64
A3	1	10.1767E+000.0000E+00	10.1767E+000.0000E+00	0.1767E+00	0.27	1	0	1	0.053997	0.946003	1050.84	0.034203	1.62216
A3	2	10.6023E+000.0000E+00	10.6023E+000.0000E+00	0.6023E+00	0.27	1	0	1	0.053996	0.946004	1049.51	0.034522	5.57381
A3	3	10.1156E+010.0000E+00	10.1156E+010.0000E+00	0.1156E+01	0.27	1	0	1	0.053994	0.946006	1048.43	0.034785	10.7683
A3	4	10.1867E+010.0000E+00	10.1867E+010.0000E+00	0.1867E+01	0.27	1	0	1	0.053992	0.946008	1047.55	0.035	17.4842
A3	5	10.2774E+010.0000E+00	10.2774E+010.0000E+00	0.2774E+01	0.27	1	0	1	0.053989	0.946011	1046.79	0.035186	26.0973
A3	6	10.3922E+010.0000E+00	10.3922E+010.0000E+00	0.3922E+01	0.27	1	0	1	0.053985	0.946015	1046.11	0.035356	37.0518
A3	7	10.5367E+010.0000E+00	10.5367E+010.0000E+00	0.5367E+01	0.27	1	0	1	0.05398	0.94602	1045.47	0.035515	50.9002
A3	8	10.7177E+010.0000E+00	10.7177E+010.0000E+00	0.7177E+01	0.27	1	0	1	0.053974	0.946026	1044.86	0.035667	68.3179
A3	9	10.9433E+010.0000E+00	10.9433E+010.0000E+00	0.9433E+01	0.27	1	0	1	0.053966	0.946034	1044.27	0.035816	90.1177
A3	10	10.1224E+020.0000E+00	10.1224E+020.0000E+00	0.1224E+02	0.27	1	0	1	0.053957	0.946043	1043.69	0.035962	117.347
A3	11	10.1571E+020.0000E+00	10.1571E+020.0000E+00	0.1571E+02	0.27	1	0	1	0.053946	0.946054	1043.12	0.036107	151.141
A3	12	10.2000E+020.0000E+00	10.2000E+020.0000E+00	0.2000E+02	0.27	1	0	1	0.053935	0.946065	1042.55	0.036251	193.077
A3	13	10.2528E+020.0000E+00	10.2528E+020.0000E+00	0.2528E+02	0.27	1	0	1	0.053921	0.946079	1042.01	0.036391	244.869
A3	14	10.3178E+020.0000E+00	10.3178E+020.0000E+00	0.3178E+02	0.27	1	0	1	0.053906	0.946094	1041.49	0.036523	308.797
A3	15	10.3976E+020.0000E+00	10.3976E+020.0000E+00	0.3976E+02	0.27	1	0	1	0.05389	0.94611	1041.05	0.036637	387.385
A3	16	10.4955E+020.0000E+00	10.4955E+020.0000E+00	0.4955E+02	0.27	1	0	1	0.053874	0.946126	1040.7	0.036727	483.802
A3	17	10.6152E+020.0000E+00	10.6152E+020.0000E+00	0.6152E+02	0.27	1	0	1	0.053856	0.946144	1040.44	0.036797	601.682
A3	18	10.7616E+020.0000E+00	10.7616E+020.0000E+00	0.7616E+02	0.27	1	0	1	0.053838	0.946162	1040.22	0.036853	745.855
A3	19	10.9404E+020.0000E+00	10.9404E+020.0000E+00	0.9404E+02	0.27	1	0	1	0.05382	0.94618	1040.01	0.036909	922.189
A3	20	10.1159E+030.0000E+00	10.1159E+030.0000E+00	0.1159E+03	0.27	1	0	1	0.053801	0.946199	1039.76	0.036973	1138.28
A3	21	10.1424E+030.0000E+00	10.1424E+030.0000E+00	0.1424E+03	0.27	1	0	1	0.053782	0.946218	1039.47	0.037048	1401.01
A3	22	10.1748E+030.0000E+00	10.1748E+030.0000E+00	0.1748E+03	0.27	1	0	1	0.053763	0.946237	1039.13	0.037139	1723.48
A3	23	10.2142E+030.0000E+00	10.2142E+030.0000E+00	0.2142E+03	0.27	1	0	1	0.053742	0.946258	1038.76	0.037237	2116.81
A3	24	10.2622E+030.0000E+00	10.2622E+030.0000E+00	0.2622E+03	0.27	1	0	1	0.053722	0.946278	1038.39	0.037334	2597.05
A3	25	10.3204E+030.0000E+00	10.3204E+030.0000E+00	0.3204E+03	0.27	1	0	1	0.0537	0.9463	1038	0.037438	3181.23
A3	26	10.3912E+030.0000E+00	10.3912E+030.0000E+00	0.3912E+03	0.27	1	0	1	0.053678	0.946322	1037.59	0.037546	3893.96
A3	27	10.4772E+030.0000E+00	10.4772E+030.0000E+00	0.4772E+03	0.27	1	0	1	0.053653	0.946347	1037.2	0.037651	4761.61
A3	28	10.5816E+030.0000E+00	10.5816E+030.0000E+00	0.5816E+03	0.27	1	0	1	0.053628	0.946372	1036.83	0.03775	5816.67
A3	29	10.7082E+030.0000E+00	10.7082E+030.0000E+00	0.7082E+03	0.27	1	0	1	0.053599	0.946401	1036.39	0.037868	7102.16
A3	30	10.8619E+030.0000E+00	10.8619E+030.0000E+00	0.8619E+03	0.27	1	0	1	0.053568	0.946432	1035.96	0.037984	8666.7
A3	31	10.1048E+040.0000E+00	10.1048E+040.0000E+00	0.1048E+04	0.27	1	0	1	0.053532	0.946468	1035.55	0.038093	10564.5
A3	32	10.1274E+040.0000E+00	10.1274E+040.0000E+00	0.1274E+04	0.27	1	0	1	0.053493	0.946507	1035.21	0.038188	12871
A3	33	10.1548E+040.0000E+00	10.1548E+040.0000E+00	0.1548E+04	0.27	1	0	1	0.053448	0.946552	1034.84	0.038288	15675.3
A3	34	10.1880E+040.0000E+00	10.1880E+040.0000E+00	0.1880E+04	0.27	1	0	1	0.053401	0.946599	1034.5	0.038381	19078.1
A3	35	10.2282E+040.0000E+00	10.2282E+040.0000E+00	0.2282E+04	0.27	1	0	1	0.05336	0.94664	1034.19	0.038464	23201.7
A3	36	10.2768E+040.0000E+00	10.2768E+040.0000E+00	0.2768E+04	0.27	1	0	1	0.053328	0.946672	1033.95	0.038531	28186.4
A3	37	10.3358E+040.0000E+00	10.3358E+040.0000E+00	0.3358E+04	0.27	1	0	1	0.053301	0.946699	1033.74	0.038588	34238.9
A3	38	10.4072E+040.0000E+00	10.4072E+040.0000E+00	0.4072E+04	0.27	1	0	1	0.053277	0.946723	1033.59	0.038631	41560.3
A3	39	10.4937E+040.0000E+00	10.4937E+040.0000E+00	0.4937E+04	0.27	1	0	1	0.05325	0.94675	1033.47	0.038664	50427.4
A3	40	10.5983E+040.0000E+00	10.5983E+040.0000E+00	0.5983E+04	0.27	1	0	1	0.053216	0.946784	1033.39	0.038685	61142.1
A3	41	10.7250E+040.0000E+00	10.7250E+040.0000E+00	0.7250E+04	0.27	1	0	1	0.053169	0.946831	1033.34	0.0387	74118.8
A3	42	10.8784E+040.0000E+00	10.8784E+040.0000E+00	0.8784E+04	0.27	1	0	1	0.053136	0.946864	1033.3	0.038709	89821.9
A3	43	10.1064E+050.0000E+00	10.1064E+050.0000E+00	0.1064E+05	0.27	1	0	1	0.053117	0.946883	1033.28	0.038714	108815
A3	44	10.1289E+050.0000E+00	10.1289E+050.0000E+00	0.1289E+05	0.27	1	0	1	0.053104	0.946896	1033.28	0.038715	131831
A3	45	10.1560E+050.0000E+00	10.1560E+050.0000E+00	0.1560E+05	0.27	1	0	1	0.053093	0.946907	1033.26	0.038722	159574
A3	46	10.1889E+050.0000E+00	10.1889E+050.0000E+00	0.1889E+05	0.27	1	0	1	0.053085	0.946915	1033.25	0.038723	193233
A3	47	10.2287E+050.0000E+00	10.2287E+050.0000E+00	0.2287E+05	0.27	1	0	1	0.053078	0.946922	1033.25	0.038724	233954
A3	48	10.2768E+050.0000E+00	10.2768E+050.0000E+00	0.2768E+05	0.27	1	0	1	0.053071	0.946929	1033.25	0.038724	283161
A3	49	10.3350E+050.0000E+00	10.3350E+050.0000E+00	0.3350E+05	0.27	1	0	1	0.053063	0.946937	1033.25	0.038723	342692
A3	50	10.4055E+050.0000E+00	10.4055E+050.0000E+00	0.4055E+05	0.27	1	0	1	0.053055	0.946945	1033.25	0.038723	414814
A3	51	10.4907E+050.0000E+00	10.4907E+050.0000E+00	0.4907E+05	0.27	1	0	1	0.053047	0.946953	1033.26	0.038722	501968
A3	52	10.5937E+050.0000E+00	10.5937E+050.0000E+00	0.5937E+05	0.27	1	0	1	0.05304	0.94696	1033.26	0.038721	607321
A3	53	10.7183E+050.0000E+00	10.7183E+050.0000E+00	0.7183E+05	0.27	1	0	1	0.053035	0.946965	1033.26	0.03872	734765
A3	54	10.8691E+050.0000E+00	10.8691E+050.0000E+00	0.8691E+05	0.27	1	0	1	0.053032	0.946968	1033.27	0.03872	889033
A3	55	10.1051E+060.0000E+00	10.1051E+060.0000E+00	0.1051E+06	0.27	1	0	1	0.053029	0.946971	1033.27	0.038719	1.07508e+06
A3	56	10.1272E+060.0000E+00	10.1272E+060.0000E+00	0.1272E+06	0.27	1	0	1	0.053026	0.946974	1033.27	0.038718	1.30111e+06
A3	57	10.1539E+060.0000E+00	10.1539E+060.0000E+00	0.1539E+06	0.27	1	0	1	0.053025	0.946975	1033.28	0.038717	1.5742e+06
A3	58	10.1861E+060.0000E+00	10.1861E+060.0000E+00	0.1861E+06	0.27	1	0	1	0.053024	0.946976	1033.28	0.038716	1.90352e+06
A3	59	10.2251E+060.0000E+00	10.2251E+060.0000E+00	0.2251E+06	0.27	1	0	1	0.053023	0.946977	1033.28	0.038715	2.30237e+06
A3	60	10.2723E+060.0000E+00	10.2723E+060.0000E+00	0.2723E+06	0.27	1	0	1	0.053022	0.946978	1033.28	0.038714	2.78508e+06
A3	61	10.3293E+060.0000E+00	10.3293E+060.0000E+00	0.3293E+06	0.27	1	0	1	0.053021	0.946979	1033.29	0.038713	3.36802e+06
A3	62	10.3983E+060.0000E+00	10.3983E+060.0000E+00	0.3983E+06	0.27	1	0	1	0.05302	0.94698	1033.29	0.038713	4.07375e+06
A3	63	10.4817E+060.0000E+00	10.4817E+060.0000E+00	0.4817E+06	0.27	1	0	1	0.053019	0.946981	1033.29	0.038712	4.92663e+06
A3	64	10.5826E+060.0000E+00	10.5826E+060.0000E+00	0.5826E+06	0.27	1	0	1	0.053018	0.946982	1033.3	0.038711	5.9585e+06
A3	65	10.7046E+060.0000E+00	10.7046E+060.0000E+00	0.7046E+06	0.27	1	0	1	0.053018	0.946982	1033.3	0.038711	7.20624e+06
A3	66	10.8521E+060.0000E+00	10.8521E+060.0000E+00	0.8521E+06	0.27	1	0	1	0.053018	0.946982	1033.3	0.03871	8.71456e+06
A3	67	10.1030E+070.0000E+00	10.1030E+070.0000E+00	0.1030E+07	0.27	1	0	1	0.053018	0.946982	1033.3	0.038709	1.05337e+07
A3	68	10.1246E+070.0000E+00	10.1246E+070.0000E+00	0.1246E+07	0.27	1	0	1	0.053019	0.946981	1033.3	0.038709	1.27427e+07
A3	69	10.1507E+070.0000E+00	10.1507E+070.0000E+00	0.1507E+07	0.27	1	0	1	0.053018	0.946982	1033.31	0.038708	1.54117e+07
A3	70	10.1822E+070.0000E+00	10.1822E+070.0000E+00	0.1822E+07	0.27	1	0	1	0.052936	0.947064	1033.31	0.038708	1.86347e+07
A3	71	10.2204E+070.0000E+00	10.2204E+070.0000E+00	0.2204E+07	0.27	1	0	1	0.05278	0.94722	1033.31	0.038708	2.25454e+07
A3	72	10.2665E+070.0000E+00	10.2665E+070.0000E+00	0.2665E+07	0.27	1	0	1	0.052711	0.947289	1033.31	0.038708	2.72631e+07
A3	73	10.3222E+070.0000E+00	10.3222E+070.0000E+00	0.3222E+07	0.27	1	0	1	0.052726	0.947274	1033.31	0.038708	3.29607e+07
A3	74	10.3896E+070.0000E+00	10.3896E+070.0000E+00	0.3896E+07	0.27	1	0	1	0.052658	0.947342	1033.31	0.038708	3.98585e+07
A3	75	10.4711E+070.0000E+00	10.4711E+070.0000E+00	0.4711E+07	0.27	1	0	1	0.052483	0.947517	1033.31	0.038707	4.82041e+07
A3	76	10.5697E+070.0000E+00	10.5697E+070.0000E+00	0.5697E+07	0.27	1	0	1	0.05222	0.94778	1033.31	0.038707	5.83093e+07
A3	77	10.6889E+070.0000E+00	10.6889E+070.0000E+00	0.6889E+07	0.27	1	0	1	0.051593	0.948407	1033.31	0.038707	7.05561e+07
A3	78	10.8330E+070.0000E+00	10.8330E+070.0000E+00	0.8330E+07	0.27	1	0	1	0.0098287	0.990171	1033.31	0.038705	8.9067e+07
A3	79	10.1007E+080.0000E+00	10.1007E+080.0000E+00	0.1007E+08	0.27	1	0	1	0	1	1028.19	0.012031	3.36332e+07
A3	80	10.1218E+080.0000E+00	10.1218E+080.0000E+00	0.1218E+08	0.27	1	0	1	0	1	1028.31	0.012661	4.28157e+07
A3	81	10.1473E+080.0000E+00	10.1473E+080.0000E+00	0.1473E+08	0.27	1	0	1	0	1	1028.08	0.011416	4.66775e+07
A3	82	10.1781E+080.0000E+00	10.1781E+080.0000E+00	0.1781E+08	0.27	1	0	1	0	1	1026.3	0.0021152	1.04389e+07
A3	83	10.2153E+080.0000E+00	10.2153E+080.0000E+00	0.2153E+08	0.27	1	0	1	0	1	1026.34	0.0023031	1.37408e+07
A3	84	10.2603E+080.0000E+00	10.2603E+080.0000E+00	0.2603E+08	0.27	1	0	1	0	1	1026.27	0.0019441	1.40223e+07
A3	85	10.3148E+080.0000E+00	10.3148E+080.0000E+00	0.3148E+08	0.27	1	0	1	0	1	1026.21	0.0015987	1.39445e+07
A3	86	10.3806E+080.0000E+00	10.3806E+080.0000E+00	0.3806E+08	0.27	1	0	1	0	1	1026.14	0.0012642	1.33308e+07
A3	87	10.4602E+080.0000E+00	10.4602E+080.0000E+00	0.4602E+08	0.27	1	0	1	0	1	1026.05	0.00076952	9.81067e+06
A3	88	10.5565E+080.0000E+00	10.5565E+080.0000E+00	0.5565E+08	0.27	1	0	1	0	1	1025.9	8.5547e-07	13186.8
A3	89	10.6728E+080.0000E+00	10.6728E+080.0000E+00	0.6728E+08	0.27	1	0	1	0	1	1025.9	5.2184e-18	9.72506e-08
A3	90	10.8136E+080.0000E+00	10.8136E+080.0000E+00	0.8136E+08	0.27	1	0	1	0	1	1025.9	4.3904e-20	9.89427e-10
A3	91	10.9837E+080.0000E+00	10.9837E+080.0000E+00	0.9837E+08	0.27	1	0	1	0	1	1025.9	3.032e-22	8.26153e-12
A3	92	10.1189E+090.0000E+00	10.1189E+090.0000E+00	0.1189E+09	0.27	1	0	1	0	1	1025.9	1.7277e-24	5.69009e-14
A3	93	10.1438E+090.0000E+00	10.1438E+090.0000E+00	0.1438E+09	0.27	1	0	1	0	1	1025.9	8.1462e-27	3.24476e-16
A3	94	10.1739E+090.0000E+00	10.1739E+090.0000E+00	0.1739E+09	0.27	1	0	1	0	1	1025.9	3.187e-29	1.53515e-18
A3	95	10.2103E+090.0000E+00	10.2103E+090.0000E+00	0.2103E+09	0.27	1	0	1	0	1	1025.9	1.0363e-31	6.03662e-21
A3	96	10.2542E+090.0000E+00	10.2542E+090.0000E+00	0.2542E+09	0.27	1	0	1	0	1	1025.9	2.8027e-34	1.97343e-23
A3	97	10.3074E+090.0000E+00	10.3074E+090.0000E+00	0.3074E+09	0.27	1	0	1	0	1	1025.9	6.2912e-37	5.35681e-26
A3	98	10.3717E+090.0000E+00	10.3717E+090.0000E+00	0.3717E+09	0.27	1	0	1	0	1	1025.9	1.1672e-39	1.20173e-28
A3	99	10.4494E+090.0000E+00	10.4494E+090.0000E+00	0.4494E+09	0.27	1	0	1	0	1	1025.9	1.776e-42	2.21078e-31
A31	0	10.5434E+090.0000E+00	10.5434E+090.0000E+00	0.5434E+09	0.27	1	0	1	0	1	1025.9	2.1935e-75	3.30161e-64
A4	1	10.1767E+000.0000E+00	10.1767E+000.0000E+00	0.1767E+00	0.27	1	0	1	0.053784	0.946216	1050.8	0.034134	1.61919
A4	2	10.6023E+000.0000E+00	10.6023E+000.0000E+00	0.6023E+00	0.27	1	0	1	0.053783	0.946217	1049.48	0.034451	5.56344
A4	3	10.1156E+010.0000E+00	10.1156E+010.0000E+00	0.1156E+01	0.27	1	0	1	0.053782	0.946218	1048.4	0.034711	10.7475
A4	4	10.1867E+010.0000E+00	10.1867E+010.0000E+00	0.1867E+01	0.27	1	0	1	0.05378	0.94622	1047.53	0.034922	17.4488
A4	5	10.2774E+010.0000E+00	10.2774E+010.0000E+00	0.2774E+01	0.27	1	0	1	0.053776	0.946224	1046.79	0.035106	26.0438
A4	6	10.3922E+010.0000E+00	10.3922E+010.0000E+00	0.3922E+01	0.27	1	0	1	0.053772	0.946228	1046.11	0.035271	36.9711
A4	7	10.5367E+010.0000E+00	10.5367E+010.0000E+00	0.5367E+01	0.27	1	0	1	0.053767	0.946233	1045.49	0.035425	50.7836
A4	8	10.7177E+010.0000E+00	10.7177E+010.0000E+00	0.7177E+01	0.27	1	0	1	0.053761	0.946239	1044.91	0.035572	68.1545
A4	9	10.9433E+010.0000E+00	10.9433E+010.0000E+00	0.9433E+01	0.27	1	0	1	0.053753	0.946247	1044.34	0.035714	89.8873
A4	10	10.1224E+020.0000E+00	10.1224E+020.0000E+00	0.1224E+02	0.27	1	0	1	0.053744	0.946256	1043.79	0.035852	117.025
A4	11	10.1571E+020.0000E+00	10.1571E+020.0000E+00	0.1571E+02	0.27	1	0	1	0.053734	0.946266	1043.25	0.035988	150.695
A4	12	10.2000E+020.0000E+00	10.2000E+020.0000E+00	0.2000E+02	0.27	1	0	1	0.053722	0.946278	1042.73	0.036121	192.462
A4	13	10.2528E+020.0000E+00	10.2528E+020.0000E+00	0.2528E+02	0.27	1	0	1	0.053708	0.946292	1042.23	0.036249	244.02
A4	14	10.3178E+020.0000E+00	10.3178E+020.0000E+00	0.3178E+02	0.27	1	0	1	0.053694	0.946306	1041.77	0.036366	307.621
A4	15	10.3976E+020.0000E+00	10.3976E+020.0000E+00	0.3976E+02	0.27	1	0	1	0.053678	0.946322	1041.37	0.036468	385.803
A4	16	10.4955E+020.0000E+00	10.4955E+020.0000E+00	0.4955E+02	0.27	1	0	1	0.053661	0.946339	1041.04	0.036553	481.775
A4	17	10.6152E+020.0000E+00	10.6152E+020.0000E+00	0.6152E+02	0.27	1	0	1	0.053644	0.946356	1040.77	0.036623	599.161
A4	18	10.7616E+020.0000E+00	10.7616E+020.0000E+00	0.7616E+02	0.27	1	0	1	0.053626	0.946374	1040.52	0.036688	742.896
A4	19	10.9404E+020.0000E+00	10.9404E+020.0000E+00	0.9404E+02	0.27	1	0	1	0.053608	0.946392	1040.26	0.036755	918.768
A4	20	10.1159E+030.0000E+00	10.1159E+030.0000E+00	0.1159E+03	0.27	1	0	1	0.053589	0.946411	1039.97	0.03683	1134.36
A4	21	10.1424E+030.0000E+00	10.1424E+030.0000E+00	0.1424E+03	0.27	1	0	1	0.05357	0.94643	1039.65	0.036913	1396.46
A4	22	10.1748E+030.0000E+00	10.1748E+030.0000E+00	0.1748E+03	0.27	1	0	1	0.053551	0.946449	1039.3	0.037005	1717.92
A4	23	10.2142E+030.0000E+00	10.2142E+030.0000E+00	0.2142E+03	0.27	1	0	1	0.053532	0.946468	1038.94	0.0371	2109.86
A4	24	10.2622E+030.0000E+00	10.2622E+030.0000E+00	0.2622E+03	0.27	1	0	1	0.053512	0.946488	1038.57	0.037196	2588.47
A4	25	10.3204E+030.0000E+00	10.3204E+030.0000E+00	0.3204E+03	0.27	1	0	1	0.053491	0.946509	1038.19	0.037296	3170.44
A4	26	10.3912E+030.0000E+00	10.3912E+030.0000E+00	0.3912E+03	0.27	1	0	1	0.053469	0.946531	1037.81	0.037398	3880.29
A4	27	10.4772E+030.0000E+00	10.4772E+030.0000E+00	0.4772E+03	0.27	1	0	1	0.053446	0.946554	1037.42	0.0375	4744.55
A4	28	10.5816E+030.0000E+00	10.5816E+030.0000E+00	0.5816E+03	0.27	1	0	1	0.05342	0.94658	1037.04	0.037603	5796.47
A4	29	10.7082E+030.0000E+00	10.7082E+030.0000E+00	0.7082E+03	0.27	1	0	1	0.053392	0.946608	1036.63	0.037713	7076.28
A4	30	10.8619E+030.0000E+00	10.8619E+030.0000E+00	0.8619E+03	0.27	1	0	1	0.053361	0.946639	1036.22	0.037821	8633.56
A4	31	10.1048E+040.0000E+00	10.1048E+040.0000E+00	0.1048E+04	0.27	1	0	1	0.053327	0.946673	1035.83	0.037927	10523.5
A4	32	10.1274E+040.0000E+00	10.1274E+040.0000E+00	0.1274E+04	0.27	1	0	1	0.053288	0.946712	1035.44	0.038031	12823.7
A4	33	10.1548E+040.0000E+00	10.1548E+040.0000E+00	0.1548E+04	0.27	1	0	1	0.053245	0.946755	1035.06	0.038136	15619.7
A4	34	10.1880E+040.0000E+00	10.1880E+040.0000E+00	0.1880E+04	0.27	1	0	1	0.053201	0.946799	1034.68	0.038238	19014.3
A4	35	10.2282E+040.0000E+00	10.2282E+040.0000E+00	0.2282E+04	0.27	1	0	1	0.053162	0.946838	1034.32	0.038335	23131.6
A4	36	10.2768E+040.0000E+00	10.2768E+040.0000E+00	0.2768E+04	0.27	1	0	1	0.05313	0.94687	1033.99	0.038424	28115.1
A4	37	10.3358E+040.0000E+00	10.3358E+040.0000E+00	0.3358E+04	0.27	1	0	1	0.053104	0.946896	1033.71	0.038502	34168.7
A4	38	10.4072E+040.0000E+00	10.4072E+040.0000E+00	0.4072E+04	0.27	1	0	1	0.053079	0.946921	1033.49	0.038564	41492.9
A4	39	10.4937E+040.0000E+00	10.4937E+040.0000E+00	0.4937E+04	0.27	1	0	1	0.053052	0.946948	1033.32	0.03861	50360.2
A4	40	10.5983E+040.0000E+00	10.5983E+040.0000E+00	0.5983E+04	0.27	1	0	1	0.053017	0.946983	1033.2	0.038642	61075.8
A4	41	10.7250E+040.0000E+00	10.7250E+040.0000E+00	0.7250E+04	0.27	1	0	1	0.052973	0.947027	1033.13	0.038663	74048.2
A4	42	10.8784E+040.0000E+00	10.8784E+040.0000E+00	0.8784E+04	0.27	1	0	1	0.052942	0.947058	1033.08	0.038676	89744.6
A4	43	10.1064E+050.0000E+00	10.1064E+050.0000E+00	0.1064E+05	0.27	1	0	1	0.052923	0.947077	1033.05	0.038684	108729
A4	44	10.1289E+050.0000E+00	10.1289E+050.0000E+00	0.1289E+05	0.27	1	0	1	0.052908	0.947092	1033.03	0.038689	131737
A4	45	10.1560E+050.0000E+00	10.1560E+050.0000E+00	0.1560E+05	0.27	1	0	1	0.052896	0.947104	1033.02	0.038693	159451
A4	46	10.1889E+050.0000E+00	10.1889E+050.0000E+00	0.1889E+05	0.27	1	0	1	0.052887	0.947113	1033.01	0.038696	193094
A4	47	10.2287E+050.0000E+00	10.2287E+050.0000E+00	0.2287E+05	0.27	1	0	1	0.052879	0.947121	1033	0.038698	233789
A4	48	10.2768E+050.0000E+00	10.2768E+050.0000E+00	0.2768E+05	0.27	1	0	1	0.052871	0.947129	1033	0.038699	282969
A4	49	10.3350E+050.0000E+00	10.3350E+050.0000E+00	0.3350E+05	0.27	1	0	1	0.052862	0.947138	1032.99	0.038699	342466
A4	50	10.4055E+050.0000E+00	10.4055E+050.0000E+00	0.4055E+05	0.27	1	0	1	0.052853	0.947147	1032.99	0.038699	414541
A4	51	10.4907E+050.0000E+00	10.4907E+050.0000E+00	0.4907E+05	0.27	1	0	1	0.052844	0.947156	1033	0.038699	501651
A4	52	10.5937E+050.0000E+00	10.5937E+050.0000E+00	0.5937E+05	0.27	1	0	1	0.052836	0.947164	1033	0.038699	606954
A4	53	10.7183E+050.0000E+00	10.7183E+050.0000E+00	0.7183E+05	0.27	1	0	1	0.05283	0.94717	1033	0.038698	734322
A4	54	10.8691E+050.0000E+00	10.8691E+050.0000E+00	0.8691E+05	0.27	1	0	1	0.052825	0.947175	1033	0.038697	888467
A4	55	10.1051E+060.0000E+00	10.1051E+060.0000E+00	0.1051E+06	0.27	1	0	1	0.052822	0.947178	1033.01	0.038696	1.07441e+06
A4	56	10.1272E+060.0000E+00	10.1272E+060.0000E+00	0.1272E+06	0.27	1	0	1	0.05282	0.94718	1033.01	0.038695	1.3003e+06
A4	57	10.1539E+060.0000E+00	10.1539E+060.0000E+00	0.1539E+06	0.27	1	0	1	0.052818	0.947182	1033.01	0.038694	1.5732e+06
A4	58	10.1861E+060.0000E+00	10.1861E+060.0000E+00	0.1861E+06	0.27	1	0	1	0.052818	0.947182	1033.02	0.038694	1.90237e+06
A4	59	10.2251E+060.0000E+00	10.2251E+060.0000E+00	0.2251E+06	0.27	1	0	1	0.052817	0.947183	1033.02	0.038693	2.30099e+06
A4	60	10.2723E+060.0000E+00	10.2723E+060.0000E+00	0.2723E+06	0.27	1	0	1	0.052817	0.947183	1033.02	0.038692	2.7834e+06
A4	61	10.3293E+060.0000E+00	10.3293E+060.0000E+00	0.3293E+06	0.27	1	0	1	0.052816	0.947184	1033.02	0.038691	3.36596e+06
A4	62	10.3983E+060.0000E+00	10.3983E+060.0000E+00	0.3983E+06	0.27	1	0	1	0.052815	0.947185	1033.03	0.038691	4.07129e+06
A4	63	10.4817E+060.0000E+00	10.4817E+060.0000E+00	0.4817E+06	0.27	1	0	1	0.052815	0.947185	1033.03	0.03869	4.92365e+06
A4	64	10.5826E+060.0000E+00	10.5826E+060.0000E+00	0.5826E+06	0.27	1	0	1	0.052815	0.947185	1033.03	0.038689	5.95483e+06
A4	65	10.7046E+060.0000E+00	10.7046E+060.0000E+00	0.7046E+06	0.27	1	0	1	0.052815	0.947185	1033.03	0.038689	7.20181e+06
A4	66	10.8521E+060.0000E+00	10.8521E+060.0000E+00	0.8521E+06	0.27	1	0	1	0.052816	0.947184	1033.04	0.038688	8.70928e+06
A4	67	10.1030E+070.0000E+00	10.1030E+070.0000E+00	0.1030E+07	0.27	1	0	1	0.052817	0.947183	1033.04	0.038688	1.05276e+07
A4	68	10.1246E+070.0000E+00	10.1246E+070.0000E+00	0.1246E+07	0.27	1	0	1	0.052818	0.947182	1033.04	0.038687	1.2735e+07
A4	69	10.1507E+070.0000E+00	10.1507E+070.0000E+00	0.1507E+07	0.27	1	0	1	0.052818	0.947182	1033.04	0.038687	1.54026e+07
A4	70	10.1822E+070.0000E+00	10.1822E+070.0000E+00	0.1822E+07	0.27	1	0	1	0.05272	0.94728	1033.04	0.038686	1.86235e+07
A4	71	10.2204E+070.0000E+00	10.2204E+070.0000E+00	0.2204E+07	0.27	1	0	1	0.052547	0.947453	1033.04	0.038686	2.25322e+07
A4	72	10.2665E+070.0000E+00	10.2665E+070.0000E+00	0.2665E+07	0.27	1	0	1	0.052478	0.947522	1033.04	0.038686	2.72472e+07
A4	73	10.3222E+070.0000E+00	10.3222E+070.0000E+00	0.3222E+07	0.27	1	0	1	0.052497	0.947503	1033.04	0.038686	3.29413e+07
A4	74	10.3896E+070.0000E+00	10.3896E+070.0000E+00	0.3896E+07	0.27	1	0	1	0.052424	0.947576	1033.05	0.038686	3.98357e+07
A4	75	10.4711E+070.0000E+00	10.4711E+070.0000E+00	0.4711E+07	0.27	1	0	1	0.052231	0.947769	1033.05	0.038686	4.81786e+07
A4	76	10.5697E+070.0000E+00	10.5697E+070.0000E+00	0.5697E+07	0.27	1	0	1	0.051908	0.948092	1033.05	0.038686	5.82822e+07
A4	77	10.6889E+070.0000E+00	10.6889E+070.0000E+00	0.6889E+07	0.27	1	0	1	0.049034	0.950966	1033.05	0.038685	7.06885e+07
A4	78	10.8330E+070.0000E+00	10.8330E+070.0000E+00	0.8330E+07	0.27	1	0	1	0	1	1031.77	0.032073	7.44271e+07
A4	79	10.1007E+080.0000E+00	10.1007E+080.0000E+00	0.1007E+08	0.27	1	0	1	0	1	1026.37	0.0038328	1.06958e+07
A4	80	10.1218E+080.0000E+00	10.1218E+080.0000E+00	0.1218E+08	0.27	1	0	1	0	1	1026.24	0.0031422	1.06046e+07
A4	81	10.1473E+080.0000E+00	10.1473E+080.0000E+00	0.1473E+08	0.27	1	0	1	0	1	1026.06	0.002204	8.99396e+06
A4	82	10.1781E+080.0000E+00	10.1781E+080.0000E+00	0.1781E+08	0.27	1	0	1	0	1	1025.69	0.00025133	1.23962e+06
A4	83	10.2153E+080.0000E+00	10.2153E+080.0000E+00	0.2153E+08	0.27	1	0	1	0	1	1025.7	0.00026611	1.58668e+06
A4	84	10.2603E+080.0000E+00	10.2603E+080.0000E+00	0.2603E+08	0.27	1	0	1	0	1	1025.68	0.00020182	1.45484e+06
A4	85	10.3148E+080.0000E+00	10.3148E+080.0000E+00	0.3148E+08	0.27	1	0	1	0	1	1025.67	0.00014752	1.28605e+06
A4	86	10.3806E+080.0000E+00	10.3806E+080.0000E+00	0.3806E+08	0.27	1	0	1	0	1	1025.66	0.00010295	1.08508e+06
A4	87	10.4602E+080.0000E+00	10.4602E+080.0000E+00	0.4602E+08	0.27	1	0	1	0	1	1025.65	4.8135e-05	613438
A4	88	10.5565E+080.0000E+00	10.5565E+080.0000E+00	0.5565E+08	0.27	1	0	1	0	1	1025.64	1.0335e-08	159.27
A4	89	10.6728E+080.0000E+00	10.6728E+080.0000E+00	0.6728E+08	0.27	1	0	1	0	1	1025.64	3.1122e-18	5.79845e-08
A4	90	10.8136E+080.0000E+00	10.8136E+080.0000E+00	0.8136E+08	0.27	1	0	1	0	1	1025.64	2.6575e-20	5.98746e-10
A4	91	10.9837E+080.0000E+00	10.9837E+080.0000E+00	0.9837E+08	0.27	1	0	1	0	1	1025.65	1.8616e-22	5.07121e-12
A4	92	10.1189E+090.0000E+00	10.1189E+090.0000E+00	0.1189E+09	0.27	1	0	1	0	1	1025.65	1.0752e-24	3.54025e-14
A4	93	10.1438E+090.0000E+00	10.1438E+090.0000E+00	0.1438E+09	0.27	1	0	1	0	1	1025.65	5.1347e-27	2.04473e-16
A4	94	10.1739E+090.0000E+00	10.1739E+090.0000E+00	0.1739E+09	0.27	1	0	1	0	1	1025.65	2.0334e-29	9.79231e-19
A4	95	10.2103E+090.0000E+00	10.2103E+090.0000E+00	0.2103E+09	0.27	1	0	1	0	1	1025.65	6.6886e-32	3.89527e-21
A4	96	10.2542E+090.0000E+00	10.2542E+090.0000E+00	0.2542E+09	0.27	1	0	1	0	1	1025.65	1.829e-34	1.28751e-23
A4	97	10.3074E+090.0000E+00	10.3074E+090.0000E+00	0.3074E+09	0.27	1	0	1	0	1	1025.65	4.1494e-37	3.53226e-26
A4	98	10.3717E+090.0000E+00	10.3717E+090.0000E+00	0.3717E+09	0.27	1	0	1	0	1	1025.65	7.7774e-40	8.00553e-29
A4	99	10.4494E+090.0000E+00	10.4494E+090.0000E+00	0.4494E+09	0.27	1	0	1	0	1	1025.65	1.1951e-42	1.48731e-31
A41	0	10.5434E+090.0000E+00	10.5434E+090.0000E+00	0.5434E+09	0.27	1	0	1	0	1	1025.65	1.4902e-75	2.24247e-64
A5	1	10.1767E+000.0000E+00	10.1767E+000.0000E+00	0.1767E+00	0.27	1	0	1	0.053567	0.946433	1050.87	0.03404	1.61521
A5	2	10.6023E+000.0000E+00	10.6023E+000.0000E+00	0.6023E+00	0.27	1	0	1	0.053566	0.946434	1049.56	0.034353	5.54931
A5	3	10.1156E+010.0000E+00	10.1156E+010.0000E+00	0.1156E+01	0.27	1	0	1	0.053565	0.946435	1048.5	0.034607	10.7188
A5	4	10.1867E+010.0000E+00	10.1867E+010.0000E+00	0.1867E+01	0.27	1	0	1	0.053563	0.946437	1047.66	0.034813	17.4005
A5	5	10.2774E+010.0000E+00	10.2774E+010.0000E+00	0.2774E+01	0.27	1	0	1	0.053559	0.946441	1046.93	0.03499	25.9672
A5	6	10.3922E+010.0000E+00	10.3922E+010.0000E+00	0.3922E+01	0.27	1	0	1	0.053555	0.946445	1046.28	0.035149	36.8576
A5	7	10.5367E+010.0000E+00	10.5367E+010.0000E+00	0.5367E+01	0.27	1	0	1	0.05355	0.94645	1045.69	0.035296	50.6199
A5	8	10.7177E+010.0000E+00	10.7177E+010.0000E+00	0.7177E+01	0.27	1	0	1	0.053543	0.946457	1045.13	0.035435	67.922
A5	9	10.9433E+010.0000E+00	10.9433E+010.0000E+00	0.9433E+01	0.27	1	0	1	0.053535	0.946465	1044.59	0.035569	89.5645
A5	10	10.1224E+020.0000E+00	10.1224E+020.0000E+00	0.1224E+02	0.27	1	0	1	0.053526	0.946474	1044.07	0.035698	116.581
A5	11	10.1571E+020.0000E+00	10.1571E+020.0000E+00	0.1571E+02	0.27	1	0	1	0.053515	0.946485	1043.57	0.035824	150.089
A5	12	10.2000E+020.0000E+00	10.2000E+020.0000E+00	0.2000E+02	0.27	1	0	1	0.053502	0.946498	1043.09	0.035946	191.64
A5	13	10.2528E+020.0000E+00	10.2528E+020.0000E+00	0.2528E+02	0.27	1	0	1	0.053488	0.946512	1042.63	0.036062	242.911
A5	14	10.3178E+020.0000E+00	10.3178E+020.0000E+00	0.3178E+02	0.27	1	0	1	0.053473	0.946527	1042.21	0.03617	306.164
A5	15	10.3976E+020.0000E+00	10.3976E+020.0000E+00	0.3976E+02	0.27	1	0	1	0.053457	0.946543	1041.83	0.036265	383.915
A5	16	10.4955E+020.0000E+00	10.4955E+020.0000E+00	0.4955E+02	0.27	1	0	1	0.053439	0.946561	1041.52	0.036346	479.38
A5	17	10.6152E+020.0000E+00	10.6152E+020.0000E+00	0.6152E+02	0.27	1	0	1	0.053421	0.946579	1041.24	0.036417	596.2
A5	18	10.7616E+020.0000E+00	10.7616E+020.0000E+00	0.7616E+02	0.27	1	0	1	0.053403	0.946597	1040.98	0.036485	739.286
A5	19	10.9404E+020.0000E+00	10.9404E+020.0000E+00	0.9404E+02	0.27	1	0	1	0.053384	0.946616	1040.7	0.036555	914.371
A5	20	10.1159E+030.0000E+00	10.1159E+030.0000E+00	0.1159E+03	0.27	1	0	1	0.053366	0.946634	1040.41	0.036631	1128.97
A5	21	10.1424E+030.0000E+00	10.1424E+030.0000E+00	0.1424E+03	0.27	1	0	1	0.053347	0.946653	1040.09	0.036715	1389.89
A5	22	10.1748E+030.0000E+00	10.1748E+030.0000E+00	0.1748E+03	0.27	1	0	1	0.053328	0.946672	1039.75	0.036802	1709.64
A5	23	10.2142E+030.0000E+00	10.2142E+030.0000E+00	0.2142E+03	0.27	1	0	1	0.05331	0.94669	1039.4	0.036892	2099.45
A5	24	10.2622E+030.0000E+00	10.2622E+030.0000E+00	0.2622E+03	0.27	1	0	1	0.05329	0.94671	1039.05	0.036983	2575.44
A5	25	10.3204E+030.0000E+00	10.3204E+030.0000E+00	0.3204E+03	0.27	1	0	1	0.053271	0.946729	1038.69	0.037077	3154.08
A5	26	10.3912E+030.0000E+00	10.3912E+030.0000E+00	0.3912E+03	0.27	1	0	1	0.05325	0.94675	1038.33	0.037173	3859.77
A5	27	10.4772E+030.0000E+00	10.4772E+030.0000E+00	0.4772E+03	0.27	1	0	1	0.053228	0.946772	1037.96	0.037269	4718.87
A5	28	10.5816E+030.0000E+00	10.5816E+030.0000E+00	0.5816E+03	0.27	1	0	1	0.053205	0.946795	1037.59	0.037367	5764.45
A5	29	10.7082E+030.0000E+00	10.7082E+030.0000E+00	0.7082E+03	0.27	1	0	1	0.053179	0.946821	1037.22	0.037467	7035.7
A5	30	10.8619E+030.0000E+00	10.8619E+030.0000E+00	0.8619E+03	0.27	1	0	1	0.05315	0.94685	1036.84	0.037566	8582.4
A5	31	10.1048E+040.0000E+00	10.1048E+040.0000E+00	0.1048E+04	0.27	1	0	1	0.053118	0.946882	1036.48	0.037663	10459.2
A5	32	10.1274E+040.0000E+00	10.1274E+040.0000E+00	0.1274E+04	0.27	1	0	1	0.053083	0.946917	1036.13	0.037757	12742.6
A5	33	10.1548E+040.0000E+00	10.1548E+040.0000E+00	0.1548E+04	0.27	1	0	1	0.053043	0.946957	1035.78	0.037849	15516.3
A5	34	10.1880E+040.0000E+00	10.1880E+040.0000E+00	0.1880E+04	0.27	1	0	1	0.053002	0.946998	1035.45	0.03794	18884.1
A5	35	10.2282E+040.0000E+00	10.2282E+040.0000E+00	0.2282E+04	0.27	1	0	1	0.052965	0.947035	1035.11	0.038031	22970.5
A5	36	10.2768E+040.0000E+00	10.2768E+040.0000E+00	0.2768E+04	0.27	1	0	1	0.052935	0.947065	1034.75	0.038128	27924.7
A5	37	10.3358E+040.0000E+00	10.3358E+040.0000E+00	0.3358E+04	0.27	1	0	1	0.052909	0.947091	1034.37	0.038232	33957.8
A5	38	10.4072E+040.0000E+00	10.4072E+040.0000E+00	0.4072E+04	0.27	1	0	1	0.052886	0.947114	1033.96	0.038344	41283.4
A5	39	10.4937E+040.0000E+00	10.4937E+040.0000E+00	0.4937E+04	0.27	1	0	1	0.05286	0.94714	1033.57	0.03845	50173.8
A5	40	10.5983E+040.0000E+00	10.5983E+040.0000E+00	0.5983E+04	0.27	1	0	1	0.052828	0.947172	1033.26	0.038534	60920.8
A5	41	10.7250E+040.0000E+00	10.7250E+040.0000E+00	0.7250E+04	0.27	1	0	1	0.052788	0.947212	1033.07	0.038587	73912.8
A5	42	10.8784E+040.0000E+00	10.8784E+040.0000E+00	0.8784E+04	0.27	1	0	1	0.052757	0.947243	1032.97	0.038615	89611
A5	43	10.1064E+050.0000E+00	10.1064E+050.0000E+00	0.1064E+05	0.27	1	0	1	0.052738	0.947262	1032.9	0.038633	108591
A5	44	10.1289E+050.0000E+00	10.1289E+050.0000E+00	0.1289E+05	0.27	1	0	1	0.052722	0.947278	1032.86	0.038646	131595
A5	45	10.1560E+050.0000E+00	10.1560E+050.0000E+00	0.1560E+05	0.27	1	0	1	0.052709	0.947291	1032.82	0.038656	159299
A5	46	10.1889E+050.0000E+00	10.1889E+050.0000E+00	0.1889E+05	0.27	1	0	1	0.052698	0.947302	1032.79	0.038663	192926
A5	47	10.2287E+050.0000E+00	10.2287E+050.0000E+00	0.2287E+05	0.27	1	0	1	0.052689	0.947311	1032.77	0.038669	233609
A5	48	10.2768E+050.0000E+00	10.2768E+050.0000E+00	0.2768E+05	0.27	1	0	1	0.05268	0.94732	1032.76	0.038673	282770
A5	49	10.3350E+050.0000E+00	10.3350E+050.0000E+00	0.3350E+05	0.27	1	0	1	0.052671	0.947329	1032.75	0.038676	342252
A5	50	10.4055E+050.0000E+00	10.4055E+050.0000E+00	0.4055E+05	0.27	1	0	1	0.052661	0.947339	1032.74	0.038678	414300
A5	51	10.4907E+050.0000E+00	10.4907E+050.0000E+00	0.4907E+05	0.27	1	0	1	0.05265	0.94735	1032.74	0.038678	501355
A5	52	10.5937E+050.0000E+00	10.5937E+050.0000E+00	0.5937E+05	0.27	1	0	1	0.05264	0.94736	1032.74	0.038678	606598
A5	53	10.7183E+050.0000E+00	10.7183E+050.0000E+00	0.7183E+05	0.27	1	0	1	0.052633	0.947367	1032.74	0.038678	733910
A5	54	10.8691E+050.0000E+00	10.8691E+050.0000E+00	0.8691E+05	0.27	1	0	1	0.052627	0.947373	1032.74	0.038677	887970
A5	55	10.1051E+060.0000E+00	10.1051E+060.0000E+00	0.1051E+06	0.27	1	0	1	0.052623	0.947377	1032.74	0.038677	1.07382e+06
A5	56	10.1272E+060.0000E+00	10.1272E+060.0000E+00	0.1272E+06	0.27	1	0	1	0.05262	0.94738	1032.75	0.038676	1.29961e+06
A5	57	10.1539E+060.0000E+00	10.1539E+060.0000E+00	0.1539E+06	0.27	1	0	1	0.052618	0.947382	1032.75	0.038675	1.57236e+06
A5	58	10.1861E+060.0000E+00	10.1861E+060.0000E+00	0.1861E+06	0.27	1	0	1	0.052618	0.947382	1032.75	0.038674	1.9013e+06
A5	59	10.2251E+060.0000E+00	10.2251E+060.0000E+00	0.2251E+06	0.27	1	0	1	0.052618	0.947382	1032.75	0.038674	2.29974e+06
A5	60	10.2723E+060.0000E+00	10.2723E+060.0000E+00	0.2723E+06	0.27	1	0	1	0.052618	0.947382	1032.76	0.038673	2.78191e+06
A5	61	10.3293E+060.0000E+00	10.3293E+060.0000E+00	0.3293E+06	0.27	1	0	1	0.052617	0.947383	1032.76	0.038672	3.36416e+06
A5	62	10.3983E+060.0000E+00	10.3983E+060.0000E+00	0.3983E+06	0.27	1	0	1	0.052617	0.947383	1032.76	0.038672	4.06908e+06
A5	63	10.4817E+060.0000E+00	10.4817E+060.0000E+00	0.4817E+06	0.27	1	0	1	0.052617	0.947383	1032.76	0.038671	4.92097e+06
A5	64	10.5826E+060.0000E+00	10.5826E+060.0000E+00	0.5826E+06	0.27	1	0	1	0.052617	0.947383	1032.77	0.03867	5.95165e+06
A5	65	10.7046E+060.0000E+00	10.7046E+060.0000E+00	0.7046E+06	0.27	1	0	1	0.052617	0.947383	1032.77	0.03867	7.19797e+06
A5	66	10.8521E+060.0000E+00	10.8521E+060.0000E+00	0.8521E+06	0.27	1	0	1	0.052618	0.947382	1032.77	0.038669	8.70454e+06
A5	67	10.1030E+070.0000E+00	10.1030E+070.0000E+00	0.1030E+07	0.27	1	0	1	0.052618	0.947382	1032.77	0.038669	1.05219e+07
A5	68	10.1246E+070.0000E+00	10.1246E+070.0000E+00	0.1246E+07	0.27	1	0	1	0.05262	0.94738	1032.77	0.038668	1.2728e+07
A5	69	10.1507E+070.0000E+00	10.1507E+070.0000E+00	0.1507E+07	0.27	1	0	1	0.05262	0.94738	1032.78	0.038668	1.53943e+07
A5	70	10.1822E+070.0000E+00	10.1822E+070.0000E+00	0.1822E+07	0.27	1	0	1	0.052503	0.947497	1032.78	0.038668	1.86144e+07
A5	71	10.2204E+070.0000E+00	10.2204E+070.0000E+00	0.2204E+07	0.27	1	0	1	0.052307	0.947693	1032.78	0.038668	2.25218e+07
A5	72	10.2665E+070.0000E+00	10.2665E+070.0000E+00	0.2665E+07	0.27	1	0	1	0.052238	0.947762	1032.78	0.038668	2.72345e+07
A5	73	10.3222E+070.0000E+00	10.3222E+070.0000E+00	0.3222E+07	0.27	1	0	1	0.052259	0.947741	1032.78	0.038668	3.2926e+07
A5	74	10.3896E+070.0000E+00	10.3896E+070.0000E+00	0.3896E+07	0.27	1	0	1	0.052177	0.947823	1032.78	0.038667	3.98161e+07
A5	75	10.4711E+070.0000E+00	10.4711E+070.0000E+00	0.4711E+07	0.27	1	0	1	0.051963	0.948037	1032.78	0.038667	4.8156e+07
A5	76	10.5697E+070.0000E+00	10.5697E+070.0000E+00	0.5697E+07	0.27	1	0	1	0.051508	0.948492	1032.78	0.038667	5.82629e+07
A5	77	10.6889E+070.0000E+00	10.6889E+070.0000E+00	0.6889E+07	0.27	1	0	1	0.012117	0.987883	1032.78	0.038665	7.33755e+07
A5	78	10.8330E+070.0000E+00	10.8330E+070.0000E+00	0.8330E+07	0.27	1	0	1	0	1	1030.1	0.024721	5.72736e+07
A5	79	10.1007E+080.0000E+00	10.1007E+080.0000E+00	0.1007E+08	0.27	1	0	1	0	1	1025.67	0.0014835	4.13703e+06
A5	80	10.1218E+080.0000E+00	10.1218E+080.0000E+00	0.1218E+08	0.27	1	0	1	0	1	1025.52	0.00069626	2.34815e+06
A5	81	10.1473E+080.0000E+00	10.1473E+080.0000E+00	0.1473E+08	0.27	1	0	1	0	1	1025.44	0.00028018	1.14265e+06
A5	82	10.1781E+080.0000E+00	10.1781E+080.0000E+00	0.1781E+08	0.27	1	0	1	0	1	1025.39	2.1316e-05	105105
A5	83	10.2153E+080.0000E+00	10.2153E+080.0000E+00	0.2153E+08	0.27	1	0	1	0	1	1025.39	2.0835e-05	124191
A5	84	10.2603E+080.0000E+00	10.2603E+080.0000E+00	0.2603E+08	0.27	1	0	1	0	1	1025.39	1.4125e-05	101792
A5	85	10.3148E+080.0000E+00	10.3148E+080.0000E+00	0.3148E+08	0.27	1	0	1	0	1	1025.39	9.1458e-06	79709.3
A5	86	10.3806E+080.0000E+00	10.3806E+080.0000E+00	0.3806E+08	0.27	1	0	1	0	1	1025.39	5.6417e-06	59447.2
A5	87	10.4602E+080.0000E+00	10.4602E+080.0000E+00	0.4602E+08	0.27	1	0	1	0	1	1025.39	2.0451e-06	26056.4
A5	88	10.5565E+080.0000E+00	10.5565E+080.0000E+00	0.5565E+08	0.27	1	0	1	0	1	1025.39	2.2241e-10	3.42667
A5	89	10.6728E+080.0000E+00	10.6728E+080.0000E+00	0.6728E+08	0.27	1	0	1	0	1	1025.39	1.9377e-18	3.60932e-08
A5	90	10.8136E+080.0000E+00	10.8136E+080.0000E+00	0.8136E+08	0.27	1	0	1	0	1	1025.39	1.6823e-20	3.78937e-10
A5	91	10.9837E+080.0000E+00	10.9837E+080.0000E+00	0.9837E+08	0.27	1	0	1	0	1	1025.39	1.1969e-22	3.25967e-12
A5	92	10.1189E+090.0000E+00	10.1189E+090.0000E+00	0.1189E+09	0.27	1	0	1	0	1	1025.39	7.014e-25	2.30888e-14
A5	93	10.1438E+090.0000E+00	10.1438E+090.0000E+00	0.1438E+09	0.27	1	0	1	0	1	1025.39	3.3955e-27	1.35181e-16
A5	94	10.1739E+090.0000E+00	10.1739E+090.0000E+00	0.1739E+09	0.27	1	0	1	0	1	1025.39	1.362e-29	6.55737e-19
A5	95	10.2103E+090.0000E+00	10.2103E+090.0000E+00	0.2103E+09	0.27	1	0	1	0	1	1025.39	4.535e-32	2.6404e-21
A5	96	10.2542E+090.0000E+00	10.2542E+090.0000E+00	0.2542E+09	0.27	1	0	1	0	1	1025.39	1.2545e-34	8.82875e-24
A5	97	10.3074E+090.0000E+00	10.3074E+090.0000E+00	0.3074E+09	0.27	1	0	1	0	1	1025.39	2.8776e-37	2.44899e-26
A5	98	10.3717E+090.0000E+00	10.3717E+090.0000E+00	0.3717E+09	0.27	1	0	1	0	1	1025.39	5.451e-40	5.60947e-29
A5	99	10.4494E+090.0000E+00	10.4494E+090.0000E+00	0.4494E+09	0.27	1	0	1	0	1	1025.39	8.4619e-43	1.05282e-31
A51	0	10.5434E+090.0000E+00	10.5434E+090.0000E+00	0.5434E+09	0.27	1	0	1	0	1	1025.39	1.0656e-75	1.60312e-64
A6	1	10.1767E+000.0000E+00	10.1767E+000.0000E+00	0.1767E+00	0.27	1	0	1	0.053339	0.946661	1051.02	0.033928	1.61051
A6	2	10.6023E+000.0000E+00	10.6023E+000.0000E+00	0.6023E+00	0.27	1	0	1	0.053338	0.946662	1049.73	0.034232	5.53199
A6	3	10.1156E+010.0000E+00	10.1156E+010.0000E+00	0.1156E+01	0.27	1	0	1	0.053337	0.946663	1048.71	0.034478	10.6835
A6	4	10.1867E+010.0000E+00	10.1867E+010.0000E+00	0.1867E+01	0.27	1	0	1	0.053334	0.946666	1047.89	0.034676	17.34
A6	5	10.2774E+010.0000E+00	10.2774E+010.0000E+00	0.2774E+01	0.27	1	0	1	0.05333	0.94667	1047.19	0.034845	25.8723
A6	6	10.3922E+010.0000E+00	10.3922E+010.0000E+00	0.3922E+01	0.27	1	0	1	0.053325	0.946675	1046.57	0.034996	36.7163
A6	7	10.5367E+010.0000E+00	10.5367E+010.0000E+00	0.5367E+01	0.27	1	0	1	0.053319	0.946681	1046.01	0.035135	50.4167
A6	8	10.7177E+010.0000E+00	10.7177E+010.0000E+00	0.7177E+01	0.27	1	0	1	0.053312	0.946688	1045.48	0.035265	67.6353
A6	9	10.9433E+010.0000E+00	10.9433E+010.0000E+00	0.9433E+01	0.27	1	0	1	0.053303	0.946697	1044.98	0.035389	89.1663
A6	10	10.1224E+020.0000E+00	10.1224E+020.0000E+00	0.1224E+02	0.27	1	0	1	0.053293	0.946707	1044.5	0.035508	116.037
A6	11	10.1571E+020.0000E+00	10.1571E+020.0000E+00	0.1571E+02	0.27	1	0	1	0.053281	0.946719	1044.04	0.035623	149.351
A6	12	10.2000E+020.0000E+00	10.2000E+020.0000E+00	0.2000E+02	0.27	1	0	1	0.053267	0.946733	1043.59	0.035735	190.654
A6	13	10.2528E+020.0000E+00	10.2528E+020.0000E+00	0.2528E+02	0.27	1	0	1	0.053252	0.946748	1043.17	0.035841	241.608
A6	14	10.3178E+020.0000E+00	10.3178E+020.0000E+00	0.3178E+02	0.27	1	0	1	0.053235	0.946765	1042.78	0.03594	304.46
A6	15	10.3976E+020.0000E+00	10.3976E+020.0000E+00	0.3976E+02	0.27	1	0	1	0.053217	0.946783	1042.43	0.036029	381.733
A6	16	10.4955E+020.0000E+00	10.4955E+020.0000E+00	0.4955E+02	0.27	1	0	1	0.053199	0.946801	1042.12	0.036107	476.623
A6	17	10.6152E+020.0000E+00	10.6152E+020.0000E+00	0.6152E+02	0.27	1	0	1	0.053179	0.946821	1041.84	0.036178	592.78
A6	18	10.7616E+020.0000E+00	10.7616E+020.0000E+00	0.7616E+02	0.27	1	0	1	0.05316	0.94684	1041.57	0.036246	735.048
A6	19	10.9404E+020.0000E+00	10.9404E+020.0000E+00	0.9404E+02	0.27	1	0	1	0.05314	0.94686	1041.3	0.036315	909.126
A6	20	10.1159E+030.0000E+00	10.1159E+030.0000E+00	0.1159E+03	0.27	1	0	1	0.053121	0.946879	1041.01	0.03639	1122.48
A6	21	10.1424E+030.0000E+00	10.1424E+030.0000E+00	0.1424E+03	0.27	1	0	1	0.053101	0.946899	1040.7	0.036469	1381.74
A6	22	10.1748E+030.0000E+00	10.1748E+030.0000E+00	0.1748E+03	0.27	1	0	1	0.053082	0.946918	1040.38	0.036552	1699.5
A6	23	10.2142E+030.0000E+00	10.2142E+030.0000E+00	0.2142E+03	0.27	1	0	1	0.053064	0.946936	1040.05	0.036636	2086.73
A6	24	10.2622E+030.0000E+00	10.2622E+030.0000E+00	0.2622E+03	0.27	1	0	1	0.053045	0.946955	1039.72	0.036721	2559.51
A6	25	10.3204E+030.0000E+00	10.3204E+030.0000E+00	0.3204E+03	0.27	1	0	1	0.053026	0.946974	1039.38	0.036809	3134.17
A6	26	10.3912E+030.0000E+00	10.3912E+030.0000E+00	0.3912E+03	0.27	1	0	1	0.053007	0.946993	1039.04	0.036899	3834.92
A6	27	10.4772E+030.0000E+00	10.4772E+030.0000E+00	0.4772E+03	0.27	1	0	1	0.052986	0.947014	1038.69	0.03699	4688.04
A6	28	10.5816E+030.0000E+00	10.5816E+030.0000E+00	0.5816E+03	0.27	1	0	1	0.052965	0.947035	1038.34	0.037082	5726.07
A6	29	10.7082E+030.0000E+00	10.7082E+030.0000E+00	0.7082E+03	0.27	1	0	1	0.052941	0.947059	1037.98	0.037177	6988.12
A6	30	10.8619E+030.0000E+00	10.8619E+030.0000E+00	0.8619E+03	0.27	1	0	1	0.052915	0.947085	1037.62	0.037271	8523.52
A6	31	10.1048E+040.0000E+00	10.1048E+040.0000E+00	0.1048E+04	0.27	1	0	1	0.052887	0.947113	1037.27	0.037363	10386.3
A6	32	10.1274E+040.0000E+00	10.1274E+040.0000E+00	0.1274E+04	0.27	1	0	1	0.052855	0.947145	1036.93	0.037453	12652.8
A6	33	10.1548E+040.0000E+00	10.1548E+040.0000E+00	0.1548E+04	0.27	1	0	1	0.052819	0.947181	1036.61	0.037538	15404.7
A6	34	10.1880E+040.0000E+00	10.1880E+040.0000E+00	0.1880E+04	0.27	1	0	1	0.05278	0.94722	1036.31	0.037617	18743.3
A6	35	10.2282E+040.0000E+00	10.2282E+040.0000E+00	0.2282E+04	0.27	1	0	1	0.052744	0.947256	1036.04	0.03769	22790.3
A6	36	10.2768E+040.0000E+00	10.2768E+040.0000E+00	0.2768E+04	0.27	1	0	1	0.052715	0.947285	1035.78	0.037759	27688.4
A6	37	10.3358E+040.0000E+00	10.3358E+040.0000E+00	0.3358E+04	0.27	1	0	1	0.052691	0.947309	1035.5	0.037835	33649.6
A6	38	10.4072E+040.0000E+00	10.4072E+040.0000E+00	0.4072E+04	0.27	1	0	1	0.052669	0.947331	1035.17	0.037924	40888.3
A6	39	10.4937E+040.0000E+00	10.4937E+040.0000E+00	0.4937E+04	0.27	1	0	1	0.052647	0.947353	1034.76	0.038032	49696.7
A6	40	10.5983E+040.0000E+00	10.5983E+040.0000E+00	0.5983E+04	0.27	1	0	1	0.05262	0.94738	1034.25	0.038172	60419.5
A6	41	10.7250E+040.0000E+00	10.7250E+040.0000E+00	0.7250E+04	0.27	1	0	1	0.052586	0.947414	1033.65	0.038336	73488.9
A6	42	10.8784E+040.0000E+00	10.8784E+040.0000E+00	0.8784E+04	0.27	1	0	1	0.052557	0.947443	1033.14	0.038474	89317.3
A6	43	10.1064E+050.0000E+00	10.1064E+050.0000E+00	0.1064E+05	0.27	1	0	1	0.052539	0.947461	1032.91	0.038537	108345
A6	44	10.1289E+050.0000E+00	10.1289E+050.0000E+00	0.1289E+05	0.27	1	0	1	0.052522	0.947478	1032.81	0.038563	131334
A6	45	10.1560E+050.0000E+00	10.1560E+050.0000E+00	0.1560E+05	0.27	1	0	1	0.052509	0.947491	1032.73	0.038588	159039
A6	46	10.1889E+050.0000E+00	10.1889E+050.0000E+00	0.1889E+05	0.27	1	0	1	0.052498	0.947502	1032.65	0.038608	192667
A6	47	10.2287E+050.0000E+00	10.2287E+050.0000E+00	0.2287E+05	0.27	1	0	1	0.052487	0.947513	1032.6	0.038622	233336
A6	48	10.2768E+050.0000E+00	10.2768E+050.0000E+00	0.2768E+05	0.27	1	0	1	0.052478	0.947522	1032.56	0.038633	282483
A6	49	10.3350E+050.0000E+00	10.3350E+050.0000E+00	0.3350E+05	0.27	1	0	1	0.052467	0.947533	1032.53	0.038641	341943
A6	50	10.4055E+050.0000E+00	10.4055E+050.0000E+00	0.4055E+05	0.27	1	0	1	0.052456	0.947544	1032.51	0.038648	413976
A6	51	10.4907E+050.0000E+00	10.4907E+050.0000E+00	0.4907E+05	0.27	1	0	1	0.052444	0.947556	1032.49	0.038651	500993
A6	52	10.5937E+050.0000E+00	10.5937E+050.0000E+00	0.5937E+05	0.27	1	0	1	0.052432	0.947568	1032.49	0.038654	606208
A6	53	10.7183E+050.0000E+00	10.7183E+050.0000E+00	0.7183E+05	0.27	1	0	1	0.052423	0.947577	1032.48	0.038655	733452
A6	54	10.8691E+050.0000E+00	10.8691E+050.0000E+00	0.8691E+05	0.27	1	0	1	0.052416	0.947584	1032.48	0.038655	887439
A6	55	10.1051E+060.0000E+00	10.1051E+060.0000E+00	0.1051E+06	0.27	1	0	1	0.05241	0.94759	1032.48	0.038655	1.07318e+06
A6	56	10.1272E+060.0000E+00	10.1272E+060.0000E+00	0.1272E+06	0.27	1	0	1	0.052406	0.947594	1032.48	0.038655	1.29885e+06
A6	57	10.1539E+060.0000E+00	10.1539E+060.0000E+00	0.1539E+06	0.27	1	0	1	0.052404	0.947596	1032.48	0.038654	1.57145e+06
A6	58	10.1861E+060.0000E+00	10.1861E+060.0000E+00	0.1861E+06	0.27	1	0	1	0.052404	0.947596	1032.49	0.038654	1.90026e+06
A6	59	10.2251E+060.0000E+00	10.2251E+060.0000E+00	0.2251E+06	0.27	1	0	1	0.052404	0.947596	1032.49	0.038653	2.29843e+06
A6	60	10.2723E+060.0000E+00	10.2723E+060.0000E+00	0.2723E+06	0.27	1	0	1	0.052404	0.947596	1032.49	0.038652	2.78031e+06
A6	61	10.3293E+060.0000E+00	10.3293E+060.0000E+00	0.3293E+06	0.27	1	0	1	0.052404	0.947596	1032.49	0.038652	3.3623e+06
A6	62	10.3983E+060.0000E+00	10.3983E+060.0000E+00	0.3983E+06	0.27	1	0	1	0.052403	0.947597	1032.5	0.038651	4.06676e+06
A6	63	10.4817E+060.0000E+00	10.4817E+060.0000E+00	0.4817E+06	0.27	1	0	1	0.052403	0.947597	1032.5	0.03865	4.91817e+06
A6	64	10.5826E+060.0000E+00	10.5826E+060.0000E+00	0.5826E+06	0.27	1	0	1	0.052403	0.947597	1032.5	0.03865	5.94836e+06
A6	65	10.7046E+060.0000E+00	10.7046E+060.0000E+00	0.7046E+06	0.27	1	0	1	0.052404	0.947596	1032.5	0.038649	7.19379e+06
A6	66	10.8521E+060.0000E+00	10.8521E+060.0000E+00	0.8521E+06	0.27	1	0	1	0.052404	0.947596	1032.5	0.038649	8.69973e+06
A6	67	10.1030E+070.0000E+00	10.1030E+070.0000E+00	0.1030E+07	0.27	1	0	1	0.052405	0.947595	1032.51	0.038648	1.05159e+07
A6	68	10.1246E+070.0000E+00	10.1246E+070.0000E+00	0.1246E+07	0.27	1	0	1	0.052406	0.947594	1032.51	0.038648	1.27211e+07
A6	69	10.1507E+070.0000E+00	10.1507E+070.0000E+00	0.1507E+07	0.27	1	0	1	0.052407	0.947593	1032.51	0.038648	1.53858e+07
A6	70	10.1822E+070.0000E+00	10.1822E+070.0000E+00	0.1822E+07	0.27	1	0	1	0.052263	0.947737	1032.51	0.038647	1.86042e+07
A6	71	10.2204E+070.0000E+00	10.2204E+070.0000E+00	0.2204E+07	0.27	1	0	1	0.052036	0.947964	1032.51	0.038647	2.25101e+07
A6	72	10.2665E+070.0000E+00	10.2665E+070.0000E+00	0.2665E+07	0.27	1	0	1	0.051969	0.948031	1032.51	0.038647	2.72203e+07
A6	73	10.3222E+070.0000E+00	10.3222E+070.0000E+00	0.3222E+07	0.27	1	0	1	0.051991	0.948009	1032.51	0.038647	3.29088e+07
A6	74	10.3896E+070.0000E+00	10.3896E+070.0000E+00	0.3896E+07	0.27	1	0	1	0.051892	0.948108	1032.51	0.038647	3.9797e+07
A6	75	10.4711E+070.0000E+00	10.4711E+070.0000E+00	0.4711E+07	0.27	1	0	1	0.051648	0.948352	1032.51	0.038647	4.81345e+07
A6	76	10.5697E+070.0000E+00	10.5697E+070.0000E+00	0.5697E+07	0.27	1	0	1	0.050526	0.949474	1032.51	0.038647	5.82778e+07
A6	77	10.6889E+070.0000E+00	10.6889E+070.0000E+00	0.6889E+07	0.27	1	0	1	0	1	1031.76	0.034766	6.67196e+07
A6	78	10.8330E+070.0000E+00	10.8330E+070.0000E+00	0.8330E+07	0.27	1	0	1	0	1	1027.47	0.012326	2.84839e+07
A6	79	10.1007E+080.0000E+00	10.1007E+080.0000E+00	0.1007E+08	0.27	1	0	1	0	1	1025.31	0.00098892	2.75683e+06
A6	80	10.1218E+080.0000E+00	10.1218E+080.0000E+00	0.1218E+08	0.27	1	0	1	0	1	1025.16	0.00019564	659569
A6	81	10.1473E+080.0000E+00	10.1473E+080.0000E+00	0.1473E+08	0.27	1	0	1	0	1	1025.13	3.4756e-05	141702
A6	82	10.1781E+080.0000E+00	10.1781E+080.0000E+00	0.1781E+08	0.27	1	0	1	0	1	1025.13	1.7953e-06	8850.01
A6	83	10.2153E+080.0000E+00	10.2153E+080.0000E+00	0.2153E+08	0.27	1	0	1	0	1	1025.13	1.1595e-06	6909.67
A6	84	10.2603E+080.0000E+00	10.2603E+080.0000E+00	0.2603E+08	0.27	1	0	1	0	1	1025.13	6.8638e-07	4945.17
A6	85	10.3148E+080.0000E+00	10.3148E+080.0000E+00	0.3148E+08	0.27	1	0	1	0	1	1025.13	3.9272e-07	3421.85
A6	86	10.3806E+080.0000E+00	10.3806E+080.0000E+00	0.3806E+08	0.27	1	0	1	0	1	1025.13	2.1505e-07	2265.43
A6	87	10.4602E+080.0000E+00	10.4602E+080.0000E+00	0.4602E+08	0.27	1	0	1	0	1	1025.13	6.1026e-08	777.328
A6	88	10.5565E+080.0000E+00	10.5565E+080.0000E+00	0.5565E+08	0.27	1	0	1	0	1	1025.13	4.0335e-12	0.0621284
A6	89	10.6728E+080.0000E+00	10.6728E+080.0000E+00	0.6728E+08	0.27	1	0	1	0	1	1025.13	1.3407e-18	2.49667e-08
A6	90	10.8136E+080.0000E+00	10.8136E+080.0000E+00	0.8136E+08	0.27	1	0	1	0	1	1025.13	1.1829e-20	2.6638e-10
A6	91	10.9837E+080.0000E+00	10.9837E+080.0000E+00	0.9837E+08	0.27	1	0	1	0	1	1025.13	8.5449e-23	2.32655e-12
A6	92	10.1189E+090.0000E+00	10.1189E+090.0000E+00	0.1189E+09	0.27	1	0	1	0	1	1025.13	5.0792e-25	1.67155e-14
A6	93	10.1438E+090.0000E+00	10.1438E+090.0000E+00	0.1438E+09	0.27	1	0	1	0	1	1025.13	2.4921e-27	9.91898e-17
A6	94	10.1739E+090.0000E+00	10.1739E+090.0000E+00	0.1739E+09	0.27	1	0	1	0	1	1025.13	1.0124e-29	4.87298e-19
A6	95	10.2103E+090.0000E+00	10.2103E+090.0000E+00	0.2103E+09	0.27	1	0	1	0	1	1025.13	3.4115e-32	1.98576e-21
A6	96	10.2542E+090.0000E+00	10.2542E+090.0000E+00	0.2542E+09	0.27	1	0	1	0	1	1025.13	9.5456e-35	6.71617e-24
A6	97	10.3074E+090.0000E+00	10.3074E+090.0000E+00	0.3074E+09	0.27	1	0	1	0	1	1025.13	2.2135e-37	1.88333e-26
A6	98	10.3717E+090.0000E+00	10.3717E+090.0000E+00	0.3717E+09	0.27	1	0	1	0	1	1025.13	4.2369e-40	4.35897e-29
A6	99	10.4494E+090.0000E+00	10.4494E+090.0000E+00	0.4494E+09	0.27	1	0	1	0	1	1025.13	6.6433e-43	8.26342e-32
A61	0	10.5434E+090.0000E+00	10.5434E+090.0000E+00	0.5434E+09	0.27	1	0	1	0	1	1025.13	8.4468e-76	1.27044e-64
A7	1	10.1767E+000.0000E+00	10.1767E+000.0000E+00	0.1767E+00	0.27	1	0	1	0.053062	0.946938	1051.25	0.033798	1.60516
A7	2	10.6023E+000.0000E+00	10.6023E+000.0000E+00	0.6023E+00	0.27	1	0	1	0.053061	0.946939	1050.01	0.03409	5.51213
A7	3	10.1156E+010.0000E+00	10.1156E+010.0000E+00	0.1156E+01	0.27	1	0	1	0.05306	0.94694	1049.03	0.034323	10.6419
A7	4	10.1867E+010.0000E+00	10.1867E+010.0000E+00	0.1867E+01	0.27	1	0	1	0.053057	0.946943	1048.25	0.034511	17.2685
A7	5	10.2774E+010.0000E+00	10.2774E+010.0000E+00	0.2774E+01	0.27	1	0	1	0.053053	0.946947	1047.59	0.034671	25.7605
A7	6	10.3922E+010.0000E+00	10.3922E+010.0000E+00	0.3922E+01	0.27	1	0	1	0.053048	0.946952	1047	0.034812	36.549
A7	7	10.5367E+010.0000E+00	10.5367E+010.0000E+00	0.5367E+01	0.27	1	0	1	0.053042	0.946958	1046.47	0.034941	50.1751
A7	8	10.7177E+010.0000E+00	10.7177E+010.0000E+00	0.7177E+01	0.27	1	0	1	0.053034	0.946966	1045.98	0.035062	67.2978
A7	9	10.9433E+010.0000E+00	10.9433E+010.0000E+00	0.9433E+01	0.27	1	0	1	0.053025	0.946975	1045.52	0.035176	88.7015
A7	10	10.1224E+020.0000E+00	10.1224E+020.0000E+00	0.1224E+02	0.27	1	0	1	0.053014	0.946986	1045.08	0.035285	115.406
A7	11	10.1571E+020.0000E+00	10.1571E+020.0000E+00	0.1571E+02	0.27	1	0	1	0.053001	0.946999	1044.65	0.035389	148.501
A7	12	10.2000E+020.0000E+00	10.2000E+020.0000E+00	0.2000E+02	0.27	1	0	1	0.052987	0.947013	1044.25	0.03549	189.522
A7	13	10.2528E+020.0000E+00	10.2528E+020.0000E+00	0.2528E+02	0.27	1	0	1	0.05297	0.94703	1043.86	0.035586	240.119
A7	14	10.3178E+020.0000E+00	10.3178E+020.0000E+00	0.3178E+02	0.27	1	0	1	0.052953	0.947047	1043.5	0.035676	302.523
A7	15	10.3976E+020.0000E+00	10.3976E+020.0000E+00	0.3976E+02	0.27	1	0	1	0.052934	0.947066	1043.17	0.035759	379.255
A7	16	10.4955E+020.0000E+00	10.4955E+020.0000E+00	0.4955E+02	0.27	1	0	1	0.052914	0.947086	1042.87	0.035835	473.516
A7	17	10.6152E+020.0000E+00	10.6152E+020.0000E+00	0.6152E+02	0.27	1	0	1	0.052893	0.947107	1042.59	0.035904	588.892
A7	18	10.7616E+020.0000E+00	10.7616E+020.0000E+00	0.7616E+02	0.27	1	0	1	0.052872	0.947128	1042.33	0.03597	730.205
A7	19	10.9404E+020.0000E+00	10.9404E+020.0000E+00	0.9404E+02	0.27	1	0	1	0.052851	0.947149	1042.07	0.036037	903.109
A7	20	10.1159E+030.0000E+00	10.1159E+030.0000E+00	0.1159E+03	0.27	1	0	1	0.052831	0.947169	1041.79	0.036108	1114.96
A7	21	10.1424E+030.0000E+00	10.1424E+030.0000E+00	0.1424E+03	0.27	1	0	1	0.052811	0.947189	1041.5	0.036182	1372.34
A7	22	10.1748E+030.0000E+00	10.1748E+030.0000E+00	0.1748E+03	0.27	1	0	1	0.052792	0.947208	1041.2	0.036258	1687.67
A7	23	10.2142E+030.0000E+00	10.2142E+030.0000E+00	0.2142E+03	0.27	1	0	1	0.052773	0.947227	1040.9	0.036335	2071.91
A7	24	10.2622E+030.0000E+00	10.2622E+030.0000E+00	0.2622E+03	0.27	1	0	1	0.052755	0.947245	1040.59	0.036414	2541.01
A7	25	10.3204E+030.0000E+00	10.3204E+030.0000E+00	0.3204E+03	0.27	1	0	1	0.052737	0.947263	1040.27	0.036495	3111.04
A7	26	10.3912E+030.0000E+00	10.3912E+030.0000E+00	0.3912E+03	0.27	1	0	1	0.052719	0.947281	1039.95	0.036578	3806.04
A7	27	10.4772E+030.0000E+00	10.4772E+030.0000E+00	0.4772E+03	0.27	1	0	1	0.052701	0.947299	1039.62	0.036663	4652.15
A7	28	10.5816E+030.0000E+00	10.5816E+030.0000E+00	0.5816E+03	0.27	1	0	1	0.052682	0.947318	1039.28	0.03675	5681.64
A7	29	10.7082E+030.0000E+00	10.7082E+030.0000E+00	0.7082E+03	0.27	1	0	1	0.052662	0.947338	1038.94	0.036839	6933.03
A7	30	10.8619E+030.0000E+00	10.8619E+030.0000E+00	0.8619E+03	0.27	1	0	1	0.052641	0.947359	1038.59	0.03693	8455.88
A7	31	10.1048E+040.0000E+00	10.1048E+040.0000E+00	0.1048E+04	0.27	1	0	1	0.052618	0.947382	1038.24	0.037022	10304
A7	32	10.1274E+040.0000E+00	10.1274E+040.0000E+00	0.1274E+04	0.27	1	0	1	0.052591	0.947409	1037.88	0.037116	12553.9
A7	33	10.1548E+040.0000E+00	10.1548E+040.0000E+00	0.1548E+04	0.27	1	0	1	0.052559	0.947441	1037.53	0.037209	15287.5
A7	34	10.1880E+040.0000E+00	10.1880E+040.0000E+00	0.1880E+04	0.27	1	0	1	0.052524	0.947476	1037.18	0.037299	18605.5
A7	35	10.2282E+040.0000E+00	10.2282E+040.0000E+00	0.2282E+04	0.27	1	0	1	0.05249	0.94751	1036.87	0.037381	22627.6
A7	36	10.2768E+040.0000E+00	10.2768E+040.0000E+00	0.2768E+04	0.27	1	0	1	0.052461	0.947539	1036.62	0.037448	27490
A7	37	10.3358E+040.0000E+00	10.3358E+040.0000E+00	0.3358E+04	0.27	1	0	1	0.052437	0.947563	1036.4	0.037507	33395.8
A7	38	10.4072E+040.0000E+00	10.4072E+040.0000E+00	0.4072E+04	0.27	1	0	1	0.052418	0.947582	1036.18	0.037566	40552.6
A7	39	10.4937E+040.0000E+00	10.4937E+040.0000E+00	0.4937E+04	0.27	1	0	1	0.0524	0.9476	1035.92	0.037634	49244.6
A7	40	10.5983E+040.0000E+00	10.5983E+040.0000E+00	0.5983E+04	0.27	1	0	1	0.05238	0.94762	1035.6	0.03772	59797.2
A7	41	10.7250E+040.0000E+00	10.7250E+040.0000E+00	0.7250E+04	0.27	1	0	1	0.052358	0.947642	1035.22	0.037822	72631.2
A7	42	10.8784E+040.0000E+00	10.8784E+040.0000E+00	0.8784E+04	0.27	1	0	1	0.052336	0.947664	1034.8	0.037935	88228.1
A7	43	10.1064E+050.0000E+00	10.1064E+050.0000E+00	0.1064E+05	0.27	1	0	1	0.052319	0.947681	1034.19	0.038099	107271
A7	44	10.1289E+050.0000E+00	10.1289E+050.0000E+00	0.1289E+05	0.27	1	0	1	0.052303	0.947697	1033.24	0.038355	130710
A7	45	10.1560E+050.0000E+00	10.1560E+050.0000E+00	0.1560E+05	0.27	1	0	1	0.052291	0.947709	1032.81	0.038473	158613
A7	46	10.1889E+050.0000E+00	10.1889E+050.0000E+00	0.1889E+05	0.27	1	0	1	0.052279	0.947721	1032.7	0.038504	192201
A7	47	10.2287E+050.0000E+00	10.2287E+050.0000E+00	0.2287E+05	0.27	1	0	1	0.052268	0.947732	1032.6	0.03853	232834
A7	48	10.2768E+050.0000E+00	10.2768E+050.0000E+00	0.2768E+05	0.27	1	0	1	0.052257	0.947743	1032.52	0.038553	281953
A7	49	10.3350E+050.0000E+00	10.3350E+050.0000E+00	0.3350E+05	0.27	1	0	1	0.052247	0.947753	1032.43	0.038578	341432
A7	50	10.4055E+050.0000E+00	10.4055E+050.0000E+00	0.4055E+05	0.27	1	0	1	0.052236	0.947764	1032.36	0.038597	413466
A7	51	10.4907E+050.0000E+00	10.4907E+050.0000E+00	0.4907E+05	0.27	1	0	1	0.052222	0.947778	1032.32	0.038609	500483
A7	52	10.5937E+050.0000E+00	10.5937E+050.0000E+00	0.5937E+05	0.27	1	0	1	0.052207	0.947793	1032.28	0.038618	605664
A7	53	10.7183E+050.0000E+00	10.7183E+050.0000E+00	0.7183E+05	0.27	1	0	1	0.052195	0.947805	1032.25	0.038626	732914
A7	54	10.8691E+050.0000E+00	10.8691E+050.0000E+00	0.8691E+05	0.27	1	0	1	0.052186	0.947814	1032.24	0.038631	886897
A7	55	10.1051E+060.0000E+00	10.1051E+060.0000E+00	0.1051E+06	0.27	1	0	1	0.052178	0.947822	1032.23	0.038633	1.07258e+06
A7	56	10.1272E+060.0000E+00	10.1272E+060.0000E+00	0.1272E+06	0.27	1	0	1	0.052172	0.947828	1032.22	0.038634	1.29814e+06
A7	57	10.1539E+060.0000E+00	10.1539E+060.0000E+00	0.1539E+06	0.27	1	0	1	0.052169	0.947831	1032.22	0.038635	1.57068e+06
A7	58	10.1861E+060.0000E+00	10.1861E+060.0000E+00	0.1861E+06	0.27	1	0	1	0.052169	0.947831	1032.22	0.038636	1.89935e+06
A7	59	10.2251E+060.0000E+00	10.2251E+060.0000E+00	0.2251E+06	0.27	1	0	1	0.05217	0.94783	1032.22	0.038635	2.29733e+06
A7	60	10.2723E+060.0000E+00	10.2723E+060.0000E+00	0.2723E+06	0.27	1	0	1	0.05217	0.94783	1032.22	0.038635	2.77904e+06
A7	61	10.3293E+060.0000E+00	10.3293E+060.0000E+00	0.3293E+06	0.27	1	0	1	0.05217	0.94783	1032.23	0.038634	3.36072e+06
A7	62	10.3983E+060.0000E+00	10.3983E+060.0000E+00	0.3983E+06	0.27	1	0	1	0.05217	0.94783	1032.23	0.038633	4.0648e+06
A7	63	10.4817E+060.0000E+00	10.4817E+060.0000E+00	0.4817E+06	0.27	1	0	1	0.05217	0.94783	1032.23	0.038633	4.91593e+06
A7	64	10.5826E+060.0000E+00	10.5826E+060.0000E+00	0.5826E+06	0.27	1	0	1	0.05217	0.94783	1032.23	0.038632	5.9455e+06
A7	65	10.7046E+060.0000E+00	10.7046E+060.0000E+00	0.7046E+06	0.27	1	0	1	0.05217	0.94783	1032.23	0.038632	7.19052e+06
A7	66	10.8521E+060.0000E+00	10.8521E+060.0000E+00	0.8521E+06	0.27	1	0	1	0.052171	0.947829	1032.23	0.038632	8.69577e+06
A7	67	10.1030E+070.0000E+00	10.1030E+070.0000E+00	0.1030E+07	0.27	1	0	1	0.052172	0.947828	1032.24	0.038631	1.05111e+07
A7	68	10.1246E+070.0000E+00	10.1246E+070.0000E+00	0.1246E+07	0.27	1	0	1	0.052173	0.947827	1032.24	0.038631	1.27153e+07
A7	69	10.1507E+070.0000E+00	10.1507E+070.0000E+00	0.1507E+07	0.27	1	0	1	0.052173	0.947827	1032.24	0.03863	1.53784e+07
A7	70	10.1822E+070.0000E+00	10.1822E+070.0000E+00	0.1822E+07	0.27	1	0	1	0.051993	0.948007	1032.24	0.03863	1.85964e+07
A7	71	10.2204E+070.0000E+00	10.2204E+070.0000E+00	0.2204E+07	0.27	1	0	1	0.051714	0.948286	1032.24	0.03863	2.25019e+07
A7	72	10.2665E+070.0000E+00	10.2665E+070.0000E+00	0.2665E+07	0.27	1	0	1	0.051653	0.948347	1032.24	0.03863	2.72103e+07
A7	73	10.3222E+070.0000E+00	10.3222E+070.0000E+00	0.3222E+07	0.27	1	0	1	0.051676	0.948324	1032.24	0.03863	3.28966e+07
A7	74	10.3896E+070.0000E+00	10.3896E+070.0000E+00	0.3896E+07	0.27	1	0	1	0.051525	0.948475	1032.24	0.03863	3.97845e+07
A7	75	10.4711E+070.0000E+00	10.4711E+070.0000E+00	0.4711E+07	0.27	1	0	1	0.051241	0.948759	1032.24	0.03863	4.81214e+07
A7	76	10.5697E+070.0000E+00	10.5697E+070.0000E+00	0.5697E+07	0.27	1	0	1	0.0092572	0.990743	1032.24	0.038628	6.0765e+07
A7	77	10.6889E+070.0000E+00	10.6889E+070.0000E+00	0.6889E+07	0.27	1	0	1	0	1	1031	0.032176	6.17036e+07
A7	78	10.8330E+070.0000E+00	10.8330E+070.0000E+00	0.8330E+07	0.27	1	0	1	0	1	1025.81	0.0049865	1.15046e+07
A7	79	10.1007E+080.0000E+00	10.1007E+080.0000E+00	0.1007E+08	0.27	1	0	1	0	1	1024.99	0.00068776	1.91668e+06
A7	80	10.1218E+080.0000E+00	10.1218E+080.0000E+00	0.1218E+08	0.27	1	0	1	0	1	1024.88	7.7514e-05	261255
A7	81	10.1473E+080.0000E+00	10.1473E+080.0000E+00	0.1473E+08	0.27	1	0	1	0	1	1024.87	8.5597e-06	34889.4
A7	82	10.1781E+080.0000E+00	10.1781E+080.0000E+00	0.1781E+08	0.27	1	0	1	0	1	1024.86	4.1457e-07	2043.1
A7	83	10.2153E+080.0000E+00	10.2153E+080.0000E+00	0.2153E+08	0.27	1	0	1	0	1	1024.86	6.0255e-08	358.976
A7	84	10.2603E+080.0000E+00	10.2603E+080.0000E+00	0.2603E+08	0.27	1	0	1	0	1	1024.86	2.36e-08	169.987
A7	85	10.3148E+080.0000E+00	10.3148E+080.0000E+00	0.3148E+08	0.27	1	0	1	0	1	1024.86	1.1657e-08	101.543
A7	86	10.3806E+080.0000E+00	10.3806E+080.0000E+00	0.3806E+08	0.27	1	0	1	0	1	1024.86	5.6914e-09	59.9399
A7	87	10.4602E+080.0000E+00	10.4602E+080.0000E+00	0.4602E+08	0.27	1	0	1	0	1	1024.86	1.2764e-09	16.2541
A7	88	10.5565E+080.0000E+00	10.5565E+080.0000E+00	0.5565E+08	0.27	1	0	1	0	1	1024.86	5.4279e-14	0.000835844
A7	89	10.6728E+080.0000E+00	10.6728E+080.0000E+00	0.6728E+08	0.27	1	0	1	0	1	1024.86	9.2789e-19	1.72747e-08
A7	90	10.8136E+080.0000E+00	10.8136E+080.0000E+00	0.8136E+08	0.27	1	0	1	0	1	1024.86	8.3363e-21	1.87678e-10
A7	91	10.9837E+080.0000E+00	10.9837E+080.0000E+00	0.9837E+08	0.27	1	0	1	0	1	1024.86	6.1243e-23	1.66705e-12
A7	92	10.1189E+090.0000E+00	10.1189E+090.0000E+00	0.1189E+09	0.27	1	0	1	0	1	1024.86	3.698e-25	1.21668e-14
A7	93	10.1438E+090.0000E+00	10.1438E+090.0000E+00	0.1438E+09	0.27	1	0	1	0	1	1024.86	1.8413e-27	7.32676e-17
A7	94	10.1739E+090.0000E+00	10.1739E+090.0000E+00	0.1739E+09	0.27	1	0	1	0	1	1024.86	7.5839e-30	3.64939e-19
A7	95	10.2103E+090.0000E+00	10.2103E+090.0000E+00	0.2103E+09	0.27	1	0	1	0	1	1024.86	2.5892e-32	1.50672e-21
A7	96	10.2542E+090.0000E+00	10.2542E+090.0000E+00	0.2542E+09	0.27	1	0	1	0	1	1024.86	7.3345e-35	5.1591e-24
A7	97	10.3074E+090.0000E+00	10.3074E+090.0000E+00	0.3074E+09	0.27	1	0	1	0	1	1024.86	1.7208e-37	1.46374e-26
A7	98	10.3717E+090.0000E+00	10.3717E+090.0000E+00	0.3717E+09	0.27	1	0	1	0	1	1024.86	3.3307e-40	3.42576e-29
A7	99	10.4494E+090.0000E+00	10.4494E+090.0000E+00	0.4494E+09	0.27	1	0	1	0	1	1024.86	5.2783e-43	6.5638e-32
A71	0	10.5434E+090.0000E+00	10.5434E+090.0000E+00	0.5434E+09	0.27	1	0	1	0	1	1024.86	6.7804e-76	1.01954e-64
A8	1	10.1767E+000.0000E+00	10.1767E+000.0000E+00	0.1767E+00	0.27	1	0	1	0.052758	0.947242	1051.59	0.033646	1.59897
A8	2	10.6023E+000.0000E+00	10.6023E+000.0000E+00	0.6023E+00	0.27	1	0	1	0.052758	0.947242	1050.43	0.033917	5.4881
A8	3	10.1156E+010.0000E+00	10.1156E+010.0000E+00	0.1156E+01	0.27	1	0	1	0.052756	0.947244	1049.52	0.034132	10.591
A8	4	10.1867E+010.0000E+00	10.1867E+010.0000E+00	0.1867E+01	0.27	1	0	1	0.052753	0.947247	1048.79	0.034306	17.1803
A8	5	10.2774E+010.0000E+00	10.2774E+010.0000E+00	0.2774E+01	0.27	1	0	1	0.052749	0.947251	1048.18	0.034453	25.6211
A8	6	10.3922E+010.0000E+00	10.3922E+010.0000E+00	0.3922E+01	0.27	1	0	1	0.052744	0.947256	1047.64	0.034583	36.3424
A8	7	10.5367E+010.0000E+00	10.5367E+010.0000E+00	0.5367E+01	0.27	1	0	1	0.052738	0.947262	1047.15	0.034701	49.8788
A8	8	10.7177E+010.0000E+00	10.7177E+010.0000E+00	0.7177E+01	0.27	1	0	1	0.05273	0.94727	1046.7	0.034811	66.8835
A8	9	10.9433E+010.0000E+00	10.9433E+010.0000E+00	0.9433E+01	0.27	1	0	1	0.052721	0.947279	1046.28	0.034913	88.1306
A8	10	10.1224E+020.0000E+00	10.1224E+020.0000E+00	0.1224E+02	0.27	1	0	1	0.052709	0.947291	1045.88	0.035011	114.634
A8	11	10.1571E+020.0000E+00	10.1571E+020.0000E+00	0.1571E+02	0.27	1	0	1	0.052696	0.947304	1045.5	0.035104	147.472
A8	12	10.2000E+020.0000E+00	10.2000E+020.0000E+00	0.2000E+02	0.27	1	0	1	0.052681	0.947319	1045.13	0.035193	188.155
A8	13	10.2528E+020.0000E+00	10.2528E+020.0000E+00	0.2528E+02	0.27	1	0	1	0.052664	0.947336	1044.79	0.035278	238.33
A8	14	10.3178E+020.0000E+00	10.3178E+020.0000E+00	0.3178E+02	0.27	1	0	1	0.052646	0.947354	1044.46	0.035359	300.208
A8	15	10.3976E+020.0000E+00	10.3976E+020.0000E+00	0.3976E+02	0.27	1	0	1	0.052625	0.947375	1044.15	0.035435	376.294
A8	16	10.4955E+020.0000E+00	10.4955E+020.0000E+00	0.4955E+02	0.27	1	0	1	0.052604	0.947396	1043.87	0.035505	469.759
A8	17	10.6152E+020.0000E+00	10.6152E+020.0000E+00	0.6152E+02	0.27	1	0	1	0.052581	0.947419	1043.61	0.035571	584.193
A8	18	10.7616E+020.0000E+00	10.7616E+020.0000E+00	0.7616E+02	0.27	1	0	1	0.052559	0.947441	1043.35	0.035634	724.332
A8	19	10.9404E+020.0000E+00	10.9404E+020.0000E+00	0.9404E+02	0.27	1	0	1	0.052536	0.947464	1043.1	0.035697	895.771
A8	20	10.1159E+030.0000E+00	10.1159E+030.0000E+00	0.1159E+03	0.27	1	0	1	0.052514	0.947486	1042.85	0.03576	1105.71
A8	21	10.1424E+030.0000E+00	10.1424E+030.0000E+00	0.1424E+03	0.27	1	0	1	0.052493	0.947507	1042.59	0.035826	1360.72
A8	22	10.1748E+030.0000E+00	10.1748E+030.0000E+00	0.1748E+03	0.27	1	0	1	0.052472	0.947528	1042.32	0.035893	1673.05
A8	23	10.2142E+030.0000E+00	10.2142E+030.0000E+00	0.2142E+03	0.27	1	0	1	0.052453	0.947547	1042.05	0.035961	2053.55
A8	24	10.2622E+030.0000E+00	10.2622E+030.0000E+00	0.2622E+03	0.27	1	0	1	0.052434	0.947566	1041.78	0.036031	2518.01
A8	25	10.3204E+030.0000E+00	10.3204E+030.0000E+00	0.3204E+03	0.27	1	0	1	0.052416	0.947584	1041.5	0.036102	3082.23
A8	26	10.3912E+030.0000E+00	10.3912E+030.0000E+00	0.3912E+03	0.27	1	0	1	0.052399	0.947601	1041.21	0.036175	3769.94
A8	27	10.4772E+030.0000E+00	10.4772E+030.0000E+00	0.4772E+03	0.27	1	0	1	0.052382	0.947618	1040.92	0.036249	4606.92
A8	28	10.5816E+030.0000E+00	10.5816E+030.0000E+00	0.5816E+03	0.27	1	0	1	0.052366	0.947634	1040.62	0.036326	5625.21
A8	29	10.7082E+030.0000E+00	10.7082E+030.0000E+00	0.7082E+03	0.27	1	0	1	0.052349	0.947651	1040.31	0.036405	6862.65
A8	30	10.8619E+030.0000E+00	10.8619E+030.0000E+00	0.8619E+03	0.27	1	0	1	0.052332	0.947668	1039.99	0.036486	8368.2
A8	31	10.1048E+040.0000E+00	10.1048E+040.0000E+00	0.1048E+04	0.27	1	0	1	0.052313	0.947687	1039.66	0.03657	10195.4
A8	32	10.1274E+040.0000E+00	10.1274E+040.0000E+00	0.1274E+04	0.27	1	0	1	0.052291	0.947709	1039.33	0.036657	12419.9
A8	33	10.1548E+040.0000E+00	10.1548E+040.0000E+00	0.1548E+04	0.27	1	0	1	0.052266	0.947734	1038.98	0.036746	15123
A8	34	10.1880E+040.0000E+00	10.1880E+040.0000E+00	0.1880E+04	0.27	1	0	1	0.052237	0.947763	1038.63	0.036838	18406.8
A8	35	10.2282E+040.0000E+00	10.2282E+040.0000E+00	0.2282E+04	0.27	1	0	1	0.052206	0.947794	1038.28	0.036929	22391.1
A8	36	10.2768E+040.0000E+00	10.2768E+040.0000E+00	0.2768E+04	0.27	1	0	1	0.052178	0.947822	1037.95	0.037015	27215.2
A8	37	10.3358E+040.0000E+00	10.3358E+040.0000E+00	0.3358E+04	0.27	1	0	1	0.052154	0.947846	1037.64	0.037096	33079.3
A8	38	10.4072E+040.0000E+00	10.4072E+040.0000E+00	0.4072E+04	0.27	1	0	1	0.052135	0.947865	1037.35	0.03717	40182.4
A8	39	10.4937E+040.0000E+00	10.4937E+040.0000E+00	0.4937E+04	0.27	1	0	1	0.052119	0.947881	1037.08	0.037243	48802
A8	40	10.5983E+040.0000E+00	10.5983E+040.0000E+00	0.5983E+04	0.27	1	0	1	0.052104	0.947896	1036.8	0.037316	59242.5
A8	41	10.7250E+040.0000E+00	10.7250E+040.0000E+00	0.7250E+04	0.27	1	0	1	0.05209	0.94791	1036.5	0.037395	71920.3
A8	42	10.8784E+040.0000E+00	10.8784E+040.0000E+00	0.8784E+04	0.27	1	0	1	0.052078	0.947922	1036.18	0.037479	87307.6
A8	43	10.1064E+050.0000E+00	10.1064E+050.0000E+00	0.1064E+05	0.27	1	0	1	0.052067	0.947933	1035.86	0.037564	105963
A8	44	10.1289E+050.0000E+00	10.1289E+050.0000E+00	0.1289E+05	0.27	1	0	1	0.052054	0.947946	1035.64	0.037622	128544
A8	45	10.1560E+050.0000E+00	10.1560E+050.0000E+00	0.1560E+05	0.27	1	0	1	0.052043	0.947957	1035.3	0.037714	155900
A8	46	10.1889E+050.0000E+00	10.1889E+050.0000E+00	0.1889E+05	0.27	1	0	1	0.052031	0.947969	1034.66	0.037886	189525
A8	47	10.2287E+050.0000E+00	10.2287E+050.0000E+00	0.2287E+05	0.27	1	0	1	0.052021	0.947979	1033.82	0.038111	230634
A8	48	10.2768E+050.0000E+00	10.2768E+050.0000E+00	0.2768E+05	0.27	1	0	1	0.052013	0.947987	1033.05	0.038321	280473
A8	49	10.3350E+050.0000E+00	10.3350E+050.0000E+00	0.3350E+05	0.27	1	0	1	0.052003	0.947997	1032.63	0.038434	340311
A8	50	10.4055E+050.0000E+00	10.4055E+050.0000E+00	0.4055E+05	0.27	1	0	1	0.05199	0.94801	1032.56	0.038454	412121
A8	51	10.4907E+050.0000E+00	10.4907E+050.0000E+00	0.4907E+05	0.27	1	0	1	0.051975	0.948025	1032.48	0.038475	498953
A8	52	10.5937E+050.0000E+00	10.5937E+050.0000E+00	0.5937E+05	0.27	1	0	1	0.051958	0.948042	1032.37	0.038507	604134
A8	53	10.7183E+050.0000E+00	10.7183E+050.0000E+00	0.7183E+05	0.27	1	0	1	0.051943	0.948057	1032.19	0.038556	731738
A8	54	10.8691E+050.0000E+00	10.8691E+050.0000E+00	0.8691E+05	0.27	1	0	1	0.051931	0.948069	1032.08	0.038585	885942
A8	55	10.1051E+060.0000E+00	10.1051E+060.0000E+00	0.1051E+06	0.27	1	0	1	0.05192	0.94808	1032.04	0.038595	1.07162e+06
A8	56	10.1272E+060.0000E+00	10.1272E+060.0000E+00	0.1272E+06	0.27	1	0	1	0.051912	0.948088	1032.03	0.0386	1.29712e+06
A8	57	10.1539E+060.0000E+00	10.1539E+060.0000E+00	0.1539E+06	0.27	1	0	1	0.051907	0.948093	1032	0.038607	1.56964e+06
A8	58	10.1861E+060.0000E+00	10.1861E+060.0000E+00	0.1861E+06	0.27	1	0	1	0.051906	0.948094	1031.96	0.038619	1.89856e+06
A8	59	10.2251E+060.0000E+00	10.2251E+060.0000E+00	0.2251E+06	0.27	1	0	1	0.051908	0.948092	1031.95	0.03862	2.29647e+06
A8	60	10.2723E+060.0000E+00	10.2723E+060.0000E+00	0.2723E+06	0.27	1	0	1	0.051908	0.948092	1031.95	0.03862	2.778e+06
A8	61	10.3293E+060.0000E+00	10.3293E+060.0000E+00	0.3293E+06	0.27	1	0	1	0.051908	0.948092	1031.96	0.038619	3.35946e+06
A8	62	10.3983E+060.0000E+00	10.3983E+060.0000E+00	0.3983E+06	0.27	1	0	1	0.051907	0.948093	1031.96	0.038619	4.06339e+06
A8	63	10.4817E+060.0000E+00	10.4817E+060.0000E+00	0.4817E+06	0.27	1	0	1	0.051907	0.948093	1031.96	0.038618	4.9141e+06
A8	64	10.5826E+060.0000E+00	10.5826E+060.0000E+00	0.5826E+06	0.27	1	0	1	0.051907	0.948093	1031.96	0.038618	5.94344e+06
A8	65	10.7046E+060.0000E+00	10.7046E+060.0000E+00	0.7046E+06	0.27	1	0	1	0.051908	0.948092	1031.96	0.038618	7.18802e+06
A8	66	10.8521E+060.0000E+00	10.8521E+060.0000E+00	0.8521E+06	0.27	1	0	1	0.051909	0.948091	1031.96	0.038617	8.69252e+06
A8	67	10.1030E+070.0000E+00	10.1030E+070.0000E+00	0.1030E+07	0.27	1	0	1	0.05191	0.94809	1031.97	0.038617	1.05074e+07
A8	68	10.1246E+070.0000E+00	10.1246E+070.0000E+00	0.1246E+07	0.27	1	0	1	0.051911	0.948089	1031.97	0.038616	1.27106e+07
A8	69	10.1507E+070.0000E+00	10.1507E+070.0000E+00	0.1507E+07	0.27	1	0	1	0.051911	0.948089	1031.97	0.038616	1.53731e+07
A8	70	10.1822E+070.0000E+00	10.1822E+070.0000E+00	0.1822E+07	0.27	1	0	1	0.051675	0.948325	1031.97	0.038616	1.8591e+07
A8	71	10.2204E+070.0000E+00	10.2204E+070.0000E+00	0.2204E+07	0.27	1	0	1	0.051295	0.948705	1031.97	0.038616	2.24978e+07
A8	72	10.2665E+070.0000E+00	10.2665E+070.0000E+00	0.2665E+07	0.27	1	0	1	0.051244	0.948756	1031.97	0.038616	2.72051e+07
A8	73	10.3222E+070.0000E+00	10.3222E+070.0000E+00	0.3222E+07	0.27	1	0	1	0.051265	0.948735	1031.97	0.038616	3.28904e+07
A8	74	10.3896E+070.0000E+00	10.3896E+070.0000E+00	0.3896E+07	0.27	1	0	1	0.050709	0.949291	1031.97	0.038616	3.97939e+07
A8	75	10.4711E+070.0000E+00	10.4711E+070.0000E+00	0.4711E+07	0.27	1	0	1	0.010198	0.989802	1031.97	0.038614	5.01692e+07
A8	76	10.5697E+070.0000E+00	10.5697E+070.0000E+00	0.5697E+07	0.27	1	0	1	0	1	1028.81	0.022153	3.50572e+07
A8	77	10.6889E+070.0000E+00	10.6889E+070.0000E+00	0.6889E+07	0.27	1	0	1	0	1	1029.36	0.024984	4.78354e+07
A8	78	10.8330E+070.0000E+00	10.8330E+070.0000E+00	0.8330E+07	0.27	1	0	1	0	1	1025.52	0.0048751	1.12444e+07
A8	79	10.1007E+080.0000E+00	10.1007E+080.0000E+00	0.1007E+08	0.27	1	0	1	0	1	1024.7	0.00052526	1.4634e+06
A8	80	10.1218E+080.0000E+00	10.1218E+080.0000E+00	0.1218E+08	0.27	1	0	1	0	1	1024.61	3.7006e-05	124693
A8	81	10.1473E+080.0000E+00	10.1473E+080.0000E+00	0.1473E+08	0.27	1	0	1	0	1	1024.6	3.8399e-06	15647.3
A8	82	10.1781E+080.0000E+00	10.1781E+080.0000E+00	0.1781E+08	0.27	1	0	1	0	1	1024.6	2.1126e-07	1040.88
A8	83	10.2153E+080.0000E+00	10.2153E+080.0000E+00	0.2153E+08	0.27	1	0	1	0	1	1024.6	1.1418e-08	68.0068
A8	84	10.2603E+080.0000E+00	10.2603E+080.0000E+00	0.2603E+08	0.27	1	0	1	0	1	1024.6	8.9258e-10	6.42746
A8	85	10.3148E+080.0000E+00	10.3148E+080.0000E+00	0.3148E+08	0.27	1	0	1	0	1	1024.6	2.4008e-10	2.09078
A8	86	10.3806E+080.0000E+00	10.3806E+080.0000E+00	0.3806E+08	0.27	1	0	1	0	1	1024.6	1.0095e-10	1.0629
A8	87	10.4602E+080.0000E+00	10.4602E+080.0000E+00	0.4602E+08	0.27	1	0	1	0	1	1024.6	1.802e-11	0.229414
A8	88	10.5565E+080.0000E+00	10.5565E+080.0000E+00	0.5565E+08	0.27	1	0	1	0	1	1024.6	5.7341e-16	8.82772e-06
A8	89	10.6728E+080.0000E+00	10.6728E+080.0000E+00	0.6728E+08	0.27	1	0	1	0	1	1024.6	6.3466e-19	1.18126e-08
A8	90	10.8136E+080.0000E+00	10.8136E+080.0000E+00	0.8136E+08	0.27	1	0	1	0	1	1024.6	5.7936e-21	1.304e-10
A8	91	10.9837E+080.0000E+00	10.9837E+080.0000E+00	0.9837E+08	0.27	1	0	1	0	1	1024.6	4.3211e-23	1.17591e-12
A8	92	10.1189E+090.0000E+00	10.1189E+090.0000E+00	0.1189E+09	0.27	1	0	1	0	1	1024.6	2.6467e-25	8.70572e-15
A8	93	10.1438E+090.0000E+00	10.1438E+090.0000E+00	0.1438E+09	0.27	1	0	1	0	1	1024.6	1.3358e-27	5.31396e-17
A8	94	10.1739E+090.0000E+00	10.1739E+090.0000E+00	0.1739E+09	0.27	1	0	1	0	1	1024.6	5.5728e-30	2.68097e-19
A8	95	10.2103E+090.0000E+00	10.2103E+090.0000E+00	0.2103E+09	0.27	1	0	1	0	1	1024.6	1.926e-32	1.1205e-21
A8	96	10.2542E+090.0000E+00	10.2542E+090.0000E+00	0.2542E+09	0.27	1	0	1	0	1	1024.6	5.5198e-35	3.88166e-24
A8	97	10.3074E+090.0000E+00	10.3074E+090.0000E+00	0.3074E+09	0.27	1	0	1	0	1	1024.6	1.3096e-37	1.11368e-26
A8	98	10.3717E+090.0000E+00	10.3717E+090.0000E+00	0.3717E+09	0.27	1	0	1	0	1	1024.6	2.5621e-40	2.63455e-29
A8	99	10.4494E+090.0000E+00	10.4494E+090.0000E+00	0.4494E+09	0.27	1	0	1	0	1	1024.6	4.1025e-43	5.10035e-32
A81	0	10.5434E+090.0000E+00	10.5434E+090.0000E+00	0.5434E+09	0.27	1	0	1	0	1	1024.6	5.3229e-76	8.00177e-65
A9	1	10.1767E+000.0000E+00	10.1767E+000.0000E+00	0.1767E+00	0.27	1	0	1	0.052402	0.947598	1052.12	0.033454	1.59125
A9	2	10.6023E+000.0000E+00	10.6023E+000.0000E+00	0.6023E+00	0.27	1	0	1	0.052401	0.947599	1051.09	0.033692	5.45718
A9	3	10.1156E+010.0000E+00	10.1156E+010.0000E+00	0.1156E+01	0.27	1	0	1	0.0524	0.9476	1050.3	0.033878	10.5239
A9	4	10.1867E+010.0000E+00	10.1867E+010.0000E+00	0.1867E+01	0.27	1	0	1	0.052398	0.947602	1049.65	0.03403	17.0624
A9	5	10.2774E+010.0000E+00	10.2774E+010.0000E+00	0.2774E+01	0.27	1	0	1	0.052394	0.947606	1049.11	0.03416	25.4353
A9	6	10.3922E+010.0000E+00	10.3922E+010.0000E+00	0.3922E+01	0.27	1	0	1	0.05239	0.94761	1048.63	0.034274	36.0652
A9	7	10.5367E+010.0000E+00	10.5367E+010.0000E+00	0.5367E+01	0.27	1	0	1	0.052384	0.947616	1048.2	0.034376	49.4797
A9	8	10.7177E+010.0000E+00	10.7177E+010.0000E+00	0.7177E+01	0.27	1	0	1	0.052376	0.947624	1047.8	0.034471	66.3247
A9	9	10.9433E+010.0000E+00	10.9433E+010.0000E+00	0.9433E+01	0.27	1	0	1	0.052368	0.947632	1047.43	0.034559	87.3654
A9	10	10.1224E+020.0000E+00	10.1224E+020.0000E+00	0.1224E+02	0.27	1	0	1	0.052357	0.947643	1047.09	0.034642	113.6
A9	11	10.1571E+020.0000E+00	10.1571E+020.0000E+00	0.1571E+02	0.27	1	0	1	0.052344	0.947656	1046.76	0.034721	146.093
A9	12	10.2000E+020.0000E+00	10.2000E+020.0000E+00	0.2000E+02	0.27	1	0	1	0.05233	0.94767	1046.45	0.034796	186.337
A9	13	10.2528E+020.0000E+00	10.2528E+020.0000E+00	0.2528E+02	0.27	1	0	1	0.052313	0.947687	1046.16	0.034868	235.956
A9	14	10.3178E+020.0000E+00	10.3178E+020.0000E+00	0.3178E+02	0.27	1	0	1	0.052295	0.947705	1045.88	0.034937	297.138
A9	15	10.3976E+020.0000E+00	10.3976E+020.0000E+00	0.3976E+02	0.27	1	0	1	0.052274	0.947726	1045.61	0.035002	372.354
A9	16	10.4955E+020.0000E+00	10.4955E+020.0000E+00	0.4955E+02	0.27	1	0	1	0.052253	0.947747	1045.36	0.035063	464.745
A9	17	10.6152E+020.0000E+00	10.6152E+020.0000E+00	0.6152E+02	0.27	1	0	1	0.05223	0.94777	1045.12	0.035122	577.868
A9	18	10.7616E+020.0000E+00	10.7616E+020.0000E+00	0.7616E+02	0.27	1	0	1	0.052206	0.947794	1044.89	0.035177	716.364
A9	19	10.9404E+020.0000E+00	10.9404E+020.0000E+00	0.9404E+02	0.27	1	0	1	0.052183	0.947817	1044.67	0.035231	885.737
A9	20	10.1159E+030.0000E+00	10.1159E+030.0000E+00	0.1159E+03	0.27	1	0	1	0.052159	0.947841	1044.46	0.035285	1093.11
A9	21	10.1424E+030.0000E+00	10.1424E+030.0000E+00	0.1424E+03	0.27	1	0	1	0.052136	0.947864	1044.24	0.035339	1344.85
A9	22	10.1748E+030.0000E+00	10.1748E+030.0000E+00	0.1748E+03	0.27	1	0	1	0.052114	0.947886	1044.02	0.035393	1653.06
A9	23	10.2142E+030.0000E+00	10.2142E+030.0000E+00	0.2142E+03	0.27	1	0	1	0.052093	0.947907	1043.8	0.035447	2028.36
A9	24	10.2622E+030.0000E+00	10.2622E+030.0000E+00	0.2622E+03	0.27	1	0	1	0.052072	0.947928	1043.58	0.035502	2486.28
A9	25	10.3204E+030.0000E+00	10.3204E+030.0000E+00	0.3204E+03	0.27	1	0	1	0.052053	0.947947	1043.36	0.035557	3042.28
A9	26	10.3912E+030.0000E+00	10.3912E+030.0000E+00	0.3912E+03	0.27	1	0	1	0.052035	0.947965	1043.13	0.035613	3719.65
A9	27	10.4772E+030.0000E+00	10.4772E+030.0000E+00	0.4772E+03	0.27	1	0	1	0.052019	0.947981	1042.91	0.03567	4543.74
A9	28	10.5816E+030.0000E+00	10.5816E+030.0000E+00	0.5816E+03	0.27	1	0	1	0.052003	0.947997	1042.68	0.035727	5545.53
A9	29	10.7082E+030.0000E+00	10.7082E+030.0000E+00	0.7082E+03	0.27	1	0	1	0.051987	0.948013	1042.44	0.035786	6762.36
A9	30	10.8619E+030.0000E+00	10.8619E+030.0000E+00	0.8619E+03	0.27	1	0	1	0.051971	0.948029	1042.21	0.035845	8241.88
A9	31	10.1048E+040.0000E+00	10.1048E+040.0000E+00	0.1048E+04	0.27	1	0	1	0.051955	0.948045	1041.97	0.035906	10036.4
A9	32	10.1274E+040.0000E+00	10.1274E+040.0000E+00	0.1274E+04	0.27	1	0	1	0.051936	0.948064	1041.72	0.035967	12218.7
A9	33	10.1548E+040.0000E+00	10.1548E+040.0000E+00	0.1548E+04	0.27	1	0	1	0.051915	0.948085	1041.48	0.036029	14869.1
A9	34	10.1880E+040.0000E+00	10.1880E+040.0000E+00	0.1880E+04	0.27	1	0	1	0.051892	0.948108	1041.23	0.036092	18085.8
A9	35	10.2282E+040.0000E+00	10.2282E+040.0000E+00	0.2282E+04	0.27	1	0	1	0.051868	0.948132	1040.98	0.036154	21986
A9	36	10.2768E+040.0000E+00	10.2768E+040.0000E+00	0.2768E+04	0.27	1	0	1	0.051845	0.948155	1040.74	0.036215	26707.9
A9	37	10.3358E+040.0000E+00	10.3358E+040.0000E+00	0.3358E+04	0.27	1	0	1	0.051824	0.948176	1040.5	0.036276	32448.5
A9	38	10.4072E+040.0000E+00	10.4072E+040.0000E+00	0.4072E+04	0.27	1	0	1	0.051808	0.948192	1040.27	0.036335	39403.9
A9	39	10.4937E+040.0000E+00	10.4937E+040.0000E+00	0.4937E+04	0.27	1	0	1	0.051794	0.948206	1040.04	0.036394	47842
A9	40	10.5983E+040.0000E+00	10.5983E+040.0000E+00	0.5983E+04	0.27	1	0	1	0.051782	0.948218	1039.82	0.036451	58057.5
A9	41	10.7250E+040.0000E+00	10.7250E+040.0000E+00	0.7250E+04	0.27	1	0	1	0.051773	0.948227	1039.6	0.036506	70444.1
A9	42	10.8784E+040.0000E+00	10.8784E+040.0000E+00	0.8784E+04	0.27	1	0	1	0.051766	0.948234	1039.41	0.036555	85448.7
A9	43	10.1064E+050.0000E+00	10.1064E+050.0000E+00	0.1064E+05	0.27	1	0	1	0.051761	0.948239	1039.24	0.036601	103617
A9	44	10.1289E+050.0000E+00	10.1289E+050.0000E+00	0.1289E+05	0.27	1	0	1	0.051755	0.948245	1039.04	0.036652	125680
A9	45	10.1560E+050.0000E+00	10.1560E+050.0000E+00	0.1560E+05	0.27	1	0	1	0.051747	0.948253	1038.82	0.036708	152305
A9	46	10.1889E+050.0000E+00	10.1889E+050.0000E+00	0.1889E+05	0.27	1	0	1	0.051738	0.948262	1038.65	0.036751	184613
A9	47	10.2287E+050.0000E+00	10.2287E+050.0000E+00	0.2287E+05	0.27	1	0	1	0.051731	0.948269	1038.54	0.036782	223676
A9	48	10.2768E+050.0000E+00	10.2768E+050.0000E+00	0.2768E+05	0.27	1	0	1	0.051725	0.948275	1038.29	0.036846	271127
A9	49	10.3350E+050.0000E+00	10.3350E+050.0000E+00	0.3350E+05	0.27	1	0	1	0.051717	0.948283	1037.63	0.037016	329442
A9	50	10.4055E+050.0000E+00	10.4055E+050.0000E+00	0.4055E+05	0.27	1	0	1	0.051706	0.948294	1036.5	0.037314	401549
A9	51	10.4907E+050.0000E+00	10.4907E+050.0000E+00	0.4907E+05	0.27	1	0	1	0.051691	0.948309	1035.07	0.037694	490198
A9	52	10.5937E+050.0000E+00	10.5937E+050.0000E+00	0.5937E+05	0.27	1	0	1	0.051674	0.948326	1033.63	0.038078	598312
A9	53	10.7183E+050.0000E+00	10.7183E+050.0000E+00	0.7183E+05	0.27	1	0	1	0.051656	0.948344	1032.84	0.038293	727425
A9	54	10.8691E+050.0000E+00	10.8691E+050.0000E+00	0.8691E+05	0.27	1	0	1	0.051639	0.948361	1032.6	0.038356	881399
A9	55	10.1051E+060.0000E+00	10.1051E+060.0000E+00	0.1051E+06	0.27	1	0	1	0.051623	0.948377	1032.5	0.038384	1.06657e+06
A9	56	10.1272E+060.0000E+00	10.1272E+060.0000E+00	0.1272E+06	0.27	1	0	1	0.051611	0.948389	1032.42	0.038407	1.29153e+06
A9	57	10.1539E+060.0000E+00	10.1539E+060.0000E+00	0.1539E+06	0.27	1	0	1	0.051601	0.948399	1032.18	0.038472	1.56493e+06
A9	58	10.1861E+060.0000E+00	10.1861E+060.0000E+00	0.1861E+06	0.27	1	0	1	0.051598	0.948402	1031.76	0.038588	1.89729e+06
A9	59	10.2251E+060.0000E+00	10.2251E+060.0000E+00	0.2251E+06	0.27	1	0	1	0.0516	0.9484	1031.69	0.038608	2.29592e+06
A9	60	10.2723E+060.0000E+00	10.2723E+060.0000E+00	0.2723E+06	0.27	1	0	1	0.051601	0.948399	1031.69	0.038608	2.77734e+06
A9	61	10.3293E+060.0000E+00	10.3293E+060.0000E+00	0.3293E+06	0.27	1	0	1	0.0516	0.9484	1031.69	0.038607	3.35863e+06
A9	62	10.3983E+060.0000E+00	10.3983E+060.0000E+00	0.3983E+06	0.27	1	0	1	0.0516	0.9484	1031.69	0.038607	4.06238e+06
A9	63	10.4817E+060.0000E+00	10.4817E+060.0000E+00	0.4817E+06	0.27	1	0	1	0.0516	0.9484	1031.69	0.038606	4.91288e+06
A9	64	10.5826E+060.0000E+00	10.5826E+060.0000E+00	0.5826E+06	0.27	1	0	1	0.0516	0.9484	1031.69	0.038606	5.94196e+06
A9	65	10.7046E+060.0000E+00	10.7046E+060.0000E+00	0.7046E+06	0.27	1	0	1	0.051601	0.948399	1031.69	0.038606	7.18624e+06
A9	66	10.8521E+060.0000E+00	10.8521E+060.0000E+00	0.8521E+06	0.27	1	0	1	0.051601	0.948399	1031.69	0.038605	8.69037e+06
A9	67	10.1030E+070.0000E+00	10.1030E+070.0000E+00	0.1030E+07	0.27	1	0	1	0.051602	0.948398	1031.7	0.038605	1.05048e+07
A9	68	10.1246E+070.0000E+00	10.1246E+070.0000E+00	0.1246E+07	0.27	1	0	1	0.051603	0.948397	1031.7	0.038605	1.27078e+07
A9	69	10.1507E+070.0000E+00	10.1507E+070.0000E+00	0.1507E+07	0.27	1	0	1	0.051603	0.948397	1031.7	0.038605	1.53697e+07
A9	70	10.1822E+070.0000E+00	10.1822E+070.0000E+00	0.1822E+07	0.27	1	0	1	0.051262	0.948738	1031.7	0.038605	1.8589e+07
A9	71	10.2204E+070.0000E+00	10.2204E+070.0000E+00	0.2204E+07	0.27	1	0	1	0.04648	0.95352	1031.7	0.038605	2.25997e+07
A9	72	10.2665E+070.0000E+00	10.2665E+070.0000E+00	0.2665E+07	0.27	1	0	1	0.040406	0.959594	1031.7	0.038604	2.75001e+07
A9	73	10.3222E+070.0000E+00	10.3222E+070.0000E+00	0.3222E+07	0.27	1	0	1	0.04314	0.95686	1031.7	0.038604	3.3153e+07
A9	74	10.3896E+070.0000E+00	10.3896E+070.0000E+00	0.3896E+07	0.27	1	0	1	0	1	1029.67	0.028045	3.03764e+07
A9	75	10.4711E+070.0000E+00	10.4711E+070.0000E+00	0.4711E+07	0.27	1	0	1	0	1	1028.95	0.024287	3.17867e+07
A9	76	10.5697E+070.0000E+00	10.5697E+070.0000E+00	0.5697E+07	0.27	1	0	1	0	1	1026.3	0.010349	1.63374e+07
A9	77	10.6889E+070.0000E+00	10.6889E+070.0000E+00	0.6889E+07	0.27	1	0	1	0	1	1027.12	0.014672	2.80305e+07
A9	78	10.8330E+070.0000E+00	10.8330E+070.0000E+00	0.8330E+07	0.27	1	0	1	0	1	1024.98	0.0033812	7.79462e+06
A9	79	10.1007E+080.0000E+00	10.1007E+080.0000E+00	0.1007E+08	0.27	1	0	1	0	1	1024.4	0.00036127	1.00622e+06
A9	80	10.1218E+080.0000E+00	10.1218E+080.0000E+00	0.1218E+08	0.27	1	0	1	0	1	1024.34	1.8999e-05	64000.9
A9	81	10.1473E+080.0000E+00	10.1473E+080.0000E+00	0.1473E+08	0.27	1	0	1	0	1	1024.34	2.0002e-06	8148.62
A9	82	10.1781E+080.0000E+00	10.1781E+080.0000E+00	0.1781E+08	0.27	1	0	1	0	1	1024.34	1.2184e-07	600.153
A9	83	10.2153E+080.0000E+00	10.2153E+080.0000E+00	0.2153E+08	0.27	1	0	1	0	1	1024.34	6.1425e-09	36.5761
A9	84	10.2603E+080.0000E+00	10.2603E+080.0000E+00	0.2603E+08	0.27	1	0	1	0	1	1024.34	2.3948e-10	1.72406
A9	85	10.3148E+080.0000E+00	10.3148E+080.0000E+00	0.3148E+08	0.27	1	0	1	0	1	1024.34	9.5493e-12	0.0831408
A9	86	10.3806E+080.0000E+00	10.3806E+080.0000E+00	0.3806E+08	0.27	1	0	1	0	1	1024.34	1.2373e-12	0.0130242
A9	87	10.4602E+080.0000E+00	10.4602E+080.0000E+00	0.4602E+08	0.27	1	0	1	0	1	1024.34	1.5838e-13	0.00201583
A9	88	10.5565E+080.0000E+00	10.5565E+080.0000E+00	0.5565E+08	0.27	1	0	1	0	1	1024.34	4.3816e-17	6.74382e-07
A9	89	10.6728E+080.0000E+00	10.6728E+080.0000E+00	0.6728E+08	0.27	1	0	1	0	1	1024.34	4.4157e-19	8.21662e-09
A9	90	10.8136E+080.0000E+00	10.8136E+080.0000E+00	0.8136E+08	0.27	1	0	1	0	1	1024.34	4.099e-21	9.22352e-11
A9	91	10.9837E+080.0000E+00	10.9837E+080.0000E+00	0.9837E+08	0.27	1	0	1	0	1	1024.34	3.1065e-23	8.45166e-13
A9	92	10.1189E+090.0000E+00	10.1189E+090.0000E+00	0.1189E+09	0.27	1	0	1	0	1	1024.34	1.9319e-25	6.35293e-15
A9	93	10.1438E+090.0000E+00	10.1438E+090.0000E+00	0.1438E+09	0.27	1	0	1	0	1	1024.34	9.8924e-28	3.93431e-17
A9	94	10.1739E+090.0000E+00	10.1739E+090.0000E+00	0.1739E+09	0.27	1	0	1	0	1	1024.34	4.1845e-30	2.01257e-19
A9	95	10.2103E+090.0000E+00	10.2103E+090.0000E+00	0.2103E+09	0.27	1	0	1	0	1	1024.34	1.4653e-32	8.52263e-22
A9	96	10.2542E+090.0000E+00	10.2542E+090.0000E+00	0.2542E+09	0.27	1	0	1	0	1	1024.34	4.2529e-35	2.98998e-24
A9	97	10.3074E+090.0000E+00	10.3074E+090.0000E+00	0.3074E+09	0.27	1	0	1	0	1	1024.34	1.0212e-37	8.68206e-27
A9	98	10.3717E+090.0000E+00	10.3717E+090.0000E+00	0.3717E+09	0.27	1	0	1	0	1	1024.34	2.0212e-40	2.07783e-29
A9	99	10.4494E+090.0000E+00	10.4494E+090.0000E+00	0.4494E+09	0.27	1	0	1	0	1	1024.34	3.2725e-43	4.06743e-32
A91	0	10.5434E+090.0000E+00	10.5434E+090.0000E+00	0.5434E+09	0.27	1	0	1	0	1	1024.34	4.2919e-76	6.45026e-65
AA	1	10.1767E+000.1767E-01	10.1767E+000.1767E-01	0.1767E+00	0.27	1	0	1	0.051912	0.948088	1053.09	0.033159	1.57949
AA	2	10.6023E+000.6023E-01	10.6023E+000.6023E-01	0.6023E+00	0.27	1	0	1	0.051911	0.948089	1052.38	0.033323	5.40683
AA	3	10.1156E+010.1156E+00	10.1156E+010.1156E+00	0.1156E+01	0.27	1	0	1	0.051911	0.948089	1051.84	0.033447	10.4106
AA	4	10.1867E+010.1867E+00	10.1867E+010.1867E+00	0.1867E+01	0.27	1	0	1	0.051909	0.948091	1051.39	0.033552	16.8593
AA	5	10.2774E+010.2774E+00	10.2774E+010.2774E+00	0.2774E+01	0.27	1	0	1	0.051907	0.948093	1051	0.033642	25.1076
AA	6	10.3922E+010.3922E+00	10.3922E+010.3922E+00	0.3922E+01	0.27	1	0	1	0.051904	0.948096	1050.65	0.033723	35.572
AA	7	10.5367E+010.5367E+00	10.5367E+010.5367E+00	0.5367E+01	0.27	1	0	1	0.0519	0.9481	1050.34	0.033796	48.7691
AA	8	10.7177E+010.7177E+00	10.7177E+010.7177E+00	0.7177E+01	0.27	1	0	1	0.051894	0.948106	1050.05	0.033864	65.3299
AA	9	10.9433E+010.9433E+00	10.9433E+010.9433E+00	0.9433E+01	0.27	1	0	1	0.051887	0.948113	1049.78	0.033927	86.0038
AA	10	10.1224E+020.1224E+01	10.1224E+020.1224E+01	0.1224E+02	0.27	1	0	1	0.051879	0.948121	1049.53	0.033985	111.761
AA	11	10.1571E+020.1571E+01	10.1571E+020.1571E+01	0.1571E+02	0.27	1	0	1	0.051869	0.948131	1049.3	0.03404	143.647
AA	12	10.2000E+020.2000E+01	10.2000E+020.2000E+01	0.2000E+02	0.27	1	0	1	0.051857	0.948143	1049.08	0.034092	183.117
AA	13	10.2528E+020.2528E+01	10.2528E+020.2528E+01	0.2528E+02	0.27	1	0	1	0.051843	0.948157	1048.87	0.034142	231.756
AA	14	10.3178E+020.3178E+01	10.3178E+020.3178E+01	0.3178E+02	0.27	1	0	1	0.051828	0.948172	1048.68	0.034189	291.698
AA	15	10.3976E+020.3976E+01	10.3976E+020.3976E+01	0.3976E+02	0.27	1	0	1	0.051811	0.948189	1048.49	0.034233	365.354
AA	16	10.4955E+020.4955E+01	10.4955E+020.4955E+01	0.4955E+02	0.27	1	0	1	0.051792	0.948208	1048.31	0.034275	455.804
AA	17	10.6152E+020.6152E+01	10.6152E+020.6152E+01	0.6152E+02	0.27	1	0	1	0.051773	0.948227	1048.14	0.034315	566.495
AA	18	10.7616E+020.7616E+01	10.7616E+020.7616E+01	0.7616E+02	0.27	1	0	1	0.051752	0.948248	1047.98	0.034353	701.989
AA	19	10.9404E+020.9404E+01	10.9404E+020.9404E+01	0.9404E+02	0.27	1	0	1	0.05173	0.94827	1047.83	0.03439	867.624
AA	20	10.1159E+030.1159E+02	10.1159E+030.1159E+02	0.1159E+03	0.27	1	0	1	0.051709	0.948291	1047.69	0.034424	1070.24
AA	21	10.1424E+030.1424E+02	10.1424E+030.1424E+02	0.1424E+03	0.27	1	0	1	0.051687	0.948313	1047.55	0.034457	1316.07
AA	22	10.1748E+030.1748E+02	10.1748E+030.1748E+02	0.1748E+03	0.27	1	0	1	0.051665	0.948335	1047.41	0.034489	1616.83
AA	23	10.2142E+030.2142E+02	10.2142E+030.2142E+02	0.2142E+03	0.27	1	0	1	0.051643	0.948357	1047.29	0.03452	1982.86
AA	24	10.2622E+030.2622E+02	10.2622E+030.2622E+02	0.2622E+03	0.27	1	0	1	0.051622	0.948378	1047.16	0.03455	2429.06
AA	25	10.3204E+030.3204E+02	10.3204E+030.3204E+02	0.3204E+03	0.27	1	0	1	0.051602	0.948398	1047.05	0.034578	2970.39
AA	26	10.3912E+030.3912E+02	10.3912E+030.3912E+02	0.3912E+03	0.27	1	0	1	0.051584	0.948416	1046.93	0.034605	3629.26
AA	27	10.4772E+030.4772E+02	10.4772E+030.4772E+02	0.4772E+03	0.27	1	0	1	0.051566	0.948434	1046.83	0.034631	4430.09
AA	28	10.5816E+030.5816E+02	10.5816E+030.5816E+02	0.5816E+03	0.27	1	0	1	0.051549	0.948451	1046.73	0.034655	5402.61
AA	29	10.7082E+030.7082E+02	10.7082E+030.7082E+02	0.7082E+03	0.27	1	0	1	0.051533	0.948467	1046.64	0.034677	6582.35
AA	30	10.8619E+030.8619E+02	10.8619E+030.8619E+02	0.8619E+03	0.27	1	0	1	0.051517	0.948483	1046.55	0.034697	8014.97
AA	31	10.1048E+040.1048E+03	10.1048E+040.1048E+03	0.1048E+04	0.27	1	0	1	0.0515	0.9485	1046.48	0.034715	9750.13
AA	32	10.1274E+040.1274E+03	10.1274E+040.1274E+03	0.1274E+04	0.27	1	0	1	0.051482	0.948518	1046.42	0.034729	11857.1
AA	33	10.1548E+040.1548E+03	10.1548E+040.1548E+03	0.1548E+04	0.27	1	0	1	0.051462	0.948538	1046.38	0.03474	14411.5
AA	34	10.1880E+040.1880E+03	10.1880E+040.1880E+03	0.1880E+04	0.27	1	0	1	0.051441	0.948559	1046.35	0.034746	17505.2
AA	35	10.2282E+040.2282E+03	10.2282E+040.2282E+03	0.2282E+04	0.27	1	0	1	0.05142	0.94858	1046.35	0.034747	21249.4
AA	36	10.2768E+040.2768E+03	10.2768E+040.2768E+03	0.2768E+04	0.27	1	0	1	0.051401	0.948599	1046.37	0.034742	25772.3
AA	37	10.3358E+040.3358E+03	10.3358E+040.3358E+03	0.3358E+04	0.27	1	0	1	0.051385	0.948615	1046.42	0.03473	31256.9
AA	38	10.4072E+040.4072E+03	10.4072E+040.4072E+03	0.4072E+04	0.27	1	0	1	0.051372	0.948628	1046.49	0.034711	37885.2
AA	39	10.4937E+040.4937E+03	10.4937E+040.4937E+03	0.4937E+04	0.27	1	0	1	0.051363	0.948637	1046.6	0.034685	45903.9
AA	40	10.5983E+040.5983E+03	10.5983E+040.5983E+03	0.5983E+04	0.27	1	0	1	0.051356	0.948644	1046.75	0.034649	55580.1
AA	41	10.7250E+040.7250E+03	10.7250E+040.7250E+03	0.7250E+04	0.27	1	0	1	0.051352	0.948648	1046.93	0.034606	67278.4
AA	42	10.8784E+040.8784E+03	10.8784E+040.8784E+03	0.8784E+04	0.27	1	0	1	0.051352	0.948648	1047.13	0.034558	81416.1
AA	43	10.1064E+050.1064E+04	10.1064E+050.1064E+04	0.1064E+05	0.27	1	0	1	0.051353	0.948647	1047.33	0.034509	98497.7
AA	44	10.1289E+050.1289E+04	10.1289E+050.1289E+04	0.1289E+05	0.27	1	0	1	0.051352	0.948648	1047.54	0.03446	119181
AA	45	10.1560E+050.1560E+04	10.1560E+050.1560E+04	0.1560E+05	0.27	1	0	1	0.051349	0.948651	1047.73	0.034414	144072
AA	46	10.1889E+050.1889E+04	10.1889E+050.1889E+04	0.1889E+05	0.27	1	0	1	0.051345	0.948655	1047.85	0.034384	174325
AA	47	10.2287E+050.2287E+04	10.2287E+050.2287E+04	0.2287E+05	0.27	1	0	1	0.051344	0.948656	1047.87	0.03438	211034
AA	48	10.2768E+050.2768E+04	10.2768E+050.2768E+04	0.2768E+05	0.27	1	0	1	0.051344	0.948656	1047.84	0.034386	255455
AA	49	10.3350E+050.3350E+04	10.3350E+050.3350E+04	0.3350E+05	0.27	1	0	1	0.051342	0.948658	1047.93	0.034367	309024
AA	50	10.4055E+050.4055E+04	10.4055E+050.4055E+04	0.4055E+05	0.27	1	0	1	0.051335	0.948665	1048.19	0.034303	373456
AA	51	10.4907E+050.4907E+04	10.4907E+050.4907E+04	0.4907E+05	0.27	1	0	1	0.051325	0.948675	1048.53	0.034222	451007
AA	52	10.5937E+050.5937E+04	10.5937E+050.5937E+04	0.5937E+05	0.27	1	0	1	0.051311	0.948689	1048.55	0.034218	545630
AA	53	10.7183E+050.7183E+04	10.7183E+050.7183E+04	0.7183E+05	0.27	1	0	1	0.051296	0.948704	1047.48	0.034472	664374
AA	54	10.8691E+050.8691E+04	10.8691E+050.8691E+04	0.8691E+05	0.27	1	0	1	0.051276	0.948724	1045.26	0.035011	814709
AA	55	10.1051E+060.1051E+05	10.1051E+060.1051E+05	0.1051E+06	0.27	1	0	1	0.051253	0.948747	1042.25	0.035755	1.00329e+06
AA	56	10.1272E+060.1272E+05	10.1272E+060.1272E+05	0.1272E+06	0.27	1	0	1	0.051235	0.948765	1038.6	0.036684	1.24147e+06
AA	57	10.1539E+060.1539E+05	10.1539E+060.1539E+05	0.1539E+06	0.27	1	0	1	0.051218	0.948782	1034.67	0.037715	1.53845e+06
AA	58	10.1861E+060.1861E+05	10.1861E+060.1861E+05	0.1861E+06	0.27	1	0	1	0.051206	0.948794	1032.1	0.038406	1.88974e+06
AA	59	10.2251E+060.2251E+05	10.2251E+060.2251E+05	0.2251E+06	0.27	1	0	1	0.051204	0.948796	1031.45	0.038584	2.29492e+06
AA	60	10.2723E+060.2723E+05	10.2723E+060.2723E+05	0.2723E+06	0.27	1	0	1	0.051204	0.948796	1031.42	0.038594	2.77677e+06
AA	61	10.3293E+060.3293E+05	10.3293E+060.3293E+05	0.3293E+06	0.27	1	0	1	0.051203	0.948797	1031.42	0.038593	3.35794e+06
AA	62	10.3983E+060.3983E+05	10.3983E+060.3983E+05	0.3983E+06	0.27	1	0	1	0.051203	0.948797	1031.42	0.038593	4.06155e+06
AA	63	10.4817E+060.4817E+05	10.4817E+060.4817E+05	0.4817E+06	0.27	1	0	1	0.051203	0.948797	1031.42	0.038593	4.91199e+06
AA	64	10.5826E+060.5826E+05	10.5826E+060.5826E+05	0.5826E+06	0.27	1	0	1	0.051203	0.948797	1031.42	0.038593	5.94089e+06
AA	65	10.7046E+060.7046E+05	10.7046E+060.7046E+05	0.7046E+06	0.27	1	0	1	0.051204	0.948796	1031.42	0.038592	7.18476e+06
AA	66	10.8521E+060.8521E+05	10.8521E+060.8521E+05	0.8521E+06	0.27	1	0	1	0.051204	0.948796	1031.42	0.038592	8.6888e+06
AA	67	10.1030E+070.1030E+06	10.1030E+070.1030E+06	0.1030E+07	0.27	1	0	1	0.051205	0.948795	1031.42	0.038592	1.05028e+07
AA	68	10.1246E+070.1246E+06	10.1246E+070.1246E+06	0.1246E+07	0.27	1	0	1	0.051206	0.948794	1031.42	0.038592	1.27053e+07
AA	69	10.1507E+070.1507E+06	10.1507E+070.1507E+06	0.1507E+07	0.27	1	0	1	0.051206	0.948794	1031.42	0.038592	1.53667e+07
AA	70	10.1822E+070.1822E+06	10.1822E+070.1822E+06	0.1822E+07	0.27	1	0	1	0.035475	0.964525	1031.42	0.038591	1.88863e+07
AA	71	10.2204E+070.2204E+06	10.2204E+070.2204E+06	0.2204E+07	0.27	1	0	1	0	1	1028.82	0.025016	1.53156e+07
AA	72	10.2665E+070.2665E+06	10.2665E+070.2665E+06	0.2665E+07	0.27	1	0	1	0	1	1027.85	0.019902	1.47193e+07
AA	73	10.3222E+070.3222E+06	10.3222E+070.3222E+06	0.3222E+07	0.27	1	0	1	0	1	1028.19	0.021676	1.93884e+07
AA	74	10.3896E+070.3896E+06	10.3896E+070.3896E+06	0.3896E+07	0.27	1	0	1	0	1	1026.53	0.012959	1.39935e+07
AA	75	10.4711E+070.4711E+06	10.4711E+070.4711E+06	0.4711E+07	0.27	1	0	1	0	1	1026.04	0.010369	1.35325e+07
AA	76	10.5697E+070.5697E+06	10.5697E+070.5697E+06	0.5697E+07	0.27	1	0	1	0	1	1024.97	0.0047627	7.50887e+06
AA	77	10.6889E+070.6889E+06	10.6889E+070.6889E+06	0.6889E+07	0.27	1	0	1	0	1	1025.08	0.0053468	1.01946e+07
AA	78	10.8330E+070.8330E+06	10.8330E+070.8330E+06	0.8330E+07	0.27	1	0	1	0	1	1024.35	0.0014723	3.39198e+06
AA	79	10.1007E+080.1007E+07	10.1007E+080.1007E+07	0.1007E+08	0.27	1	0	1	0	1	1024.11	0.00019607	545948
AA	80	10.1218E+080.1218E+07	10.1218E+080.1218E+07	0.1218E+08	0.27	1	0	1	0	1	1024.07	1.1362e-05	38264.5
AA	81	10.1473E+080.1473E+07	10.1473E+080.1473E+07	0.1473E+08	0.27	1	0	1	0	1	1024.07	1.2178e-06	4959.89
AA	82	10.1781E+080.1781E+07	10.1781E+080.1781E+07	0.1781E+08	0.27	1	0	1	0	1	1024.07	8.0406e-08	395.955
AA	83	10.2153E+080.2153E+07	10.2153E+080.2153E+07	0.2153E+08	0.27	1	0	1	0	1	1024.07	4.1068e-09	24.4479
AA	84	10.2603E+080.2603E+07	10.2603E+080.2603E+07	0.2603E+08	0.27	1	0	1	0	1	1024.07	1.5962e-10	1.14883
AA	85	10.3148E+080.3148E+07	10.3148E+080.3148E+07	0.3148E+08	0.27	1	0	1	0	1	1024.07	4.8023e-12	0.0418001
AA	86	10.3806E+080.3806E+07	10.3806E+080.3806E+07	0.3806E+08	0.27	1	0	1	0	1	1024.07	1.1729e-13	0.00123431
AA	87	10.4602E+080.4602E+07	10.4602E+080.4602E+07	0.4602E+08	0.27	1	0	1	0	1	1024.07	2.6778e-15	3.40736e-05
AA	88	10.5565E+080.5565E+07	10.5565E+080.5565E+07	0.5565E+08	0.27	1	0	1	0	1	1024.07	3.0487e-17	4.69108e-07
AA	89	10.6728E+080.6728E+07	10.6728E+080.6728E+07	0.6728E+08	0.27	1	0	1	0	1	1024.07	3.3523e-19	6.23623e-09
AA	90	10.8136E+080.8136E+07	10.8136E+080.8136E+07	0.8136E+08	0.27	1	0	1	0	1	1024.07	3.1458e-21	7.07678e-11
AA	91	10.9837E+080.9837E+07	10.9837E+080.9837E+07	0.9837E+08	0.27	1	0	1	0	1	1024.07	2.4092e-23	6.55283e-13
AA	92	10.1189E+090.1189E+08	10.1189E+090.1189E+08	0.1189E+09	0.27	1	0	1	0	1	1024.07	1.5134e-25	4.97541e-15
AA	93	10.1438E+090.1438E+08	10.1438E+090.1438E+08	0.1438E+09	0.27	1	0	1	0	1	1024.07	7.825e-28	3.11126e-17
AA	94	10.1739E+090.1739E+08	10.1739E+090.1739E+08	0.1739E+09	0.27	1	0	1	0	1	1024.07	3.3412e-30	1.60655e-19
AA	95	10.2103E+090.2103E+08	10.2103E+090.2103E+08	0.2103E+09	0.27	1	0	1	0	1	1024.07	1.1807e-32	6.8655e-22
AA	96	10.2542E+090.2542E+08	10.2542E+090.2542E+08	0.2542E+09	0.27	1	0	1	0	1	1024.07	3.4574e-35	2.43007e-24
AA	97	10.3074E+090.3074E+08	10.3074E+090.3074E+08	0.3074E+09	0.27	1	0	1	0	1	1024.07	8.3745e-38	7.11797e-27
AA	98	10.3717E+090.3717E+08	10.3717E+090.3717E+08	0.3717E+09	0.27	1	0	1	0	1	1024.07	1.6715e-40	1.71788e-29
AA	99	10.4494E+090.4494E+08	10.4494E+090.4494E+08	0.4494E+09	0.27	1	0	1	0	1	1024.07	2.7289e-43	3.39089e-32
AA1	0	10.5434E+090.5434E+08	10.5434E+090.5434E+08	0.5434E+09	0.27	1	0	1	0	1	1024.07	3.6081e-76	5.42115e-65
