# Supplementary material for: CO2 geological storage site selection and long-term potential assessment framework based on TOUGH2/ECO2N
Source: PLoS One. 2025 Apr 24;20(4):e0321715. doi: 10.1371/journal.pone.0321715 (PMC12021137; doi:10.1371/journal.pone.0321715)
Supplement: S1 File — (ZIP) [file pone.0321715.s001.zip › suanliang/2/液相/100a.xlsx]

## Sheet: Sheet1
体积				MID提取中间几位（体积）	孔隙度φ		SS	1-SS	SG	1-SG	DL	XCO2aq	溶解	溶解co2量
A1	1	10.1767E+000.1767E-01	10.1767E+000.1767E-01	0.1767E+00	0.27	1	0.023732	0.976268	0.97627	0.02373	0	0.014359	0	4.80355e+09
A1	2	10.6023E+000.6023E-01	10.6023E+000.6023E-01	0.6023E+00	0.27	1	0.017036	0.982964	0.98296	0.01704	0	0.014359	0
A1	3	10.1156E+010.1156E+00	10.1156E+010.1156E+00	0.1156E+01	0.27	1	0.015894	0.984106	0.98411	0.01589	0	0.014359	0
A1	4	10.1867E+010.1867E+00	10.1867E+010.1867E+00	0.1867E+01	0.27	1	0.015414	0.984586	0.98459	0.01541	0	0.014359	0
A1	5	10.2774E+010.2774E+00	10.2774E+010.2774E+00	0.2774E+01	0.27	1	0.015257	0.984743	0.98474	0.01526	0	0.014359	0
A1	6	10.3922E+010.3922E+00	10.3922E+010.3922E+00	0.3922E+01	0.27	1	0.015042	0.984958	0.98496	0.01504	0	0.014359	0
A1	7	10.5367E+010.5367E+00	10.5367E+010.5367E+00	0.5367E+01	0.27	1	0.014868	0.985132	0.98513	0.01487	0	0.014359	0
A1	8	10.7177E+010.7177E+00	10.7177E+010.7177E+00	0.7177E+01	0.27	1	0.01476	0.98524	0.98524	0.01476	0	0.014359	0
A1	9	10.9433E+010.9433E+00	10.9433E+010.9433E+00	0.9433E+01	0.27	1	0.014657	0.985343	0.98534	0.01466	0	0.014359	0
A1	10	10.1224E+020.1224E+01	10.1224E+020.1224E+01	0.1224E+02	0.27	1	0.014703	0.985297	0.9853	0.0147	0	0.014359	0
A1	11	10.1571E+020.1571E+01	10.1571E+020.1571E+01	0.1571E+02	0.27	1	0.014602	0.985398	0.9854	0.0146	0	0.014359	0
A1	12	10.2000E+020.2000E+01	10.2000E+020.2000E+01	0.2000E+02	0.27	1	0.014533	0.985467	0.98547	0.01453	0	0.014359	0
A1	13	10.2528E+020.2528E+01	10.2528E+020.2528E+01	0.2528E+02	0.27	1	0.014429	0.985571	0.98557	0.01443	0	0.014359	0
A1	14	10.3178E+020.3178E+01	10.3178E+020.3178E+01	0.3178E+02	0.27	1	0.014472	0.985528	0.98553	0.01447	0	0.014359	0
A1	15	10.3976E+020.3976E+01	10.3976E+020.3976E+01	0.3976E+02	0.27	1	0.014522	0.985478	0.98548	0.01452	0	0.014359	0
A1	16	10.4955E+020.4955E+01	10.4955E+020.4955E+01	0.4955E+02	0.27	1	0.014288	0.985712	0.98571	0.01429	0	0.014359	0
A1	17	10.6152E+020.6152E+01	10.6152E+020.6152E+01	0.6152E+02	0.27	1	0.01467	0.98533	0.98533	0.01467	0	0.014359	0
A1	18	10.7616E+020.7616E+01	10.7616E+020.7616E+01	0.7616E+02	0.27	1	0.01432	0.98568	0.98568	0.01432	0	0.014359	0
A1	19	10.9404E+020.9404E+01	10.9404E+020.9404E+01	0.9404E+02	0.27	1	0.014261	0.985739	0.98574	0.01426	0	0.014359	0
A1	20	10.1159E+030.1159E+02	10.1159E+030.1159E+02	0.1159E+03	0.27	1	0.014399	0.985601	0.9856	0.0144	0	0.014359	0
A1	21	10.1424E+030.1424E+02	10.1424E+030.1424E+02	0.1424E+03	0.27	1	0.014486	0.985514	0.98551	0.01449	0	0.014359	0
A1	22	10.1748E+030.1748E+02	10.1748E+030.1748E+02	0.1748E+03	0.27	1	0.014436	0.985564	0.98556	0.01444	0	0.014359	0
A1	23	10.2142E+030.2142E+02	10.2142E+030.2142E+02	0.2142E+03	0.27	1	0.014259	0.985741	0.98574	0.01426	0	0.014359	0
A1	24	10.2622E+030.2622E+02	10.2622E+030.2622E+02	0.2622E+03	0.27	1	0.014418	0.985582	0.98558	0.01442	0	0.014359	0
A1	25	10.3204E+030.3204E+02	10.3204E+030.3204E+02	0.3204E+03	0.27	1	0.014328	0.985672	0.98567	0.01433	0	0.014359	0
A1	26	10.3912E+030.3912E+02	10.3912E+030.3912E+02	0.3912E+03	0.27	1	0.014277	0.985723	0.98572	0.01428	0	0.014359	0
A1	27	10.4772E+030.4772E+02	10.4772E+030.4772E+02	0.4772E+03	0.27	1	0.014448	0.985552	0.98555	0.01445	0	0.014359	0
A1	28	10.5816E+030.5816E+02	10.5816E+030.5816E+02	0.5816E+03	0.27	1	0.014391	0.985609	0.98561	0.01439	0	0.014359	0
A1	29	10.7082E+030.7082E+02	10.7082E+030.7082E+02	0.7082E+03	0.27	1	0.014106	0.985894	0.98589	0.01411	0	0.014359	0
A1	30	10.8619E+030.8619E+02	10.8619E+030.8619E+02	0.8619E+03	0.27	1	0.014571	0.985429	0.98543	0.01457	0	0.014359	0
A1	31	10.1048E+040.1048E+03	10.1048E+040.1048E+03	0.1048E+04	0.27	1	0.01424	0.98576	0.98576	0.01424	0	0.014359	0
A1	32	10.1274E+040.1274E+03	10.1274E+040.1274E+03	0.1274E+04	0.27	1	0.014387	0.985613	0.98561	0.01439	0	0.014359	0
A1	33	10.1548E+040.1548E+03	10.1548E+040.1548E+03	0.1548E+04	0.27	1	0.014161	0.985839	0.98584	0.01416	0	0.014359	0
A1	34	10.1880E+040.1880E+03	10.1880E+040.1880E+03	0.1880E+04	0.27	1	0.014318	0.985682	0.98568	0.01432	0	0.014359	0
A1	35	10.2282E+040.2282E+03	10.2282E+040.2282E+03	0.2282E+04	0.27	1	0.014333	0.985667	0.98567	0.01433	0	0.014359	0
A1	36	10.2768E+040.2768E+03	10.2768E+040.2768E+03	0.2768E+04	0.27	1	0.014354	0.985646	0.98565	0.01435	0	0.014359	0
A1	37	10.3358E+040.3358E+03	10.3358E+040.3358E+03	0.3358E+04	0.27	1	0.014214	0.985786	0.98579	0.01421	0	0.014359	0
A1	38	10.4072E+040.4072E+03	10.4072E+040.4072E+03	0.4072E+04	0.27	1	0.014283	0.985717	0.98572	0.01428	0	0.014359	0
A1	39	10.4937E+040.4937E+03	10.4937E+040.4937E+03	0.4937E+04	0.27	1	0.014235	0.985765	0.98577	0.01423	0	0.014359	0
A1	40	10.5983E+040.5983E+03	10.5983E+040.5983E+03	0.5983E+04	0.27	1	0.014251	0.985749	0.98575	0.01425	0	0.014359	0
A1	41	10.7250E+040.7250E+03	10.7250E+040.7250E+03	0.7250E+04	0.27	1	0.01421	0.98579	0.98579	0.01421	0	0.014359	0
A1	42	10.8784E+040.8784E+03	10.8784E+040.8784E+03	0.8784E+04	0.27	1	0.014081	0.985919	0.98592	0.01408	0	0.014359	0
A1	43	10.1064E+050.1064E+04	10.1064E+050.1064E+04	0.1064E+05	0.27	1	0.014176	0.985824	0.98582	0.01418	0	0.014359	0
A1	44	10.1289E+050.1289E+04	10.1289E+050.1289E+04	0.1289E+05	0.27	1	0.014079	0.985921	0.98592	0.01408	0	0.014359	0
A1	45	10.1560E+050.1560E+04	10.1560E+050.1560E+04	0.1560E+05	0.27	1	0.0041508	0.995849	0.90872	0.09128	1191.99	0.014359	6553.21
A1	46	10.1889E+050.1889E+04	10.1889E+050.1889E+04	0.1889E+05	0.27	1	0	1	0.63522	0.36478	1038.21	0.03761	72646.6
A1	47	10.2287E+050.2287E+04	10.2287E+050.2287E+04	0.2287E+05	0.27	1	0	1	0.58131	0.41869	1033.81	0.038809	103728
A1	48	10.2768E+050.2768E+04	10.2768E+050.2768E+04	0.2768E+05	0.27	1	0	1	0.56804	0.43196	1033.77	0.038818	129548
A1	49	10.3350E+050.3350E+04	10.3350E+050.3350E+04	0.3350E+05	0.27	1	0	1	0.56456	0.43544	1033.78	0.038815	158039
A1	50	10.4055E+050.4055E+04	10.4055E+050.4055E+04	0.4055E+05	0.27	1	0	1	0.56351	0.43649	1033.79	0.038813	191751
A1	51	10.4907E+050.4907E+04	10.4907E+050.4907E+04	0.4907E+05	0.27	1	0	1	0.56303	0.43697	1033.8	0.038811	232286
A1	52	10.5937E+050.5937E+04	10.5937E+050.5937E+04	0.5937E+05	0.27	1	0	1	0.56271	0.43729	1033.81	0.038809	281238
A1	53	10.7183E+050.7183E+04	10.7183E+050.7183E+04	0.7183E+05	0.27	1	0	1	0.56244	0.43756	1033.81	0.038807	340454
A1	54	10.8691E+050.8691E+04	10.8691E+050.8691E+04	0.8691E+05	0.27	1	0	1	0.56222	0.43778	1033.82	0.038806	412129
A1	55	10.1051E+060.1051E+05	10.1051E+060.1051E+05	0.1051E+06	0.27	1	0	1	0.56204	0.43796	1033.82	0.038804	498566
A1	56	10.1272E+060.1272E+05	10.1272E+060.1272E+05	0.1272E+06	0.27	1	0	1	0.56188	0.43812	1033.83	0.038803	603613
A1	57	10.1539E+060.1539E+05	10.1539E+060.1539E+05	0.1539E+06	0.27	1	0	1	0.56174	0.43826	1033.83	0.038802	730529
A1	58	10.1861E+060.1861E+05	10.1861E+060.1861E+05	0.1861E+06	0.27	1	0	1	0.56163	0.43837	1033.83	0.038801	883574
A1	59	10.2251E+060.2251E+05	10.2251E+060.2251E+05	0.2251E+06	0.27	1	0	1	0.56154	0.43846	1033.84	0.0388	1.06894e+06
A1	60	10.2723E+060.2723E+05	10.2723E+060.2723E+05	0.2723E+06	0.27	1	0	1	0.56146	0.43854	1033.84	0.038799	1.29329e+06
A1	61	10.3293E+060.3293E+05	10.3293E+060.3293E+05	0.3293E+06	0.27	1	0	1	0.5614	0.4386	1033.84	0.038798	1.56418e+06
A1	62	10.3983E+060.3983E+05	10.3983E+060.3983E+05	0.3983E+06	0.27	1	0	1	0.56135	0.43865	1033.85	0.038797	1.89212e+06
A1	63	10.4817E+060.4817E+05	10.4817E+060.4817E+05	0.4817E+06	0.27	1	0	1	0.56131	0.43869	1033.85	0.038796	2.28846e+06
A1	64	10.5826E+060.5826E+05	10.5826E+060.5826E+05	0.5826E+06	0.27	1	0	1	0.56128	0.43872	1033.85	0.038796	2.768e+06
A1	65	10.7046E+060.7046E+05	10.7046E+060.7046E+05	0.7046E+06	0.27	1	0	1	0.56125	0.43875	1033.85	0.038795	3.34778e+06
A1	66	10.8521E+060.8521E+05	10.8521E+060.8521E+05	0.8521E+06	0.27	1	0	1	0.56122	0.43878	1033.85	0.038794	4.04877e+06
A1	67	10.1030E+070.1030E+06	10.1030E+070.1030E+06	0.1030E+07	0.27	1	0	1	0.56119	0.43881	1033.86	0.038793	4.89432e+06
A1	68	10.1246E+070.1246E+06	10.1246E+070.1246E+06	0.1246E+07	0.27	1	0	1	0.56114	0.43886	1033.86	0.038793	5.92138e+06
A1	69	10.1507E+070.1507E+06	10.1507E+070.1507E+06	0.1507E+07	0.27	1	0	1	0.56108	0.43892	1033.86	0.038792	7.16253e+06
A1	70	10.1822E+070.1822E+06	10.1822E+070.1822E+06	0.1822E+07	0.27	1	0	1	0.56098	0.43902	1033.86	0.038791	8.66142e+06
A1	71	10.2204E+070.2204E+06	10.2204E+070.2204E+06	0.2204E+07	0.27	1	0	1	0.56084	0.43916	1033.86	0.03879	1.04804e+07
A1	72	10.2665E+070.2665E+06	10.2665E+070.2665E+06	0.2665E+07	0.27	1	0	1	0.56064	0.43936	1033.86	0.038789	1.2678e+07
A1	73	10.3222E+070.3222E+06	10.3222E+070.3222E+06	0.3222E+07	0.27	1	0	1	0.56035	0.43965	1033.86	0.038788	1.53375e+07
A1	74	10.3896E+070.3896E+06	10.3896E+070.3896E+06	0.3896E+07	0.27	1	0	1	0.5599	0.4401	1033.86	0.038787	1.85644e+07
A1	75	10.4711E+070.4711E+06	10.4711E+070.4711E+06	0.4711E+07	0.27	1	0	1	0.55919	0.44081	1033.86	0.038786	2.24836e+07
A1	76	10.5697E+070.5697E+06	10.5697E+070.5697E+06	0.5697E+07	0.27	1	0	1	0.55798	0.44202	1033.86	0.038785	2.72632e+07
A1	77	10.6889E+070.6889E+06	10.6889E+070.6889E+06	0.6889E+07	0.27	1	0	1	0.55561	0.44439	1033.86	0.038783	3.31427e+07
A1	78	10.8330E+070.8330E+06	10.8330E+070.8330E+06	0.8330E+07	0.27	1	0	1	0.55	0.45	1033.86	0.038782	4.05801e+07
A1	79	10.1007E+080.1007E+07	10.1007E+080.1007E+07	0.1007E+08	0.27	1	0	1	0.53703	0.46297	1033.86	0.038779	5.04666e+07
A1	80	10.1218E+080.1218E+07	10.1218E+080.1218E+07	0.1218E+08	0.27	1	0	1	0.5097	0.4903	1033.86	0.038776	6.46395e+07
A1	81	10.1473E+080.1473E+07	10.1473E+080.1473E+07	0.1473E+08	0.27	1	0	1	0.46337	0.53663	1033.86	0.038773	8.55525e+07
A1	82	10.1781E+080.1781E+07	10.1781E+080.1781E+07	0.1781E+08	0.27	1	0	1	0.38422	0.61578	1033.86	0.038769	1.18686e+08
A1	83	10.2153E+080.2153E+07	10.2153E+080.2153E+07	0.2153E+08	0.27	1	0	1	0.22928	0.77072	1033.85	0.038764	1.79552e+08
A1	84	10.2603E+080.2603E+07	10.2603E+080.2603E+07	0.2603E+08	0.27	1	0	1	0	1	1028.33	0.01004	7.25611e+07
A1	85	10.3148E+080.3148E+07	10.3148E+080.3148E+07	0.3148E+08	0.27	1	0	1	0	1	1026.41	5.5282e-10	4.82284
A1	86	10.3806E+080.3806E+07	10.3806E+080.3806E+07	0.3806E+08	0.27	1	0	1	0	1	1026.41	1.0103e-11	0.106562
A1	87	10.4602E+080.4602E+07	10.4602E+080.4602E+07	0.4602E+08	0.27	1	0	1	0	1	1026.41	1.4949e-13	0.00190653
A1	88	10.5565E+080.5565E+07	10.5565E+080.5565E+07	0.5565E+08	0.27	1	0	1	0	1	1026.41	1.7987e-15	2.77401e-05
A1	89	10.6728E+080.6728E+07	10.6728E+080.6728E+07	0.6728E+08	0.27	1	0	1	0	1	1026.41	1.7692e-17	3.29874e-07
A1	90	10.8136E+080.8136E+07	10.8136E+080.8136E+07	0.8136E+08	0.27	1	0	1	0	1	1026.41	1.4275e-19	3.21863e-09
A1	91	10.9837E+080.9837E+07	10.9837E+080.9837E+07	0.9837E+08	0.27	1	0	1	0	1	1026.41	9.488e-22	2.58656e-11
A1	92	10.1189E+090.1189E+08	10.1189E+090.1189E+08	0.1189E+09	0.27	1	0	1	0	1	1026.41	5.2158e-24	1.71865e-13
A1	93	10.1438E+090.1438E+08	10.1438E+090.1438E+08	0.1438E+09	0.27	1	0	1	0	1	1026.41	2.3776e-26	9.47507e-16
A1	94	10.1739E+090.1739E+08	10.1739E+090.1739E+08	0.1739E+09	0.27	1	0	1	0	1	1026.41	9.0106e-29	4.34248e-18
A1	95	10.2103E+090.2103E+08	10.2103E+090.2103E+08	0.2103E+09	0.27	1	0	1	0	1	1026.41	2.8433e-31	1.65709e-20
A1	96	10.2542E+090.2542E+08	10.2542E+090.2542E+08	0.2542E+09	0.27	1	0	1	0	1	1026.41	7.4749e-34	5.26581e-23
A1	97	10.3074E+090.3074E+08	10.3074E+090.3074E+08	0.3074E+09	0.27	1	0	1	0	1	1026.41	1.6335e-36	1.39158e-25
A1	98	10.3717E+090.3717E+08	10.3717E+090.3717E+08	0.3717E+09	0.27	1	0	1	0	1	1026.41	2.9547e-39	3.04362e-28
A1	99	10.4494E+090.4494E+08	10.4494E+090.4494E+08	0.4494E+09	0.27	1	0	1	0	1	1026.41	4.3885e-42	5.46555e-31
A11	0	10.5434E+090.5434E+08	10.5434E+090.5434E+08	0.5434E+09	0.27	1	0	1	0	1	1026.41	5.29e-75	7.96636e-64
A2	1	10.1767E+000.0000E+00	10.1767E+000.0000E+00	0.1767E+00	0.27	1	0.023747	0.976253	0.97625	0.02375	0	0.014353	0
A2	2	10.6023E+000.0000E+00	10.6023E+000.0000E+00	0.6023E+00	0.27	1	0.017052	0.982948	0.98295	0.01705	0	0.014353	0
A2	3	10.1156E+010.0000E+00	10.1156E+010.0000E+00	0.1156E+01	0.27	1	0.015887	0.984113	0.98411	0.01589	0	0.014353	0
A2	4	10.1867E+010.0000E+00	10.1867E+010.0000E+00	0.1867E+01	0.27	1	0.015458	0.984542	0.98454	0.01546	0	0.014353	0
A2	5	10.2774E+010.0000E+00	10.2774E+010.0000E+00	0.2774E+01	0.27	1	0.015252	0.984748	0.98475	0.01525	0	0.014353	0
A2	6	10.3922E+010.0000E+00	10.3922E+010.0000E+00	0.3922E+01	0.27	1	0.015061	0.984939	0.98494	0.01506	0	0.014353	0
A2	7	10.5367E+010.0000E+00	10.5367E+010.0000E+00	0.5367E+01	0.27	1	0.014844	0.985156	0.98516	0.01484	0	0.014353	0
A2	8	10.7177E+010.0000E+00	10.7177E+010.0000E+00	0.7177E+01	0.27	1	0.014807	0.985193	0.98519	0.01481	0	0.014353	0
A2	9	10.9433E+010.0000E+00	10.9433E+010.0000E+00	0.9433E+01	0.27	1	0.01467	0.98533	0.98533	0.01467	0	0.014353	0
A2	10	10.1224E+020.0000E+00	10.1224E+020.0000E+00	0.1224E+02	0.27	1	0.014705	0.985295	0.9853	0.0147	0	0.014353	0
A2	11	10.1571E+020.0000E+00	10.1571E+020.0000E+00	0.1571E+02	0.27	1	0.01463	0.98537	0.98537	0.01463	0	0.014353	0
A2	12	10.2000E+020.0000E+00	10.2000E+020.0000E+00	0.2000E+02	0.27	1	0.014499	0.985501	0.9855	0.0145	0	0.014353	0
A2	13	10.2528E+020.0000E+00	10.2528E+020.0000E+00	0.2528E+02	0.27	1	0.014321	0.985679	0.98568	0.01432	0	0.014353	0
A2	14	10.3178E+020.0000E+00	10.3178E+020.0000E+00	0.3178E+02	0.27	1	0.01463	0.98537	0.98537	0.01463	0	0.014353	0
A2	15	10.3976E+020.0000E+00	10.3976E+020.0000E+00	0.3976E+02	0.27	1	0.014503	0.985497	0.9855	0.0145	0	0.014353	0
A2	16	10.4955E+020.0000E+00	10.4955E+020.0000E+00	0.4955E+02	0.27	1	0.014403	0.985597	0.9856	0.0144	0	0.014353	0
A2	17	10.6152E+020.0000E+00	10.6152E+020.0000E+00	0.6152E+02	0.27	1	0.014594	0.985406	0.98541	0.01459	0	0.014353	0
A2	18	10.7616E+020.0000E+00	10.7616E+020.0000E+00	0.7616E+02	0.27	1	0.014323	0.985677	0.98568	0.01432	0	0.014353	0
A2	19	10.9404E+020.0000E+00	10.9404E+020.0000E+00	0.9404E+02	0.27	1	0.014397	0.985603	0.9856	0.0144	0	0.014353	0
A2	20	10.1159E+030.0000E+00	10.1159E+030.0000E+00	0.1159E+03	0.27	1	0.014395	0.985605	0.98561	0.01439	0	0.014353	0
A2	21	10.1424E+030.0000E+00	10.1424E+030.0000E+00	0.1424E+03	0.27	1	0.014435	0.985565	0.98557	0.01443	0	0.014353	0
A2	22	10.1748E+030.0000E+00	10.1748E+030.0000E+00	0.1748E+03	0.27	1	0.014453	0.985547	0.98555	0.01445	0	0.014353	0
A2	23	10.2142E+030.0000E+00	10.2142E+030.0000E+00	0.2142E+03	0.27	1	0.014296	0.985704	0.9857	0.0143	0	0.014353	0
A2	24	10.2622E+030.0000E+00	10.2622E+030.0000E+00	0.2622E+03	0.27	1	0.01442	0.98558	0.98558	0.01442	0	0.014353	0
A2	25	10.3204E+030.0000E+00	10.3204E+030.0000E+00	0.3204E+03	0.27	1	0.014338	0.985662	0.98566	0.01434	0	0.014353	0
A2	26	10.3912E+030.0000E+00	10.3912E+030.0000E+00	0.3912E+03	0.27	1	0.014372	0.985628	0.98563	0.01437	0	0.014353	0
A2	27	10.4772E+030.0000E+00	10.4772E+030.0000E+00	0.4772E+03	0.27	1	0.014423	0.985577	0.98558	0.01442	0	0.014353	0
A2	28	10.5816E+030.0000E+00	10.5816E+030.0000E+00	0.5816E+03	0.27	1	0.014402	0.985598	0.9856	0.0144	0	0.014353	0
A2	29	10.7082E+030.0000E+00	10.7082E+030.0000E+00	0.7082E+03	0.27	1	0.014259	0.985741	0.98574	0.01426	0	0.014353	0
A2	30	10.8619E+030.0000E+00	10.8619E+030.0000E+00	0.8619E+03	0.27	1	0.014499	0.985501	0.9855	0.0145	0	0.014353	0
A2	31	10.1048E+040.0000E+00	10.1048E+040.0000E+00	0.1048E+04	0.27	1	0.014249	0.985751	0.98575	0.01425	0	0.014353	0
A2	32	10.1274E+040.0000E+00	10.1274E+040.0000E+00	0.1274E+04	0.27	1	0.014404	0.985596	0.9856	0.0144	0	0.014353	0
A2	33	10.1548E+040.0000E+00	10.1548E+040.0000E+00	0.1548E+04	0.27	1	0.014292	0.985708	0.98571	0.01429	0	0.014353	0
A2	34	10.1880E+040.0000E+00	10.1880E+040.0000E+00	0.1880E+04	0.27	1	0.014346	0.985654	0.98565	0.01435	0	0.014353	0
A2	35	10.2282E+040.0000E+00	10.2282E+040.0000E+00	0.2282E+04	0.27	1	0.014391	0.985609	0.98561	0.01439	0	0.014353	0
A2	36	10.2768E+040.0000E+00	10.2768E+040.0000E+00	0.2768E+04	0.27	1	0.014375	0.985625	0.98562	0.01438	0	0.014353	0
A2	37	10.3358E+040.0000E+00	10.3358E+040.0000E+00	0.3358E+04	0.27	1	0.014188	0.985812	0.98581	0.01419	0	0.014353	0
A2	38	10.4072E+040.0000E+00	10.4072E+040.0000E+00	0.4072E+04	0.27	1	0.014476	0.985524	0.98552	0.01448	0	0.014353	0
A2	39	10.4937E+040.0000E+00	10.4937E+040.0000E+00	0.4937E+04	0.27	1	0.014263	0.985737	0.98574	0.01426	0	0.014353	0
A2	40	10.5983E+040.0000E+00	10.5983E+040.0000E+00	0.5983E+04	0.27	1	0.014411	0.985589	0.98559	0.01441	0	0.014353	0
A2	41	10.7250E+040.0000E+00	10.7250E+040.0000E+00	0.7250E+04	0.27	1	0.014317	0.985683	0.98568	0.01432	0	0.014353	0
A2	42	10.8784E+040.0000E+00	10.8784E+040.0000E+00	0.8784E+04	0.27	1	0.014249	0.985751	0.98575	0.01425	0	0.014353	0
A2	43	10.1064E+050.0000E+00	10.1064E+050.0000E+00	0.1064E+05	0.27	1	0.014387	0.985613	0.98561	0.01439	0	0.014353	0
A2	44	10.1289E+050.0000E+00	10.1289E+050.0000E+00	0.1289E+05	0.27	1	0.014186	0.985814	0.98581	0.01419	0	0.014353	0
A2	45	10.1560E+050.0000E+00	10.1560E+050.0000E+00	0.1560E+05	0.27	1	0	1	0.86209	0.13791	1172.67	0.015891	10824.6
A2	46	10.1889E+050.0000E+00	10.1889E+050.0000E+00	0.1889E+05	0.27	1	0	1	0.61935	0.38065	1035.86	0.038122	76665.2
A2	47	10.2287E+050.0000E+00	10.2287E+050.0000E+00	0.2287E+05	0.27	1	0	1	0.56587	0.43413	1033.51	0.038766	107403
A2	48	10.2768E+050.0000E+00	10.2768E+050.0000E+00	0.2768E+05	0.27	1	0	1	0.54932	0.45068	1033.49	0.038772	134965
A2	49	10.3350E+050.0000E+00	10.3350E+050.0000E+00	0.3350E+05	0.27	1	0	1	0.5441	0.4559	1033.5	0.03877	165228
A2	50	10.4055E+050.0000E+00	10.4055E+050.0000E+00	0.4055E+05	0.27	1	0	1	0.54241	0.45759	1033.51	0.038767	200728
A2	51	10.4907E+050.0000E+00	10.4907E+050.0000E+00	0.4907E+05	0.27	1	0	1	0.54171	0.45829	1033.52	0.038765	243265
A2	52	10.5937E+050.0000E+00	10.5937E+050.0000E+00	0.5937E+05	0.27	1	0	1	0.54127	0.45873	1033.52	0.038763	294594
A2	53	10.7183E+050.0000E+00	10.7183E+050.0000E+00	0.7183E+05	0.27	1	0	1	0.54094	0.45906	1033.53	0.038761	356662
A2	54	10.8691E+050.0000E+00	10.8691E+050.0000E+00	0.8691E+05	0.27	1	0	1	0.54066	0.45934	1033.53	0.03876	431792
A2	55	10.1051E+060.0000E+00	10.1051E+060.0000E+00	0.1051E+06	0.27	1	0	1	0.54043	0.45957	1033.54	0.038758	522404
A2	56	10.1272E+060.0000E+00	10.1272E+060.0000E+00	0.1272E+06	0.27	1	0	1	0.54023	0.45977	1033.54	0.038757	632512
A2	57	10.1539E+060.0000E+00	10.1539E+060.0000E+00	0.1539E+06	0.27	1	0	1	0.54006	0.45994	1033.55	0.038756	765551
A2	58	10.1861E+060.0000E+00	10.1861E+060.0000E+00	0.1861E+06	0.27	1	0	1	0.53992	0.46008	1033.55	0.038755	925982
A2	59	10.2251E+060.0000E+00	10.2251E+060.0000E+00	0.2251E+06	0.27	1	0	1	0.53981	0.46019	1033.56	0.038754	1.12029e+06
A2	60	10.2723E+060.0000E+00	10.2723E+060.0000E+00	0.2723E+06	0.27	1	0	1	0.53971	0.46029	1033.56	0.038753	1.35545e+06
A2	61	10.3293E+060.0000E+00	10.3293E+060.0000E+00	0.3293E+06	0.27	1	0	1	0.53963	0.46037	1033.56	0.038752	1.63943e+06
A2	62	10.3983E+060.0000E+00	10.3983E+060.0000E+00	0.3983E+06	0.27	1	0	1	0.53957	0.46043	1033.56	0.038751	1.98315e+06
A2	63	10.4817E+060.0000E+00	10.4817E+060.0000E+00	0.4817E+06	0.27	1	0	1	0.53951	0.46049	1033.57	0.03875	2.39868e+06
A2	64	10.5826E+060.0000E+00	10.5826E+060.0000E+00	0.5826E+06	0.27	1	0	1	0.53946	0.46054	1033.57	0.038749	2.90136e+06
A2	65	10.7046E+060.0000E+00	10.7046E+060.0000E+00	0.7046E+06	0.27	1	0	1	0.53939	0.46061	1033.57	0.038749	3.50946e+06
A2	66	10.8521E+060.0000E+00	10.8521E+060.0000E+00	0.8521E+06	0.27	1	0	1	0.53932	0.46068	1033.57	0.038748	4.24466e+06
A2	67	10.1030E+070.0000E+00	10.1030E+070.0000E+00	0.1030E+07	0.27	1	0	1	0.53921	0.46079	1033.58	0.038747	5.13199e+06
A2	68	10.1246E+070.0000E+00	10.1246E+070.0000E+00	0.1246E+07	0.27	1	0	1	0.53905	0.46095	1033.58	0.038746	6.21021e+06
A2	69	10.1507E+070.0000E+00	10.1507E+070.0000E+00	0.1507E+07	0.27	1	0	1	0.53876	0.46124	1033.58	0.038745	7.5156e+06
A2	70	10.1822E+070.0000E+00	10.1822E+070.0000E+00	0.1822E+07	0.27	1	0	1	0.53829	0.46171	1033.58	0.038744	9.09557e+06
A2	71	10.2204E+070.0000E+00	10.2204E+070.0000E+00	0.2204E+07	0.27	1	0	1	0.53752	0.46248	1033.58	0.038744	1.10209e+07
A2	72	10.2665E+070.0000E+00	10.2665E+070.0000E+00	0.2665E+07	0.27	1	0	1	0.53588	0.46412	1033.58	0.038743	1.3373e+07
A2	73	10.3222E+070.0000E+00	10.3222E+070.0000E+00	0.3222E+07	0.27	1	0	1	0.53267	0.46733	1033.58	0.038742	1.62794e+07
A2	74	10.3896E+070.0000E+00	10.3896E+070.0000E+00	0.3896E+07	0.27	1	0	1	0.52689	0.47311	1033.58	0.038741	1.99278e+07
A2	75	10.4711E+070.0000E+00	10.4711E+070.0000E+00	0.4711E+07	0.27	1	0	1	0.51753	0.48247	1033.58	0.03874	2.45726e+07
A2	76	10.5697E+070.0000E+00	10.5697E+070.0000E+00	0.5697E+07	0.27	1	0	1	0.50194	0.49806	1033.58	0.038739	3.0675e+07
A2	77	10.6889E+070.0000E+00	10.6889E+070.0000E+00	0.6889E+07	0.27	1	0	1	0.46649	0.53351	1033.58	0.038737	3.97313e+07
A2	78	10.8330E+070.0000E+00	10.8330E+070.0000E+00	0.8330E+07	0.27	1	0	1	0.39135	0.60865	1033.58	0.038735	5.48055e+07
A2	79	10.1007E+080.0000E+00	10.1007E+080.0000E+00	0.1007E+08	0.27	1	0	1	0.29276	0.70724	1033.58	0.038732	7.69793e+07
A2	80	10.1218E+080.0000E+00	10.1218E+080.0000E+00	0.1218E+08	0.27	1	0	1	0.15895	0.84105	1033.58	0.03873	1.1072e+08
A2	81	10.1473E+080.0000E+00	10.1473E+080.0000E+00	0.1473E+08	0.27	1	0	1	0.02096	0.97904	1033.58	0.038726	1.55852e+08
A2	82	10.1781E+080.0000E+00	10.1781E+080.0000E+00	0.1781E+08	0.27	1	0	1	0	1	1028.56	0.01263	6.24684e+07
A2	83	10.2153E+080.0000E+00	10.2153E+080.0000E+00	0.2153E+08	0.27	1	0	1	0	1	1027.79	0.0085812	5.12696e+07
A2	84	10.2603E+080.0000E+00	10.2603E+080.0000E+00	0.2603E+08	0.27	1	0	1	0	1	1026.17	6.1975e-05	446965
A2	85	10.3148E+080.0000E+00	10.3148E+080.0000E+00	0.3148E+08	0.27	1	0	1	0	1	1026.16	2.3185e-10	2.02218
A2	86	10.3806E+080.0000E+00	10.3806E+080.0000E+00	0.3806E+08	0.27	1	0	1	0	1	1026.16	4.3676e-12	0.0460565
A2	87	10.4602E+080.0000E+00	10.4602E+080.0000E+00	0.4602E+08	0.27	1	0	1	0	1	1026.16	6.6657e-14	0.000849907
A2	88	10.5565E+080.0000E+00	10.5565E+080.0000E+00	0.5565E+08	0.27	1	0	1	0	1	1026.16	8.2635e-16	1.27411e-05
A2	89	10.6728E+080.0000E+00	10.6728E+080.0000E+00	0.6728E+08	0.27	1	0	1	0	1	1026.16	8.3576e-18	1.55792e-07
A2	90	10.8136E+080.0000E+00	10.8136E+080.0000E+00	0.8136E+08	0.27	1	0	1	0	1	1026.16	6.9188e-20	1.55963e-09
A2	91	10.9837E+080.0000E+00	10.9837E+080.0000E+00	0.9837E+08	0.27	1	0	1	0	1	1026.16	4.709e-22	1.28342e-11
A2	92	10.1189E+090.0000E+00	10.1189E+090.0000E+00	0.1189E+09	0.27	1	0	1	0	1	1026.16	2.6462e-24	8.71733e-14
A2	93	10.1438E+090.0000E+00	10.1438E+090.0000E+00	0.1438E+09	0.27	1	0	1	0	1	1026.16	1.2312e-26	4.90531e-16
A2	94	10.1739E+090.0000E+00	10.1739E+090.0000E+00	0.1739E+09	0.27	1	0	1	0	1	1026.16	4.7561e-29	2.29155e-18
A2	95	10.2103E+090.0000E+00	10.2103E+090.0000E+00	0.2103E+09	0.27	1	0	1	0	1	1026.16	1.5279e-31	8.90252e-21
A2	96	10.2542E+090.0000E+00	10.2542E+090.0000E+00	0.2542E+09	0.27	1	0	1	0	1	1026.16	4.0849e-34	2.87697e-23
A2	97	10.3074E+090.0000E+00	10.3074E+090.0000E+00	0.3074E+09	0.27	1	0	1	0	1	1026.16	9.0692e-37	7.72417e-26
A2	98	10.3717E+090.0000E+00	10.3717E+090.0000E+00	0.3717E+09	0.27	1	0	1	0	1	1026.16	1.665e-39	1.71469e-28
A2	99	10.4494E+090.0000E+00	10.4494E+090.0000E+00	0.4494E+09	0.27	1	0	1	0	1	1026.16	2.5081e-42	3.12289e-31
A21	0	10.5434E+090.0000E+00	10.5434E+090.0000E+00	0.5434E+09	0.27	1	0	1	0	1	1026.16	3.064e-75	4.61304e-64
A3	1	10.1767E+000.0000E+00	10.1767E+000.0000E+00	0.1767E+00	0.27	1	0.023776	0.976224	0.97622	0.02378	0	0.014348	0
A3	2	10.6023E+000.0000E+00	10.6023E+000.0000E+00	0.6023E+00	0.27	1	0.017071	0.982929	0.98293	0.01707	0	0.014348	0
A3	3	10.1156E+010.0000E+00	10.1156E+010.0000E+00	0.1156E+01	0.27	1	0.015894	0.984106	0.98411	0.01589	0	0.014348	0
A3	4	10.1867E+010.0000E+00	10.1867E+010.0000E+00	0.1867E+01	0.27	1	0.015494	0.984506	0.98451	0.01549	0	0.014348	0
A3	5	10.2774E+010.0000E+00	10.2774E+010.0000E+00	0.2774E+01	0.27	1	0.015211	0.984789	0.98479	0.01521	0	0.014348	0
A3	6	10.3922E+010.0000E+00	10.3922E+010.0000E+00	0.3922E+01	0.27	1	0.015088	0.984912	0.98491	0.01509	0	0.014348	0
A3	7	10.5367E+010.0000E+00	10.5367E+010.0000E+00	0.5367E+01	0.27	1	0.014854	0.985146	0.98515	0.01485	0	0.014348	0
A3	8	10.7177E+010.0000E+00	10.7177E+010.0000E+00	0.7177E+01	0.27	1	0.014815	0.985185	0.98518	0.01482	0	0.014348	0
A3	9	10.9433E+010.0000E+00	10.9433E+010.0000E+00	0.9433E+01	0.27	1	0.014649	0.985351	0.98535	0.01465	0	0.014348	0
A3	10	10.1224E+020.0000E+00	10.1224E+020.0000E+00	0.1224E+02	0.27	1	0.014727	0.985273	0.98527	0.01473	0	0.014348	0
A3	11	10.1571E+020.0000E+00	10.1571E+020.0000E+00	0.1571E+02	0.27	1	0.014703	0.985297	0.9853	0.0147	0	0.014348	0
A3	12	10.2000E+020.0000E+00	10.2000E+020.0000E+00	0.2000E+02	0.27	1	0.014482	0.985518	0.98552	0.01448	0	0.014348	0
A3	13	10.2528E+020.0000E+00	10.2528E+020.0000E+00	0.2528E+02	0.27	1	0.014415	0.985585	0.98558	0.01442	0	0.014348	0
A3	14	10.3178E+020.0000E+00	10.3178E+020.0000E+00	0.3178E+02	0.27	1	0.014627	0.985373	0.98537	0.01463	0	0.014348	0
A3	15	10.3976E+020.0000E+00	10.3976E+020.0000E+00	0.3976E+02	0.27	1	0.014446	0.985554	0.98555	0.01445	0	0.014348	0
A3	16	10.4955E+020.0000E+00	10.4955E+020.0000E+00	0.4955E+02	0.27	1	0.014475	0.985525	0.98552	0.01448	0	0.014348	0
A3	17	10.6152E+020.0000E+00	10.6152E+020.0000E+00	0.6152E+02	0.27	1	0.014569	0.985431	0.98543	0.01457	0	0.014348	0
A3	18	10.7616E+020.0000E+00	10.7616E+020.0000E+00	0.7616E+02	0.27	1	0.014292	0.985708	0.98571	0.01429	0	0.014348	0
A3	19	10.9404E+020.0000E+00	10.9404E+020.0000E+00	0.9404E+02	0.27	1	0.014496	0.985504	0.9855	0.0145	0	0.014348	0
A3	20	10.1159E+030.0000E+00	10.1159E+030.0000E+00	0.1159E+03	0.27	1	0.01444	0.98556	0.98556	0.01444	0	0.014348	0
A3	21	10.1424E+030.0000E+00	10.1424E+030.0000E+00	0.1424E+03	0.27	1	0.014349	0.985651	0.98565	0.01435	0	0.014348	0
A3	22	10.1748E+030.0000E+00	10.1748E+030.0000E+00	0.1748E+03	0.27	1	0.014443	0.985557	0.98556	0.01444	0	0.014348	0
A3	23	10.2142E+030.0000E+00	10.2142E+030.0000E+00	0.2142E+03	0.27	1	0.014323	0.985677	0.98568	0.01432	0	0.014348	0
A3	24	10.2622E+030.0000E+00	10.2622E+030.0000E+00	0.2622E+03	0.27	1	0.014423	0.985577	0.98558	0.01442	0	0.014348	0
A3	25	10.3204E+030.0000E+00	10.3204E+030.0000E+00	0.3204E+03	0.27	1	0.014457	0.985543	0.98554	0.01446	0	0.014348	0
A3	26	10.3912E+030.0000E+00	10.3912E+030.0000E+00	0.3912E+03	0.27	1	0.014427	0.985573	0.98557	0.01443	0	0.014348	0
A3	27	10.4772E+030.0000E+00	10.4772E+030.0000E+00	0.4772E+03	0.27	1	0.014277	0.985723	0.98572	0.01428	0	0.014348	0
A3	28	10.5816E+030.0000E+00	10.5816E+030.0000E+00	0.5816E+03	0.27	1	0.014425	0.985575	0.98557	0.01443	0	0.014348	0
A3	29	10.7082E+030.0000E+00	10.7082E+030.0000E+00	0.7082E+03	0.27	1	0.014341	0.985659	0.98566	0.01434	0	0.014348	0
A3	30	10.8619E+030.0000E+00	10.8619E+030.0000E+00	0.8619E+03	0.27	1	0.014449	0.985551	0.98555	0.01445	0	0.014348	0
A3	31	10.1048E+040.0000E+00	10.1048E+040.0000E+00	0.1048E+04	0.27	1	0.014251	0.985749	0.98575	0.01425	0	0.014348	0
A3	32	10.1274E+040.0000E+00	10.1274E+040.0000E+00	0.1274E+04	0.27	1	0.014384	0.985616	0.98562	0.01438	0	0.014348	0
A3	33	10.1548E+040.0000E+00	10.1548E+040.0000E+00	0.1548E+04	0.27	1	0.014397	0.985603	0.9856	0.0144	0	0.014348	0
A3	34	10.1880E+040.0000E+00	10.1880E+040.0000E+00	0.1880E+04	0.27	1	0.014383	0.985617	0.98562	0.01438	0	0.014348	0
A3	35	10.2282E+040.0000E+00	10.2282E+040.0000E+00	0.2282E+04	0.27	1	0.014342	0.985658	0.98566	0.01434	0	0.014348	0
A3	36	10.2768E+040.0000E+00	10.2768E+040.0000E+00	0.2768E+04	0.27	1	0.014336	0.985664	0.98566	0.01434	0	0.014348	0
A3	37	10.3358E+040.0000E+00	10.3358E+040.0000E+00	0.3358E+04	0.27	1	0.014277	0.985723	0.98572	0.01428	0	0.014348	0
A3	38	10.4072E+040.0000E+00	10.4072E+040.0000E+00	0.4072E+04	0.27	1	0.014499	0.985501	0.9855	0.0145	0	0.014348	0
A3	39	10.4937E+040.0000E+00	10.4937E+040.0000E+00	0.4937E+04	0.27	1	0.014241	0.985759	0.98576	0.01424	0	0.014348	0
A3	40	10.5983E+040.0000E+00	10.5983E+040.0000E+00	0.5983E+04	0.27	1	0.014408	0.985592	0.98559	0.01441	0	0.014348	0
A3	41	10.7250E+040.0000E+00	10.7250E+040.0000E+00	0.7250E+04	0.27	1	0.014376	0.985624	0.98562	0.01438	0	0.014348	0
A3	42	10.8784E+040.0000E+00	10.8784E+040.0000E+00	0.8784E+04	0.27	1	0.014314	0.985686	0.98569	0.01431	0	0.014348	0
A3	43	10.1064E+050.0000E+00	10.1064E+050.0000E+00	0.1064E+05	0.27	1	0.014362	0.985638	0.98564	0.01436	0	0.014348	0
A3	44	10.1289E+050.0000E+00	10.1289E+050.0000E+00	0.1289E+05	0.27	1	0.014308	0.985692	0.98569	0.01431	0	0.014348	0
A3	45	10.1560E+050.0000E+00	10.1560E+050.0000E+00	0.1560E+05	0.27	1	0	1	0.85301	0.14699	1166.06	0.016455	11879.4
A3	46	10.1889E+050.0000E+00	10.1889E+050.0000E+00	0.1889E+05	0.27	1	0	1	0.61363	0.38637	1036.3	0.037886	77368.4
A3	47	10.2287E+050.0000E+00	10.2287E+050.0000E+00	0.2287E+05	0.27	1	0	1	0.55707	0.44293	1033.23	0.038722	109426
A3	48	10.2768E+050.0000E+00	10.2768E+050.0000E+00	0.2768E+05	0.27	1	0	1	0.53756	0.46244	1033.21	0.038729	138296
A3	49	10.3350E+050.0000E+00	10.3350E+050.0000E+00	0.3350E+05	0.27	1	0	1	0.5306	0.4694	1033.22	0.038726	169882
A3	50	10.4055E+050.0000E+00	10.4055E+050.0000E+00	0.4055E+05	0.27	1	0	1	0.52815	0.47185	1033.22	0.038724	206696
A3	51	10.4907E+050.0000E+00	10.4907E+050.0000E+00	0.4907E+05	0.27	1	0	1	0.52714	0.47286	1033.23	0.038722	250650
A3	52	10.5937E+050.0000E+00	10.5937E+050.0000E+00	0.5937E+05	0.27	1	0	1	0.52657	0.47343	1033.24	0.03872	303615
A3	53	10.7183E+050.0000E+00	10.7183E+050.0000E+00	0.7183E+05	0.27	1	0	1	0.52613	0.47387	1033.24	0.038718	367657
A3	54	10.8691E+050.0000E+00	10.8691E+050.0000E+00	0.8691E+05	0.27	1	0	1	0.52578	0.47422	1033.25	0.038716	445153
A3	55	10.1051E+060.0000E+00	10.1051E+060.0000E+00	0.1051E+06	0.27	1	0	1	0.52547	0.47453	1033.26	0.038715	538665
A3	56	10.1272E+060.0000E+00	10.1272E+060.0000E+00	0.1272E+06	0.27	1	0	1	0.5252	0.4748	1033.26	0.038714	652288
A3	57	10.1539E+060.0000E+00	10.1539E+060.0000E+00	0.1539E+06	0.27	1	0	1	0.52495	0.47505	1033.26	0.038713	789602
A3	58	10.1861E+060.0000E+00	10.1861E+060.0000E+00	0.1861E+06	0.27	1	0	1	0.52473	0.47527	1033.27	0.038711	955210
A3	59	10.2251E+060.0000E+00	10.2251E+060.0000E+00	0.2251E+06	0.27	1	0	1	0.52452	0.47548	1033.27	0.03871	1.15587e+06
A3	60	10.2723E+060.0000E+00	10.2723E+060.0000E+00	0.2723E+06	0.27	1	0	1	0.52431	0.47569	1033.27	0.038709	1.39882e+06
A3	61	10.3293E+060.0000E+00	10.3293E+060.0000E+00	0.3293E+06	0.27	1	0	1	0.52409	0.47591	1033.28	0.038708	1.69238e+06
A3	62	10.3983E+060.0000E+00	10.3983E+060.0000E+00	0.3983E+06	0.27	1	0	1	0.52381	0.47619	1033.28	0.038707	2.04815e+06
A3	63	10.4817E+060.0000E+00	10.4817E+060.0000E+00	0.4817E+06	0.27	1	0	1	0.52331	0.47669	1033.28	0.038707	2.47961e+06
A3	64	10.5826E+060.0000E+00	10.5826E+060.0000E+00	0.5826E+06	0.27	1	0	1	0.52269	0.47731	1033.29	0.038706	3.00286e+06
A3	65	10.7046E+060.0000E+00	10.7046E+060.0000E+00	0.7046E+06	0.27	1	0	1	0.52169	0.47831	1033.29	0.038705	3.63919e+06
A3	66	10.8521E+060.0000E+00	10.8521E+060.0000E+00	0.8521E+06	0.27	1	0	1	0.52032	0.47968	1033.29	0.038704	4.41351e+06
A3	67	10.1030E+070.0000E+00	10.1030E+070.0000E+00	0.1030E+07	0.27	1	0	1	0.5182	0.4818	1033.29	0.038703	5.35839e+06
A3	68	10.1246E+070.0000E+00	10.1246E+070.0000E+00	0.1246E+07	0.27	1	0	1	0.51495	0.48505	1033.29	0.038702	6.52565e+06
A3	69	10.1507E+070.0000E+00	10.1507E+070.0000E+00	0.1507E+07	0.27	1	0	1	0.50982	0.49018	1033.3	0.038702	7.97613e+06
A3	70	10.1822E+070.0000E+00	10.1822E+070.0000E+00	0.1822E+07	0.27	1	0	1	0.50171	0.49829	1033.3	0.038701	9.80264e+06
A3	71	10.2204E+070.0000E+00	10.2204E+070.0000E+00	0.2204E+07	0.27	1	0	1	0.48893	0.51107	1033.3	0.0387	1.21617e+07
A3	72	10.2665E+070.0000E+00	10.2665E+070.0000E+00	0.2665E+07	0.27	1	0	1	0.43766	0.56234	1033.3	0.038699	1.61803e+07
A3	73	10.3222E+070.0000E+00	10.3222E+070.0000E+00	0.3222E+07	0.27	1	0	1	0.36739	0.63261	1033.3	0.038698	2.2006e+07
A3	74	10.3896E+070.0000E+00	10.3896E+070.0000E+00	0.3896E+07	0.27	1	0	1	0.27343	0.72657	1033.3	0.038697	3.05607e+07
A3	75	10.4711E+070.0000E+00	10.4711E+070.0000E+00	0.4711E+07	0.27	1	0	1	0.16324	0.83676	1033.3	0.038696	4.25569e+07
A3	76	10.5697E+070.0000E+00	10.5697E+070.0000E+00	0.5697E+07	0.27	1	0	1	0.088846	0.911154	1033.3	0.038696	5.60395e+07
A3	77	10.6889E+070.0000E+00	10.6889E+070.0000E+00	0.6889E+07	0.27	1	0	1	0.066766	0.933234	1033.3	0.038697	6.94088e+07
A3	78	10.8330E+070.0000E+00	10.8330E+070.0000E+00	0.8330E+07	0.27	1	0	1	0.058226	0.941774	1033.31	0.038699	8.47005e+07
A3	79	10.1007E+080.0000E+00	10.1007E+080.0000E+00	0.1007E+08	0.27	1	0	1	0	1	1032.13	0.032603	9.14924e+07
A3	80	10.1218E+080.0000E+00	10.1218E+080.0000E+00	0.1218E+08	0.27	1	0	1	0	1	1029.11	0.016857	5.70497e+07
A3	81	10.1473E+080.0000E+00	10.1473E+080.0000E+00	0.1473E+08	0.27	1	0	1	0	1	1026.99	0.0057565	2.35121e+07
A3	82	10.1781E+080.0000E+00	10.1781E+080.0000E+00	0.1781E+08	0.27	1	0	1	0	1	1026.31	0.0021397	1.05599e+07
A3	83	10.2153E+080.0000E+00	10.2153E+080.0000E+00	0.2153E+08	0.27	1	0	1	0	1	1026.09	0.00097369	5.80783e+06
A3	84	10.2603E+080.0000E+00	10.2603E+080.0000E+00	0.2603E+08	0.27	1	0	1	0	1	1025.9	2.9304e-07	2112.86
A3	85	10.3148E+080.0000E+00	10.3148E+080.0000E+00	0.3148E+08	0.27	1	0	1	0	1	1025.9	1.3599e-10	1.1858
A3	86	10.3806E+080.0000E+00	10.3806E+080.0000E+00	0.3806E+08	0.27	1	0	1	0	1	1025.9	2.6277e-12	0.0277021
A3	87	10.4602E+080.0000E+00	10.4602E+080.0000E+00	0.4602E+08	0.27	1	0	1	0	1	1025.9	4.0842e-14	0.000520622
A3	88	10.5565E+080.0000E+00	10.5565E+080.0000E+00	0.5565E+08	0.27	1	0	1	0	1	1025.9	5.1408e-16	7.92437e-06
A3	89	10.6728E+080.0000E+00	10.6728E+080.0000E+00	0.6728E+08	0.27	1	0	1	0	1	1025.9	5.2729e-18	9.82662e-08
A3	90	10.8136E+080.0000E+00	10.8136E+080.0000E+00	0.8136E+08	0.27	1	0	1	0	1	1025.9	4.4247e-20	9.97157e-10
A3	91	10.9837E+080.0000E+00	10.9837E+080.0000E+00	0.9837E+08	0.27	1	0	1	0	1	1025.9	3.0515e-22	8.31467e-12
A3	92	10.1189E+090.0000E+00	10.1189E+090.0000E+00	0.1189E+09	0.27	1	0	1	0	1	1025.9	1.7369e-24	5.72039e-14
A3	93	10.1438E+090.0000E+00	10.1438E+090.0000E+00	0.1438E+09	0.27	1	0	1	0	1	1025.9	8.1822e-27	3.2591e-16
A3	94	10.1739E+090.0000E+00	10.1739E+090.0000E+00	0.1739E+09	0.27	1	0	1	0	1	1025.9	3.1987e-29	1.54078e-18
A3	95	10.2103E+090.0000E+00	10.2103E+090.0000E+00	0.2103E+09	0.27	1	0	1	0	1	1025.9	1.0394e-31	6.05467e-21
A3	96	10.2542E+090.0000E+00	10.2542E+090.0000E+00	0.2542E+09	0.27	1	0	1	0	1	1025.9	2.8097e-34	1.97836e-23
A3	97	10.3074E+090.0000E+00	10.3074E+090.0000E+00	0.3074E+09	0.27	1	0	1	0	1	1025.9	6.3042e-37	5.36788e-26
A3	98	10.3717E+090.0000E+00	10.3717E+090.0000E+00	0.3717E+09	0.27	1	0	1	0	1	1025.9	1.1692e-39	1.20379e-28
A3	99	10.4494E+090.0000E+00	10.4494E+090.0000E+00	0.4494E+09	0.27	1	0	1	0	1	1025.9	1.7786e-42	2.21401e-31
A31	0	10.5434E+090.0000E+00	10.5434E+090.0000E+00	0.5434E+09	0.27	1	0	1	0	1	1025.9	2.1935e-75	3.30161e-64
A4	1	10.1767E+000.0000E+00	10.1767E+000.0000E+00	0.1767E+00	0.27	1	0.023952	0.976048	0.88062	0.11938	1191.45	0.014343	0.094999
A4	2	10.6023E+000.0000E+00	10.6023E+000.0000E+00	0.6023E+00	0.27	1	0.017239	0.982761	0.88681	0.11319	1191.45	0.014343	0.309135
A4	3	10.1156E+010.0000E+00	10.1156E+010.0000E+00	0.1156E+01	0.27	1	0.016055	0.983945	0.88764	0.11236	1191.45	0.014343	0.589685
A4	4	10.1867E+010.0000E+00	10.1867E+010.0000E+00	0.1867E+01	0.27	1	0.015643	0.984357	0.88752	0.11248	1191.45	0.014343	0.953788
A4	5	10.2774E+010.0000E+00	10.2774E+010.0000E+00	0.2774E+01	0.27	1	0.015324	0.984676	0.88702	0.11298	1191.45	0.014343	1.4239
A4	6	10.3922E+010.0000E+00	10.3922E+010.0000E+00	0.3922E+01	0.27	1	0.015262	0.984738	0.88586	0.11414	1191.45	0.014343	2.03398
A4	7	10.5367E+010.0000E+00	10.5367E+010.0000E+00	0.5367E+01	0.27	1	0.014952	0.985048	0.88452	0.11548	1191.45	0.014343	2.81693
A4	8	10.7177E+010.0000E+00	10.7177E+010.0000E+00	0.7177E+01	0.27	1	0.014968	0.985032	0.88253	0.11747	1191.45	0.014343	3.83177
A4	9	10.9433E+010.0000E+00	10.9433E+010.0000E+00	0.9433E+01	0.27	1	0.01476	0.98524	0.88057	0.11943	1191.45	0.014343	5.12136
A4	10	10.1224E+020.0000E+00	10.1224E+020.0000E+00	0.1224E+02	0.27	1	0.014888	0.985112	0.87825	0.12175	1191.45	0.014343	6.77354
A4	11	10.1571E+020.0000E+00	10.1571E+020.0000E+00	0.1571E+02	0.27	1	0.014681	0.985319	0.87625	0.12375	1191.45	0.014343	8.83849
A4	12	10.2000E+020.0000E+00	10.2000E+020.0000E+00	0.2000E+02	0.27	1	0.01483	0.98517	0.87383	0.12617	1191.45	0.014343	11.4704
A4	13	10.2528E+020.0000E+00	10.2528E+020.0000E+00	0.2528E+02	0.27	1	0.014435	0.985565	0.87113	0.12887	1191.45	0.014343	14.8147
A4	14	10.3178E+020.0000E+00	10.3178E+020.0000E+00	0.3178E+02	0.27	1	0.014263	0.985737	0.86748	0.13252	1191.45	0.014343	19.1547
A4	15	10.3976E+020.0000E+00	10.3976E+020.0000E+00	0.3976E+02	0.27	1	0.013625	0.986375	0.86376	0.13624	1191.45	0.014343	24.6532
A4	16	10.4955E+020.0000E+00	10.4955E+020.0000E+00	0.4955E+02	0.27	1	0.013375	0.986625	0.85988	0.14012	1191.45	0.014343	31.6064
A4	17	10.6152E+020.0000E+00	10.6152E+020.0000E+00	0.6152E+02	0.27	1	0.012865	0.987135	0.85607	0.14393	1191.45	0.014343	40.3296
A4	18	10.7616E+020.0000E+00	10.7616E+020.0000E+00	0.7616E+02	0.27	1	0.012068	0.987932	0.85236	0.14764	1191.45	0.014343	51.2552
A4	19	10.9404E+020.0000E+00	10.9404E+020.0000E+00	0.9404E+02	0.27	1	0.011929	0.988071	0.84864	0.15136	1191.45	0.014343	64.892
A4	20	10.1159E+030.0000E+00	10.1159E+030.0000E+00	0.1159E+03	0.27	1	0.011381	0.988619	0.84506	0.15494	1191.45	0.014343	81.9135
A4	21	10.1424E+030.0000E+00	10.1424E+030.0000E+00	0.1424E+03	0.27	1	0.010678	0.989322	0.84161	0.15839	1191.45	0.014343	102.957
A4	22	10.1748E+030.0000E+00	10.1748E+030.0000E+00	0.1748E+03	0.27	1	0.010458	0.989542	0.83811	0.16189	1191.45	0.014343	129.204
A4	23	10.2142E+030.0000E+00	10.2142E+030.0000E+00	0.2142E+03	0.27	1	0.0098574	0.990143	0.83489	0.16511	1191.45	0.014343	161.574
A4	24	10.2622E+030.0000E+00	10.2622E+030.0000E+00	0.2622E+03	0.27	1	0.0093039	0.990696	0.83132	0.16868	1191.45	0.014343	202.17
A4	25	10.3204E+030.0000E+00	10.3204E+030.0000E+00	0.3204E+03	0.27	1	0.0088459	0.991154	0.82765	0.17235	1191.45	0.014343	252.537
A4	26	10.3912E+030.0000E+00	10.3912E+030.0000E+00	0.3912E+03	0.27	1	0.0086306	0.991369	0.82484	0.17516	1191.45	0.014343	313.436
A4	27	10.4772E+030.0000E+00	10.4772E+030.0000E+00	0.4772E+03	0.27	1	0.0079058	0.992094	0.82081	0.17919	1191.45	0.014343	391.423
A4	28	10.5816E+030.0000E+00	10.5816E+030.0000E+00	0.5816E+03	0.27	1	0.0074584	0.992542	0.8173	0.1827	1191.45	0.014343	486.621
A4	29	10.7082E+030.0000E+00	10.7082E+030.0000E+00	0.7082E+03	0.27	1	0.0070943	0.992906	0.81343	0.18657	1191.45	0.014343	605.32
A4	30	10.8619E+030.0000E+00	10.8619E+030.0000E+00	0.8619E+03	0.27	1	0.0066187	0.993381	0.80944	0.19056	1191.45	0.014343	752.808
A4	31	10.1048E+040.0000E+00	10.1048E+040.0000E+00	0.1048E+04	0.27	1	0.0058652	0.994135	0.80483	0.19517	1191.45	0.014343	938.208
A4	32	10.1274E+040.0000E+00	10.1274E+040.0000E+00	0.1274E+04	0.27	1	0.0055934	0.994407	0.80001	0.19999	1191.45	0.014343	1169.02
A4	33	10.1548E+040.0000E+00	10.1548E+040.0000E+00	0.1548E+04	0.27	1	0.0048889	0.995111	0.7943	0.2057	1191.45	0.014343	1462.03
A4	34	10.1880E+040.0000E+00	10.1880E+040.0000E+00	0.1880E+04	0.27	1	0.004364	0.995636	0.78814	0.21186	1191.45	0.014343	1829.73
A4	35	10.2282E+040.0000E+00	10.2282E+040.0000E+00	0.2282E+04	0.27	1	0.0035155	0.996484	0.78081	0.21919	1191.45	0.014343	2299.78
A4	36	10.2768E+040.0000E+00	10.2768E+040.0000E+00	0.2768E+04	0.27	1	0.0025661	0.997434	0.77239	0.22761	1191.45	0.014343	2899.49
A4	37	10.3358E+040.0000E+00	10.3358E+040.0000E+00	0.3358E+04	0.27	1	0.0015693	0.998431	0.76329	0.23671	1191.45	0.014343	3661.8
A4	38	10.4072E+040.0000E+00	10.4072E+040.0000E+00	0.4072E+04	0.27	1	0.00031155	0.999688	0.753	0.247	1191.45	0.014343	4639.26
A4	39	10.4937E+040.0000E+00	10.4937E+040.0000E+00	0.4937E+04	0.27	1	0	1	0.74115	0.25885	1184.9	0.014838	6066.42
A4	40	10.5983E+040.0000E+00	10.5983E+040.0000E+00	0.5983E+04	0.27	1	0	1	0.72817	0.27183	1178.86	0.01532	7930.51
A4	41	10.7250E+040.0000E+00	10.7250E+040.0000E+00	0.7250E+04	0.27	1	0	1	0.7146	0.2854	1171.31	0.015958	10442.5
A4	42	10.8784E+040.0000E+00	10.8784E+040.0000E+00	0.8784E+04	0.27	1	0	1	0.70071	0.29929	1164.33	0.016587	13708.6
A4	43	10.1064E+050.0000E+00	10.1064E+050.0000E+00	0.1064E+05	0.27	1	0	1	0.68564	0.31436	1155.41	0.017447	18205
A4	44	10.1289E+050.0000E+00	10.1289E+050.0000E+00	0.1289E+05	0.27	1	0	1	0.67037	0.32963	1146.97	0.018321	24107.1
A4	45	10.1560E+050.0000E+00	10.1560E+050.0000E+00	0.1560E+05	0.27	1	0	1	0.64727	0.35273	1115.83	0.022139	36701.8
A4	46	10.1889E+050.0000E+00	10.1889E+050.0000E+00	0.1889E+05	0.27	1	0	1	0.60196	0.39804	1037.76	0.037379	78749.4
A4	47	10.2287E+050.0000E+00	10.2287E+050.0000E+00	0.2287E+05	0.27	1	0	1	0.54562	0.45438	1032.95	0.038679	112099
A4	48	10.2768E+050.0000E+00	10.2768E+050.0000E+00	0.2768E+05	0.27	1	0	1	0.52104	0.47896	1032.92	0.038687	143041
A4	49	10.3350E+050.0000E+00	10.3350E+050.0000E+00	0.3350E+05	0.27	1	0	1	0.51092	0.48908	1032.93	0.038685	176767
A4	50	10.4055E+050.0000E+00	10.4055E+050.0000E+00	0.4055E+05	0.27	1	0	1	0.50682	0.49318	1032.94	0.038682	215747
A4	51	10.4907E+050.0000E+00	10.4907E+050.0000E+00	0.4907E+05	0.27	1	0	1	0.5049	0.4951	1032.95	0.03868	262083
A4	52	10.5937E+050.0000E+00	10.5937E+050.0000E+00	0.5937E+05	0.27	1	0	1	0.50365	0.49635	1032.95	0.038678	317879
A4	53	10.7183E+050.0000E+00	10.7183E+050.0000E+00	0.7183E+05	0.27	1	0	1	0.50257	0.49743	1032.96	0.038677	385423
A4	54	10.8691E+050.0000E+00	10.8691E+050.0000E+00	0.8691E+05	0.27	1	0	1	0.50148	0.49852	1032.96	0.038675	467337
A4	55	10.1051E+060.0000E+00	10.1051E+060.0000E+00	0.1051E+06	0.27	1	0	1	0.50035	0.49965	1032.97	0.038674	566421
A4	56	10.1272E+060.0000E+00	10.1272E+060.0000E+00	0.1272E+06	0.27	1	0	1	0.49912	0.50088	1032.97	0.038672	687177
A4	57	10.1539E+060.0000E+00	10.1539E+060.0000E+00	0.1539E+06	0.27	1	0	1	0.49774	0.50226	1032.98	0.038671	833697
A4	58	10.1861E+060.0000E+00	10.1861E+060.0000E+00	0.1861E+06	0.27	1	0	1	0.49611	0.50389	1032.98	0.03867	1.01137e+06
A4	59	10.2251E+060.0000E+00	10.2251E+060.0000E+00	0.2251E+06	0.27	1	0	1	0.49418	0.50582	1032.99	0.038669	1.22799e+06
A4	60	10.2723E+060.0000E+00	10.2723E+060.0000E+00	0.2723E+06	0.27	1	0	1	0.49183	0.50817	1032.99	0.038668	1.49234e+06
A4	61	10.3293E+060.0000E+00	10.3293E+060.0000E+00	0.3293E+06	0.27	1	0	1	0.48882	0.51118	1032.99	0.038667	1.81537e+06
A4	62	10.3983E+060.0000E+00	10.3983E+060.0000E+00	0.3983E+06	0.27	1	0	1	0.4813	0.5187	1033	0.038666	2.22802e+06
A4	63	10.4817E+060.0000E+00	10.4817E+060.0000E+00	0.4817E+06	0.27	1	0	1	0.46252	0.53748	1033	0.038665	2.79204e+06
A4	64	10.5826E+060.0000E+00	10.5826E+060.0000E+00	0.5826E+06	0.27	1	0	1	0.43994	0.56006	1033	0.038664	3.51865e+06
A4	65	10.7046E+060.0000E+00	10.7046E+060.0000E+00	0.7046E+06	0.27	1	0	1	0.41055	0.58945	1033	0.038663	4.47867e+06
A4	66	10.8521E+060.0000E+00	10.8521E+060.0000E+00	0.8521E+06	0.27	1	0	1	0.37286	0.62714	1033.01	0.038662	5.76246e+06
A4	67	10.1030E+070.0000E+00	10.1030E+070.0000E+00	0.1030E+07	0.27	1	0	1	0.32332	0.67668	1033.01	0.038661	7.51557e+06
A4	68	10.1246E+070.0000E+00	10.1246E+070.0000E+00	0.1246E+07	0.27	1	0	1	0.25749	0.74251	1033.01	0.03866	9.97586e+06
A4	69	10.1507E+070.0000E+00	10.1507E+070.0000E+00	0.1507E+07	0.27	1	0	1	0.17585	0.82415	1033.01	0.03866	1.33921e+07
A4	70	10.1822E+070.0000E+00	10.1822E+070.0000E+00	0.1822E+07	0.27	1	0	1	0.11069	0.88931	1033.02	0.03866	1.74717e+07
A4	71	10.2204E+070.0000E+00	10.2204E+070.0000E+00	0.2204E+07	0.27	1	0	1	0.082132	0.917868	1033.02	0.038662	2.18147e+07
A4	72	10.2665E+070.0000E+00	10.2665E+070.0000E+00	0.2665E+07	0.27	1	0	1	0.070708	0.929292	1033.02	0.038664	2.67072e+07
A4	73	10.3222E+070.0000E+00	10.3222E+070.0000E+00	0.3222E+07	0.27	1	0	1	0.064914	0.935086	1033.02	0.038666	3.24922e+07
A4	74	10.3896E+070.0000E+00	10.3896E+070.0000E+00	0.3896E+07	0.27	1	0	1	0.061546	0.938454	1033.03	0.038669	3.94341e+07
A4	75	10.4711E+070.0000E+00	10.4711E+070.0000E+00	0.4711E+07	0.27	1	0	1	0.059466	0.940534	1033.03	0.038671	4.77914e+07
A4	76	10.5697E+070.0000E+00	10.5697E+070.0000E+00	0.5697E+07	0.27	1	0	1	0.057499	0.942501	1033.03	0.038673	5.79179e+07
A4	77	10.6889E+070.0000E+00	10.6889E+070.0000E+00	0.6889E+07	0.27	1	0	1	0.055054	0.944946	1033.04	0.038675	7.02222e+07
A4	78	10.8330E+070.0000E+00	10.8330E+070.0000E+00	0.8330E+07	0.27	1	0	1	0.043218	0.956782	1033.04	0.038677	8.59789e+07
A4	79	10.1007E+080.0000E+00	10.1007E+080.0000E+00	0.1007E+08	0.27	1	0	1	0	1	1028.4	0.014471	4.04626e+07
A4	80	10.1218E+080.0000E+00	10.1218E+080.0000E+00	0.1218E+08	0.27	1	0	1	0	1	1026.55	0.0047587	1.6065e+07
A4	81	10.1473E+080.0000E+00	10.1473E+080.0000E+00	0.1473E+08	0.27	1	0	1	0	1	1025.77	0.00066952	2.73137e+06
A4	82	10.1781E+080.0000E+00	10.1781E+080.0000E+00	0.1781E+08	0.27	1	0	1	0	1	1025.69	0.00022805	1.1248e+06
A4	83	10.2153E+080.0000E+00	10.2153E+080.0000E+00	0.2153E+08	0.27	1	0	1	0	1	1025.66	6.9896e-05	416738
A4	84	10.2603E+080.0000E+00	10.2603E+080.0000E+00	0.2603E+08	0.27	1	0	1	0	1	1025.64	4.2825e-09	30.8695
A4	85	10.3148E+080.0000E+00	10.3148E+080.0000E+00	0.3148E+08	0.27	1	0	1	0	1	1025.64	7.6708e-11	0.668704
A4	86	10.3806E+080.0000E+00	10.3806E+080.0000E+00	0.3806E+08	0.27	1	0	1	0	1	1025.64	1.4977e-12	0.0157853
A4	87	10.4602E+080.0000E+00	10.4602E+080.0000E+00	0.4602E+08	0.27	1	0	1	0	1	1025.64	2.361e-14	0.000300886
A4	88	10.5565E+080.0000E+00	10.5565E+080.0000E+00	0.5565E+08	0.27	1	0	1	0	1	1025.64	3.0182e-16	4.65127e-06
A4	89	10.6728E+080.0000E+00	10.6728E+080.0000E+00	0.6728E+08	0.27	1	0	1	0	1	1025.64	3.1443e-18	5.85826e-08
A4	90	10.8136E+080.0000E+00	10.8136E+080.0000E+00	0.8136E+08	0.27	1	0	1	0	1	1025.64	2.6784e-20	6.03455e-10
A4	91	10.9837E+080.0000E+00	10.9837E+080.0000E+00	0.9837E+08	0.27	1	0	1	0	1	1025.64	1.8737e-22	5.10413e-12
A4	92	10.1189E+090.0000E+00	10.1189E+090.0000E+00	0.1189E+09	0.27	1	0	1	0	1	1025.64	1.081e-24	3.55931e-14
A4	93	10.1438E+090.0000E+00	10.1438E+090.0000E+00	0.1438E+09	0.27	1	0	1	0	1	1025.64	5.1576e-27	2.05383e-16
A4	94	10.1739E+090.0000E+00	10.1739E+090.0000E+00	0.1739E+09	0.27	1	0	1	0	1	1025.64	2.0409e-29	9.82834e-19
A4	95	10.2103E+090.0000E+00	10.2103E+090.0000E+00	0.2103E+09	0.27	1	0	1	0	1	1025.64	6.709e-32	3.90711e-21
A4	96	10.2542E+090.0000E+00	10.2542E+090.0000E+00	0.2542E+09	0.27	1	0	1	0	1	1025.64	1.8337e-34	1.29081e-23
A4	97	10.3074E+090.0000E+00	10.3074E+090.0000E+00	0.3074E+09	0.27	1	0	1	0	1	1025.64	4.158e-37	3.53954e-26
A4	98	10.3717E+090.0000E+00	10.3717E+090.0000E+00	0.3717E+09	0.27	1	0	1	0	1	1025.65	7.7908e-40	8.01932e-29
A4	99	10.4494E+090.0000E+00	10.4494E+090.0000E+00	0.4494E+09	0.27	1	0	1	0	1	1025.65	1.1968e-42	1.48942e-31
A41	0	10.5434E+090.0000E+00	10.5434E+090.0000E+00	0.5434E+09	0.27	1	0	1	0	1	1025.65	1.4902e-75	2.24247e-64
A5	1	10.1767E+000.0000E+00	10.1767E+000.0000E+00	0.1767E+00	0.27	1	0.02402	0.97598	0.47538	0.52462	1191.27	0.01434	0.417297
A5	2	10.6023E+000.0000E+00	10.6023E+000.0000E+00	0.6023E+00	0.27	1	0.017278	0.982722	0.47854	0.52146	1191.27	0.01434	1.4236
A5	3	10.1156E+010.0000E+00	10.1156E+010.0000E+00	0.1156E+01	0.27	1	0.016154	0.983846	0.47879	0.52121	1191.27	0.01434	2.73414
A5	4	10.1867E+010.0000E+00	10.1867E+010.0000E+00	0.1867E+01	0.27	1	0.015667	0.984333	0.47853	0.52147	1191.27	0.01434	4.42017
A5	5	10.2774E+010.0000E+00	10.2774E+010.0000E+00	0.2774E+01	0.27	1	0.015353	0.984647	0.47793	0.52207	1191.27	0.01434	6.57717
A5	6	10.3922E+010.0000E+00	10.3922E+010.0000E+00	0.3922E+01	0.27	1	0.014883	0.985117	0.47709	0.52291	1191.27	0.01434	9.31849
A5	7	10.5367E+010.0000E+00	10.5367E+010.0000E+00	0.5367E+01	0.27	1	0.01283	0.98717	0.47671	0.52329	1191.27	0.01434	12.7876
A5	8	10.7177E+010.0000E+00	10.7177E+010.0000E+00	0.7177E+01	0.27	1	0.010722	0.989278	0.47615	0.52385	1191.27	0.01434	17.155
A5	9	10.9433E+010.0000E+00	10.9433E+010.0000E+00	0.9433E+01	0.27	1	0.0084314	0.991569	0.47553	0.52447	1191.27	0.01434	22.6264
A5	10	10.1224E+020.0000E+00	10.1224E+020.0000E+00	0.1224E+02	0.27	1	0.0063042	0.993696	0.47468	0.52532	1191.27	0.01434	29.4701
A5	11	10.1571E+020.0000E+00	10.1571E+020.0000E+00	0.1571E+02	0.27	1	0.0038667	0.996133	0.4738	0.5262	1191.27	0.01434	37.9811
A5	12	10.2000E+020.0000E+00	10.2000E+020.0000E+00	0.2000E+02	0.27	1	0.0012203	0.99878	0.47275	0.52725	1191.27	0.01434	48.578
A5	13	10.2528E+020.0000E+00	10.2528E+020.0000E+00	0.2528E+02	0.27	1	0	1	0.47064	0.52936	1186.9	0.014665	62.8909
A5	14	10.3178E+020.0000E+00	10.3178E+020.0000E+00	0.3178E+02	0.27	1	0	1	0.46766	0.53234	1180.39	0.015174	81.8149
A5	15	10.3976E+020.0000E+00	10.3976E+020.0000E+00	0.3976E+02	0.27	1	0	1	0.46457	0.53543	1174.16	0.015689	105.885
A5	16	10.4955E+020.0000E+00	10.4955E+020.0000E+00	0.4955E+02	0.27	1	0	1	0.46149	0.53851	1169.67	0.016078	135.487
A5	17	10.6152E+020.0000E+00	10.6152E+020.0000E+00	0.6152E+02	0.27	1	0	1	0.45847	0.54153	1165.25	0.016475	172.682
A5	18	10.7616E+020.0000E+00	10.7616E+020.0000E+00	0.7616E+02	0.27	1	0	1	0.45551	0.54449	1160.74	0.016896	219.583
A5	19	10.9404E+020.0000E+00	10.9404E+020.0000E+00	0.9404E+02	0.27	1	0	1	0.45269	0.54731	1158.03	0.017157	276.103
A5	20	10.1159E+030.0000E+00	10.1159E+030.0000E+00	0.1159E+03	0.27	1	0	1	0.4499	0.5501	1154.57	0.017499	347.794
A5	21	10.1424E+030.0000E+00	10.1424E+030.0000E+00	0.1424E+03	0.27	1	0	1	0.44714	0.55286	1151.16	0.017846	436.682
A5	22	10.1748E+030.0000E+00	10.1748E+030.0000E+00	0.1748E+03	0.27	1	0	1	0.44446	0.55554	1148.68	0.018104	545.248
A5	23	10.2142E+030.0000E+00	10.2142E+030.0000E+00	0.2142E+03	0.27	1	0	1	0.44175	0.55825	1146.11	0.018378	680.043
A5	24	10.2622E+030.0000E+00	10.2622E+030.0000E+00	0.2622E+03	0.27	1	0	1	0.43895	0.56105	1143	0.018718	849.774
A5	25	10.3204E+030.0000E+00	10.3204E+030.0000E+00	0.3204E+03	0.27	1	0	1	0.43615	0.56385	1139.97	0.019056	1059.61
A5	26	10.3912E+030.0000E+00	10.3912E+030.0000E+00	0.3912E+03	0.27	1	0	1	0.43348	0.56652	1139.42	0.01912	1303.62
A5	27	10.4772E+030.0000E+00	10.4772E+030.0000E+00	0.4772E+03	0.27	1	0	1	0.43033	0.56967	1135.69	0.019551	1629.73
A5	28	10.5816E+030.0000E+00	10.5816E+030.0000E+00	0.5816E+03	0.27	1	0	1	0.4272	0.5728	1133.96	0.019756	2015.06
A5	29	10.7082E+030.0000E+00	10.7082E+030.0000E+00	0.7082E+03	0.27	1	0	1	0.42383	0.57617	1131.98	0.019993	2493.37
A5	30	10.8619E+030.0000E+00	10.8619E+030.0000E+00	0.8619E+03	0.27	1	0	1	0.42013	0.57987	1130.2	0.020211	3082.44
A5	31	10.1048E+040.0000E+00	10.1048E+040.0000E+00	0.1048E+04	0.27	1	0	1	0.41589	0.58411	1127.62	0.020531	3826.42
A5	32	10.1274E+040.0000E+00	10.1274E+040.0000E+00	0.1274E+04	0.27	1	0	1	0.41133	0.58867	1126.21	0.02071	4722.85
A5	33	10.1548E+040.0000E+00	10.1548E+040.0000E+00	0.1548E+04	0.27	1	0	1	0.40595	0.59405	1123.65	0.021038	5869.39
A5	34	10.1880E+040.0000E+00	10.1880E+040.0000E+00	0.1880E+04	0.27	1	0	1	0.39993	0.60007	1121.75	0.021288	7273.68
A5	35	10.2282E+040.0000E+00	10.2282E+040.0000E+00	0.2282E+04	0.27	1	0	1	0.39277	0.60723	1118.81	0.02168	9075.03
A5	36	10.2768E+040.0000E+00	10.2768E+040.0000E+00	0.2768E+04	0.27	1	0	1	0.38449	0.61551	1115.39	0.022148	11363.9
A5	37	10.3358E+040.0000E+00	10.3358E+040.0000E+00	0.3358E+04	0.27	1	0	1	0.37511	0.62489	1112.15	0.022605	14243.5
A5	38	10.4072E+040.0000E+00	10.4072E+040.0000E+00	0.4072E+04	0.27	1	0	1	0.36431	0.63569	1108	0.023207	17971.1
A5	39	10.4937E+040.0000E+00	10.4937E+040.0000E+00	0.4937E+04	0.27	1	0	1	0.35222	0.64778	1103.28	0.023919	22786.8
A5	40	10.5983E+040.0000E+00	10.5983E+040.0000E+00	0.5983E+04	0.27	1	0	1	0.33891	0.66109	1098.44	0.024677	28947.6
A5	41	10.7250E+040.0000E+00	10.7250E+040.0000E+00	0.7250E+04	0.27	1	0	1	0.32432	0.67568	1093.26	0.025524	36907.5
A5	42	10.8784E+040.0000E+00	10.8784E+040.0000E+00	0.8784E+04	0.27	1	0	1	0.30833	0.69167	1087.85	0.026446	47193.7
A5	43	10.1064E+050.0000E+00	10.1064E+050.0000E+00	0.1064E+05	0.27	1	0	1	0.29055	0.70945	1081.2	0.027641	60909.8
A5	44	10.1289E+050.0000E+00	10.1289E+050.0000E+00	0.1289E+05	0.27	1	0	1	0.27081	0.72919	1074.09	0.028989	79019
A5	45	10.1560E+050.0000E+00	10.1560E+050.0000E+00	0.1560E+05	0.27	1	0	1	0.24766	0.75234	1061.66	0.031548	106135
A5	46	10.1889E+050.0000E+00	10.1889E+050.0000E+00	0.1889E+05	0.27	1	0	1	0.22302	0.77698	1036.15	0.037696	154783
A5	47	10.2287E+050.0000E+00	10.2287E+050.0000E+00	0.2287E+05	0.27	1	0	1	0.20955	0.79045	1032.67	0.038638	194751
A5	48	10.2768E+050.0000E+00	10.2768E+050.0000E+00	0.2768E+05	0.27	1	0	1	0.20121	0.79879	1032.64	0.038646	238241
A5	49	10.3350E+050.0000E+00	10.3350E+050.0000E+00	0.3350E+05	0.27	1	0	1	0.19432	0.80568	1032.65	0.038644	290808
A5	50	10.4055E+050.0000E+00	10.4055E+050.0000E+00	0.4055E+05	0.27	1	0	1	0.18771	0.81229	1032.66	0.038642	354881
A5	51	10.4907E+050.0000E+00	10.4907E+050.0000E+00	0.4907E+05	0.27	1	0	1	0.18091	0.81909	1032.66	0.03864	433018
A5	52	10.5937E+050.0000E+00	10.5937E+050.0000E+00	0.5937E+05	0.27	1	0	1	0.1737	0.8263	1032.67	0.038639	528513
A5	53	10.7183E+050.0000E+00	10.7183E+050.0000E+00	0.7183E+05	0.27	1	0	1	0.16596	0.83404	1032.68	0.038637	645395
A5	54	10.8691E+050.0000E+00	10.8691E+050.0000E+00	0.8691E+05	0.27	1	0	1	0.15766	0.84234	1032.68	0.038636	788640
A5	55	10.1051E+060.0000E+00	10.1051E+060.0000E+00	0.1051E+06	0.27	1	0	1	0.14886	0.85114	1032.69	0.038635	963648
A5	56	10.1272E+060.0000E+00	10.1272E+060.0000E+00	0.1272E+06	0.27	1	0	1	0.1397	0.8603	1032.69	0.038634	1.1788e+06
A5	57	10.1539E+060.0000E+00	10.1539E+060.0000E+00	0.1539E+06	0.27	1	0	1	0.13041	0.86959	1032.7	0.038633	1.44162e+06
A5	58	10.1861E+060.0000E+00	10.1861E+060.0000E+00	0.1861E+06	0.27	1	0	1	0.1212	0.8788	1032.7	0.038632	1.76166e+06
A5	59	10.2251E+060.0000E+00	10.2251E+060.0000E+00	0.2251E+06	0.27	1	0	1	0.11229	0.88771	1032.71	0.038631	2.15241e+06
A5	60	10.2723E+060.0000E+00	10.2723E+060.0000E+00	0.2723E+06	0.27	1	0	1	0.10387	0.89613	1032.71	0.038631	2.62843e+06
A5	61	10.3293E+060.0000E+00	10.3293E+060.0000E+00	0.3293E+06	0.27	1	0	1	0.096114	0.903886	1032.71	0.038631	3.20615e+06
A5	62	10.3983E+060.0000E+00	10.3983E+060.0000E+00	0.3983E+06	0.27	1	0	1	0.089141	0.910859	1032.72	0.038631	3.9079e+06
A5	63	10.4817E+060.0000E+00	10.4817E+060.0000E+00	0.4817E+06	0.27	1	0	1	0.082956	0.917044	1032.72	0.038631	4.75827e+06
A5	64	10.5826E+060.0000E+00	10.5826E+060.0000E+00	0.5826E+06	0.27	1	0	1	0.077579	0.922421	1032.72	0.038631	5.78871e+06
A5	65	10.7046E+060.0000E+00	10.7046E+060.0000E+00	0.7046E+06	0.27	1	0	1	0.073043	0.926957	1032.73	0.038631	7.0354e+06
A5	66	10.8521E+060.0000E+00	10.8521E+060.0000E+00	0.8521E+06	0.27	1	0	1	0.069304	0.930696	1032.73	0.038632	8.54272e+06
A5	67	10.1030E+070.0000E+00	10.1030E+070.0000E+00	0.1030E+07	0.27	1	0	1	0.066261	0.933739	1032.74	0.038633	1.03604e+07
A5	68	10.1246E+070.0000E+00	10.1246E+070.0000E+00	0.1246E+07	0.27	1	0	1	0.063813	0.936187	1032.74	0.038635	1.25666e+07
A5	69	10.1507E+070.0000E+00	10.1507E+070.0000E+00	0.1507E+07	0.27	1	0	1	0.061867	0.938133	1032.74	0.038637	1.52313e+07
A5	70	10.1822E+070.0000E+00	10.1822E+070.0000E+00	0.1822E+07	0.27	1	0	1	0.060408	0.939592	1032.75	0.038639	1.84447e+07
A5	71	10.2204E+070.0000E+00	10.2204E+070.0000E+00	0.2204E+07	0.27	1	0	1	0.05921	0.94079	1032.75	0.038642	2.2342e+07
A5	72	10.2665E+070.0000E+00	10.2665E+070.0000E+00	0.2665E+07	0.27	1	0	1	0.058694	0.941306	1032.76	0.038644	2.70317e+07
A5	73	10.3222E+070.0000E+00	10.3222E+070.0000E+00	0.3222E+07	0.27	1	0	1	0.058287	0.941713	1032.76	0.038647	3.26981e+07
A5	74	10.3896E+070.0000E+00	10.3896E+070.0000E+00	0.3896E+07	0.27	1	0	1	0.057795	0.942205	1032.76	0.03865	3.95619e+07
A5	75	10.4711E+070.0000E+00	10.4711E+070.0000E+00	0.4711E+07	0.27	1	0	1	0.057205	0.942795	1032.77	0.038652	4.78707e+07
A5	76	10.5697E+070.0000E+00	10.5697E+070.0000E+00	0.5697E+07	0.27	1	0	1	0.055805	0.944195	1032.77	0.038655	5.79804e+07
A5	77	10.6889E+070.0000E+00	10.6889E+070.0000E+00	0.6889E+07	0.27	1	0	1	0.047712	0.952288	1032.77	0.038656	7.07146e+07
A5	78	10.8330E+070.0000E+00	10.8330E+070.0000E+00	0.8330E+07	0.27	1	0	1	0	1	1030.4	0.026319	6.09936e+07
A5	79	10.1007E+080.0000E+00	10.1007E+080.0000E+00	0.1007E+08	0.27	1	0	1	0	1	1026.39	0.0052962	1.47798e+07
A5	80	10.1218E+080.0000E+00	10.1218E+080.0000E+00	0.1218E+08	0.27	1	0	1	0	1	1025.59	0.0011242	3.79165e+06
A5	81	10.1473E+080.0000E+00	10.1473E+080.0000E+00	0.1473E+08	0.27	1	0	1	0	1	1025.4	8.7258e-05	355848
A5	82	10.1781E+080.0000E+00	10.1781E+080.0000E+00	0.1781E+08	0.27	1	0	1	0	1	1025.39	1.7546e-05	86515.7
A5	83	10.2153E+080.0000E+00	10.2153E+080.0000E+00	0.2153E+08	0.27	1	0	1	0	1	1025.38	3.5016e-06	20871.8
A5	84	10.2603E+080.0000E+00	10.2603E+080.0000E+00	0.2603E+08	0.27	1	0	1	0	1	1025.38	1.7394e-09	12.5349
A5	85	10.3148E+080.0000E+00	10.3148E+080.0000E+00	0.3148E+08	0.27	1	0	1	0	1	1025.38	4.3442e-11	0.378611
A5	86	10.3806E+080.0000E+00	10.3806E+080.0000E+00	0.3806E+08	0.27	1	0	1	0	1	1025.38	8.7408e-13	0.00921019
A5	87	10.4602E+080.0000E+00	10.4602E+080.0000E+00	0.4602E+08	0.27	1	0	1	0	1	1025.38	1.4124e-14	0.00017995
A5	88	10.5565E+080.0000E+00	10.5565E+080.0000E+00	0.5565E+08	0.27	1	0	1	0	1	1025.38	1.8441e-16	2.84118e-06
A5	89	10.6728E+080.0000E+00	10.6728E+080.0000E+00	0.6728E+08	0.27	1	0	1	0	1	1025.39	1.9573e-18	3.64583e-08
A5	90	10.8136E+080.0000E+00	10.8136E+080.0000E+00	0.8136E+08	0.27	1	0	1	0	1	1025.39	1.6956e-20	3.81933e-10
A5	91	10.9837E+080.0000E+00	10.9837E+080.0000E+00	0.9837E+08	0.27	1	0	1	0	1	1025.39	1.2048e-22	3.28118e-12
A5	92	10.1189E+090.0000E+00	10.1189E+090.0000E+00	0.1189E+09	0.27	1	0	1	0	1	1025.39	7.052e-25	2.32138e-14
A5	93	10.1438E+090.0000E+00	10.1438E+090.0000E+00	0.1438E+09	0.27	1	0	1	0	1	1025.39	3.4107e-27	1.35786e-16
A5	94	10.1739E+090.0000E+00	10.1739E+090.0000E+00	0.1739E+09	0.27	1	0	1	0	1	1025.39	1.3671e-29	6.58192e-19
A5	95	10.2103E+090.0000E+00	10.2103E+090.0000E+00	0.2103E+09	0.27	1	0	1	0	1	1025.39	4.5489e-32	2.64849e-21
A5	96	10.2542E+090.0000E+00	10.2542E+090.0000E+00	0.2542E+09	0.27	1	0	1	0	1	1025.39	1.2577e-34	8.85127e-24
A5	97	10.3074E+090.0000E+00	10.3074E+090.0000E+00	0.3074E+09	0.27	1	0	1	0	1	1025.39	2.8837e-37	2.45418e-26
A5	98	10.3717E+090.0000E+00	10.3717E+090.0000E+00	0.3717E+09	0.27	1	0	1	0	1	1025.39	5.4605e-40	5.61924e-29
A5	99	10.4494E+090.0000E+00	10.4494E+090.0000E+00	0.4494E+09	0.27	1	0	1	0	1	1025.39	8.4741e-43	1.05434e-31
A51	0	10.5434E+090.0000E+00	10.5434E+090.0000E+00	0.5434E+09	0.27	1	0	1	0	1	1025.39	1.0656e-75	1.60312e-64
A6	1	10.1767E+000.0000E+00	10.1767E+000.0000E+00	0.1767E+00	0.27	1	0.024063	0.975937	0.071301	0.928699	1191.1	0.014342	0.738678
A6	2	10.6023E+000.0000E+00	10.6023E+000.0000E+00	0.6023E+00	0.27	1	0.017285	0.982715	0.071793	0.928207	1191.1	0.014342	2.534
A6	3	10.1156E+010.0000E+00	10.1156E+010.0000E+00	0.1156E+01	0.27	1	0.012296	0.987704	0.072151	0.927849	1191.1	0.014342	4.88634
A6	4	10.1867E+010.0000E+00	10.1867E+010.0000E+00	0.1867E+01	0.27	1	0	1	0.073037	0.926963	1185.92	0.014728	8.16149
A6	5	10.2774E+010.0000E+00	10.2774E+010.0000E+00	0.2774E+01	0.27	1	0	1	0.07302	0.92698	1173.08	0.015764	12.8391
A6	6	10.3922E+010.0000E+00	10.3922E+010.0000E+00	0.3922E+01	0.27	1	0	1	0.072999	0.927001	1162.22	0.016735	19.0926
A6	7	10.5367E+010.0000E+00	10.5367E+010.0000E+00	0.5367E+01	0.27	1	0	1	0.072972	0.927028	1153.28	0.017605	27.2746
A6	8	10.7177E+010.0000E+00	10.7177E+010.0000E+00	0.7177E+01	0.27	1	0	1	0.072941	0.927059	1146.5	0.018309	37.7097
A6	9	10.9433E+010.0000E+00	10.9433E+010.0000E+00	0.9433E+01	0.27	1	0	1	0.072903	0.927097	1141.33	0.018874	50.8644
A6	10	10.1224E+020.0000E+00	10.1224E+020.0000E+00	0.1224E+02	0.27	1	0	1	0.07286	0.92714	1137.08	0.019357	67.4403
A6	11	10.1571E+020.0000E+00	10.1571E+020.0000E+00	0.1571E+02	0.27	1	0	1	0.07281	0.92719	1133.39	0.01979	88.2133
A6	12	10.2000E+020.0000E+00	10.2000E+020.0000E+00	0.2000E+02	0.27	1	0	1	0.072755	0.927245	1130.1	0.020188	114.235
A6	13	10.2528E+020.0000E+00	10.2528E+020.0000E+00	0.2528E+02	0.27	1	0	1	0.072694	0.927306	1127.09	0.020562	146.686
A6	14	10.3178E+020.0000E+00	10.3178E+020.0000E+00	0.3178E+02	0.27	1	0	1	0.072627	0.927373	1124.31	0.020916	187.127
A6	15	10.3976E+020.0000E+00	10.3976E+020.0000E+00	0.3976E+02	0.27	1	0	1	0.072554	0.927446	1121.72	0.021252	237.347
A6	16	10.4955E+020.0000E+00	10.4955E+020.0000E+00	0.4955E+02	0.27	1	0	1	0.072473	0.927527	1119.31	0.021572	299.623
A6	17	10.6152E+020.0000E+00	10.6152E+020.0000E+00	0.6152E+02	0.27	1	0	1	0.072385	0.927615	1117.07	0.021876	376.527
A6	18	10.7616E+020.0000E+00	10.7616E+020.0000E+00	0.7616E+02	0.27	1	0	1	0.072289	0.927711	1114.96	0.022167	471.487
A6	19	10.9404E+020.0000E+00	10.9404E+020.0000E+00	0.9404E+02	0.27	1	0	1	0.072184	0.927816	1112.99	0.022443	588.451
A6	20	10.1159E+030.0000E+00	10.1159E+030.0000E+00	0.1159E+03	0.27	1	0	1	0.072072	0.927928	1111.12	0.022708	732.658
A6	21	10.1424E+030.0000E+00	10.1424E+030.0000E+00	0.1424E+03	0.27	1	0	1	0.071952	0.928048	1109.36	0.022963	908.961
A6	22	10.1748E+030.0000E+00	10.1748E+030.0000E+00	0.1748E+03	0.27	1	0	1	0.071825	0.928175	1107.69	0.023208	1126.14
A6	23	10.2142E+030.0000E+00	10.2142E+030.0000E+00	0.2142E+03	0.27	1	0	1	0.071692	0.928308	1106.09	0.023446	1392.31
A6	24	10.2622E+030.0000E+00	10.2622E+030.0000E+00	0.2622E+03	0.27	1	0	1	0.071551	0.928449	1104.55	0.023678	1719.04
A6	25	10.3204E+030.0000E+00	10.3204E+030.0000E+00	0.3204E+03	0.27	1	0	1	0.071403	0.928597	1103.04	0.023907	2118.36
A6	26	10.3912E+030.0000E+00	10.3912E+030.0000E+00	0.3912E+03	0.27	1	0	1	0.071246	0.928754	1101.57	0.024135	2608.09
A6	27	10.4772E+030.0000E+00	10.4772E+030.0000E+00	0.4772E+03	0.27	1	0	1	0.071083	0.928917	1100.08	0.024367	3208.24
A6	28	10.5816E+030.0000E+00	10.5816E+030.0000E+00	0.5816E+03	0.27	1	0	1	0.070908	0.929092	1098.55	0.02461	3944.38
A6	29	10.7082E+030.0000E+00	10.7082E+030.0000E+00	0.7082E+03	0.27	1	0	1	0.070721	0.929279	1096.91	0.024873	4848.03
A6	30	10.8619E+030.0000E+00	10.8619E+030.0000E+00	0.8619E+03	0.27	1	0	1	0.070521	0.929479	1095.11	0.025166	5961.18
A6	31	10.1048E+040.0000E+00	10.1048E+040.0000E+00	0.1048E+04	0.27	1	0	1	0.070306	0.929694	1093.1	0.025497	7331.86
A6	32	10.1274E+040.0000E+00	10.1274E+040.0000E+00	0.1274E+04	0.27	1	0	1	0.070072	0.929928	1090.85	0.025875	9028.76
A6	33	10.1548E+040.0000E+00	10.1548E+040.0000E+00	0.1548E+04	0.27	1	0	1	0.069821	0.930179	1088.31	0.02631	11132
A6	34	10.1880E+040.0000E+00	10.1880E+040.0000E+00	0.1880E+04	0.27	1	0	1	0.069549	0.930451	1085.46	0.026811	13744.9
A6	35	10.2282E+040.0000E+00	10.2282E+040.0000E+00	0.2282E+04	0.27	1	0	1	0.069261	0.930739	1082.25	0.027388	16997.9
A6	36	10.2768E+040.0000E+00	10.2768E+040.0000E+00	0.2768E+04	0.27	1	0	1	0.068958	0.931042	1078.63	0.028057	21057.8
A6	37	10.3358E+040.0000E+00	10.3358E+040.0000E+00	0.3358E+04	0.27	1	0	1	0.068641	0.931359	1074.52	0.02884	26168
A6	38	10.4072E+040.0000E+00	10.4072E+040.0000E+00	0.4072E+04	0.27	1	0	1	0.068316	0.931684	1070.04	0.029726	32581.9
A6	39	10.4937E+040.0000E+00	10.4937E+040.0000E+00	0.4937E+04	0.27	1	0	1	0.067983	0.932017	1065.35	0.030689	40618.7
A6	40	10.5983E+040.0000E+00	10.5983E+040.0000E+00	0.5983E+04	0.27	1	0	1	0.06764	0.93236	1060.47	0.031731	50681.4
A6	41	10.7250E+040.0000E+00	10.7250E+040.0000E+00	0.7250E+04	0.27	1	0	1	0.067291	0.932709	1055.4	0.032859	63316.9
A6	42	10.8784E+040.0000E+00	10.8784E+040.0000E+00	0.8784E+04	0.27	1	0	1	0.06693	0.93307	1050.16	0.034075	79188.4
A6	43	10.1064E+050.0000E+00	10.1064E+050.0000E+00	0.1064E+05	0.27	1	0	1	0.066558	0.933442	1044.9	0.035351	99053.3
A6	44	10.1289E+050.0000E+00	10.1289E+050.0000E+00	0.1289E+05	0.27	1	0	1	0.066171	0.933829	1039.99	0.036593	123683
A6	45	10.1560E+050.0000E+00	10.1560E+050.0000E+00	0.1560E+05	0.27	1	0	1	0.065789	0.934211	1035.88	0.037673	153558
A6	46	10.1889E+050.0000E+00	10.1889E+050.0000E+00	0.1889E+05	0.27	1	0	1	0.06553	0.93447	1033.07	0.038432	189227
A6	47	10.2287E+050.0000E+00	10.2287E+050.0000E+00	0.2287E+05	0.27	1	0	1	0.06529	0.93471	1032.39	0.038619	230119
A6	48	10.2768E+050.0000E+00	10.2768E+050.0000E+00	0.2768E+05	0.27	1	0	1	0.06509	0.93491	1032.38	0.038622	278595
A6	49	10.3350E+050.0000E+00	10.3350E+050.0000E+00	0.3350E+05	0.27	1	0	1	0.064901	0.935099	1032.39	0.03862	337227
A6	50	10.4055E+050.0000E+00	10.4055E+050.0000E+00	0.4055E+05	0.27	1	0	1	0.064707	0.935293	1032.39	0.038619	408270
A6	51	10.4907E+050.0000E+00	10.4907E+050.0000E+00	0.4907E+05	0.27	1	0	1	0.064501	0.935499	1032.4	0.038618	494152
A6	52	10.5937E+050.0000E+00	10.5937E+050.0000E+00	0.5937E+05	0.27	1	0	1	0.064279	0.935721	1032.41	0.038617	598009
A6	53	10.7183E+050.0000E+00	10.7183E+050.0000E+00	0.7183E+05	0.27	1	0	1	0.064038	0.935962	1032.41	0.038615	723663
A6	54	10.8691E+050.0000E+00	10.8691E+050.0000E+00	0.8691E+05	0.27	1	0	1	0.063776	0.936224	1032.42	0.038614	875819
A6	55	10.1051E+060.0000E+00	10.1051E+060.0000E+00	0.1051E+06	0.27	1	0	1	0.063491	0.936509	1032.42	0.038614	1.05945e+06
A6	56	10.1272E+060.0000E+00	10.1272E+060.0000E+00	0.1272E+06	0.27	1	0	1	0.063181	0.936819	1032.43	0.038613	1.28263e+06
A6	57	10.1539E+060.0000E+00	10.1539E+060.0000E+00	0.1539E+06	0.27	1	0	1	0.062844	0.937156	1032.43	0.038612	1.55238e+06
A6	58	10.1861E+060.0000E+00	10.1861E+060.0000E+00	0.1861E+06	0.27	1	0	1	0.062479	0.937521	1032.43	0.038612	1.87791e+06
A6	59	10.2251E+060.0000E+00	10.2251E+060.0000E+00	0.2251E+06	0.27	1	0	1	0.062087	0.937913	1032.44	0.038612	2.27242e+06
A6	60	10.2723E+060.0000E+00	10.2723E+060.0000E+00	0.2723E+06	0.27	1	0	1	0.06167	0.93833	1032.44	0.038612	2.75014e+06
A6	61	10.3293E+060.0000E+00	10.3293E+060.0000E+00	0.3293E+06	0.27	1	0	1	0.061233	0.938767	1032.45	0.038611	3.32731e+06
A6	62	10.3983E+060.0000E+00	10.3983E+060.0000E+00	0.3983E+06	0.27	1	0	1	0.060784	0.939216	1032.45	0.038612	4.02653e+06
A6	63	10.4817E+060.0000E+00	10.4817E+060.0000E+00	0.4817E+06	0.27	1	0	1	0.060333	0.939667	1032.45	0.038612	4.87198e+06
A6	64	10.5826E+060.0000E+00	10.5826E+060.0000E+00	0.5826E+06	0.27	1	0	1	0.059895	0.940105	1032.46	0.038612	5.8953e+06
A6	65	10.7046E+060.0000E+00	10.7046E+060.0000E+00	0.7046E+06	0.27	1	0	1	0.059482	0.940518	1032.46	0.038613	7.13313e+06
A6	66	10.8521E+060.0000E+00	10.8521E+060.0000E+00	0.8521E+06	0.27	1	0	1	0.059108	0.940892	1032.47	0.038614	8.63011e+06
A6	67	10.1030E+070.0000E+00	10.1030E+070.0000E+00	0.1030E+07	0.27	1	0	1	0.058789	0.941211	1032.47	0.038615	1.04357e+07
A6	68	10.1246E+070.0000E+00	10.1246E+070.0000E+00	0.1246E+07	0.27	1	0	1	0.05853	0.94147	1032.47	0.038616	1.2628e+07
A6	69	10.1507E+070.0000E+00	10.1507E+070.0000E+00	0.1507E+07	0.27	1	0	1	0.058328	0.941672	1032.48	0.038618	1.52774e+07
A6	70	10.1822E+070.0000E+00	10.1822E+070.0000E+00	0.1822E+07	0.27	1	0	1	0.058124	0.941876	1032.48	0.038621	1.84761e+07
A6	71	10.2204E+070.0000E+00	10.2204E+070.0000E+00	0.2204E+07	0.27	1	0	1	0.057547	0.942453	1032.48	0.038623	2.23647e+07
A6	72	10.2665E+070.0000E+00	10.2665E+070.0000E+00	0.2665E+07	0.27	1	0	1	0.05744	0.94256	1032.49	0.038625	2.70473e+07
A6	73	10.3222E+070.0000E+00	10.3222E+070.0000E+00	0.3222E+07	0.27	1	0	1	0.05724	0.94276	1032.49	0.038628	3.27098e+07
A6	74	10.3896E+070.0000E+00	10.3896E+070.0000E+00	0.3896E+07	0.27	1	0	1	0.056797	0.943203	1032.49	0.03863	3.9573e+07
A6	75	10.4711E+070.0000E+00	10.4711E+070.0000E+00	0.4711E+07	0.27	1	0	1	0.056086	0.943914	1032.5	0.038633	4.78914e+07
A6	76	10.5697E+070.0000E+00	10.5697E+070.0000E+00	0.5697E+07	0.27	1	0	1	0.054358	0.945642	1032.5	0.038635	5.8024e+07
A6	77	10.6889E+070.0000E+00	10.6889E+070.0000E+00	0.6889E+07	0.27	1	0	1	0.033129	0.966871	1032.5	0.038636	7.17415e+07
A6	78	10.8330E+070.0000E+00	10.8330E+070.0000E+00	0.8330E+07	0.27	1	0	1	0	1	1027.93	0.014751	3.41031e+07
A6	79	10.1007E+080.0000E+00	10.1007E+080.0000E+00	0.1007E+08	0.27	1	0	1	0	1	1025.5	0.0020027	5.58399e+06
A6	80	10.1218E+080.0000E+00	10.1218E+080.0000E+00	0.1218E+08	0.27	1	0	1	0	1	1025.18	0.00032049	1.0805e+06
A6	81	10.1473E+080.0000E+00	10.1473E+080.0000E+00	0.1473E+08	0.27	1	0	1	0	1	1025.13	2.1393e-05	87220.2
A6	82	10.1781E+080.0000E+00	10.1781E+080.0000E+00	0.1781E+08	0.27	1	0	1	0	1	1025.12	1.6995e-06	8377.68
A6	83	10.2153E+080.0000E+00	10.2153E+080.0000E+00	0.2153E+08	0.27	1	0	1	0	1	1025.12	1.5704e-07	935.821
A6	84	10.2603E+080.0000E+00	10.2603E+080.0000E+00	0.2603E+08	0.27	1	0	1	0	1	1025.12	1.0896e-09	7.85018
A6	85	10.3148E+080.0000E+00	10.3148E+080.0000E+00	0.3148E+08	0.27	1	0	1	0	1	1025.12	2.7898e-11	0.243078
A6	86	10.3806E+080.0000E+00	10.3806E+080.0000E+00	0.3806E+08	0.27	1	0	1	0	1	1025.12	5.7252e-13	0.00603112
A6	87	10.4602E+080.0000E+00	10.4602E+080.0000E+00	0.4602E+08	0.27	1	0	1	0	1	1025.12	9.4304e-15	0.00012012
A6	88	10.5565E+080.0000E+00	10.5565E+080.0000E+00	0.5565E+08	0.27	1	0	1	0	1	1025.12	1.254e-16	1.93153e-06
A6	89	10.6728E+080.0000E+00	10.6728E+080.0000E+00	0.6728E+08	0.27	1	0	1	0	1	1025.12	1.3542e-18	2.52178e-08
A6	90	10.8136E+080.0000E+00	10.8136E+080.0000E+00	0.8136E+08	0.27	1	0	1	0	1	1025.12	1.1923e-20	2.68494e-10
A6	91	10.9837E+080.0000E+00	10.9837E+080.0000E+00	0.9837E+08	0.27	1	0	1	0	1	1025.13	8.6012e-23	2.34188e-12
A6	92	10.1189E+090.0000E+00	10.1189E+090.0000E+00	0.1189E+09	0.27	1	0	1	0	1	1025.13	5.1069e-25	1.68067e-14
A6	93	10.1438E+090.0000E+00	10.1438E+090.0000E+00	0.1438E+09	0.27	1	0	1	0	1	1025.13	2.5033e-27	9.96356e-17
A6	94	10.1739E+090.0000E+00	10.1739E+090.0000E+00	0.1739E+09	0.27	1	0	1	0	1	1025.13	1.0161e-29	4.89079e-19
A6	95	10.2103E+090.0000E+00	10.2103E+090.0000E+00	0.2103E+09	0.27	1	0	1	0	1	1025.13	3.422e-32	1.99187e-21
A6	96	10.2542E+090.0000E+00	10.2542E+090.0000E+00	0.2542E+09	0.27	1	0	1	0	1	1025.13	9.57e-35	6.73333e-24
A6	97	10.3074E+090.0000E+00	10.3074E+090.0000E+00	0.3074E+09	0.27	1	0	1	0	1	1025.13	2.2182e-37	1.88733e-26
A6	98	10.3717E+090.0000E+00	10.3717E+090.0000E+00	0.3717E+09	0.27	1	0	1	0	1	1025.13	4.2443e-40	4.36658e-29
A6	99	10.4494E+090.0000E+00	10.4494E+090.0000E+00	0.4494E+09	0.27	1	0	1	0	1	1025.13	6.6529e-43	8.27536e-32
A61	0	10.5434E+090.0000E+00	10.5434E+090.0000E+00	0.5434E+09	0.27	1	0	1	0	1	1025.13	8.4468e-76	1.27044e-64
A7	1	10.1767E+000.0000E+00	10.1767E+000.0000E+00	0.1767E+00	0.27	1	0.023918	0.976082	0.059258	0.940742	1190.93	0.014349	0.748626
A7	2	10.6023E+000.0000E+00	10.6023E+000.0000E+00	0.6023E+00	0.27	1	0.00090182	0.999098	0.060656	0.939344	1190.93	0.014349	2.60806
A7	3	10.1156E+010.0000E+00	10.1156E+010.0000E+00	0.1156E+01	0.27	1	0	1	0.060708	0.939292	1184.83	0.014804	5.1423
A7	4	10.1867E+010.0000E+00	10.1867E+010.0000E+00	0.1867E+01	0.27	1	0	1	0.060705	0.939295	1178.73	0.015285	8.5308
A7	5	10.2774E+010.0000E+00	10.2774E+010.0000E+00	0.2774E+01	0.27	1	0	1	0.060702	0.939298	1168.91	0.016114	13.2513
A7	6	10.3922E+010.0000E+00	10.3922E+010.0000E+00	0.3922E+01	0.27	1	0	1	0.060696	0.939304	1159.17	0.017008	19.61
A7	7	10.5367E+010.0000E+00	10.5367E+010.0000E+00	0.5367E+01	0.27	1	0	1	0.060689	0.939311	1150.16	0.017904	28.0294
A7	8	10.7177E+010.0000E+00	10.7177E+010.0000E+00	0.7177E+01	0.27	1	0	1	0.06068	0.93932	1142.65	0.018705	38.9037
A7	9	10.9433E+010.0000E+00	10.9433E+010.0000E+00	0.9433E+01	0.27	1	0	1	0.06067	0.93933	1136.58	0.01939	52.7242
A7	10	10.1224E+020.0000E+00	10.1224E+020.0000E+00	0.1224E+02	0.27	1	0	1	0.060658	0.939342	1131.48	0.019993	70.2253
A7	11	10.1571E+020.0000E+00	10.1571E+020.0000E+00	0.1571E+02	0.27	1	0	1	0.060645	0.939355	1127.01	0.020542	92.2444
A7	12	10.2000E+020.0000E+00	10.2000E+020.0000E+00	0.2000E+02	0.27	1	0	1	0.06063	0.93937	1123	0.021054	119.935
A7	13	10.2528E+020.0000E+00	10.2528E+020.0000E+00	0.2528E+02	0.27	1	0	1	0.060614	0.939386	1119.32	0.021538	154.577
A7	14	10.3178E+020.0000E+00	10.3178E+020.0000E+00	0.3178E+02	0.27	1	0	1	0.060597	0.939403	1115.92	0.021999	197.882
A7	15	10.3976E+020.0000E+00	10.3976E+020.0000E+00	0.3976E+02	0.27	1	0	1	0.060578	0.939422	1112.76	0.022439	251.812
A7	16	10.4955E+020.0000E+00	10.4955E+020.0000E+00	0.4955E+02	0.27	1	0	1	0.060558	0.939442	1109.8	0.022862	318.887
A7	17	10.6152E+020.0000E+00	10.6152E+020.0000E+00	0.6152E+02	0.27	1	0	1	0.060536	0.939464	1107.02	0.023269	401.97
A7	18	10.7616E+020.0000E+00	10.7616E+020.0000E+00	0.7616E+02	0.27	1	0	1	0.060512	0.939488	1104.4	0.02366	504.804
A7	19	10.9404E+020.0000E+00	10.9404E+020.0000E+00	0.9404E+02	0.27	1	0	1	0.060486	0.939514	1101.94	0.024036	631.829
A7	20	10.1159E+030.0000E+00	10.1159E+030.0000E+00	0.1159E+03	0.27	1	0	1	0.060459	0.939541	1099.61	0.024399	788.812
A7	21	10.1424E+030.0000E+00	10.1424E+030.0000E+00	0.1424E+03	0.27	1	0	1	0.060429	0.939571	1097.4	0.024749	981.129
A7	22	10.1748E+030.0000E+00	10.1748E+030.0000E+00	0.1748E+03	0.27	1	0	1	0.060398	0.939602	1095.3	0.025088	1218.56
A7	23	10.2142E+030.0000E+00	10.2142E+030.0000E+00	0.2142E+03	0.27	1	0	1	0.060364	0.939636	1093.3	0.025417	1510.1
A7	24	10.2622E+030.0000E+00	10.2622E+030.0000E+00	0.2622E+03	0.27	1	0	1	0.060327	0.939673	1091.38	0.025737	1868.56
A7	25	10.3204E+030.0000E+00	10.3204E+030.0000E+00	0.3204E+03	0.27	1	0	1	0.060289	0.939711	1089.52	0.026052	2307.42
A7	26	10.3912E+030.0000E+00	10.3912E+030.0000E+00	0.3912E+03	0.27	1	0	1	0.06025	0.93975	1087.7	0.026366	2846.61
A7	27	10.4772E+030.0000E+00	10.4772E+030.0000E+00	0.4772E+03	0.27	1	0	1	0.060212	0.939788	1085.88	0.026684	3508.54
A7	28	10.5816E+030.0000E+00	10.5816E+030.0000E+00	0.5816E+03	0.27	1	0	1	0.060174	0.939826	1084	0.027017	4322.17
A7	29	10.7082E+030.0000E+00	10.7082E+030.0000E+00	0.7082E+03	0.27	1	0	1	0.060138	0.939862	1082	0.027379	5323.88
A7	30	10.8619E+030.0000E+00	10.8619E+030.0000E+00	0.8619E+03	0.27	1	0	1	0.060104	0.939896	1079.79	0.027784	6561.97
A7	31	10.1048E+040.0000E+00	10.1048E+040.0000E+00	0.1048E+04	0.27	1	0	1	0.06007	0.93993	1077.34	0.028243	8092.53
A7	32	10.1274E+040.0000E+00	10.1274E+040.0000E+00	0.1274E+04	0.27	1	0	1	0.060036	0.939964	1074.59	0.028768	9995.32
A7	33	10.1548E+040.0000E+00	10.1548E+040.0000E+00	0.1548E+04	0.27	1	0	1	0.060001	0.939999	1071.54	0.029365	12362.3
A7	34	10.1880E+040.0000E+00	10.1880E+040.0000E+00	0.1880E+04	0.27	1	0	1	0.059964	0.940036	1068.23	0.03003	15306.9
A7	35	10.2282E+040.0000E+00	10.2282E+040.0000E+00	0.2282E+04	0.27	1	0	1	0.059924	0.940076	1064.73	0.030754	18966.3
A7	36	10.2768E+040.0000E+00	10.2768E+040.0000E+00	0.2768E+04	0.27	1	0	1	0.059881	0.940119	1061.15	0.031516	23497.4
A7	37	10.3358E+040.0000E+00	10.3358E+040.0000E+00	0.3358E+04	0.27	1	0	1	0.059842	0.940158	1057.69	0.032273	29096.7
A7	38	10.4072E+040.0000E+00	10.4072E+040.0000E+00	0.4072E+04	0.27	1	0	1	0.059812	0.940188	1054.3	0.033037	36004
A7	39	10.4937E+040.0000E+00	10.4937E+040.0000E+00	0.4937E+04	0.27	1	0	1	0.059787	0.940213	1050.69	0.033874	44606.1
A7	40	10.5983E+040.0000E+00	10.5983E+040.0000E+00	0.5983E+04	0.27	1	0	1	0.059762	0.940238	1046.97	0.034763	55280.5
A7	41	10.7250E+040.0000E+00	10.7250E+040.0000E+00	0.7250E+04	0.27	1	0	1	0.059733	0.940267	1043.46	0.035628	68425.9
A7	42	10.8784E+040.0000E+00	10.8784E+040.0000E+00	0.8784E+04	0.27	1	0	1	0.059702	0.940298	1040.22	0.036449	84553.7
A7	43	10.1064E+050.0000E+00	10.1064E+050.0000E+00	0.1064E+05	0.27	1	0	1	0.059668	0.940332	1037.33	0.0372	104243
A7	44	10.1289E+050.0000E+00	10.1289E+050.0000E+00	0.1289E+05	0.27	1	0	1	0.059633	0.940367	1034.94	0.037835	128151
A7	45	10.1560E+050.0000E+00	10.1560E+050.0000E+00	0.1560E+05	0.27	1	0	1	0.059598	0.940402	1033.23	0.038298	156738
A7	46	10.1889E+050.0000E+00	10.1889E+050.0000E+00	0.1889E+05	0.27	1	0	1	0.059564	0.940436	1032.33	0.038543	190849
A7	47	10.2287E+050.0000E+00	10.2287E+050.0000E+00	0.2287E+05	0.27	1	0	1	0.059511	0.940489	1032.13	0.0386	231369
A7	48	10.2768E+050.0000E+00	10.2768E+050.0000E+00	0.2768E+05	0.27	1	0	1	0.059449	0.940551	1032.12	0.0386	280046
A7	49	10.3350E+050.0000E+00	10.3350E+050.0000E+00	0.3350E+05	0.27	1	0	1	0.059383	0.940617	1032.13	0.038599	338947
A7	50	10.4055E+050.0000E+00	10.4055E+050.0000E+00	0.4055E+05	0.27	1	0	1	0.059312	0.940688	1032.13	0.038599	410309
A7	51	10.4907E+050.0000E+00	10.4907E+050.0000E+00	0.4907E+05	0.27	1	0	1	0.059234	0.940766	1032.14	0.038598	496552
A7	52	10.5937E+050.0000E+00	10.5937E+050.0000E+00	0.5937E+05	0.27	1	0	1	0.05915	0.94085	1032.14	0.038597	600819
A7	53	10.7183E+050.0000E+00	10.7183E+050.0000E+00	0.7183E+05	0.27	1	0	1	0.059059	0.940941	1032.15	0.038596	726971
A7	54	10.8691E+050.0000E+00	10.8691E+050.0000E+00	0.8691E+05	0.27	1	0	1	0.05896	0.94104	1032.15	0.038595	879661
A7	55	10.1051E+060.0000E+00	10.1051E+060.0000E+00	0.1051E+06	0.27	1	0	1	0.058855	0.941145	1032.16	0.038594	1.06387e+06
A7	56	10.1272E+060.0000E+00	10.1272E+060.0000E+00	0.1272E+06	0.27	1	0	1	0.058741	0.941259	1032.16	0.038594	1.28774e+06
A7	57	10.1539E+060.0000E+00	10.1539E+060.0000E+00	0.1539E+06	0.27	1	0	1	0.058621	0.941379	1032.16	0.038593	1.5582e+06
A7	58	10.1861E+060.0000E+00	10.1861E+060.0000E+00	0.1861E+06	0.27	1	0	1	0.058493	0.941507	1032.17	0.038593	1.88449e+06
A7	59	10.2251E+060.0000E+00	10.2251E+060.0000E+00	0.2251E+06	0.27	1	0	1	0.058361	0.941639	1032.17	0.038593	2.27973e+06
A7	60	10.2723E+060.0000E+00	10.2723E+060.0000E+00	0.2723E+06	0.27	1	0	1	0.058226	0.941774	1032.18	0.038593	2.75818e+06
A7	61	10.3293E+060.0000E+00	10.3293E+060.0000E+00	0.3293E+06	0.27	1	0	1	0.058091	0.941909	1032.18	0.038593	3.33602e+06
A7	62	10.3983E+060.0000E+00	10.3983E+060.0000E+00	0.3983E+06	0.27	1	0	1	0.057957	0.942043	1032.18	0.038593	4.03561e+06
A7	63	10.4817E+060.0000E+00	10.4817E+060.0000E+00	0.4817E+06	0.27	1	0	1	0.05783	0.94217	1032.19	0.038593	4.88133e+06
A7	64	10.5826E+060.0000E+00	10.5826E+060.0000E+00	0.5826E+06	0.27	1	0	1	0.057711	0.942289	1032.19	0.038594	5.9047e+06
A7	65	10.7046E+060.0000E+00	10.7046E+060.0000E+00	0.7046E+06	0.27	1	0	1	0.057606	0.942394	1032.19	0.038594	7.14198e+06
A7	66	10.8521E+060.0000E+00	10.8521E+060.0000E+00	0.8521E+06	0.27	1	0	1	0.057517	0.942483	1032.2	0.038595	8.63819e+06
A7	67	10.1030E+070.0000E+00	10.1030E+070.0000E+00	0.1030E+07	0.27	1	0	1	0.057445	0.942555	1032.2	0.038597	1.0443e+07
A7	68	10.1246E+070.0000E+00	10.1246E+070.0000E+00	0.1246E+07	0.27	1	0	1	0.057387	0.942613	1032.2	0.038598	1.26341e+07
A7	69	10.1507E+070.0000E+00	10.1507E+070.0000E+00	0.1507E+07	0.27	1	0	1	0.057335	0.942665	1032.21	0.0386	1.52823e+07
A7	70	10.1822E+070.0000E+00	10.1822E+070.0000E+00	0.1822E+07	0.27	1	0	1	0.057224	0.942776	1032.21	0.038603	1.84803e+07
A7	71	10.2204E+070.0000E+00	10.2204E+070.0000E+00	0.2204E+07	0.27	1	0	1	0.056568	0.943432	1032.22	0.038605	2.23718e+07
A7	72	10.2665E+070.0000E+00	10.2665E+070.0000E+00	0.2665E+07	0.27	1	0	1	0.056429	0.943571	1032.22	0.038608	2.70573e+07
A7	73	10.3222E+070.0000E+00	10.3222E+070.0000E+00	0.3222E+07	0.27	1	0	1	0.056225	0.943775	1032.22	0.03861	3.27212e+07
A7	74	10.3896E+070.0000E+00	10.3896E+070.0000E+00	0.3896E+07	0.27	1	0	1	0.055705	0.944295	1032.22	0.038613	3.9591e+07
A7	75	10.4711E+070.0000E+00	10.4711E+070.0000E+00	0.4711E+07	0.27	1	0	1	0.054638	0.945362	1032.23	0.038615	4.793e+07
A7	76	10.5697E+070.0000E+00	10.5697E+070.0000E+00	0.5697E+07	0.27	1	0	1	0.037021	0.962979	1032.23	0.038617	5.90448e+07
A7	77	10.6889E+070.0000E+00	10.6889E+070.0000E+00	0.6889E+07	0.27	1	0	1	0	1	1029.28	0.023249	4.451e+07
A7	78	10.8330E+070.0000E+00	10.8330E+070.0000E+00	0.8330E+07	0.27	1	0	1	0	1	1026.12	0.0066355	1.53137e+07
A7	79	10.1007E+080.0000E+00	10.1007E+080.0000E+00	0.1007E+08	0.27	1	0	1	0	1	1025.02	0.00084763	2.36228e+06
A7	80	10.1218E+080.0000E+00	10.1218E+080.0000E+00	0.1218E+08	0.27	1	0	1	0	1	1024.88	0.00012502	421370
A7	81	10.1473E+080.0000E+00	10.1473E+080.0000E+00	0.1473E+08	0.27	1	0	1	0	1	1024.86	9.3413e-06	38074.9
A7	82	10.1781E+080.0000E+00	10.1781E+080.0000E+00	0.1781E+08	0.27	1	0	1	0	1	1024.86	5.3628e-07	2642.92
A7	83	10.2153E+080.0000E+00	10.2153E+080.0000E+00	0.2153E+08	0.27	1	0	1	0	1	1024.86	2.4345e-08	145.038
A7	84	10.2603E+080.0000E+00	10.2603E+080.0000E+00	0.2603E+08	0.27	1	0	1	0	1	1024.86	6.654e-10	4.79276
A7	85	10.3148E+080.0000E+00	10.3148E+080.0000E+00	0.3148E+08	0.27	1	0	1	0	1	1024.86	1.7592e-11	0.153242
A7	86	10.3806E+080.0000E+00	10.3806E+080.0000E+00	0.3806E+08	0.27	1	0	1	0	1	1024.86	3.7106e-13	0.00390788
A7	87	10.4602E+080.0000E+00	10.4602E+080.0000E+00	0.4602E+08	0.27	1	0	1	0	1	1024.86	6.2616e-15	7.97371e-05
A7	88	10.5565E+080.0000E+00	10.5565E+080.0000E+00	0.5565E+08	0.27	1	0	1	0	1	1024.86	8.5092e-17	1.31033e-06
A7	89	10.6728E+080.0000E+00	10.6728E+080.0000E+00	0.6728E+08	0.27	1	0	1	0	1	1024.86	9.372e-19	1.7448e-08
A7	90	10.8136E+080.0000E+00	10.8136E+080.0000E+00	0.8136E+08	0.27	1	0	1	0	1	1024.86	8.4031e-21	1.89182e-10
A7	91	10.9837E+080.0000E+00	10.9837E+080.0000E+00	0.9837E+08	0.27	1	0	1	0	1	1024.86	6.1649e-23	1.6781e-12
A7	92	10.1189E+090.0000E+00	10.1189E+090.0000E+00	0.1189E+09	0.27	1	0	1	0	1	1024.86	3.7183e-25	1.22336e-14
A7	93	10.1438E+090.0000E+00	10.1438E+090.0000E+00	0.1438E+09	0.27	1	0	1	0	1	1024.86	1.8497e-27	7.36018e-17
A7	94	10.1739E+090.0000E+00	10.1739E+090.0000E+00	0.1739E+09	0.27	1	0	1	0	1	1024.86	7.6125e-30	3.66315e-19
A7	95	10.2103E+090.0000E+00	10.2103E+090.0000E+00	0.2103E+09	0.27	1	0	1	0	1	1024.86	2.5972e-32	1.51138e-21
A7	96	10.2542E+090.0000E+00	10.2542E+090.0000E+00	0.2542E+09	0.27	1	0	1	0	1	1024.86	7.3534e-35	5.1724e-24
A7	97	10.3074E+090.0000E+00	10.3074E+090.0000E+00	0.3074E+09	0.27	1	0	1	0	1	1024.86	1.7245e-37	1.46688e-26
A7	98	10.3717E+090.0000E+00	10.3717E+090.0000E+00	0.3717E+09	0.27	1	0	1	0	1	1024.86	3.3366e-40	3.43182e-29
A7	99	10.4494E+090.0000E+00	10.4494E+090.0000E+00	0.4494E+09	0.27	1	0	1	0	1	1024.86	5.286e-43	6.57338e-32
A71	0	10.5434E+090.0000E+00	10.5434E+090.0000E+00	0.5434E+09	0.27	1	0	1	0	1	1024.86	6.7804e-76	1.01954e-64
A8	1	10.1767E+000.0000E+00	10.1767E+000.0000E+00	0.1767E+00	0.27	1	0.023616	0.976384	0.057215	0.942785	1190.77	0.014356	0.750749
A8	2	10.6023E+000.0000E+00	10.6023E+000.0000E+00	0.6023E+00	0.27	1	0.012137	0.987863	0.057888	0.942112	1190.77	0.014356	2.58724
A8	3	10.1156E+010.0000E+00	10.1156E+010.0000E+00	0.1156E+01	0.27	1	0	1	0.058599	0.941401	1182.19	0.015002	5.21114
A8	4	10.1867E+010.0000E+00	10.1867E+010.0000E+00	0.1867E+01	0.27	1	0	1	0.058599	0.941401	1174.96	0.015584	8.6893
A8	5	10.2774E+010.0000E+00	10.2774E+010.0000E+00	0.2774E+01	0.27	1	0	1	0.0586	0.9414	1166.21	0.016342	13.4377
A8	6	10.3922E+010.0000E+00	10.3922E+010.0000E+00	0.3922E+01	0.27	1	0	1	0.058602	0.941398	1157.14	0.017188	19.8269
A8	7	10.5367E+010.0000E+00	10.5367E+010.0000E+00	0.5367E+01	0.27	1	0	1	0.058603	0.941397	1148.36	0.018072	28.3108
A8	8	10.7177E+010.0000E+00	10.7177E+010.0000E+00	0.7177E+01	0.27	1	0	1	0.058604	0.941396	1140.63	0.018907	39.3411
A8	9	10.9433E+010.0000E+00	10.9433E+010.0000E+00	0.9433E+01	0.27	1	0	1	0.058605	0.941395	1134.14	0.019649	53.4309
A8	10	10.1224E+020.0000E+00	10.1224E+020.0000E+00	0.1224E+02	0.27	1	0	1	0.058607	0.941393	1128.65	0.020311	71.3192
A8	11	10.1571E+020.0000E+00	10.1571E+020.0000E+00	0.1571E+02	0.27	1	0	1	0.058608	0.941392	1123.82	0.020917	93.8656
A8	12	10.2000E+020.0000E+00	10.2000E+020.0000E+00	0.2000E+02	0.27	1	0	1	0.058609	0.941391	1119.46	0.021488	122.284
A8	13	10.2528E+020.0000E+00	10.2528E+020.0000E+00	0.2528E+02	0.27	1	0	1	0.058609	0.941391	1115.44	0.02203	157.896
A8	14	10.3178E+020.0000E+00	10.3178E+020.0000E+00	0.3178E+02	0.27	1	0	1	0.058609	0.941391	1111.7	0.022553	202.525
A8	15	10.3976E+020.0000E+00	10.3976E+020.0000E+00	0.3976E+02	0.27	1	0	1	0.058608	0.941392	1108.19	0.023059	258.247
A8	16	10.4955E+020.0000E+00	10.4955E+020.0000E+00	0.4955E+02	0.27	1	0	1	0.058606	0.941394	1104.85	0.023552	327.725
A8	17	10.6152E+020.0000E+00	10.6152E+020.0000E+00	0.6152E+02	0.27	1	0	1	0.058602	0.941398	1101.68	0.024035	414.05
A8	18	10.7616E+020.0000E+00	10.7616E+020.0000E+00	0.7616E+02	0.27	1	0	1	0.058597	0.941403	1098.64	0.024509	521.251
A8	19	10.9404E+020.0000E+00	10.9404E+020.0000E+00	0.9404E+02	0.27	1	0	1	0.058589	0.941411	1095.73	0.024975	654.131
A8	20	10.1159E+030.0000E+00	10.1159E+030.0000E+00	0.1159E+03	0.27	1	0	1	0.058579	0.941421	1092.93	0.025433	818.881
A8	21	10.1424E+030.0000E+00	10.1424E+030.0000E+00	0.1424E+03	0.27	1	0	1	0.058566	0.941434	1090.25	0.025882	1021.38
A8	22	10.1748E+030.0000E+00	10.1748E+030.0000E+00	0.1748E+03	0.27	1	0	1	0.058549	0.941451	1087.7	0.026318	1271.94
A8	23	10.2142E+030.0000E+00	10.2142E+030.0000E+00	0.2142E+03	0.27	1	0	1	0.058528	0.941472	1085.28	0.026741	1580.19
A8	24	10.2622E+030.0000E+00	10.2622E+030.0000E+00	0.2622E+03	0.27	1	0	1	0.058501	0.941499	1083	0.027146	1959.52
A8	25	10.3204E+030.0000E+00	10.3204E+030.0000E+00	0.3204E+03	0.27	1	0	1	0.05847	0.94153	1080.87	0.027532	2423.83
A8	26	10.3912E+030.0000E+00	10.3912E+030.0000E+00	0.3912E+03	0.27	1	0	1	0.058434	0.941566	1078.89	0.027898	2993.39
A8	27	10.4772E+030.0000E+00	10.4772E+030.0000E+00	0.4772E+03	0.27	1	0	1	0.058396	0.941604	1077.02	0.028248	3691
A8	28	10.5816E+030.0000E+00	10.5816E+030.0000E+00	0.5816E+03	0.27	1	0	1	0.058357	0.941643	1075.22	0.028591	4545.7
A8	29	10.7082E+030.0000E+00	10.7082E+030.0000E+00	0.7082E+03	0.27	1	0	1	0.058319	0.941681	1073.41	0.02894	5593.55
A8	30	10.8619E+030.0000E+00	10.8619E+030.0000E+00	0.8619E+03	0.27	1	0	1	0.058281	0.941719	1071.53	0.029309	6882.52
A8	31	10.1048E+040.0000E+00	10.1048E+040.0000E+00	0.1048E+04	0.27	1	0	1	0.058243	0.941757	1069.51	0.029711	8467.71
A8	32	10.1274E+040.0000E+00	10.1274E+040.0000E+00	0.1274E+04	0.27	1	0	1	0.058205	0.941795	1067.3	0.03016	10428.2
A8	33	10.1548E+040.0000E+00	10.1548E+040.0000E+00	0.1548E+04	0.27	1	0	1	0.058166	0.941834	1064.81	0.030673	12856.9
A8	34	10.1880E+040.0000E+00	10.1880E+040.0000E+00	0.1880E+04	0.27	1	0	1	0.058128	0.941872	1062.02	0.031263	15873.7
A8	35	10.2282E+040.0000E+00	10.2282E+040.0000E+00	0.2282E+04	0.27	1	0	1	0.05809	0.94191	1058.91	0.031937	19626.5
A8	36	10.2768E+040.0000E+00	10.2768E+040.0000E+00	0.2768E+04	0.27	1	0	1	0.058054	0.941946	1055.52	0.032691	24291.3
A8	37	10.3358E+040.0000E+00	10.3358E+040.0000E+00	0.3358E+04	0.27	1	0	1	0.058021	0.941979	1051.95	0.033507	30103.5
A8	38	10.4072E+040.0000E+00	10.4072E+040.0000E+00	0.4072E+04	0.27	1	0	1	0.057991	0.942009	1048.24	0.034382	37326.6
A8	39	10.4937E+040.0000E+00	10.4937E+040.0000E+00	0.4937E+04	0.27	1	0	1	0.057967	0.942033	1044.54	0.035282	46277.6
A8	40	10.5983E+040.0000E+00	10.5983E+040.0000E+00	0.5983E+04	0.27	1	0	1	0.057948	0.942052	1041.2	0.036119	57230.5
A8	41	10.7250E+040.0000E+00	10.7250E+040.0000E+00	0.7250E+04	0.27	1	0	1	0.057926	0.942074	1038.34	0.036854	70568.5
A8	42	10.8784E+040.0000E+00	10.8784E+040.0000E+00	0.8784E+04	0.27	1	0	1	0.057902	0.942098	1035.99	0.037469	86732.1
A8	43	10.1064E+050.0000E+00	10.1064E+050.0000E+00	0.1064E+05	0.27	1	0	1	0.057874	0.942126	1034.19	0.037951	106228
A8	44	10.1289E+050.0000E+00	10.1289E+050.0000E+00	0.1289E+05	0.27	1	0	1	0.057843	0.942157	1032.93	0.03829	129687
A8	45	10.1560E+050.0000E+00	10.1560E+050.0000E+00	0.1560E+05	0.27	1	0	1	0.057806	0.942194	1032.21	0.038486	157652
A8	46	10.1889E+050.0000E+00	10.1889E+050.0000E+00	0.1889E+05	0.27	1	0	1	0.057764	0.942236	1031.92	0.038566	191252
A8	47	10.2287E+050.0000E+00	10.2287E+050.0000E+00	0.2287E+05	0.27	1	0	1	0.057712	0.942288	1031.86	0.038582	231643
A8	48	10.2768E+050.0000E+00	10.2768E+050.0000E+00	0.2768E+05	0.27	1	0	1	0.057655	0.942345	1031.87	0.038582	280382
A8	49	10.3350E+050.0000E+00	10.3350E+050.0000E+00	0.3350E+05	0.27	1	0	1	0.057595	0.942405	1031.87	0.038581	339347
A8	50	10.4055E+050.0000E+00	10.4055E+050.0000E+00	0.4055E+05	0.27	1	0	1	0.057532	0.942468	1031.87	0.038581	410790
A8	51	10.4907E+050.0000E+00	10.4907E+050.0000E+00	0.4907E+05	0.27	1	0	1	0.057466	0.942534	1031.88	0.03858	497128
A8	52	10.5937E+050.0000E+00	10.5937E+050.0000E+00	0.5937E+05	0.27	1	0	1	0.057397	0.942603	1031.88	0.038579	601506
A8	53	10.7183E+050.0000E+00	10.7183E+050.0000E+00	0.7183E+05	0.27	1	0	1	0.057325	0.942675	1031.88	0.038579	727800
A8	54	10.8691E+050.0000E+00	10.8691E+050.0000E+00	0.8691E+05	0.27	1	0	1	0.05725	0.94275	1031.89	0.038578	880650
A8	55	10.1051E+060.0000E+00	10.1051E+060.0000E+00	0.1051E+06	0.27	1	0	1	0.057173	0.942827	1031.89	0.038578	1.06505e+06
A8	56	10.1272E+060.0000E+00	10.1272E+060.0000E+00	0.1272E+06	0.27	1	0	1	0.057096	0.942904	1031.89	0.038577	1.28908e+06
A8	57	10.1539E+060.0000E+00	10.1539E+060.0000E+00	0.1539E+06	0.27	1	0	1	0.057017	0.942983	1031.9	0.038577	1.55981e+06
A8	58	10.1861E+060.0000E+00	10.1861E+060.0000E+00	0.1861E+06	0.27	1	0	1	0.056939	0.943061	1031.9	0.038577	1.88632e+06
A8	59	10.2251E+060.0000E+00	10.2251E+060.0000E+00	0.2251E+06	0.27	1	0	1	0.056862	0.943138	1031.9	0.038577	2.28182e+06
A8	60	10.2723E+060.0000E+00	10.2723E+060.0000E+00	0.2723E+06	0.27	1	0	1	0.056789	0.943211	1031.91	0.038577	2.76052e+06
A8	61	10.3293E+060.0000E+00	10.3293E+060.0000E+00	0.3293E+06	0.27	1	0	1	0.056721	0.943279	1031.91	0.038577	3.33861e+06
A8	62	10.3983E+060.0000E+00	10.3983E+060.0000E+00	0.3983E+06	0.27	1	0	1	0.056659	0.943341	1031.91	0.038577	4.03843e+06
A8	63	10.4817E+060.0000E+00	10.4817E+060.0000E+00	0.4817E+06	0.27	1	0	1	0.056605	0.943395	1031.92	0.038578	4.8845e+06
A8	64	10.5826E+060.0000E+00	10.5826E+060.0000E+00	0.5826E+06	0.27	1	0	1	0.056558	0.943442	1031.92	0.038578	5.90793e+06
A8	65	10.7046E+060.0000E+00	10.7046E+060.0000E+00	0.7046E+06	0.27	1	0	1	0.05652	0.94348	1031.92	0.038579	7.14556e+06
A8	66	10.8521E+060.0000E+00	10.8521E+060.0000E+00	0.8521E+06	0.27	1	0	1	0.05649	0.94351	1031.93	0.03858	8.64198e+06
A8	67	10.1030E+070.0000E+00	10.1030E+070.0000E+00	0.1030E+07	0.27	1	0	1	0.056466	0.943534	1031.93	0.038582	1.0447e+07
A8	68	10.1246E+070.0000E+00	10.1246E+070.0000E+00	0.1246E+07	0.27	1	0	1	0.056443	0.943557	1031.93	0.038583	1.26385e+07
A8	69	10.1507E+070.0000E+00	10.1507E+070.0000E+00	0.1507E+07	0.27	1	0	1	0.056417	0.943583	1031.94	0.038585	1.52873e+07
A8	70	10.1822E+070.0000E+00	10.1822E+070.0000E+00	0.1822E+07	0.27	1	0	1	0.056322	0.943678	1031.94	0.038588	1.8486e+07
A8	71	10.2204E+070.0000E+00	10.2204E+070.0000E+00	0.2204E+07	0.27	1	0	1	0.055489	0.944511	1031.95	0.03859	2.23829e+07
A8	72	10.2665E+070.0000E+00	10.2665E+070.0000E+00	0.2665E+07	0.27	1	0	1	0.055178	0.944822	1031.95	0.038593	2.70756e+07
A8	73	10.3222E+070.0000E+00	10.3222E+070.0000E+00	0.3222E+07	0.27	1	0	1	0.054977	0.945023	1031.95	0.038596	3.27441e+07
A8	74	10.3896E+070.0000E+00	10.3896E+070.0000E+00	0.3896E+07	0.27	1	0	1	0.054296	0.945704	1031.95	0.038598	3.96243e+07
A8	75	10.4711E+070.0000E+00	10.4711E+070.0000E+00	0.4711E+07	0.27	1	0	1	0.045518	0.954482	1031.96	0.038601	4.83622e+07
A8	76	10.5697E+070.0000E+00	10.5697E+070.0000E+00	0.5697E+07	0.27	1	0	1	0	1	1029.65	0.026568	4.20783e+07
A8	77	10.6889E+070.0000E+00	10.6889E+070.0000E+00	0.6889E+07	0.27	1	0	1	0	1	1026.85	0.011888	2.27057e+07
A8	78	10.8330E+070.0000E+00	10.8330E+070.0000E+00	0.8330E+07	0.27	1	0	1	0	1	1025.11	0.0027471	6.33364e+06
A8	79	10.1007E+080.0000E+00	10.1007E+080.0000E+00	0.1007E+08	0.27	1	0	1	0	1	1024.67	0.00039652	1.10469e+06
A8	80	10.1218E+080.0000E+00	10.1218E+080.0000E+00	0.1218E+08	0.27	1	0	1	0	1	1024.61	5.8366e-05	196666
A8	81	10.1473E+080.0000E+00	10.1473E+080.0000E+00	0.1473E+08	0.27	1	0	1	0	1	1024.6	4.8537e-06	19778.5
A8	82	10.1781E+080.0000E+00	10.1781E+080.0000E+00	0.1781E+08	0.27	1	0	1	0	1	1024.6	2.8724e-07	1415.23
A8	83	10.2153E+080.0000E+00	10.2153E+080.0000E+00	0.2153E+08	0.27	1	0	1	0	1	1024.6	1.2639e-08	75.2792
A8	84	10.2603E+080.0000E+00	10.2603E+080.0000E+00	0.2603E+08	0.27	1	0	1	0	1	1024.6	4.1127e-10	2.96155
A8	85	10.3148E+080.0000E+00	10.3148E+080.0000E+00	0.3148E+08	0.27	1	0	1	0	1	1024.6	1.114e-11	0.0970148
A8	86	10.3806E+080.0000E+00	10.3806E+080.0000E+00	0.3806E+08	0.27	1	0	1	0	1	1024.6	2.4009e-13	0.00252791
A8	87	10.4602E+080.0000E+00	10.4602E+080.0000E+00	0.4602E+08	0.27	1	0	1	0	1	1024.6	4.1328e-15	5.26149e-05
A8	88	10.5565E+080.0000E+00	10.5565E+080.0000E+00	0.5565E+08	0.27	1	0	1	0	1	1024.6	5.7207e-17	8.80709e-07
A8	89	10.6728E+080.0000E+00	10.6728E+080.0000E+00	0.6728E+08	0.27	1	0	1	0	1	1024.6	6.4099e-19	1.19304e-08
A8	90	10.8136E+080.0000E+00	10.8136E+080.0000E+00	0.8136E+08	0.27	1	0	1	0	1	1024.6	5.8403e-21	1.31451e-10
A8	91	10.9837E+080.0000E+00	10.9837E+080.0000E+00	0.9837E+08	0.27	1	0	1	0	1	1024.6	4.35e-23	1.18378e-12
A8	92	10.1189E+090.0000E+00	10.1189E+090.0000E+00	0.1189E+09	0.27	1	0	1	0	1	1024.6	2.6613e-25	8.75374e-15
A8	93	10.1438E+090.0000E+00	10.1438E+090.0000E+00	0.1438E+09	0.27	1	0	1	0	1	1024.6	1.3419e-27	5.33823e-17
A8	94	10.1739E+090.0000E+00	10.1739E+090.0000E+00	0.1739E+09	0.27	1	0	1	0	1	1024.6	5.5939e-30	2.69112e-19
A8	95	10.2103E+090.0000E+00	10.2103E+090.0000E+00	0.2103E+09	0.27	1	0	1	0	1	1024.6	1.932e-32	1.124e-21
A8	96	10.2542E+090.0000E+00	10.2542E+090.0000E+00	0.2542E+09	0.27	1	0	1	0	1	1024.6	5.5341e-35	3.89171e-24
A8	97	10.3074E+090.0000E+00	10.3074E+090.0000E+00	0.3074E+09	0.27	1	0	1	0	1	1024.6	1.3124e-37	1.11606e-26
A8	98	10.3717E+090.0000E+00	10.3717E+090.0000E+00	0.3717E+09	0.27	1	0	1	0	1	1024.6	2.5667e-40	2.63928e-29
A8	99	10.4494E+090.0000E+00	10.4494E+090.0000E+00	0.4494E+09	0.27	1	0	1	0	1	1024.6	4.1085e-43	5.10781e-32
A81	0	10.5434E+090.0000E+00	10.5434E+090.0000E+00	0.5434E+09	0.27	1	0	1	0	1	1024.6	5.3229e-76	8.00177e-65
A9	1	10.1767E+000.0000E+00	10.1767E+000.0000E+00	0.1767E+00	0.27	1	0.023203	0.976797	0.05582	0.94418	1190.6	0.014364	0.75249
A9	2	10.6023E+000.0000E+00	10.6023E+000.0000E+00	0.6023E+00	0.27	1	0.016345	0.983655	0.056213	0.943787	1190.6	0.014364	2.58187
A9	3	10.1156E+010.0000E+00	10.1156E+010.0000E+00	0.1156E+01	0.27	1	0	1	0.05715	0.94285	1184.26	0.014835	5.1701
A9	4	10.1867E+010.0000E+00	10.1867E+010.0000E+00	0.1867E+01	0.27	1	0	1	0.057154	0.942846	1174.67	0.0156	8.70942
A9	5	10.2774E+010.0000E+00	10.2774E+010.0000E+00	0.2774E+01	0.27	1	0	1	0.05716	0.94284	1166.11	0.016339	13.4547
A9	6	10.3922E+010.0000E+00	10.3922E+010.0000E+00	0.3922E+01	0.27	1	0	1	0.057168	0.942832	1157.58	0.01713	19.7977
A9	7	10.5367E+010.0000E+00	10.5367E+010.0000E+00	0.5367E+01	0.27	1	0	1	0.057179	0.942821	1149.22	0.017964	28.2053
A9	8	10.7177E+010.0000E+00	10.7177E+010.0000E+00	0.7177E+01	0.27	1	0	1	0.057191	0.942809	1141.51	0.018787	39.1803
A9	9	10.9433E+010.0000E+00	10.9433E+010.0000E+00	0.9433E+01	0.27	1	0	1	0.057204	0.942796	1134.78	0.019551	53.2736
A9	10	10.1224E+020.0000E+00	10.1224E+020.0000E+00	0.1224E+02	0.27	1	0	1	0.057216	0.942784	1128.99	0.020243	71.2069
A9	11	10.1571E+020.0000E+00	10.1571E+020.0000E+00	0.1571E+02	0.27	1	0	1	0.057228	0.942772	1123.91	0.020877	93.831
A9	12	10.2000E+020.0000E+00	10.2000E+020.0000E+00	0.2000E+02	0.27	1	0	1	0.057239	0.942761	1119.34	0.021472	122.357
A9	13	10.2528E+020.0000E+00	10.2528E+020.0000E+00	0.2528E+02	0.27	1	0	1	0.057247	0.942753	1115.14	0.022039	158.147
A9	14	10.3178E+020.0000E+00	10.3178E+020.0000E+00	0.3178E+02	0.27	1	0	1	0.057252	0.942748	1111.23	0.022586	203.028
A9	15	10.3976E+020.0000E+00	10.3976E+020.0000E+00	0.3976E+02	0.27	1	0	1	0.057255	0.942745	1107.53	0.023119	259.137
A9	16	10.4955E+020.0000E+00	10.4955E+020.0000E+00	0.4955E+02	0.27	1	0	1	0.057255	0.942745	1104	0.023644	329.224
A9	17	10.6152E+020.0000E+00	10.6152E+020.0000E+00	0.6152E+02	0.27	1	0	1	0.057253	0.942747	1100.6	0.024163	416.443
A9	18	10.7616E+020.0000E+00	10.7616E+020.0000E+00	0.7616E+02	0.27	1	0	1	0.057248	0.942752	1097.3	0.02468	524.999
A9	19	10.9404E+020.0000E+00	10.9404E+020.0000E+00	0.9404E+02	0.27	1	0	1	0.057242	0.942758	1094.08	0.0252	659.973
A9	20	10.1159E+030.0000E+00	10.1159E+030.0000E+00	0.1159E+03	0.27	1	0	1	0.057234	0.942766	1090.92	0.025723	827.877
A9	21	10.1424E+030.0000E+00	10.1424E+030.0000E+00	0.1424E+03	0.27	1	0	1	0.057224	0.942776	1087.81	0.026252	1035.14
A9	22	10.1748E+030.0000E+00	10.1748E+030.0000E+00	0.1748E+03	0.27	1	0	1	0.057211	0.942789	1084.74	0.026788	1292.96
A9	23	10.2142E+030.0000E+00	10.2142E+030.0000E+00	0.2142E+03	0.27	1	0	1	0.057195	0.942805	1081.71	0.02733	1611.96
A9	24	10.2622E+030.0000E+00	10.2622E+030.0000E+00	0.2622E+03	0.27	1	0	1	0.057174	0.942826	1078.74	0.027874	2006.98
A9	25	10.3204E+030.0000E+00	10.3204E+030.0000E+00	0.3204E+03	0.27	1	0	1	0.057148	0.942852	1075.86	0.028414	2493.38
A9	26	10.3912E+030.0000E+00	10.3912E+030.0000E+00	0.3912E+03	0.27	1	0	1	0.057117	0.942883	1073.1	0.028946	3093.49
A9	27	10.4772E+030.0000E+00	10.4772E+030.0000E+00	0.4772E+03	0.27	1	0	1	0.057083	0.942917	1070.47	0.029463	3831.68
A9	28	10.5816E+030.0000E+00	10.5816E+030.0000E+00	0.5816E+03	0.27	1	0	1	0.057047	0.942953	1067.95	0.029967	4738.84
A9	29	10.7082E+030.0000E+00	10.7082E+030.0000E+00	0.7082E+03	0.27	1	0	1	0.057012	0.942988	1065.52	0.030466	5853.33
A9	30	10.8619E+030.0000E+00	10.8619E+030.0000E+00	0.8619E+03	0.27	1	0	1	0.056977	0.943023	1063.11	0.030969	7225.17
A9	31	10.1048E+040.0000E+00	10.1048E+040.0000E+00	0.1048E+04	0.27	1	0	1	0.05694	0.94306	1060.7	0.031483	8911.14
A9	32	10.1274E+040.0000E+00	10.1274E+040.0000E+00	0.1274E+04	0.27	1	0	1	0.056901	0.943099	1058.25	0.032017	10991.6
A9	33	10.1548E+040.0000E+00	10.1548E+040.0000E+00	0.1548E+04	0.27	1	0	1	0.056857	0.943143	1055.71	0.03258	13558.4
A9	34	10.1880E+040.0000E+00	10.1880E+040.0000E+00	0.1880E+04	0.27	1	0	1	0.056808	0.943192	1053.06	0.033181	16728.8
A9	35	10.2282E+040.0000E+00	10.2282E+040.0000E+00	0.2282E+04	0.27	1	0	1	0.056754	0.943246	1050.29	0.033824	20646.1
A9	36	10.2768E+040.0000E+00	10.2768E+040.0000E+00	0.2768E+04	0.27	1	0	1	0.056699	0.943301	1047.39	0.034512	25483.5
A9	37	10.3358E+040.0000E+00	10.3358E+040.0000E+00	0.3358E+04	0.27	1	0	1	0.056647	0.943353	1044.36	0.035252	31488.6
A9	38	10.4072E+040.0000E+00	10.4072E+040.0000E+00	0.4072E+04	0.27	1	0	1	0.056599	0.943401	1041.27	0.036022	38904.4
A9	39	10.4937E+040.0000E+00	10.4937E+040.0000E+00	0.4937E+04	0.27	1	0	1	0.056559	0.943441	1038.66	0.03669	47925.1
A9	40	10.5983E+040.0000E+00	10.5983E+040.0000E+00	0.5983E+04	0.27	1	0	1	0.056524	0.943476	1036.6	0.037226	58812.7
A9	41	10.7250E+040.0000E+00	10.7250E+040.0000E+00	0.7250E+04	0.27	1	0	1	0.056493	0.943507	1034.7	0.037729	72100.2
A9	42	10.8784E+040.0000E+00	10.8784E+040.0000E+00	0.8784E+04	0.27	1	0	1	0.056462	0.943538	1033.22	0.038126	88151.5
A9	43	10.1064E+050.0000E+00	10.1064E+050.0000E+00	0.1064E+05	0.27	1	0	1	0.056429	0.943571	1032.29	0.038378	107390
A9	44	10.1289E+050.0000E+00	10.1289E+050.0000E+00	0.1289E+05	0.27	1	0	1	0.056391	0.943609	1031.81	0.038512	130498
A9	45	10.1560E+050.0000E+00	10.1560E+050.0000E+00	0.1560E+05	0.27	1	0	1	0.056348	0.943652	1031.64	0.038556	158096
A9	46	10.1889E+050.0000E+00	10.1889E+050.0000E+00	0.1889E+05	0.27	1	0	1	0.056299	0.943701	1031.61	0.038566	191492
A9	47	10.2287E+050.0000E+00	10.2287E+050.0000E+00	0.2287E+05	0.27	1	0	1	0.056247	0.943753	1031.6	0.038567	231854
A9	48	10.2768E+050.0000E+00	10.2768E+050.0000E+00	0.2768E+05	0.27	1	0	1	0.056193	0.943807	1031.61	0.038566	280629
A9	49	10.3350E+050.0000E+00	10.3350E+050.0000E+00	0.3350E+05	0.27	1	0	1	0.056138	0.943862	1031.61	0.038566	339654
A9	50	10.4055E+050.0000E+00	10.4055E+050.0000E+00	0.4055E+05	0.27	1	0	1	0.056084	0.943916	1031.61	0.038565	411147
A9	51	10.4907E+050.0000E+00	10.4907E+050.0000E+00	0.4907E+05	0.27	1	0	1	0.056028	0.943972	1031.61	0.038565	497563
A9	52	10.5937E+050.0000E+00	10.5937E+050.0000E+00	0.5937E+05	0.27	1	0	1	0.055972	0.944028	1031.62	0.038565	602045
A9	53	10.7183E+050.0000E+00	10.7183E+050.0000E+00	0.7183E+05	0.27	1	0	1	0.055917	0.944083	1031.62	0.038564	728420
A9	54	10.8691E+050.0000E+00	10.8691E+050.0000E+00	0.8691E+05	0.27	1	0	1	0.055862	0.944138	1031.62	0.038564	881395
A9	55	10.1051E+060.0000E+00	10.1051E+060.0000E+00	0.1051E+06	0.27	1	0	1	0.055808	0.944192	1031.63	0.038564	1.06594e+06
A9	56	10.1272E+060.0000E+00	10.1272E+060.0000E+00	0.1272E+06	0.27	1	0	1	0.055756	0.944244	1031.63	0.038563	1.29012e+06
A9	57	10.1539E+060.0000E+00	10.1539E+060.0000E+00	0.1539E+06	0.27	1	0	1	0.055705	0.944295	1031.63	0.038563	1.56101e+06
A9	58	10.1861E+060.0000E+00	10.1861E+060.0000E+00	0.1861E+06	0.27	1	0	1	0.055656	0.944344	1031.63	0.038563	1.88771e+06
A9	59	10.2251E+060.0000E+00	10.2251E+060.0000E+00	0.2251E+06	0.27	1	0	1	0.055609	0.944391	1031.64	0.038563	2.28344e+06
A9	60	10.2723E+060.0000E+00	10.2723E+060.0000E+00	0.2723E+06	0.27	1	0	1	0.055566	0.944434	1031.64	0.038564	2.76244e+06
A9	61	10.3293E+060.0000E+00	10.3293E+060.0000E+00	0.3293E+06	0.27	1	0	1	0.055528	0.944472	1031.64	0.038564	3.34083e+06
A9	62	10.3983E+060.0000E+00	10.3983E+060.0000E+00	0.3983E+06	0.27	1	0	1	0.055496	0.944504	1031.65	0.038564	4.04103e+06
A9	63	10.4817E+060.0000E+00	10.4817E+060.0000E+00	0.4817E+06	0.27	1	0	1	0.055468	0.944532	1031.65	0.038565	4.88746e+06
A9	64	10.5826E+060.0000E+00	10.5826E+060.0000E+00	0.5826E+06	0.27	1	0	1	0.055445	0.944555	1031.65	0.038565	5.91136e+06
A9	65	10.7046E+060.0000E+00	10.7046E+060.0000E+00	0.7046E+06	0.27	1	0	1	0.055427	0.944573	1031.65	0.038566	7.14955e+06
A9	66	10.8521E+060.0000E+00	10.8521E+060.0000E+00	0.8521E+06	0.27	1	0	1	0.055413	0.944587	1031.66	0.038568	8.64689e+06
A9	67	10.1030E+070.0000E+00	10.1030E+070.0000E+00	0.1030E+07	0.27	1	0	1	0.055401	0.944599	1031.66	0.038569	1.04526e+07
A9	68	10.1246E+070.0000E+00	10.1246E+070.0000E+00	0.1246E+07	0.27	1	0	1	0.055389	0.944611	1031.66	0.038571	1.26454e+07
A9	69	10.1507E+070.0000E+00	10.1507E+070.0000E+00	0.1507E+07	0.27	1	0	1	0.055372	0.944628	1031.67	0.038573	1.52954e+07
A9	70	10.1822E+070.0000E+00	10.1822E+070.0000E+00	0.1822E+07	0.27	1	0	1	0.055287	0.944713	1031.67	0.038576	1.84957e+07
A9	71	10.2204E+070.0000E+00	10.2204E+070.0000E+00	0.2204E+07	0.27	1	0	1	0.054114	0.945886	1031.67	0.038579	2.2403e+07
A9	72	10.2665E+070.0000E+00	10.2665E+070.0000E+00	0.2665E+07	0.27	1	0	1	0.052959	0.947041	1031.68	0.038581	2.71237e+07
A9	73	10.3222E+070.0000E+00	10.3222E+070.0000E+00	0.3222E+07	0.27	1	0	1	0.05295	0.94705	1031.68	0.038584	3.27955e+07
A9	74	10.3896E+070.0000E+00	10.3896E+070.0000E+00	0.3896E+07	0.27	1	0	1	0.026409	0.973591	1031.68	0.038586	4.07694e+07
A9	75	10.4711E+070.0000E+00	10.4711E+070.0000E+00	0.4711E+07	0.27	1	0	1	0	1	1028.44	0.021644	2.83135e+07
A9	76	10.5697E+070.0000E+00	10.5697E+070.0000E+00	0.5697E+07	0.27	1	0	1	0	1	1026.69	0.012447	1.96569e+07
A9	77	10.6889E+070.0000E+00	10.6889E+070.0000E+00	0.6889E+07	0.27	1	0	1	0	1	1025.27	0.0049597	9.45831e+06
A9	78	10.8330E+070.0000E+00	10.8330E+070.0000E+00	0.8330E+07	0.27	1	0	1	0	1	1024.55	0.0011478	2.64489e+06
A9	79	10.1007E+080.0000E+00	10.1007E+080.0000E+00	0.1007E+08	0.27	1	0	1	0	1	1024.37	0.00019363	539290
A9	80	10.1218E+080.0000E+00	10.1218E+080.0000E+00	0.1218E+08	0.27	1	0	1	0	1	1024.34	2.9185e-05	98313.9
A9	81	10.1473E+080.0000E+00	10.1473E+080.0000E+00	0.1473E+08	0.27	1	0	1	0	1	1024.33	2.6363e-06	10739.9
A9	82	10.1781E+080.0000E+00	10.1781E+080.0000E+00	0.1781E+08	0.27	1	0	1	0	1	1024.33	1.6455e-07	810.523
A9	83	10.2153E+080.0000E+00	10.2153E+080.0000E+00	0.2153E+08	0.27	1	0	1	0	1	1024.33	7.5549e-09	44.9859
A9	84	10.2603E+080.0000E+00	10.2603E+080.0000E+00	0.2603E+08	0.27	1	0	1	0	1	1024.34	2.5839e-10	1.86019
A9	85	10.3148E+080.0000E+00	10.3148E+080.0000E+00	0.3148E+08	0.27	1	0	1	0	1	1024.34	7.1685e-12	0.0624124
A9	86	10.3806E+080.0000E+00	10.3806E+080.0000E+00	0.3806E+08	0.27	1	0	1	0	1	1024.34	1.5782e-13	0.00166126
A9	87	10.4602E+080.0000E+00	10.4602E+080.0000E+00	0.4602E+08	0.27	1	0	1	0	1	1024.34	2.7716e-15	3.52765e-05
A9	88	10.5565E+080.0000E+00	10.5565E+080.0000E+00	0.5565E+08	0.27	1	0	1	0	1	1024.34	3.9096e-17	6.01735e-07
A9	89	10.6728E+080.0000E+00	10.6728E+080.0000E+00	0.6728E+08	0.27	1	0	1	0	1	1024.34	4.4594e-19	8.29794e-09
A9	90	10.8136E+080.0000E+00	10.8136E+080.0000E+00	0.8136E+08	0.27	1	0	1	0	1	1024.34	4.1323e-21	9.29845e-11
A9	91	10.9837E+080.0000E+00	10.9837E+080.0000E+00	0.9837E+08	0.27	1	0	1	0	1	1024.34	3.1274e-23	8.50852e-13
A9	92	10.1189E+090.0000E+00	10.1189E+090.0000E+00	0.1189E+09	0.27	1	0	1	0	1	1024.34	1.9427e-25	6.38845e-15
A9	93	10.1438E+090.0000E+00	10.1438E+090.0000E+00	0.1438E+09	0.27	1	0	1	0	1	1024.34	9.938e-28	3.95244e-17
A9	94	10.1739E+090.0000E+00	10.1739E+090.0000E+00	0.1739E+09	0.27	1	0	1	0	1	1024.34	4.2005e-30	2.02027e-19
A9	95	10.2103E+090.0000E+00	10.2103E+090.0000E+00	0.2103E+09	0.27	1	0	1	0	1	1024.34	1.47e-32	8.54997e-22
A9	96	10.2542E+090.0000E+00	10.2542E+090.0000E+00	0.2542E+09	0.27	1	0	1	0	1	1024.34	4.264e-35	2.99779e-24
A9	97	10.3074E+090.0000E+00	10.3074E+090.0000E+00	0.3074E+09	0.27	1	0	1	0	1	1024.34	1.0235e-37	8.70161e-27
A9	98	10.3717E+090.0000E+00	10.3717E+090.0000E+00	0.3717E+09	0.27	1	0	1	0	1	1024.34	2.0248e-40	2.08153e-29
A9	99	10.4494E+090.0000E+00	10.4494E+090.0000E+00	0.4494E+09	0.27	1	0	1	0	1	1024.34	3.2774e-43	4.07353e-32
A91	0	10.5434E+090.0000E+00	10.5434E+090.0000E+00	0.5434E+09	0.27	1	0	1	0	1	1024.34	4.2919e-76	6.45026e-65
AA	1	10.1767E+000.1767E-01	10.1767E+000.1767E-01	0.1767E+00	0.27	1	0.022981	0.977019	0.054251	0.945749	1190.44	0.014373	0.754283
AA	2	10.6023E+000.6023E-01	10.6023E+000.6023E-01	0.6023E+00	0.27	1	0.016064	0.983936	0.05465	0.94535	1190.44	0.014373	2.58816
AA	3	10.1156E+010.1156E+00	10.1156E+010.1156E+00	0.1156E+01	0.27	1	0.0051197	0.99488	0.055292	0.944708	1190.44	0.014373	5.01932
AA	4	10.1867E+010.1867E+00	10.1867E+010.1867E+00	0.1867E+01	0.27	1	0	1	0.055585	0.944415	1182.71	0.014949	8.41708
AA	5	10.2774E+010.2774E+00	10.2774E+010.2774E+00	0.2774E+01	0.27	1	0	1	0.055616	0.944384	1175.82	0.015497	12.8886
AA	6	10.3922E+010.3922E+00	10.3922E+010.3922E+00	0.3922E+01	0.27	1	0	1	0.055665	0.944335	1169.24	0.016052	18.7685
AA	7	10.5367E+010.5367E+00	10.5367E+010.5367E+00	0.5367E+01	0.27	1	0	1	0.055724	0.944276	1162.83	0.016624	26.4512
AA	8	10.7177E+010.7177E+00	10.7177E+010.7177E+00	0.7177E+01	0.27	1	0	1	0.055785	0.944215	1156.66	0.017205	36.4115
AA	9	10.9433E+010.9433E+00	10.9433E+010.9433E+00	0.9433E+01	0.27	1	0	1	0.055839	0.944161	1150.85	0.01778	49.2051
AA	10	10.1224E+020.1224E+01	10.1224E+020.1224E+01	0.1224E+02	0.27	1	0	1	0.055882	0.944118	1145.45	0.018341	65.5497
AA	11	10.1571E+020.1571E+01	10.1571E+020.1571E+01	0.1571E+02	0.27	1	0	1	0.055911	0.944089	1140.46	0.018883	86.239
AA	12	10.2000E+020.2000E+01	10.2000E+020.2000E+01	0.2000E+02	0.27	1	0	1	0.055928	0.944072	1135.82	0.019407	112.374
AA	13	10.2528E+020.2528E+01	10.2528E+020.2528E+01	0.2528E+02	0.27	1	0	1	0.055936	0.944064	1131.49	0.019915	145.202
AA	14	10.3178E+020.3178E+01	10.3178E+020.3178E+01	0.3178E+02	0.27	1	0	1	0.055935	0.944065	1127.43	0.020409	186.394
AA	15	10.3976E+020.3976E+01	10.3976E+020.3976E+01	0.3976E+02	0.27	1	0	1	0.055928	0.944072	1123.58	0.020893	237.914
AA	16	10.4955E+020.4955E+01	10.4955E+020.4955E+01	0.4955E+02	0.27	1	0	1	0.055916	0.944084	1119.91	0.021368	302.249
AA	17	10.6152E+020.6152E+01	10.6152E+020.6152E+01	0.6152E+02	0.27	1	0	1	0.055902	0.944098	1116.41	0.021836	382.291
AA	18	10.7616E+020.7616E+01	10.7616E+020.7616E+01	0.7616E+02	0.27	1	0	1	0.055885	0.944115	1113.02	0.022301	481.884
AA	19	10.9404E+020.9404E+01	10.9404E+020.9404E+01	0.9404E+02	0.27	1	0	1	0.055868	0.944132	1109.75	0.022764	605.596
AA	20	10.1159E+030.1159E+02	10.1159E+030.1159E+02	0.1159E+03	0.27	1	0	1	0.055849	0.944151	1106.56	0.023226	759.343
AA	21	10.1424E+030.1424E+02	10.1424E+030.1424E+02	0.1424E+03	0.27	1	0	1	0.055828	0.944172	1103.44	0.023691	948.98
AA	22	10.1748E+030.1748E+02	10.1748E+030.1748E+02	0.1748E+03	0.27	1	0	1	0.055804	0.944196	1100.38	0.024158	1184.6
AA	23	10.2142E+030.2142E+02	10.2142E+030.2142E+02	0.2142E+03	0.27	1	0	1	0.055775	0.944225	1097.37	0.02463	1475.97
AA	24	10.2622E+030.2622E+02	10.2622E+030.2622E+02	0.2622E+03	0.27	1	0	1	0.055738	0.944262	1094.4	0.025107	1836.79
AA	25	10.3204E+030.3204E+02	10.3204E+030.3204E+02	0.3204E+03	0.27	1	0	1	0.055693	0.944307	1091.48	0.025587	2281.42
AA	26	10.3912E+030.3912E+02	10.3912E+030.3912E+02	0.3912E+03	0.27	1	0	1	0.055638	0.944362	1088.61	0.026071	2830.94
AA	27	10.4772E+030.4772E+02	10.4772E+030.4772E+02	0.4772E+03	0.27	1	0	1	0.055576	0.944424	1085.8	0.026556	3508.68
AA	28	10.5816E+030.5816E+02	10.5816E+030.5816E+02	0.5816E+03	0.27	1	0	1	0.055512	0.944488	1083.04	0.027042	4343.78
AA	29	10.7082E+030.7082E+02	10.7082E+030.7082E+02	0.7082E+03	0.27	1	0	1	0.05545	0.94455	1080.34	0.027529	5371.5
AA	30	10.8619E+030.8619E+02	10.8619E+030.8619E+02	0.8619E+03	0.27	1	0	1	0.055392	0.944608	1077.7	0.028017	6637.31
AA	31	10.1048E+040.1048E+03	10.1048E+040.1048E+03	0.1048E+04	0.27	1	0	1	0.055339	0.944661	1075.09	0.028509	8192.71
AA	32	10.1274E+040.1274E+03	10.1274E+040.1274E+03	0.1274E+04	0.27	1	0	1	0.055291	0.944709	1072.49	0.02901	10110.5
AA	33	10.1548E+040.1548E+03	10.1548E+040.1548E+03	0.1548E+04	0.27	1	0	1	0.055246	0.944754	1069.84	0.029532	12475.7
AA	34	10.1880E+040.1880E+03	10.1880E+040.1880E+03	0.1880E+04	0.27	1	0	1	0.055205	0.944795	1067.05	0.030094	15400.1
AA	35	10.2282E+040.2282E+03	10.2282E+040.2282E+03	0.2282E+04	0.27	1	0	1	0.055166	0.944834	1063.96	0.030731	19034.3
AA	36	10.2768E+040.2768E+03	10.2768E+040.2768E+03	0.2768E+04	0.27	1	0	1	0.055128	0.944872	1060.39	0.031489	23579.1
AA	37	10.3358E+040.3358E+03	10.3358E+040.3358E+03	0.3358E+04	0.27	1	0	1	0.055089	0.944911	1056.09	0.032429	29340.7
AA	38	10.4072E+040.4072E+03	10.4072E+040.4072E+03	0.4072E+04	0.27	1	0	1	0.055044	0.944956	1050.96	0.033598	36684.5
AA	39	10.4937E+040.4937E+03	10.4937E+040.4937E+03	0.4937E+04	0.27	1	0	1	0.054985	0.945015	1045.12	0.034991	46066.8
AA	40	10.5983E+040.5983E+03	10.5983E+040.5983E+03	0.5983E+04	0.27	1	0	1	0.054914	0.945086	1039.38	0.036426	57801.6
AA	41	10.7250E+040.7250E+03	10.7250E+040.7250E+03	0.7250E+04	0.27	1	0	1	0.054849	0.945151	1034.99	0.037569	71939.7
AA	42	10.8784E+040.8784E+03	10.8784E+040.8784E+03	0.8784E+04	0.27	1	0	1	0.054804	0.945196	1032.52	0.038232	88491.9
AA	43	10.1064E+050.1064E+04	10.1064E+050.1064E+04	0.1064E+05	0.27	1	0	1	0.054767	0.945233	1031.58	0.038488	107813
AA	44	10.1289E+050.1289E+04	10.1289E+050.1289E+04	0.1289E+05	0.27	1	0	1	0.054729	0.945271	1031.37	0.038547	130791
AA	45	10.1560E+050.1560E+04	10.1560E+050.1560E+04	0.1560E+05	0.27	1	0	1	0.054687	0.945313	1031.34	0.038553	158316
AA	46	10.1889E+050.1889E+04	10.1889E+050.1889E+04	0.1889E+05	0.27	1	0	1	0.054643	0.945357	1031.35	0.038553	191715
AA	47	10.2287E+050.2287E+04	10.2287E+050.2287E+04	0.2287E+05	0.27	1	0	1	0.054598	0.945402	1031.35	0.038552	232113
AA	48	10.2768E+050.2768E+04	10.2768E+050.2768E+04	0.2768E+05	0.27	1	0	1	0.054555	0.945445	1031.35	0.038552	280944
AA	49	10.3350E+050.3350E+04	10.3350E+050.3350E+04	0.3350E+05	0.27	1	0	1	0.054513	0.945487	1031.35	0.038552	340030
AA	50	10.4055E+050.4055E+04	10.4055E+050.4055E+04	0.4055E+05	0.27	1	0	1	0.054472	0.945528	1031.35	0.038551	411596
AA	51	10.4907E+050.4907E+04	10.4907E+050.4907E+04	0.4907E+05	0.27	1	0	1	0.054433	0.945567	1031.36	0.038551	498102
AA	52	10.5937E+050.5937E+04	10.5937E+050.5937E+04	0.5937E+05	0.27	1	0	1	0.054395	0.945605	1031.36	0.038551	602680
AA	53	10.7183E+050.7183E+04	10.7183E+050.7183E+04	0.7183E+05	0.27	1	0	1	0.054359	0.945641	1031.36	0.038551	729192
AA	54	10.8691E+050.8691E+04	10.8691E+050.8691E+04	0.8691E+05	0.27	1	0	1	0.054325	0.945675	1031.36	0.03855	882287
AA	55	10.1051E+060.1051E+05	10.1051E+060.1051E+05	0.1051E+06	0.27	1	0	1	0.054292	0.945708	1031.36	0.03855	1.06698e+06
AA	56	10.1272E+060.1272E+05	10.1272E+060.1272E+05	0.1272E+06	0.27	1	0	1	0.05426	0.94574	1031.37	0.03855	1.2914e+06
AA	57	10.1539E+060.1539E+05	10.1539E+060.1539E+05	0.1539E+06	0.27	1	0	1	0.054229	0.945771	1031.37	0.03855	1.56253e+06
AA	58	10.1861E+060.1861E+05	10.1861E+060.1861E+05	0.1861E+06	0.27	1	0	1	0.054198	0.945802	1031.37	0.038551	1.88956e+06
AA	59	10.2251E+060.2251E+05	10.2251E+060.2251E+05	0.2251E+06	0.27	1	0	1	0.054169	0.945831	1031.37	0.038551	2.28561e+06
AA	60	10.2723E+060.2723E+05	10.2723E+060.2723E+05	0.2723E+06	0.27	1	0	1	0.054143	0.945857	1031.37	0.038551	2.76495e+06
AA	61	10.3293E+060.3293E+05	10.3293E+060.3293E+05	0.3293E+06	0.27	1	0	1	0.05412	0.94588	1031.38	0.038552	3.34393e+06
AA	62	10.3983E+060.3983E+05	10.3983E+060.3983E+05	0.3983E+06	0.27	1	0	1	0.054101	0.945899	1031.38	0.038552	4.04468e+06
AA	63	10.4817E+060.4817E+05	10.4817E+060.4817E+05	0.4817E+06	0.27	1	0	1	0.054086	0.945914	1031.38	0.038553	4.8918e+06
AA	64	10.5826E+060.5826E+05	10.5826E+060.5826E+05	0.5826E+06	0.27	1	0	1	0.054074	0.945926	1031.38	0.038554	5.9167e+06
AA	65	10.7046E+060.7046E+05	10.7046E+060.7046E+05	0.7046E+06	0.27	1	0	1	0.054064	0.945936	1031.38	0.038555	7.15595e+06
AA	66	10.8521E+060.8521E+05	10.8521E+060.8521E+05	0.8521E+06	0.27	1	0	1	0.054058	0.945942	1031.39	0.038556	8.65434e+06
AA	67	10.1030E+070.1030E+06	10.1030E+070.1030E+06	0.1030E+07	0.27	1	0	1	0.054052	0.945948	1031.39	0.038558	1.04618e+07
AA	68	10.1246E+070.1246E+06	10.1246E+070.1246E+06	0.1246E+07	0.27	1	0	1	0.054045	0.945955	1031.39	0.03856	1.26565e+07
AA	69	10.1507E+070.1507E+06	10.1507E+070.1507E+06	0.1507E+07	0.27	1	0	1	0.054035	0.945965	1031.39	0.038562	1.53086e+07
AA	70	10.1822E+070.1822E+06	10.1822E+070.1822E+06	0.1822E+07	0.27	1	0	1	0.053968	0.946032	1031.4	0.038565	1.85114e+07
AA	71	10.2204E+070.2204E+06	10.2204E+070.2204E+06	0.2204E+07	0.27	1	0	1	0.017462	0.982538	1031.4	0.038566	2.32571e+07
AA	72	10.2665E+070.2665E+06	10.2665E+070.2665E+06	0.2665E+07	0.27	1	0	1	0	1	1029.34	0.027802	2.05919e+07
AA	73	10.3222E+070.3222E+06	10.3222E+070.3222E+06	0.3222E+07	0.27	1	0	1	0	1	1028.3	0.022374	2.00149e+07
AA	74	10.3896E+070.3896E+06	10.3896E+070.3896E+06	0.3896E+07	0.27	1	0	1	0	1	1027.48	0.018053	1.95122e+07
AA	75	10.4711E+070.4711E+06	10.4711E+070.4711E+06	0.4711E+07	0.27	1	0	1	0	1	1026.06	0.010576	1.38029e+07
AA	76	10.5697E+070.5697E+06	10.5697E+070.5697E+06	0.5697E+07	0.27	1	0	1	0	1	1025.09	0.0054412	8.57959e+06
AA	77	10.6889E+070.6889E+06	10.6889E+070.6889E+06	0.6889E+07	0.27	1	0	1	0	1	1024.47	0.0021579	4.11198e+06
AA	78	10.8330E+070.8330E+06	10.8330E+070.8330E+06	0.8330E+07	0.27	1	0	1	0	1	1024.17	0.00057322	1.32039e+06
AA	79	10.1007E+080.1007E+07	10.1007E+080.1007E+07	0.1007E+08	0.27	1	0	1	0	1	1024.09	0.00011168	310962
AA	80	10.1218E+080.1218E+07	10.1218E+080.1218E+07	0.1218E+08	0.27	1	0	1	0	1	1024.07	1.7126e-05	57676.2
AA	81	10.1473E+080.1473E+07	10.1473E+080.1473E+07	0.1473E+08	0.27	1	0	1	0	1	1024.07	1.66e-06	6760.9
AA	82	10.1781E+080.1781E+07	10.1781E+080.1781E+07	0.1781E+08	0.27	1	0	1	0	1	1024.07	1.0822e-07	532.923
AA	83	10.2153E+080.2153E+07	10.2153E+080.2153E+07	0.2153E+08	0.27	1	0	1	0	1	1024.07	5.1556e-09	30.6914
AA	84	10.2603E+080.2603E+07	10.2603E+080.2603E+07	0.2603E+08	0.27	1	0	1	0	1	1024.07	1.8357e-10	1.3212
AA	85	10.3148E+080.3148E+07	10.3148E+080.3148E+07	0.3148E+08	0.27	1	0	1	0	1	1024.07	5.1756e-12	0.0450494
AA	86	10.3806E+080.3806E+07	10.3806E+080.3806E+07	0.3806E+08	0.27	1	0	1	0	1	1024.07	1.1552e-13	0.00121568
AA	87	10.4602E+080.4602E+07	10.4602E+080.4602E+07	0.4602E+08	0.27	1	0	1	0	1	1024.07	2.0551e-15	2.61501e-05
AA	88	10.5565E+080.5565E+07	10.5565E+080.5565E+07	0.5565E+08	0.27	1	0	1	0	1	1024.07	2.9342e-17	4.5149e-07
AA	89	10.6728E+080.6728E+07	10.6728E+080.6728E+07	0.6728E+08	0.27	1	0	1	0	1	1024.07	3.3854e-19	6.29781e-09
AA	90	10.8136E+080.8136E+07	10.8136E+080.8136E+07	0.8136E+08	0.27	1	0	1	0	1	1024.07	3.1715e-21	7.13459e-11
AA	91	10.9837E+080.9837E+07	10.9837E+080.9837E+07	0.9837E+08	0.27	1	0	1	0	1	1024.07	2.4255e-23	6.59717e-13
AA	92	10.1189E+090.1189E+08	10.1189E+090.1189E+08	0.1189E+09	0.27	1	0	1	0	1	1024.07	1.5219e-25	5.00336e-15
AA	93	10.1438E+090.1438E+08	10.1438E+090.1438E+08	0.1438E+09	0.27	1	0	1	0	1	1024.07	7.8613e-28	3.1257e-17
AA	94	10.1739E+090.1739E+08	10.1739E+090.1739E+08	0.1739E+09	0.27	1	0	1	0	1	1024.07	3.354e-30	1.61271e-19
AA	95	10.2103E+090.2103E+08	10.2103E+090.2103E+08	0.2103E+09	0.27	1	0	1	0	1	1024.07	1.1845e-32	6.8876e-22
AA	96	10.2542E+090.2542E+08	10.2542E+090.2542E+08	0.2542E+09	0.27	1	0	1	0	1	1024.07	3.4665e-35	2.43646e-24
AA	97	10.3074E+090.3074E+08	10.3074E+090.3074E+08	0.3074E+09	0.27	1	0	1	0	1	1024.07	8.3927e-38	7.13344e-27
AA	98	10.3717E+090.3717E+08	10.3717E+090.3717E+08	0.3717E+09	0.27	1	0	1	0	1	1024.07	1.6745e-40	1.72096e-29
AA	99	10.4494E+090.4494E+08	10.4494E+090.4494E+08	0.4494E+09	0.27	1	0	1	0	1	1024.07	2.7329e-43	3.39586e-32
AA1	0	10.5434E+090.5434E+08	10.5434E+090.5434E+08	0.5434E+09	0.27	1	0	1	0	1	1024.07	3.6081e-76	5.42115e-65
