# Supplementary material for: CO2 geological storage site selection and long-term potential assessment framework based on TOUGH2/ECO2N
Source: PLoS One. 2025 Apr 24;20(4):e0321715. doi: 10.1371/journal.pone.0321715 (PMC12021137; doi:10.1371/journal.pone.0321715)
Supplement: S1 File — (ZIP) [file pone.0321715.s001.zip › suanliang/2/液相/10a.xlsx]

## Sheet: Sheet1
体积				MID提取中间几位（体积）	孔隙度φ		SS	1-SS	SG	1-SG	DL	XCO2aq	溶解	溶解co2量
A1	1	10.1767E+000.1767E-01	10.1767E+000.1767E-01	0.1767E+00	0.27	1	0.023663	0.976337	0.97634	0.02366	0	0.015673	0	3.5566e+09
A1	2	10.6023E+000.6023E-01	10.6023E+000.6023E-01	0.6023E+00	0.27	1	0.016988	0.983012	0.98301	0.01699	0	0.015652	0
A1	3	10.1156E+010.1156E+00	10.1156E+010.1156E+00	0.1156E+01	0.27	1	0.015849	0.984151	0.98415	0.01585	0	0.015641	0
A1	4	10.1867E+010.1867E+00	10.1867E+010.1867E+00	0.1867E+01	0.27	1	0.01537	0.98463	0.98463	0.01537	0	0.015634	0
A1	5	10.2774E+010.2774E+00	10.2774E+010.2774E+00	0.2774E+01	0.27	1	0.015214	0.984786	0.98479	0.01521	0	0.015628	0
A1	6	10.3922E+010.3922E+00	10.3922E+010.3922E+00	0.3922E+01	0.27	1	0.015001	0.984999	0.985	0.015	0	0.015623	0
A1	7	10.5367E+010.5367E+00	10.5367E+010.5367E+00	0.5367E+01	0.27	1	0.014827	0.985173	0.98517	0.01483	0	0.015619	0
A1	8	10.7177E+010.7177E+00	10.7177E+010.7177E+00	0.7177E+01	0.27	1	0.01472	0.98528	0.98528	0.01472	0	0.015615	0
A1	9	10.9433E+010.9433E+00	10.9433E+010.9433E+00	0.9433E+01	0.27	1	0.014616	0.985384	0.98538	0.01462	0	0.015611	0
A1	10	10.1224E+020.1224E+01	10.1224E+020.1224E+01	0.1224E+02	0.27	1	0.014662	0.985338	0.98534	0.01466	0	0.015608	0
A1	11	10.1571E+020.1571E+01	10.1571E+020.1571E+01	0.1571E+02	0.27	1	0.014562	0.985438	0.98544	0.01456	0	0.015605	0
A1	12	10.2000E+020.2000E+01	10.2000E+020.2000E+01	0.2000E+02	0.27	1	0.014494	0.985506	0.98551	0.01449	0	0.015602	0
A1	13	10.2528E+020.2528E+01	10.2528E+020.2528E+01	0.2528E+02	0.27	1	0.01439	0.98561	0.98561	0.01439	0	0.0156	0
A1	14	10.3178E+020.3178E+01	10.3178E+020.3178E+01	0.3178E+02	0.27	1	0.014433	0.985567	0.98557	0.01443	0	0.015597	0
A1	15	10.3976E+020.3976E+01	10.3976E+020.3976E+01	0.3976E+02	0.27	1	0.014482	0.985518	0.98552	0.01448	0	0.015594	0
A1	16	10.4955E+020.4955E+01	10.4955E+020.4955E+01	0.4955E+02	0.27	1	0.01425	0.98575	0.98575	0.01425	0	0.015592	0
A1	17	10.6152E+020.6152E+01	10.6152E+020.6152E+01	0.6152E+02	0.27	1	0.01463	0.98537	0.98537	0.01463	0	0.015589	0
A1	18	10.7616E+020.7616E+01	10.7616E+020.7616E+01	0.7616E+02	0.27	1	0.014281	0.985719	0.98572	0.01428	0	0.015587	0
A1	19	10.9404E+020.9404E+01	10.9404E+020.9404E+01	0.9404E+02	0.27	1	0.014222	0.985778	0.98578	0.01422	0	0.015585	0
A1	20	10.1159E+030.1159E+02	10.1159E+030.1159E+02	0.1159E+03	0.27	1	0.01436	0.98564	0.98564	0.01436	0	0.015582	0
A1	21	10.1424E+030.1424E+02	10.1424E+030.1424E+02	0.1424E+03	0.27	1	0.014448	0.985552	0.98555	0.01445	0	0.01558	0
A1	22	10.1748E+030.1748E+02	10.1748E+030.1748E+02	0.1748E+03	0.27	1	0.014397	0.985603	0.9856	0.0144	0	0.015578	0
A1	23	10.2142E+030.2142E+02	10.2142E+030.2142E+02	0.2142E+03	0.27	1	0.014221	0.985779	0.98578	0.01422	0	0.015576	0
A1	24	10.2622E+030.2622E+02	10.2622E+030.2622E+02	0.2622E+03	0.27	1	0.01438	0.98562	0.98562	0.01438	0	0.015574	0
A1	25	10.3204E+030.3204E+02	10.3204E+030.3204E+02	0.3204E+03	0.27	1	0.01429	0.98571	0.98571	0.01429	0	0.015571	0
A1	26	10.3912E+030.3912E+02	10.3912E+030.3912E+02	0.3912E+03	0.27	1	0.014239	0.985761	0.98576	0.01424	0	0.015569	0
A1	27	10.4772E+030.4772E+02	10.4772E+030.4772E+02	0.4772E+03	0.27	1	0.01441	0.98559	0.98559	0.01441	0	0.015567	0
A1	28	10.5816E+030.5816E+02	10.5816E+030.5816E+02	0.5816E+03	0.27	1	0.014353	0.985647	0.98565	0.01435	0	0.015565	0
A1	29	10.7082E+030.7082E+02	10.7082E+030.7082E+02	0.7082E+03	0.27	1	0.014069	0.985931	0.98593	0.01407	0	0.015563	0
A1	30	10.8619E+030.8619E+02	10.8619E+030.8619E+02	0.8619E+03	0.27	1	0.014533	0.985467	0.98547	0.01453	0	0.015561	0
A1	31	10.1048E+040.1048E+03	10.1048E+040.1048E+03	0.1048E+04	0.27	1	0.014202	0.985798	0.9858	0.0142	0	0.015559	0
A1	32	10.1274E+040.1274E+03	10.1274E+040.1274E+03	0.1274E+04	0.27	1	0.014349	0.985651	0.98565	0.01435	0	0.015557	0
A1	33	10.1548E+040.1548E+03	10.1548E+040.1548E+03	0.1548E+04	0.27	1	0.014124	0.985876	0.98588	0.01412	0	0.015555	0
A1	34	10.1880E+040.1880E+03	10.1880E+040.1880E+03	0.1880E+04	0.27	1	0.014281	0.985719	0.98572	0.01428	0	0.015553	0
A1	35	10.2282E+040.2282E+03	10.2282E+040.2282E+03	0.2282E+04	0.27	1	0.014296	0.985704	0.9857	0.0143	0	0.015551	0
A1	36	10.2768E+040.2768E+03	10.2768E+040.2768E+03	0.2768E+04	0.27	1	0.014317	0.985683	0.98568	0.01432	0	0.015549	0
A1	37	10.3358E+040.3358E+03	10.3358E+040.3358E+03	0.3358E+04	0.27	1	0.014177	0.985823	0.98582	0.01418	0	0.015547	0
A1	38	10.4072E+040.4072E+03	10.4072E+040.4072E+03	0.4072E+04	0.27	1	0.014246	0.985754	0.98575	0.01425	0	0.015545	0
A1	39	10.4937E+040.4937E+03	10.4937E+040.4937E+03	0.4937E+04	0.27	1	0.014198	0.985802	0.9858	0.0142	0	0.015543	0
A1	40	10.5983E+040.5983E+03	10.5983E+040.5983E+03	0.5983E+04	0.27	1	0.014214	0.985786	0.98579	0.01421	0	0.015541	0
A1	41	10.7250E+040.7250E+03	10.7250E+040.7250E+03	0.7250E+04	0.27	1	0.014173	0.985827	0.98583	0.01417	0	0.015539	0
A1	42	10.8784E+040.8784E+03	10.8784E+040.8784E+03	0.8784E+04	0.27	1	0.014044	0.985956	0.98596	0.01404	0	0.015538	0
A1	43	10.1064E+050.1064E+04	10.1064E+050.1064E+04	0.1064E+05	0.27	1	0.014139	0.985861	0.98586	0.01414	0	0.015536	0
A1	44	10.1289E+050.1289E+04	10.1289E+050.1289E+04	0.1289E+05	0.27	1	0.014043	0.985957	0.98596	0.01404	0	0.015534	0
A1	45	10.1560E+050.1560E+04	10.1560E+050.1560E+04	0.1560E+05	0.27	1	0.014102	0.985898	0.9859	0.0141	0	0.015532	0
A1	46	10.1889E+050.1889E+04	10.1889E+050.1889E+04	0.1889E+05	0.27	1	0	1	0.61861	0.38139	1041.24	0.039725	80460
A1	47	10.2287E+050.2287E+04	10.2287E+050.2287E+04	0.2287E+05	0.27	1	0	1	0.49925	0.50075	1036.31	0.04114	131827
A1	48	10.2768E+050.2768E+04	10.2768E+050.2768E+04	0.2768E+05	0.27	1	0	1	0.48492	0.51508	1036.27	0.041139	164109
A1	49	10.3350E+050.3350E+04	10.3350E+050.3350E+04	0.3350E+05	0.27	1	0	1	0.47751	0.52249	1036.26	0.041127	201411
A1	50	10.4055E+050.4055E+04	10.4055E+050.4055E+04	0.4055E+05	0.27	1	0	1	0.47223	0.52777	1036.26	0.041113	246177
A1	51	10.4907E+050.4907E+04	10.4907E+050.4907E+04	0.4907E+05	0.27	1	0	1	0.4679	0.5321	1036.25	0.041099	300240
A1	52	10.5937E+050.5937E+04	10.5937E+050.5937E+04	0.5937E+05	0.27	1	0	1	0.46411	0.53589	1036.24	0.041085	365721
A1	53	10.7183E+050.7183E+04	10.7183E+050.7183E+04	0.7183E+05	0.27	1	0	1	0.46071	0.53929	1036.23	0.04107	445116
A1	54	10.8691E+050.8691E+04	10.8691E+050.8691E+04	0.8691E+05	0.27	1	0	1	0.45766	0.54234	1036.22	0.041054	541393
A1	55	10.1051E+060.1051E+05	10.1051E+060.1051E+05	0.1051E+06	0.27	1	0	1	0.45493	0.54507	1036.21	0.041038	657738
A1	56	10.1272E+060.1272E+05	10.1272E+060.1272E+05	0.1272E+06	0.27	1	0	1	0.4525	0.5475	1036.19	0.041021	799246
A1	57	10.1539E+060.1539E+05	10.1539E+060.1539E+05	0.1539E+06	0.27	1	0	1	0.45038	0.54962	1036.18	0.041003	970322
A1	58	10.1861E+060.1861E+05	10.1861E+060.1861E+05	0.1861E+06	0.27	1	0	1	0.44854	0.55146	1036.16	0.040985	1.17673e+06
A1	59	10.2251E+060.2251E+05	10.2251E+060.2251E+05	0.2251E+06	0.27	1	0	1	0.44697	0.55303	1036.14	0.040965	1.42666e+06
A1	60	10.2723E+060.2723E+05	10.2723E+060.2723E+05	0.2723E+06	0.27	1	0	1	0.44565	0.55435	1036.12	0.040944	1.729e+06
A1	61	10.3293E+060.3293E+05	10.3293E+060.3293E+05	0.3293E+06	0.27	1	0	1	0.44456	0.55544	1036.09	0.04092	2.09375e+06
A1	62	10.3983E+060.3983E+05	10.3983E+060.3983E+05	0.3983E+06	0.27	1	0	1	0.44367	0.55633	1036.07	0.040896	2.53499e+06
A1	63	10.4817E+060.4817E+05	10.4817E+060.4817E+05	0.4817E+06	0.27	1	0	1	0.44293	0.55707	1036.04	0.04087	3.06783e+06
A1	64	10.5826E+060.5826E+05	10.5826E+060.5826E+05	0.5826E+06	0.27	1	0	1	0.4423	0.5577	1036.01	0.040842	3.71198e+06
A1	65	10.7046E+060.7046E+05	10.7046E+060.7046E+05	0.7046E+06	0.27	1	0	1	0.44171	0.55829	1035.98	0.040814	4.49083e+06
A1	66	10.8521E+060.8521E+05	10.8521E+060.8521E+05	0.8521E+06	0.27	1	0	1	0.44111	0.55889	1035.94	0.040783	5.43243e+06
A1	67	10.1030E+070.1030E+06	10.1030E+070.1030E+06	0.1030E+07	0.27	1	0	1	0.4404	0.5596	1035.9	0.040749	6.56922e+06
A1	68	10.1246E+070.1246E+06	10.1246E+070.1246E+06	0.1246E+07	0.27	1	0	1	0.43946	0.56054	1035.87	0.040713	7.95292e+06
A1	69	10.1507E+070.1507E+06	10.1507E+070.1507E+06	0.1507E+07	0.27	1	0	1	0.4381	0.5619	1035.83	0.040677	9.63326e+06
A1	70	10.1822E+070.1822E+06	10.1822E+070.1822E+06	0.1822E+07	0.27	1	0	1	0.4361	0.5639	1035.78	0.040639	1.16768e+07
A1	71	10.2204E+070.2204E+06	10.2204E+070.2204E+06	0.2204E+07	0.27	1	0	1	0.43316	0.56684	1035.74	0.040597	1.41834e+07
A1	72	10.2665E+070.2665E+06	10.2665E+070.2665E+06	0.2665E+07	0.27	1	0	1	0.4291	0.5709	1035.69	0.040555	1.72542e+07
A1	73	10.3222E+070.3222E+06	10.3222E+070.3222E+06	0.3222E+07	0.27	1	0	1	0.42363	0.57637	1035.64	0.040511	2.10364e+07
A1	74	10.3896E+070.3896E+06	10.3896E+070.3896E+06	0.3896E+07	0.27	1	0	1	0.41634	0.58366	1035.59	0.040464	2.57276e+07
A1	75	10.4711E+070.4711E+06	10.4711E+070.4711E+06	0.4711E+07	0.27	1	0	1	0.40602	0.59398	1035.53	0.040409	3.16147e+07
A1	76	10.5697E+070.5697E+06	10.5697E+070.5697E+06	0.5697E+07	0.27	1	0	1	0.39009	0.60991	1035.46	0.040349	3.9196e+07
A1	77	10.6889E+070.6889E+06	10.6889E+070.6889E+06	0.6889E+07	0.27	1	0	1	0.36309	0.63691	1035.38	0.040278	4.94044e+07
A1	78	10.8330E+070.8330E+06	10.8330E+070.8330E+06	0.8330E+07	0.27	1	0	1	0.30412	0.69588	1035.28	0.04019	6.51207e+07
A1	79	10.1007E+080.1007E+07	10.1007E+080.1007E+07	0.1007E+08	0.27	1	0	1	0.067323	0.932677	1035.17	0.040084	1.05222e+08
A1	80	10.1218E+080.1218E+07	10.1218E+080.1218E+07	0.1218E+08	0.27	1	0	1	0	1	1027.88	0.0022621	7.64655e+06
A1	81	10.1473E+080.1473E+07	10.1473E+080.1473E+07	0.1473E+08	0.27	1	0	1	0	1	1027.43	0.0001363	556948
A1	82	10.1781E+080.1781E+07	10.1781E+080.1781E+07	0.1781E+08	0.27	1	0	1	0	1	1027.35	5.4614e-06	26980.5
A1	83	10.2153E+080.2153E+07	10.2153E+080.2153E+07	0.2153E+08	0.27	1	0	1	0	1	1027.3	1.6608e-07	991.796
A1	84	10.2603E+080.2603E+07	10.2603E+080.2603E+07	0.2603E+08	0.27	1	0	1	0	1	1027.25	3.9868e-09	28.7832
A1	85	10.3148E+080.3148E+07	10.3148E+080.3148E+07	0.3148E+08	0.27	1	0	1	0	1	1027.2	7.617e-11	0.665024
A1	86	10.3806E+080.3806E+07	10.3806E+080.3806E+07	0.3806E+08	0.27	1	0	1	0	1	1027.15	1.1597e-12	0.0122409
A1	87	10.4602E+080.4602E+07	10.4602E+080.4602E+07	0.4602E+08	0.27	1	0	1	0	1	1027.1	1.4077e-14	0.000179652
A1	88	10.5565E+080.5565E+07	10.5565E+080.5565E+07	0.5565E+08	0.27	1	0	1	0	1	1027.04	1.364e-16	2.1049e-06
A1	89	10.6728E+080.6728E+07	10.6728E+080.6728E+07	0.6728E+08	0.27	1	0	1	0	1	1026.99	1.0571e-18	1.97211e-08
A1	90	10.8136E+080.8136E+07	10.8136E+080.8136E+07	0.8136E+08	0.27	1	0	1	0	1	1026.94	6.5647e-21	1.48093e-10
A1	91	10.9837E+080.9837E+07	10.9837E+080.9837E+07	0.9837E+08	0.27	1	0	1	0	1	1026.89	3.2727e-23	8.92599e-13
A1	92	10.1189E+090.1189E+08	10.1189E+090.1189E+08	0.1189E+09	0.27	1	0	1	0	1	1026.83	1.3124e-25	4.32624e-15
A1	93	10.1438E+090.1438E+08	10.1438E+090.1438E+08	0.1438E+09	0.27	1	0	1	0	1	1026.78	4.2377e-28	1.68939e-17
A1	94	10.1739E+090.1739E+08	10.1739E+090.1739E+08	0.1739E+09	0.27	1	0	1	0	1	1026.73	1.1034e-30	5.31928e-20
A1	95	10.2103E+090.2103E+08	10.2103E+090.2103E+08	0.2103E+09	0.27	1	0	1	0	1	1026.68	2.3199e-33	1.35241e-22
A1	96	10.2542E+090.2542E+08	10.2542E+090.2542E+08	0.2542E+09	0.27	1	0	1	0	1	1026.62	3.9451e-36	2.77976e-25
A1	97	10.3074E+090.3074E+08	10.3074E+090.3074E+08	0.3074E+09	0.27	1	0	1	0	1	1026.57	5.4305e-39	4.62696e-28
A1	98	10.3717E+090.3717E+08	10.3717E+090.3717E+08	0.3717E+09	0.27	1	0	1	0	1	1026.52	6.0581e-42	6.24109e-31
A1	99	10.4494E+090.4494E+08	10.4494E+090.4494E+08	0.4494E+09	0.27	1	0	1	0	1	1026.47	5.4835e-45	6.82969e-34
A11	0	10.5434E+090.5434E+08	10.5434E+090.5434E+08	0.5434E+09	0.27	1	0	1	0	1	1026.41	4.0339e-78	6.07476e-67
A2	1	10.1767E+000.0000E+00	10.1767E+000.0000E+00	0.1767E+00	0.27	1	0.023678	0.976322	0.97632	0.02368	0	0.015674	0
A2	2	10.6023E+000.0000E+00	10.6023E+000.0000E+00	0.6023E+00	0.27	1	0.017004	0.982996	0.983	0.017	0	0.015653	0
A2	3	10.1156E+010.0000E+00	10.1156E+010.0000E+00	0.1156E+01	0.27	1	0.015842	0.984158	0.98416	0.01584	0	0.015642	0
A2	4	10.1867E+010.0000E+00	10.1867E+010.0000E+00	0.1867E+01	0.27	1	0.015414	0.984586	0.98459	0.01541	0	0.015634	0
A2	5	10.2774E+010.0000E+00	10.2774E+010.0000E+00	0.2774E+01	0.27	1	0.015209	0.984791	0.98479	0.01521	0	0.015628	0
A2	6	10.3922E+010.0000E+00	10.3922E+010.0000E+00	0.3922E+01	0.27	1	0.015019	0.984981	0.98498	0.01502	0	0.015623	0
A2	7	10.5367E+010.0000E+00	10.5367E+010.0000E+00	0.5367E+01	0.27	1	0.014803	0.985197	0.9852	0.0148	0	0.015619	0
A2	8	10.7177E+010.0000E+00	10.7177E+010.0000E+00	0.7177E+01	0.27	1	0.014766	0.985234	0.98523	0.01477	0	0.015615	0
A2	9	10.9433E+010.0000E+00	10.9433E+010.0000E+00	0.9433E+01	0.27	1	0.01463	0.98537	0.98537	0.01463	0	0.015612	0
A2	10	10.1224E+020.0000E+00	10.1224E+020.0000E+00	0.1224E+02	0.27	1	0.014664	0.985336	0.98534	0.01466	0	0.015608	0
A2	11	10.1571E+020.0000E+00	10.1571E+020.0000E+00	0.1571E+02	0.27	1	0.01459	0.98541	0.98541	0.01459	0	0.015605	0
A2	12	10.2000E+020.0000E+00	10.2000E+020.0000E+00	0.2000E+02	0.27	1	0.014459	0.985541	0.98554	0.01446	0	0.015602	0
A2	13	10.2528E+020.0000E+00	10.2528E+020.0000E+00	0.2528E+02	0.27	1	0.014282	0.985718	0.98572	0.01428	0	0.0156	0
A2	14	10.3178E+020.0000E+00	10.3178E+020.0000E+00	0.3178E+02	0.27	1	0.01459	0.98541	0.98541	0.01459	0	0.015597	0
A2	15	10.3976E+020.0000E+00	10.3976E+020.0000E+00	0.3976E+02	0.27	1	0.014463	0.985537	0.98554	0.01446	0	0.015594	0
A2	16	10.4955E+020.0000E+00	10.4955E+020.0000E+00	0.4955E+02	0.27	1	0.014364	0.985636	0.98564	0.01436	0	0.015592	0
A2	17	10.6152E+020.0000E+00	10.6152E+020.0000E+00	0.6152E+02	0.27	1	0.014555	0.985445	0.98545	0.01455	0	0.01559	0
A2	18	10.7616E+020.0000E+00	10.7616E+020.0000E+00	0.7616E+02	0.27	1	0.014284	0.985716	0.98572	0.01428	0	0.015587	0
A2	19	10.9404E+020.0000E+00	10.9404E+020.0000E+00	0.9404E+02	0.27	1	0.014358	0.985642	0.98564	0.01436	0	0.015585	0
A2	20	10.1159E+030.0000E+00	10.1159E+030.0000E+00	0.1159E+03	0.27	1	0.014356	0.985644	0.98564	0.01436	0	0.015583	0
A2	21	10.1424E+030.0000E+00	10.1424E+030.0000E+00	0.1424E+03	0.27	1	0.014396	0.985604	0.9856	0.0144	0	0.015581	0
A2	22	10.1748E+030.0000E+00	10.1748E+030.0000E+00	0.1748E+03	0.27	1	0.014414	0.985586	0.98559	0.01441	0	0.015578	0
A2	23	10.2142E+030.0000E+00	10.2142E+030.0000E+00	0.2142E+03	0.27	1	0.014258	0.985742	0.98574	0.01426	0	0.015576	0
A2	24	10.2622E+030.0000E+00	10.2622E+030.0000E+00	0.2622E+03	0.27	1	0.014382	0.985618	0.98562	0.01438	0	0.015574	0
A2	25	10.3204E+030.0000E+00	10.3204E+030.0000E+00	0.3204E+03	0.27	1	0.0143	0.9857	0.9857	0.0143	0	0.015572	0
A2	26	10.3912E+030.0000E+00	10.3912E+030.0000E+00	0.3912E+03	0.27	1	0.014333	0.985667	0.98567	0.01433	0	0.01557	0
A2	27	10.4772E+030.0000E+00	10.4772E+030.0000E+00	0.4772E+03	0.27	1	0.014384	0.985616	0.98562	0.01438	0	0.015568	0
A2	28	10.5816E+030.0000E+00	10.5816E+030.0000E+00	0.5816E+03	0.27	1	0.014364	0.985636	0.98564	0.01436	0	0.015566	0
A2	29	10.7082E+030.0000E+00	10.7082E+030.0000E+00	0.7082E+03	0.27	1	0.014221	0.985779	0.98578	0.01422	0	0.015564	0
A2	30	10.8619E+030.0000E+00	10.8619E+030.0000E+00	0.8619E+03	0.27	1	0.014461	0.985539	0.98554	0.01446	0	0.015562	0
A2	31	10.1048E+040.0000E+00	10.1048E+040.0000E+00	0.1048E+04	0.27	1	0.014212	0.985788	0.98579	0.01421	0	0.015559	0
A2	32	10.1274E+040.0000E+00	10.1274E+040.0000E+00	0.1274E+04	0.27	1	0.014366	0.985634	0.98563	0.01437	0	0.015557	0
A2	33	10.1548E+040.0000E+00	10.1548E+040.0000E+00	0.1548E+04	0.27	1	0.014254	0.985746	0.98575	0.01425	0	0.015555	0
A2	34	10.1880E+040.0000E+00	10.1880E+040.0000E+00	0.1880E+04	0.27	1	0.014308	0.985692	0.98569	0.01431	0	0.015553	0
A2	35	10.2282E+040.0000E+00	10.2282E+040.0000E+00	0.2282E+04	0.27	1	0.014353	0.985647	0.98565	0.01435	0	0.015551	0
A2	36	10.2768E+040.0000E+00	10.2768E+040.0000E+00	0.2768E+04	0.27	1	0.014338	0.985662	0.98566	0.01434	0	0.015549	0
A2	37	10.3358E+040.0000E+00	10.3358E+040.0000E+00	0.3358E+04	0.27	1	0.014151	0.985849	0.98585	0.01415	0	0.015547	0
A2	38	10.4072E+040.0000E+00	10.4072E+040.0000E+00	0.4072E+04	0.27	1	0.014439	0.985561	0.98556	0.01444	0	0.015546	0
A2	39	10.4937E+040.0000E+00	10.4937E+040.0000E+00	0.4937E+04	0.27	1	0.014227	0.985773	0.98577	0.01423	0	0.015544	0
A2	40	10.5983E+040.0000E+00	10.5983E+040.0000E+00	0.5983E+04	0.27	1	0.014374	0.985626	0.98563	0.01437	0	0.015542	0
A2	41	10.7250E+040.0000E+00	10.7250E+040.0000E+00	0.7250E+04	0.27	1	0.01428	0.98572	0.98572	0.01428	0	0.01554	0
A2	42	10.8784E+040.0000E+00	10.8784E+040.0000E+00	0.8784E+04	0.27	1	0.014212	0.985788	0.98579	0.01421	0	0.015538	0
A2	43	10.1064E+050.0000E+00	10.1064E+050.0000E+00	0.1064E+05	0.27	1	0.01435	0.98565	0.98565	0.01435	0	0.015536	0
A2	44	10.1289E+050.0000E+00	10.1289E+050.0000E+00	0.1289E+05	0.27	1	0.01415	0.98585	0.98585	0.01415	0	0.015534	0
A2	45	10.1560E+050.0000E+00	10.1560E+050.0000E+00	0.1560E+05	0.27	1	0.014028	0.985972	0.98381	0.01619	1194.47	0.015532	1247.39
A2	46	10.1889E+050.0000E+00	10.1889E+050.0000E+00	0.1889E+05	0.27	1	0	1	0.59572	0.40428	1038.75	0.040325	86370.1
A2	47	10.2287E+050.0000E+00	10.2287E+050.0000E+00	0.2287E+05	0.27	1	0	1	0.48898	0.51102	1036.03	0.041108	134390
A2	48	10.2768E+050.0000E+00	10.2768E+050.0000E+00	0.2768E+05	0.27	1	0	1	0.4717	0.5283	1036	0.041105	168138
A2	49	10.3350E+050.0000E+00	10.3350E+050.0000E+00	0.3350E+05	0.27	1	0	1	0.46147	0.53853	1035.99	0.041092	207363
A2	50	10.4055E+050.0000E+00	10.4055E+050.0000E+00	0.4055E+05	0.27	1	0	1	0.4537	0.5463	1035.99	0.041079	254543
A2	51	10.4907E+050.0000E+00	10.4907E+050.0000E+00	0.4907E+05	0.27	1	0	1	0.44712	0.55288	1035.98	0.041066	311634
A2	52	10.5937E+050.0000E+00	10.5937E+050.0000E+00	0.5937E+05	0.27	1	0	1	0.44124	0.55876	1035.97	0.041052	380923
A2	53	10.7183E+050.0000E+00	10.7183E+050.0000E+00	0.7183E+05	0.27	1	0	1	0.4359	0.5641	1035.96	0.041037	465098
A2	54	10.8691E+050.0000E+00	10.8691E+050.0000E+00	0.8691E+05	0.27	1	0	1	0.431	0.569	1035.95	0.041021	567402
A2	55	10.1051E+060.0000E+00	10.1051E+060.0000E+00	0.1051E+06	0.27	1	0	1	0.42652	0.57348	1035.93	0.041004	691260
A2	56	10.1272E+060.0000E+00	10.1272E+060.0000E+00	0.1272E+06	0.27	1	0	1	0.42247	0.57753	1035.92	0.040987	842166
A2	57	10.1539E+060.0000E+00	10.1539E+060.0000E+00	0.1539E+06	0.27	1	0	1	0.41884	0.58116	1035.9	0.040969	1.02488e+06
A2	58	10.1861E+060.0000E+00	10.1861E+060.0000E+00	0.1861E+06	0.27	1	0	1	0.41564	0.58436	1035.88	0.04095	1.24553e+06
A2	59	10.2251E+060.0000E+00	10.2251E+060.0000E+00	0.2251E+06	0.27	1	0	1	0.41287	0.58713	1035.86	0.04093	1.51292e+06
A2	60	10.2723E+060.0000E+00	10.2723E+060.0000E+00	0.2723E+06	0.27	1	0	1	0.41051	0.58949	1035.84	0.040909	1.83654e+06
A2	61	10.3293E+060.0000E+00	10.3293E+060.0000E+00	0.3293E+06	0.27	1	0	1	0.40856	0.59144	1035.82	0.040886	2.22703e+06
A2	62	10.3983E+060.0000E+00	10.3983E+060.0000E+00	0.3983E+06	0.27	1	0	1	0.40697	0.59303	1035.79	0.040861	2.69918e+06
A2	63	10.4817E+060.0000E+00	10.4817E+060.0000E+00	0.4817E+06	0.27	1	0	1	0.40571	0.59429	1035.77	0.040834	3.26907e+06
A2	64	10.5826E+060.0000E+00	10.5826E+060.0000E+00	0.5826E+06	0.27	1	0	1	0.40471	0.59529	1035.74	0.040806	3.95765e+06
A2	65	10.7046E+060.0000E+00	10.7046E+060.0000E+00	0.7046E+06	0.27	1	0	1	0.40389	0.59611	1035.7	0.040777	4.78941e+06
A2	66	10.8521E+060.0000E+00	10.8521E+060.0000E+00	0.8521E+06	0.27	1	0	1	0.40315	0.59685	1035.67	0.040746	5.79463e+06
A2	67	10.1030E+070.0000E+00	10.1030E+070.0000E+00	0.1030E+07	0.27	1	0	1	0.40239	0.59761	1035.63	0.040713	7.00739e+06
A2	68	10.1246E+070.0000E+00	10.1246E+070.0000E+00	0.1246E+07	0.27	1	0	1	0.40148	0.59852	1035.59	0.040677	8.48198e+06
A2	69	10.1507E+070.0000E+00	10.1507E+070.0000E+00	0.1507E+07	0.27	1	0	1	0.40022	0.59978	1035.55	0.040639	1.02703e+07
A2	70	10.1822E+070.0000E+00	10.1822E+070.0000E+00	0.1822E+07	0.27	1	0	1	0.39833	0.60167	1035.51	0.040601	1.2444e+07
A2	71	10.2204E+070.0000E+00	10.2204E+070.0000E+00	0.2204E+07	0.27	1	0	1	0.39529	0.60471	1035.46	0.040561	1.51135e+07
A2	72	10.2665E+070.0000E+00	10.2665E+070.0000E+00	0.2665E+07	0.27	1	0	1	0.39075	0.60925	1035.42	0.040517	1.83912e+07
A2	73	10.3222E+070.0000E+00	10.3222E+070.0000E+00	0.3222E+07	0.27	1	0	1	0.38448	0.61552	1035.37	0.040473	2.24384e+07
A2	74	10.3896E+070.0000E+00	10.3896E+070.0000E+00	0.3896E+07	0.27	1	0	1	0.37619	0.62381	1035.31	0.040426	2.74642e+07
A2	75	10.4711E+070.0000E+00	10.4711E+070.0000E+00	0.4711E+07	0.27	1	0	1	0.36471	0.63529	1035.25	0.040372	3.37734e+07
A2	76	10.5697E+070.0000E+00	10.5697E+070.0000E+00	0.5697E+07	0.27	1	0	1	0.34666	0.65334	1035.18	0.040311	4.19362e+07
A2	77	10.6889E+070.0000E+00	10.6889E+070.0000E+00	0.6889E+07	0.27	1	0	1	0.31508	0.68492	1035.1	0.04024	5.3064e+07
A2	78	10.8330E+070.0000E+00	10.8330E+070.0000E+00	0.8330E+07	0.27	1	0	1	0.23548	0.76452	1035.01	0.040151	7.1456e+07
A2	79	10.1007E+080.0000E+00	10.1007E+080.0000E+00	0.1007E+08	0.27	1	0	1	0	1	1031.63	0.02301	6.45407e+07
A2	80	10.1218E+080.0000E+00	10.1218E+080.0000E+00	0.1218E+08	0.27	1	0	1	0	1	1027.42	0.0011545	3.90079e+06
A2	81	10.1473E+080.0000E+00	10.1473E+080.0000E+00	0.1473E+08	0.27	1	0	1	0	1	1027.16	5.2185e-05	213182
A2	82	10.1781E+080.0000E+00	10.1781E+080.0000E+00	0.1781E+08	0.27	1	0	1	0	1	1027.1	2.0789e-06	10267.7
A2	83	10.2153E+080.0000E+00	10.2153E+080.0000E+00	0.2153E+08	0.27	1	0	1	0	1	1027.05	6.7016e-08	400.109
A2	84	10.2603E+080.0000E+00	10.2603E+080.0000E+00	0.2603E+08	0.27	1	0	1	0	1	1027	1.7028e-09	12.2906
A2	85	10.3148E+080.0000E+00	10.3148E+080.0000E+00	0.3148E+08	0.27	1	0	1	0	1	1026.94	3.4031e-11	0.297042
A2	86	10.3806E+080.0000E+00	10.3806E+080.0000E+00	0.3806E+08	0.27	1	0	1	0	1	1026.89	5.3732e-13	0.00567008
A2	87	10.4602E+080.0000E+00	10.4602E+080.0000E+00	0.4602E+08	0.27	1	0	1	0	1	1026.84	6.7312e-15	8.58827e-05
A2	88	10.5565E+080.0000E+00	10.5565E+080.0000E+00	0.5565E+08	0.27	1	0	1	0	1	1026.79	6.7134e-17	1.03575e-06
A2	89	10.6728E+080.0000E+00	10.6728E+080.0000E+00	0.6728E+08	0.27	1	0	1	0	1	1026.74	5.3465e-19	9.97194e-09
A2	90	10.8136E+080.0000E+00	10.8136E+080.0000E+00	0.8136E+08	0.27	1	0	1	0	1	1026.69	3.407e-21	7.68398e-11
A2	91	10.9837E+080.0000E+00	10.9837E+080.0000E+00	0.9837E+08	0.27	1	0	1	0	1	1026.63	1.7408e-23	4.74667e-13
A2	92	10.1189E+090.0000E+00	10.1189E+090.0000E+00	0.1189E+09	0.27	1	0	1	0	1	1026.58	7.1471e-26	2.35542e-15
A2	93	10.1438E+090.0000E+00	10.1438E+090.0000E+00	0.1438E+09	0.27	1	0	1	0	1	1026.53	2.3602e-28	9.40683e-18
A2	94	10.1739E+090.0000E+00	10.1739E+090.0000E+00	0.1739E+09	0.27	1	0	1	0	1	1026.48	6.2786e-31	3.02605e-20
A2	95	10.2103E+090.0000E+00	10.2103E+090.0000E+00	0.2103E+09	0.27	1	0	1	0	1	1026.42	1.3474e-33	7.8528e-23
A2	96	10.2542E+090.0000E+00	10.2542E+090.0000E+00	0.2542E+09	0.27	1	0	1	0	1	1026.37	2.3368e-36	1.64613e-25
A2	97	10.3074E+090.0000E+00	10.3074E+090.0000E+00	0.3074E+09	0.27	1	0	1	0	1	1026.32	3.2777e-39	2.79203e-28
A2	98	10.3717E+090.0000E+00	10.3717E+090.0000E+00	0.3717E+09	0.27	1	0	1	0	1	1026.26	3.7229e-42	3.83438e-31
A2	99	10.4494E+090.0000E+00	10.4494E+090.0000E+00	0.4494E+09	0.27	1	0	1	0	1	1026.21	3.4283e-45	4.26886e-34
A21	0	10.5434E+090.0000E+00	10.5434E+090.0000E+00	0.5434E+09	0.27	1	0	1	0	1	1026.16	2.564e-78	3.86026e-67
A3	1	10.1767E+000.0000E+00	10.1767E+000.0000E+00	0.1767E+00	0.27	1	0.023707	0.976293	0.97629	0.02371	0	0.015674	0
A3	2	10.6023E+000.0000E+00	10.6023E+000.0000E+00	0.6023E+00	0.27	1	0.017022	0.982978	0.98298	0.01702	0	0.015654	0
A3	3	10.1156E+010.0000E+00	10.1156E+010.0000E+00	0.1156E+01	0.27	1	0.015849	0.984151	0.98415	0.01585	0	0.015643	0
A3	4	10.1867E+010.0000E+00	10.1867E+010.0000E+00	0.1867E+01	0.27	1	0.015451	0.984549	0.98455	0.01545	0	0.015635	0
A3	5	10.2774E+010.0000E+00	10.2774E+010.0000E+00	0.2774E+01	0.27	1	0.015169	0.984831	0.98483	0.01517	0	0.015629	0
A3	6	10.3922E+010.0000E+00	10.3922E+010.0000E+00	0.3922E+01	0.27	1	0.015046	0.984954	0.98495	0.01505	0	0.015624	0
A3	7	10.5367E+010.0000E+00	10.5367E+010.0000E+00	0.5367E+01	0.27	1	0.014812	0.985188	0.98519	0.01481	0	0.01562	0
A3	8	10.7177E+010.0000E+00	10.7177E+010.0000E+00	0.7177E+01	0.27	1	0.014774	0.985226	0.98523	0.01477	0	0.015616	0
A3	9	10.9433E+010.0000E+00	10.9433E+010.0000E+00	0.9433E+01	0.27	1	0.014608	0.985392	0.98539	0.01461	0	0.015612	0
A3	10	10.1224E+020.0000E+00	10.1224E+020.0000E+00	0.1224E+02	0.27	1	0.014687	0.985313	0.98531	0.01469	0	0.015609	0
A3	11	10.1571E+020.0000E+00	10.1571E+020.0000E+00	0.1571E+02	0.27	1	0.014663	0.985337	0.98534	0.01466	0	0.015606	0
A3	12	10.2000E+020.0000E+00	10.2000E+020.0000E+00	0.2000E+02	0.27	1	0.014442	0.985558	0.98556	0.01444	0	0.015603	0
A3	13	10.2528E+020.0000E+00	10.2528E+020.0000E+00	0.2528E+02	0.27	1	0.014376	0.985624	0.98562	0.01438	0	0.0156	0
A3	14	10.3178E+020.0000E+00	10.3178E+020.0000E+00	0.3178E+02	0.27	1	0.014587	0.985413	0.98541	0.01459	0	0.015598	0
A3	15	10.3976E+020.0000E+00	10.3976E+020.0000E+00	0.3976E+02	0.27	1	0.014407	0.985593	0.98559	0.01441	0	0.015595	0
A3	16	10.4955E+020.0000E+00	10.4955E+020.0000E+00	0.4955E+02	0.27	1	0.014436	0.985564	0.98556	0.01444	0	0.015593	0
A3	17	10.6152E+020.0000E+00	10.6152E+020.0000E+00	0.6152E+02	0.27	1	0.014529	0.985471	0.98547	0.01453	0	0.01559	0
A3	18	10.7616E+020.0000E+00	10.7616E+020.0000E+00	0.7616E+02	0.27	1	0.014253	0.985747	0.98575	0.01425	0	0.015588	0
A3	19	10.9404E+020.0000E+00	10.9404E+020.0000E+00	0.9404E+02	0.27	1	0.014457	0.985543	0.98554	0.01446	0	0.015586	0
A3	20	10.1159E+030.0000E+00	10.1159E+030.0000E+00	0.1159E+03	0.27	1	0.014402	0.985598	0.9856	0.0144	0	0.015583	0
A3	21	10.1424E+030.0000E+00	10.1424E+030.0000E+00	0.1424E+03	0.27	1	0.01431	0.98569	0.98569	0.01431	0	0.015581	0
A3	22	10.1748E+030.0000E+00	10.1748E+030.0000E+00	0.1748E+03	0.27	1	0.014404	0.985596	0.9856	0.0144	0	0.015579	0
A3	23	10.2142E+030.0000E+00	10.2142E+030.0000E+00	0.2142E+03	0.27	1	0.014285	0.985715	0.98572	0.01428	0	0.015577	0
A3	24	10.2622E+030.0000E+00	10.2622E+030.0000E+00	0.2622E+03	0.27	1	0.014385	0.985615	0.98562	0.01438	0	0.015575	0
A3	25	10.3204E+030.0000E+00	10.3204E+030.0000E+00	0.3204E+03	0.27	1	0.014419	0.985581	0.98558	0.01442	0	0.015573	0
A3	26	10.3912E+030.0000E+00	10.3912E+030.0000E+00	0.3912E+03	0.27	1	0.014388	0.985612	0.98561	0.01439	0	0.015571	0
A3	27	10.4772E+030.0000E+00	10.4772E+030.0000E+00	0.4772E+03	0.27	1	0.014239	0.985761	0.98576	0.01424	0	0.015569	0
A3	28	10.5816E+030.0000E+00	10.5816E+030.0000E+00	0.5816E+03	0.27	1	0.014387	0.985613	0.98561	0.01439	0	0.015567	0
A3	29	10.7082E+030.0000E+00	10.7082E+030.0000E+00	0.7082E+03	0.27	1	0.014303	0.985697	0.9857	0.0143	0	0.015565	0
A3	30	10.8619E+030.0000E+00	10.8619E+030.0000E+00	0.8619E+03	0.27	1	0.014411	0.985589	0.98559	0.01441	0	0.015562	0
A3	31	10.1048E+040.0000E+00	10.1048E+040.0000E+00	0.1048E+04	0.27	1	0.014213	0.985787	0.98579	0.01421	0	0.01556	0
A3	32	10.1274E+040.0000E+00	10.1274E+040.0000E+00	0.1274E+04	0.27	1	0.014346	0.985654	0.98565	0.01435	0	0.015558	0
A3	33	10.1548E+040.0000E+00	10.1548E+040.0000E+00	0.1548E+04	0.27	1	0.014359	0.985641	0.98564	0.01436	0	0.015556	0
A3	34	10.1880E+040.0000E+00	10.1880E+040.0000E+00	0.1880E+04	0.27	1	0.014346	0.985654	0.98565	0.01435	0	0.015554	0
A3	35	10.2282E+040.0000E+00	10.2282E+040.0000E+00	0.2282E+04	0.27	1	0.014305	0.985695	0.9857	0.0143	0	0.015552	0
A3	36	10.2768E+040.0000E+00	10.2768E+040.0000E+00	0.2768E+04	0.27	1	0.014298	0.985702	0.9857	0.0143	0	0.01555	0
A3	37	10.3358E+040.0000E+00	10.3358E+040.0000E+00	0.3358E+04	0.27	1	0.014239	0.985761	0.98576	0.01424	0	0.015548	0
A3	38	10.4072E+040.0000E+00	10.4072E+040.0000E+00	0.4072E+04	0.27	1	0.014461	0.985539	0.98554	0.01446	0	0.015546	0
A3	39	10.4937E+040.0000E+00	10.4937E+040.0000E+00	0.4937E+04	0.27	1	0.014204	0.985796	0.9858	0.0142	0	0.015544	0
A3	40	10.5983E+040.0000E+00	10.5983E+040.0000E+00	0.5983E+04	0.27	1	0.014371	0.985629	0.98563	0.01437	0	0.015542	0
A3	41	10.7250E+040.0000E+00	10.7250E+040.0000E+00	0.7250E+04	0.27	1	0.014339	0.985661	0.98566	0.01434	0	0.01554	0
A3	42	10.8784E+040.0000E+00	10.8784E+040.0000E+00	0.8784E+04	0.27	1	0.014277	0.985723	0.98572	0.01428	0	0.015538	0
A3	43	10.1064E+050.0000E+00	10.1064E+050.0000E+00	0.1064E+05	0.27	1	0.014325	0.985675	0.98568	0.01432	0	0.015536	0
A3	44	10.1289E+050.0000E+00	10.1289E+050.0000E+00	0.1289E+05	0.27	1	0.014264	0.985736	0.98574	0.01426	0	0.015534	0
A3	45	10.1560E+050.0000E+00	10.1560E+050.0000E+00	0.1560E+05	0.27	1	0.014409	0.985591	0.98559	0.01441	0	0.015532	0
A3	46	10.1889E+050.0000E+00	10.1889E+050.0000E+00	0.1889E+05	0.27	1	0	1	0.60881	0.39119	1039.67	0.039952	82873.8
A3	47	10.2287E+050.0000E+00	10.2287E+050.0000E+00	0.2287E+05	0.27	1	0	1	0.48765	0.51235	1035.76	0.041075	134596
A3	48	10.2768E+050.0000E+00	10.2768E+050.0000E+00	0.2768E+05	0.27	1	0	1	0.46876	0.53124	1035.72	0.041073	168896
A3	49	10.3350E+050.0000E+00	10.3350E+050.0000E+00	0.3350E+05	0.27	1	0	1	0.45719	0.54281	1035.72	0.04106	208794
A3	50	10.4055E+050.0000E+00	10.4055E+050.0000E+00	0.4055E+05	0.27	1	0	1	0.44809	0.55191	1035.71	0.041047	256887
A3	51	10.4907E+050.0000E+00	10.4907E+050.0000E+00	0.4907E+05	0.27	1	0	1	0.44013	0.55987	1035.7	0.041033	315235
A3	52	10.5937E+050.0000E+00	10.5937E+050.0000E+00	0.5937E+05	0.27	1	0	1	0.43284	0.56716	1035.7	0.041019	386238
A3	53	10.7183E+050.0000E+00	10.7183E+050.0000E+00	0.7183E+05	0.27	1	0	1	0.42603	0.57397	1035.69	0.041005	472743
A3	54	10.8691E+050.0000E+00	10.8691E+050.0000E+00	0.8691E+05	0.27	1	0	1	0.41962	0.58038	1035.67	0.040989	578142
A3	55	10.1051E+060.0000E+00	10.1051E+060.0000E+00	0.1051E+06	0.27	1	0	1	0.4136	0.5864	1035.66	0.040973	706115
A3	56	10.1272E+060.0000E+00	10.1272E+060.0000E+00	0.1272E+06	0.27	1	0	1	0.408	0.592	1035.65	0.040955	862368
A3	57	10.1539E+060.0000E+00	10.1539E+060.0000E+00	0.1539E+06	0.27	1	0	1	0.40283	0.59717	1035.63	0.040937	1.05201e+06
A3	58	10.1861E+060.0000E+00	10.1861E+060.0000E+00	0.1861E+06	0.27	1	0	1	0.39813	0.60187	1035.61	0.040917	1.28148e+06
A3	59	10.2251E+060.0000E+00	10.2251E+060.0000E+00	0.2251E+06	0.27	1	0	1	0.39393	0.60607	1035.59	0.040897	1.56006e+06
A3	60	10.2723E+060.0000E+00	10.2723E+060.0000E+00	0.2723E+06	0.27	1	0	1	0.39025	0.60975	1035.57	0.040875	1.89758e+06
A3	61	10.3293E+060.0000E+00	10.3293E+060.0000E+00	0.3293E+06	0.27	1	0	1	0.3871	0.6129	1035.54	0.040852	2.30529e+06
A3	62	10.3983E+060.0000E+00	10.3983E+060.0000E+00	0.3983E+06	0.27	1	0	1	0.38448	0.61552	1035.52	0.040828	2.79855e+06
A3	63	10.4817E+060.0000E+00	10.4817E+060.0000E+00	0.4817E+06	0.27	1	0	1	0.38236	0.61764	1035.49	0.040801	3.39385e+06
A3	64	10.5826E+060.0000E+00	10.5826E+060.0000E+00	0.5826E+06	0.27	1	0	1	0.38069	0.61931	1035.46	0.040773	4.1129e+06
A3	65	10.7046E+060.0000E+00	10.7046E+060.0000E+00	0.7046E+06	0.27	1	0	1	0.37938	0.62062	1035.43	0.040743	4.98088e+06
A3	66	10.8521E+060.0000E+00	10.8521E+060.0000E+00	0.8521E+06	0.27	1	0	1	0.37833	0.62167	1035.39	0.040711	6.02879e+06
A3	67	10.1030E+070.0000E+00	10.1030E+070.0000E+00	0.1030E+07	0.27	1	0	1	0.37739	0.62261	1035.36	0.040679	7.29254e+06
A3	68	10.1246E+070.0000E+00	10.1246E+070.0000E+00	0.1246E+07	0.27	1	0	1	0.37644	0.62356	1035.32	0.040643	8.82715e+06
A3	69	10.1507E+070.0000E+00	10.1507E+070.0000E+00	0.1507E+07	0.27	1	0	1	0.3753	0.6247	1035.28	0.040605	1.06853e+07
A3	70	10.1822E+070.0000E+00	10.1822E+070.0000E+00	0.1822E+07	0.27	1	0	1	0.37366	0.62634	1035.23	0.040565	1.29393e+07
A3	71	10.2204E+070.0000E+00	10.2204E+070.0000E+00	0.2204E+07	0.27	1	0	1	0.37076	0.62924	1035.19	0.040525	1.57085e+07
A3	72	10.2665E+070.0000E+00	10.2665E+070.0000E+00	0.2665E+07	0.27	1	0	1	0.36602	0.63398	1035.14	0.040483	1.91165e+07
A3	73	10.3222E+070.0000E+00	10.3222E+070.0000E+00	0.3222E+07	0.27	1	0	1	0.35921	0.64079	1035.09	0.040438	2.33331e+07
A3	74	10.3896E+070.0000E+00	10.3896E+070.0000E+00	0.3896E+07	0.27	1	0	1	0.3502	0.6498	1035.03	0.04039	2.85752e+07
A3	75	10.4711E+070.0000E+00	10.4711E+070.0000E+00	0.4711E+07	0.27	1	0	1	0.33801	0.66199	1034.97	0.040337	3.51528e+07
A3	76	10.5697E+070.0000E+00	10.5697E+070.0000E+00	0.5697E+07	0.27	1	0	1	0.31818	0.68182	1034.91	0.040275	4.37137e+07
A3	77	10.6889E+070.0000E+00	10.6889E+070.0000E+00	0.6889E+07	0.27	1	0	1	0.28071	0.71929	1034.83	0.040203	5.56611e+07
A3	78	10.8330E+070.0000E+00	10.8330E+070.0000E+00	0.8330E+07	0.27	1	0	1	0.14545	0.85455	1034.73	0.040114	7.97754e+07
A3	79	10.1007E+080.0000E+00	10.1007E+080.0000E+00	0.1007E+08	0.27	1	0	1	0	1	1028	0.0052747	1.47429e+07
A3	80	10.1218E+080.0000E+00	10.1218E+080.0000E+00	0.1218E+08	0.27	1	0	1	0	1	1027.03	0.00047351	1.59928e+06
A3	81	10.1473E+080.0000E+00	10.1473E+080.0000E+00	0.1473E+08	0.27	1	0	1	0	1	1026.9	2.8247e-05	115363
A3	82	10.1781E+080.0000E+00	10.1781E+080.0000E+00	0.1781E+08	0.27	1	0	1	0	1	1026.84	1.2199e-06	6023.58
A3	83	10.2153E+080.0000E+00	10.2153E+080.0000E+00	0.2153E+08	0.27	1	0	1	0	1	1026.79	4.0019e-08	238.867
A3	84	10.2603E+080.0000E+00	10.2603E+080.0000E+00	0.2603E+08	0.27	1	0	1	0	1	1026.74	1.0242e-09	7.39066
A3	85	10.3148E+080.0000E+00	10.3148E+080.0000E+00	0.3148E+08	0.27	1	0	1	0	1	1026.69	2.0678e-11	0.180446
A3	86	10.3806E+080.0000E+00	10.3806E+080.0000E+00	0.3806E+08	0.27	1	0	1	0	1	1026.64	3.3106e-13	0.00349267
A3	87	10.4602E+080.0000E+00	10.4602E+080.0000E+00	0.4602E+08	0.27	1	0	1	0	1	1026.59	4.2135e-15	5.37465e-05
A3	88	10.5565E+080.0000E+00	10.5565E+080.0000E+00	0.5565E+08	0.27	1	0	1	0	1	1026.53	4.2713e-17	6.58811e-07
A3	89	10.6728E+080.0000E+00	10.6728E+080.0000E+00	0.6728E+08	0.27	1	0	1	0	1	1026.48	3.4564e-19	6.44502e-09
A3	90	10.8136E+080.0000E+00	10.8136E+080.0000E+00	0.8136E+08	0.27	1	0	1	0	1	1026.43	2.2364e-21	5.04259e-11
A3	91	10.9837E+080.0000E+00	10.9837E+080.0000E+00	0.9837E+08	0.27	1	0	1	0	1	1026.38	1.1594e-23	3.16059e-13
A3	92	10.1189E+090.0000E+00	10.1189E+090.0000E+00	0.1189E+09	0.27	1	0	1	0	1	1026.33	4.8259e-26	1.59005e-15
A3	93	10.1438E+090.0000E+00	10.1438E+090.0000E+00	0.1438E+09	0.27	1	0	1	0	1	1026.27	1.6144e-28	6.43273e-18
A3	94	10.1739E+090.0000E+00	10.1739E+090.0000E+00	0.1739E+09	0.27	1	0	1	0	1	1026.22	4.3479e-31	2.095e-20
A3	95	10.2103E+090.0000E+00	10.2103E+090.0000E+00	0.2103E+09	0.27	1	0	1	0	1	1026.17	9.4403e-34	5.50058e-23
A3	96	10.2542E+090.0000E+00	10.2542E+090.0000E+00	0.2542E+09	0.27	1	0	1	0	1	1026.11	1.6555e-36	1.1659e-25
A3	97	10.3074E+090.0000E+00	10.3074E+090.0000E+00	0.3074E+09	0.27	1	0	1	0	1	1026.06	2.3468e-39	1.99856e-28
A3	98	10.3717E+090.0000E+00	10.3717E+090.0000E+00	0.3717E+09	0.27	1	0	1	0	1	1026.01	2.6927e-42	2.77266e-31
A3	99	10.4494E+090.0000E+00	10.4494E+090.0000E+00	0.4494E+09	0.27	1	0	1	0	1	1025.96	2.5039e-45	3.11705e-34
A31	0	10.5434E+090.0000E+00	10.5434E+090.0000E+00	0.5434E+09	0.27	1	0	1	0	1	1025.9	1.8904e-78	2.84539e-67
A4	1	10.1767E+000.0000E+00	10.1767E+000.0000E+00	0.1767E+00	0.27	1	0.023749	0.976251	0.97625	0.02375	0	0.015675	0
A4	2	10.6023E+000.0000E+00	10.6023E+000.0000E+00	0.6023E+00	0.27	1	0.017055	0.982945	0.98295	0.01705	0	0.015654	0
A4	3	10.1156E+010.0000E+00	10.1156E+010.0000E+00	0.1156E+01	0.27	1	0.015873	0.984127	0.98413	0.01587	0	0.015644	0
A4	4	10.1867E+010.0000E+00	10.1867E+010.0000E+00	0.1867E+01	0.27	1	0.015463	0.984537	0.98454	0.01546	0	0.015636	0
A4	5	10.2774E+010.0000E+00	10.2774E+010.0000E+00	0.2774E+01	0.27	1	0.015145	0.984855	0.98485	0.01515	0	0.01563	0
A4	6	10.3922E+010.0000E+00	10.3922E+010.0000E+00	0.3922E+01	0.27	1	0.015083	0.984917	0.98492	0.01508	0	0.015625	0
A4	7	10.5367E+010.0000E+00	10.5367E+010.0000E+00	0.5367E+01	0.27	1	0.014774	0.985226	0.98523	0.01477	0	0.015621	0
A4	8	10.7177E+010.0000E+00	10.7177E+010.0000E+00	0.7177E+01	0.27	1	0.01479	0.98521	0.98521	0.01479	0	0.015617	0
A4	9	10.9433E+010.0000E+00	10.9433E+010.0000E+00	0.9433E+01	0.27	1	0.014582	0.985418	0.98542	0.01458	0	0.015613	0
A4	10	10.1224E+020.0000E+00	10.1224E+020.0000E+00	0.1224E+02	0.27	1	0.01471	0.98529	0.98529	0.01471	0	0.01561	0
A4	11	10.1571E+020.0000E+00	10.1571E+020.0000E+00	0.1571E+02	0.27	1	0.014502	0.985498	0.9855	0.0145	0	0.015607	0
A4	12	10.2000E+020.0000E+00	10.2000E+020.0000E+00	0.2000E+02	0.27	1	0.014651	0.985349	0.98535	0.01465	0	0.015604	0
A4	13	10.2528E+020.0000E+00	10.2528E+020.0000E+00	0.2528E+02	0.27	1	0.014415	0.985585	0.98559	0.01441	0	0.015601	0
A4	14	10.3178E+020.0000E+00	10.3178E+020.0000E+00	0.3178E+02	0.27	1	0.014556	0.985444	0.98544	0.01456	0	0.015598	0
A4	15	10.3976E+020.0000E+00	10.3976E+020.0000E+00	0.3976E+02	0.27	1	0.014383	0.985617	0.98562	0.01438	0	0.015596	0
A4	16	10.4955E+020.0000E+00	10.4955E+020.0000E+00	0.4955E+02	0.27	1	0.01453	0.98547	0.98547	0.01453	0	0.015593	0
A4	17	10.6152E+020.0000E+00	10.6152E+020.0000E+00	0.6152E+02	0.27	1	0.014478	0.985522	0.98552	0.01448	0	0.015591	0
A4	18	10.7616E+020.0000E+00	10.7616E+020.0000E+00	0.7616E+02	0.27	1	0.014238	0.985762	0.98576	0.01424	0	0.015589	0
A4	19	10.9404E+020.0000E+00	10.9404E+020.0000E+00	0.9404E+02	0.27	1	0.014494	0.985506	0.98551	0.01449	0	0.015586	0
A4	20	10.1159E+030.0000E+00	10.1159E+030.0000E+00	0.1159E+03	0.27	1	0.014442	0.985558	0.98556	0.01444	0	0.015584	0
A4	21	10.1424E+030.0000E+00	10.1424E+030.0000E+00	0.1424E+03	0.27	1	0.014271	0.985729	0.98573	0.01427	0	0.015582	0
A4	22	10.1748E+030.0000E+00	10.1748E+030.0000E+00	0.1748E+03	0.27	1	0.014476	0.985524	0.98552	0.01448	0	0.01558	0
A4	23	10.2142E+030.0000E+00	10.2142E+030.0000E+00	0.2142E+03	0.27	1	0.014323	0.985677	0.98568	0.01432	0	0.015577	0
A4	24	10.2622E+030.0000E+00	10.2622E+030.0000E+00	0.2622E+03	0.27	1	0.014312	0.985688	0.98569	0.01431	0	0.015575	0
A4	25	10.3204E+030.0000E+00	10.3204E+030.0000E+00	0.3204E+03	0.27	1	0.014413	0.985587	0.98559	0.01441	0	0.015573	0
A4	26	10.3912E+030.0000E+00	10.3912E+030.0000E+00	0.3912E+03	0.27	1	0.014382	0.985618	0.98562	0.01438	0	0.015571	0
A4	27	10.4772E+030.0000E+00	10.4772E+030.0000E+00	0.4772E+03	0.27	1	0.014352	0.985648	0.98565	0.01435	0	0.015569	0
A4	28	10.5816E+030.0000E+00	10.5816E+030.0000E+00	0.5816E+03	0.27	1	0.014315	0.985685	0.98568	0.01432	0	0.015567	0
A4	29	10.7082E+030.0000E+00	10.7082E+030.0000E+00	0.7082E+03	0.27	1	0.014402	0.985598	0.9856	0.0144	0	0.015565	0
A4	30	10.8619E+030.0000E+00	10.8619E+030.0000E+00	0.8619E+03	0.27	1	0.01436	0.98564	0.98564	0.01436	0	0.015563	0
A4	31	10.1048E+040.0000E+00	10.1048E+040.0000E+00	0.1048E+04	0.27	1	0.014214	0.985786	0.98579	0.01421	0	0.015561	0
A4	32	10.1274E+040.0000E+00	10.1274E+040.0000E+00	0.1274E+04	0.27	1	0.014344	0.985656	0.98566	0.01434	0	0.015559	0
A4	33	10.1548E+040.0000E+00	10.1548E+040.0000E+00	0.1548E+04	0.27	1	0.014293	0.985707	0.98571	0.01429	0	0.015557	0
A4	34	10.1880E+040.0000E+00	10.1880E+040.0000E+00	0.1880E+04	0.27	1	0.014322	0.985678	0.98568	0.01432	0	0.015555	0
A4	35	10.2282E+040.0000E+00	10.2282E+040.0000E+00	0.2282E+04	0.27	1	0.014298	0.985702	0.9857	0.0143	0	0.015553	0
A4	36	10.2768E+040.0000E+00	10.2768E+040.0000E+00	0.2768E+04	0.27	1	0.014348	0.985652	0.98565	0.01435	0	0.015551	0
A4	37	10.3358E+040.0000E+00	10.3358E+040.0000E+00	0.3358E+04	0.27	1	0.014358	0.985642	0.98564	0.01436	0	0.015549	0
A4	38	10.4072E+040.0000E+00	10.4072E+040.0000E+00	0.4072E+04	0.27	1	0.014395	0.985605	0.98561	0.01439	0	0.015547	0
A4	39	10.4937E+040.0000E+00	10.4937E+040.0000E+00	0.4937E+04	0.27	1	0.014197	0.985803	0.9858	0.0142	0	0.015545	0
A4	40	10.5983E+040.0000E+00	10.5983E+040.0000E+00	0.5983E+04	0.27	1	0.014413	0.985587	0.98559	0.01441	0	0.015543	0
A4	41	10.7250E+040.0000E+00	10.7250E+040.0000E+00	0.7250E+04	0.27	1	0.014336	0.985664	0.98566	0.01434	0	0.015541	0
A4	42	10.8784E+040.0000E+00	10.8784E+040.0000E+00	0.8784E+04	0.27	1	0.014361	0.985639	0.98564	0.01436	0	0.015539	0
A4	43	10.1064E+050.0000E+00	10.1064E+050.0000E+00	0.1064E+05	0.27	1	0.014258	0.985742	0.98574	0.01426	0	0.015537	0
A4	44	10.1289E+050.0000E+00	10.1289E+050.0000E+00	0.1289E+05	0.27	1	0.014313	0.985687	0.98569	0.01431	0	0.015535	0
A4	45	10.1560E+050.0000E+00	10.1560E+050.0000E+00	0.1560E+05	0.27	1	0.014418	0.985582	0.98558	0.01442	0	0.015533	0
A4	46	10.1889E+050.0000E+00	10.1889E+050.0000E+00	0.1889E+05	0.27	1	0	1	0.63433	0.36567	1042.17	0.039143	76081.3
A4	47	10.2287E+050.0000E+00	10.2287E+050.0000E+00	0.2287E+05	0.27	1	0	1	0.48851	0.51149	1035.49	0.041041	134224
A4	48	10.2768E+050.0000E+00	10.2768E+050.0000E+00	0.2768E+05	0.27	1	0	1	0.46856	0.53144	1035.45	0.041042	168788
A4	49	10.3350E+050.0000E+00	10.3350E+050.0000E+00	0.3350E+05	0.27	1	0	1	0.45638	0.54362	1035.44	0.041029	208891
A4	50	10.4055E+050.0000E+00	10.4055E+050.0000E+00	0.4055E+05	0.27	1	0	1	0.44669	0.55331	1035.44	0.041016	257277
A4	51	10.4907E+050.0000E+00	10.4907E+050.0000E+00	0.4907E+05	0.27	1	0	1	0.43808	0.56192	1035.43	0.041002	316068
A4	52	10.5937E+050.0000E+00	10.5937E+050.0000E+00	0.5937E+05	0.27	1	0	1	0.43005	0.56995	1035.42	0.040988	387740
A4	53	10.7183E+050.0000E+00	10.7183E+050.0000E+00	0.7183E+05	0.27	1	0	1	0.42239	0.57761	1035.41	0.040973	475242
A4	54	10.8691E+050.0000E+00	10.8691E+050.0000E+00	0.8691E+05	0.27	1	0	1	0.41503	0.58497	1035.4	0.040957	582108
A4	55	10.1051E+060.0000E+00	10.1051E+060.0000E+00	0.1051E+06	0.27	1	0	1	0.40795	0.59205	1035.38	0.040941	712169
A4	56	10.1272E+060.0000E+00	10.1272E+060.0000E+00	0.1272E+06	0.27	1	0	1	0.40117	0.59883	1035.37	0.040924	871421
A4	57	10.1539E+060.0000E+00	10.1539E+060.0000E+00	0.1539E+06	0.27	1	0	1	0.39475	0.60525	1035.35	0.040906	1.06515e+06
A4	58	10.1861E+060.0000E+00	10.1861E+060.0000E+00	0.1861E+06	0.27	1	0	1	0.38874	0.61126	1035.33	0.040886	1.30014e+06
A4	59	10.2251E+060.0000E+00	10.2251E+060.0000E+00	0.2251E+06	0.27	1	0	1	0.3832	0.6168	1035.31	0.040865	1.58601e+06
A4	60	10.2723E+060.0000E+00	10.2723E+060.0000E+00	0.2723E+06	0.27	1	0	1	0.37817	0.62183	1035.29	0.040843	1.93314e+06
A4	61	10.3293E+060.0000E+00	10.3293E+060.0000E+00	0.3293E+06	0.27	1	0	1	0.3737	0.6263	1035.27	0.04082	2.35323e+06
A4	62	10.3983E+060.0000E+00	10.3983E+060.0000E+00	0.3983E+06	0.27	1	0	1	0.36984	0.63016	1035.24	0.040795	2.86202e+06
A4	63	10.4817E+060.0000E+00	10.4817E+060.0000E+00	0.4817E+06	0.27	1	0	1	0.3666	0.6334	1035.21	0.040769	3.47678e+06
A4	64	10.5826E+060.0000E+00	10.5826E+060.0000E+00	0.5826E+06	0.27	1	0	1	0.36396	0.63604	1035.18	0.040741	4.21955e+06
A4	65	10.7046E+060.0000E+00	10.7046E+060.0000E+00	0.7046E+06	0.27	1	0	1	0.36186	0.63814	1035.15	0.04071	5.11596e+06
A4	66	10.8521E+060.0000E+00	10.8521E+060.0000E+00	0.8521E+06	0.27	1	0	1	0.36021	0.63979	1035.12	0.040678	6.19786e+06
A4	67	10.1030E+070.0000E+00	10.1030E+070.0000E+00	0.1030E+07	0.27	1	0	1	0.35887	0.64113	1035.08	0.040645	7.50115e+06
A4	68	10.1246E+070.0000E+00	10.1246E+070.0000E+00	0.1246E+07	0.27	1	0	1	0.3577	0.6423	1035.04	0.04061	9.08259e+06
A4	69	10.1507E+070.0000E+00	10.1507E+070.0000E+00	0.1507E+07	0.27	1	0	1	0.35656	0.64344	1035	0.040571	1.09936e+07
A4	70	10.1822E+070.0000E+00	10.1822E+070.0000E+00	0.1822E+07	0.27	1	0	1	0.35514	0.64486	1034.96	0.040531	1.33073e+07
A4	71	10.2204E+070.0000E+00	10.2204E+070.0000E+00	0.2204E+07	0.27	1	0	1	0.35252	0.64748	1034.91	0.04049	1.61455e+07
A4	72	10.2665E+070.0000E+00	10.2665E+070.0000E+00	0.2665E+07	0.27	1	0	1	0.34773	0.65227	1034.86	0.040448	1.96457e+07
A4	73	10.3222E+070.0000E+00	10.3222E+070.0000E+00	0.3222E+07	0.27	1	0	1	0.34052	0.65948	1034.81	0.040403	2.39864e+07
A4	74	10.3896E+070.0000E+00	10.3896E+070.0000E+00	0.3896E+07	0.27	1	0	1	0.33087	0.66913	1034.76	0.040355	2.93921e+07
A4	75	10.4711E+070.0000E+00	10.4711E+070.0000E+00	0.4711E+07	0.27	1	0	1	0.31803	0.68197	1034.7	0.040301	3.6172e+07
A4	76	10.5697E+070.0000E+00	10.5697E+070.0000E+00	0.5697E+07	0.27	1	0	1	0.29584	0.70416	1034.63	0.04024	4.50946e+07
A4	77	10.6889E+070.0000E+00	10.6889E+070.0000E+00	0.6889E+07	0.27	1	0	1	0.24596	0.75404	1034.55	0.040167	5.82821e+07
A4	78	10.8330E+070.0000E+00	10.8330E+070.0000E+00	0.8330E+07	0.27	1	0	1	0.018511	0.981489	1034.45	0.040079	9.1521e+07
A4	79	10.1007E+080.0000E+00	10.1007E+080.0000E+00	0.1007E+08	0.27	1	0	1	0	1	1027.55	0.0042564	1.18916e+07
A4	80	10.1218E+080.0000E+00	10.1218E+080.0000E+00	0.1218E+08	0.27	1	0	1	0	1	1026.75	0.0003101	1.04707e+06
A4	81	10.1473E+080.0000E+00	10.1473E+080.0000E+00	0.1473E+08	0.27	1	0	1	0	1	1026.64	1.6003e-05	65341
A4	82	10.1781E+080.0000E+00	10.1781E+080.0000E+00	0.1781E+08	0.27	1	0	1	0	1	1026.59	6.6155e-07	3265.78
A4	83	10.2153E+080.0000E+00	10.2153E+080.0000E+00	0.2153E+08	0.27	1	0	1	0	1	1026.54	2.1836e-08	130.304
A4	84	10.2603E+080.0000E+00	10.2603E+080.0000E+00	0.2603E+08	0.27	1	0	1	0	1	1026.49	5.7109e-10	4.12
A4	85	10.3148E+080.0000E+00	10.3148E+080.0000E+00	0.3148E+08	0.27	1	0	1	0	1	1026.43	1.1802e-11	0.102964
A4	86	10.3806E+080.0000E+00	10.3806E+080.0000E+00	0.3806E+08	0.27	1	0	1	0	1	1026.38	1.9299e-13	0.00203552
A4	87	10.4602E+080.0000E+00	10.4602E+080.0000E+00	0.4602E+08	0.27	1	0	1	0	1	1026.33	2.5028e-15	3.19171e-05
A4	88	10.5565E+080.0000E+00	10.5565E+080.0000E+00	0.5565E+08	0.27	1	0	1	0	1	1026.28	2.5808e-17	3.97969e-07
A4	89	10.6728E+080.0000E+00	10.6728E+080.0000E+00	0.6728E+08	0.27	1	0	1	0	1	1026.23	2.1217e-19	3.95529e-09
A4	90	10.8136E+080.0000E+00	10.8136E+080.0000E+00	0.8136E+08	0.27	1	0	1	0	1	1026.17	1.3934e-21	3.14101e-11
A4	91	10.9837E+080.0000E+00	10.9837E+080.0000E+00	0.9837E+08	0.27	1	0	1	0	1	1026.12	7.3266e-24	1.99677e-13
A4	92	10.1189E+090.0000E+00	10.1189E+090.0000E+00	0.1189E+09	0.27	1	0	1	0	1	1026.07	3.0911e-26	1.01821e-15
A4	93	10.1438E+090.0000E+00	10.1438E+090.0000E+00	0.1438E+09	0.27	1	0	1	0	1	1026.02	1.0476e-28	4.17325e-18
A4	94	10.1739E+090.0000E+00	10.1739E+090.0000E+00	0.1739E+09	0.27	1	0	1	0	1	1025.96	2.8568e-31	1.37617e-20
A4	95	10.2103E+090.0000E+00	10.2103E+090.0000E+00	0.2103E+09	0.27	1	0	1	0	1	1025.91	6.278e-34	3.65707e-23
A4	96	10.2542E+090.0000E+00	10.2542E+090.0000E+00	0.2542E+09	0.27	1	0	1	0	1	1025.86	1.1139e-36	7.84284e-26
A4	97	10.3074E+090.0000E+00	10.3074E+090.0000E+00	0.3074E+09	0.27	1	0	1	0	1	1025.8	1.5969e-39	1.35959e-28
A4	98	10.3717E+090.0000E+00	10.3717E+090.0000E+00	0.3717E+09	0.27	1	0	1	0	1	1025.75	1.8525e-42	1.90702e-31
A4	99	10.4494E+090.0000E+00	10.4494E+090.0000E+00	0.4494E+09	0.27	1	0	1	0	1	1025.7	1.7412e-45	2.16703e-34
A41	0	10.5434E+090.0000E+00	10.5434E+090.0000E+00	0.5434E+09	0.27	1	0	1	0	1	1025.65	1.3284e-78	1.99899e-67
A5	1	10.1767E+000.0000E+00	10.1767E+000.0000E+00	0.1767E+00	0.27	1	0.023775	0.976225	0.97622	0.02378	0	0.015677	0
A5	2	10.6023E+000.0000E+00	10.6023E+000.0000E+00	0.6023E+00	0.27	1	0.017052	0.982948	0.98295	0.01705	0	0.015656	0
A5	3	10.1156E+010.0000E+00	10.1156E+010.0000E+00	0.1156E+01	0.27	1	0.015932	0.984068	0.98407	0.01593	0	0.015645	0
A5	4	10.1867E+010.0000E+00	10.1867E+010.0000E+00	0.1867E+01	0.27	1	0.015446	0.984554	0.98455	0.01545	0	0.015637	0
A5	5	10.2774E+010.0000E+00	10.2774E+010.0000E+00	0.2774E+01	0.27	1	0.015135	0.984865	0.98487	0.01513	0	0.015632	0
A5	6	10.3922E+010.0000E+00	10.3922E+010.0000E+00	0.3922E+01	0.27	1	0.015106	0.984894	0.98489	0.01511	0	0.015627	0
A5	7	10.5367E+010.0000E+00	10.5367E+010.0000E+00	0.5367E+01	0.27	1	0.014763	0.985237	0.98524	0.01476	0	0.015622	0
A5	8	10.7177E+010.0000E+00	10.7177E+010.0000E+00	0.7177E+01	0.27	1	0.014786	0.985214	0.98521	0.01479	0	0.015618	0
A5	9	10.9433E+010.0000E+00	10.9433E+010.0000E+00	0.9433E+01	0.27	1	0.014625	0.985375	0.98538	0.01462	0	0.015615	0
A5	10	10.1224E+020.0000E+00	10.1224E+020.0000E+00	0.1224E+02	0.27	1	0.014681	0.985319	0.98532	0.01468	0	0.015611	0
A5	11	10.1571E+020.0000E+00	10.1571E+020.0000E+00	0.1571E+02	0.27	1	0.014556	0.985444	0.98544	0.01456	0	0.015608	0
A5	12	10.2000E+020.0000E+00	10.2000E+020.0000E+00	0.2000E+02	0.27	1	0.014597	0.985403	0.9854	0.0146	0	0.015605	0
A5	13	10.2528E+020.0000E+00	10.2528E+020.0000E+00	0.2528E+02	0.27	1	0.014477	0.985523	0.98552	0.01448	0	0.015602	0
A5	14	10.3178E+020.0000E+00	10.3178E+020.0000E+00	0.3178E+02	0.27	1	0.014545	0.985455	0.98546	0.01454	0	0.0156	0
A5	15	10.3976E+020.0000E+00	10.3976E+020.0000E+00	0.3976E+02	0.27	1	0.014423	0.985577	0.98558	0.01442	0	0.015597	0
A5	16	10.4955E+020.0000E+00	10.4955E+020.0000E+00	0.4955E+02	0.27	1	0.014483	0.985517	0.98552	0.01448	0	0.015595	0
A5	17	10.6152E+020.0000E+00	10.6152E+020.0000E+00	0.6152E+02	0.27	1	0.014493	0.985507	0.98551	0.01449	0	0.015592	0
A5	18	10.7616E+020.0000E+00	10.7616E+020.0000E+00	0.7616E+02	0.27	1	0.014297	0.985703	0.9857	0.0143	0	0.01559	0
A5	19	10.9404E+020.0000E+00	10.9404E+020.0000E+00	0.9404E+02	0.27	1	0.014469	0.985531	0.98553	0.01447	0	0.015587	0
A5	20	10.1159E+030.0000E+00	10.1159E+030.0000E+00	0.1159E+03	0.27	1	0.014447	0.985553	0.98555	0.01445	0	0.015585	0
A5	21	10.1424E+030.0000E+00	10.1424E+030.0000E+00	0.1424E+03	0.27	1	0.014332	0.985668	0.98567	0.01433	0	0.015583	0
A5	22	10.1748E+030.0000E+00	10.1748E+030.0000E+00	0.1748E+03	0.27	1	0.014395	0.985605	0.98561	0.01439	0	0.015581	0
A5	23	10.2142E+030.0000E+00	10.2142E+030.0000E+00	0.2142E+03	0.27	1	0.014421	0.985579	0.98558	0.01442	0	0.015579	0
A5	24	10.2622E+030.0000E+00	10.2622E+030.0000E+00	0.2622E+03	0.27	1	0.014365	0.985635	0.98563	0.01437	0	0.015576	0
A5	25	10.3204E+030.0000E+00	10.3204E+030.0000E+00	0.3204E+03	0.27	1	0.014469	0.985531	0.98553	0.01447	0	0.015574	0
A5	26	10.3912E+030.0000E+00	10.3912E+030.0000E+00	0.3912E+03	0.27	1	0.014258	0.985742	0.98574	0.01426	0	0.015572	0
A5	27	10.4772E+030.0000E+00	10.4772E+030.0000E+00	0.4772E+03	0.27	1	0.014295	0.985705	0.98571	0.01429	0	0.01557	0
A5	28	10.5816E+030.0000E+00	10.5816E+030.0000E+00	0.5816E+03	0.27	1	0.014373	0.985627	0.98563	0.01437	0	0.015568	0
A5	29	10.7082E+030.0000E+00	10.7082E+030.0000E+00	0.7082E+03	0.27	1	0.014363	0.985637	0.98564	0.01436	0	0.015566	0
A5	30	10.8619E+030.0000E+00	10.8619E+030.0000E+00	0.8619E+03	0.27	1	0.014408	0.985592	0.98559	0.01441	0	0.015564	0
A5	31	10.1048E+040.0000E+00	10.1048E+040.0000E+00	0.1048E+04	0.27	1	0.014223	0.985777	0.98578	0.01422	0	0.015562	0
A5	32	10.1274E+040.0000E+00	10.1274E+040.0000E+00	0.1274E+04	0.27	1	0.014359	0.985641	0.98564	0.01436	0	0.01556	0
A5	33	10.1548E+040.0000E+00	10.1548E+040.0000E+00	0.1548E+04	0.27	1	0.014246	0.985754	0.98575	0.01425	0	0.015558	0
A5	34	10.1880E+040.0000E+00	10.1880E+040.0000E+00	0.1880E+04	0.27	1	0.014446	0.985554	0.98555	0.01445	0	0.015556	0
A5	35	10.2282E+040.0000E+00	10.2282E+040.0000E+00	0.2282E+04	0.27	1	0.014335	0.985665	0.98566	0.01434	0	0.015554	0
A5	36	10.2768E+040.0000E+00	10.2768E+040.0000E+00	0.2768E+04	0.27	1	0.014289	0.985711	0.98571	0.01429	0	0.015552	0
A5	37	10.3358E+040.0000E+00	10.3358E+040.0000E+00	0.3358E+04	0.27	1	0.014351	0.985649	0.98565	0.01435	0	0.01555	0
A5	38	10.4072E+040.0000E+00	10.4072E+040.0000E+00	0.4072E+04	0.27	1	0.014381	0.985619	0.98562	0.01438	0	0.015548	0
A5	39	10.4937E+040.0000E+00	10.4937E+040.0000E+00	0.4937E+04	0.27	1	0.014321	0.985679	0.98568	0.01432	0	0.015546	0
A5	40	10.5983E+040.0000E+00	10.5983E+040.0000E+00	0.5983E+04	0.27	1	0.014273	0.985727	0.98573	0.01427	0	0.015545	0
A5	41	10.7250E+040.0000E+00	10.7250E+040.0000E+00	0.7250E+04	0.27	1	0.014363	0.985637	0.98564	0.01436	0	0.015543	0
A5	42	10.8784E+040.0000E+00	10.8784E+040.0000E+00	0.8784E+04	0.27	1	0.014391	0.985609	0.98561	0.01439	0	0.015541	0
A5	43	10.1064E+050.0000E+00	10.1064E+050.0000E+00	0.1064E+05	0.27	1	0.014321	0.985679	0.98568	0.01432	0	0.015539	0
A5	44	10.1289E+050.0000E+00	10.1289E+050.0000E+00	0.1289E+05	0.27	1	0.014313	0.985687	0.98569	0.01431	0	0.015537	0
A5	45	10.1560E+050.0000E+00	10.1560E+050.0000E+00	0.1560E+05	0.27	1	0.014412	0.985588	0.98559	0.01441	0	0.015535	0
A5	46	10.1889E+050.0000E+00	10.1889E+050.0000E+00	0.1889E+05	0.27	1	0	1	0.66455	0.33545	1045.74	0.03807	68113
A5	47	10.2287E+050.0000E+00	10.2287E+050.0000E+00	0.2287E+05	0.27	1	0	1	0.49006	0.50994	1035.23	0.041008	133676
A5	48	10.2768E+050.0000E+00	10.2768E+050.0000E+00	0.2768E+05	0.27	1	0	1	0.46908	0.53092	1035.17	0.041013	168458
A5	49	10.3350E+050.0000E+00	10.3350E+050.0000E+00	0.3350E+05	0.27	1	0	1	0.45655	0.54345	1035.16	0.041	208622
A5	50	10.4055E+050.0000E+00	10.4055E+050.0000E+00	0.4055E+05	0.27	1	0	1	0.4466	0.5534	1035.16	0.040987	257068
A5	51	10.4907E+050.0000E+00	10.4907E+050.0000E+00	0.4907E+05	0.27	1	0	1	0.43773	0.56227	1035.15	0.040973	315955
A5	52	10.5937E+050.0000E+00	10.5937E+050.0000E+00	0.5937E+05	0.27	1	0	1	0.42938	0.57062	1035.14	0.040958	387807
A5	53	10.7183E+050.0000E+00	10.7183E+050.0000E+00	0.7183E+05	0.27	1	0	1	0.42133	0.57867	1035.13	0.040943	475636
A5	54	10.8691E+050.0000E+00	10.8691E+050.0000E+00	0.8691E+05	0.27	1	0	1	0.41346	0.58654	1035.12	0.040928	583099
A5	55	10.1051E+060.0000E+00	10.1051E+060.0000E+00	0.1051E+06	0.27	1	0	1	0.40578	0.59422	1035.11	0.040911	714069
A5	56	10.1272E+060.0000E+00	10.1272E+060.0000E+00	0.1272E+06	0.27	1	0	1	0.39829	0.60171	1035.09	0.040894	874734
A5	57	10.1539E+060.0000E+00	10.1539E+060.0000E+00	0.1539E+06	0.27	1	0	1	0.39103	0.60897	1035.08	0.040876	1.07063e+06
A5	58	10.1861E+060.0000E+00	10.1861E+060.0000E+00	0.1861E+06	0.27	1	0	1	0.38406	0.61594	1035.06	0.040857	1.30882e+06
A5	59	10.2251E+060.0000E+00	10.2251E+060.0000E+00	0.2251E+06	0.27	1	0	1	0.37745	0.62255	1035.04	0.040835	1.5992e+06
A5	60	10.2723E+060.0000E+00	10.2723E+060.0000E+00	0.2723E+06	0.27	1	0	1	0.37127	0.62873	1035.01	0.040813	1.95262e+06
A5	61	10.3293E+060.0000E+00	10.3293E+060.0000E+00	0.3293E+06	0.27	1	0	1	0.36559	0.63441	1034.99	0.040789	2.38125e+06
A5	62	10.3983E+060.0000E+00	10.3983E+060.0000E+00	0.3983E+06	0.27	1	0	1	0.3605	0.6395	1034.96	0.040765	2.90152e+06
A5	63	10.4817E+060.0000E+00	10.4817E+060.0000E+00	0.4817E+06	0.27	1	0	1	0.35604	0.64396	1034.94	0.040738	3.53113e+06
A5	64	10.5826E+060.0000E+00	10.5826E+060.0000E+00	0.5826E+06	0.27	1	0	1	0.35226	0.64774	1034.91	0.040711	4.29289e+06
A5	65	10.7046E+060.0000E+00	10.7046E+060.0000E+00	0.7046E+06	0.27	1	0	1	0.34914	0.65086	1034.87	0.04068	5.21268e+06
A5	66	10.8521E+060.0000E+00	10.8521E+060.0000E+00	0.8521E+06	0.27	1	0	1	0.34663	0.65337	1034.84	0.040647	6.32288e+06
A5	67	10.1030E+070.0000E+00	10.1030E+070.0000E+00	0.1030E+07	0.27	1	0	1	0.34462	0.65538	1034.8	0.040613	7.65977e+06
A5	68	10.1246E+070.0000E+00	10.1246E+070.0000E+00	0.1246E+07	0.27	1	0	1	0.34298	0.65702	1034.76	0.040578	9.28091e+06
A5	69	10.1507E+070.0000E+00	10.1507E+070.0000E+00	0.1507E+07	0.27	1	0	1	0.34164	0.65836	1034.72	0.040541	1.12372e+07
A5	70	10.1822E+070.0000E+00	10.1822E+070.0000E+00	0.1822E+07	0.27	1	0	1	0.34035	0.65965	1034.68	0.040499	1.3598e+07
A5	71	10.2204E+070.0000E+00	10.2204E+070.0000E+00	0.2204E+07	0.27	1	0	1	0.33802	0.66198	1034.63	0.040457	1.64892e+07
A5	72	10.2665E+070.0000E+00	10.2665E+070.0000E+00	0.2665E+07	0.27	1	0	1	0.33328	0.66672	1034.58	0.040415	2.00591e+07
A5	73	10.3222E+070.0000E+00	10.3222E+070.0000E+00	0.3222E+07	0.27	1	0	1	0.32575	0.67425	1034.53	0.040372	2.44982e+07
A5	74	10.3896E+070.0000E+00	10.3896E+070.0000E+00	0.3896E+07	0.27	1	0	1	0.31538	0.68462	1034.48	0.040322	3.00398e+07
A5	75	10.4711E+070.0000E+00	10.4711E+070.0000E+00	0.4711E+07	0.27	1	0	1	0.30167	0.69833	1034.41	0.040267	3.69981e+07
A5	76	10.5697E+070.0000E+00	10.5697E+070.0000E+00	0.5697E+07	0.27	1	0	1	0.27469	0.72531	1034.35	0.040208	4.63995e+07
A5	77	10.6889E+070.0000E+00	10.6889E+070.0000E+00	0.6889E+07	0.27	1	0	1	0.18771	0.81229	1034.27	0.040133	6.27143e+07
A5	78	10.8330E+070.0000E+00	10.8330E+070.0000E+00	0.8330E+07	0.27	1	0	1	0	1	1029.85	0.017417	4.03419e+07
A5	79	10.1007E+080.0000E+00	10.1007E+080.0000E+00	0.1007E+08	0.27	1	0	1	0	1	1026.82	0.0017754	4.9566e+06
A5	80	10.1218E+080.0000E+00	10.1218E+080.0000E+00	0.1218E+08	0.27	1	0	1	0	1	1026.46	0.00013762	464552
A5	81	10.1473E+080.0000E+00	10.1473E+080.0000E+00	0.1473E+08	0.27	1	0	1	0	1	1026.38	7.9822e-06	32583.5
A5	82	10.1781E+080.0000E+00	10.1781E+080.0000E+00	0.1781E+08	0.27	1	0	1	0	1	1026.33	3.5684e-07	1761.12
A5	83	10.2153E+080.0000E+00	10.2153E+080.0000E+00	0.2153E+08	0.27	1	0	1	0	1	1026.28	1.234e-08	73.6188
A5	84	10.2603E+080.0000E+00	10.2603E+080.0000E+00	0.2603E+08	0.27	1	0	1	0	1	1026.23	3.3276e-10	2.40001
A5	85	10.3148E+080.0000E+00	10.3148E+080.0000E+00	0.3148E+08	0.27	1	0	1	0	1	1026.18	7.0438e-12	0.0614369
A5	86	10.3806E+080.0000E+00	10.3806E+080.0000E+00	0.3806E+08	0.27	1	0	1	0	1	1026.12	1.1764e-13	0.00124047
A5	87	10.4602E+080.0000E+00	10.4602E+080.0000E+00	0.4602E+08	0.27	1	0	1	0	1	1026.07	1.5558e-15	1.98354e-05
A5	88	10.5565E+080.0000E+00	10.5565E+080.0000E+00	0.5565E+08	0.27	1	0	1	0	1	1026.02	1.6338e-17	2.51874e-07
A5	89	10.6728E+080.0000E+00	10.6728E+080.0000E+00	0.6728E+08	0.27	1	0	1	0	1	1025.97	1.3663e-19	2.54642e-09
A5	90	10.8136E+080.0000E+00	10.8136E+080.0000E+00	0.8136E+08	0.27	1	0	1	0	1	1025.92	9.119e-22	2.05511e-11
A5	91	10.9837E+080.0000E+00	10.9837E+080.0000E+00	0.9837E+08	0.27	1	0	1	0	1	1025.86	4.8683e-24	1.32645e-13
A5	92	10.1189E+090.0000E+00	10.1189E+090.0000E+00	0.1189E+09	0.27	1	0	1	0	1	1025.81	2.0837e-26	6.86195e-16
A5	93	10.1438E+090.0000E+00	10.1438E+090.0000E+00	0.1438E+09	0.27	1	0	1	0	1	1025.76	7.1593e-29	2.85127e-18
A5	94	10.1739E+090.0000E+00	10.1739E+090.0000E+00	0.1739E+09	0.27	1	0	1	0	1	1025.7	1.9781e-31	9.52647e-21
A5	95	10.2103E+090.0000E+00	10.2103E+090.0000E+00	0.2103E+09	0.27	1	0	1	0	1	1025.65	4.4022e-34	2.56373e-23
A5	96	10.2542E+090.0000E+00	10.2542E+090.0000E+00	0.2542E+09	0.27	1	0	1	0	1	1025.6	7.906e-37	5.56511e-26
A5	97	10.3074E+090.0000E+00	10.3074E+090.0000E+00	0.3074E+09	0.27	1	0	1	0	1	1025.55	1.1469e-39	9.76225e-29
A5	98	10.3717E+090.0000E+00	10.3717E+090.0000E+00	0.3717E+09	0.27	1	0	1	0	1	1025.49	1.3458e-42	1.38506e-31
A5	99	10.4494E+090.0000E+00	10.4494E+090.0000E+00	0.4494E+09	0.27	1	0	1	0	1	1025.44	1.279e-45	1.59139e-34
A51	0	10.5434E+090.0000E+00	10.5434E+090.0000E+00	0.5434E+09	0.27	1	0	1	0	1	1025.39	9.8639e-79	1.48396e-67
A6	1	10.1767E+000.0000E+00	10.1767E+000.0000E+00	0.1767E+00	0.27	1	0.023814	0.976186	0.97619	0.02381	0	0.015679	0
A6	2	10.6023E+000.0000E+00	10.6023E+000.0000E+00	0.6023E+00	0.27	1	0.017054	0.982946	0.98295	0.01705	0	0.015658	0
A6	3	10.1156E+010.0000E+00	10.1156E+010.0000E+00	0.1156E+01	0.27	1	0.01597	0.98403	0.98403	0.01597	0	0.015647	0
A6	4	10.1867E+010.0000E+00	10.1867E+010.0000E+00	0.1867E+01	0.27	1	0.01547	0.98453	0.98453	0.01547	0	0.015639	0
A6	5	10.2774E+010.0000E+00	10.2774E+010.0000E+00	0.2774E+01	0.27	1	0.015083	0.984917	0.98492	0.01508	0	0.015633	0
A6	6	10.3922E+010.0000E+00	10.3922E+010.0000E+00	0.3922E+01	0.27	1	0.015126	0.984874	0.98487	0.01513	0	0.015628	0
A6	7	10.5367E+010.0000E+00	10.5367E+010.0000E+00	0.5367E+01	0.27	1	0.014805	0.985195	0.9852	0.0148	0	0.015624	0
A6	8	10.7177E+010.0000E+00	10.7177E+010.0000E+00	0.7177E+01	0.27	1	0.014768	0.985232	0.98523	0.01477	0	0.01562	0
A6	9	10.9433E+010.0000E+00	10.9433E+010.0000E+00	0.9433E+01	0.27	1	0.014624	0.985376	0.98538	0.01462	0	0.015617	0
A6	10	10.1224E+020.0000E+00	10.1224E+020.0000E+00	0.1224E+02	0.27	1	0.01469	0.98531	0.98531	0.01469	0	0.015613	0
A6	11	10.1571E+020.0000E+00	10.1571E+020.0000E+00	0.1571E+02	0.27	1	0.014625	0.985375	0.98537	0.01463	0	0.01561	0
A6	12	10.2000E+020.0000E+00	10.2000E+020.0000E+00	0.2000E+02	0.27	1	0.014523	0.985477	0.98548	0.01452	0	0.015607	0
A6	13	10.2528E+020.0000E+00	10.2528E+020.0000E+00	0.2528E+02	0.27	1	0.014499	0.985501	0.9855	0.0145	0	0.015605	0
A6	14	10.3178E+020.0000E+00	10.3178E+020.0000E+00	0.3178E+02	0.27	1	0.014566	0.985434	0.98543	0.01457	0	0.015602	0
A6	15	10.3976E+020.0000E+00	10.3976E+020.0000E+00	0.3976E+02	0.27	1	0.014423	0.985577	0.98558	0.01442	0	0.015599	0
A6	16	10.4955E+020.0000E+00	10.4955E+020.0000E+00	0.4955E+02	0.27	1	0.014461	0.985539	0.98554	0.01446	0	0.015597	0
A6	17	10.6152E+020.0000E+00	10.6152E+020.0000E+00	0.6152E+02	0.27	1	0.014511	0.985489	0.98549	0.01451	0	0.015594	0
A6	18	10.7616E+020.0000E+00	10.7616E+020.0000E+00	0.7616E+02	0.27	1	0.01436	0.98564	0.98564	0.01436	0	0.015592	0
A6	19	10.9404E+020.0000E+00	10.9404E+020.0000E+00	0.9404E+02	0.27	1	0.014448	0.985552	0.98555	0.01445	0	0.015589	0
A6	20	10.1159E+030.0000E+00	10.1159E+030.0000E+00	0.1159E+03	0.27	1	0.014429	0.985571	0.98557	0.01443	0	0.015587	0
A6	21	10.1424E+030.0000E+00	10.1424E+030.0000E+00	0.1424E+03	0.27	1	0.014329	0.985671	0.98567	0.01433	0	0.015585	0
A6	22	10.1748E+030.0000E+00	10.1748E+030.0000E+00	0.1748E+03	0.27	1	0.014372	0.985628	0.98563	0.01437	0	0.015583	0
A6	23	10.2142E+030.0000E+00	10.2142E+030.0000E+00	0.2142E+03	0.27	1	0.014477	0.985523	0.98552	0.01448	0	0.01558	0
A6	24	10.2622E+030.0000E+00	10.2622E+030.0000E+00	0.2622E+03	0.27	1	0.014372	0.985628	0.98563	0.01437	0	0.015578	0
A6	25	10.3204E+030.0000E+00	10.3204E+030.0000E+00	0.3204E+03	0.27	1	0.013598	0.986402	0.9864	0.0136	0	0.015576	0
A6	26	10.3912E+030.0000E+00	10.3912E+030.0000E+00	0.3912E+03	0.27	1	0.014913	0.985087	0.98509	0.01491	0	0.015574	0
A6	27	10.4772E+030.0000E+00	10.4772E+030.0000E+00	0.4772E+03	0.27	1	0.014331	0.985669	0.98567	0.01433	0	0.015572	0
A6	28	10.5816E+030.0000E+00	10.5816E+030.0000E+00	0.5816E+03	0.27	1	0.01438	0.98562	0.98562	0.01438	0	0.01557	0
A6	29	10.7082E+030.0000E+00	10.7082E+030.0000E+00	0.7082E+03	0.27	1	0.014363	0.985637	0.98564	0.01436	0	0.015568	0
A6	30	10.8619E+030.0000E+00	10.8619E+030.0000E+00	0.8619E+03	0.27	1	0.014418	0.985582	0.98558	0.01442	0	0.015566	0
A6	31	10.1048E+040.0000E+00	10.1048E+040.0000E+00	0.1048E+04	0.27	1	0.014224	0.985776	0.98578	0.01422	0	0.015564	0
A6	32	10.1274E+040.0000E+00	10.1274E+040.0000E+00	0.1274E+04	0.27	1	0.014368	0.985632	0.98563	0.01437	0	0.015562	0
A6	33	10.1548E+040.0000E+00	10.1548E+040.0000E+00	0.1548E+04	0.27	1	0.014319	0.985681	0.98568	0.01432	0	0.01556	0
A6	34	10.1880E+040.0000E+00	10.1880E+040.0000E+00	0.1880E+04	0.27	1	0.014419	0.985581	0.98558	0.01442	0	0.015558	0
A6	35	10.2282E+040.0000E+00	10.2282E+040.0000E+00	0.2282E+04	0.27	1	0.014373	0.985627	0.98563	0.01437	0	0.015556	0
A6	36	10.2768E+040.0000E+00	10.2768E+040.0000E+00	0.2768E+04	0.27	1	0.01425	0.98575	0.98575	0.01425	0	0.015554	0
A6	37	10.3358E+040.0000E+00	10.3358E+040.0000E+00	0.3358E+04	0.27	1	0.014373	0.985627	0.98563	0.01437	0	0.015552	0
A6	38	10.4072E+040.0000E+00	10.4072E+040.0000E+00	0.4072E+04	0.27	1	0.014395	0.985605	0.98561	0.01439	0	0.01555	0
A6	39	10.4937E+040.0000E+00	10.4937E+040.0000E+00	0.4937E+04	0.27	1	0.014297	0.985703	0.9857	0.0143	0	0.015548	0
A6	40	10.5983E+040.0000E+00	10.5983E+040.0000E+00	0.5983E+04	0.27	1	0.014288	0.985712	0.98571	0.01429	0	0.015546	0
A6	41	10.7250E+040.0000E+00	10.7250E+040.0000E+00	0.7250E+04	0.27	1	0.01426	0.98574	0.98574	0.01426	0	0.015544	0
A6	42	10.8784E+040.0000E+00	10.8784E+040.0000E+00	0.8784E+04	0.27	1	0.014448	0.985552	0.98555	0.01445	0	0.015542	0
A6	43	10.1064E+050.0000E+00	10.1064E+050.0000E+00	0.1064E+05	0.27	1	0.014338	0.985662	0.98566	0.01434	0	0.01554	0
A6	44	10.1289E+050.0000E+00	10.1289E+050.0000E+00	0.1289E+05	0.27	1	0.014341	0.985659	0.98566	0.01434	0	0.015538	0
A6	45	10.1560E+050.0000E+00	10.1560E+050.0000E+00	0.1560E+05	0.27	1	0.01376	0.98624	0.98624	0.01376	0	0.015536	0
A6	46	10.1889E+050.0000E+00	10.1889E+050.0000E+00	0.1889E+05	0.27	1	0	1	0.69527	0.30473	1052.59	0.036197	59216.5
A6	47	10.2287E+050.0000E+00	10.2287E+050.0000E+00	0.2287E+05	0.27	1	0	1	0.49231	0.50769	1035	0.040967	132924
A6	48	10.2768E+050.0000E+00	10.2768E+050.0000E+00	0.2768E+05	0.27	1	0	1	0.46983	0.53017	1034.89	0.040986	168064
A6	49	10.3350E+050.0000E+00	10.3350E+050.0000E+00	0.3350E+05	0.27	1	0	1	0.457	0.543	1034.89	0.040974	208262
A6	50	10.4055E+050.0000E+00	10.4055E+050.0000E+00	0.4055E+05	0.27	1	0	1	0.4469	0.5531	1034.88	0.04096	256690
A6	51	10.4907E+050.0000E+00	10.4907E+050.0000E+00	0.4907E+05	0.27	1	0	1	0.43791	0.56209	1034.87	0.040946	315561
A6	52	10.5937E+050.0000E+00	10.5937E+050.0000E+00	0.5937E+05	0.27	1	0	1	0.42944	0.57056	1034.86	0.040931	387406
A6	53	10.7183E+050.0000E+00	10.7183E+050.0000E+00	0.7183E+05	0.27	1	0	1	0.42122	0.57878	1034.85	0.040916	475285
A6	54	10.8691E+050.0000E+00	10.8691E+050.0000E+00	0.8691E+05	0.27	1	0	1	0.41315	0.58685	1034.84	0.0409	582850
A6	55	10.1051E+060.0000E+00	10.1051E+060.0000E+00	0.1051E+06	0.27	1	0	1	0.40517	0.59483	1034.83	0.040883	714120
A6	56	10.1272E+060.0000E+00	10.1272E+060.0000E+00	0.1272E+06	0.27	1	0	1	0.3973	0.6027	1034.81	0.040866	875336
A6	57	10.1539E+060.0000E+00	10.1539E+060.0000E+00	0.1539E+06	0.27	1	0	1	0.38955	0.61045	1034.8	0.040848	1.07221e+06
A6	58	10.1861E+060.0000E+00	10.1861E+060.0000E+00	0.1861E+06	0.27	1	0	1	0.38197	0.61803	1034.78	0.040829	1.31201e+06
A6	59	10.2251E+060.0000E+00	10.2251E+060.0000E+00	0.2251E+06	0.27	1	0	1	0.37463	0.62537	1034.76	0.040808	1.60495e+06
A6	60	10.2723E+060.0000E+00	10.2723E+060.0000E+00	0.2723E+06	0.27	1	0	1	0.36759	0.63241	1034.74	0.040786	1.96224e+06
A6	61	10.3293E+060.0000E+00	10.3293E+060.0000E+00	0.3293E+06	0.27	1	0	1	0.36094	0.63906	1034.71	0.040761	2.39641e+06
A6	62	10.3983E+060.0000E+00	10.3983E+060.0000E+00	0.3983E+06	0.27	1	0	1	0.35477	0.64523	1034.69	0.040736	2.92467e+06
A6	63	10.4817E+060.0000E+00	10.4817E+060.0000E+00	0.4817E+06	0.27	1	0	1	0.34916	0.65084	1034.66	0.040709	3.56535e+06
A6	64	10.5826E+060.0000E+00	10.5826E+060.0000E+00	0.5826E+06	0.27	1	0	1	0.34421	0.65579	1034.63	0.040681	4.34186e+06
A6	65	10.7046E+060.0000E+00	10.7046E+060.0000E+00	0.7046E+06	0.27	1	0	1	0.33995	0.66005	1034.59	0.040651	5.28108e+06
A6	66	10.8521E+060.0000E+00	10.8521E+060.0000E+00	0.8521E+06	0.27	1	0	1	0.33638	0.66362	1034.56	0.040619	6.41592e+06
A6	67	10.1030E+070.0000E+00	10.1030E+070.0000E+00	0.1030E+07	0.27	1	0	1	0.33342	0.66658	1034.52	0.040584	7.783e+06
A6	68	10.1246E+070.0000E+00	10.1246E+070.0000E+00	0.1246E+07	0.27	1	0	1	0.33099	0.66901	1034.48	0.040548	9.44074e+06
A6	69	10.1507E+070.0000E+00	10.1507E+070.0000E+00	0.1507E+07	0.27	1	0	1	0.32911	0.67089	1034.44	0.04051	1.14392e+07
A6	70	10.1822E+070.0000E+00	10.1822E+070.0000E+00	0.1822E+07	0.27	1	0	1	0.32781	0.67219	1034.4	0.04047	1.38429e+07
A6	71	10.2204E+070.0000E+00	10.2204E+070.0000E+00	0.2204E+07	0.27	1	0	1	0.32587	0.67413	1034.35	0.040427	1.67748e+07
A6	72	10.2665E+070.0000E+00	10.2665E+070.0000E+00	0.2665E+07	0.27	1	0	1	0.32132	0.67868	1034.3	0.040384	2.03977e+07
A6	73	10.3222E+070.0000E+00	10.3222E+070.0000E+00	0.3222E+07	0.27	1	0	1	0.31351	0.68649	1034.25	0.04034	2.49164e+07
A6	74	10.3896E+070.0000E+00	10.3896E+070.0000E+00	0.3896E+07	0.27	1	0	1	0.30174	0.69826	1034.19	0.040292	3.06069e+07
A6	75	10.4711E+070.0000E+00	10.4711E+070.0000E+00	0.4711E+07	0.27	1	0	1	0.28638	0.71362	1034.13	0.040236	3.77689e+07
A6	76	10.5697E+070.0000E+00	10.5697E+070.0000E+00	0.5697E+07	0.27	1	0	1	0.24509	0.75491	1034.07	0.040176	4.82416e+07
A6	77	10.6889E+070.0000E+00	10.6889E+070.0000E+00	0.6889E+07	0.27	1	0	1	0.050689	0.949311	1033.98	0.040101	7.32143e+07
A6	78	10.8330E+070.0000E+00	10.8330E+070.0000E+00	0.8330E+07	0.27	1	0	1	0	1	1027.66	0.0072498	1.67565e+07
A6	79	10.1007E+080.0000E+00	10.1007E+080.0000E+00	0.1007E+08	0.27	1	0	1	0	1	1026.42	0.0010067	2.80943e+06
A6	80	10.1218E+080.0000E+00	10.1218E+080.0000E+00	0.1218E+08	0.27	1	0	1	0	1	1026.19	8.3303e-05	281125
A6	81	10.1473E+080.0000E+00	10.1473E+080.0000E+00	0.1473E+08	0.27	1	0	1	0	1	1026.12	4.8804e-06	19916.8
A6	82	10.1781E+080.0000E+00	10.1781E+080.0000E+00	0.1781E+08	0.27	1	0	1	0	1	1026.07	2.2074e-07	1089.15
A6	83	10.2153E+080.0000E+00	10.2153E+080.0000E+00	0.2153E+08	0.27	1	0	1	0	1	1026.02	7.7875e-09	46.4474
A6	84	10.2603E+080.0000E+00	10.2603E+080.0000E+00	0.2603E+08	0.27	1	0	1	0	1	1025.97	2.1501e-10	1.55036
A6	85	10.3148E+080.0000E+00	10.3148E+080.0000E+00	0.3148E+08	0.27	1	0	1	0	1	1025.92	4.6592e-12	0.0406278
A6	86	10.3806E+080.0000E+00	10.3806E+080.0000E+00	0.3806E+08	0.27	1	0	1	0	1	1025.87	7.9536e-14	0.000838472
A6	87	10.4602E+080.0000E+00	10.4602E+080.0000E+00	0.4602E+08	0.27	1	0	1	0	1	1025.81	1.0731e-15	1.36778e-05
A6	88	10.5565E+080.0000E+00	10.5565E+080.0000E+00	0.5565E+08	0.27	1	0	1	0	1	1025.76	1.1479e-17	1.76921e-07
A6	89	10.6728E+080.0000E+00	10.6728E+080.0000E+00	0.6728E+08	0.27	1	0	1	0	1	1025.71	9.7644e-20	1.81937e-09
A6	90	10.8136E+080.0000E+00	10.8136E+080.0000E+00	0.8136E+08	0.27	1	0	1	0	1	1025.66	6.6213e-22	1.49184e-11
A6	91	10.9837E+080.0000E+00	10.9837E+080.0000E+00	0.9837E+08	0.27	1	0	1	0	1	1025.6	3.5881e-24	9.77392e-14
A6	92	10.1189E+090.0000E+00	10.1189E+090.0000E+00	0.1189E+09	0.27	1	0	1	0	1	1025.55	1.5576e-26	5.12812e-16
A6	93	10.1438E+090.0000E+00	10.1438E+090.0000E+00	0.1438E+09	0.27	1	0	1	0	1	1025.5	5.4242e-29	2.1597e-18
A6	94	10.1739E+090.0000E+00	10.1739E+090.0000E+00	0.1739E+09	0.27	1	0	1	0	1	1025.44	1.518e-31	7.30879e-21
A6	95	10.2103E+090.0000E+00	10.2103E+090.0000E+00	0.2103E+09	0.27	1	0	1	0	1	1025.39	3.4198e-34	1.9911e-23
A6	96	10.2542E+090.0000E+00	10.2542E+090.0000E+00	0.2542E+09	0.27	1	0	1	0	1	1025.34	6.2141e-37	4.37306e-26
A6	97	10.3074E+090.0000E+00	10.3074E+090.0000E+00	0.3074E+09	0.27	1	0	1	0	1	1025.29	9.1166e-40	7.75795e-29
A6	98	10.3717E+090.0000E+00	10.3717E+090.0000E+00	0.3717E+09	0.27	1	0	1	0	1	1025.23	1.0814e-42	1.11266e-31
A6	99	10.4494E+090.0000E+00	10.4494E+090.0000E+00	0.4494E+09	0.27	1	0	1	0	1	1025.18	1.0386e-45	1.29195e-34
A61	0	10.5434E+090.0000E+00	10.5434E+090.0000E+00	0.5434E+09	0.27	1	0	1	0	1	1025.13	8.0921e-79	1.21709e-67
A7	1	10.1767E+000.0000E+00	10.1767E+000.0000E+00	0.1767E+00	0.27	1	0.023867	0.976133	0.97613	0.02387	0	0.015681	0
A7	2	10.6023E+000.0000E+00	10.6023E+000.0000E+00	0.6023E+00	0.27	1	0.017069	0.982931	0.98293	0.01707	0	0.01566	0
A7	3	10.1156E+010.0000E+00	10.1156E+010.0000E+00	0.1156E+01	0.27	1	0.016003	0.983997	0.984	0.016	0	0.015649	0
A7	4	10.1867E+010.0000E+00	10.1867E+010.0000E+00	0.1867E+01	0.27	1	0.015485	0.984515	0.98452	0.01548	0	0.015641	0
A7	5	10.2774E+010.0000E+00	10.2774E+010.0000E+00	0.2774E+01	0.27	1	0.015113	0.984887	0.98489	0.01511	0	0.015635	0
A7	6	10.3922E+010.0000E+00	10.3922E+010.0000E+00	0.3922E+01	0.27	1	0.015077	0.984923	0.98492	0.01508	0	0.01563	0
A7	7	10.5367E+010.0000E+00	10.5367E+010.0000E+00	0.5367E+01	0.27	1	0.014808	0.985192	0.98519	0.01481	0	0.015626	0
A7	8	10.7177E+010.0000E+00	10.7177E+010.0000E+00	0.7177E+01	0.27	1	0.014807	0.985193	0.98519	0.01481	0	0.015622	0
A7	9	10.9433E+010.0000E+00	10.9433E+010.0000E+00	0.9433E+01	0.27	1	0.014575	0.985425	0.98543	0.01457	0	0.015619	0
A7	10	10.1224E+020.0000E+00	10.1224E+020.0000E+00	0.1224E+02	0.27	1	0.014729	0.985271	0.98527	0.01473	0	0.015615	0
A7	11	10.1571E+020.0000E+00	10.1571E+020.0000E+00	0.1571E+02	0.27	1	0.014693	0.985307	0.98531	0.01469	0	0.015612	0
A7	12	10.2000E+020.0000E+00	10.2000E+020.0000E+00	0.2000E+02	0.27	1	0.014521	0.985479	0.98548	0.01452	0	0.015609	0
A7	13	10.2528E+020.0000E+00	10.2528E+020.0000E+00	0.2528E+02	0.27	1	0.014477	0.985523	0.98552	0.01448	0	0.015607	0
A7	14	10.3178E+020.0000E+00	10.3178E+020.0000E+00	0.3178E+02	0.27	1	0.014564	0.985436	0.98544	0.01456	0	0.015604	0
A7	15	10.3976E+020.0000E+00	10.3976E+020.0000E+00	0.3976E+02	0.27	1	0.014439	0.985561	0.98556	0.01444	0	0.015602	0
A7	16	10.4955E+020.0000E+00	10.4955E+020.0000E+00	0.4955E+02	0.27	1	0.014428	0.985572	0.98557	0.01443	0	0.015599	0
A7	17	10.6152E+020.0000E+00	10.6152E+020.0000E+00	0.6152E+02	0.27	1	0.014535	0.985465	0.98547	0.01453	0	0.015597	0
A7	18	10.7616E+020.0000E+00	10.7616E+020.0000E+00	0.7616E+02	0.27	1	0.014372	0.985628	0.98563	0.01437	0	0.015594	0
A7	19	10.9404E+020.0000E+00	10.9404E+020.0000E+00	0.9404E+02	0.27	1	0.014443	0.985557	0.98556	0.01444	0	0.015592	0
A7	20	10.1159E+030.0000E+00	10.1159E+030.0000E+00	0.1159E+03	0.27	1	0.014418	0.985582	0.98558	0.01442	0	0.01559	0
A7	21	10.1424E+030.0000E+00	10.1424E+030.0000E+00	0.1424E+03	0.27	1	0.014383	0.985617	0.98562	0.01438	0	0.015587	0
A7	22	10.1748E+030.0000E+00	10.1748E+030.0000E+00	0.1748E+03	0.27	1	0.014316	0.985684	0.98568	0.01432	0	0.015585	0
A7	23	10.2142E+030.0000E+00	10.2142E+030.0000E+00	0.2142E+03	0.27	1	0.014459	0.985541	0.98554	0.01446	0	0.015583	0
A7	24	10.2622E+030.0000E+00	10.2622E+030.0000E+00	0.2622E+03	0.27	1	0.014362	0.985638	0.98564	0.01436	0	0.015581	0
A7	25	10.3204E+030.0000E+00	10.3204E+030.0000E+00	0.3204E+03	0.27	1	0.013501	0.986499	0.9865	0.0135	0	0.015579	0
A7	26	10.3912E+030.0000E+00	10.3912E+030.0000E+00	0.3912E+03	0.27	1	0.015008	0.984992	0.98499	0.01501	0	0.015576	0
A7	27	10.4772E+030.0000E+00	10.4772E+030.0000E+00	0.4772E+03	0.27	1	0.014473	0.985527	0.98553	0.01447	0	0.015574	0
A7	28	10.5816E+030.0000E+00	10.5816E+030.0000E+00	0.5816E+03	0.27	1	0.014282	0.985718	0.98572	0.01428	0	0.015572	0
A7	29	10.7082E+030.0000E+00	10.7082E+030.0000E+00	0.7082E+03	0.27	1	0.014392	0.985608	0.98561	0.01439	0	0.01557	0
A7	30	10.8619E+030.0000E+00	10.8619E+030.0000E+00	0.8619E+03	0.27	1	0.014404	0.985596	0.9856	0.0144	0	0.015568	0
A7	31	10.1048E+040.0000E+00	10.1048E+040.0000E+00	0.1048E+04	0.27	1	0.014261	0.985739	0.98574	0.01426	0	0.015566	0
A7	32	10.1274E+040.0000E+00	10.1274E+040.0000E+00	0.1274E+04	0.27	1	0.014425	0.985575	0.98558	0.01442	0	0.015564	0
A7	33	10.1548E+040.0000E+00	10.1548E+040.0000E+00	0.1548E+04	0.27	1	0.014283	0.985717	0.98572	0.01428	0	0.015562	0
A7	34	10.1880E+040.0000E+00	10.1880E+040.0000E+00	0.1880E+04	0.27	1	0.014325	0.985675	0.98567	0.01433	0	0.01556	0
A7	35	10.2282E+040.0000E+00	10.2282E+040.0000E+00	0.2282E+04	0.27	1	0.014437	0.985563	0.98556	0.01444	0	0.015558	0
A7	36	10.2768E+040.0000E+00	10.2768E+040.0000E+00	0.2768E+04	0.27	1	0.014227	0.985773	0.98577	0.01423	0	0.015556	0
A7	37	10.3358E+040.0000E+00	10.3358E+040.0000E+00	0.3358E+04	0.27	1	0.014386	0.985614	0.98561	0.01439	0	0.015554	0
A7	38	10.4072E+040.0000E+00	10.4072E+040.0000E+00	0.4072E+04	0.27	1	0.014395	0.985605	0.98561	0.01439	0	0.015552	0
A7	39	10.4937E+040.0000E+00	10.4937E+040.0000E+00	0.4937E+04	0.27	1	0.01421	0.98579	0.98579	0.01421	0	0.01555	0
A7	40	10.5983E+040.0000E+00	10.5983E+040.0000E+00	0.5983E+04	0.27	1	0.014408	0.985592	0.98559	0.01441	0	0.015548	0
A7	41	10.7250E+040.0000E+00	10.7250E+040.0000E+00	0.7250E+04	0.27	1	0.014167	0.985833	0.98583	0.01417	0	0.015546	0
A7	42	10.8784E+040.0000E+00	10.8784E+040.0000E+00	0.8784E+04	0.27	1	0.014517	0.985483	0.98548	0.01452	0	0.015544	0
A7	43	10.1064E+050.0000E+00	10.1064E+050.0000E+00	0.1064E+05	0.27	1	0.01425	0.98575	0.98575	0.01425	0	0.015542	0
A7	44	10.1289E+050.0000E+00	10.1289E+050.0000E+00	0.1289E+05	0.27	1	0.014368	0.985632	0.98563	0.01437	0	0.01554	0
A7	45	10.1560E+050.0000E+00	10.1560E+050.0000E+00	0.1560E+05	0.27	1	0.014086	0.985914	0.98591	0.01409	0	0.015538	0
A7	46	10.1889E+050.0000E+00	10.1889E+050.0000E+00	0.1889E+05	0.27	1	0	1	0.72725	0.27275	1057.71	0.034851	51279.3
A7	47	10.2287E+050.0000E+00	10.2287E+050.0000E+00	0.2287E+05	0.27	1	0	1	0.49488	0.50512	1034.75	0.040931	132103
A7	48	10.2768E+050.0000E+00	10.2768E+050.0000E+00	0.2768E+05	0.27	1	0	1	0.47065	0.52935	1034.61	0.04096	167652
A7	49	10.3350E+050.0000E+00	10.3350E+050.0000E+00	0.3350E+05	0.27	1	0	1	0.45751	0.54249	1034.6	0.040948	207877
A7	50	10.4055E+050.0000E+00	10.4055E+050.0000E+00	0.4055E+05	0.27	1	0	1	0.44729	0.55271	1034.6	0.040935	256283
A7	51	10.4907E+050.0000E+00	10.4907E+050.0000E+00	0.4907E+05	0.27	1	0	1	0.43824	0.56176	1034.59	0.040921	315098
A7	52	10.5937E+050.0000E+00	10.5937E+050.0000E+00	0.5937E+05	0.27	1	0	1	0.42971	0.57029	1034.58	0.040906	386881
A7	53	10.7183E+050.0000E+00	10.7183E+050.0000E+00	0.7183E+05	0.27	1	0	1	0.42143	0.57857	1034.57	0.040891	474693
A7	54	10.8691E+050.0000E+00	10.8691E+050.0000E+00	0.8691E+05	0.27	1	0	1	0.41326	0.58674	1034.56	0.040875	582227
A7	55	10.1051E+060.0000E+00	10.1051E+060.0000E+00	0.1051E+06	0.27	1	0	1	0.40515	0.59485	1034.55	0.040858	713514
A7	56	10.1272E+060.0000E+00	10.1272E+060.0000E+00	0.1272E+06	0.27	1	0	1	0.39708	0.60292	1034.53	0.04084	874862
A7	57	10.1539E+060.0000E+00	10.1539E+060.0000E+00	0.1539E+06	0.27	1	0	1	0.38905	0.61095	1034.52	0.040821	1.07209e+06
A7	58	10.1861E+060.0000E+00	10.1861E+060.0000E+00	0.1861E+06	0.27	1	0	1	0.38109	0.61891	1034.5	0.040802	1.31265e+06
A7	59	10.2251E+060.0000E+00	10.2251E+060.0000E+00	0.2251E+06	0.27	1	0	1	0.37325	0.62675	1034.48	0.040781	1.60699e+06
A7	60	10.2723E+060.0000E+00	10.2723E+060.0000E+00	0.2723E+06	0.27	1	0	1	0.36558	0.63442	1034.46	0.04076	1.96669e+06
A7	61	10.3293E+060.0000E+00	10.3293E+060.0000E+00	0.3293E+06	0.27	1	0	1	0.35816	0.64184	1034.43	0.040736	2.4047e+06
A7	62	10.3983E+060.0000E+00	10.3983E+060.0000E+00	0.3983E+06	0.27	1	0	1	0.35106	0.64894	1034.41	0.04071	2.93882e+06
A7	63	10.4817E+060.0000E+00	10.4817E+060.0000E+00	0.4817E+06	0.27	1	0	1	0.34439	0.65561	1034.38	0.040682	3.58813e+06
A7	64	10.5826E+060.0000E+00	10.5826E+060.0000E+00	0.5826E+06	0.27	1	0	1	0.33825	0.66175	1034.35	0.040654	4.37723e+06
A7	65	10.7046E+060.0000E+00	10.7046E+060.0000E+00	0.7046E+06	0.27	1	0	1	0.3327	0.6673	1034.31	0.040624	5.3341e+06
A7	66	10.8521E+060.0000E+00	10.8521E+060.0000E+00	0.8521E+06	0.27	1	0	1	0.32775	0.67225	1034.28	0.040592	6.49327e+06
A7	67	10.1030E+070.0000E+00	10.1030E+070.0000E+00	0.1030E+07	0.27	1	0	1	0.32333	0.67667	1034.24	0.040557	7.89342e+06
A7	68	10.1246E+070.0000E+00	10.1246E+070.0000E+00	0.1246E+07	0.27	1	0	1	0.31929	0.68071	1034.2	0.04052	9.59661e+06
A7	69	10.1507E+070.0000E+00	10.1507E+070.0000E+00	0.1507E+07	0.27	1	0	1	0.31592	0.68408	1034.16	0.040482	1.16529e+07
A7	70	10.1822E+070.0000E+00	10.1822E+070.0000E+00	0.1822E+07	0.27	1	0	1	0.31461	0.68539	1034.11	0.040441	1.41006e+07
A7	71	10.2204E+070.0000E+00	10.2204E+070.0000E+00	0.2204E+07	0.27	1	0	1	0.31397	0.68603	1034.07	0.040398	1.70541e+07
A7	72	10.2665E+070.0000E+00	10.2665E+070.0000E+00	0.2665E+07	0.27	1	0	1	0.31024	0.68976	1034.02	0.040355	2.07102e+07
A7	73	10.3222E+070.0000E+00	10.3222E+070.0000E+00	0.3222E+07	0.27	1	0	1	0.30213	0.69787	1033.97	0.040311	2.53044e+07
A7	74	10.3896E+070.0000E+00	10.3896E+070.0000E+00	0.3896E+07	0.27	1	0	1	0.28497	0.71503	1033.91	0.040264	3.13117e+07
A7	75	10.4711E+070.0000E+00	10.4711E+070.0000E+00	0.4711E+07	0.27	1	0	1	0.26546	0.73454	1033.85	0.040207	3.88375e+07
A7	76	10.5697E+070.0000E+00	10.5697E+070.0000E+00	0.5697E+07	0.27	1	0	1	0.17098	0.82902	1033.78	0.040147	5.29244e+07
A7	77	10.6889E+070.0000E+00	10.6889E+070.0000E+00	0.6889E+07	0.27	1	0	1	0	1	1030.1	0.021187	4.05947e+07
A7	78	10.8330E+070.0000E+00	10.8330E+070.0000E+00	0.8330E+07	0.27	1	0	1	0	1	1026.74	0.003757	8.67582e+06
A7	79	10.1007E+080.0000E+00	10.1007E+080.0000E+00	0.1007E+08	0.27	1	0	1	0	1	1026.06	0.00050672	1.41362e+06
A7	80	10.1218E+080.0000E+00	10.1218E+080.0000E+00	0.1218E+08	0.27	1	0	1	0	1	1025.92	4.4594e-05	150453
A7	81	10.1473E+080.0000E+00	10.1473E+080.0000E+00	0.1473E+08	0.27	1	0	1	0	1	1025.86	2.7855e-06	11364.7
A7	82	10.1781E+080.0000E+00	10.1781E+080.0000E+00	0.1781E+08	0.27	1	0	1	0	1	1025.81	1.3239e-07	653.055
A7	83	10.2153E+080.0000E+00	10.2153E+080.0000E+00	0.2153E+08	0.27	1	0	1	0	1	1025.76	4.8516e-09	28.9293
A7	84	10.2603E+080.0000E+00	10.2603E+080.0000E+00	0.2603E+08	0.27	1	0	1	0	1	1025.71	1.3816e-10	0.995967
A7	85	10.3148E+080.0000E+00	10.3148E+080.0000E+00	0.3148E+08	0.27	1	0	1	0	1	1025.66	3.0752e-12	0.0268087
A7	86	10.3806E+080.0000E+00	10.3806E+080.0000E+00	0.3806E+08	0.27	1	0	1	0	1	1025.61	5.3778e-14	0.000566786
A7	87	10.4602E+080.0000E+00	10.4602E+080.0000E+00	0.4602E+08	0.27	1	0	1	0	1	1025.55	7.4183e-16	9.45304e-06
A7	88	10.5565E+080.0000E+00	10.5565E+080.0000E+00	0.5565E+08	0.27	1	0	1	0	1	1025.5	8.0994e-18	1.24801e-07
A7	89	10.6728E+080.0000E+00	10.6728E+080.0000E+00	0.6728E+08	0.27	1	0	1	0	1	1025.45	7.0226e-20	1.30816e-09
A7	90	10.8136E+080.0000E+00	10.8136E+080.0000E+00	0.8136E+08	0.27	1	0	1	0	1	1025.4	4.8478e-22	1.09198e-11
A7	91	10.9837E+080.0000E+00	10.9837E+080.0000E+00	0.9837E+08	0.27	1	0	1	0	1	1025.34	2.6714e-24	7.275e-14
A7	92	10.1189E+090.0000E+00	10.1189E+090.0000E+00	0.1189E+09	0.27	1	0	1	0	1	1025.29	1.1781e-26	3.8777e-16
A7	93	10.1438E+090.0000E+00	10.1438E+090.0000E+00	0.1438E+09	0.27	1	0	1	0	1	1025.24	4.1643e-29	1.65764e-18
A7	94	10.1739E+090.0000E+00	10.1739E+090.0000E+00	0.1739E+09	0.27	1	0	1	0	1	1025.18	1.182e-31	5.68959e-21
A7	95	10.2103E+090.0000E+00	10.2103E+090.0000E+00	0.2103E+09	0.27	1	0	1	0	1	1025.13	2.6991e-34	1.57109e-23
A7	96	10.2542E+090.0000E+00	10.2542E+090.0000E+00	0.2542E+09	0.27	1	0	1	0	1	1025.08	4.968e-37	3.49525e-26
A7	97	10.3074E+090.0000E+00	10.3074E+090.0000E+00	0.3074E+09	0.27	1	0	1	0	1	1025.02	7.379e-40	6.27766e-29
A7	98	10.3717E+090.0000E+00	10.3717E+090.0000E+00	0.3717E+09	0.27	1	0	1	0	1	1024.97	8.8574e-43	9.11116e-32
A7	99	10.4494E+090.0000E+00	10.4494E+090.0000E+00	0.4494E+09	0.27	1	0	1	0	1	1024.92	8.6046e-46	1.07008e-34
A71	0	10.5434E+090.0000E+00	10.5434E+090.0000E+00	0.5434E+09	0.27	1	0	1	0	1	1024.86	6.7782e-79	1.01921e-67
A8	1	10.1767E+000.0000E+00	10.1767E+000.0000E+00	0.1767E+00	0.27	1	0.023894	0.976106	0.97611	0.02389	0	0.015684	0
A8	2	10.6023E+000.0000E+00	10.6023E+000.0000E+00	0.6023E+00	0.27	1	0.01709	0.98291	0.98291	0.01709	0	0.015663	0
A8	3	10.1156E+010.0000E+00	10.1156E+010.0000E+00	0.1156E+01	0.27	1	0.016008	0.983992	0.98399	0.01601	0	0.015652	0
A8	4	10.1867E+010.0000E+00	10.1867E+010.0000E+00	0.1867E+01	0.27	1	0.015497	0.984503	0.9845	0.0155	0	0.015644	0
A8	5	10.2774E+010.0000E+00	10.2774E+010.0000E+00	0.2774E+01	0.27	1	0.015183	0.984817	0.98482	0.01518	0	0.015638	0
A8	6	10.3922E+010.0000E+00	10.3922E+010.0000E+00	0.3922E+01	0.27	1	0.015012	0.984988	0.98499	0.01501	0	0.015633	0
A8	7	10.5367E+010.0000E+00	10.5367E+010.0000E+00	0.5367E+01	0.27	1	0.014798	0.985202	0.9852	0.0148	0	0.015629	0
A8	8	10.7177E+010.0000E+00	10.7177E+010.0000E+00	0.7177E+01	0.27	1	0.014846	0.985154	0.98515	0.01485	0	0.015625	0
A8	9	10.9433E+010.0000E+00	10.9433E+010.0000E+00	0.9433E+01	0.27	1	0.014613	0.985387	0.98539	0.01461	0	0.015621	0
A8	10	10.1224E+020.0000E+00	10.1224E+020.0000E+00	0.1224E+02	0.27	1	0.014699	0.985301	0.9853	0.0147	0	0.015618	0
A8	11	10.1571E+020.0000E+00	10.1571E+020.0000E+00	0.1571E+02	0.27	1	0.014518	0.985482	0.98548	0.01452	0	0.015615	0
A8	12	10.2000E+020.0000E+00	10.2000E+020.0000E+00	0.2000E+02	0.27	1	0.014676	0.985324	0.98532	0.01468	0	0.015612	0
A8	13	10.2528E+020.0000E+00	10.2528E+020.0000E+00	0.2528E+02	0.27	1	0.014464	0.985536	0.98554	0.01446	0	0.015609	0
A8	14	10.3178E+020.0000E+00	10.3178E+020.0000E+00	0.3178E+02	0.27	1	0.014589	0.985411	0.98541	0.01459	0	0.015607	0
A8	15	10.3976E+020.0000E+00	10.3976E+020.0000E+00	0.3976E+02	0.27	1	0.014428	0.985572	0.98557	0.01443	0	0.015604	0
A8	16	10.4955E+020.0000E+00	10.4955E+020.0000E+00	0.4955E+02	0.27	1	0.014508	0.985492	0.98549	0.01451	0	0.015602	0
A8	17	10.6152E+020.0000E+00	10.6152E+020.0000E+00	0.6152E+02	0.27	1	0.014486	0.985514	0.98551	0.01449	0	0.015599	0
A8	18	10.7616E+020.0000E+00	10.7616E+020.0000E+00	0.7616E+02	0.27	1	0.014385	0.985615	0.98561	0.01439	0	0.015597	0
A8	19	10.9404E+020.0000E+00	10.9404E+020.0000E+00	0.9404E+02	0.27	1	0.014418	0.985582	0.98558	0.01442	0	0.015595	0
A8	20	10.1159E+030.0000E+00	10.1159E+030.0000E+00	0.1159E+03	0.27	1	0.014475	0.985525	0.98552	0.01448	0	0.015592	0
A8	21	10.1424E+030.0000E+00	10.1424E+030.0000E+00	0.1424E+03	0.27	1	0.014314	0.985686	0.98569	0.01431	0	0.01559	0
A8	22	10.1748E+030.0000E+00	10.1748E+030.0000E+00	0.1748E+03	0.27	1	0.014457	0.985543	0.98554	0.01446	0	0.015588	0
A8	23	10.2142E+030.0000E+00	10.2142E+030.0000E+00	0.2142E+03	0.27	1	0.014395	0.985605	0.9856	0.0144	0	0.015586	0
A8	24	10.2622E+030.0000E+00	10.2622E+030.0000E+00	0.2622E+03	0.27	1	0.014305	0.985695	0.9857	0.0143	0	0.015584	0
A8	25	10.3204E+030.0000E+00	10.3204E+030.0000E+00	0.3204E+03	0.27	1	0.01392	0.98608	0.98608	0.01392	0	0.015582	0
A8	26	10.3912E+030.0000E+00	10.3912E+030.0000E+00	0.3912E+03	0.27	1	0.014805	0.985195	0.98519	0.01481	0	0.015579	0
A8	27	10.4772E+030.0000E+00	10.4772E+030.0000E+00	0.4772E+03	0.27	1	0.014391	0.985609	0.98561	0.01439	0	0.015577	0
A8	28	10.5816E+030.0000E+00	10.5816E+030.0000E+00	0.5816E+03	0.27	1	0.014288	0.985712	0.98571	0.01429	0	0.015575	0
A8	29	10.7082E+030.0000E+00	10.7082E+030.0000E+00	0.7082E+03	0.27	1	0.014402	0.985598	0.9856	0.0144	0	0.015573	0
A8	30	10.8619E+030.0000E+00	10.8619E+030.0000E+00	0.8619E+03	0.27	1	0.01439	0.98561	0.98561	0.01439	0	0.015571	0
A8	31	10.1048E+040.0000E+00	10.1048E+040.0000E+00	0.1048E+04	0.27	1	0.014255	0.985745	0.98575	0.01425	0	0.015569	0
A8	32	10.1274E+040.0000E+00	10.1274E+040.0000E+00	0.1274E+04	0.27	1	0.014409	0.985591	0.98559	0.01441	0	0.015567	0
A8	33	10.1548E+040.0000E+00	10.1548E+040.0000E+00	0.1548E+04	0.27	1	0.014415	0.985585	0.98559	0.01441	0	0.015565	0
A8	34	10.1880E+040.0000E+00	10.1880E+040.0000E+00	0.1880E+04	0.27	1	0.01424	0.98576	0.98576	0.01424	0	0.015563	0
A8	35	10.2282E+040.0000E+00	10.2282E+040.0000E+00	0.2282E+04	0.27	1	0.014445	0.985555	0.98556	0.01444	0	0.015561	0
A8	36	10.2768E+040.0000E+00	10.2768E+040.0000E+00	0.2768E+04	0.27	1	0.014235	0.985765	0.98577	0.01423	0	0.015559	0
A8	37	10.3358E+040.0000E+00	10.3358E+040.0000E+00	0.3358E+04	0.27	1	0.014411	0.985589	0.98559	0.01441	0	0.015557	0
A8	38	10.4072E+040.0000E+00	10.4072E+040.0000E+00	0.4072E+04	0.27	1	0.01436	0.98564	0.98564	0.01436	0	0.015555	0
A8	39	10.4937E+040.0000E+00	10.4937E+040.0000E+00	0.4937E+04	0.27	1	0.014328	0.985672	0.98567	0.01433	0	0.015553	0
A8	40	10.5983E+040.0000E+00	10.5983E+040.0000E+00	0.5983E+04	0.27	1	0.01439	0.98561	0.98561	0.01439	0	0.015551	0
A8	41	10.7250E+040.0000E+00	10.7250E+040.0000E+00	0.7250E+04	0.27	1	0.014153	0.985847	0.98585	0.01415	0	0.015549	0
A8	42	10.8784E+040.0000E+00	10.8784E+040.0000E+00	0.8784E+04	0.27	1	0.014513	0.985487	0.98549	0.01451	0	0.015547	0
A8	43	10.1064E+050.0000E+00	10.1064E+050.0000E+00	0.1064E+05	0.27	1	0.014232	0.985768	0.98577	0.01423	0	0.015545	0
A8	44	10.1289E+050.0000E+00	10.1289E+050.0000E+00	0.1289E+05	0.27	1	0.01427	0.98573	0.98573	0.01427	0	0.015543	0
A8	45	10.1560E+050.0000E+00	10.1560E+050.0000E+00	0.1560E+05	0.27	1	0.014289	0.985711	0.98571	0.01429	0	0.015541	0
A8	46	10.1889E+050.0000E+00	10.1889E+050.0000E+00	0.1889E+05	0.27	1	0	1	0.75744	0.24256	1064.61	0.033163	43677.6
A8	47	10.2287E+050.0000E+00	10.2287E+050.0000E+00	0.2287E+05	0.27	1	0	1	0.49797	0.50203	1034.52	0.040891	131137
A8	48	10.2768E+050.0000E+00	10.2768E+050.0000E+00	0.2768E+05	0.27	1	0	1	0.47151	0.52849	1034.33	0.040936	167237
A8	49	10.3350E+050.0000E+00	10.3350E+050.0000E+00	0.3350E+05	0.27	1	0	1	0.45798	0.54202	1034.32	0.040924	207519
A8	50	10.4055E+050.0000E+00	10.4055E+050.0000E+00	0.4055E+05	0.27	1	0	1	0.44759	0.55241	1034.32	0.040911	255924
A8	51	10.4907E+050.0000E+00	10.4907E+050.0000E+00	0.4907E+05	0.27	1	0	1	0.43844	0.56156	1034.31	0.040897	314716
A8	52	10.5937E+050.0000E+00	10.5937E+050.0000E+00	0.5937E+05	0.27	1	0	1	0.42981	0.57019	1034.3	0.040883	386491
A8	53	10.7183E+050.0000E+00	10.7183E+050.0000E+00	0.7183E+05	0.27	1	0	1	0.42141	0.57859	1034.29	0.040868	474314
A8	54	10.8691E+050.0000E+00	10.8691E+050.0000E+00	0.8691E+05	0.27	1	0	1	0.4131	0.5869	1034.28	0.040851	581887
A8	55	10.1051E+060.0000E+00	10.1051E+060.0000E+00	0.1051E+06	0.27	1	0	1	0.40479	0.59521	1034.27	0.040834	713333
A8	56	10.1272E+060.0000E+00	10.1272E+060.0000E+00	0.1272E+06	0.27	1	0	1	0.39645	0.60355	1034.25	0.040816	875024
A8	57	10.1539E+060.0000E+00	10.1539E+060.0000E+00	0.1539E+06	0.27	1	0	1	0.38807	0.61193	1034.24	0.040797	1.07289e+06
A8	58	10.1861E+060.0000E+00	10.1861E+060.0000E+00	0.1861E+06	0.27	1	0	1	0.37965	0.62035	1034.22	0.040777	1.31454e+06
A8	59	10.2251E+060.0000E+00	10.2251E+060.0000E+00	0.2251E+06	0.27	1	0	1	0.37121	0.62879	1034.2	0.040756	1.6108e+06
A8	60	10.2723E+060.0000E+00	10.2723E+060.0000E+00	0.2723E+06	0.27	1	0	1	0.36276	0.63724	1034.18	0.040734	1.97364e+06
A8	61	10.3293E+060.0000E+00	10.3293E+060.0000E+00	0.3293E+06	0.27	1	0	1	0.35436	0.64564	1034.15	0.040711	2.4168e+06
A8	62	10.3983E+060.0000E+00	10.3983E+060.0000E+00	0.3983E+06	0.27	1	0	1	0.34606	0.65394	1034.13	0.040686	2.95891e+06
A8	63	10.4817E+060.0000E+00	10.4817E+060.0000E+00	0.4817E+06	0.27	1	0	1	0.3379	0.6621	1034.1	0.040658	3.62053e+06
A8	64	10.5826E+060.0000E+00	10.5826E+060.0000E+00	0.5826E+06	0.27	1	0	1	0.32993	0.67007	1034.07	0.040628	4.42823e+06
A8	65	10.7046E+060.0000E+00	10.7046E+060.0000E+00	0.7046E+06	0.27	1	0	1	0.32213	0.67787	1034.03	0.040598	5.41366e+06
A8	66	10.8521E+060.0000E+00	10.8521E+060.0000E+00	0.8521E+06	0.27	1	0	1	0.31431	0.68569	1034	0.040566	6.61706e+06
A8	67	10.1030E+070.0000E+00	10.1030E+070.0000E+00	0.1030E+07	0.27	1	0	1	0.30593	0.69407	1033.96	0.040532	8.08921e+06
A8	68	10.1246E+070.0000E+00	10.1246E+070.0000E+00	0.1246E+07	0.27	1	0	1	0.29618	0.70382	1033.92	0.040495	9.91361e+06
A8	69	10.1507E+070.0000E+00	10.1507E+070.0000E+00	0.1507E+07	0.27	1	0	1	0.28588	0.71412	1033.87	0.040455	1.21531e+07
A8	70	10.1822E+070.0000E+00	10.1822E+070.0000E+00	0.1822E+07	0.27	1	0	1	0.28367	0.71633	1033.83	0.040414	1.47233e+07
A8	71	10.2204E+070.0000E+00	10.2204E+070.0000E+00	0.2204E+07	0.27	1	0	1	0.29193	0.70807	1033.78	0.040372	1.75857e+07
A8	72	10.2665E+070.0000E+00	10.2665E+070.0000E+00	0.2665E+07	0.27	1	0	1	0.29326	0.70674	1033.73	0.040328	2.11999e+07
A8	73	10.3222E+070.0000E+00	10.3222E+070.0000E+00	0.3222E+07	0.27	1	0	1	0.28461	0.71539	1033.68	0.040284	2.5915e+07
A8	74	10.3896E+070.0000E+00	10.3896E+070.0000E+00	0.3896E+07	0.27	1	0	1	0.2429	0.7571	1033.63	0.040236	3.31219e+07
A8	75	10.4711E+070.0000E+00	10.4711E+070.0000E+00	0.4711E+07	0.27	1	0	1	0.20575	0.79425	1033.56	0.04018	4.19546e+07
A8	76	10.5697E+070.0000E+00	10.5697E+070.0000E+00	0.5697E+07	0.27	1	0	1	0.007995	0.992005	1033.5	0.040121	6.32712e+07
A8	77	10.6889E+070.0000E+00	10.6889E+070.0000E+00	0.6889E+07	0.27	1	0	1	0	1	1027.74	0.010158	1.94183e+07
A8	78	10.8330E+070.0000E+00	10.8330E+070.0000E+00	0.8330E+07	0.27	1	0	1	0	1	1026.14	0.0019959	4.60632e+06
A8	79	10.1007E+080.0000E+00	10.1007E+080.0000E+00	0.1007E+08	0.27	1	0	1	0	1	1025.76	0.00028009	781154
A8	80	10.1218E+080.0000E+00	10.1218E+080.0000E+00	0.1218E+08	0.27	1	0	1	0	1	1025.66	2.5441e-05	85812.1
A8	81	10.1473E+080.0000E+00	10.1473E+080.0000E+00	0.1473E+08	0.27	1	0	1	0	1	1025.6	1.6387e-06	6684.12
A8	82	10.1781E+080.0000E+00	10.1781E+080.0000E+00	0.1781E+08	0.27	1	0	1	0	1	1025.55	8.024e-08	395.709
A8	83	10.2153E+080.0000E+00	10.2153E+080.0000E+00	0.2153E+08	0.27	1	0	1	0	1	1025.5	3.0236e-09	18.0247
A8	84	10.2603E+080.0000E+00	10.2603E+080.0000E+00	0.2603E+08	0.27	1	0	1	0	1	1025.45	8.8314e-11	0.636476
A8	85	10.3148E+080.0000E+00	10.3148E+080.0000E+00	0.3148E+08	0.27	1	0	1	0	1	1025.4	2.0114e-12	0.0175303
A8	86	10.3806E+080.0000E+00	10.3806E+080.0000E+00	0.3806E+08	0.27	1	0	1	0	1	1025.34	3.5921e-14	0.000378485
A8	87	10.4602E+080.0000E+00	10.4602E+080.0000E+00	0.4602E+08	0.27	1	0	1	0	1	1025.29	5.0523e-16	6.43645e-06
A8	88	10.5565E+080.0000E+00	10.5565E+080.0000E+00	0.5565E+08	0.27	1	0	1	0	1	1025.24	5.6176e-18	8.65377e-08
A8	89	10.6728E+080.0000E+00	10.6728E+080.0000E+00	0.6728E+08	0.27	1	0	1	0	1	1025.19	4.9552e-20	9.22816e-10
A8	90	10.8136E+080.0000E+00	10.8136E+080.0000E+00	0.8136E+08	0.27	1	0	1	0	1	1025.13	3.4768e-22	7.82949e-12
A8	91	10.9837E+080.0000E+00	10.9837E+080.0000E+00	0.9837E+08	0.27	1	0	1	0	1	1025.08	1.9459e-24	5.29791e-14
A8	92	10.1189E+090.0000E+00	10.1189E+090.0000E+00	0.1189E+09	0.27	1	0	1	0	1	1025.03	8.7104e-27	2.86629e-16
A8	93	10.1438E+090.0000E+00	10.1438E+090.0000E+00	0.1438E+09	0.27	1	0	1	0	1	1024.97	3.1231e-29	1.24285e-18
A8	94	10.1739E+090.0000E+00	10.1739E+090.0000E+00	0.1739E+09	0.27	1	0	1	0	1	1024.92	8.9877e-32	4.32516e-21
A8	95	10.2103E+090.0000E+00	10.2103E+090.0000E+00	0.2103E+09	0.27	1	0	1	0	1	1024.87	2.0797e-34	1.21024e-23
A8	96	10.2542E+090.0000E+00	10.2542E+090.0000E+00	0.2542E+09	0.27	1	0	1	0	1	1024.81	3.8777e-37	2.72745e-26
A8	97	10.3074E+090.0000E+00	10.3074E+090.0000E+00	0.3074E+09	0.27	1	0	1	0	1	1024.76	5.8321e-40	4.96038e-29
A8	98	10.3717E+090.0000E+00	10.3717E+090.0000E+00	0.3717E+09	0.27	1	0	1	0	1	1024.71	7.0865e-43	7.28768e-32
A8	99	10.4494E+090.0000E+00	10.4494E+090.0000E+00	0.4494E+09	0.27	1	0	1	0	1	1024.65	6.9668e-46	8.66175e-35
A81	0	10.5434E+090.0000E+00	10.5434E+090.0000E+00	0.5434E+09	0.27	1	0	1	0	1	1024.6	5.5525e-79	8.34692e-68
A9	1	10.1767E+000.0000E+00	10.1767E+000.0000E+00	0.1767E+00	0.27	1	0.023928	0.976072	0.97607	0.02393	0	0.015687	0
A9	2	10.6023E+000.0000E+00	10.6023E+000.0000E+00	0.6023E+00	0.27	1	0.017119	0.982881	0.98288	0.01712	0	0.015667	0
A9	3	10.1156E+010.0000E+00	10.1156E+010.0000E+00	0.1156E+01	0.27	1	0.016023	0.983977	0.98398	0.01602	0	0.015656	0
A9	4	10.1867E+010.0000E+00	10.1867E+010.0000E+00	0.1867E+01	0.27	1	0.015508	0.984492	0.98449	0.01551	0	0.015648	0
A9	5	10.2774E+010.0000E+00	10.2774E+010.0000E+00	0.2774E+01	0.27	1	0.015188	0.984812	0.98481	0.01519	0	0.015642	0
A9	6	10.3922E+010.0000E+00	10.3922E+010.0000E+00	0.3922E+01	0.27	1	0.015022	0.984978	0.98498	0.01502	0	0.015637	0
A9	7	10.5367E+010.0000E+00	10.5367E+010.0000E+00	0.5367E+01	0.27	1	0.014818	0.985182	0.98518	0.01482	0	0.015632	0
A9	8	10.7177E+010.0000E+00	10.7177E+010.0000E+00	0.7177E+01	0.27	1	0.014842	0.985158	0.98516	0.01484	0	0.015628	0
A9	9	10.9433E+010.0000E+00	10.9433E+010.0000E+00	0.9433E+01	0.27	1	0.014728	0.985272	0.98527	0.01473	0	0.015625	0
A9	10	10.1224E+020.0000E+00	10.1224E+020.0000E+00	0.1224E+02	0.27	1	0.014618	0.985382	0.98538	0.01462	0	0.015621	0
A9	11	10.1571E+020.0000E+00	10.1571E+020.0000E+00	0.1571E+02	0.27	1	0.014556	0.985444	0.98544	0.01456	0	0.015618	0
A9	12	10.2000E+020.0000E+00	10.2000E+020.0000E+00	0.2000E+02	0.27	1	0.014714	0.985286	0.98529	0.01471	0	0.015615	0
A9	13	10.2528E+020.0000E+00	10.2528E+020.0000E+00	0.2528E+02	0.27	1	0.014423	0.985577	0.98558	0.01442	0	0.015613	0
A9	14	10.3178E+020.0000E+00	10.3178E+020.0000E+00	0.3178E+02	0.27	1	0.014579	0.985421	0.98542	0.01458	0	0.01561	0
A9	15	10.3976E+020.0000E+00	10.3976E+020.0000E+00	0.3976E+02	0.27	1	0.014444	0.985556	0.98556	0.01444	0	0.015607	0
A9	16	10.4955E+020.0000E+00	10.4955E+020.0000E+00	0.4955E+02	0.27	1	0.014485	0.985515	0.98552	0.01448	0	0.015605	0
A9	17	10.6152E+020.0000E+00	10.6152E+020.0000E+00	0.6152E+02	0.27	1	0.014486	0.985514	0.98551	0.01449	0	0.015602	0
A9	18	10.7616E+020.0000E+00	10.7616E+020.0000E+00	0.7616E+02	0.27	1	0.014192	0.985808	0.98581	0.01419	0	0.0156	0
A9	19	10.9404E+020.0000E+00	10.9404E+020.0000E+00	0.9404E+02	0.27	1	0.014595	0.985405	0.98541	0.01459	0	0.015598	0
A9	20	10.1159E+030.0000E+00	10.1159E+030.0000E+00	0.1159E+03	0.27	1	0.014474	0.985526	0.98553	0.01447	0	0.015595	0
A9	21	10.1424E+030.0000E+00	10.1424E+030.0000E+00	0.1424E+03	0.27	1	0.01436	0.98564	0.98564	0.01436	0	0.015593	0
A9	22	10.1748E+030.0000E+00	10.1748E+030.0000E+00	0.1748E+03	0.27	1	0.014398	0.985602	0.9856	0.0144	0	0.015591	0
A9	23	10.2142E+030.0000E+00	10.2142E+030.0000E+00	0.2142E+03	0.27	1	0.01445	0.98555	0.98555	0.01445	0	0.015589	0
A9	24	10.2622E+030.0000E+00	10.2622E+030.0000E+00	0.2622E+03	0.27	1	0.014264	0.985736	0.98574	0.01426	0	0.015587	0
A9	25	10.3204E+030.0000E+00	10.3204E+030.0000E+00	0.3204E+03	0.27	1	0.014332	0.985668	0.98567	0.01433	0	0.015585	0
A9	26	10.3912E+030.0000E+00	10.3912E+030.0000E+00	0.3912E+03	0.27	1	0.014552	0.985448	0.98545	0.01455	0	0.015582	0
A9	27	10.4772E+030.0000E+00	10.4772E+030.0000E+00	0.4772E+03	0.27	1	0.01428	0.98572	0.98572	0.01428	0	0.01558	0
A9	28	10.5816E+030.0000E+00	10.5816E+030.0000E+00	0.5816E+03	0.27	1	0.014359	0.985641	0.98564	0.01436	0	0.015578	0
A9	29	10.7082E+030.0000E+00	10.7082E+030.0000E+00	0.7082E+03	0.27	1	0.014379	0.985621	0.98562	0.01438	0	0.015576	0
A9	30	10.8619E+030.0000E+00	10.8619E+030.0000E+00	0.8619E+03	0.27	1	0.014393	0.985607	0.98561	0.01439	0	0.015574	0
A9	31	10.1048E+040.0000E+00	10.1048E+040.0000E+00	0.1048E+04	0.27	1	0.014384	0.985616	0.98562	0.01438	0	0.015572	0
A9	32	10.1274E+040.0000E+00	10.1274E+040.0000E+00	0.1274E+04	0.27	1	0.014282	0.985718	0.98572	0.01428	0	0.01557	0
A9	33	10.1548E+040.0000E+00	10.1548E+040.0000E+00	0.1548E+04	0.27	1	0.014399	0.985601	0.9856	0.0144	0	0.015568	0
A9	34	10.1880E+040.0000E+00	10.1880E+040.0000E+00	0.1880E+04	0.27	1	0.01426	0.98574	0.98574	0.01426	0	0.015566	0
A9	35	10.2282E+040.0000E+00	10.2282E+040.0000E+00	0.2282E+04	0.27	1	0.014468	0.985532	0.98553	0.01447	0	0.015564	0
A9	36	10.2768E+040.0000E+00	10.2768E+040.0000E+00	0.2768E+04	0.27	1	0.014288	0.985712	0.98571	0.01429	0	0.015562	0
A9	37	10.3358E+040.0000E+00	10.3358E+040.0000E+00	0.3358E+04	0.27	1	0.014415	0.985585	0.98558	0.01442	0	0.01556	0
A9	38	10.4072E+040.0000E+00	10.4072E+040.0000E+00	0.4072E+04	0.27	1	0.014369	0.985631	0.98563	0.01437	0	0.015558	0
A9	39	10.4937E+040.0000E+00	10.4937E+040.0000E+00	0.4937E+04	0.27	1	0.014368	0.985632	0.98563	0.01437	0	0.015556	0
A9	40	10.5983E+040.0000E+00	10.5983E+040.0000E+00	0.5983E+04	0.27	1	0.01427	0.98573	0.98573	0.01427	0	0.015554	0
A9	41	10.7250E+040.0000E+00	10.7250E+040.0000E+00	0.7250E+04	0.27	1	0.014328	0.985672	0.98567	0.01433	0	0.015552	0
A9	42	10.8784E+040.0000E+00	10.8784E+040.0000E+00	0.8784E+04	0.27	1	0.01443	0.98557	0.98557	0.01443	0	0.01555	0
A9	43	10.1064E+050.0000E+00	10.1064E+050.0000E+00	0.1064E+05	0.27	1	0.01425	0.98575	0.98575	0.01425	0	0.015548	0
A9	44	10.1289E+050.0000E+00	10.1289E+050.0000E+00	0.1289E+05	0.27	1	0.014274	0.985726	0.98573	0.01427	0	0.015546	0
A9	45	10.1560E+050.0000E+00	10.1560E+050.0000E+00	0.1560E+05	0.27	1	0.014405	0.985595	0.9856	0.0144	0	0.015544	0
A9	46	10.1889E+050.0000E+00	10.1889E+050.0000E+00	0.1889E+05	0.27	1	0	1	0.77835	0.22165	1070.34	0.03183	38514.3
A9	47	10.2287E+050.0000E+00	10.2287E+050.0000E+00	0.2287E+05	0.27	1	0	1	0.5	0.5	1034.29	0.040856	130466
A9	48	10.2768E+050.0000E+00	10.2768E+050.0000E+00	0.2768E+05	0.27	1	0	1	0.4714	0.5286	1034.05	0.040914	167136
A9	49	10.3350E+050.0000E+00	10.3350E+050.0000E+00	0.3350E+05	0.27	1	0	1	0.45714	0.54286	1034.04	0.040902	207672
A9	50	10.4055E+050.0000E+00	10.4055E+050.0000E+00	0.4055E+05	0.27	1	0	1	0.44613	0.55387	1034.04	0.040888	256387
A9	51	10.4907E+050.0000E+00	10.4907E+050.0000E+00	0.4907E+05	0.27	1	0	1	0.43632	0.56368	1034.03	0.040874	315641
A9	52	10.5937E+050.0000E+00	10.5937E+050.0000E+00	0.5937E+05	0.27	1	0	1	0.42696	0.57304	1034.02	0.040859	388090
A9	53	10.7183E+050.0000E+00	10.7183E+050.0000E+00	0.7183E+05	0.27	1	0	1	0.41773	0.58227	1034.01	0.040844	476922
A9	54	10.8691E+050.0000E+00	10.8691E+050.0000E+00	0.8691E+05	0.27	1	0	1	0.40844	0.59156	1034	0.040828	586018
A9	55	10.1051E+060.0000E+00	10.1051E+060.0000E+00	0.1051E+06	0.27	1	0	1	0.39899	0.60101	1033.99	0.040812	719701
A9	56	10.1272E+060.0000E+00	10.1272E+060.0000E+00	0.1272E+06	0.27	1	0	1	0.38932	0.61068	1033.97	0.040794	884645
A9	57	10.1539E+060.0000E+00	10.1539E+060.0000E+00	0.1539E+06	0.27	1	0	1	0.37937	0.62063	1033.96	0.040774	1.08723e+06
A9	58	10.1861E+060.0000E+00	10.1861E+060.0000E+00	0.1861E+06	0.27	1	0	1	0.3691	0.6309	1033.94	0.040754	1.33578e+06
A9	59	10.2251E+060.0000E+00	10.2251E+060.0000E+00	0.2251E+06	0.27	1	0	1	0.35846	0.64154	1033.92	0.040733	1.64209e+06
A9	60	10.2723E+060.0000E+00	10.2723E+060.0000E+00	0.2723E+06	0.27	1	0	1	0.3474	0.6526	1033.9	0.04071	2.01947e+06
A9	61	10.3293E+060.0000E+00	10.3293E+060.0000E+00	0.3293E+06	0.27	1	0	1	0.33584	0.66416	1033.87	0.040687	2.48399e+06
A9	62	10.3983E+060.0000E+00	10.3983E+060.0000E+00	0.3983E+06	0.27	1	0	1	0.32368	0.67632	1033.85	0.040662	3.05754e+06
A9	63	10.4817E+060.0000E+00	10.4817E+060.0000E+00	0.4817E+06	0.27	1	0	1	0.31074	0.68926	1033.82	0.040635	3.7659e+06
A9	64	10.5826E+060.0000E+00	10.5826E+060.0000E+00	0.5826E+06	0.27	1	0	1	0.29669	0.70331	1033.78	0.040605	4.64396e+06
A9	65	10.7046E+060.0000E+00	10.7046E+060.0000E+00	0.7046E+06	0.27	1	0	1	0.28088	0.71912	1033.75	0.040574	5.73814e+06
A9	66	10.8521E+060.0000E+00	10.8521E+060.0000E+00	0.8521E+06	0.27	1	0	1	0.26215	0.73785	1033.72	0.040541	7.1141e+06
A9	67	10.1030E+070.0000E+00	10.1030E+070.0000E+00	0.1030E+07	0.27	1	0	1	0.23887	0.76113	1033.68	0.040508	8.86312e+06
A9	68	10.1246E+070.0000E+00	10.1246E+070.0000E+00	0.1246E+07	0.27	1	0	1	0.20993	0.79007	1033.64	0.040472	1.11191e+07
A9	69	10.1507E+070.0000E+00	10.1507E+070.0000E+00	0.1507E+07	0.27	1	0	1	0.17867	0.82133	1033.59	0.040433	1.39662e+07
A9	70	10.1822E+070.0000E+00	10.1822E+070.0000E+00	0.1822E+07	0.27	1	0	1	0.16011	0.83989	1033.55	0.040391	1.72485e+07
A9	71	10.2204E+070.0000E+00	10.2204E+070.0000E+00	0.2204E+07	0.27	1	0	1	0.19402	0.80598	1033.5	0.040346	1.99991e+07
A9	72	10.2665E+070.0000E+00	10.2665E+070.0000E+00	0.2665E+07	0.27	1	0	1	0.22465	0.77535	1033.45	0.040304	2.32379e+07
A9	73	10.3222E+070.0000E+00	10.3222E+070.0000E+00	0.3222E+07	0.27	1	0	1	0.2148	0.7852	1033.4	0.040259	2.84185e+07
A9	74	10.3896E+070.0000E+00	10.3896E+070.0000E+00	0.3896E+07	0.27	1	0	1	0.13848	0.86152	1033.35	0.040214	3.76593e+07
A9	75	10.4711E+070.0000E+00	10.4711E+070.0000E+00	0.4711E+07	0.27	1	0	1	1.7717e-05	0.999982	1033.28	0.040155	5.27748e+07
A9	76	10.5697E+070.0000E+00	10.5697E+070.0000E+00	0.5697E+07	0.27	1	0	1	0	1	1028.53	0.015435	2.44193e+07
A9	77	10.6889E+070.0000E+00	10.6889E+070.0000E+00	0.6889E+07	0.27	1	0	1	0	1	1026.44	0.0046646	8.9057e+06
A9	78	10.8330E+070.0000E+00	10.8330E+070.0000E+00	0.8330E+07	0.27	1	0	1	0	1	1025.7	0.0010236	2.36134e+06
A9	79	10.1007E+080.0000E+00	10.1007E+080.0000E+00	0.1007E+08	0.27	1	0	1	0	1	1025.47	0.00015497	432080
A9	80	10.1218E+080.0000E+00	10.1218E+080.0000E+00	0.1218E+08	0.27	1	0	1	0	1	1025.39	1.4746e-05	49725
A9	81	10.1473E+080.0000E+00	10.1473E+080.0000E+00	0.1473E+08	0.27	1	0	1	0	1	1025.34	9.8204e-07	4004.64
A9	82	10.1781E+080.0000E+00	10.1781E+080.0000E+00	0.1781E+08	0.27	1	0	1	0	1	1025.29	4.9472e-08	243.912
A9	83	10.2153E+080.0000E+00	10.2153E+080.0000E+00	0.2153E+08	0.27	1	0	1	0	1	1025.24	1.9136e-09	11.4047
A9	84	10.2603E+080.0000E+00	10.2603E+080.0000E+00	0.2603E+08	0.27	1	0	1	0	1	1025.18	5.7284e-11	0.412735
A9	85	10.3148E+080.0000E+00	10.3148E+080.0000E+00	0.3148E+08	0.27	1	0	1	0	1	1025.13	1.3352e-12	0.0116339
A9	86	10.3806E+080.0000E+00	10.3806E+080.0000E+00	0.3806E+08	0.27	1	0	1	0	1	1025.08	2.4372e-14	0.000256733
A9	87	10.4602E+080.0000E+00	10.4602E+080.0000E+00	0.4602E+08	0.27	1	0	1	0	1	1025.03	3.4996e-16	4.45723e-06
A9	88	10.5565E+080.0000E+00	10.5565E+080.0000E+00	0.5565E+08	0.27	1	0	1	0	1	1024.98	3.9683e-18	6.11151e-08
A9	89	10.6728E+080.0000E+00	10.6728E+080.0000E+00	0.6728E+08	0.27	1	0	1	0	1	1024.92	3.5664e-20	6.64003e-10
A9	90	10.8136E+080.0000E+00	10.8136E+080.0000E+00	0.8136E+08	0.27	1	0	1	0	1	1024.87	2.5476e-22	5.73555e-12
A9	91	10.9837E+080.0000E+00	10.9837E+080.0000E+00	0.9837E+08	0.27	1	0	1	0	1	1024.82	1.4506e-24	3.94841e-14
A9	92	10.1189E+090.0000E+00	10.1189E+090.0000E+00	0.1189E+09	0.27	1	0	1	0	1	1024.76	6.602e-27	2.17192e-16
A9	93	10.1438E+090.0000E+00	10.1438E+090.0000E+00	0.1438E+09	0.27	1	0	1	0	1	1024.71	2.4055e-29	9.57038e-19
A9	94	10.1739E+090.0000E+00	10.1739E+090.0000E+00	0.1739E+09	0.27	1	0	1	0	1	1024.66	7.0314e-32	3.38287e-21
A9	95	10.2103E+090.0000E+00	10.2103E+090.0000E+00	0.2103E+09	0.27	1	0	1	0	1	1024.6	1.6519e-34	9.61039e-24
A9	96	10.2542E+090.0000E+00	10.2542E+090.0000E+00	0.2542E+09	0.27	1	0	1	0	1	1024.55	3.1257e-37	2.19796e-26
A9	97	10.3074E+090.0000E+00	10.3074E+090.0000E+00	0.3074E+09	0.27	1	0	1	0	1	1024.5	4.7692e-40	4.05532e-29
A9	98	10.3717E+090.0000E+00	10.3717E+090.0000E+00	0.3717E+09	0.27	1	0	1	0	1	1024.44	5.8768e-43	6.04204e-32
A9	99	10.4494E+090.0000E+00	10.4494E+090.0000E+00	0.4494E+09	0.27	1	0	1	0	1	1024.39	5.8569e-46	7.27998e-35
A91	0	10.5434E+090.0000E+00	10.5434E+090.0000E+00	0.5434E+09	0.27	1	0	1	0	1	1024.34	4.7306e-79	7.10958e-68
AA	1	10.1767E+000.1767E-01	10.1767E+000.1767E-01	0.1767E+00	0.27	1	0.023974	0.976026	0.97603	0.02397	0	0.015691	0
AA	2	10.6023E+000.6023E-01	10.6023E+000.6023E-01	0.6023E+00	0.27	1	0.017131	0.982869	0.98287	0.01713	0	0.01567	0
AA	3	10.1156E+010.1156E+00	10.1156E+010.1156E+00	0.1156E+01	0.27	1	0.016046	0.983954	0.98395	0.01605	0	0.015659	0
AA	4	10.1867E+010.1867E+00	10.1867E+010.1867E+00	0.1867E+01	0.27	1	0.015503	0.984497	0.9845	0.0155	0	0.015652	0
AA	5	10.2774E+010.2774E+00	10.2774E+010.2774E+00	0.2774E+01	0.27	1	0.015198	0.984802	0.9848	0.0152	0	0.015646	0
AA	6	10.3922E+010.3922E+00	10.3922E+010.3922E+00	0.3922E+01	0.27	1	0.015036	0.984964	0.98496	0.01504	0	0.015641	0
AA	7	10.5367E+010.5367E+00	10.5367E+010.5367E+00	0.5367E+01	0.27	1	0.014891	0.985109	0.98511	0.01489	0	0.015636	0
AA	8	10.7177E+010.7177E+00	10.7177E+010.7177E+00	0.7177E+01	0.27	1	0.014785	0.985215	0.98522	0.01478	0	0.015632	0
AA	9	10.9433E+010.9433E+00	10.9433E+010.9433E+00	0.9433E+01	0.27	1	0.014648	0.985352	0.98535	0.01465	0	0.015629	0
AA	10	10.1224E+020.1224E+01	10.1224E+020.1224E+01	0.1224E+02	0.27	1	0.01471	0.98529	0.98529	0.01471	0	0.015625	0
AA	11	10.1571E+020.1571E+01	10.1571E+020.1571E+01	0.1571E+02	0.27	1	0.014599	0.985401	0.9854	0.0146	0	0.015622	0
AA	12	10.2000E+020.2000E+01	10.2000E+020.2000E+01	0.2000E+02	0.27	1	0.014698	0.985302	0.9853	0.0147	0	0.015619	0
AA	13	10.2528E+020.2528E+01	10.2528E+020.2528E+01	0.2528E+02	0.27	1	0.014488	0.985512	0.98551	0.01449	0	0.015616	0
AA	14	10.3178E+020.3178E+01	10.3178E+020.3178E+01	0.3178E+02	0.27	1	0.01436	0.98564	0.98564	0.01436	0	0.015614	0
AA	15	10.3976E+020.3976E+01	10.3976E+020.3976E+01	0.3976E+02	0.27	1	0.014561	0.985439	0.98544	0.01456	0	0.015611	0
AA	16	10.4955E+020.4955E+01	10.4955E+020.4955E+01	0.4955E+02	0.27	1	0.014508	0.985492	0.98549	0.01451	0	0.015608	0
AA	17	10.6152E+020.6152E+01	10.6152E+020.6152E+01	0.6152E+02	0.27	1	0.014511	0.985489	0.98549	0.01451	0	0.015606	0
AA	18	10.7616E+020.7616E+01	10.7616E+020.7616E+01	0.7616E+02	0.27	1	0.013421	0.986579	0.98658	0.01342	0	0.015604	0
AA	19	10.9404E+020.9404E+01	10.9404E+020.9404E+01	0.9404E+02	0.27	1	0.015175	0.984825	0.98483	0.01517	0	0.015601	0
AA	20	10.1159E+030.1159E+02	10.1159E+030.1159E+02	0.1159E+03	0.27	1	0.01452	0.98548	0.98548	0.01452	0	0.015599	0
AA	21	10.1424E+030.1424E+02	10.1424E+030.1424E+02	0.1424E+03	0.27	1	0.014327	0.985673	0.98567	0.01433	0	0.015597	0
AA	22	10.1748E+030.1748E+02	10.1748E+030.1748E+02	0.1748E+03	0.27	1	0.014435	0.985565	0.98556	0.01444	0	0.015595	0
AA	23	10.2142E+030.2142E+02	10.2142E+030.2142E+02	0.2142E+03	0.27	1	0.014406	0.985594	0.98559	0.01441	0	0.015592	0
AA	24	10.2622E+030.2622E+02	10.2622E+030.2622E+02	0.2622E+03	0.27	1	0.014408	0.985592	0.98559	0.01441	0	0.01559	0
AA	25	10.3204E+030.3204E+02	10.3204E+030.3204E+02	0.3204E+03	0.27	1	0.013466	0.986534	0.98653	0.01347	0	0.015588	0
AA	26	10.3912E+030.3912E+02	10.3912E+030.3912E+02	0.3912E+03	0.27	1	0.015271	0.984729	0.98473	0.01527	0	0.015586	0
AA	27	10.4772E+030.4772E+02	10.4772E+030.4772E+02	0.4772E+03	0.27	1	0.014325	0.985675	0.98567	0.01433	0	0.015584	0
AA	28	10.5816E+030.5816E+02	10.5816E+030.5816E+02	0.5816E+03	0.27	1	0.014298	0.985702	0.9857	0.0143	0	0.015582	0
AA	29	10.7082E+030.7082E+02	10.7082E+030.7082E+02	0.7082E+03	0.27	1	0.014408	0.985592	0.98559	0.01441	0	0.01558	0
AA	30	10.8619E+030.8619E+02	10.8619E+030.8619E+02	0.8619E+03	0.27	1	0.014407	0.985593	0.98559	0.01441	0	0.015578	0
AA	31	10.1048E+040.1048E+03	10.1048E+040.1048E+03	0.1048E+04	0.27	1	0.01452	0.98548	0.98548	0.01452	0	0.015576	0
AA	32	10.1274E+040.1274E+03	10.1274E+040.1274E+03	0.1274E+04	0.27	1	0.014262	0.985738	0.98574	0.01426	0	0.015574	0
AA	33	10.1548E+040.1548E+03	10.1548E+040.1548E+03	0.1548E+04	0.27	1	0.014406	0.985594	0.98559	0.01441	0	0.015572	0
AA	34	10.1880E+040.1880E+03	10.1880E+040.1880E+03	0.1880E+04	0.27	1	0.014178	0.985822	0.98582	0.01418	0	0.01557	0
AA	35	10.2282E+040.2282E+03	10.2282E+040.2282E+03	0.2282E+04	0.27	1	0.014623	0.985377	0.98538	0.01462	0	0.015568	0
AA	36	10.2768E+040.2768E+03	10.2768E+040.2768E+03	0.2768E+04	0.27	1	0.014091	0.985909	0.98591	0.01409	0	0.015566	0
AA	37	10.3358E+040.3358E+03	10.3358E+040.3358E+03	0.3358E+04	0.27	1	0.014491	0.985509	0.98551	0.01449	0	0.015564	0
AA	38	10.4072E+040.4072E+03	10.4072E+040.4072E+03	0.4072E+04	0.27	1	0.0146	0.9854	0.9854	0.0146	0	0.015562	0
AA	39	10.4937E+040.4937E+03	10.4937E+040.4937E+03	0.4937E+04	0.27	1	0.014501	0.985499	0.9855	0.0145	0	0.01556	0
AA	40	10.5983E+040.5983E+03	10.5983E+040.5983E+03	0.5983E+04	0.27	1	0.014392	0.985608	0.98561	0.01439	0	0.015558	0
AA	41	10.7250E+040.7250E+03	10.7250E+040.7250E+03	0.7250E+04	0.27	1	0.014459	0.985541	0.98554	0.01446	0	0.015556	0
AA	42	10.8784E+040.8784E+03	10.8784E+040.8784E+03	0.8784E+04	0.27	1	0.01461	0.98539	0.98539	0.01461	0	0.015554	0
AA	43	10.1064E+050.1064E+04	10.1064E+050.1064E+04	0.1064E+05	0.27	1	0.014482	0.985518	0.98552	0.01448	0	0.015552	0
AA	44	10.1289E+050.1289E+04	10.1289E+050.1289E+04	0.1289E+05	0.27	1	0.014608	0.985392	0.98539	0.01461	0	0.01555	0
AA	45	10.1560E+050.1560E+04	10.1560E+050.1560E+04	0.1560E+05	0.27	1	0.014383	0.985617	0.98562	0.01438	0	0.015548	0
AA	46	10.1889E+050.1889E+04	10.1889E+050.1889E+04	0.1889E+05	0.27	1	0	1	0.73618	0.26382	1059.28	0.034231	48790.3
AA	47	10.2287E+050.2287E+04	10.2287E+050.2287E+04	0.2287E+05	0.27	1	0	1	0.48611	0.51389	1033.95	0.040852	134033
AA	48	10.2768E+050.2768E+04	10.2768E+050.2768E+04	0.2768E+05	0.27	1	0	1	0.45475	0.54525	1033.79	0.040885	172235
AA	49	10.3350E+050.3350E+04	10.3350E+050.3350E+04	0.3350E+05	0.27	1	0	1	0.43598	0.56402	1033.79	0.040873	215562
AA	50	10.4055E+050.4055E+04	10.4055E+050.4055E+04	0.4055E+05	0.27	1	0	1	0.42023	0.57977	1033.78	0.04086	268125
AA	51	10.4907E+050.4907E+04	10.4907E+050.4907E+04	0.4907E+05	0.27	1	0	1	0.4055	0.5945	1033.77	0.040846	332587
AA	52	10.5937E+050.5937E+04	10.5937E+050.5937E+04	0.5937E+05	0.27	1	0	1	0.39102	0.60898	1033.76	0.040832	412054
AA	53	10.7183E+050.7183E+04	10.7183E+050.7183E+04	0.7183E+05	0.27	1	0	1	0.37639	0.62361	1033.75	0.040817	510316
AA	54	10.8691E+050.8691E+04	10.8691E+050.8691E+04	0.8691E+05	0.27	1	0	1	0.36139	0.63861	1033.74	0.040802	632065
AA	55	10.1051E+060.1051E+05	10.1051E+060.1051E+05	0.1051E+06	0.27	1	0	1	0.34586	0.65414	1033.72	0.040785	782601
AA	56	10.1272E+060.1272E+05	10.1272E+060.1272E+05	0.1272E+06	0.27	1	0	1	0.32969	0.67031	1033.71	0.040769	970187
AA	57	10.1539E+060.1539E+05	10.1539E+060.1539E+05	0.1539E+06	0.27	1	0	1	0.3128	0.6872	1033.69	0.04075	1.20283e+06
AA	58	10.1861E+060.1861E+05	10.1861E+060.1861E+05	0.1861E+06	0.27	1	0	1	0.29512	0.70488	1033.67	0.040731	1.49119e+06
AA	59	10.2251E+060.2251E+05	10.2251E+060.2251E+05	0.2251E+06	0.27	1	0	1	0.2766	0.7234	1033.65	0.04071	1.85009e+06
AA	60	10.2723E+060.2723E+05	10.2723E+060.2723E+05	0.2723E+06	0.27	1	0	1	0.25718	0.74282	1033.62	0.040687	2.29674e+06
AA	61	10.3293E+060.3293E+05	10.3293E+060.3293E+05	0.3293E+06	0.27	1	0	1	0.23684	0.76316	1033.6	0.040664	2.8519e+06
AA	62	10.3983E+060.3983E+05	10.3983E+060.3983E+05	0.3983E+06	0.27	1	0	1	0.21556	0.78444	1033.57	0.040639	3.54337e+06
AA	63	10.4817E+060.4817E+05	10.4817E+060.4817E+05	0.4817E+06	0.27	1	0	1	0.1934	0.8066	1033.54	0.040613	4.40343e+06
AA	64	10.5826E+060.5826E+05	10.5826E+060.5826E+05	0.5826E+06	0.27	1	0	1	0.17054	0.82946	1033.51	0.040586	5.47294e+06
AA	65	10.7046E+060.7046E+05	10.7046E+060.7046E+05	0.7046E+06	0.27	1	0	1	0.1474	0.8526	1033.47	0.040555	6.7982e+06
AA	66	10.8521E+060.8521E+05	10.8521E+060.8521E+05	0.8521E+06	0.27	1	0	1	0.12484	0.87516	1033.44	0.040524	8.43217e+06
AA	67	10.1030E+070.1030E+06	10.1030E+070.1030E+06	0.1030E+07	0.27	1	0	1	0.10417	0.89583	1033.4	0.040491	1.04245e+07
AA	68	10.1246E+070.1246E+06	10.1246E+070.1246E+06	0.1246E+07	0.27	1	0	1	0.08732	0.91268	1033.36	0.040457	1.28365e+07
AA	69	10.1507E+070.1507E+06	10.1507E+070.1507E+06	0.1507E+07	0.27	1	0	1	0.076343	0.923657	1033.32	0.04042	1.56971e+07
AA	70	10.1822E+070.1822E+06	10.1822E+070.1822E+06	0.1822E+07	0.27	1	0	1	0.062803	0.937197	1033.27	0.040378	1.92354e+07
AA	71	10.2204E+070.2204E+06	10.2204E+070.2204E+06	0.2204E+07	0.27	1	0	1	0.028096	0.971904	1033.21	0.040329	2.40993e+07
AA	72	10.2665E+070.2665E+06	10.2665E+070.2665E+06	0.2665E+07	0.27	1	0	1	0.0074337	0.992566	1033.16	0.040282	2.97234e+07
AA	73	10.3222E+070.3222E+06	10.3222E+070.3222E+06	0.3222E+07	0.27	1	0	1	0	1	1032.71	0.038131	3.42567e+07
AA	74	10.3896E+070.3896E+06	10.3896E+070.3896E+06	0.3896E+07	0.27	1	0	1	0	1	1031.51	0.032024	3.47482e+07
AA	75	10.4711E+070.4711E+06	10.4711E+070.4711E+06	0.4711E+07	0.27	1	0	1	0	1	1029.23	0.020326	2.66098e+07
AA	76	10.5697E+070.5697E+06	10.5697E+070.5697E+06	0.5697E+07	0.27	1	0	1	0	1	1027.02	0.0088752	1.40206e+07
AA	77	10.6889E+070.6889E+06	10.6889E+070.6889E+06	0.6889E+07	0.27	1	0	1	0	1	1025.83	0.0028272	5.39451e+06
AA	78	10.8330E+070.8330E+06	10.8330E+070.8330E+06	0.8330E+07	0.27	1	0	1	0	1	1025.36	0.0006468	1.49161e+06
AA	79	10.1007E+080.1007E+07	10.1007E+080.1007E+07	0.1007E+08	0.27	1	0	1	0	1	1025.2	0.00010162	283257
AA	80	10.1218E+080.1218E+07	10.1218E+080.1218E+07	0.1218E+08	0.27	1	0	1	0	1	1025.13	9.921e-06	33446.1
AA	81	10.1473E+080.1473E+07	10.1473E+080.1473E+07	0.1473E+08	0.27	1	0	1	0	1	1025.08	6.7453e-07	2749.95
AA	82	10.1781E+080.1781E+07	10.1781E+080.1781E+07	0.1781E+08	0.27	1	0	1	0	1	1025.02	3.4611e-08	170.598
AA	83	10.2153E+080.2153E+07	10.2153E+080.2153E+07	0.2153E+08	0.27	1	0	1	0	1	1024.97	1.3615e-09	8.11216
AA	84	10.2603E+080.2603E+07	10.2603E+080.2603E+07	0.2603E+08	0.27	1	0	1	0	1	1024.92	4.1387e-11	0.298121
AA	85	10.3148E+080.3148E+07	10.3148E+080.3148E+07	0.3148E+08	0.27	1	0	1	0	1	1024.87	9.7851e-13	0.00852379
AA	86	10.3806E+080.3806E+07	10.3806E+080.3806E+07	0.3806E+08	0.27	1	0	1	0	1	1024.82	1.8099e-14	0.000190605
AA	87	10.4602E+080.4602E+07	10.4602E+080.4602E+07	0.4602E+08	0.27	1	0	1	0	1	1024.76	2.6314e-16	3.35058e-06
AA	88	10.5565E+080.5565E+07	10.5565E+080.5565E+07	0.5565E+08	0.27	1	0	1	0	1	1024.71	3.0192e-18	4.6486e-08
AA	89	10.6728E+080.6728E+07	10.6728E+080.6728E+07	0.6728E+08	0.27	1	0	1	0	1	1024.66	2.7442e-20	5.10793e-10
AA	90	10.8136E+080.8136E+07	10.8136E+080.8136E+07	0.8136E+08	0.27	1	0	1	0	1	1024.61	1.9816e-22	4.46015e-12
AA	91	10.9837E+080.9837E+07	10.9837E+080.9837E+07	0.9837E+08	0.27	1	0	1	0	1	1024.55	1.1402e-24	3.10271e-14
AA	92	10.1189E+090.1189E+08	10.1189E+090.1189E+08	0.1189E+09	0.27	1	0	1	0	1	1024.5	5.2422e-27	1.72413e-16
AA	93	10.1438E+090.1438E+08	10.1438E+090.1438E+08	0.1438E+09	0.27	1	0	1	0	1	1024.45	1.929e-29	7.67265e-19
AA	94	10.1739E+090.1739E+08	10.1739E+090.1739E+08	0.1739E+09	0.27	1	0	1	0	1	1024.39	5.693e-32	2.73823e-21
AA	95	10.2103E+090.2103E+08	10.2103E+090.2103E+08	0.2103E+09	0.27	1	0	1	0	1	1024.34	1.3501e-34	7.85259e-24
AA	96	10.2542E+090.2542E+08	10.2542E+090.2542E+08	0.2542E+09	0.27	1	0	1	0	1	1024.29	2.5783e-37	1.81257e-26
AA	97	10.3074E+090.3074E+08	10.3074E+090.3074E+08	0.3074E+09	0.27	1	0	1	0	1	1024.23	3.9695e-40	3.37443e-29
AA	98	10.3717E+090.3717E+08	10.3717E+090.3717E+08	0.3717E+09	0.27	1	0	1	0	1	1024.18	4.9348e-43	5.07227e-32
AA	99	10.4494E+090.4494E+08	10.4494E+090.4494E+08	0.4494E+09	0.27	1	0	1	0	1	1024.12	4.9611e-46	6.16489e-35
AA1	0	10.5434E+090.5434E+08	10.5434E+090.5434E+08	0.5434E+09	0.27	1	0	1	0	1	1024.07	4.0415e-79	6.07233e-68
