# Supplementary material for: CO2 geological storage site selection and long-term potential assessment framework based on TOUGH2/ECO2N
Source: PLoS One. 2025 Apr 24;20(4):e0321715. doi: 10.1371/journal.pone.0321715 (PMC12021137; doi:10.1371/journal.pone.0321715)
Supplement: S1 File — (ZIP) [file pone.0321715.s001.zip › suanliang/2/液相/50a.xlsx]

## Sheet: Sheet1
体积				MID提取中间几位（体积）	孔隙度φ		SS	1-SS	SG	1-SG	DL	XCO2aq	溶解	溶解co2量
A1	1	10.1767E+000.1767E-01	10.1767E+000.1767E-01	0.1767E+00	0.27	1	0.023731	0.976269	0.97627	0.02373	0	0.014363	0	4.30016e+09
A1	2	10.6023E+000.6023E-01	10.6023E+000.6023E-01	0.6023E+00	0.27	1	0.017036	0.982964	0.98296	0.01704	0	0.014363	0
A1	3	10.1156E+010.1156E+00	10.1156E+010.1156E+00	0.1156E+01	0.27	1	0.015894	0.984106	0.98411	0.01589	0	0.014363	0
A1	4	10.1867E+010.1867E+00	10.1867E+010.1867E+00	0.1867E+01	0.27	1	0.015413	0.984587	0.98459	0.01541	0	0.014363	0
A1	5	10.2774E+010.2774E+00	10.2774E+010.2774E+00	0.2774E+01	0.27	1	0.015257	0.984743	0.98474	0.01526	0	0.014363	0
A1	6	10.3922E+010.3922E+00	10.3922E+010.3922E+00	0.3922E+01	0.27	1	0.015042	0.984958	0.98496	0.01504	0	0.014363	0
A1	7	10.5367E+010.5367E+00	10.5367E+010.5367E+00	0.5367E+01	0.27	1	0.014868	0.985132	0.98513	0.01487	0	0.014363	0
A1	8	10.7177E+010.7177E+00	10.7177E+010.7177E+00	0.7177E+01	0.27	1	0.01476	0.98524	0.98524	0.01476	0	0.014363	0
A1	9	10.9433E+010.9433E+00	10.9433E+010.9433E+00	0.9433E+01	0.27	1	0.014656	0.985344	0.98534	0.01466	0	0.014363	0
A1	10	10.1224E+020.1224E+01	10.1224E+020.1224E+01	0.1224E+02	0.27	1	0.014703	0.985297	0.9853	0.0147	0	0.014363	0
A1	11	10.1571E+020.1571E+01	10.1571E+020.1571E+01	0.1571E+02	0.27	1	0.014601	0.985399	0.9854	0.0146	0	0.014363	0
A1	12	10.2000E+020.2000E+01	10.2000E+020.2000E+01	0.2000E+02	0.27	1	0.014533	0.985467	0.98547	0.01453	0	0.014363	0
A1	13	10.2528E+020.2528E+01	10.2528E+020.2528E+01	0.2528E+02	0.27	1	0.014429	0.985571	0.98557	0.01443	0	0.014363	0
A1	14	10.3178E+020.3178E+01	10.3178E+020.3178E+01	0.3178E+02	0.27	1	0.014472	0.985528	0.98553	0.01447	0	0.014363	0
A1	15	10.3976E+020.3976E+01	10.3976E+020.3976E+01	0.3976E+02	0.27	1	0.014522	0.985478	0.98548	0.01452	0	0.014363	0
A1	16	10.4955E+020.4955E+01	10.4955E+020.4955E+01	0.4955E+02	0.27	1	0.014288	0.985712	0.98571	0.01429	0	0.014363	0
A1	17	10.6152E+020.6152E+01	10.6152E+020.6152E+01	0.6152E+02	0.27	1	0.01467	0.98533	0.98533	0.01467	0	0.014363	0
A1	18	10.7616E+020.7616E+01	10.7616E+020.7616E+01	0.7616E+02	0.27	1	0.01432	0.98568	0.98568	0.01432	0	0.014363	0
A1	19	10.9404E+020.9404E+01	10.9404E+020.9404E+01	0.9404E+02	0.27	1	0.01426	0.98574	0.98574	0.01426	0	0.014363	0
A1	20	10.1159E+030.1159E+02	10.1159E+030.1159E+02	0.1159E+03	0.27	1	0.014399	0.985601	0.9856	0.0144	0	0.014363	0
A1	21	10.1424E+030.1424E+02	10.1424E+030.1424E+02	0.1424E+03	0.27	1	0.014486	0.985514	0.98551	0.01449	0	0.014363	0
A1	22	10.1748E+030.1748E+02	10.1748E+030.1748E+02	0.1748E+03	0.27	1	0.014435	0.985565	0.98556	0.01444	0	0.014363	0
A1	23	10.2142E+030.2142E+02	10.2142E+030.2142E+02	0.2142E+03	0.27	1	0.014259	0.985741	0.98574	0.01426	0	0.014363	0
A1	24	10.2622E+030.2622E+02	10.2622E+030.2622E+02	0.2622E+03	0.27	1	0.014418	0.985582	0.98558	0.01442	0	0.014363	0
A1	25	10.3204E+030.3204E+02	10.3204E+030.3204E+02	0.3204E+03	0.27	1	0.014328	0.985672	0.98567	0.01433	0	0.014363	0
A1	26	10.3912E+030.3912E+02	10.3912E+030.3912E+02	0.3912E+03	0.27	1	0.014277	0.985723	0.98572	0.01428	0	0.014363	0
A1	27	10.4772E+030.4772E+02	10.4772E+030.4772E+02	0.4772E+03	0.27	1	0.014448	0.985552	0.98555	0.01445	0	0.014363	0
A1	28	10.5816E+030.5816E+02	10.5816E+030.5816E+02	0.5816E+03	0.27	1	0.014391	0.985609	0.98561	0.01439	0	0.014363	0
A1	29	10.7082E+030.7082E+02	10.7082E+030.7082E+02	0.7082E+03	0.27	1	0.014106	0.985894	0.98589	0.01411	0	0.014363	0
A1	30	10.8619E+030.8619E+02	10.8619E+030.8619E+02	0.8619E+03	0.27	1	0.014571	0.985429	0.98543	0.01457	0	0.014363	0
A1	31	10.1048E+040.1048E+03	10.1048E+040.1048E+03	0.1048E+04	0.27	1	0.01424	0.98576	0.98576	0.01424	0	0.014363	0
A1	32	10.1274E+040.1274E+03	10.1274E+040.1274E+03	0.1274E+04	0.27	1	0.014387	0.985613	0.98561	0.01439	0	0.014363	0
A1	33	10.1548E+040.1548E+03	10.1548E+040.1548E+03	0.1548E+04	0.27	1	0.014161	0.985839	0.98584	0.01416	0	0.014363	0
A1	34	10.1880E+040.1880E+03	10.1880E+040.1880E+03	0.1880E+04	0.27	1	0.014318	0.985682	0.98568	0.01432	0	0.014363	0
A1	35	10.2282E+040.2282E+03	10.2282E+040.2282E+03	0.2282E+04	0.27	1	0.014333	0.985667	0.98567	0.01433	0	0.014363	0
A1	36	10.2768E+040.2768E+03	10.2768E+040.2768E+03	0.2768E+04	0.27	1	0.014354	0.985646	0.98565	0.01435	0	0.014363	0
A1	37	10.3358E+040.3358E+03	10.3358E+040.3358E+03	0.3358E+04	0.27	1	0.014214	0.985786	0.98579	0.01421	0	0.014363	0
A1	38	10.4072E+040.4072E+03	10.4072E+040.4072E+03	0.4072E+04	0.27	1	0.014282	0.985718	0.98572	0.01428	0	0.014363	0
A1	39	10.4937E+040.4937E+03	10.4937E+040.4937E+03	0.4937E+04	0.27	1	0.014235	0.985765	0.98577	0.01423	0	0.014363	0
A1	40	10.5983E+040.5983E+03	10.5983E+040.5983E+03	0.5983E+04	0.27	1	0.014251	0.985749	0.98575	0.01425	0	0.014363	0
A1	41	10.7250E+040.7250E+03	10.7250E+040.7250E+03	0.7250E+04	0.27	1	0.01421	0.98579	0.98579	0.01421	0	0.014363	0
A1	42	10.8784E+040.8784E+03	10.8784E+040.8784E+03	0.8784E+04	0.27	1	0.01408	0.98592	0.98592	0.01408	0	0.014363	0
A1	43	10.1064E+050.1064E+04	10.1064E+050.1064E+04	0.1064E+05	0.27	1	0.014175	0.985825	0.98582	0.01418	0	0.014363	0
A1	44	10.1289E+050.1289E+04	10.1289E+050.1289E+04	0.1289E+05	0.27	1	0.014079	0.985921	0.98592	0.01408	0	0.014363	0
A1	45	10.1560E+050.1560E+04	10.1560E+050.1560E+04	0.1560E+05	0.27	1	0.0060929	0.993907	0.9246	0.0754	1192	0.014363	5404.14
A1	46	10.1889E+050.1889E+04	10.1889E+050.1889E+04	0.1889E+05	0.27	1	0	1	0.62871	0.37129	1038.27	0.037606	73939.5
A1	47	10.2287E+050.2287E+04	10.2287E+050.2287E+04	0.2287E+05	0.27	1	0	1	0.56134	0.43866	1033.81	0.038818	108701
A1	48	10.2768E+050.2768E+04	10.2768E+050.2768E+04	0.2768E+05	0.27	1	0	1	0.54456	0.45544	1033.78	0.038826	136619
A1	49	10.3350E+050.3350E+04	10.3350E+050.3350E+04	0.3350E+05	0.27	1	0	1	0.5401	0.4599	1033.79	0.038823	166953
A1	50	10.4055E+050.4055E+04	10.4055E+050.4055E+04	0.4055E+05	0.27	1	0	1	0.53852	0.46148	1033.8	0.038821	202773
A1	51	10.4907E+050.4907E+04	10.4907E+050.4907E+04	0.4907E+05	0.27	1	0	1	0.53759	0.46241	1033.81	0.038819	245862
A1	52	10.5937E+050.5937E+04	10.5937E+050.5937E+04	0.5937E+05	0.27	1	0	1	0.53688	0.46312	1033.81	0.038817	297911
A1	53	10.7183E+050.7183E+04	10.7183E+050.7183E+04	0.7183E+05	0.27	1	0	1	0.53629	0.46371	1033.82	0.038815	360878
A1	54	10.8691E+050.8691E+04	10.8691E+050.8691E+04	0.8691E+05	0.27	1	0	1	0.53579	0.46421	1033.83	0.038814	437105
A1	55	10.1051E+060.1051E+05	10.1051E+060.1051E+05	0.1051E+06	0.27	1	0	1	0.53535	0.46465	1033.83	0.038812	529063
A1	56	10.1272E+060.1272E+05	10.1272E+060.1272E+05	0.1272E+06	0.27	1	0	1	0.53499	0.46501	1033.84	0.038811	640798
A1	57	10.1539E+060.1539E+05	10.1539E+060.1539E+05	0.1539E+06	0.27	1	0	1	0.53467	0.46533	1033.84	0.03881	775819
A1	58	10.1861E+060.1861E+05	10.1861E+060.1861E+05	0.1861E+06	0.27	1	0	1	0.53441	0.46559	1033.84	0.038809	938641
A1	59	10.2251E+060.2251E+05	10.2251E+060.2251E+05	0.2251E+06	0.27	1	0	1	0.53419	0.46581	1033.85	0.038808	1.13587e+06
A1	60	10.2723E+060.2723E+05	10.2723E+060.2723E+05	0.2723E+06	0.27	1	0	1	0.53401	0.46599	1033.85	0.038807	1.37453e+06
A1	61	10.3293E+060.3293E+05	10.3293E+060.3293E+05	0.3293E+06	0.27	1	0	1	0.53386	0.46614	1033.85	0.038806	1.66276e+06
A1	62	10.3983E+060.3983E+05	10.3983E+060.3983E+05	0.3983E+06	0.27	1	0	1	0.53375	0.46625	1033.85	0.038805	2.01158e+06
A1	63	10.4817E+060.4817E+05	10.4817E+060.4817E+05	0.4817E+06	0.27	1	0	1	0.53365	0.46635	1033.86	0.038804	2.43327e+06
A1	64	10.5826E+060.5826E+05	10.5826E+060.5826E+05	0.5826E+06	0.27	1	0	1	0.53358	0.46642	1033.86	0.038804	2.9434e+06
A1	65	10.7046E+060.7046E+05	10.7046E+060.7046E+05	0.7046E+06	0.27	1	0	1	0.53351	0.46649	1033.86	0.038803	3.56021e+06
A1	66	10.8521E+060.8521E+05	10.8521E+060.8521E+05	0.8521E+06	0.27	1	0	1	0.53344	0.46656	1033.86	0.038802	4.30604e+06
A1	67	10.1030E+070.1030E+06	10.1030E+070.1030E+06	0.1030E+07	0.27	1	0	1	0.53336	0.46664	1033.86	0.038801	5.2058e+06
A1	68	10.1246E+070.1246E+06	10.1246E+070.1246E+06	0.1246E+07	0.27	1	0	1	0.53326	0.46674	1033.87	0.0388	6.29875e+06
A1	69	10.1507E+070.1507E+06	10.1507E+070.1507E+06	0.1507E+07	0.27	1	0	1	0.53311	0.46689	1033.87	0.038799	7.62041e+06
A1	70	10.1822E+070.1822E+06	10.1822E+070.1822E+06	0.1822E+07	0.27	1	0	1	0.5329	0.4671	1033.87	0.038798	9.21716e+06
A1	71	10.2204E+070.2204E+06	10.2204E+070.2204E+06	0.2204E+07	0.27	1	0	1	0.5326	0.4674	1033.87	0.038797	1.11565e+07
A1	72	10.2665E+070.2665E+06	10.2665E+070.2665E+06	0.2665E+07	0.27	1	0	1	0.5322	0.4678	1033.87	0.038796	1.35013e+07
A1	73	10.3222E+070.3222E+06	10.3222E+070.3222E+06	0.3222E+07	0.27	1	0	1	0.53169	0.46831	1033.87	0.038795	1.63405e+07
A1	74	10.3896E+070.3896E+06	10.3896E+070.3896E+06	0.3896E+07	0.27	1	0	1	0.53106	0.46894	1033.87	0.038794	1.97847e+07
A1	75	10.4711E+070.4711E+06	10.4711E+070.4711E+06	0.4711E+07	0.27	1	0	1	0.53024	0.46976	1033.87	0.038792	2.39641e+07
A1	76	10.5697E+070.5697E+06	10.5697E+070.5697E+06	0.5697E+07	0.27	1	0	1	0.52907	0.47093	1033.87	0.038791	2.90511e+07
A1	77	10.6889E+070.6889E+06	10.6889E+070.6889E+06	0.6889E+07	0.27	1	0	1	0.527	0.473	1033.87	0.038788	3.52813e+07
A1	78	10.8330E+070.8330E+06	10.8330E+070.8330E+06	0.8330E+07	0.27	1	0	1	0.52214	0.47786	1033.87	0.038785	4.30962e+07
A1	79	10.1007E+080.1007E+07	10.1007E+080.1007E+07	0.1007E+08	0.27	1	0	1	0.5065	0.4935	1033.86	0.038782	5.37988e+07
A1	80	10.1218E+080.1218E+07	10.1218E+080.1218E+07	0.1218E+08	0.27	1	0	1	0.46389	0.53611	1033.86	0.038777	7.06807e+07
A1	81	10.1473E+080.1473E+07	10.1473E+080.1473E+07	0.1473E+08	0.27	1	0	1	0.37603	0.62397	1033.86	0.038771	9.94716e+07
A1	82	10.1781E+080.1781E+07	10.1781E+080.1781E+07	0.1781E+08	0.27	1	0	1	0.13653	0.86347	1033.85	0.038762	1.66394e+08
A1	83	10.2153E+080.2153E+07	10.2153E+080.2153E+07	0.2153E+08	0.27	1	0	1	0	1	1026.46	0.00023646	1.41094e+06
A1	84	10.2603E+080.2603E+07	10.2603E+080.2603E+07	0.2603E+08	0.27	1	0	1	0	1	1026.41	2.4679e-08	178.027
A1	85	10.3148E+080.3148E+07	10.3148E+080.3148E+07	0.3148E+08	0.27	1	0	1	0	1	1026.41	5.5534e-10	4.84483
A1	86	10.3806E+080.3806E+07	10.3806E+080.3806E+07	0.3806E+08	0.27	1	0	1	0	1	1026.41	1.014e-11	0.106953
A1	87	10.4602E+080.4602E+07	10.4602E+080.4602E+07	0.4602E+08	0.27	1	0	1	0	1	1026.41	1.4995e-13	0.0019124
A1	88	10.5565E+080.5565E+07	10.5565E+080.5565E+07	0.5565E+08	0.27	1	0	1	0	1	1026.41	1.8033e-15	2.78111e-05
A1	89	10.6728E+080.6728E+07	10.6728E+080.6728E+07	0.6728E+08	0.27	1	0	1	0	1	1026.41	1.773e-17	3.30582e-07
A1	90	10.8136E+080.8136E+07	10.8136E+080.8136E+07	0.8136E+08	0.27	1	0	1	0	1	1026.41	1.43e-19	3.22427e-09
A1	91	10.9837E+080.9837E+07	10.9837E+080.9837E+07	0.9837E+08	0.27	1	0	1	0	1	1026.41	9.5018e-22	2.59032e-11
A1	92	10.1189E+090.1189E+08	10.1189E+090.1189E+08	0.1189E+09	0.27	1	0	1	0	1	1026.41	5.2221e-24	1.72073e-13
A1	93	10.1438E+090.1438E+08	10.1438E+090.1438E+08	0.1438E+09	0.27	1	0	1	0	1	1026.41	2.38e-26	9.48463e-16
A1	94	10.1739E+090.1739E+08	10.1739E+090.1739E+08	0.1739E+09	0.27	1	0	1	0	1	1026.41	9.018e-29	4.34605e-18
A1	95	10.2103E+090.2103E+08	10.2103E+090.2103E+08	0.2103E+09	0.27	1	0	1	0	1	1026.41	2.8453e-31	1.65826e-20
A1	96	10.2542E+090.2542E+08	10.2542E+090.2542E+08	0.2542E+09	0.27	1	0	1	0	1	1026.41	7.4791e-34	5.26877e-23
A1	97	10.3074E+090.3074E+08	10.3074E+090.3074E+08	0.3074E+09	0.27	1	0	1	0	1	1026.41	1.6343e-36	1.39226e-25
A1	98	10.3717E+090.3717E+08	10.3717E+090.3717E+08	0.3717E+09	0.27	1	0	1	0	1	1026.41	2.9558e-39	3.04475e-28
A1	99	10.4494E+090.4494E+08	10.4494E+090.4494E+08	0.4494E+09	0.27	1	0	1	0	1	1026.41	4.3899e-42	5.46729e-31
A11	0	10.5434E+090.5434E+08	10.5434E+090.5434E+08	0.5434E+09	0.27	1	0	1	0	1	1026.41	5.29e-75	7.96636e-64
A2	1	10.1767E+000.0000E+00	10.1767E+000.0000E+00	0.1767E+00	0.27	1	0.023747	0.976253	0.97625	0.02375	0	0.014357	0
A2	2	10.6023E+000.0000E+00	10.6023E+000.0000E+00	0.6023E+00	0.27	1	0.017052	0.982948	0.98295	0.01705	0	0.014357	0
A2	3	10.1156E+010.0000E+00	10.1156E+010.0000E+00	0.1156E+01	0.27	1	0.015887	0.984113	0.98411	0.01589	0	0.014357	0
A2	4	10.1867E+010.0000E+00	10.1867E+010.0000E+00	0.1867E+01	0.27	1	0.015457	0.984543	0.98454	0.01546	0	0.014357	0
A2	5	10.2774E+010.0000E+00	10.2774E+010.0000E+00	0.2774E+01	0.27	1	0.015252	0.984748	0.98475	0.01525	0	0.014357	0
A2	6	10.3922E+010.0000E+00	10.3922E+010.0000E+00	0.3922E+01	0.27	1	0.015061	0.984939	0.98494	0.01506	0	0.014357	0
A2	7	10.5367E+010.0000E+00	10.5367E+010.0000E+00	0.5367E+01	0.27	1	0.014844	0.985156	0.98516	0.01484	0	0.014357	0
A2	8	10.7177E+010.0000E+00	10.7177E+010.0000E+00	0.7177E+01	0.27	1	0.014807	0.985193	0.98519	0.01481	0	0.014357	0
A2	9	10.9433E+010.0000E+00	10.9433E+010.0000E+00	0.9433E+01	0.27	1	0.01467	0.98533	0.98533	0.01467	0	0.014357	0
A2	10	10.1224E+020.0000E+00	10.1224E+020.0000E+00	0.1224E+02	0.27	1	0.014705	0.985295	0.9853	0.0147	0	0.014357	0
A2	11	10.1571E+020.0000E+00	10.1571E+020.0000E+00	0.1571E+02	0.27	1	0.01463	0.98537	0.98537	0.01463	0	0.014357	0
A2	12	10.2000E+020.0000E+00	10.2000E+020.0000E+00	0.2000E+02	0.27	1	0.014499	0.985501	0.9855	0.0145	0	0.014357	0
A2	13	10.2528E+020.0000E+00	10.2528E+020.0000E+00	0.2528E+02	0.27	1	0.014321	0.985679	0.98568	0.01432	0	0.014357	0
A2	14	10.3178E+020.0000E+00	10.3178E+020.0000E+00	0.3178E+02	0.27	1	0.01463	0.98537	0.98537	0.01463	0	0.014357	0
A2	15	10.3976E+020.0000E+00	10.3976E+020.0000E+00	0.3976E+02	0.27	1	0.014503	0.985497	0.9855	0.0145	0	0.014357	0
A2	16	10.4955E+020.0000E+00	10.4955E+020.0000E+00	0.4955E+02	0.27	1	0.014403	0.985597	0.9856	0.0144	0	0.014357	0
A2	17	10.6152E+020.0000E+00	10.6152E+020.0000E+00	0.6152E+02	0.27	1	0.014594	0.985406	0.98541	0.01459	0	0.014357	0
A2	18	10.7616E+020.0000E+00	10.7616E+020.0000E+00	0.7616E+02	0.27	1	0.014323	0.985677	0.98568	0.01432	0	0.014357	0
A2	19	10.9404E+020.0000E+00	10.9404E+020.0000E+00	0.9404E+02	0.27	1	0.014397	0.985603	0.9856	0.0144	0	0.014357	0
A2	20	10.1159E+030.0000E+00	10.1159E+030.0000E+00	0.1159E+03	0.27	1	0.014395	0.985605	0.98561	0.01439	0	0.014357	0
A2	21	10.1424E+030.0000E+00	10.1424E+030.0000E+00	0.1424E+03	0.27	1	0.014435	0.985565	0.98557	0.01443	0	0.014357	0
A2	22	10.1748E+030.0000E+00	10.1748E+030.0000E+00	0.1748E+03	0.27	1	0.014452	0.985548	0.98555	0.01445	0	0.014357	0
A2	23	10.2142E+030.0000E+00	10.2142E+030.0000E+00	0.2142E+03	0.27	1	0.014296	0.985704	0.9857	0.0143	0	0.014357	0
A2	24	10.2622E+030.0000E+00	10.2622E+030.0000E+00	0.2622E+03	0.27	1	0.01442	0.98558	0.98558	0.01442	0	0.014357	0
A2	25	10.3204E+030.0000E+00	10.3204E+030.0000E+00	0.3204E+03	0.27	1	0.014338	0.985662	0.98566	0.01434	0	0.014357	0
A2	26	10.3912E+030.0000E+00	10.3912E+030.0000E+00	0.3912E+03	0.27	1	0.014371	0.985629	0.98563	0.01437	0	0.014357	0
A2	27	10.4772E+030.0000E+00	10.4772E+030.0000E+00	0.4772E+03	0.27	1	0.014422	0.985578	0.98558	0.01442	0	0.014357	0
A2	28	10.5816E+030.0000E+00	10.5816E+030.0000E+00	0.5816E+03	0.27	1	0.014402	0.985598	0.9856	0.0144	0	0.014357	0
A2	29	10.7082E+030.0000E+00	10.7082E+030.0000E+00	0.7082E+03	0.27	1	0.014258	0.985742	0.98574	0.01426	0	0.014357	0
A2	30	10.8619E+030.0000E+00	10.8619E+030.0000E+00	0.8619E+03	0.27	1	0.014499	0.985501	0.9855	0.0145	0	0.014357	0
A2	31	10.1048E+040.0000E+00	10.1048E+040.0000E+00	0.1048E+04	0.27	1	0.014249	0.985751	0.98575	0.01425	0	0.014357	0
A2	32	10.1274E+040.0000E+00	10.1274E+040.0000E+00	0.1274E+04	0.27	1	0.014404	0.985596	0.9856	0.0144	0	0.014357	0
A2	33	10.1548E+040.0000E+00	10.1548E+040.0000E+00	0.1548E+04	0.27	1	0.014292	0.985708	0.98571	0.01429	0	0.014357	0
A2	34	10.1880E+040.0000E+00	10.1880E+040.0000E+00	0.1880E+04	0.27	1	0.014346	0.985654	0.98565	0.01435	0	0.014357	0
A2	35	10.2282E+040.0000E+00	10.2282E+040.0000E+00	0.2282E+04	0.27	1	0.014391	0.985609	0.98561	0.01439	0	0.014357	0
A2	36	10.2768E+040.0000E+00	10.2768E+040.0000E+00	0.2768E+04	0.27	1	0.014375	0.985625	0.98562	0.01438	0	0.014357	0
A2	37	10.3358E+040.0000E+00	10.3358E+040.0000E+00	0.3358E+04	0.27	1	0.014188	0.985812	0.98581	0.01419	0	0.014357	0
A2	38	10.4072E+040.0000E+00	10.4072E+040.0000E+00	0.4072E+04	0.27	1	0.014476	0.985524	0.98552	0.01448	0	0.014357	0
A2	39	10.4937E+040.0000E+00	10.4937E+040.0000E+00	0.4937E+04	0.27	1	0.014263	0.985737	0.98574	0.01426	0	0.014357	0
A2	40	10.5983E+040.0000E+00	10.5983E+040.0000E+00	0.5983E+04	0.27	1	0.014411	0.985589	0.98559	0.01441	0	0.014357	0
A2	41	10.7250E+040.0000E+00	10.7250E+040.0000E+00	0.7250E+04	0.27	1	0.014317	0.985683	0.98568	0.01432	0	0.014357	0
A2	42	10.8784E+040.0000E+00	10.8784E+040.0000E+00	0.8784E+04	0.27	1	0.014249	0.985751	0.98575	0.01425	0	0.014357	0
A2	43	10.1064E+050.0000E+00	10.1064E+050.0000E+00	0.1064E+05	0.27	1	0.014387	0.985613	0.98561	0.01439	0	0.014357	0
A2	44	10.1289E+050.0000E+00	10.1289E+050.0000E+00	0.1289E+05	0.27	1	0.014186	0.985814	0.98581	0.01419	0	0.014357	0
A2	45	10.1560E+050.0000E+00	10.1560E+050.0000E+00	0.1560E+05	0.27	1	0.0012058	0.998794	0.88942	0.11058	1191.82	0.014357	7960.04
A2	46	10.1889E+050.0000E+00	10.1889E+050.0000E+00	0.1889E+05	0.27	1	0	1	0.61237	0.38763	1035.91	0.038121	78072.7
A2	47	10.2287E+050.0000E+00	10.2287E+050.0000E+00	0.2287E+05	0.27	1	0	1	0.54478	0.45522	1033.52	0.038775	112648
A2	48	10.2768E+050.0000E+00	10.2768E+050.0000E+00	0.2768E+05	0.27	1	0	1	0.52367	0.47633	1033.5	0.03878	142678
A2	49	10.3350E+050.0000E+00	10.3350E+050.0000E+00	0.3350E+05	0.27	1	0	1	0.5169	0.4831	1033.51	0.038778	175124
A2	50	10.4055E+050.0000E+00	10.4055E+050.0000E+00	0.4055E+05	0.27	1	0	1	0.5144	0.4856	1033.52	0.038775	213061
A2	51	10.4907E+050.0000E+00	10.4907E+050.0000E+00	0.4907E+05	0.27	1	0	1	0.51306	0.48694	1033.53	0.038773	258528
A2	52	10.5937E+050.0000E+00	10.5937E+050.0000E+00	0.5937E+05	0.27	1	0	1	0.51209	0.48791	1033.53	0.038771	313401
A2	53	10.7183E+050.0000E+00	10.7183E+050.0000E+00	0.7183E+05	0.27	1	0	1	0.51129	0.48871	1033.54	0.03877	379790
A2	54	10.8691E+050.0000E+00	10.8691E+050.0000E+00	0.8691E+05	0.27	1	0	1	0.51062	0.48938	1033.54	0.038768	460130
A2	55	10.1051E+060.0000E+00	10.1051E+060.0000E+00	0.1051E+06	0.27	1	0	1	0.51006	0.48994	1033.55	0.038767	557061
A2	56	10.1272E+060.0000E+00	10.1272E+060.0000E+00	0.1272E+06	0.27	1	0	1	0.50957	0.49043	1033.55	0.038765	674837
A2	57	10.1539E+060.0000E+00	10.1539E+060.0000E+00	0.1539E+06	0.27	1	0	1	0.50917	0.49083	1033.56	0.038764	817142
A2	58	10.1861E+060.0000E+00	10.1861E+060.0000E+00	0.1861E+06	0.27	1	0	1	0.50883	0.49117	1033.56	0.038763	988769
A2	59	10.2251E+060.0000E+00	10.2251E+060.0000E+00	0.2251E+06	0.27	1	0	1	0.50854	0.49146	1033.56	0.038762	1.19666e+06
A2	60	10.2723E+060.0000E+00	10.2723E+060.0000E+00	0.2723E+06	0.27	1	0	1	0.50831	0.49169	1033.57	0.038761	1.44823e+06
A2	61	10.3293E+060.0000E+00	10.3293E+060.0000E+00	0.3293E+06	0.27	1	0	1	0.50812	0.49188	1033.57	0.03876	1.75202e+06
A2	62	10.3983E+060.0000E+00	10.3983E+060.0000E+00	0.3983E+06	0.27	1	0	1	0.50797	0.49203	1033.57	0.038759	2.11972e+06
A2	63	10.4817E+060.0000E+00	10.4817E+060.0000E+00	0.4817E+06	0.27	1	0	1	0.50786	0.49214	1033.58	0.038758	2.5641e+06
A2	64	10.5826E+060.0000E+00	10.5826E+060.0000E+00	0.5826E+06	0.27	1	0	1	0.50776	0.49224	1033.58	0.038757	3.10174e+06
A2	65	10.7046E+060.0000E+00	10.7046E+060.0000E+00	0.7046E+06	0.27	1	0	1	0.50767	0.49233	1033.58	0.038757	3.75195e+06
A2	66	10.8521E+060.0000E+00	10.8521E+060.0000E+00	0.8521E+06	0.27	1	0	1	0.50759	0.49241	1033.58	0.038756	4.538e+06
A2	67	10.1030E+070.0000E+00	10.1030E+070.0000E+00	0.1030E+07	0.27	1	0	1	0.5075	0.4925	1033.58	0.038755	5.48629e+06
A2	68	10.1246E+070.0000E+00	10.1246E+070.0000E+00	0.1246E+07	0.27	1	0	1	0.50738	0.49262	1033.59	0.038754	6.63833e+06
A2	69	10.1507E+070.0000E+00	10.1507E+070.0000E+00	0.1507E+07	0.27	1	0	1	0.50722	0.49278	1033.59	0.038753	8.03126e+06
A2	70	10.1822E+070.0000E+00	10.1822E+070.0000E+00	0.1822E+07	0.27	1	0	1	0.50697	0.49303	1033.59	0.038752	9.71467e+06
A2	71	10.2204E+070.0000E+00	10.2204E+070.0000E+00	0.2204E+07	0.27	1	0	1	0.5066	0.4934	1033.59	0.038751	1.176e+07
A2	72	10.2665E+070.0000E+00	10.2665E+070.0000E+00	0.2665E+07	0.27	1	0	1	0.50609	0.49391	1033.59	0.03875	1.42341e+07
A2	73	10.3222E+070.0000E+00	10.3222E+070.0000E+00	0.3222E+07	0.27	1	0	1	0.50534	0.49466	1033.59	0.038749	1.72347e+07
A2	74	10.3896E+070.0000E+00	10.3896E+070.0000E+00	0.3896E+07	0.27	1	0	1	0.50406	0.49594	1033.59	0.038748	2.08934e+07
A2	75	10.4711E+070.0000E+00	10.4711E+070.0000E+00	0.4711E+07	0.27	1	0	1	0.50167	0.49833	1033.59	0.038746	2.53845e+07
A2	76	10.5697E+070.0000E+00	10.5697E+070.0000E+00	0.5697E+07	0.27	1	0	1	0.49585	0.50415	1033.59	0.038745	3.10552e+07
A2	77	10.6889E+070.0000E+00	10.6889E+070.0000E+00	0.6889E+07	0.27	1	0	1	0.47931	0.52069	1033.59	0.038742	3.87819e+07
A2	78	10.8330E+070.0000E+00	10.8330E+070.0000E+00	0.8330E+07	0.27	1	0	1	0.43752	0.56248	1033.58	0.038739	5.06534e+07
A2	79	10.1007E+080.0000E+00	10.1007E+080.0000E+00	0.1007E+08	0.27	1	0	1	0.33225	0.66775	1033.58	0.038735	7.26867e+07
A2	80	10.1218E+080.0000E+00	10.1218E+080.0000E+00	0.1218E+08	0.27	1	0	1	0.13787	0.86213	1033.58	0.038731	1.13498e+08
A2	81	10.1473E+080.0000E+00	10.1473E+080.0000E+00	0.1473E+08	0.27	1	0	1	0	1	1028.73	0.013506	5.52579e+07
A2	82	10.1781E+080.0000E+00	10.1781E+080.0000E+00	0.1781E+08	0.27	1	0	1	0	1	1027.23	0.0056241	2.7781e+07
A2	83	10.2153E+080.0000E+00	10.2153E+080.0000E+00	0.2153E+08	0.27	1	0	1	0	1	1026.16	7.352e-07	4385.59
A2	84	10.2603E+080.0000E+00	10.2603E+080.0000E+00	0.2603E+08	0.27	1	0	1	0	1	1026.16	1.0031e-08	72.3431
A2	85	10.3148E+080.0000E+00	10.3148E+080.0000E+00	0.3148E+08	0.27	1	0	1	0	1	1026.16	2.3291e-10	2.03143
A2	86	10.3806E+080.0000E+00	10.3806E+080.0000E+00	0.3806E+08	0.27	1	0	1	0	1	1026.16	4.384e-12	0.0462294
A2	87	10.4602E+080.0000E+00	10.4602E+080.0000E+00	0.4602E+08	0.27	1	0	1	0	1	1026.16	6.6865e-14	0.000852559
A2	88	10.5565E+080.0000E+00	10.5565E+080.0000E+00	0.5565E+08	0.27	1	0	1	0	1	1026.16	8.2848e-16	1.2774e-05
A2	89	10.6728E+080.0000E+00	10.6728E+080.0000E+00	0.6728E+08	0.27	1	0	1	0	1	1026.16	8.3755e-18	1.56126e-07
A2	90	10.8136E+080.0000E+00	10.8136E+080.0000E+00	0.8136E+08	0.27	1	0	1	0	1	1026.16	6.9311e-20	1.5624e-09
A2	91	10.9837E+080.0000E+00	10.9837E+080.0000E+00	0.9837E+08	0.27	1	0	1	0	1	1026.16	4.7159e-22	1.2853e-11
A2	92	10.1189E+090.0000E+00	10.1189E+090.0000E+00	0.1189E+09	0.27	1	0	1	0	1	1026.16	2.6494e-24	8.72787e-14
A2	93	10.1438E+090.0000E+00	10.1438E+090.0000E+00	0.1438E+09	0.27	1	0	1	0	1	1026.16	1.2324e-26	4.91009e-16
A2	94	10.1739E+090.0000E+00	10.1739E+090.0000E+00	0.1739E+09	0.27	1	0	1	0	1	1026.16	4.76e-29	2.29343e-18
A2	95	10.2103E+090.0000E+00	10.2103E+090.0000E+00	0.2103E+09	0.27	1	0	1	0	1	1026.16	1.529e-31	8.90893e-21
A2	96	10.2542E+090.0000E+00	10.2542E+090.0000E+00	0.2542E+09	0.27	1	0	1	0	1	1026.16	4.0872e-34	2.87859e-23
A2	97	10.3074E+090.0000E+00	10.3074E+090.0000E+00	0.3074E+09	0.27	1	0	1	0	1	1026.16	9.0734e-37	7.72774e-26
A2	98	10.3717E+090.0000E+00	10.3717E+090.0000E+00	0.3717E+09	0.27	1	0	1	0	1	1026.16	1.6657e-39	1.71541e-28
A2	99	10.4494E+090.0000E+00	10.4494E+090.0000E+00	0.4494E+09	0.27	1	0	1	0	1	1026.16	2.5089e-42	3.12389e-31
A21	0	10.5434E+090.0000E+00	10.5434E+090.0000E+00	0.5434E+09	0.27	1	0	1	0	1	1026.16	3.064e-75	4.61304e-64
A3	1	10.1767E+000.0000E+00	10.1767E+000.0000E+00	0.1767E+00	0.27	1	0.023776	0.976224	0.97622	0.02378	0	0.014352	0
A3	2	10.6023E+000.0000E+00	10.6023E+000.0000E+00	0.6023E+00	0.27	1	0.017071	0.982929	0.98293	0.01707	0	0.014352	0
A3	3	10.1156E+010.0000E+00	10.1156E+010.0000E+00	0.1156E+01	0.27	1	0.015894	0.984106	0.98411	0.01589	0	0.014352	0
A3	4	10.1867E+010.0000E+00	10.1867E+010.0000E+00	0.1867E+01	0.27	1	0.015494	0.984506	0.98451	0.01549	0	0.014352	0
A3	5	10.2774E+010.0000E+00	10.2774E+010.0000E+00	0.2774E+01	0.27	1	0.015211	0.984789	0.98479	0.01521	0	0.014352	0
A3	6	10.3922E+010.0000E+00	10.3922E+010.0000E+00	0.3922E+01	0.27	1	0.015088	0.984912	0.98491	0.01509	0	0.014352	0
A3	7	10.5367E+010.0000E+00	10.5367E+010.0000E+00	0.5367E+01	0.27	1	0.014853	0.985147	0.98515	0.01485	0	0.014352	0
A3	8	10.7177E+010.0000E+00	10.7177E+010.0000E+00	0.7177E+01	0.27	1	0.014815	0.985185	0.98518	0.01482	0	0.014352	0
A3	9	10.9433E+010.0000E+00	10.9433E+010.0000E+00	0.9433E+01	0.27	1	0.014649	0.985351	0.98535	0.01465	0	0.014352	0
A3	10	10.1224E+020.0000E+00	10.1224E+020.0000E+00	0.1224E+02	0.27	1	0.014727	0.985273	0.98527	0.01473	0	0.014352	0
A3	11	10.1571E+020.0000E+00	10.1571E+020.0000E+00	0.1571E+02	0.27	1	0.014703	0.985297	0.9853	0.0147	0	0.014352	0
A3	12	10.2000E+020.0000E+00	10.2000E+020.0000E+00	0.2000E+02	0.27	1	0.014482	0.985518	0.98552	0.01448	0	0.014352	0
A3	13	10.2528E+020.0000E+00	10.2528E+020.0000E+00	0.2528E+02	0.27	1	0.014415	0.985585	0.98558	0.01442	0	0.014352	0
A3	14	10.3178E+020.0000E+00	10.3178E+020.0000E+00	0.3178E+02	0.27	1	0.014627	0.985373	0.98537	0.01463	0	0.014352	0
A3	15	10.3976E+020.0000E+00	10.3976E+020.0000E+00	0.3976E+02	0.27	1	0.014446	0.985554	0.98555	0.01445	0	0.014352	0
A3	16	10.4955E+020.0000E+00	10.4955E+020.0000E+00	0.4955E+02	0.27	1	0.014475	0.985525	0.98552	0.01448	0	0.014352	0
A3	17	10.6152E+020.0000E+00	10.6152E+020.0000E+00	0.6152E+02	0.27	1	0.014569	0.985431	0.98543	0.01457	0	0.014352	0
A3	18	10.7616E+020.0000E+00	10.7616E+020.0000E+00	0.7616E+02	0.27	1	0.014292	0.985708	0.98571	0.01429	0	0.014352	0
A3	19	10.9404E+020.0000E+00	10.9404E+020.0000E+00	0.9404E+02	0.27	1	0.014496	0.985504	0.9855	0.0145	0	0.014352	0
A3	20	10.1159E+030.0000E+00	10.1159E+030.0000E+00	0.1159E+03	0.27	1	0.01444	0.98556	0.98556	0.01444	0	0.014352	0
A3	21	10.1424E+030.0000E+00	10.1424E+030.0000E+00	0.1424E+03	0.27	1	0.014349	0.985651	0.98565	0.01435	0	0.014352	0
A3	22	10.1748E+030.0000E+00	10.1748E+030.0000E+00	0.1748E+03	0.27	1	0.014443	0.985557	0.98556	0.01444	0	0.014352	0
A3	23	10.2142E+030.0000E+00	10.2142E+030.0000E+00	0.2142E+03	0.27	1	0.014323	0.985677	0.98568	0.01432	0	0.014352	0
A3	24	10.2622E+030.0000E+00	10.2622E+030.0000E+00	0.2622E+03	0.27	1	0.014423	0.985577	0.98558	0.01442	0	0.014352	0
A3	25	10.3204E+030.0000E+00	10.3204E+030.0000E+00	0.3204E+03	0.27	1	0.014457	0.985543	0.98554	0.01446	0	0.014352	0
A3	26	10.3912E+030.0000E+00	10.3912E+030.0000E+00	0.3912E+03	0.27	1	0.014426	0.985574	0.98557	0.01443	0	0.014352	0
A3	27	10.4772E+030.0000E+00	10.4772E+030.0000E+00	0.4772E+03	0.27	1	0.014277	0.985723	0.98572	0.01428	0	0.014352	0
A3	28	10.5816E+030.0000E+00	10.5816E+030.0000E+00	0.5816E+03	0.27	1	0.014425	0.985575	0.98557	0.01443	0	0.014352	0
A3	29	10.7082E+030.0000E+00	10.7082E+030.0000E+00	0.7082E+03	0.27	1	0.014341	0.985659	0.98566	0.01434	0	0.014352	0
A3	30	10.8619E+030.0000E+00	10.8619E+030.0000E+00	0.8619E+03	0.27	1	0.014449	0.985551	0.98555	0.01445	0	0.014352	0
A3	31	10.1048E+040.0000E+00	10.1048E+040.0000E+00	0.1048E+04	0.27	1	0.014251	0.985749	0.98575	0.01425	0	0.014352	0
A3	32	10.1274E+040.0000E+00	10.1274E+040.0000E+00	0.1274E+04	0.27	1	0.014384	0.985616	0.98562	0.01438	0	0.014352	0
A3	33	10.1548E+040.0000E+00	10.1548E+040.0000E+00	0.1548E+04	0.27	1	0.014397	0.985603	0.9856	0.0144	0	0.014352	0
A3	34	10.1880E+040.0000E+00	10.1880E+040.0000E+00	0.1880E+04	0.27	1	0.014383	0.985617	0.98562	0.01438	0	0.014352	0
A3	35	10.2282E+040.0000E+00	10.2282E+040.0000E+00	0.2282E+04	0.27	1	0.014342	0.985658	0.98566	0.01434	0	0.014352	0
A3	36	10.2768E+040.0000E+00	10.2768E+040.0000E+00	0.2768E+04	0.27	1	0.014336	0.985664	0.98566	0.01434	0	0.014352	0
A3	37	10.3358E+040.0000E+00	10.3358E+040.0000E+00	0.3358E+04	0.27	1	0.014276	0.985724	0.98572	0.01428	0	0.014352	0
A3	38	10.4072E+040.0000E+00	10.4072E+040.0000E+00	0.4072E+04	0.27	1	0.014499	0.985501	0.9855	0.0145	0	0.014352	0
A3	39	10.4937E+040.0000E+00	10.4937E+040.0000E+00	0.4937E+04	0.27	1	0.014241	0.985759	0.98576	0.01424	0	0.014352	0
A3	40	10.5983E+040.0000E+00	10.5983E+040.0000E+00	0.5983E+04	0.27	1	0.014408	0.985592	0.98559	0.01441	0	0.014352	0
A3	41	10.7250E+040.0000E+00	10.7250E+040.0000E+00	0.7250E+04	0.27	1	0.014376	0.985624	0.98562	0.01438	0	0.014352	0
A3	42	10.8784E+040.0000E+00	10.8784E+040.0000E+00	0.8784E+04	0.27	1	0.014314	0.985686	0.98569	0.01431	0	0.014352	0
A3	43	10.1064E+050.0000E+00	10.1064E+050.0000E+00	0.1064E+05	0.27	1	0.014362	0.985638	0.98564	0.01436	0	0.014352	0
A3	44	10.1289E+050.0000E+00	10.1289E+050.0000E+00	0.1289E+05	0.27	1	0.014301	0.985699	0.9857	0.0143	0	0.014352	0
A3	45	10.1560E+050.0000E+00	10.1560E+050.0000E+00	0.1560E+05	0.27	1	0.0015523	0.998448	0.88999	0.11001	1191.64	0.014352	7912.31
A3	46	10.1889E+050.0000E+00	10.1889E+050.0000E+00	0.1889E+05	0.27	1	0	1	0.60907	0.39093	1036.47	0.037851	78222
A3	47	10.2287E+050.0000E+00	10.2287E+050.0000E+00	0.2287E+05	0.27	1	0	1	0.53656	0.46344	1033.24	0.038731	114521
A3	48	10.2768E+050.0000E+00	10.2768E+050.0000E+00	0.2768E+05	0.27	1	0	1	0.5115	0.4885	1033.22	0.038737	146121
A3	49	10.3350E+050.0000E+00	10.3350E+050.0000E+00	0.3350E+05	0.27	1	0	1	0.50244	0.49756	1033.23	0.038734	180112
A3	50	10.4055E+050.0000E+00	10.4055E+050.0000E+00	0.4055E+05	0.27	1	0	1	0.49891	0.50109	1033.23	0.038732	219552
A3	51	10.4907E+050.0000E+00	10.4907E+050.0000E+00	0.4907E+05	0.27	1	0	1	0.49708	0.50292	1033.24	0.03873	266641
A3	52	10.5937E+050.0000E+00	10.5937E+050.0000E+00	0.5937E+05	0.27	1	0	1	0.49582	0.50418	1033.25	0.038728	323405
A3	53	10.7183E+050.0000E+00	10.7183E+050.0000E+00	0.7183E+05	0.27	1	0	1	0.49481	0.50519	1033.25	0.038726	392042
A3	54	10.8691E+050.0000E+00	10.8691E+050.0000E+00	0.8691E+05	0.27	1	0	1	0.49397	0.50603	1033.26	0.038725	475128
A3	55	10.1051E+060.0000E+00	10.1051E+060.0000E+00	0.1051E+06	0.27	1	0	1	0.49327	0.50673	1033.27	0.038723	575342
A3	56	10.1272E+060.0000E+00	10.1272E+060.0000E+00	0.1272E+06	0.27	1	0	1	0.49267	0.50733	1033.27	0.038722	697129
A3	57	10.1539E+060.0000E+00	10.1539E+060.0000E+00	0.1539E+06	0.27	1	0	1	0.49217	0.50783	1033.27	0.038721	844270
A3	58	10.1861E+060.0000E+00	10.1861E+060.0000E+00	0.1861E+06	0.27	1	0	1	0.49175	0.50825	1033.28	0.038719	1.02171e+06
A3	59	10.2251E+060.0000E+00	10.2251E+060.0000E+00	0.2251E+06	0.27	1	0	1	0.4914	0.5086	1033.28	0.038718	1.23665e+06
A3	60	10.2723E+060.0000E+00	10.2723E+060.0000E+00	0.2723E+06	0.27	1	0	1	0.49112	0.50888	1033.28	0.038717	1.49674e+06
A3	61	10.3293E+060.0000E+00	10.3293E+060.0000E+00	0.3293E+06	0.27	1	0	1	0.49089	0.50911	1033.29	0.038716	1.81084e+06
A3	62	10.3983E+060.0000E+00	10.3983E+060.0000E+00	0.3983E+06	0.27	1	0	1	0.49071	0.50929	1033.29	0.038715	2.19099e+06
A3	63	10.4817E+060.0000E+00	10.4817E+060.0000E+00	0.4817E+06	0.27	1	0	1	0.49056	0.50944	1033.29	0.038715	2.65054e+06
A3	64	10.5826E+060.0000E+00	10.5826E+060.0000E+00	0.5826E+06	0.27	1	0	1	0.49044	0.50956	1033.3	0.038714	3.20645e+06
A3	65	10.7046E+060.0000E+00	10.7046E+060.0000E+00	0.7046E+06	0.27	1	0	1	0.49034	0.50966	1033.3	0.038713	3.87856e+06
A3	66	10.8521E+060.0000E+00	10.8521E+060.0000E+00	0.8521E+06	0.27	1	0	1	0.49023	0.50977	1033.3	0.038712	4.69138e+06
A3	67	10.1030E+070.0000E+00	10.1030E+070.0000E+00	0.1030E+07	0.27	1	0	1	0.49011	0.50989	1033.3	0.038711	5.67203e+06
A3	68	10.1246E+070.0000E+00	10.1246E+070.0000E+00	0.1246E+07	0.27	1	0	1	0.48994	0.51006	1033.3	0.03871	6.86361e+06
A3	69	10.1507E+070.0000E+00	10.1507E+070.0000E+00	0.1507E+07	0.27	1	0	1	0.48968	0.51032	1033.31	0.038709	8.30543e+06
A3	70	10.1822E+070.0000E+00	10.1822E+070.0000E+00	0.1822E+07	0.27	1	0	1	0.48918	0.51082	1033.31	0.038708	1.0051e+07
A3	71	10.2204E+070.0000E+00	10.2204E+070.0000E+00	0.2204E+07	0.27	1	0	1	0.48817	0.51183	1033.31	0.038707	1.21821e+07
A3	72	10.2665E+070.0000E+00	10.2665E+070.0000E+00	0.2665E+07	0.27	1	0	1	0.48635	0.51365	1033.31	0.038707	1.47825e+07
A3	73	10.3222E+070.0000E+00	10.3222E+070.0000E+00	0.3222E+07	0.27	1	0	1	0.48163	0.51837	1033.31	0.038706	1.80359e+07
A3	74	10.3896E+070.0000E+00	10.3896E+070.0000E+00	0.3896E+07	0.27	1	0	1	0.46863	0.53137	1033.3	0.038705	2.23549e+07
A3	75	10.4711E+070.0000E+00	10.4711E+070.0000E+00	0.4711E+07	0.27	1	0	1	0.4409	0.5591	1033.3	0.038703	2.84405e+07
A3	76	10.5697E+070.0000E+00	10.5697E+070.0000E+00	0.5697E+07	0.27	1	0	1	0.34537	0.65463	1033.3	0.038701	4.02675e+07
A3	77	10.6889E+070.0000E+00	10.6889E+070.0000E+00	0.6889E+07	0.27	1	0	1	0.16752	0.83248	1033.3	0.038699	6.19184e+07
A3	78	10.8330E+070.0000E+00	10.8330E+070.0000E+00	0.8330E+07	0.27	1	0	1	0.07272	0.92728	1033.31	0.038699	8.33969e+07
A3	79	10.1007E+080.0000E+00	10.1007E+080.0000E+00	0.1007E+08	0.27	1	0	1	0	1	1032.86	0.036362	1.02113e+08
A3	80	10.1218E+080.0000E+00	10.1218E+080.0000E+00	0.1218E+08	0.27	1	0	1	0	1	1028.75	0.014959	5.06085e+07
A3	81	10.1473E+080.0000E+00	10.1473E+080.0000E+00	0.1473E+08	0.27	1	0	1	0	1	1026.34	0.0023157	9.45236e+06
A3	82	10.1781E+080.0000E+00	10.1781E+080.0000E+00	0.1781E+08	0.27	1	0	1	0	1	1025.98	0.0003934	1.94089e+06
A3	83	10.2153E+080.0000E+00	10.2153E+080.0000E+00	0.2153E+08	0.27	1	0	1	0	1	1025.9	1.8659e-07	1112.76
A3	84	10.2603E+080.0000E+00	10.2603E+080.0000E+00	0.2603E+08	0.27	1	0	1	0	1	1025.9	5.6533e-09	40.761
A3	85	10.3148E+080.0000E+00	10.3148E+080.0000E+00	0.3148E+08	0.27	1	0	1	0	1	1025.9	1.3661e-10	1.1912
A3	86	10.3806E+080.0000E+00	10.3806E+080.0000E+00	0.3806E+08	0.27	1	0	1	0	1	1025.9	2.6377e-12	0.0278076
A3	87	10.4602E+080.0000E+00	10.4602E+080.0000E+00	0.4602E+08	0.27	1	0	1	0	1	1025.9	4.097e-14	0.000522254
A3	88	10.5565E+080.0000E+00	10.5565E+080.0000E+00	0.5565E+08	0.27	1	0	1	0	1	1025.9	5.1541e-16	7.94487e-06
A3	89	10.6728E+080.0000E+00	10.6728E+080.0000E+00	0.6728E+08	0.27	1	0	1	0	1	1025.9	5.2842e-18	9.84768e-08
A3	90	10.8136E+080.0000E+00	10.8136E+080.0000E+00	0.8136E+08	0.27	1	0	1	0	1	1025.9	4.4326e-20	9.98937e-10
A3	91	10.9837E+080.0000E+00	10.9837E+080.0000E+00	0.9837E+08	0.27	1	0	1	0	1	1025.9	3.056e-22	8.32693e-12
A3	92	10.1189E+090.0000E+00	10.1189E+090.0000E+00	0.1189E+09	0.27	1	0	1	0	1	1025.9	1.739e-24	5.7273e-14
A3	93	10.1438E+090.0000E+00	10.1438E+090.0000E+00	0.1438E+09	0.27	1	0	1	0	1	1025.9	8.1905e-27	3.26241e-16
A3	94	10.1739E+090.0000E+00	10.1739E+090.0000E+00	0.1739E+09	0.27	1	0	1	0	1	1025.9	3.2014e-29	1.54209e-18
A3	95	10.2103E+090.0000E+00	10.2103E+090.0000E+00	0.2103E+09	0.27	1	0	1	0	1	1025.9	1.0402e-31	6.05933e-21
A3	96	10.2542E+090.0000E+00	10.2542E+090.0000E+00	0.2542E+09	0.27	1	0	1	0	1	1025.9	2.8113e-34	1.97948e-23
A3	97	10.3074E+090.0000E+00	10.3074E+090.0000E+00	0.3074E+09	0.27	1	0	1	0	1	1025.9	6.3072e-37	5.37043e-26
A3	98	10.3717E+090.0000E+00	10.3717E+090.0000E+00	0.3717E+09	0.27	1	0	1	0	1	1025.9	1.1697e-39	1.2043e-28
A3	99	10.4494E+090.0000E+00	10.4494E+090.0000E+00	0.4494E+09	0.27	1	0	1	0	1	1025.9	1.7791e-42	2.21464e-31
A31	0	10.5434E+090.0000E+00	10.5434E+090.0000E+00	0.5434E+09	0.27	1	0	1	0	1	1025.9	2.1935e-75	3.30161e-64
A4	1	10.1767E+000.0000E+00	10.1767E+000.0000E+00	0.1767E+00	0.27	1	0.023818	0.976182	0.97618	0.02382	0	0.014348	0
A4	2	10.6023E+000.0000E+00	10.6023E+000.0000E+00	0.6023E+00	0.27	1	0.017104	0.982896	0.9829	0.0171	0	0.014348	0
A4	3	10.1156E+010.0000E+00	10.1156E+010.0000E+00	0.1156E+01	0.27	1	0.015918	0.984082	0.98408	0.01592	0	0.014348	0
A4	4	10.1867E+010.0000E+00	10.1867E+010.0000E+00	0.1867E+01	0.27	1	0.015507	0.984493	0.98449	0.01551	0	0.014348	0
A4	5	10.2774E+010.0000E+00	10.2774E+010.0000E+00	0.2774E+01	0.27	1	0.015188	0.984812	0.98481	0.01519	0	0.014348	0
A4	6	10.3922E+010.0000E+00	10.3922E+010.0000E+00	0.3922E+01	0.27	1	0.015125	0.984875	0.98488	0.01512	0	0.014348	0
A4	7	10.5367E+010.0000E+00	10.5367E+010.0000E+00	0.5367E+01	0.27	1	0.014815	0.985185	0.98519	0.01481	0	0.014348	0
A4	8	10.7177E+010.0000E+00	10.7177E+010.0000E+00	0.7177E+01	0.27	1	0.014831	0.985169	0.98517	0.01483	0	0.014348	0
A4	9	10.9433E+010.0000E+00	10.9433E+010.0000E+00	0.9433E+01	0.27	1	0.014622	0.985378	0.98538	0.01462	0	0.014348	0
A4	10	10.1224E+020.0000E+00	10.1224E+020.0000E+00	0.1224E+02	0.27	1	0.01475	0.98525	0.98525	0.01475	0	0.014348	0
A4	11	10.1571E+020.0000E+00	10.1571E+020.0000E+00	0.1571E+02	0.27	1	0.014542	0.985458	0.98546	0.01454	0	0.014348	0
A4	12	10.2000E+020.0000E+00	10.2000E+020.0000E+00	0.2000E+02	0.27	1	0.014691	0.985309	0.98531	0.01469	0	0.014348	0
A4	13	10.2528E+020.0000E+00	10.2528E+020.0000E+00	0.2528E+02	0.27	1	0.014454	0.985546	0.98555	0.01445	0	0.014348	0
A4	14	10.3178E+020.0000E+00	10.3178E+020.0000E+00	0.3178E+02	0.27	1	0.014596	0.985404	0.9854	0.0146	0	0.014348	0
A4	15	10.3976E+020.0000E+00	10.3976E+020.0000E+00	0.3976E+02	0.27	1	0.014422	0.985578	0.98558	0.01442	0	0.014348	0
A4	16	10.4955E+020.0000E+00	10.4955E+020.0000E+00	0.4955E+02	0.27	1	0.014569	0.985431	0.98543	0.01457	0	0.014348	0
A4	17	10.6152E+020.0000E+00	10.6152E+020.0000E+00	0.6152E+02	0.27	1	0.014517	0.985483	0.98548	0.01452	0	0.014348	0
A4	18	10.7616E+020.0000E+00	10.7616E+020.0000E+00	0.7616E+02	0.27	1	0.014277	0.985723	0.98572	0.01428	0	0.014348	0
A4	19	10.9404E+020.0000E+00	10.9404E+020.0000E+00	0.9404E+02	0.27	1	0.014533	0.985467	0.98547	0.01453	0	0.014348	0
A4	20	10.1159E+030.0000E+00	10.1159E+030.0000E+00	0.1159E+03	0.27	1	0.014481	0.985519	0.98552	0.01448	0	0.014348	0
A4	21	10.1424E+030.0000E+00	10.1424E+030.0000E+00	0.1424E+03	0.27	1	0.014309	0.985691	0.98569	0.01431	0	0.014348	0
A4	22	10.1748E+030.0000E+00	10.1748E+030.0000E+00	0.1748E+03	0.27	1	0.014515	0.985485	0.98549	0.01451	0	0.014348	0
A4	23	10.2142E+030.0000E+00	10.2142E+030.0000E+00	0.2142E+03	0.27	1	0.014362	0.985638	0.98564	0.01436	0	0.014348	0
A4	24	10.2622E+030.0000E+00	10.2622E+030.0000E+00	0.2622E+03	0.27	1	0.01435	0.98565	0.98565	0.01435	0	0.014348	0
A4	25	10.3204E+030.0000E+00	10.3204E+030.0000E+00	0.3204E+03	0.27	1	0.014452	0.985548	0.98555	0.01445	0	0.014348	0
A4	26	10.3912E+030.0000E+00	10.3912E+030.0000E+00	0.3912E+03	0.27	1	0.01442	0.98558	0.98558	0.01442	0	0.014348	0
A4	27	10.4772E+030.0000E+00	10.4772E+030.0000E+00	0.4772E+03	0.27	1	0.01439	0.98561	0.98561	0.01439	0	0.014348	0
A4	28	10.5816E+030.0000E+00	10.5816E+030.0000E+00	0.5816E+03	0.27	1	0.014353	0.985647	0.98565	0.01435	0	0.014348	0
A4	29	10.7082E+030.0000E+00	10.7082E+030.0000E+00	0.7082E+03	0.27	1	0.01444	0.98556	0.98556	0.01444	0	0.014348	0
A4	30	10.8619E+030.0000E+00	10.8619E+030.0000E+00	0.8619E+03	0.27	1	0.014398	0.985602	0.9856	0.0144	0	0.014348	0
A4	31	10.1048E+040.0000E+00	10.1048E+040.0000E+00	0.1048E+04	0.27	1	0.014251	0.985749	0.98575	0.01425	0	0.014348	0
A4	32	10.1274E+040.0000E+00	10.1274E+040.0000E+00	0.1274E+04	0.27	1	0.014381	0.985619	0.98562	0.01438	0	0.014348	0
A4	33	10.1548E+040.0000E+00	10.1548E+040.0000E+00	0.1548E+04	0.27	1	0.014331	0.985669	0.98567	0.01433	0	0.014348	0
A4	34	10.1880E+040.0000E+00	10.1880E+040.0000E+00	0.1880E+04	0.27	1	0.014359	0.985641	0.98564	0.01436	0	0.014348	0
A4	35	10.2282E+040.0000E+00	10.2282E+040.0000E+00	0.2282E+04	0.27	1	0.014335	0.985665	0.98566	0.01434	0	0.014348	0
A4	36	10.2768E+040.0000E+00	10.2768E+040.0000E+00	0.2768E+04	0.27	1	0.014385	0.985615	0.98561	0.01439	0	0.014348	0
A4	37	10.3358E+040.0000E+00	10.3358E+040.0000E+00	0.3358E+04	0.27	1	0.014395	0.985605	0.9856	0.0144	0	0.014348	0
A4	38	10.4072E+040.0000E+00	10.4072E+040.0000E+00	0.4072E+04	0.27	1	0.014432	0.985568	0.98557	0.01443	0	0.014348	0
A4	39	10.4937E+040.0000E+00	10.4937E+040.0000E+00	0.4937E+04	0.27	1	0.014234	0.985766	0.98577	0.01423	0	0.014348	0
A4	40	10.5983E+040.0000E+00	10.5983E+040.0000E+00	0.5983E+04	0.27	1	0.01445	0.98555	0.98555	0.01445	0	0.014348	0
A4	41	10.7250E+040.0000E+00	10.7250E+040.0000E+00	0.7250E+04	0.27	1	0.014373	0.985627	0.98563	0.01437	0	0.014348	0
A4	42	10.8784E+040.0000E+00	10.8784E+040.0000E+00	0.8784E+04	0.27	1	0.014398	0.985602	0.9856	0.0144	0	0.014348	0
A4	43	10.1064E+050.0000E+00	10.1064E+050.0000E+00	0.1064E+05	0.27	1	0.014295	0.985705	0.9857	0.0143	0	0.014348	0
A4	44	10.1289E+050.0000E+00	10.1289E+050.0000E+00	0.1289E+05	0.27	1	0.01435	0.98565	0.98565	0.01435	0	0.014348	0
A4	45	10.1560E+050.0000E+00	10.1560E+050.0000E+00	0.1560E+05	0.27	1	0.0034869	0.996513	0.90241	0.09759	1191.46	0.014348	7002.41
A4	46	10.1889E+050.0000E+00	10.1889E+050.0000E+00	0.1889E+05	0.27	1	0	1	0.61084	0.38916	1038.22	0.037269	76800
A4	47	10.2287E+050.0000E+00	10.2287E+050.0000E+00	0.2287E+05	0.27	1	0	1	0.53241	0.46759	1032.96	0.038687	115383
A4	48	10.2768E+050.0000E+00	10.2768E+050.0000E+00	0.2768E+05	0.27	1	0	1	0.50366	0.49634	1032.93	0.038695	148264
A4	49	10.3350E+050.0000E+00	10.3350E+050.0000E+00	0.3350E+05	0.27	1	0	1	0.49233	0.50767	1032.94	0.038693	183526
A4	50	10.4055E+050.0000E+00	10.4055E+050.0000E+00	0.4055E+05	0.27	1	0	1	0.48765	0.51235	1032.95	0.038691	224187
A4	51	10.4907E+050.0000E+00	10.4907E+050.0000E+00	0.4907E+05	0.27	1	0	1	0.48525	0.51475	1032.96	0.038688	272544
A4	52	10.5937E+050.0000E+00	10.5937E+050.0000E+00	0.5937E+05	0.27	1	0	1	0.48365	0.51635	1032.96	0.038686	330759
A4	53	10.7183E+050.0000E+00	10.7183E+050.0000E+00	0.7183E+05	0.27	1	0	1	0.4824	0.5176	1032.97	0.038685	401138
A4	54	10.8691E+050.0000E+00	10.8691E+050.0000E+00	0.8691E+05	0.27	1	0	1	0.48138	0.51862	1032.98	0.038683	486289
A4	55	10.1051E+060.0000E+00	10.1051E+060.0000E+00	0.1051E+06	0.27	1	0	1	0.48052	0.51948	1032.98	0.038682	589028
A4	56	10.1272E+060.0000E+00	10.1272E+060.0000E+00	0.1272E+06	0.27	1	0	1	0.47979	0.52021	1032.98	0.03868	713852
A4	57	10.1539E+060.0000E+00	10.1539E+060.0000E+00	0.1539E+06	0.27	1	0	1	0.47919	0.52081	1032.99	0.038679	864675
A4	58	10.1861E+060.0000E+00	10.1861E+060.0000E+00	0.1861E+06	0.27	1	0	1	0.47868	0.52132	1032.99	0.038678	1.04659e+06
A4	59	10.2251E+060.0000E+00	10.2251E+060.0000E+00	0.2251E+06	0.27	1	0	1	0.47825	0.52175	1033	0.038677	1.26694e+06
A4	60	10.2723E+060.0000E+00	10.2723E+060.0000E+00	0.2723E+06	0.27	1	0	1	0.4779	0.5221	1033	0.038676	1.53358e+06
A4	61	10.3293E+060.0000E+00	10.3293E+060.0000E+00	0.3293E+06	0.27	1	0	1	0.47761	0.52239	1033	0.038675	1.85559e+06
A4	62	10.3983E+060.0000E+00	10.3983E+060.0000E+00	0.3983E+06	0.27	1	0	1	0.47736	0.52264	1033.01	0.038674	2.24543e+06
A4	63	10.4817E+060.0000E+00	10.4817E+060.0000E+00	0.4817E+06	0.27	1	0	1	0.47715	0.52285	1033.01	0.038673	2.71663e+06
A4	64	10.5826E+060.0000E+00	10.5826E+060.0000E+00	0.5826E+06	0.27	1	0	1	0.47694	0.52306	1033.01	0.038672	3.2869e+06
A4	65	10.7046E+060.0000E+00	10.7046E+060.0000E+00	0.7046E+06	0.27	1	0	1	0.47669	0.52331	1033.01	0.038671	3.977e+06
A4	66	10.8521E+060.0000E+00	10.8521E+060.0000E+00	0.8521E+06	0.27	1	0	1	0.47634	0.52366	1033.02	0.03867	4.81268e+06
A4	67	10.1030E+070.0000E+00	10.1030E+070.0000E+00	0.1030E+07	0.27	1	0	1	0.47576	0.52424	1033.02	0.038669	5.82375e+06
A4	68	10.1246E+070.0000E+00	10.1246E+070.0000E+00	0.1246E+07	0.27	1	0	1	0.47472	0.52528	1033.02	0.038669	7.05902e+06
A4	69	10.1507E+070.0000E+00	10.1507E+070.0000E+00	0.1507E+07	0.27	1	0	1	0.47258	0.52742	1033.02	0.038668	8.57223e+06
A4	70	10.1822E+070.0000E+00	10.1822E+070.0000E+00	0.1822E+07	0.27	1	0	1	0.46623	0.53377	1033.02	0.038667	1.04886e+07
A4	71	10.2204E+070.0000E+00	10.2204E+070.0000E+00	0.2204E+07	0.27	1	0	1	0.45276	0.54724	1033.02	0.038666	1.30074e+07
A4	72	10.2665E+070.0000E+00	10.2665E+070.0000E+00	0.2665E+07	0.27	1	0	1	0.42866	0.57134	1033.02	0.038665	1.64203e+07
A4	73	10.3222E+070.0000E+00	10.3222E+070.0000E+00	0.3222E+07	0.27	1	0	1	0.3268	0.6732	1033.02	0.038664	2.3391e+07
A4	74	10.3896E+070.0000E+00	10.3896E+070.0000E+00	0.3896E+07	0.27	1	0	1	0.1537	0.8463	1033.02	0.038663	3.55559e+07
A4	75	10.4711E+070.0000E+00	10.4711E+070.0000E+00	0.4711E+07	0.27	1	0	1	0.080716	0.919284	1033.03	0.038666	4.67056e+07
A4	76	10.5697E+070.0000E+00	10.5697E+070.0000E+00	0.5697E+07	0.27	1	0	1	0.066865	0.933135	1033.03	0.03867	5.73379e+07
A4	77	10.6889E+070.0000E+00	10.6889E+070.0000E+00	0.6889E+07	0.27	1	0	1	0.060189	0.939811	1033.04	0.038673	6.9837e+07
A4	78	10.8330E+070.0000E+00	10.8330E+070.0000E+00	0.8330E+07	0.27	1	0	1	0.052323	0.947677	1033.04	0.038676	8.51585e+07
A4	79	10.1007E+080.0000E+00	10.1007E+080.0000E+00	0.1007E+08	0.27	1	0	1	0	1	1028.78	0.016478	4.60914e+07
A4	80	10.1218E+080.0000E+00	10.1218E+080.0000E+00	0.1218E+08	0.27	1	0	1	0	1	1026.36	0.0037697	1.27238e+07
A4	81	10.1473E+080.0000E+00	10.1473E+080.0000E+00	0.1473E+08	0.27	1	0	1	0	1	1025.7	0.00030773	1.25533e+06
A4	82	10.1781E+080.0000E+00	10.1781E+080.0000E+00	0.1781E+08	0.27	1	0	1	0	1	1025.65	1.9276e-05	95070.1
A4	83	10.2153E+080.0000E+00	10.2153E+080.0000E+00	0.2153E+08	0.27	1	0	1	0	1	1025.64	1.0488e-07	625.31
A4	84	10.2603E+080.0000E+00	10.2603E+080.0000E+00	0.2603E+08	0.27	1	0	1	0	1	1025.64	3.1763e-09	22.8957
A4	85	10.3148E+080.0000E+00	10.3148E+080.0000E+00	0.3148E+08	0.27	1	0	1	0	1	1025.64	7.7058e-11	0.671755
A4	86	10.3806E+080.0000E+00	10.3806E+080.0000E+00	0.3806E+08	0.27	1	0	1	0	1	1025.64	1.5034e-12	0.0158454
A4	87	10.4602E+080.0000E+00	10.4602E+080.0000E+00	0.4602E+08	0.27	1	0	1	0	1	1025.64	2.3684e-14	0.000301829
A4	88	10.5565E+080.0000E+00	10.5565E+080.0000E+00	0.5565E+08	0.27	1	0	1	0	1	1025.64	3.0261e-16	4.66345e-06
A4	89	10.6728E+080.0000E+00	10.6728E+080.0000E+00	0.6728E+08	0.27	1	0	1	0	1	1025.64	3.1511e-18	5.87093e-08
A4	90	10.8136E+080.0000E+00	10.8136E+080.0000E+00	0.8136E+08	0.27	1	0	1	0	1	1025.64	2.6832e-20	6.04537e-10
A4	91	10.9837E+080.0000E+00	10.9837E+080.0000E+00	0.9837E+08	0.27	1	0	1	0	1	1025.64	1.8764e-22	5.11148e-12
A4	92	10.1189E+090.0000E+00	10.1189E+090.0000E+00	0.1189E+09	0.27	1	0	1	0	1	1025.64	1.0823e-24	3.56359e-14
A4	93	10.1438E+090.0000E+00	10.1438E+090.0000E+00	0.1438E+09	0.27	1	0	1	0	1	1025.64	5.1628e-27	2.0559e-16
A4	94	10.1739E+090.0000E+00	10.1739E+090.0000E+00	0.1739E+09	0.27	1	0	1	0	1	1025.64	2.0426e-29	9.83652e-19
A4	95	10.2103E+090.0000E+00	10.2103E+090.0000E+00	0.2103E+09	0.27	1	0	1	0	1	1025.65	6.7137e-32	3.90989e-21
A4	96	10.2542E+090.0000E+00	10.2542E+090.0000E+00	0.2542E+09	0.27	1	0	1	0	1	1025.65	1.8347e-34	1.29153e-23
A4	97	10.3074E+090.0000E+00	10.3074E+090.0000E+00	0.3074E+09	0.27	1	0	1	0	1	1025.65	4.16e-37	3.54128e-26
A4	98	10.3717E+090.0000E+00	10.3717E+090.0000E+00	0.3717E+09	0.27	1	0	1	0	1	1025.65	7.7939e-40	8.02251e-29
A4	99	10.4494E+090.0000E+00	10.4494E+090.0000E+00	0.4494E+09	0.27	1	0	1	0	1	1025.65	1.1972e-42	1.48992e-31
A41	0	10.5434E+090.0000E+00	10.5434E+090.0000E+00	0.5434E+09	0.27	1	0	1	0	1	1025.65	1.4902e-75	2.24247e-64
A5	1	10.1767E+000.0000E+00	10.1767E+000.0000E+00	0.1767E+00	0.27	1	0.023845	0.976155	0.97616	0.02384	0	0.014344	0
A5	2	10.6023E+000.0000E+00	10.6023E+000.0000E+00	0.6023E+00	0.27	1	0.017101	0.982899	0.9829	0.0171	0	0.014344	0
A5	3	10.1156E+010.0000E+00	10.1156E+010.0000E+00	0.1156E+01	0.27	1	0.015977	0.984023	0.98402	0.01598	0	0.014344	0
A5	4	10.1867E+010.0000E+00	10.1867E+010.0000E+00	0.1867E+01	0.27	1	0.01549	0.98451	0.98451	0.01549	0	0.014344	0
A5	5	10.2774E+010.0000E+00	10.2774E+010.0000E+00	0.2774E+01	0.27	1	0.015177	0.984823	0.98482	0.01518	0	0.014344	0
A5	6	10.3922E+010.0000E+00	10.3922E+010.0000E+00	0.3922E+01	0.27	1	0.015148	0.984852	0.98485	0.01515	0	0.014344	0
A5	7	10.5367E+010.0000E+00	10.5367E+010.0000E+00	0.5367E+01	0.27	1	0.014804	0.985196	0.9852	0.0148	0	0.014344	0
A5	8	10.7177E+010.0000E+00	10.7177E+010.0000E+00	0.7177E+01	0.27	1	0.014827	0.985173	0.98517	0.01483	0	0.014344	0
A5	9	10.9433E+010.0000E+00	10.9433E+010.0000E+00	0.9433E+01	0.27	1	0.014665	0.985335	0.98533	0.01467	0	0.014344	0
A5	10	10.1224E+020.0000E+00	10.1224E+020.0000E+00	0.1224E+02	0.27	1	0.014721	0.985279	0.98528	0.01472	0	0.014344	0
A5	11	10.1571E+020.0000E+00	10.1571E+020.0000E+00	0.1571E+02	0.27	1	0.014596	0.985404	0.9854	0.0146	0	0.014344	0
A5	12	10.2000E+020.0000E+00	10.2000E+020.0000E+00	0.2000E+02	0.27	1	0.014637	0.985363	0.98536	0.01464	0	0.014344	0
A5	13	10.2528E+020.0000E+00	10.2528E+020.0000E+00	0.2528E+02	0.27	1	0.014517	0.985483	0.98548	0.01452	0	0.014344	0
A5	14	10.3178E+020.0000E+00	10.3178E+020.0000E+00	0.3178E+02	0.27	1	0.014584	0.985416	0.98542	0.01458	0	0.014344	0
A5	15	10.3976E+020.0000E+00	10.3976E+020.0000E+00	0.3976E+02	0.27	1	0.014462	0.985538	0.98554	0.01446	0	0.014344	0
A5	16	10.4955E+020.0000E+00	10.4955E+020.0000E+00	0.4955E+02	0.27	1	0.014522	0.985478	0.98548	0.01452	0	0.014344	0
A5	17	10.6152E+020.0000E+00	10.6152E+020.0000E+00	0.6152E+02	0.27	1	0.014532	0.985468	0.98547	0.01453	0	0.014344	0
A5	18	10.7616E+020.0000E+00	10.7616E+020.0000E+00	0.7616E+02	0.27	1	0.014336	0.985664	0.98566	0.01434	0	0.014344	0
A5	19	10.9404E+020.0000E+00	10.9404E+020.0000E+00	0.9404E+02	0.27	1	0.014508	0.985492	0.98549	0.01451	0	0.014344	0
A5	20	10.1159E+030.0000E+00	10.1159E+030.0000E+00	0.1159E+03	0.27	1	0.014486	0.985514	0.98551	0.01449	0	0.014344	0
A5	21	10.1424E+030.0000E+00	10.1424E+030.0000E+00	0.1424E+03	0.27	1	0.01437	0.98563	0.98563	0.01437	0	0.014344	0
A5	22	10.1748E+030.0000E+00	10.1748E+030.0000E+00	0.1748E+03	0.27	1	0.014433	0.985567	0.98557	0.01443	0	0.014344	0
A5	23	10.2142E+030.0000E+00	10.2142E+030.0000E+00	0.2142E+03	0.27	1	0.01446	0.98554	0.98554	0.01446	0	0.014344	0
A5	24	10.2622E+030.0000E+00	10.2622E+030.0000E+00	0.2622E+03	0.27	1	0.014403	0.985597	0.9856	0.0144	0	0.014344	0
A5	25	10.3204E+030.0000E+00	10.3204E+030.0000E+00	0.3204E+03	0.27	1	0.014508	0.985492	0.98549	0.01451	0	0.014344	0
A5	26	10.3912E+030.0000E+00	10.3912E+030.0000E+00	0.3912E+03	0.27	1	0.014296	0.985704	0.9857	0.0143	0	0.014344	0
A5	27	10.4772E+030.0000E+00	10.4772E+030.0000E+00	0.4772E+03	0.27	1	0.014333	0.985667	0.98567	0.01433	0	0.014344	0
A5	28	10.5816E+030.0000E+00	10.5816E+030.0000E+00	0.5816E+03	0.27	1	0.014411	0.985589	0.98559	0.01441	0	0.014344	0
A5	29	10.7082E+030.0000E+00	10.7082E+030.0000E+00	0.7082E+03	0.27	1	0.014401	0.985599	0.9856	0.0144	0	0.014344	0
A5	30	10.8619E+030.0000E+00	10.8619E+030.0000E+00	0.8619E+03	0.27	1	0.014446	0.985554	0.98555	0.01445	0	0.014344	0
A5	31	10.1048E+040.0000E+00	10.1048E+040.0000E+00	0.1048E+04	0.27	1	0.014261	0.985739	0.98574	0.01426	0	0.014344	0
A5	32	10.1274E+040.0000E+00	10.1274E+040.0000E+00	0.1274E+04	0.27	1	0.014397	0.985603	0.9856	0.0144	0	0.014344	0
A5	33	10.1548E+040.0000E+00	10.1548E+040.0000E+00	0.1548E+04	0.27	1	0.014283	0.985717	0.98572	0.01428	0	0.014344	0
A5	34	10.1880E+040.0000E+00	10.1880E+040.0000E+00	0.1880E+04	0.27	1	0.014484	0.985516	0.98552	0.01448	0	0.014344	0
A5	35	10.2282E+040.0000E+00	10.2282E+040.0000E+00	0.2282E+04	0.27	1	0.014373	0.985627	0.98563	0.01437	0	0.014344	0
A5	36	10.2768E+040.0000E+00	10.2768E+040.0000E+00	0.2768E+04	0.27	1	0.014327	0.985673	0.98567	0.01433	0	0.014344	0
A5	37	10.3358E+040.0000E+00	10.3358E+040.0000E+00	0.3358E+04	0.27	1	0.014388	0.985612	0.98561	0.01439	0	0.014344	0
A5	38	10.4072E+040.0000E+00	10.4072E+040.0000E+00	0.4072E+04	0.27	1	0.014419	0.985581	0.98558	0.01442	0	0.014344	0
A5	39	10.4937E+040.0000E+00	10.4937E+040.0000E+00	0.4937E+04	0.27	1	0.014358	0.985642	0.98564	0.01436	0	0.014344	0
A5	40	10.5983E+040.0000E+00	10.5983E+040.0000E+00	0.5983E+04	0.27	1	0.01431	0.98569	0.98569	0.01431	0	0.014344	0
A5	41	10.7250E+040.0000E+00	10.7250E+040.0000E+00	0.7250E+04	0.27	1	0.0144	0.9856	0.9856	0.0144	0	0.014344	0
A5	42	10.8784E+040.0000E+00	10.8784E+040.0000E+00	0.8784E+04	0.27	1	0.014429	0.985571	0.98557	0.01443	0	0.014344	0
A5	43	10.1064E+050.0000E+00	10.1064E+050.0000E+00	0.1064E+05	0.27	1	0.014358	0.985642	0.98564	0.01436	0	0.014344	0
A5	44	10.1289E+050.0000E+00	10.1289E+050.0000E+00	0.1289E+05	0.27	1	0.01435	0.98565	0.98565	0.01435	0	0.014344	0
A5	45	10.1560E+050.0000E+00	10.1560E+050.0000E+00	0.1560E+05	0.27	1	0.0059437	0.994056	0.91929	0.08071	1191.28	0.014344	5774.45
A5	46	10.1889E+050.0000E+00	10.1889E+050.0000E+00	0.1889E+05	0.27	1	0	1	0.6157	0.3843	1040.65	0.036524	74498.8
A5	47	10.2287E+050.0000E+00	10.2287E+050.0000E+00	0.2287E+05	0.27	1	0	1	0.5308	0.4692	1032.69	0.038644	115622
A5	48	10.2768E+050.0000E+00	10.2768E+050.0000E+00	0.2768E+05	0.27	1	0	1	0.49853	0.50147	1032.65	0.038656	149605
A5	49	10.3350E+050.0000E+00	10.3350E+050.0000E+00	0.3350E+05	0.27	1	0	1	0.48496	0.51504	1032.65	0.038654	185950
A5	50	10.4055E+050.0000E+00	10.4055E+050.0000E+00	0.4055E+05	0.27	1	0	1	0.47903	0.52097	1032.66	0.038651	227659
A5	51	10.4907E+050.0000E+00	10.4907E+050.0000E+00	0.4907E+05	0.27	1	0	1	0.47597	0.52403	1032.67	0.038649	277100
A5	52	10.5937E+050.0000E+00	10.5937E+050.0000E+00	0.5937E+05	0.27	1	0	1	0.47396	0.52604	1032.68	0.038647	336536
A5	53	10.7183E+050.0000E+00	10.7183E+050.0000E+00	0.7183E+05	0.27	1	0	1	0.47241	0.52759	1032.68	0.038645	408343
A5	54	10.8691E+050.0000E+00	10.8691E+050.0000E+00	0.8691E+05	0.27	1	0	1	0.47114	0.52886	1032.69	0.038644	495252
A5	55	10.1051E+060.0000E+00	10.1051E+060.0000E+00	0.1051E+06	0.27	1	0	1	0.47006	0.52994	1032.69	0.038642	600099
A5	56	10.1272E+060.0000E+00	10.1272E+060.0000E+00	0.1272E+06	0.27	1	0	1	0.46913	0.53087	1032.7	0.038641	727548
A5	57	10.1539E+060.0000E+00	10.1539E+060.0000E+00	0.1539E+06	0.27	1	0	1	0.46832	0.53168	1032.7	0.03864	881585
A5	58	10.1861E+060.0000E+00	10.1861E+060.0000E+00	0.1861E+06	0.27	1	0	1	0.4676	0.5324	1032.71	0.038639	1.06746e+06
A5	59	10.2251E+060.0000E+00	10.2251E+060.0000E+00	0.2251E+06	0.27	1	0	1	0.46692	0.53308	1032.71	0.038638	1.29278e+06
A5	60	10.2723E+060.0000E+00	10.2723E+060.0000E+00	0.2723E+06	0.27	1	0	1	0.46625	0.53375	1032.71	0.038637	1.56578e+06
A5	61	10.3293E+060.0000E+00	10.3293E+060.0000E+00	0.3293E+06	0.27	1	0	1	0.46553	0.53447	1032.72	0.038636	1.89607e+06
A5	62	10.3983E+060.0000E+00	10.3983E+060.0000E+00	0.3983E+06	0.27	1	0	1	0.4647	0.5353	1032.72	0.038635	2.29686e+06
A5	63	10.4817E+060.0000E+00	10.4817E+060.0000E+00	0.4817E+06	0.27	1	0	1	0.46365	0.53635	1032.72	0.038634	2.78318e+06
A5	64	10.5826E+060.0000E+00	10.5826E+060.0000E+00	0.5826E+06	0.27	1	0	1	0.46218	0.53782	1032.73	0.038633	3.37533e+06
A5	65	10.7046E+060.0000E+00	10.7046E+060.0000E+00	0.7046E+06	0.27	1	0	1	0.4594	0.5406	1032.73	0.038632	4.10314e+06
A5	66	10.8521E+060.0000E+00	10.8521E+060.0000E+00	0.8521E+06	0.27	1	0	1	0.45418	0.54582	1032.73	0.038631	5.00987e+06
A5	67	10.1030E+070.0000E+00	10.1030E+070.0000E+00	0.1030E+07	0.27	1	0	1	0.4449	0.5551	1032.73	0.03863	6.15862e+06
A5	68	10.1246E+070.0000E+00	10.1246E+070.0000E+00	0.1246E+07	0.27	1	0	1	0.42852	0.57148	1032.73	0.038629	7.66978e+06
A5	69	10.1507E+070.0000E+00	10.1507E+070.0000E+00	0.1507E+07	0.27	1	0	1	0.38365	0.61635	1032.74	0.038628	1.00046e+07
A5	70	10.1822E+070.0000E+00	10.1822E+070.0000E+00	0.1822E+07	0.27	1	0	1	0.24855	0.75145	1032.74	0.038627	1.47467e+07
A5	71	10.2204E+070.0000E+00	10.2204E+070.0000E+00	0.2204E+07	0.27	1	0	1	0.11746	0.88254	1032.74	0.038628	2.09509e+07
A5	72	10.2665E+070.0000E+00	10.2665E+070.0000E+00	0.2665E+07	0.27	1	0	1	0.080737	0.919263	1032.74	0.038632	2.639e+07
A5	73	10.3222E+070.0000E+00	10.3222E+070.0000E+00	0.3222E+07	0.27	1	0	1	0.069584	0.930416	1032.75	0.038636	3.22964e+07
A5	74	10.3896E+070.0000E+00	10.3896E+070.0000E+00	0.3896E+07	0.27	1	0	1	0.064576	0.935424	1032.75	0.038642	3.92687e+07
A5	75	10.4711E+070.0000E+00	10.4711E+070.0000E+00	0.4711E+07	0.27	1	0	1	0.062209	0.937791	1032.76	0.038647	4.761e+07
A5	76	10.5697E+070.0000E+00	10.5697E+070.0000E+00	0.5697E+07	0.27	1	0	1	0.059587	0.940413	1032.76	0.038651	5.77416e+07
A5	77	10.6889E+070.0000E+00	10.6889E+070.0000E+00	0.6889E+07	0.27	1	0	1	0.054387	0.945613	1032.77	0.038654	7.02152e+07
A5	78	10.8330E+070.0000E+00	10.8330E+070.0000E+00	0.8330E+07	0.27	1	0	1	0	1	1030.71	0.027934	6.47558e+07
A5	79	10.1007E+080.0000E+00	10.1007E+080.0000E+00	0.1007E+08	0.27	1	0	1	0	1	1026.55	0.0061533	1.71744e+07
A5	80	10.1218E+080.0000E+00	10.1218E+080.0000E+00	0.1218E+08	0.27	1	0	1	0	1	1025.56	0.00091168	3.07478e+06
A5	81	10.1473E+080.0000E+00	10.1473E+080.0000E+00	0.1473E+08	0.27	1	0	1	0	1	1025.39	5.2763e-05	215172
A5	82	10.1781E+080.0000E+00	10.1781E+080.0000E+00	0.1781E+08	0.27	1	0	1	0	1	1025.39	1.9863e-06	9794.03
A5	83	10.2153E+080.0000E+00	10.2153E+080.0000E+00	0.2153E+08	0.27	1	0	1	0	1	1025.39	5.481e-08	326.706
A5	84	10.2603E+080.0000E+00	10.2603E+080.0000E+00	0.2603E+08	0.27	1	0	1	0	1	1025.39	1.7334e-09	12.4918
A5	85	10.3148E+080.0000E+00	10.3148E+080.0000E+00	0.3148E+08	0.27	1	0	1	0	1	1025.39	4.364e-11	0.38034
A5	86	10.3806E+080.0000E+00	10.3806E+080.0000E+00	0.3806E+08	0.27	1	0	1	0	1	1025.39	8.7743e-13	0.00924558
A5	87	10.4602E+080.0000E+00	10.4602E+080.0000E+00	0.4602E+08	0.27	1	0	1	0	1	1025.39	1.4169e-14	0.000180526
A5	88	10.5565E+080.0000E+00	10.5565E+080.0000E+00	0.5565E+08	0.27	1	0	1	0	1	1025.39	1.849e-16	2.84875e-06
A5	89	10.6728E+080.0000E+00	10.6728E+080.0000E+00	0.6728E+08	0.27	1	0	1	0	1	1025.39	1.9615e-18	3.65365e-08
A5	90	10.8136E+080.0000E+00	10.8136E+080.0000E+00	0.8136E+08	0.27	1	0	1	0	1	1025.39	1.6987e-20	3.82631e-10
A5	91	10.9837E+080.0000E+00	10.9837E+080.0000E+00	0.9837E+08	0.27	1	0	1	0	1	1025.39	1.2066e-22	3.28609e-12
A5	92	10.1189E+090.0000E+00	10.1189E+090.0000E+00	0.1189E+09	0.27	1	0	1	0	1	1025.39	7.0607e-25	2.32425e-14
A5	93	10.1438E+090.0000E+00	10.1438E+090.0000E+00	0.1438E+09	0.27	1	0	1	0	1	1025.39	3.4142e-27	1.35925e-16
A5	94	10.1739E+090.0000E+00	10.1739E+090.0000E+00	0.1739E+09	0.27	1	0	1	0	1	1025.39	1.3682e-29	6.58722e-19
A5	95	10.2103E+090.0000E+00	10.2103E+090.0000E+00	0.2103E+09	0.27	1	0	1	0	1	1025.39	4.5521e-32	2.65035e-21
A5	96	10.2542E+090.0000E+00	10.2542E+090.0000E+00	0.2542E+09	0.27	1	0	1	0	1	1025.39	1.2584e-34	8.85619e-24
A5	97	10.3074E+090.0000E+00	10.3074E+090.0000E+00	0.3074E+09	0.27	1	0	1	0	1	1025.39	2.8851e-37	2.45537e-26
A5	98	10.3717E+090.0000E+00	10.3717E+090.0000E+00	0.3717E+09	0.27	1	0	1	0	1	1025.39	5.4627e-40	5.62151e-29
A5	99	10.4494E+090.0000E+00	10.4494E+090.0000E+00	0.4494E+09	0.27	1	0	1	0	1	1025.39	8.4769e-43	1.05469e-31
A51	0	10.5434E+090.0000E+00	10.5434E+090.0000E+00	0.5434E+09	0.27	1	0	1	0	1	1025.39	1.0656e-75	1.60312e-64
A6	1	10.1767E+000.0000E+00	10.1767E+000.0000E+00	0.1767E+00	0.27	1	0.023883	0.976117	0.97612	0.02388	0	0.014341	0
A6	2	10.6023E+000.0000E+00	10.6023E+000.0000E+00	0.6023E+00	0.27	1	0.017103	0.982897	0.9829	0.0171	0	0.014341	0
A6	3	10.1156E+010.0000E+00	10.1156E+010.0000E+00	0.1156E+01	0.27	1	0.016016	0.983984	0.98398	0.01602	0	0.014341	0
A6	4	10.1867E+010.0000E+00	10.1867E+010.0000E+00	0.1867E+01	0.27	1	0.015513	0.984487	0.98449	0.01551	0	0.014341	0
A6	5	10.2774E+010.0000E+00	10.2774E+010.0000E+00	0.2774E+01	0.27	1	0.015125	0.984875	0.98487	0.01513	0	0.014341	0
A6	6	10.3922E+010.0000E+00	10.3922E+010.0000E+00	0.3922E+01	0.27	1	0.015168	0.984832	0.98483	0.01517	0	0.014341	0
A6	7	10.5367E+010.0000E+00	10.5367E+010.0000E+00	0.5367E+01	0.27	1	0.014846	0.985154	0.98515	0.01485	0	0.014341	0
A6	8	10.7177E+010.0000E+00	10.7177E+010.0000E+00	0.7177E+01	0.27	1	0.014809	0.985191	0.98519	0.01481	0	0.014341	0
A6	9	10.9433E+010.0000E+00	10.9433E+010.0000E+00	0.9433E+01	0.27	1	0.014665	0.985335	0.98534	0.01466	0	0.014341	0
A6	10	10.1224E+020.0000E+00	10.1224E+020.0000E+00	0.1224E+02	0.27	1	0.01473	0.98527	0.98527	0.01473	0	0.014341	0
A6	11	10.1571E+020.0000E+00	10.1571E+020.0000E+00	0.1571E+02	0.27	1	0.014666	0.985334	0.98533	0.01467	0	0.014341	0
A6	12	10.2000E+020.0000E+00	10.2000E+020.0000E+00	0.2000E+02	0.27	1	0.014563	0.985437	0.98544	0.01456	0	0.014341	0
A6	13	10.2528E+020.0000E+00	10.2528E+020.0000E+00	0.2528E+02	0.27	1	0.014539	0.985461	0.98546	0.01454	0	0.014341	0
A6	14	10.3178E+020.0000E+00	10.3178E+020.0000E+00	0.3178E+02	0.27	1	0.014605	0.985395	0.98539	0.01461	0	0.014341	0
A6	15	10.3976E+020.0000E+00	10.3976E+020.0000E+00	0.3976E+02	0.27	1	0.014462	0.985538	0.98554	0.01446	0	0.014341	0
A6	16	10.4955E+020.0000E+00	10.4955E+020.0000E+00	0.4955E+02	0.27	1	0.014501	0.985499	0.9855	0.0145	0	0.014341	0
A6	17	10.6152E+020.0000E+00	10.6152E+020.0000E+00	0.6152E+02	0.27	1	0.01455	0.98545	0.98545	0.01455	0	0.014341	0
A6	18	10.7616E+020.0000E+00	10.7616E+020.0000E+00	0.7616E+02	0.27	1	0.014399	0.985601	0.9856	0.0144	0	0.014341	0
A6	19	10.9404E+020.0000E+00	10.9404E+020.0000E+00	0.9404E+02	0.27	1	0.014487	0.985513	0.98551	0.01449	0	0.014341	0
A6	20	10.1159E+030.0000E+00	10.1159E+030.0000E+00	0.1159E+03	0.27	1	0.014468	0.985532	0.98553	0.01447	0	0.014341	0
A6	21	10.1424E+030.0000E+00	10.1424E+030.0000E+00	0.1424E+03	0.27	1	0.014368	0.985632	0.98563	0.01437	0	0.014341	0
A6	22	10.1748E+030.0000E+00	10.1748E+030.0000E+00	0.1748E+03	0.27	1	0.01441	0.98559	0.98559	0.01441	0	0.014341	0
A6	23	10.2142E+030.0000E+00	10.2142E+030.0000E+00	0.2142E+03	0.27	1	0.014516	0.985484	0.98548	0.01452	0	0.014341	0
A6	24	10.2622E+030.0000E+00	10.2622E+030.0000E+00	0.2622E+03	0.27	1	0.014411	0.985589	0.98559	0.01441	0	0.014341	0
A6	25	10.3204E+030.0000E+00	10.3204E+030.0000E+00	0.3204E+03	0.27	1	0.013635	0.986365	0.98637	0.01363	0	0.014341	0
A6	26	10.3912E+030.0000E+00	10.3912E+030.0000E+00	0.3912E+03	0.27	1	0.014953	0.985047	0.98505	0.01495	0	0.014341	0
A6	27	10.4772E+030.0000E+00	10.4772E+030.0000E+00	0.4772E+03	0.27	1	0.014369	0.985631	0.98563	0.01437	0	0.014341	0
A6	28	10.5816E+030.0000E+00	10.5816E+030.0000E+00	0.5816E+03	0.27	1	0.014418	0.985582	0.98558	0.01442	0	0.014341	0
A6	29	10.7082E+030.0000E+00	10.7082E+030.0000E+00	0.7082E+03	0.27	1	0.014401	0.985599	0.9856	0.0144	0	0.014341	0
A6	30	10.8619E+030.0000E+00	10.8619E+030.0000E+00	0.8619E+03	0.27	1	0.014456	0.985544	0.98554	0.01446	0	0.014341	0
A6	31	10.1048E+040.0000E+00	10.1048E+040.0000E+00	0.1048E+04	0.27	1	0.014262	0.985738	0.98574	0.01426	0	0.014341	0
A6	32	10.1274E+040.0000E+00	10.1274E+040.0000E+00	0.1274E+04	0.27	1	0.014406	0.985594	0.98559	0.01441	0	0.014341	0
A6	33	10.1548E+040.0000E+00	10.1548E+040.0000E+00	0.1548E+04	0.27	1	0.014357	0.985643	0.98564	0.01436	0	0.014341	0
A6	34	10.1880E+040.0000E+00	10.1880E+040.0000E+00	0.1880E+04	0.27	1	0.014457	0.985543	0.98554	0.01446	0	0.014341	0
A6	35	10.2282E+040.0000E+00	10.2282E+040.0000E+00	0.2282E+04	0.27	1	0.014411	0.985589	0.98559	0.01441	0	0.014341	0
A6	36	10.2768E+040.0000E+00	10.2768E+040.0000E+00	0.2768E+04	0.27	1	0.014288	0.985712	0.98571	0.01429	0	0.014341	0
A6	37	10.3358E+040.0000E+00	10.3358E+040.0000E+00	0.3358E+04	0.27	1	0.01441	0.98559	0.98559	0.01441	0	0.014341	0
A6	38	10.4072E+040.0000E+00	10.4072E+040.0000E+00	0.4072E+04	0.27	1	0.014432	0.985568	0.98557	0.01443	0	0.014341	0
A6	39	10.4937E+040.0000E+00	10.4937E+040.0000E+00	0.4937E+04	0.27	1	0.014335	0.985665	0.98567	0.01433	0	0.014341	0
A6	40	10.5983E+040.0000E+00	10.5983E+040.0000E+00	0.5983E+04	0.27	1	0.014325	0.985675	0.98568	0.01432	0	0.014341	0
A6	41	10.7250E+040.0000E+00	10.7250E+040.0000E+00	0.7250E+04	0.27	1	0.014297	0.985703	0.9857	0.0143	0	0.014341	0
A6	42	10.8784E+040.0000E+00	10.8784E+040.0000E+00	0.8784E+04	0.27	1	0.014485	0.985515	0.98551	0.01449	0	0.014341	0
A6	43	10.1064E+050.0000E+00	10.1064E+050.0000E+00	0.1064E+05	0.27	1	0.014375	0.985625	0.98562	0.01438	0	0.014341	0
A6	44	10.1289E+050.0000E+00	10.1289E+050.0000E+00	0.1289E+05	0.27	1	0.014412	0.985588	0.98559	0.01441	0	0.014341	0
A6	45	10.1560E+050.0000E+00	10.1560E+050.0000E+00	0.1560E+05	0.27	1	0.0077285	0.992271	0.93663	0.06337	1191.09	0.014341	4524.04
A6	46	10.1889E+050.0000E+00	10.1889E+050.0000E+00	0.1889E+05	0.27	1	0	1	0.6225	0.3775	1045.22	0.035266	70970.3
A6	47	10.2287E+050.0000E+00	10.2287E+050.0000E+00	0.2287E+05	0.27	1	0	1	0.53083	0.46917	1032.44	0.038596	115443
A6	48	10.2768E+050.0000E+00	10.2768E+050.0000E+00	0.2768E+05	0.27	1	0	1	0.49498	0.50502	1032.36	0.038619	150477
A6	49	10.3350E+050.0000E+00	10.3350E+050.0000E+00	0.3350E+05	0.27	1	0	1	0.47895	0.52105	1032.37	0.038617	187889
A6	50	10.4055E+050.0000E+00	10.4055E+050.0000E+00	0.4055E+05	0.27	1	0	1	0.47143	0.52857	1032.37	0.038614	230695
A6	51	10.4907E+050.0000E+00	10.4907E+050.0000E+00	0.4907E+05	0.27	1	0	1	0.46732	0.53268	1032.38	0.038612	281325
A6	52	10.5937E+050.0000E+00	10.5937E+050.0000E+00	0.5937E+05	0.27	1	0	1	0.46447	0.53553	1032.39	0.03861	342183
A6	53	10.7183E+050.0000E+00	10.7183E+050.0000E+00	0.7183E+05	0.27	1	0	1	0.46213	0.53787	1032.4	0.038608	415788
A6	54	10.8691E+050.0000E+00	10.8691E+050.0000E+00	0.8691E+05	0.27	1	0	1	0.45992	0.54008	1032.4	0.038607	505133
A6	55	10.1051E+060.0000E+00	10.1051E+060.0000E+00	0.1051E+06	0.27	1	0	1	0.45774	0.54226	1032.41	0.038605	613296
A6	56	10.1272E+060.0000E+00	10.1272E+060.0000E+00	0.1272E+06	0.27	1	0	1	0.45543	0.54457	1032.41	0.038604	745400
A6	57	10.1539E+060.0000E+00	10.1539E+060.0000E+00	0.1539E+06	0.27	1	0	1	0.4528	0.5472	1032.42	0.038603	906204
A6	58	10.1861E+060.0000E+00	10.1861E+060.0000E+00	0.1861E+06	0.27	1	0	1	0.44964	0.55036	1032.42	0.038602	1.10211e+06
A6	59	10.2251E+060.0000E+00	10.2251E+060.0000E+00	0.2251E+06	0.27	1	0	1	0.44562	0.55438	1032.42	0.038601	1.34277e+06
A6	60	10.2723E+060.0000E+00	10.2723E+060.0000E+00	0.2723E+06	0.27	1	0	1	0.44029	0.55971	1032.43	0.038599	1.63988e+06
A6	61	10.3293E+060.0000E+00	10.3293E+060.0000E+00	0.3293E+06	0.27	1	0	1	0.43305	0.56695	1032.43	0.038598	2.00875e+06
A6	62	10.3983E+060.0000E+00	10.3983E+060.0000E+00	0.3983E+06	0.27	1	0	1	0.42319	0.57681	1032.43	0.038597	2.47184e+06
A6	63	10.4817E+060.0000E+00	10.4817E+060.0000E+00	0.4817E+06	0.27	1	0	1	0.40959	0.59041	1032.44	0.038596	3.05986e+06
A6	64	10.5826E+060.0000E+00	10.5826E+060.0000E+00	0.5826E+06	0.27	1	0	1	0.38471	0.61529	1032.44	0.038596	3.85675e+06
A6	65	10.7046E+060.0000E+00	10.7046E+060.0000E+00	0.7046E+06	0.27	1	0	1	0.32052	0.67948	1032.44	0.038595	5.15085e+06
A6	66	10.8521E+060.0000E+00	10.8521E+060.0000E+00	0.8521E+06	0.27	1	0	1	0.22541	0.77459	1032.44	0.038594	7.10086e+06
A6	67	10.1030E+070.0000E+00	10.1030E+070.0000E+00	0.1030E+07	0.27	1	0	1	0.13202	0.86798	1032.45	0.038595	9.61858e+06
A6	68	10.1246E+070.0000E+00	10.1246E+070.0000E+00	0.1246E+07	0.27	1	0	1	0.089841	0.910159	1032.45	0.038597	1.22017e+07
A6	69	10.1507E+070.0000E+00	10.1507E+070.0000E+00	0.1507E+07	0.27	1	0	1	0.074552	0.925448	1032.46	0.0386	1.50069e+07
A6	70	10.1822E+070.0000E+00	10.1822E+070.0000E+00	0.1822E+07	0.27	1	0	1	0.067838	0.932162	1032.46	0.038604	1.82772e+07
A6	71	10.2204E+070.0000E+00	10.2204E+070.0000E+00	0.2204E+07	0.27	1	0	1	0.064182	0.935818	1032.47	0.038609	2.2199e+07
A6	72	10.2665E+070.0000E+00	10.2665E+070.0000E+00	0.2665E+07	0.27	1	0	1	0.062711	0.937289	1032.48	0.038614	2.68882e+07
A6	73	10.3222E+070.0000E+00	10.3222E+070.0000E+00	0.3222E+07	0.27	1	0	1	0.061881	0.938119	1032.48	0.038618	3.25401e+07
A6	74	10.3896E+070.0000E+00	10.3896E+070.0000E+00	0.3896E+07	0.27	1	0	1	0.061025	0.938975	1032.49	0.038623	3.93884e+07
A6	75	10.4711E+070.0000E+00	10.4711E+070.0000E+00	0.4711E+07	0.27	1	0	1	0.060131	0.939869	1032.49	0.038628	4.76796e+07
A6	76	10.5697E+070.0000E+00	10.5697E+070.0000E+00	0.5697E+07	0.27	1	0	1	0.057118	0.942882	1032.5	0.038631	5.78487e+07
A6	77	10.6889E+070.0000E+00	10.6889E+070.0000E+00	0.6889E+07	0.27	1	0	1	0.045806	0.954194	1032.5	0.038635	7.07991e+07
A6	78	10.8330E+070.0000E+00	10.8330E+070.0000E+00	0.8330E+07	0.27	1	0	1	0	1	1027.92	0.014737	3.40704e+07
A6	79	10.1007E+080.0000E+00	10.1007E+080.0000E+00	0.1007E+08	0.27	1	0	1	0	1	1025.57	0.0023491	6.55028e+06
A6	80	10.1218E+080.0000E+00	10.1218E+080.0000E+00	0.1218E+08	0.27	1	0	1	0	1	1025.18	0.00029906	1.00825e+06
A6	81	10.1473E+080.0000E+00	10.1473E+080.0000E+00	0.1473E+08	0.27	1	0	1	0	1	1025.13	1.9019e-05	77541.3
A6	82	10.1781E+080.0000E+00	10.1781E+080.0000E+00	0.1781E+08	0.27	1	0	1	0	1	1025.13	8.8248e-07	4350.22
A6	83	10.2153E+080.0000E+00	10.2153E+080.0000E+00	0.2153E+08	0.27	1	0	1	0	1	1025.13	3.3693e-08	200.783
A6	84	10.2603E+080.0000E+00	10.2603E+080.0000E+00	0.2603E+08	0.27	1	0	1	0	1	1025.13	1.0908e-09	7.8589
A6	85	10.3148E+080.0000E+00	10.3148E+080.0000E+00	0.3148E+08	0.27	1	0	1	0	1	1025.13	2.8026e-11	0.244196
A6	86	10.3806E+080.0000E+00	10.3806E+080.0000E+00	0.3806E+08	0.27	1	0	1	0	1	1025.13	5.7473e-13	0.00605446
A6	87	10.4602E+080.0000E+00	10.4602E+080.0000E+00	0.4602E+08	0.27	1	0	1	0	1	1025.13	9.4606e-15	0.000120506
A6	88	10.5565E+080.0000E+00	10.5565E+080.0000E+00	0.5565E+08	0.27	1	0	1	0	1	1025.13	1.2574e-16	1.93678e-06
A6	89	10.6728E+080.0000E+00	10.6728E+080.0000E+00	0.6728E+08	0.27	1	0	1	0	1	1025.13	1.3571e-18	2.52721e-08
A6	90	10.8136E+080.0000E+00	10.8136E+080.0000E+00	0.8136E+08	0.27	1	0	1	0	1	1025.13	1.1945e-20	2.68992e-10
A6	91	10.9837E+080.0000E+00	10.9837E+080.0000E+00	0.9837E+08	0.27	1	0	1	0	1	1025.13	8.6142e-23	2.34542e-12
A6	92	10.1189E+090.0000E+00	10.1189E+090.0000E+00	0.1189E+09	0.27	1	0	1	0	1	1025.13	5.1133e-25	1.68277e-14
A6	93	10.1438E+090.0000E+00	10.1438E+090.0000E+00	0.1438E+09	0.27	1	0	1	0	1	1025.13	2.5059e-27	9.97391e-17
A6	94	10.1739E+090.0000E+00	10.1739E+090.0000E+00	0.1739E+09	0.27	1	0	1	0	1	1025.13	1.017e-29	4.89512e-19
A6	95	10.2103E+090.0000E+00	10.2103E+090.0000E+00	0.2103E+09	0.27	1	0	1	0	1	1025.13	3.4244e-32	1.99327e-21
A6	96	10.2542E+090.0000E+00	10.2542E+090.0000E+00	0.2542E+09	0.27	1	0	1	0	1	1025.13	9.5756e-35	6.73727e-24
A6	97	10.3074E+090.0000E+00	10.3074E+090.0000E+00	0.3074E+09	0.27	1	0	1	0	1	1025.13	2.2193e-37	1.88826e-26
A6	98	10.3717E+090.0000E+00	10.3717E+090.0000E+00	0.3717E+09	0.27	1	0	1	0	1	1025.13	4.246e-40	4.36833e-29
A6	99	10.4494E+090.0000E+00	10.4494E+090.0000E+00	0.4494E+09	0.27	1	0	1	0	1	1025.13	6.6551e-43	8.27809e-32
A61	0	10.5434E+090.0000E+00	10.5434E+090.0000E+00	0.5434E+09	0.27	1	0	1	0	1	1025.13	8.4468e-76	1.27044e-64
A7	1	10.1767E+000.0000E+00	10.1767E+000.0000E+00	0.1767E+00	0.27	1	0.024123	0.975877	0.92621	0.07379	1190.91	0.014337	0.0586584
A7	2	10.6023E+000.0000E+00	10.6023E+000.0000E+00	0.6023E+00	0.27	1	0.017307	0.982693	0.93281	0.06719	1190.91	0.014337	0.183331
A7	3	10.1156E+010.0000E+00	10.1156E+010.0000E+00	0.1156E+01	0.27	1	0.016237	0.983763	0.93381	0.06619	1190.91	0.014337	0.34701
A7	4	10.1867E+010.0000E+00	10.1867E+010.0000E+00	0.1867E+01	0.27	1	0.015717	0.984283	0.93423	0.06577	1190.91	0.014337	0.557177
A7	5	10.2774E+010.0000E+00	10.2774E+010.0000E+00	0.2774E+01	0.27	1	0.015344	0.984656	0.93445	0.06555	1190.91	0.014337	0.8254
A7	6	10.3922E+010.0000E+00	10.3922E+010.0000E+00	0.3922E+01	0.27	1	0.015308	0.984692	0.93426	0.06574	1190.91	0.014337	1.17041
A7	7	10.5367E+010.0000E+00	10.5367E+010.0000E+00	0.5367E+01	0.27	1	0.015037	0.984963	0.9342	0.0658	1190.91	0.014337	1.60353
A7	8	10.7177E+010.0000E+00	10.7177E+010.0000E+00	0.7177E+01	0.27	1	0.015036	0.984964	0.9337	0.0663	1190.91	0.014337	2.16062
A7	9	10.9433E+010.0000E+00	10.9433E+010.0000E+00	0.9433E+01	0.27	1	0.014803	0.985197	0.93317	0.06683	1190.91	0.014337	2.86316
A7	10	10.1224E+020.0000E+00	10.1224E+020.0000E+00	0.1224E+02	0.27	1	0.014957	0.985043	0.93186	0.06814	1190.91	0.014337	3.78739
A7	11	10.1571E+020.0000E+00	10.1571E+020.0000E+00	0.1571E+02	0.27	1	0.01492	0.98508	0.93008	0.06992	1190.91	0.014337	4.98827
A7	12	10.2000E+020.0000E+00	10.2000E+020.0000E+00	0.2000E+02	0.27	1	0.014747	0.985253	0.9276	0.0724	1190.91	0.014337	6.57684
A7	13	10.2528E+020.0000E+00	10.2528E+020.0000E+00	0.2528E+02	0.27	1	0.014705	0.985295	0.92438	0.07562	1190.91	0.014337	8.68322
A7	14	10.3178E+020.0000E+00	10.3178E+020.0000E+00	0.3178E+02	0.27	1	0.014795	0.985205	0.92092	0.07908	1190.91	0.014337	11.4143
A7	15	10.3976E+020.0000E+00	10.3976E+020.0000E+00	0.3976E+02	0.27	1	0.014673	0.985327	0.91761	0.08239	1190.91	0.014337	14.88
A7	16	10.4955E+020.0000E+00	10.4955E+020.0000E+00	0.4955E+02	0.27	1	0.014432	0.985568	0.91346	0.08654	1190.91	0.014337	19.4827
A7	17	10.6152E+020.0000E+00	10.6152E+020.0000E+00	0.6152E+02	0.27	1	0.014139	0.985861	0.90871	0.09129	1190.91	0.014337	25.5244
A7	18	10.7616E+020.0000E+00	10.7616E+020.0000E+00	0.7616E+02	0.27	1	0.013471	0.986529	0.90387	0.09613	1190.91	0.014337	33.2964
A7	19	10.9404E+020.0000E+00	10.9404E+020.0000E+00	0.9404E+02	0.27	1	0.012998	0.987002	0.89865	0.10135	1190.91	0.014337	43.3666
A7	20	10.1159E+030.0000E+00	10.1159E+030.0000E+00	0.1159E+03	0.27	1	0.012352	0.987648	0.89325	0.10675	1190.91	0.014337	56.3319
A7	21	10.1424E+030.0000E+00	10.1424E+030.0000E+00	0.1424E+03	0.27	1	0.011634	0.988366	0.88771	0.11229	1190.91	0.014337	72.8568
A7	22	10.1748E+030.0000E+00	10.1748E+030.0000E+00	0.1748E+03	0.27	1	0.010921	0.989079	0.88225	0.11775	1190.91	0.014337	93.85
A7	23	10.2142E+030.0000E+00	10.2142E+030.0000E+00	0.2142E+03	0.27	1	0.010334	0.989666	0.87639	0.12361	1190.91	0.014337	120.799
A7	24	10.2622E+030.0000E+00	10.2622E+030.0000E+00	0.2622E+03	0.27	1	0.0094621	0.990538	0.87056	0.12944	1190.91	0.014337	154.979
A7	25	10.3204E+030.0000E+00	10.3204E+030.0000E+00	0.3204E+03	0.27	1	0.0077515	0.992248	0.86528	0.13472	1190.91	0.014337	197.445
A7	26	10.3912E+030.0000E+00	10.3912E+030.0000E+00	0.3912E+03	0.27	1	0.0087448	0.991255	0.85839	0.14161	1190.91	0.014337	253.151
A7	27	10.4772E+030.0000E+00	10.4772E+030.0000E+00	0.4772E+03	0.27	1	0.0072548	0.992745	0.85264	0.14736	1190.91	0.014337	321.824
A7	28	10.5816E+030.0000E+00	10.5816E+030.0000E+00	0.5816E+03	0.27	1	0.0062452	0.993755	0.84677	0.15323	1190.91	0.014337	408.271
A7	29	10.7082E+030.0000E+00	10.7082E+030.0000E+00	0.7082E+03	0.27	1	0.0055677	0.994432	0.84064	0.15936	1190.91	0.014337	517.382
A7	30	10.8619E+030.0000E+00	10.8619E+030.0000E+00	0.8619E+03	0.27	1	0.0047623	0.995238	0.83452	0.16548	1190.91	0.014337	654.38
A7	31	10.1048E+040.0000E+00	10.1048E+040.0000E+00	0.1048E+04	0.27	1	0.0037594	0.996241	0.82849	0.17151	1190.91	0.014337	825.498
A7	32	10.1274E+040.0000E+00	10.1274E+040.0000E+00	0.1274E+04	0.27	1	0.0031211	0.996879	0.8222	0.1778	1190.91	0.014337	1040.99
A7	33	10.1548E+040.0000E+00	10.1548E+040.0000E+00	0.1548E+04	0.27	1	0.0021584	0.997842	0.81594	0.18406	1190.91	0.014337	1310.67
A7	34	10.1880E+040.0000E+00	10.1880E+040.0000E+00	0.1880E+04	0.27	1	0.0012707	0.998729	0.80918	0.19082	1190.91	0.014337	1651.7
A7	35	10.2282E+040.0000E+00	10.2282E+040.0000E+00	0.2282E+04	0.27	1	0.00058675	0.999413	0.8023	0.1977	1190.91	0.014337	2078.59
A7	36	10.2768E+040.0000E+00	10.2768E+040.0000E+00	0.2768E+04	0.27	1	0	1	0.7944	0.2056	1187.16	0.014614	2665.82
A7	37	10.3358E+040.0000E+00	10.3358E+040.0000E+00	0.3358E+04	0.27	1	0	1	0.78583	0.21417	1183.38	0.014902	3424.3
A7	38	10.4072E+040.0000E+00	10.4072E+040.0000E+00	0.4072E+04	0.27	1	0	1	0.77563	0.22437	1177.8	0.015346	4458.65
A7	39	10.4937E+040.0000E+00	10.4937E+040.0000E+00	0.4937E+04	0.27	1	0	1	0.76359	0.23641	1170.71	0.015942	5881.46
A7	40	10.5983E+040.0000E+00	10.5983E+040.0000E+00	0.5983E+04	0.27	1	0	1	0.74901	0.25099	1165.09	0.016441	7766.53
A7	41	10.7250E+040.0000E+00	10.7250E+040.0000E+00	0.7250E+04	0.27	1	0	1	0.73068	0.26932	1155.99	0.017301	10543.8
A7	42	10.8784E+040.0000E+00	10.8784E+040.0000E+00	0.8784E+04	0.27	1	0	1	0.70915	0.29085	1150.06	0.017899	14199.5
A7	43	10.1064E+050.0000E+00	10.1064E+050.0000E+00	0.1064E+05	0.27	1	0	1	0.68317	0.31683	1139.26	0.019066	19770.3
A7	44	10.1289E+050.0000E+00	10.1289E+050.0000E+00	0.1289E+05	0.27	1	0	1	0.65509	0.34491	1130.34	0.020114	27291.7
A7	45	10.1560E+050.0000E+00	10.1560E+050.0000E+00	0.1560E+05	0.27	1	0	1	0.62371	0.37629	1116.84	0.021854	38684.1
A7	46	10.1889E+050.0000E+00	10.1889E+050.0000E+00	0.1889E+05	0.27	1	0	1	0.56951	0.43049	1046.91	0.034748	79872.6
A7	47	10.2287E+050.0000E+00	10.2287E+050.0000E+00	0.2287E+05	0.27	1	0	1	0.52454	0.47546	1032.18	0.038549	116819
A7	48	10.2768E+050.0000E+00	10.2768E+050.0000E+00	0.2768E+05	0.27	1	0	1	0.48097	0.51903	1032.07	0.038581	154456
A7	49	10.3350E+050.0000E+00	10.3350E+050.0000E+00	0.3350E+05	0.27	1	0	1	0.45734	0.54266	1032.08	0.038579	195434
A7	50	10.4055E+050.0000E+00	10.4055E+050.0000E+00	0.4055E+05	0.27	1	0	1	0.44325	0.55675	1032.08	0.038577	242693
A7	51	10.4907E+050.0000E+00	10.4907E+050.0000E+00	0.4907E+05	0.27	1	0	1	0.4329	0.5671	1032.09	0.038574	299124
A7	52	10.5937E+050.0000E+00	10.5937E+050.0000E+00	0.5937E+05	0.27	1	0	1	0.42341	0.57659	1032.1	0.038572	367953
A7	53	10.7183E+050.0000E+00	10.7183E+050.0000E+00	0.7183E+05	0.27	1	0	1	0.41315	0.58685	1032.11	0.03857	453077
A7	54	10.8691E+050.0000E+00	10.8691E+050.0000E+00	0.8691E+05	0.27	1	0	1	0.39431	0.60569	1032.11	0.038569	565781
A7	55	10.1051E+060.0000E+00	10.1051E+060.0000E+00	0.1051E+06	0.27	1	0	1	0.37091	0.62909	1032.12	0.038567	710600
A7	56	10.1272E+060.0000E+00	10.1272E+060.0000E+00	0.1272E+06	0.27	1	0	1	0.34157	0.65843	1032.12	0.038566	900109
A7	57	10.1539E+060.0000E+00	10.1539E+060.0000E+00	0.1539E+06	0.27	1	0	1	0.30499	0.69501	1032.13	0.038565	1.14953e+06
A7	58	10.1861E+060.0000E+00	10.1861E+060.0000E+00	0.1861E+06	0.27	1	0	1	0.25983	0.74017	1032.13	0.038563	1.48029e+06
A7	59	10.2251E+060.0000E+00	10.2251E+060.0000E+00	0.2251E+06	0.27	1	0	1	0.20678	0.79322	1032.14	0.038563	1.91886e+06
A7	60	10.2723E+060.0000E+00	10.2723E+060.0000E+00	0.2723E+06	0.27	1	0	1	0.15527	0.84473	1032.14	0.038562	2.47188e+06
A7	61	10.3293E+060.0000E+00	10.3293E+060.0000E+00	0.3293E+06	0.27	1	0	1	0.11809	0.88191	1032.14	0.038563	3.12097e+06
A7	62	10.3983E+060.0000E+00	10.3983E+060.0000E+00	0.3983E+06	0.27	1	0	1	0.095885	0.904115	1032.15	0.038564	3.8701e+06
A7	63	10.4817E+060.0000E+00	10.4817E+060.0000E+00	0.4817E+06	0.27	1	0	1	0.083044	0.916956	1032.15	0.038565	4.74706e+06
A7	64	10.5826E+060.0000E+00	10.5826E+060.0000E+00	0.5826E+06	0.27	1	0	1	0.075299	0.924701	1032.16	0.038566	5.79012e+06
A7	65	10.7046E+060.0000E+00	10.7046E+060.0000E+00	0.7046E+06	0.27	1	0	1	0.070386	0.929614	1032.16	0.038568	7.04017e+06
A7	66	10.8521E+060.0000E+00	10.8521E+060.0000E+00	0.8521E+06	0.27	1	0	1	0.067009	0.932991	1032.17	0.038571	8.54563e+06
A7	67	10.1030E+070.0000E+00	10.1030E+070.0000E+00	0.1030E+07	0.27	1	0	1	0.064639	0.935361	1032.18	0.038574	1.03569e+07
A7	68	10.1246E+070.0000E+00	10.1246E+070.0000E+00	0.1246E+07	0.27	1	0	1	0.063098	0.936902	1032.18	0.038578	1.25508e+07
A7	69	10.1507E+070.0000E+00	10.1507E+070.0000E+00	0.1507E+07	0.27	1	0	1	0.062165	0.937835	1032.19	0.038581	1.51963e+07
A7	70	10.1822E+070.0000E+00	10.1822E+070.0000E+00	0.1822E+07	0.27	1	0	1	0.061509	0.938491	1032.2	0.038586	1.83881e+07
A7	71	10.2204E+070.0000E+00	10.2204E+070.0000E+00	0.2204E+07	0.27	1	0	1	0.06057	0.93943	1032.2	0.038591	2.22684e+07
A7	72	10.2665E+070.0000E+00	10.2665E+070.0000E+00	0.2665E+07	0.27	1	0	1	0.0604	0.9396	1032.21	0.038596	2.69348e+07
A7	73	10.3222E+070.0000E+00	10.3222E+070.0000E+00	0.3222E+07	0.27	1	0	1	0.060046	0.939954	1032.21	0.0386	3.258e+07
A7	74	10.3896E+070.0000E+00	10.3896E+070.0000E+00	0.3896E+07	0.27	1	0	1	0.059222	0.940778	1032.22	0.038605	3.94353e+07
A7	75	10.4711E+070.0000E+00	10.4711E+070.0000E+00	0.4711E+07	0.27	1	0	1	0.058236	0.941764	1032.22	0.03861	4.77409e+07
A7	76	10.5697E+070.0000E+00	10.5697E+070.0000E+00	0.5697E+07	0.27	1	0	1	0.048836	0.951164	1032.23	0.038614	5.83159e+07
A7	77	10.6889E+070.0000E+00	10.6889E+070.0000E+00	0.6889E+07	0.27	1	0	1	0	1	1029.39	0.023803	4.55755e+07
A7	78	10.8330E+070.0000E+00	10.8330E+070.0000E+00	0.8330E+07	0.27	1	0	1	0	1	1026.09	0.0064834	1.49623e+07
A7	79	10.1007E+080.0000E+00	10.1007E+080.0000E+00	0.1007E+08	0.27	1	0	1	0	1	1025.05	0.0009934	2.76861e+06
A7	80	10.1218E+080.0000E+00	10.1218E+080.0000E+00	0.1218E+08	0.27	1	0	1	0	1	1024.88	0.00012815	431919
A7	81	10.1473E+080.0000E+00	10.1473E+080.0000E+00	0.1473E+08	0.27	1	0	1	0	1	1024.86	9.4003e-06	38315.3
A7	82	10.1781E+080.0000E+00	10.1781E+080.0000E+00	0.1781E+08	0.27	1	0	1	0	1	1024.86	4.8866e-07	2408.24
A7	83	10.2153E+080.0000E+00	10.2153E+080.0000E+00	0.2153E+08	0.27	1	0	1	0	1	1024.86	1.9841e-08	118.205
A7	84	10.2603E+080.0000E+00	10.2603E+080.0000E+00	0.2603E+08	0.27	1	0	1	0	1	1024.86	6.664e-10	4.79996
A7	85	10.3148E+080.0000E+00	10.3148E+080.0000E+00	0.3148E+08	0.27	1	0	1	0	1	1024.86	1.7673e-11	0.153948
A7	86	10.3806E+080.0000E+00	10.3806E+080.0000E+00	0.3806E+08	0.27	1	0	1	0	1	1024.86	3.725e-13	0.00392305
A7	87	10.4602E+080.0000E+00	10.4602E+080.0000E+00	0.4602E+08	0.27	1	0	1	0	1	1024.86	6.2818e-15	7.99943e-05
A7	88	10.5565E+080.0000E+00	10.5565E+080.0000E+00	0.5565E+08	0.27	1	0	1	0	1	1024.86	8.5319e-17	1.31383e-06
A7	89	10.6728E+080.0000E+00	10.6728E+080.0000E+00	0.6728E+08	0.27	1	0	1	0	1	1024.86	9.3927e-19	1.74866e-08
A7	90	10.8136E+080.0000E+00	10.8136E+080.0000E+00	0.8136E+08	0.27	1	0	1	0	1	1024.86	8.4185e-21	1.89528e-10
A7	91	10.9837E+080.0000E+00	10.9837E+080.0000E+00	0.9837E+08	0.27	1	0	1	0	1	1024.86	6.1743e-23	1.68066e-12
A7	92	10.1189E+090.0000E+00	10.1189E+090.0000E+00	0.1189E+09	0.27	1	0	1	0	1	1024.86	3.723e-25	1.22491e-14
A7	93	10.1438E+090.0000E+00	10.1438E+090.0000E+00	0.1438E+09	0.27	1	0	1	0	1	1024.86	1.8516e-27	7.36774e-17
A7	94	10.1739E+090.0000E+00	10.1739E+090.0000E+00	0.1739E+09	0.27	1	0	1	0	1	1024.86	7.619e-30	3.66628e-19
A7	95	10.2103E+090.0000E+00	10.2103E+090.0000E+00	0.2103E+09	0.27	1	0	1	0	1	1024.86	2.5991e-32	1.51248e-21
A7	96	10.2542E+090.0000E+00	10.2542E+090.0000E+00	0.2542E+09	0.27	1	0	1	0	1	1024.86	7.3577e-35	5.17542e-24
A7	97	10.3074E+090.0000E+00	10.3074E+090.0000E+00	0.3074E+09	0.27	1	0	1	0	1	1024.86	1.7253e-37	1.46756e-26
A7	98	10.3717E+090.0000E+00	10.3717E+090.0000E+00	0.3717E+09	0.27	1	0	1	0	1	1024.86	3.3379e-40	3.43316e-29
A7	99	10.4494E+090.0000E+00	10.4494E+090.0000E+00	0.4494E+09	0.27	1	0	1	0	1	1024.86	5.2878e-43	6.57562e-32
A71	0	10.5434E+090.0000E+00	10.5434E+090.0000E+00	0.5434E+09	0.27	1	0	1	0	1	1024.86	6.7804e-76	1.01954e-64
A8	1	10.1767E+000.0000E+00	10.1767E+000.0000E+00	0.1767E+00	0.27	1	0.024333	0.975667	0.48732	0.51268	1190.72	0.014334	0.40731
A8	2	10.6023E+000.0000E+00	10.6023E+000.0000E+00	0.6023E+00	0.27	1	0.017509	0.982491	0.49068	0.50932	1190.72	0.014334	1.38891
A8	3	10.1156E+010.0000E+00	10.1156E+010.0000E+00	0.1156E+01	0.27	1	0.016421	0.983579	0.49111	0.50889	1190.72	0.014334	2.66644
A8	4	10.1867E+010.0000E+00	10.1867E+010.0000E+00	0.1867E+01	0.27	1	0.015906	0.984094	0.49116	0.50884	1190.72	0.014334	4.30827
A8	5	10.2774E+010.0000E+00	10.2774E+010.0000E+00	0.2774E+01	0.27	1	0.015588	0.984412	0.49098	0.50902	1190.72	0.014334	6.40559
A8	6	10.3922E+010.0000E+00	10.3922E+010.0000E+00	0.3922E+01	0.27	1	0.015414	0.984586	0.49055	0.50945	1190.72	0.014334	9.06575
A8	7	10.5367E+010.0000E+00	10.5367E+010.0000E+00	0.5367E+01	0.27	1	0.015197	0.984803	0.48988	0.51012	1190.72	0.014334	12.4249
A8	8	10.7177E+010.0000E+00	10.7177E+010.0000E+00	0.7177E+01	0.27	1	0.015242	0.984758	0.48873	0.51127	1190.72	0.014334	16.6519
A8	9	10.9433E+010.0000E+00	10.9433E+010.0000E+00	0.9433E+01	0.27	1	0.015006	0.984994	0.48717	0.51283	1190.72	0.014334	21.9582
A8	10	10.1224E+020.0000E+00	10.1224E+020.0000E+00	0.1224E+02	0.27	1	0.015091	0.984909	0.48467	0.51533	1190.72	0.014334	28.6288
A8	11	10.1571E+020.0000E+00	10.1571E+020.0000E+00	0.1571E+02	0.27	1	0.014318	0.985682	0.48147	0.51853	1190.72	0.014334	37.0022
A8	12	10.2000E+020.0000E+00	10.2000E+020.0000E+00	0.2000E+02	0.27	1	0.01249	0.98751	0.47799	0.52201	1190.72	0.014334	47.5107
A8	13	10.2528E+020.0000E+00	10.2528E+020.0000E+00	0.2528E+02	0.27	1	0.0087027	0.991297	0.47516	0.52484	1190.72	0.014334	60.6106
A8	14	10.3178E+020.0000E+00	10.3178E+020.0000E+00	0.3178E+02	0.27	1	0.0045564	0.995444	0.47234	0.52766	1190.72	0.014334	76.9247
A8	15	10.3976E+020.0000E+00	10.3976E+020.0000E+00	0.3976E+02	0.27	1	0	1	0.46943	0.53057	1190.71	0.014335	97.2202
A8	16	10.4955E+020.0000E+00	10.4955E+020.0000E+00	0.4955E+02	0.27	1	0	1	0.46398	0.53602	1182.46	0.014954	126.804
A8	17	10.6152E+020.0000E+00	10.6152E+020.0000E+00	0.6152E+02	0.27	1	0	1	0.45827	0.54173	1174.53	0.015594	164.81
A8	18	10.7616E+020.0000E+00	10.7616E+020.0000E+00	0.7616E+02	0.27	1	0	1	0.45244	0.54756	1167.02	0.016241	213.409
A8	19	10.9404E+020.0000E+00	10.9404E+020.0000E+00	0.9404E+02	0.27	1	0	1	0.44656	0.55344	1160.49	0.016839	274.603
A8	20	10.1159E+030.0000E+00	10.1159E+030.0000E+00	0.1159E+03	0.27	1	0	1	0.44066	0.55934	1153.96	0.017472	352.904
A8	21	10.1424E+030.0000E+00	10.1424E+030.0000E+00	0.1424E+03	0.27	1	0	1	0.43475	0.56525	1147.57	0.018125	452.034
A8	22	10.1748E+030.0000E+00	10.1748E+030.0000E+00	0.1748E+03	0.27	1	0	1	0.42886	0.57114	1142.15	0.018707	575.937
A8	23	10.2142E+030.0000E+00	10.2142E+030.0000E+00	0.2142E+03	0.27	1	0	1	0.42293	0.57707	1136.58	0.019334	733.387
A8	24	10.2622E+030.0000E+00	10.2622E+030.0000E+00	0.2622E+03	0.27	1	0	1	0.41696	0.58304	1131.1	0.01998	932.806
A8	25	10.3204E+030.0000E+00	10.3204E+030.0000E+00	0.3204E+03	0.27	1	0	1	0.41102	0.58898	1125.64	0.020654	1184.57
A8	26	10.3912E+030.0000E+00	10.3912E+030.0000E+00	0.3912E+03	0.27	1	0	1	0.40521	0.59479	1122.8	0.021017	1482.52
A8	27	10.4772E+030.0000E+00	10.4772E+030.0000E+00	0.4772E+03	0.27	1	0	1	0.39923	0.60077	1117.41	0.021728	1879.34
A8	28	10.5816E+030.0000E+00	10.5816E+030.0000E+00	0.5816E+03	0.27	1	0	1	0.39333	0.60667	1113.39	0.022281	2363.32
A8	29	10.7082E+030.0000E+00	10.7082E+030.0000E+00	0.7082E+03	0.27	1	0	1	0.38749	0.61251	1109.79	0.022791	2962.35
A8	30	10.8619E+030.0000E+00	10.8619E+030.0000E+00	0.8619E+03	0.27	1	0	1	0.38166	0.61834	1106.3	0.023301	3709.33
A8	31	10.1048E+040.0000E+00	10.1048E+040.0000E+00	0.1048E+04	0.27	1	0	1	0.37582	0.62418	1102.92	0.023808	4637.69
A8	32	10.1274E+040.0000E+00	10.1274E+040.0000E+00	0.1274E+04	0.27	1	0	1	0.36996	0.63004	1100.12	0.024239	5779.04
A8	33	10.1548E+040.0000E+00	10.1548E+040.0000E+00	0.1548E+04	0.27	1	0	1	0.36396	0.63604	1097.45	0.02466	7194.44
A8	34	10.1880E+040.0000E+00	10.1880E+040.0000E+00	0.1880E+04	0.27	1	0	1	0.35768	0.64232	1094.57	0.025124	8966.14
A8	35	10.2282E+040.0000E+00	10.2282E+040.0000E+00	0.2282E+04	0.27	1	0	1	0.35114	0.64886	1092.62	0.025445	11114.8
A8	36	10.2768E+040.0000E+00	10.2768E+040.0000E+00	0.2768E+04	0.27	1	0	1	0.34395	0.65605	1089.94	0.025894	13837.8
A8	37	10.3358E+040.0000E+00	10.3358E+040.0000E+00	0.3358E+04	0.27	1	0	1	0.33605	0.66395	1088.32	0.026171	17145.8
A8	38	10.4072E+040.0000E+00	10.4072E+040.0000E+00	0.4072E+04	0.27	1	0	1	0.32664	0.67336	1086.05	0.026564	21358.1
A8	39	10.4937E+040.0000E+00	10.4937E+040.0000E+00	0.4937E+04	0.27	1	0	1	0.31515	0.68485	1083.54	0.027008	26715.3
A8	40	10.5983E+040.0000E+00	10.5983E+040.0000E+00	0.5983E+04	0.27	1	0	1	0.3007	0.6993	1080.72	0.027518	33595.1
A8	41	10.7250E+040.0000E+00	10.7250E+040.0000E+00	0.7250E+04	0.27	1	0	1	0.28229	0.71771	1076.91	0.028226	42705.1
A8	42	10.8784E+040.0000E+00	10.8784E+040.0000E+00	0.8784E+04	0.27	1	0	1	0.25934	0.74066	1073.09	0.028959	54587.7
A8	43	10.1064E+050.0000E+00	10.1064E+050.0000E+00	0.1064E+05	0.27	1	0	1	0.23178	0.76822	1067.6	0.030053	70808.8
A8	44	10.1289E+050.0000E+00	10.1289E+050.0000E+00	0.1289E+05	0.27	1	0	1	0.20137	0.79863	1061.81	0.031261	92259.7
A8	45	10.1560E+050.0000E+00	10.1560E+050.0000E+00	0.1560E+05	0.27	1	0	1	0.17123	0.82877	1053.16	0.033178	121974
A8	46	10.1889E+050.0000E+00	10.1889E+050.0000E+00	0.1889E+05	0.27	1	0	1	0.14559	0.85441	1037.85	0.036925	167000
A8	47	10.2287E+050.0000E+00	10.2287E+050.0000E+00	0.2287E+05	0.27	1	0	1	0.12806	0.87194	1031.85	0.038528	214047
A8	48	10.2768E+050.0000E+00	10.2768E+050.0000E+00	0.2768E+05	0.27	1	0	1	0.1167	0.8833	1031.79	0.038546	262548
A8	49	10.3350E+050.0000E+00	10.3350E+050.0000E+00	0.3350E+05	0.27	1	0	1	0.10765	0.89235	1031.8	0.038545	321002
A8	50	10.4055E+050.0000E+00	10.4055E+050.0000E+00	0.4055E+05	0.27	1	0	1	0.09999	0.90001	1031.81	0.038544	391885
A8	51	10.4907E+050.0000E+00	10.4907E+050.0000E+00	0.4907E+05	0.27	1	0	1	0.093469	0.906531	1031.82	0.038543	477652
A8	52	10.5937E+050.0000E+00	10.5937E+050.0000E+00	0.5937E+05	0.27	1	0	1	0.087924	0.912076	1031.82	0.038542	581433
A8	53	10.7183E+050.0000E+00	10.7183E+050.0000E+00	0.7183E+05	0.27	1	0	1	0.083206	0.916794	1031.83	0.038541	707086
A8	54	10.8691E+050.0000E+00	10.8691E+050.0000E+00	0.8691E+05	0.27	1	0	1	0.079214	0.920786	1031.84	0.038541	859266
A8	55	10.1051E+060.0000E+00	10.1051E+060.0000E+00	0.1051E+06	0.27	1	0	1	0.0758	0.9242	1031.84	0.03854	1.04293e+06
A8	56	10.1272E+060.0000E+00	10.1272E+060.0000E+00	0.1272E+06	0.27	1	0	1	0.072896	0.927104	1031.85	0.03854	1.26622e+06
A8	57	10.1539E+060.0000E+00	10.1539E+060.0000E+00	0.1539E+06	0.27	1	0	1	0.070431	0.929569	1031.85	0.03854	1.53607e+06
A8	58	10.1861E+060.0000E+00	10.1861E+060.0000E+00	0.1861E+06	0.27	1	0	1	0.068334	0.931666	1031.86	0.038541	1.86172e+06
A8	59	10.2251E+060.0000E+00	10.2251E+060.0000E+00	0.2251E+06	0.27	1	0	1	0.066548	0.933452	1031.86	0.038542	2.25625e+06
A8	60	10.2723E+060.0000E+00	10.2723E+060.0000E+00	0.2723E+06	0.27	1	0	1	0.065042	0.934958	1031.87	0.038543	2.73385e+06
A8	61	10.3293E+060.0000E+00	10.3293E+060.0000E+00	0.3293E+06	0.27	1	0	1	0.063798	0.936202	1031.88	0.038544	3.31063e+06
A8	62	10.3983E+060.0000E+00	10.3983E+060.0000E+00	0.3983E+06	0.27	1	0	1	0.062799	0.937201	1031.88	0.038546	4.00881e+06
A8	63	10.4817E+060.0000E+00	10.4817E+060.0000E+00	0.4817E+06	0.27	1	0	1	0.062015	0.937985	1031.89	0.038548	4.85257e+06
A8	64	10.5826E+060.0000E+00	10.5826E+060.0000E+00	0.5826E+06	0.27	1	0	1	0.06141	0.93859	1031.89	0.03855	5.87311e+06
A8	65	10.7046E+060.0000E+00	10.7046E+060.0000E+00	0.7046E+06	0.27	1	0	1	0.06095	0.93905	1031.9	0.038552	7.10689e+06
A8	66	10.8521E+060.0000E+00	10.8521E+060.0000E+00	0.8521E+06	0.27	1	0	1	0.060604	0.939396	1031.9	0.038555	8.59847e+06
A8	67	10.1030E+070.0000E+00	10.1030E+070.0000E+00	0.1030E+07	0.27	1	0	1	0.060344	0.939656	1031.91	0.038558	1.03974e+07
A8	68	10.1246E+070.0000E+00	10.1246E+070.0000E+00	0.1246E+07	0.27	1	0	1	0.060143	0.939857	1031.91	0.038562	1.25819e+07
A8	69	10.1507E+070.0000E+00	10.1507E+070.0000E+00	0.1507E+07	0.27	1	0	1	0.059975	0.940025	1031.92	0.038566	1.52218e+07
A8	70	10.1822E+070.0000E+00	10.1822E+070.0000E+00	0.1822E+07	0.27	1	0	1	0.059697	0.940303	1031.92	0.038571	1.84114e+07
A8	71	10.2204E+070.0000E+00	10.2204E+070.0000E+00	0.2204E+07	0.27	1	0	1	0.058644	0.941356	1031.93	0.038576	2.22996e+07
A8	72	10.2665E+070.0000E+00	10.2665E+070.0000E+00	0.2665E+07	0.27	1	0	1	0.058602	0.941398	1031.94	0.038581	2.69688e+07
A8	73	10.3222E+070.0000E+00	10.3222E+070.0000E+00	0.3222E+07	0.27	1	0	1	0.058181	0.941819	1031.94	0.038585	3.26234e+07
A8	74	10.3896E+070.0000E+00	10.3896E+070.0000E+00	0.3896E+07	0.27	1	0	1	0.056993	0.943007	1031.95	0.03859	3.95031e+07
A8	75	10.4711E+070.0000E+00	10.4711E+070.0000E+00	0.4711E+07	0.27	1	0	1	0.055069	0.944931	1031.95	0.038595	4.78704e+07
A8	76	10.5697E+070.0000E+00	10.5697E+070.0000E+00	0.5697E+07	0.27	1	0	1	0	1	1030.86	0.032916	5.21935e+07
A8	77	10.6889E+070.0000E+00	10.6889E+070.0000E+00	0.6889E+07	0.27	1	0	1	0	1	1026.88	0.012069	2.30521e+07
A8	78	10.8330E+070.0000E+00	10.8330E+070.0000E+00	0.8330E+07	0.27	1	0	1	0	1	1025.13	0.0028076	6.47326e+06
A8	79	10.1007E+080.0000E+00	10.1007E+080.0000E+00	0.1007E+08	0.27	1	0	1	0	1	1024.68	0.00046314	1.29031e+06
A8	80	10.1218E+080.0000E+00	10.1218E+080.0000E+00	0.1218E+08	0.27	1	0	1	0	1	1024.61	6.2272e-05	209828
A8	81	10.1473E+080.0000E+00	10.1473E+080.0000E+00	0.1473E+08	0.27	1	0	1	0	1	1024.6	5.0417e-06	20544.6
A8	82	10.1781E+080.0000E+00	10.1781E+080.0000E+00	0.1781E+08	0.27	1	0	1	0	1	1024.6	2.814e-07	1386.46
A8	83	10.2153E+080.0000E+00	10.2153E+080.0000E+00	0.2153E+08	0.27	1	0	1	0	1	1024.6	1.1967e-08	71.2767
A8	84	10.2603E+080.0000E+00	10.2603E+080.0000E+00	0.2603E+08	0.27	1	0	1	0	1	1024.6	4.1231e-10	2.96904
A8	85	10.3148E+080.0000E+00	10.3148E+080.0000E+00	0.3148E+08	0.27	1	0	1	0	1	1024.6	1.1192e-11	0.0974677
A8	86	10.3806E+080.0000E+00	10.3806E+080.0000E+00	0.3806E+08	0.27	1	0	1	0	1	1024.6	2.4102e-13	0.0025377
A8	87	10.4602E+080.0000E+00	10.4602E+080.0000E+00	0.4602E+08	0.27	1	0	1	0	1	1024.6	4.1462e-15	5.27855e-05
A8	88	10.5565E+080.0000E+00	10.5565E+080.0000E+00	0.5565E+08	0.27	1	0	1	0	1	1024.6	5.7361e-17	8.8308e-07
A8	89	10.6728E+080.0000E+00	10.6728E+080.0000E+00	0.6728E+08	0.27	1	0	1	0	1	1024.6	6.4241e-19	1.19568e-08
A8	90	10.8136E+080.0000E+00	10.8136E+080.0000E+00	0.8136E+08	0.27	1	0	1	0	1	1024.6	5.8511e-21	1.31694e-10
A8	91	10.9837E+080.0000E+00	10.9837E+080.0000E+00	0.9837E+08	0.27	1	0	1	0	1	1024.6	4.3566e-23	1.18557e-12
A8	92	10.1189E+090.0000E+00	10.1189E+090.0000E+00	0.1189E+09	0.27	1	0	1	0	1	1024.6	2.6647e-25	8.76493e-15
A8	93	10.1438E+090.0000E+00	10.1438E+090.0000E+00	0.1438E+09	0.27	1	0	1	0	1	1024.6	1.3433e-27	5.3438e-17
A8	94	10.1739E+090.0000E+00	10.1739E+090.0000E+00	0.1739E+09	0.27	1	0	1	0	1	1024.6	5.5987e-30	2.69343e-19
A8	95	10.2103E+090.0000E+00	10.2103E+090.0000E+00	0.2103E+09	0.27	1	0	1	0	1	1024.6	1.9334e-32	1.12481e-21
A8	96	10.2542E+090.0000E+00	10.2542E+090.0000E+00	0.2542E+09	0.27	1	0	1	0	1	1024.6	5.5374e-35	3.89403e-24
A8	97	10.3074E+090.0000E+00	10.3074E+090.0000E+00	0.3074E+09	0.27	1	0	1	0	1	1024.6	1.313e-37	1.11657e-26
A8	98	10.3717E+090.0000E+00	10.3717E+090.0000E+00	0.3717E+09	0.27	1	0	1	0	1	1024.6	2.5677e-40	2.64031e-29
A8	99	10.4494E+090.0000E+00	10.4494E+090.0000E+00	0.4494E+09	0.27	1	0	1	0	1	1024.6	4.1099e-43	5.10955e-32
A81	0	10.5434E+090.0000E+00	10.5434E+090.0000E+00	0.5434E+09	0.27	1	0	1	0	1	1024.6	5.3229e-76	8.00177e-65
A9	1	10.1767E+000.0000E+00	10.1767E+000.0000E+00	0.1767E+00	0.27	1	0.024364	0.975636	0.084516	0.915484	1190.55	0.014338	0.727403
A9	2	10.6023E+000.0000E+00	10.6023E+000.0000E+00	0.6023E+00	0.27	1	0.017506	0.982494	0.085107	0.914893	1190.55	0.014338	2.49524
A9	3	10.1156E+010.0000E+00	10.1156E+010.0000E+00	0.1156E+01	0.27	1	0.016379	0.983621	0.085197	0.914803	1190.55	0.014338	4.79417
A9	4	10.1867E+010.0000E+00	10.1867E+010.0000E+00	0.1867E+01	0.27	1	0.01587	0.98413	0.085227	0.914773	1190.55	0.014338	7.74658
A9	5	10.2774E+010.0000E+00	10.2774E+010.0000E+00	0.2774E+01	0.27	1	0.01558	0.98442	0.085231	0.914769	1190.55	0.014338	11.5133
A9	6	10.3922E+010.0000E+00	10.3922E+010.0000E+00	0.3922E+01	0.27	1	0.015438	0.984562	0.085213	0.914787	1190.55	0.014338	16.2806
A9	7	10.5367E+010.0000E+00	10.5367E+010.0000E+00	0.5367E+01	0.27	1	0.015218	0.984782	0.08519	0.91481	1190.55	0.014338	22.2845
A9	8	10.7177E+010.0000E+00	10.7177E+010.0000E+00	0.7177E+01	0.27	1	0.015292	0.984708	0.085127	0.914873	1190.55	0.014338	29.7997
A9	9	10.9433E+010.0000E+00	10.9433E+010.0000E+00	0.9433E+01	0.27	1	0.015197	0.984803	0.08506	0.91494	1190.55	0.014338	39.1734
A9	10	10.1224E+020.0000E+00	10.1224E+020.0000E+00	0.1224E+02	0.27	1	0.0050253	0.994975	0.085842	0.914158	1190.55	0.014338	51.3115
A9	11	10.1571E+020.0000E+00	10.1571E+020.0000E+00	0.1571E+02	0.27	1	0	1	0.086162	0.913838	1176.13	0.015447	70.422
A9	12	10.2000E+020.0000E+00	10.2000E+020.0000E+00	0.2000E+02	0.27	1	0	1	0.086031	0.913969	1159.8	0.016885	96.6517
A9	13	10.2528E+020.0000E+00	10.2528E+020.0000E+00	0.2528E+02	0.27	1	0	1	0.085874	0.914126	1148.4	0.018014	129.077
A9	14	10.3178E+020.0000E+00	10.3178E+020.0000E+00	0.3178E+02	0.27	1	0	1	0.085689	0.914311	1140.03	0.018915	169.174
A9	15	10.3976E+020.0000E+00	10.3976E+020.0000E+00	0.3976E+02	0.27	1	0	1	0.085476	0.914524	1132.98	0.019725	219.404
A9	16	10.4955E+020.0000E+00	10.4955E+020.0000E+00	0.4955E+02	0.27	1	0	1	0.085236	0.914764	1126.6	0.0205	282.644
A9	17	10.6152E+020.0000E+00	10.6152E+020.0000E+00	0.6152E+02	0.27	1	0	1	0.08497	0.91503	1120.68	0.021257	362.075
A9	18	10.7616E+020.0000E+00	10.7616E+020.0000E+00	0.7616E+02	0.27	1	0	1	0.084676	0.915324	1115.13	0.022	461.757
A9	19	10.9404E+020.0000E+00	10.9404E+020.0000E+00	0.9404E+02	0.27	1	0	1	0.084357	0.915643	1109.92	0.022731	586.56
A9	20	10.1159E+030.0000E+00	10.1159E+030.0000E+00	0.1159E+03	0.27	1	0	1	0.084012	0.915988	1104.99	0.023452	742.806
A9	21	10.1424E+030.0000E+00	10.1424E+030.0000E+00	0.1424E+03	0.27	1	0	1	0.083643	0.916357	1100.3	0.024165	936.777
A9	22	10.1748E+030.0000E+00	10.1748E+030.0000E+00	0.1748E+03	0.27	1	0	1	0.083252	0.916748	1095.82	0.024873	1179.3
A9	23	10.2142E+030.0000E+00	10.2142E+030.0000E+00	0.2142E+03	0.27	1	0	1	0.082842	0.917158	1091.49	0.025583	1481.15
A9	24	10.2622E+030.0000E+00	10.2622E+030.0000E+00	0.2622E+03	0.27	1	0	1	0.082415	0.917585	1087.25	0.026302	1857.64
A9	25	10.3204E+030.0000E+00	10.3204E+030.0000E+00	0.3204E+03	0.27	1	0	1	0.081973	0.918027	1083.04	0.027042	2325.92
A9	26	10.3912E+030.0000E+00	10.3912E+030.0000E+00	0.3912E+03	0.27	1	0	1	0.08152	0.91848	1079.1	0.027758	2905.91
A9	27	10.4772E+030.0000E+00	10.4772E+030.0000E+00	0.4772E+03	0.27	1	0	1	0.081069	0.918931	1075.44	0.028444	3621.8
A9	28	10.5816E+030.0000E+00	10.5816E+030.0000E+00	0.5816E+03	0.27	1	0	1	0.080619	0.919381	1072.07	0.029094	4503.09
A9	29	10.7082E+030.0000E+00	10.7082E+030.0000E+00	0.7082E+03	0.27	1	0	1	0.08017	0.91983	1069	0.029703	5584.77
A9	30	10.8619E+030.0000E+00	10.8619E+030.0000E+00	0.8619E+03	0.27	1	0	1	0.079726	0.920274	1066.26	0.030259	6909.64
A9	31	10.1048E+040.0000E+00	10.1048E+040.0000E+00	0.1048E+04	0.27	1	0	1	0.079281	0.920719	1063.82	0.030766	8526.9
A9	32	10.1274E+040.0000E+00	10.1274E+040.0000E+00	0.1274E+04	0.27	1	0	1	0.078827	0.921173	1061.66	0.031221	10502.8
A9	33	10.1548E+040.0000E+00	10.1548E+040.0000E+00	0.1548E+04	0.27	1	0	1	0.078359	0.921641	1059.79	0.031624	12910.2
A9	34	10.1880E+040.0000E+00	10.1880E+040.0000E+00	0.1880E+04	0.27	1	0	1	0.077868	0.922132	1058.17	0.031977	15838.3
A9	35	10.2282E+040.0000E+00	10.2282E+040.0000E+00	0.2282E+04	0.27	1	0	1	0.07734	0.92266	1056.78	0.032285	19395.7
A9	36	10.2768E+040.0000E+00	10.2768E+040.0000E+00	0.2768E+04	0.27	1	0	1	0.076769	0.923231	1055.54	0.032562	23715.2
A9	37	10.3358E+040.0000E+00	10.3358E+040.0000E+00	0.3358E+04	0.27	1	0	1	0.076139	0.923861	1054.33	0.032835	28997.8
A9	38	10.4072E+040.0000E+00	10.4072E+040.0000E+00	0.4072E+04	0.27	1	0	1	0.075446	0.924554	1052.95	0.033148	35478.8
A9	39	10.4937E+040.0000E+00	10.4937E+040.0000E+00	0.4937E+04	0.27	1	0	1	0.074678	0.925322	1051.21	0.033552	43503.8
A9	40	10.5983E+040.0000E+00	10.5983E+040.0000E+00	0.5983E+04	0.27	1	0	1	0.073832	0.926168	1048.79	0.034119	53537.4
A9	41	10.7250E+040.0000E+00	10.7250E+040.0000E+00	0.7250E+04	0.27	1	0	1	0.07291	0.92709	1045.53	0.034905	66228.9
A9	42	10.8784E+040.0000E+00	10.8784E+040.0000E+00	0.8784E+04	0.27	1	0	1	0.071914	0.928086	1041.6	0.035879	82259.4
A9	43	10.1064E+050.0000E+00	10.1064E+050.0000E+00	0.1064E+05	0.27	1	0	1	0.070865	0.929135	1037.66	0.036888	102170
A9	44	10.1289E+050.0000E+00	10.1289E+050.0000E+00	0.1289E+05	0.27	1	0	1	0.069774	0.930226	1034.52	0.037717	126323
A9	45	10.1560E+050.0000E+00	10.1560E+050.0000E+00	0.1560E+05	0.27	1	0	1	0.068666	0.931334	1032.59	0.038235	154876
A9	46	10.1889E+050.0000E+00	10.1889E+050.0000E+00	0.1889E+05	0.27	1	0	1	0.067622	0.932378	1031.75	0.038466	188729
A9	47	10.2287E+050.0000E+00	10.2287E+050.0000E+00	0.2287E+05	0.27	1	0	1	0.066689	0.933311	1031.54	0.038524	229020
A9	48	10.2768E+050.0000E+00	10.2768E+050.0000E+00	0.2768E+05	0.27	1	0	1	0.065798	0.934202	1031.54	0.038525	277459
A9	49	10.3350E+050.0000E+00	10.3350E+050.0000E+00	0.3350E+05	0.27	1	0	1	0.064968	0.935032	1031.55	0.038524	336091
A9	50	10.4055E+050.0000E+00	10.4055E+050.0000E+00	0.4055E+05	0.27	1	0	1	0.064194	0.935806	1031.55	0.038524	407157
A9	51	10.4907E+050.0000E+00	10.4907E+050.0000E+00	0.4907E+05	0.27	1	0	1	0.063474	0.936526	1031.56	0.038524	493089
A9	52	10.5937E+050.0000E+00	10.5937E+050.0000E+00	0.5937E+05	0.27	1	0	1	0.06281	0.93719	1031.56	0.038524	597014
A9	53	10.7183E+050.0000E+00	10.7183E+050.0000E+00	0.7183E+05	0.27	1	0	1	0.062203	0.937797	1031.57	0.038524	722784
A9	54	10.8691E+050.0000E+00	10.8691E+050.0000E+00	0.8691E+05	0.27	1	0	1	0.061655	0.938345	1031.57	0.038524	875036
A9	55	10.1051E+060.0000E+00	10.1051E+060.0000E+00	0.1051E+06	0.27	1	0	1	0.061165	0.938835	1031.58	0.038524	1.05874e+06
A9	56	10.1272E+060.0000E+00	10.1272E+060.0000E+00	0.1272E+06	0.27	1	0	1	0.060731	0.939269	1031.58	0.038525	1.282e+06
A9	57	10.1539E+060.0000E+00	10.1539E+060.0000E+00	0.1539E+06	0.27	1	0	1	0.060347	0.939653	1031.59	0.038525	1.55174e+06
A9	58	10.1861E+060.0000E+00	10.1861E+060.0000E+00	0.1861E+06	0.27	1	0	1	0.060005	0.939995	1031.59	0.038526	1.87714e+06
A9	59	10.2251E+060.0000E+00	10.2251E+060.0000E+00	0.2251E+06	0.27	1	0	1	0.059702	0.940298	1031.6	0.038527	2.27134e+06
A9	60	10.2723E+060.0000E+00	10.2723E+060.0000E+00	0.2723E+06	0.27	1	0	1	0.059436	0.940564	1031.6	0.038529	2.74852e+06
A9	61	10.3293E+060.0000E+00	10.3293E+060.0000E+00	0.3293E+06	0.27	1	0	1	0.059205	0.940795	1031.61	0.03853	3.3248e+06
A9	62	10.3983E+060.0000E+00	10.3983E+060.0000E+00	0.3983E+06	0.27	1	0	1	0.059008	0.940992	1031.61	0.038532	4.02251e+06
A9	63	10.4817E+060.0000E+00	10.4817E+060.0000E+00	0.4817E+06	0.27	1	0	1	0.058842	0.941158	1031.62	0.038534	4.86594e+06
A9	64	10.5826E+060.0000E+00	10.5826E+060.0000E+00	0.5826E+06	0.27	1	0	1	0.058703	0.941297	1031.62	0.038536	5.88637e+06
A9	65	10.7046E+060.0000E+00	10.7046E+060.0000E+00	0.7046E+06	0.27	1	0	1	0.058586	0.941414	1031.63	0.038538	7.12033e+06
A9	66	10.8521E+060.0000E+00	10.8521E+060.0000E+00	0.8521E+06	0.27	1	0	1	0.05849	0.94151	1031.63	0.038541	8.61244e+06
A9	67	10.1030E+070.0000E+00	10.1030E+070.0000E+00	0.1030E+07	0.27	1	0	1	0.058407	0.941593	1031.64	0.038545	1.04126e+07
A9	68	10.1246E+070.0000E+00	10.1246E+070.0000E+00	0.1246E+07	0.27	1	0	1	0.058328	0.941672	1031.64	0.038549	1.25986e+07
A9	69	10.1507E+070.0000E+00	10.1507E+070.0000E+00	0.1507E+07	0.27	1	0	1	0.058244	0.941756	1031.65	0.038553	1.52407e+07
A9	70	10.1822E+070.0000E+00	10.1822E+070.0000E+00	0.1822E+07	0.27	1	0	1	0.058009	0.941991	1031.65	0.038558	1.84334e+07
A9	71	10.2204E+070.0000E+00	10.2204E+070.0000E+00	0.2204E+07	0.27	1	0	1	0.056429	0.943571	1031.66	0.038564	2.23393e+07
A9	72	10.2665E+070.0000E+00	10.2665E+070.0000E+00	0.2665E+07	0.27	1	0	1	0.056387	0.943613	1031.66	0.038569	2.70165e+07
A9	73	10.3222E+070.0000E+00	10.3222E+070.0000E+00	0.3222E+07	0.27	1	0	1	0.055523	0.944477	1031.67	0.038573	3.26968e+07
A9	74	10.3896E+070.0000E+00	10.3896E+070.0000E+00	0.3896E+07	0.27	1	0	1	0.046249	0.953751	1031.67	0.038579	3.99309e+07
A9	75	10.4711E+070.0000E+00	10.4711E+070.0000E+00	0.4711E+07	0.27	1	0	1	0	1	1029.17	0.025514	3.33997e+07
A9	76	10.5697E+070.0000E+00	10.5697E+070.0000E+00	0.5697E+07	0.27	1	0	1	0	1	1027.06	0.014432	2.27999e+07
A9	77	10.6889E+070.0000E+00	10.6889E+070.0000E+00	0.6889E+07	0.27	1	0	1	0	1	1025.29	0.0051024	9.73063e+06
A9	78	10.8330E+070.0000E+00	10.8330E+070.0000E+00	0.8330E+07	0.27	1	0	1	0	1	1024.56	0.0012371	2.8507e+06
A9	79	10.1007E+080.0000E+00	10.1007E+080.0000E+00	0.1007E+08	0.27	1	0	1	0	1	1024.37	0.00022512	626995
A9	80	10.1218E+080.0000E+00	10.1218E+080.0000E+00	0.1218E+08	0.27	1	0	1	0	1	1024.34	3.1805e-05	107140
A9	81	10.1473E+080.0000E+00	10.1473E+080.0000E+00	0.1473E+08	0.27	1	0	1	0	1	1024.34	2.7865e-06	11351.9
A9	82	10.1781E+080.0000E+00	10.1781E+080.0000E+00	0.1781E+08	0.27	1	0	1	0	1	1024.34	1.6526e-07	814.028
A9	83	10.2153E+080.0000E+00	10.2153E+080.0000E+00	0.2153E+08	0.27	1	0	1	0	1	1024.34	7.3389e-09	43.7001
A9	84	10.2603E+080.0000E+00	10.2603E+080.0000E+00	0.2603E+08	0.27	1	0	1	0	1	1024.34	2.5933e-10	1.86696
A9	85	10.3148E+080.0000E+00	10.3148E+080.0000E+00	0.3148E+08	0.27	1	0	1	0	1	1024.34	7.2022e-12	0.0627058
A9	86	10.3806E+080.0000E+00	10.3806E+080.0000E+00	0.3806E+08	0.27	1	0	1	0	1	1024.34	1.5844e-13	0.00166779
A9	87	10.4602E+080.0000E+00	10.4602E+080.0000E+00	0.4602E+08	0.27	1	0	1	0	1	1024.34	2.7807e-15	3.53923e-05
A9	88	10.5565E+080.0000E+00	10.5565E+080.0000E+00	0.5565E+08	0.27	1	0	1	0	1	1024.34	3.9202e-17	6.03367e-07
A9	89	10.6728E+080.0000E+00	10.6728E+080.0000E+00	0.6728E+08	0.27	1	0	1	0	1	1024.34	4.4694e-19	8.31655e-09
A9	90	10.8136E+080.0000E+00	10.8136E+080.0000E+00	0.8136E+08	0.27	1	0	1	0	1	1024.34	4.14e-21	9.31578e-11
A9	91	10.9837E+080.0000E+00	10.9837E+080.0000E+00	0.9837E+08	0.27	1	0	1	0	1	1024.34	3.1322e-23	8.52158e-13
A9	92	10.1189E+090.0000E+00	10.1189E+090.0000E+00	0.1189E+09	0.27	1	0	1	0	1	1024.34	1.9452e-25	6.39667e-15
A9	93	10.1438E+090.0000E+00	10.1438E+090.0000E+00	0.1438E+09	0.27	1	0	1	0	1	1024.34	9.9485e-28	3.95662e-17
A9	94	10.1739E+090.0000E+00	10.1739E+090.0000E+00	0.1739E+09	0.27	1	0	1	0	1	1024.34	4.2041e-30	2.022e-19
A9	95	10.2103E+090.0000E+00	10.2103E+090.0000E+00	0.2103E+09	0.27	1	0	1	0	1	1024.34	1.471e-32	8.55578e-22
A9	96	10.2542E+090.0000E+00	10.2542E+090.0000E+00	0.2542E+09	0.27	1	0	1	0	1	1024.34	4.2665e-35	2.99954e-24
A9	97	10.3074E+090.0000E+00	10.3074E+090.0000E+00	0.3074E+09	0.27	1	0	1	0	1	1024.34	1.024e-37	8.70586e-27
A9	98	10.3717E+090.0000E+00	10.3717E+090.0000E+00	0.3717E+09	0.27	1	0	1	0	1	1024.34	2.0257e-40	2.08245e-29
A9	99	10.4494E+090.0000E+00	10.4494E+090.0000E+00	0.4494E+09	0.27	1	0	1	0	1	1024.34	3.2785e-43	4.07489e-32
A91	0	10.5434E+090.0000E+00	10.5434E+090.0000E+00	0.5434E+09	0.27	1	0	1	0	1	1024.34	4.2919e-76	6.45026e-65
AA	1	10.1767E+000.1767E-01	10.1767E+000.1767E-01	0.1767E+00	0.27	1	0.024255	0.975745	0.062611	0.937389	1190.39	0.014347	0.745258
AA	2	10.6023E+000.6023E-01	10.6023E+000.6023E-01	0.6023E+00	0.27	1	0.017337	0.982663	0.063056	0.936944	1190.39	0.014347	2.55709
AA	3	10.1156E+010.1156E+00	10.1156E+010.1156E+00	0.1156E+01	0.27	1	0.016193	0.983807	0.063132	0.936868	1190.39	0.014347	4.91315
AA	4	10.1867E+010.1867E+00	10.1867E+010.1867E+00	0.1867E+01	0.27	1	0.015596	0.984404	0.063173	0.936827	1190.39	0.014347	7.93946
AA	5	10.2774E+010.2774E+00	10.2774E+010.2774E+00	0.2774E+01	0.27	1	0.015295	0.984705	0.063198	0.936802	1190.39	0.014347	11.7998
AA	6	10.3922E+010.3922E+00	10.3922E+010.3922E+00	0.3922E+01	0.27	1	0.015096	0.984904	0.063218	0.936782	1190.39	0.014347	16.6861
AA	7	10.5367E+010.5367E+00	10.5367E+010.5367E+00	0.5367E+01	0.27	1	0.014947	0.985053	0.063238	0.936762	1190.39	0.014347	22.8368
AA	8	10.7177E+010.7177E+00	10.7177E+010.7177E+00	0.7177E+01	0.27	1	0.014836	0.985164	0.063262	0.936738	1190.39	0.014347	30.541
AA	9	10.9433E+010.9433E+00	10.9433E+010.9433E+00	0.9433E+01	0.27	1	0.014693	0.985307	0.063294	0.936706	1190.39	0.014347	40.1457
AA	10	10.1224E+020.1224E+01	10.1224E+020.1224E+01	0.1224E+02	0.27	1	0.014745	0.985255	0.063326	0.936674	1190.39	0.014347	52.0874
AA	11	10.1571E+020.1571E+01	10.1571E+020.1571E+01	0.1571E+02	0.27	1	0.012568	0.987432	0.063518	0.936482	1190.39	0.014347	66.988
AA	12	10.2000E+020.2000E+01	10.2000E+020.2000E+01	0.2000E+02	0.27	1	0.00064425	0.999356	0.064346	0.935654	1190.39	0.014347	86.2342
AA	13	10.2528E+020.2528E+01	10.2528E+020.2528E+01	0.2528E+02	0.27	1	0	1	0.064426	0.935574	1180.8	0.015067	113.611
AA	14	10.3178E+020.3178E+01	10.3178E+020.3178E+01	0.3178E+02	0.27	1	0	1	0.064465	0.935535	1169.53	0.015995	150.167
AA	15	10.3976E+020.3976E+01	10.3976E+020.3976E+01	0.3976E+02	0.27	1	0	1	0.064499	0.935501	1157.36	0.017104	198.802
AA	16	10.4955E+020.4955E+01	10.4955E+020.4955E+01	0.4955E+02	0.27	1	0	1	0.064523	0.935477	1145.39	0.018313	262.515
AA	17	10.6152E+020.6152E+01	10.6152E+020.6152E+01	0.6152E+02	0.27	1	0	1	0.064537	0.935463	1134.15	0.019565	344.792
AA	18	10.7616E+020.7616E+01	10.7616E+020.7616E+01	0.7616E+02	0.27	1	0	1	0.064543	0.935457	1123.68	0.020842	450.502
AA	19	10.9404E+020.9404E+01	10.9404E+020.9404E+01	0.9404E+02	0.27	1	0	1	0.064541	0.935459	1113.83	0.022149	585.968
AA	20	10.1159E+030.1159E+02	10.1159E+030.1159E+02	0.1159E+03	0.27	1	0	1	0.064531	0.935469	1104.49	0.023491	759.521
AA	21	10.1424E+030.1424E+02	10.1424E+030.1424E+02	0.1424E+03	0.27	1	0	1	0.06451	0.93549	1095.6	0.024867	979.915
AA	22	10.1748E+030.1748E+02	10.1748E+030.1748E+02	0.1748E+03	0.27	1	0	1	0.064477	0.935523	1087.15	0.026273	1261.13
AA	23	10.2142E+030.2142E+02	10.2142E+030.2142E+02	0.2142E+03	0.27	1	0	1	0.064429	0.935571	1079.16	0.027697	1617.26
AA	24	10.2622E+030.2622E+02	10.2622E+030.2622E+02	0.2622E+03	0.27	1	0	1	0.064366	0.935634	1071.78	0.029098	2065.72
AA	25	10.3204E+030.3204E+02	10.3204E+030.3204E+02	0.3204E+03	0.27	1	0	1	0.064292	0.935708	1065.29	0.030401	2621.51
AA	26	10.3912E+030.3912E+02	10.3912E+030.3912E+02	0.3912E+03	0.27	1	0	1	0.064206	0.935794	1059.53	0.031618	3311.24
AA	27	10.4772E+030.4772E+02	10.4772E+030.4772E+02	0.4772E+03	0.27	1	0	1	0.064107	0.935893	1054.37	0.032758	4164.86
AA	28	10.5816E+030.5816E+02	10.5816E+030.5816E+02	0.5816E+03	0.27	1	0	1	0.063997	0.936003	1049.8	0.03381	5216.96
AA	29	10.7082E+030.7082E+02	10.7082E+030.7082E+02	0.7082E+03	0.27	1	0	1	0.063877	0.936123	1045.63	0.034805	6514.37
AA	30	10.8619E+030.8619E+02	10.8619E+030.8619E+02	0.8619E+03	0.27	1	0	1	0.063747	0.936253	1042.39	0.035602	8085.72
AA	31	10.1048E+040.1048E+03	10.1048E+040.1048E+03	0.1048E+04	0.27	1	0	1	0.063605	0.936395	1039.73	0.036273	9992.82
AA	32	10.1274E+040.1274E+03	10.1274E+040.1274E+03	0.1274E+04	0.27	1	0	1	0.063449	0.936551	1037.56	0.03683	12310.6
AA	33	10.1548E+040.1548E+03	10.1548E+040.1548E+03	0.1548E+04	0.27	1	0	1	0.063276	0.936724	1035.83	0.037282	15119.4
AA	34	10.1880E+040.1880E+03	10.1880E+040.1880E+03	0.1880E+04	0.27	1	0	1	0.063084	0.936916	1034.49	0.037637	18516.7
AA	35	10.2282E+040.2282E+03	10.2282E+040.2282E+03	0.2282E+04	0.27	1	0	1	0.062873	0.937127	1033.48	0.037908	22620.9
AA	36	10.2768E+040.2768E+03	10.2768E+040.2768E+03	0.2768E+04	0.27	1	0	1	0.062641	0.937359	1032.74	0.038107	27569.7
AA	37	10.3358E+040.3358E+03	10.3358E+040.3358E+03	0.3358E+04	0.27	1	0	1	0.062387	0.937613	1032.21	0.03825	33563.5
AA	38	10.4072E+040.4072E+03	10.4072E+040.4072E+03	0.4072E+04	0.27	1	0	1	0.062114	0.937886	1031.86	0.038347	40801.3
AA	39	10.4937E+040.4937E+03	10.4937E+040.4937E+03	0.4937E+04	0.27	1	0	1	0.06182	0.93818	1031.62	0.038412	49556.4
AA	40	10.5983E+040.5983E+03	10.5983E+040.5983E+03	0.5983E+04	0.27	1	0	1	0.061509	0.938491	1031.47	0.038452	60129.6
AA	41	10.7250E+040.7250E+03	10.7250E+040.7250E+03	0.7250E+04	0.27	1	0	1	0.061182	0.938818	1031.38	0.038477	72929.5
AA	42	10.8784E+040.8784E+03	10.8784E+040.8784E+03	0.8784E+04	0.27	1	0	1	0.060844	0.939156	1031.33	0.038491	88420
AA	43	10.1064E+050.1064E+04	10.1064E+050.1064E+04	0.1064E+05	0.27	1	0	1	0.060498	0.939502	1031.31	0.038498	107159
AA	44	10.1289E+050.1289E+04	10.1289E+050.1289E+04	0.1289E+05	0.27	1	0	1	0.060148	0.939852	1031.3	0.038502	129881
AA	45	10.1560E+050.1560E+04	10.1560E+050.1560E+04	0.1560E+05	0.27	1	0	1	0.059798	0.940202	1031.29	0.038504	157252
AA	46	10.1889E+050.1889E+04	10.1889E+050.1889E+04	0.1889E+05	0.27	1	0	1	0.059459	0.940541	1031.29	0.038505	190490
AA	47	10.2287E+050.2287E+04	10.2287E+050.2287E+04	0.2287E+05	0.27	1	0	1	0.059143	0.940857	1031.3	0.038506	230710
AA	48	10.2768E+050.2768E+04	10.2768E+050.2768E+04	0.2768E+05	0.27	1	0	1	0.05885	0.94115	1031.3	0.038506	279320
AA	49	10.3350E+050.3350E+04	10.3350E+050.3350E+04	0.3350E+05	0.27	1	0	1	0.058584	0.941416	1031.3	0.038506	338145
AA	50	10.4055E+050.4055E+04	10.4055E+050.4055E+04	0.4055E+05	0.27	1	0	1	0.058342	0.941658	1031.31	0.038507	409427
AA	51	10.4907E+050.4907E+04	10.4907E+050.4907E+04	0.4907E+05	0.27	1	0	1	0.05812	0.94188	1031.31	0.038507	495569
AA	52	10.5937E+050.5937E+04	10.5937E+050.5937E+04	0.5937E+05	0.27	1	0	1	0.057917	0.942083	1031.31	0.038508	599736
AA	53	10.7183E+050.7183E+04	10.7183E+050.7183E+04	0.7183E+05	0.27	1	0	1	0.05773	0.94227	1031.32	0.038509	725773
AA	54	10.8691E+050.8691E+04	10.8691E+050.8691E+04	0.8691E+05	0.27	1	0	1	0.057558	0.942442	1031.32	0.038509	878302
AA	55	10.1051E+060.1051E+05	10.1051E+060.1051E+05	0.1051E+06	0.27	1	0	1	0.057399	0.942601	1031.32	0.03851	1.06233e+06
AA	56	10.1272E+060.1272E+05	10.1272E+060.1272E+05	0.1272E+06	0.27	1	0	1	0.05725	0.94275	1031.32	0.038511	1.28595e+06
AA	57	10.1539E+060.1539E+05	10.1539E+060.1539E+05	0.1539E+06	0.27	1	0	1	0.057108	0.942892	1031.33	0.038512	1.55617e+06
AA	58	10.1861E+060.1861E+05	10.1861E+060.1861E+05	0.1861E+06	0.27	1	0	1	0.056972	0.943028	1031.33	0.038513	1.88209e+06
AA	59	10.2251E+060.2251E+05	10.2251E+060.2251E+05	0.2251E+06	0.27	1	0	1	0.056845	0.943155	1031.34	0.038514	2.27689e+06
AA	60	10.2723E+060.2723E+05	10.2723E+060.2723E+05	0.2723E+06	0.27	1	0	1	0.05673	0.94327	1031.34	0.038516	2.7548e+06
AA	61	10.3293E+060.3293E+05	10.3293E+060.3293E+05	0.3293E+06	0.27	1	0	1	0.056629	0.943371	1031.34	0.038518	3.33199e+06
AA	62	10.3983E+060.3983E+05	10.3983E+060.3983E+05	0.3983E+06	0.27	1	0	1	0.056542	0.943458	1031.35	0.03852	4.03078e+06
AA	63	10.4817E+060.4817E+05	10.4817E+060.4817E+05	0.4817E+06	0.27	1	0	1	0.056469	0.943531	1031.35	0.038523	4.87554e+06
AA	64	10.5826E+060.5826E+05	10.5826E+060.5826E+05	0.5826E+06	0.27	1	0	1	0.056407	0.943593	1031.35	0.038525	5.8975e+06
AA	65	10.7046E+060.7046E+05	10.7046E+060.7046E+05	0.7046E+06	0.27	1	0	1	0.056355	0.943645	1031.36	0.038528	7.13349e+06
AA	66	10.8521E+060.8521E+05	10.8521E+060.8521E+05	0.8521E+06	0.27	1	0	1	0.056312	0.943688	1031.36	0.038531	8.62786e+06
AA	67	10.1030E+070.1030E+06	10.1030E+070.1030E+06	0.1030E+07	0.27	1	0	1	0.05627	0.94373	1031.37	0.038535	1.04308e+07
AA	68	10.1246E+070.1246E+06	10.1246E+070.1246E+06	0.1246E+07	0.27	1	0	1	0.056224	0.943776	1031.37	0.038539	1.26202e+07
AA	69	10.1507E+070.1507E+06	10.1507E+070.1507E+06	0.1507E+07	0.27	1	0	1	0.056168	0.943832	1031.37	0.038543	1.52662e+07
AA	70	10.1822E+070.1822E+06	10.1822E+070.1822E+06	0.1822E+07	0.27	1	0	1	0.055967	0.944033	1031.38	0.038548	1.84637e+07
AA	71	10.2204E+070.2204E+06	10.2204E+070.2204E+06	0.2204E+07	0.27	1	0	1	0.033088	0.966912	1031.38	0.038553	2.28791e+07
AA	72	10.2665E+070.2665E+06	10.2665E+070.2665E+06	0.2665E+07	0.27	1	0	1	0	1	1030.92	0.036114	2.67893e+07
AA	73	10.3222E+070.3222E+06	10.3222E+070.3222E+06	0.3222E+07	0.27	1	0	1	0	1	1029.32	0.027756	2.4854e+07
AA	74	10.3896E+070.3896E+06	10.3896E+070.3896E+06	0.3896E+07	0.27	1	0	1	0	1	1028.19	0.021781	2.35578e+07
AA	75	10.4711E+070.4711E+06	10.4711E+070.4711E+06	0.4711E+07	0.27	1	0	1	0	1	1026.54	0.013115	1.71246e+07
AA	76	10.5697E+070.5697E+06	10.5697E+070.5697E+06	0.5697E+07	0.27	1	0	1	0	1	1025.32	0.0066458	1.04813e+07
AA	77	10.6889E+070.6889E+06	10.6889E+070.6889E+06	0.6889E+07	0.27	1	0	1	0	1	1024.53	0.0024551	4.67858e+06
AA	78	10.8330E+070.8330E+06	10.8330E+070.8330E+06	0.8330E+07	0.27	1	0	1	0	1	1024.19	0.00065313	1.50449e+06
AA	79	10.1007E+080.1007E+07	10.1007E+080.1007E+07	0.1007E+08	0.27	1	0	1	0	1	1024.09	0.00012948	360524
AA	80	10.1218E+080.1218E+07	10.1218E+080.1218E+07	0.1218E+08	0.27	1	0	1	0	1	1024.07	1.9036e-05	64108.6
AA	81	10.1473E+080.1473E+07	10.1473E+080.1473E+07	0.1473E+08	0.27	1	0	1	0	1	1024.07	1.7875e-06	7280.18
AA	82	10.1781E+080.1781E+07	10.1781E+080.1781E+07	0.1781E+08	0.27	1	0	1	0	1	1024.07	1.1157e-07	549.42
AA	83	10.2153E+080.2153E+07	10.2153E+080.2153E+07	0.2153E+08	0.27	1	0	1	0	1	1024.07	5.1347e-09	30.567
AA	84	10.2603E+080.2603E+07	10.2603E+080.2603E+07	0.2603E+08	0.27	1	0	1	0	1	1024.07	1.845e-10	1.3279
AA	85	10.3148E+080.3148E+07	10.3148E+080.3148E+07	0.3148E+08	0.27	1	0	1	0	1	1024.07	5.2003e-12	0.0452644
AA	86	10.3806E+080.3806E+07	10.3806E+080.3806E+07	0.3806E+08	0.27	1	0	1	0	1	1024.07	1.1598e-13	0.00122052
AA	87	10.4602E+080.4602E+07	10.4602E+080.4602E+07	0.4602E+08	0.27	1	0	1	0	1	1024.07	2.0618e-15	2.62353e-05
AA	88	10.5565E+080.5565E+07	10.5565E+080.5565E+07	0.5565E+08	0.27	1	0	1	0	1	1024.07	2.9422e-17	4.52721e-07
AA	89	10.6728E+080.6728E+07	10.6728E+080.6728E+07	0.6728E+08	0.27	1	0	1	0	1	1024.07	3.393e-19	6.31195e-09
AA	90	10.8136E+080.8136E+07	10.8136E+080.8136E+07	0.8136E+08	0.27	1	0	1	0	1	1024.07	3.1774e-21	7.14786e-11
AA	91	10.9837E+080.9837E+07	10.9837E+080.9837E+07	0.9837E+08	0.27	1	0	1	0	1	1024.07	2.4293e-23	6.6075e-13
AA	92	10.1189E+090.1189E+08	10.1189E+090.1189E+08	0.1189E+09	0.27	1	0	1	0	1	1024.07	1.5239e-25	5.00993e-15
AA	93	10.1438E+090.1438E+08	10.1438E+090.1438E+08	0.1438E+09	0.27	1	0	1	0	1	1024.07	7.8696e-28	3.129e-17
AA	94	10.1739E+090.1739E+08	10.1739E+090.1739E+08	0.1739E+09	0.27	1	0	1	0	1	1024.07	3.357e-30	1.61415e-19
AA	95	10.2103E+090.2103E+08	10.2103E+090.2103E+08	0.2103E+09	0.27	1	0	1	0	1	1024.07	1.1854e-32	6.89283e-22
AA	96	10.2542E+090.2542E+08	10.2542E+090.2542E+08	0.2542E+09	0.27	1	0	1	0	1	1024.07	3.4686e-35	2.43794e-24
AA	97	10.3074E+090.3074E+08	10.3074E+090.3074E+08	0.3074E+09	0.27	1	0	1	0	1	1024.07	8.3968e-38	7.13692e-27
AA	98	10.3717E+090.3717E+08	10.3717E+090.3717E+08	0.3717E+09	0.27	1	0	1	0	1	1024.07	1.6752e-40	1.72168e-29
AA	99	10.4494E+090.4494E+08	10.4494E+090.4494E+08	0.4494E+09	0.27	1	0	1	0	1	1024.07	2.7339e-43	3.39711e-32
AA1	0	10.5434E+090.5434E+08	10.5434E+090.5434E+08	0.5434E+09	0.27	1	0	1	0	1	1024.07	3.6081e-76	5.42115e-65
