# Supplementary material for: CO2 geological storage site selection and long-term potential assessment framework based on TOUGH2/ECO2N
Source: PLoS One. 2025 Apr 24;20(4):e0321715. doi: 10.1371/journal.pone.0321715 (PMC12021137; doi:10.1371/journal.pone.0321715)
Supplement: S1 File — (ZIP) [file pone.0321715.s001.zip › suanliang/3/残余/50a.xlsx]

## Sheet: Sheet1
体积				MID提取中间几位（体积）	孔隙度φ		SS	1-SS	SG	DG	YH2OG	1-YH2OG	气相	气相质量	残余气相饱和度Sgr
A1	1	10.1767E+000.1767E-01	10.1767E+000.1767E-01	0.1767E+00	0.217	1	0.025828	0.974172	0.97417	661.37	8.2654e-05	0.999917	24.0644	2.05202e+10	0.05
A1	2	10.6023E+000.6023E-01	10.6023E+000.6023E-01	0.6023E+00	0.217	1	0.017505	0.982495	0.9825	661.37	8.0363e-05	0.99992	83.4344		0.05
A1	3	10.1156E+010.1156E+00	10.1156E+010.1156E+00	0.1156E+01	0.217	1	0.016337	0.983663	0.98366	661.37	7.9876e-05	0.99992	160.516		0.05
A1	4	10.1867E+010.1867E+00	10.1867E+010.1867E+00	0.1867E+01	0.217	1	0.015784	0.984216	0.98422	661.37	7.9708e-05	0.99992	259.535		0.05
A1	5	10.2774E+010.2774E+00	10.2774E+010.2774E+00	0.2774E+01	0.217	1	0.015403	0.984597	0.9846	661.37	7.9605e-05	0.99992	385.917		0.05
A1	6	10.3922E+010.3922E+00	10.3922E+010.3922E+00	0.3922E+01	0.217	1	0.015204	0.984796	0.9848	661.37	7.9566e-05	0.99992	545.848		0.05
A1	7	10.5367E+010.5367E+00	10.5367E+010.5367E+00	0.5367E+01	0.217	1	0.015136	0.984864	0.98486	661.37	7.9567e-05	0.99992	747.054		0.05
A1	8	10.7177E+010.7177E+00	10.7177E+010.7177E+00	0.7177E+01	0.217	1	0.014808	0.985192	0.98519	661.37	7.9555e-05	0.99992	999.663		0.05
A1	9	10.9433E+010.9433E+00	10.9433E+010.9433E+00	0.9433E+01	0.217	1	0.014904	0.985096	0.9851	661.37	7.9585e-05	0.99992	1313.65		0.05
A1	10	10.1224E+020.1224E+01	10.1224E+020.1224E+01	0.1224E+02	0.217	1	0.014858	0.985142	0.98514	661.37	7.9659e-05	0.99992	1704.7		0.05
A1	11	10.1571E+020.1571E+01	10.1571E+020.1571E+01	0.1571E+02	0.217	1	0.014735	0.985265	0.98527	661.37	7.9797e-05	0.99992	2188.54		0.05
A1	12	10.2000E+020.2000E+01	10.2000E+020.2000E+01	0.2000E+02	0.217	1	0.014798	0.985202	0.9852	661.37	8.0016e-05	0.99992	2785.8		0.05
A1	13	10.2528E+020.2528E+01	10.2528E+020.2528E+01	0.2528E+02	0.217	1	0.014617	0.985383	0.98538	661.37	8.0298e-05	0.99992	3522.53		0.05
A1	14	10.3178E+020.3178E+01	10.3178E+020.3178E+01	0.3178E+02	0.217	1	0.014576	0.985424	0.98542	661.37	8.061e-05	0.999919	4428.61		0.05
A1	15	10.3976E+020.3976E+01	10.3976E+020.3976E+01	0.3976E+02	0.217	1	0.014627	0.985373	0.98537	661.37	8.0982e-05	0.999919	5540.07		0.05
A1	16	10.4955E+020.4955E+01	10.4955E+020.4955E+01	0.4955E+02	0.217	1	0.014625	0.985375	0.98537	661.37	8.1429e-05	0.999919	6904.2		0.05
A1	17	10.6152E+020.6152E+01	10.6152E+020.6152E+01	0.6152E+02	0.217	1	0.014406	0.985594	0.98559	661.37	8.1943e-05	0.999918	8575.89		0.05
A1	18	10.7616E+020.7616E+01	10.7616E+020.7616E+01	0.7616E+02	0.217	1	0.014629	0.985371	0.98537	661.37	8.2474e-05	0.999918	10611.9		0.05
A1	19	10.9404E+020.9404E+01	10.9404E+020.9404E+01	0.9404E+02	0.217	1	0.014596	0.985404	0.9854	661.37	8.2922e-05	0.999917	13104.1		0.05
A1	20	10.1159E+030.1159E+02	10.1159E+030.1159E+02	0.1159E+03	0.217	1	0.014556	0.985444	0.98544	661.37	8.328e-05	0.999917	16151.5		0.05
A1	21	10.1424E+030.1424E+02	10.1424E+030.1424E+02	0.1424E+03	0.217	1	0.014459	0.985541	0.98554	661.37	8.3578e-05	0.999916	19848.5		0.05
A1	22	10.1748E+030.1748E+02	10.1748E+030.1748E+02	0.1748E+03	0.217	1	0.014567	0.985433	0.98543	661.37	8.3886e-05	0.999916	24359.1		0.05
A1	23	10.2142E+030.2142E+02	10.2142E+030.2142E+02	0.2142E+03	0.217	1	0.014556	0.985444	0.98544	661.37	8.4219e-05	0.999916	29850.3		0.05
A1	24	10.2622E+030.2622E+02	10.2622E+030.2622E+02	0.2622E+03	0.217	1	0.014491	0.985509	0.98551	661.37	8.4591e-05	0.999915	36544.5		0.05
A1	25	10.3204E+030.3204E+02	10.3204E+030.3204E+02	0.3204E+03	0.217	1	0.014405	0.985595	0.9856	661.37	8.5031e-05	0.999915	44664.1		0.05
A1	26	10.3912E+030.3912E+02	10.3912E+030.3912E+02	0.3912E+03	0.217	1	0.014463	0.985537	0.98554	661.37	8.5605e-05	0.999914	54527.2		0.05
A1	27	10.4772E+030.4772E+02	10.4772E+030.4772E+02	0.4772E+03	0.217	1	0.014297	0.985703	0.9857	661.37	8.6359e-05	0.999914	66536.2		0.05
A1	28	10.5816E+030.5816E+02	10.5816E+030.5816E+02	0.5816E+03	0.217	1	0.014626	0.985374	0.98537	661.37	8.7369e-05	0.999913	81038.4		0.05
A1	29	10.7082E+030.7082E+02	10.7082E+030.7082E+02	0.7082E+03	0.217	1	0.014341	0.985659	0.98566	661.37	8.8734e-05	0.999911	98736		0.05
A1	30	10.8619E+030.8619E+02	10.8619E+030.8619E+02	0.8619E+03	0.217	1	0.014503	0.985497	0.9855	661.37	9.0114e-05	0.99991	120125		0.05
A1	31	10.1048E+040.1048E+03	10.1048E+040.1048E+03	0.1048E+04	0.217	1	0.014463	0.985537	0.98554	661.37	9.1303e-05	0.999909	146074		0.05
A1	32	10.1274E+040.1274E+03	10.1274E+040.1274E+03	0.1274E+04	0.217	1	0.014343	0.985657	0.98566	661.37	9.2281e-05	0.999908	177618		0.05
A1	33	10.1548E+040.1548E+03	10.1548E+040.1548E+03	0.1548E+04	0.217	1	0.014411	0.985589	0.98559	661.37	9.3098e-05	0.999907	215788		0.05
A1	34	10.1880E+040.1880E+03	10.1880E+040.1880E+03	0.1880E+04	0.217	1	0.014441	0.985559	0.98556	661.37	9.3822e-05	0.999906	262052		0.05
A1	35	10.2282E+040.2282E+03	10.2282E+040.2282E+03	0.2282E+04	0.217	1	0.014358	0.985642	0.98564	661.37	9.4526e-05	0.999905	318139		0.05
A1	36	10.2768E+040.2768E+03	10.2768E+040.2768E+03	0.2768E+04	0.217	1	0.014122	0.985878	0.98588	661.37	9.5275e-05	0.999905	386079		0.05
A1	37	10.3358E+040.3358E+03	10.3358E+040.3358E+03	0.3358E+04	0.217	1	0.014448	0.985552	0.98555	661.37	9.6181e-05	0.999904	468060		0.05
A1	38	10.4072E+040.4072E+03	10.4072E+040.4072E+03	0.4072E+04	0.217	1	0.014304	0.985696	0.9857	661.37	9.7313e-05	0.999903	567750		0.05
A1	39	10.4937E+040.4937E+03	10.4937E+040.4937E+03	0.4937E+04	0.217	1	0.014128	0.985872	0.98587	661.37	9.8892e-05	0.999901	688596		0.05
A1	40	10.5983E+040.5983E+03	10.5983E+040.5983E+03	0.5983E+04	0.217	1	0.014298	0.985702	0.9857	661.37	0.00010115	0.999899	834199		0.05
A1	41	10.7250E+040.7250E+03	10.7250E+040.7250E+03	0.7250E+04	0.217	1	0.013989	0.986011	0.98601	661.37	0.00010433	0.999896	1.01149e+06		0.05
A1	42	10.8784E+040.8784E+03	10.8784E+040.8784E+03	0.8784E+04	0.217	1	0.014104	0.985896	0.9859	661.37	0.00010742	0.999893	1.22522e+06		0.05
A1	43	10.1064E+050.1064E+04	10.1064E+050.1064E+04	0.1064E+05	0.217	1	0.014071	0.985929	0.98593	661.37	0.00011016	0.99989	1.48419e+06		0.05
A1	44	10.1289E+050.1289E+04	10.1289E+050.1289E+04	0.1289E+05	0.217	1	0.013828	0.986172	0.98617	661.37	0.00011292	0.999887	1.79892e+06		0.05
A1	45	10.1560E+050.1560E+04	10.1560E+050.1560E+04	0.1560E+05	0.217	1	0.013863	0.986137	0.98614	661.37	0.00011679	0.999883	2.17698e+06		0.05
A1	46	10.1889E+050.1889E+04	10.1889E+050.1889E+04	0.1889E+05	0.217	1	0.013614	0.986386	0.98639	661.37	0.00072633	0.999274	2.63582e+06		0.05
A1	47	10.2287E+050.2287E+04	10.2287E+050.2287E+04	0.2287E+05	0.217	1	0	1	0.69802	661.37	0.0041687	0.995831	2.28152e+06		0.05
A1	48	10.2768E+050.2768E+04	10.2768E+050.2768E+04	0.2768E+05	0.217	1	0	1	0.5959	661.37	0.004265	0.995735	2.35715e+06		0.05
A1	49	10.3350E+050.3350E+04	10.3350E+050.3350E+04	0.3350E+05	0.217	1	0	1	0.57502	661.37	0.0042659	0.995734	2.7528e+06		0.05
A1	50	10.4055E+050.4055E+04	10.4055E+050.4055E+04	0.4055E+05	0.217	1	0	1	0.57073	661.37	0.0042658	0.995734	3.30727e+06		0.05
A1	51	10.4907E+050.4907E+04	10.4907E+050.4907E+04	0.4907E+05	0.217	1	0	1	0.56985	661.37	0.0042658	0.995734	3.99599e+06		0.05
A1	52	10.5937E+050.5937E+04	10.5937E+050.5937E+04	0.5937E+05	0.217	1	0	1	0.56956	661.37	0.0042657	0.995734	4.8323e+06		0.05
A1	53	10.7183E+050.7183E+04	10.7183E+050.7183E+04	0.7183E+05	0.217	1	0	1	0.56939	661.37	0.0042657	0.995734	5.84472e+06		0.05
A1	54	10.8691E+050.8691E+04	10.8691E+050.8691E+04	0.8691E+05	0.217	1	0	1	0.56926	661.37	0.0042657	0.995734	7.07014e+06		0.05
A1	55	10.1051E+060.1051E+05	10.1051E+060.1051E+05	0.1051E+06	0.217	1	0	1	0.56916	661.36	0.0042656	0.995734	8.54827e+06		0.05
A1	56	10.1272E+060.1272E+05	10.1272E+060.1272E+05	0.1272E+06	0.217	1	0	1	0.56909	661.36	0.0042656	0.995734	1.03445e+07		0.05
A1	57	10.1539E+060.1539E+05	10.1539E+060.1539E+05	0.1539E+06	0.217	1	0	1	0.56903	661.36	0.0042656	0.995734	1.25145e+07		0.05
A1	58	10.1861E+060.1861E+05	10.1861E+060.1861E+05	0.1861E+06	0.217	1	0	1	0.56899	661.36	0.0042655	0.995734	1.51319e+07		0.05
A1	59	10.2251E+060.2251E+05	10.2251E+060.2251E+05	0.2251E+06	0.217	1	0	1	0.56896	661.36	0.0042655	0.995734	1.8302e+07		0.05
A1	60	10.2723E+060.2723E+05	10.2723E+060.2723E+05	0.2723E+06	0.217	1	0	1	0.56894	661.35	0.0042655	0.995734	2.21385e+07		0.05
A1	61	10.3293E+060.3293E+05	10.3293E+060.3293E+05	0.3293E+06	0.217	1	0	1	0.56893	661.35	0.0042655	0.995734	2.67723e+07		0.05
A1	62	10.3983E+060.3983E+05	10.3983E+060.3983E+05	0.3983E+06	0.217	1	0	1	0.56891	661.35	0.0042654	0.995735	3.23809e+07		0.05
A1	63	10.4817E+060.4817E+05	10.4817E+060.4817E+05	0.4817E+06	0.217	1	0	1	0.56889	661.34	0.0042654	0.995735	3.91591e+07		0.05
A1	64	10.5826E+060.5826E+05	10.5826E+060.5826E+05	0.5826E+06	0.217	1	0	1	0.56887	661.34	0.0042654	0.995735	4.736e+07		0.05
A1	65	10.7046E+060.7046E+05	10.7046E+060.7046E+05	0.7046E+06	0.217	1	0	1	0.56883	661.34	0.0042653	0.995735	5.72734e+07		0.05
A1	66	10.8521E+060.8521E+05	10.8521E+060.8521E+05	0.8521E+06	0.217	1	0	1	0.56878	661.33	0.0042653	0.995735	6.92559e+07		0.05
A1	67	10.1030E+070.1030E+06	10.1030E+070.1030E+06	0.1030E+07	0.217	1	0	1	0.5687	661.32	0.0042653	0.995735	8.37019e+07		0.05
A1	68	10.1246E+070.1246E+06	10.1246E+070.1246E+06	0.1246E+07	0.217	1	0	1	0.56859	661.31	0.0042652	0.995735	1.01234e+08		0.05
A1	69	10.1507E+070.1507E+06	10.1507E+070.1507E+06	0.1507E+07	0.217	1	0	1	0.56846	661.3	0.0042652	0.995735	1.22409e+08		0.05
A1	70	10.1822E+070.1822E+06	10.1822E+070.1822E+06	0.1822E+07	0.217	1	0	1	0.56831	661.29	0.0042651	0.995735	1.47955e+08		0.05
A1	71	10.2204E+070.2204E+06	10.2204E+070.2204E+06	0.2204E+07	0.217	1	0	1	0.56812	661.27	0.0042651	0.995735	1.7891e+08		0.05
A1	72	10.2665E+070.2665E+06	10.2665E+070.2665E+06	0.2665E+07	0.217	1	0	1	0.56788	661.25	0.004265	0.995735	2.16234e+08		0.05
A1	73	10.3222E+070.3222E+06	10.3222E+070.3222E+06	0.3222E+07	0.217	1	0	1	0.56758	661.23	0.0042649	0.995735	2.61282e+08		0.05
A1	74	10.3896E+070.3896E+06	10.3896E+070.3896E+06	0.3896E+07	0.217	1	0	1	0.56719	661.21	0.0042648	0.995735	3.15712e+08		0.05
A1	75	10.4711E+070.4711E+06	10.4711E+070.4711E+06	0.4711E+07	0.217	1	0	1	0.56667	661.18	0.0042647	0.995735	3.81388e+08		0.05
A1	76	10.5697E+070.5697E+06	10.5697E+070.5697E+06	0.5697E+07	0.217	1	0	1	0.56594	661.15	0.0042646	0.995735	4.60596e+08		0.05
A1	77	10.6889E+070.6889E+06	10.6889E+070.6889E+06	0.6889E+07	0.217	1	0	1	0.56483	661.1	0.0042644	0.995736	5.55834e+08		0.05
A1	78	10.8330E+070.8330E+06	10.8330E+070.8330E+06	0.8330E+07	0.217	1	0	1	0.56304	661.05	0.0042642	0.995736	6.69919e+08		0.05
A1	79	10.1007E+080.1007E+07	10.1007E+080.1007E+07	0.1007E+08	0.217	1	0	1	0.5595	660.99	0.0042639	0.995736	8.0469e+08		0.05
A1	80	10.1218E+080.1218E+07	10.1218E+080.1218E+07	0.1218E+08	0.217	1	0	1	0.55086	660.93	0.0042637	0.995736	9.58182e+08		0.05
A1	81	10.1473E+080.1473E+07	10.1473E+080.1473E+07	0.1473E+08	0.217	1	0	1	0.53142	660.84	0.0042633	0.995737	1.11774e+09		0.05
A1	82	10.1781E+080.1781E+07	10.1781E+080.1781E+07	0.1781E+08	0.217	1	0	1	0.49477	660.73	0.0042629	0.995737	1.25804e+09		0.05
A1	83	10.2153E+080.2153E+07	10.2153E+080.2153E+07	0.2153E+08	0.217	1	0	1	0.4319	660.59	0.0042623	0.995738	1.32728e+09		0.05
A1	84	10.2603E+080.2603E+07	10.2603E+080.2603E+07	0.2603E+08	0.217	1	0	1	0.31302	660.41	0.0042616	0.995738	1.16269e+09		0.05
A1	85	10.3148E+080.3148E+07	10.3148E+080.3148E+07	0.3148E+08	0.217	1	0	1	0	660.07	0.0042603	0.99574	0		0.05
A1	86	10.3806E+080.3806E+07	10.3806E+080.3806E+07	0.3806E+08	0.217	1	0	1	0	0	1	0	0		0.05
A1	87	10.4602E+080.4602E+07	10.4602E+080.4602E+07	0.4602E+08	0.217	1	0	1	0	0	1	0	0		0.05
A1	88	10.5565E+080.5565E+07	10.5565E+080.5565E+07	0.5565E+08	0.217	1	0	1	0	0	1	0	0		0.05
A1	89	10.6728E+080.6728E+07	10.6728E+080.6728E+07	0.6728E+08	0.217	1	0	1	0	0	1	0	0		0.05
A1	90	10.8136E+080.8136E+07	10.8136E+080.8136E+07	0.8136E+08	0.217	1	0	1	0	0	1	0	0		0.05
A1	91	10.9837E+080.9837E+07	10.9837E+080.9837E+07	0.9837E+08	0.217	1	0	1	0	0	1	0	0		0.05
A1	92	10.1189E+090.1189E+08	10.1189E+090.1189E+08	0.1189E+09	0.217	1	0	1	0	0	1	0	0		0.05
A1	93	10.1438E+090.1438E+08	10.1438E+090.1438E+08	0.1438E+09	0.217	1	0	1	0	0	1	0	0		0.05
A1	94	10.1739E+090.1739E+08	10.1739E+090.1739E+08	0.1739E+09	0.217	1	0	1	0	0	1	0	0		0.05
A1	95	10.2103E+090.2103E+08	10.2103E+090.2103E+08	0.2103E+09	0.217	1	0	1	0	0	1	0	0		0.05
A1	96	10.2542E+090.2542E+08	10.2542E+090.2542E+08	0.2542E+09	0.217	1	0	1	0	0	1	0	0		0.05
A1	97	10.3074E+090.3074E+08	10.3074E+090.3074E+08	0.3074E+09	0.217	1	0	1	0	0	1	0	0		0.05
A1	98	10.3717E+090.3717E+08	10.3717E+090.3717E+08	0.3717E+09	0.217	1	0	1	0	0	1	0	0		0.05
A1	99	10.4494E+090.4494E+08	10.4494E+090.4494E+08	0.4494E+09	0.217	1	0	1	0	0	1	0	0		0.05
A11	0	10.5434E+090.5434E+08	10.5434E+090.5434E+08	0.5434E+09	0.217	1	0	1	0	0	1	0	0		0.05
A2	1	10.1767E+000.0000E+00	10.1767E+000.0000E+00	0.1767E+00	0.217	1	0.025873	0.974127	0.97413	659.04	0.00058752	0.999412	23.9654		0.05
A2	2	10.6023E+000.0000E+00	10.6023E+000.0000E+00	0.6023E+00	0.217	1	0.017502	0.982498	0.9825	659.04	0.00057702	0.999423	83.0994		0.05
A2	3	10.1156E+010.0000E+00	10.1156E+010.0000E+00	0.1156E+01	0.217	1	0.01628	0.98372	0.98372	659.04	0.00057481	0.999425	159.89		0.05
A2	4	10.1867E+010.0000E+00	10.1867E+010.0000E+00	0.1867E+01	0.217	1	0.015808	0.984192	0.98419	659.04	0.00057409	0.999426	258.479		0.05
A2	5	10.2774E+010.0000E+00	10.2774E+010.0000E+00	0.2774E+01	0.217	1	0.015408	0.984592	0.98459	659.04	0.00057361	0.999426	384.362		0.05
A2	6	10.3922E+010.0000E+00	10.3922E+010.0000E+00	0.3922E+01	0.217	1	0.015221	0.984779	0.98478	659.04	0.00057345	0.999427	543.636		0.05
A2	7	10.5367E+010.0000E+00	10.5367E+010.0000E+00	0.5367E+01	0.217	1	0.015176	0.984824	0.98482	659.04	0.00057347	0.999427	743.994		0.05
A2	8	10.7177E+010.0000E+00	10.7177E+010.0000E+00	0.7177E+01	0.217	1	0.01486	0.98514	0.98514	659.04	0.00057343	0.999427	995.546		0.05
A2	9	10.9433E+010.0000E+00	10.9433E+010.0000E+00	0.9433E+01	0.217	1	0.014773	0.985227	0.98523	659.04	0.00057354	0.999426	1308.72		0.05
A2	10	10.1224E+020.0000E+00	10.1224E+020.0000E+00	0.1224E+02	0.217	1	0.014925	0.985075	0.98508	659.04	0.0005741	0.999426	1697.64		0.05
A2	11	10.1571E+020.0000E+00	10.1571E+020.0000E+00	0.1571E+02	0.217	1	0.014799	0.985201	0.9852	659.04	0.00057534	0.999425	2179.45		0.05
A2	12	10.2000E+020.0000E+00	10.2000E+020.0000E+00	0.2000E+02	0.217	1	0.014765	0.985235	0.98523	659.04	0.00057716	0.999423	2774.78		0.05
A2	13	10.2528E+020.0000E+00	10.2528E+020.0000E+00	0.2528E+02	0.217	1	0.014612	0.985388	0.98539	659.04	0.00057941	0.999421	3508.43		0.05
A2	14	10.3178E+020.0000E+00	10.3178E+020.0000E+00	0.3178E+02	0.217	1	0.014569	0.985431	0.98543	659.04	0.00058138	0.999419	4410.88		0.05
A2	15	10.3976E+020.0000E+00	10.3976E+020.0000E+00	0.3976E+02	0.217	1	0.01461	0.98539	0.98539	659.04	0.0005834	0.999417	5517.99		0.05
A2	16	10.4955E+020.0000E+00	10.4955E+020.0000E+00	0.4955E+02	0.217	1	0.014671	0.985329	0.98533	659.04	0.00058573	0.999414	6875.81		0.05
A2	17	10.6152E+020.0000E+00	10.6152E+020.0000E+00	0.6152E+02	0.217	1	0.014507	0.985493	0.98549	659.04	0.00058839	0.999412	8539.61		0.05
A2	18	10.7616E+020.0000E+00	10.7616E+020.0000E+00	0.7616E+02	0.217	1	0.014574	0.985426	0.98543	659.04	0.00059098	0.999409	10570.4		0.05
A2	19	10.9404E+020.0000E+00	10.9404E+020.0000E+00	0.9404E+02	0.217	1	0.014593	0.985407	0.98541	659.04	0.00059309	0.999407	13051.5		0.05
A2	20	10.1159E+030.0000E+00	10.1159E+030.0000E+00	0.1159E+03	0.217	1	0.014587	0.985413	0.98541	659.04	0.00059474	0.999405	16085.4		0.05
A2	21	10.1424E+030.0000E+00	10.1424E+030.0000E+00	0.1424E+03	0.217	1	0.014474	0.985526	0.98553	659.04	0.00059615	0.999404	19767.9		0.05
A2	22	10.1748E+030.0000E+00	10.1748E+030.0000E+00	0.1748E+03	0.217	1	0.014551	0.985449	0.98545	659.04	0.00059768	0.999402	24261.7		0.05
A2	23	10.2142E+030.0000E+00	10.2142E+030.0000E+00	0.2142E+03	0.217	1	0.014583	0.985417	0.98542	659.04	0.00059951	0.9994	29728.4		0.05
A2	24	10.2622E+030.0000E+00	10.2622E+030.0000E+00	0.2622E+03	0.217	1	0.014542	0.985458	0.98546	659.04	0.00060184	0.999398	36393.2		0.05
A2	25	10.3204E+030.0000E+00	10.3204E+030.0000E+00	0.3204E+03	0.217	1	0.014449	0.985551	0.98555	659.04	0.00060498	0.999395	44479.4		0.05
A2	26	10.3912E+030.0000E+00	10.3912E+030.0000E+00	0.3912E+03	0.217	1	0.014232	0.985768	0.98577	659.04	0.00060942	0.999391	54332		0.05
A2	27	10.4772E+030.0000E+00	10.4772E+030.0000E+00	0.4772E+03	0.217	1	0.014636	0.985364	0.98536	659.04	0.00061534	0.999385	66221.1		0.05
A2	28	10.5816E+030.0000E+00	10.5816E+030.0000E+00	0.5816E+03	0.217	1	0.014448	0.985552	0.98555	659.04	0.00062268	0.999377	80739		0.05
A2	29	10.7082E+030.0000E+00	10.7082E+030.0000E+00	0.7082E+03	0.217	1	0.014488	0.985512	0.98551	659.04	0.00063255	0.999367	98305		0.05
A2	30	10.8619E+030.0000E+00	10.8619E+030.0000E+00	0.8619E+03	0.217	1	0.014588	0.985412	0.98541	659.04	0.00064099	0.999359	119615		0.05
A2	31	10.1048E+040.0000E+00	10.1048E+040.0000E+00	0.1048E+04	0.217	1	0.014506	0.985494	0.98549	659.04	0.00064704	0.999353	145465		0.05
A2	32	10.1274E+040.0000E+00	10.1274E+040.0000E+00	0.1274E+04	0.217	1	0.014423	0.985577	0.98558	659.04	0.00065137	0.999349	176864		0.05
A2	33	10.1548E+040.0000E+00	10.1548E+040.0000E+00	0.1548E+04	0.217	1	0.014457	0.985543	0.98554	659.04	0.00065469	0.999345	214886		0.05
A2	34	10.1880E+040.0000E+00	10.1880E+040.0000E+00	0.1880E+04	0.217	1	0.014555	0.985445	0.98545	659.04	0.00065755	0.999342	260922		0.05
A2	35	10.2282E+040.0000E+00	10.2282E+040.0000E+00	0.2282E+04	0.217	1	0.014441	0.985559	0.98556	659.04	0.00066031	0.99934	316786		0.05
A2	36	10.2768E+040.0000E+00	10.2768E+040.0000E+00	0.2768E+04	0.217	1	0.014265	0.985735	0.98574	659.04	0.00066333	0.999337	384390		0.05
A2	37	10.3358E+040.0000E+00	10.3358E+040.0000E+00	0.3358E+04	0.217	1	0.014571	0.985429	0.98543	659.04	0.00066715	0.999333	466030		0.05
A2	38	10.4072E+040.0000E+00	10.4072E+040.0000E+00	0.4072E+04	0.217	1	0.014461	0.985539	0.98554	659.04	0.00067223	0.999328	565243		0.05
A2	39	10.4937E+040.0000E+00	10.4937E+040.0000E+00	0.4937E+04	0.217	1	0.014356	0.985644	0.98564	659.04	0.00067995	0.99932	685453		0.05
A2	40	10.5983E+040.0000E+00	10.5983E+040.0000E+00	0.5983E+04	0.217	1	0.014492	0.985508	0.98551	659.04	0.00069185	0.999308	830445		0.05
A2	41	10.7250E+040.0000E+00	10.7250E+040.0000E+00	0.7250E+04	0.217	1	0.014309	0.985691	0.98569	659.04	0.00071049	0.99929	1.00666e+06		0.05
A2	42	10.8784E+040.0000E+00	10.8784E+040.0000E+00	0.8784E+04	0.217	1	0.014413	0.985587	0.98559	659.04	0.00072649	0.999274	1.21938e+06		0.05
A2	43	10.1064E+050.0000E+00	10.1064E+050.0000E+00	0.1064E+05	0.217	1	0.014219	0.985781	0.98578	659.04	0.00073735	0.999263	1.47759e+06		0.05
A2	44	10.1289E+050.0000E+00	10.1289E+050.0000E+00	0.1289E+05	0.217	1	0.01397	0.98603	0.98603	659.04	0.00074526	0.999255	1.79094e+06		0.05
A2	45	10.1560E+050.0000E+00	10.1560E+050.0000E+00	0.1560E+05	0.217	1	0.014478	0.985522	0.98552	659.04	0.00075877	0.999241	2.1652e+06		0.05
A2	46	10.1889E+050.0000E+00	10.1889E+050.0000E+00	0.1889E+05	0.217	1	0.0072191	0.992781	0.9313	659.04	0.0036799	0.99632	2.48854e+06		0.05
A2	47	10.2287E+050.0000E+00	10.2287E+050.0000E+00	0.2287E+05	0.217	1	0	1	0.63914	659.04	0.0042901	0.99571	2.08145e+06		0.05
A2	48	10.2768E+050.0000E+00	10.2768E+050.0000E+00	0.2768E+05	0.217	1	0	1	0.57558	659.04	0.0043188	0.995681	2.26863e+06		0.05
A2	49	10.3350E+050.0000E+00	10.3350E+050.0000E+00	0.3350E+05	0.217	1	0	1	0.5564	659.04	0.004319	0.995681	2.65414e+06		0.05
A2	50	10.4055E+050.0000E+00	10.4055E+050.0000E+00	0.4055E+05	0.217	1	0	1	0.55096	659.04	0.0043189	0.995681	3.18129e+06		0.05
A2	51	10.4907E+050.0000E+00	10.4907E+050.0000E+00	0.4907E+05	0.217	1	0	1	0.54957	659.04	0.0043189	0.995681	3.84e+06		0.05
A2	52	10.5937E+050.0000E+00	10.5937E+050.0000E+00	0.5937E+05	0.217	1	0	1	0.54912	659.04	0.0043188	0.995681	4.64222e+06		0.05
A2	53	10.7183E+050.0000E+00	10.7183E+050.0000E+00	0.7183E+05	0.217	1	0	1	0.54888	659.04	0.0043188	0.995681	5.61403e+06		0.05
A2	54	10.8691E+050.0000E+00	10.8691E+050.0000E+00	0.8691E+05	0.217	1	0	1	0.54871	659.04	0.0043187	0.995681	6.79054e+06		0.05
A2	55	10.1051E+060.0000E+00	10.1051E+060.0000E+00	0.1051E+06	0.217	1	0	1	0.54859	659.03	0.0043187	0.995681	8.20986e+06		0.05
A2	56	10.1272E+060.0000E+00	10.1272E+060.0000E+00	0.1272E+06	0.217	1	0	1	0.54849	659.03	0.0043187	0.995681	9.93439e+06		0.05
A2	57	10.1539E+060.0000E+00	10.1539E+060.0000E+00	0.1539E+06	0.217	1	0	1	0.54842	659.03	0.0043186	0.995681	1.20181e+07		0.05
A2	58	10.1861E+060.0000E+00	10.1861E+060.0000E+00	0.1861E+06	0.217	1	0	1	0.54837	659.03	0.0043186	0.995681	1.45313e+07		0.05
A2	59	10.2251E+060.0000E+00	10.2251E+060.0000E+00	0.2251E+06	0.217	1	0	1	0.54833	659.03	0.0043186	0.995681	1.75753e+07		0.05
A2	60	10.2723E+060.0000E+00	10.2723E+060.0000E+00	0.2723E+06	0.217	1	0	1	0.54831	659.02	0.0043185	0.995681	2.12595e+07		0.05
A2	61	10.3293E+060.0000E+00	10.3293E+060.0000E+00	0.3293E+06	0.217	1	0	1	0.54829	659.02	0.0043185	0.995681	2.57087e+07		0.05
A2	62	10.3983E+060.0000E+00	10.3983E+060.0000E+00	0.3983E+06	0.217	1	0	1	0.54826	659.02	0.0043185	0.995681	3.10939e+07		0.05
A2	63	10.4817E+060.0000E+00	10.4817E+060.0000E+00	0.4817E+06	0.217	1	0	1	0.54824	659.02	0.0043184	0.995682	3.76033e+07		0.05
A2	64	10.5826E+060.0000E+00	10.5826E+060.0000E+00	0.5826E+06	0.217	1	0	1	0.5482	659.01	0.0043184	0.995682	4.54759e+07		0.05
A2	65	10.7046E+060.0000E+00	10.7046E+060.0000E+00	0.7046E+06	0.217	1	0	1	0.54814	659.01	0.0043184	0.995682	5.49929e+07		0.05
A2	66	10.8521E+060.0000E+00	10.8521E+060.0000E+00	0.8521E+06	0.217	1	0	1	0.54805	659	0.0043183	0.995682	6.64931e+07		0.05
A2	67	10.1030E+070.0000E+00	10.1030E+070.0000E+00	0.1030E+07	0.217	1	0	1	0.54791	658.99	0.0043183	0.995682	8.03536e+07		0.05
A2	68	10.1246E+070.0000E+00	10.1246E+070.0000E+00	0.1246E+07	0.217	1	0	1	0.54772	658.98	0.0043183	0.995682	9.71693e+07		0.05
A2	69	10.1507E+070.0000E+00	10.1507E+070.0000E+00	0.1507E+07	0.217	1	0	1	0.54746	658.97	0.0043182	0.995682	1.17466e+08		0.05
A2	70	10.1822E+070.0000E+00	10.1822E+070.0000E+00	0.1822E+07	0.217	1	0	1	0.54711	658.96	0.0043182	0.995682	1.41926e+08		0.05
A2	71	10.2204E+070.0000E+00	10.2204E+070.0000E+00	0.2204E+07	0.217	1	0	1	0.54664	658.94	0.0043181	0.995682	1.7153e+08		0.05
A2	72	10.2665E+070.0000E+00	10.2665E+070.0000E+00	0.2665E+07	0.217	1	0	1	0.54597	658.92	0.004318	0.995682	2.07147e+08		0.05
A2	73	10.3222E+070.0000E+00	10.3222E+070.0000E+00	0.3222E+07	0.217	1	0	1	0.54475	658.9	0.0043179	0.995682	2.49875e+08		0.05
A2	74	10.3896E+070.0000E+00	10.3896E+070.0000E+00	0.3896E+07	0.217	1	0	1	0.54249	658.88	0.0043179	0.995682	3.00883e+08		0.05
A2	75	10.4711E+070.0000E+00	10.4711E+070.0000E+00	0.4711E+07	0.217	1	0	1	0.53886	658.85	0.0043177	0.995682	3.61373e+08		0.05
A2	76	10.5697E+070.0000E+00	10.5697E+070.0000E+00	0.5697E+07	0.217	1	0	1	0.53277	658.82	0.0043176	0.995682	4.32049e+08		0.05
A2	77	10.6889E+070.0000E+00	10.6889E+070.0000E+00	0.6889E+07	0.217	1	0	1	0.52265	658.77	0.0043174	0.995683	5.12486e+08		0.05
A2	78	10.8330E+070.0000E+00	10.8330E+070.0000E+00	0.8330E+07	0.217	1	0	1	0.50506	658.72	0.0043172	0.995683	5.98783e+08		0.05
A2	79	10.1007E+080.0000E+00	10.1007E+080.0000E+00	0.1007E+08	0.217	1	0	1	0.46526	658.66	0.004317	0.995683	6.66757e+08		0.05
A2	80	10.1218E+080.0000E+00	10.1218E+080.0000E+00	0.1218E+08	0.217	1	0	1	0.38175	658.59	0.0043167	0.995683	6.61641e+08		0.05
A2	81	10.1473E+080.0000E+00	10.1473E+080.0000E+00	0.1473E+08	0.217	1	0	1	0.26175	658.51	0.0043163	0.995684	5.48571e+08		0.05
A2	82	10.1781E+080.0000E+00	10.1781E+080.0000E+00	0.1781E+08	0.217	1	0	1	0.1076	658.4	0.0043159	0.995684	2.72613e+08		0.05
A2	83	10.2153E+080.0000E+00	10.2153E+080.0000E+00	0.2153E+08	0.217	1	0	1	0	0	1	0	0		0.05
A2	84	10.2603E+080.0000E+00	10.2603E+080.0000E+00	0.2603E+08	0.217	1	0	1	0	0	1	0	0		0.05
A2	85	10.3148E+080.0000E+00	10.3148E+080.0000E+00	0.3148E+08	0.217	1	0	1	0	0	1	0	0		0.05
A2	86	10.3806E+080.0000E+00	10.3806E+080.0000E+00	0.3806E+08	0.217	1	0	1	0	0	1	0	0		0.05
A2	87	10.4602E+080.0000E+00	10.4602E+080.0000E+00	0.4602E+08	0.217	1	0	1	0	0	1	0	0		0.05
A2	88	10.5565E+080.0000E+00	10.5565E+080.0000E+00	0.5565E+08	0.217	1	0	1	0	0	1	0	0		0.05
A2	89	10.6728E+080.0000E+00	10.6728E+080.0000E+00	0.6728E+08	0.217	1	0	1	0	0	1	0	0		0.05
A2	90	10.8136E+080.0000E+00	10.8136E+080.0000E+00	0.8136E+08	0.217	1	0	1	0	0	1	0	0		0.05
A2	91	10.9837E+080.0000E+00	10.9837E+080.0000E+00	0.9837E+08	0.217	1	0	1	0	0	1	0	0		0.05
A2	92	10.1189E+090.0000E+00	10.1189E+090.0000E+00	0.1189E+09	0.217	1	0	1	0	0	1	0	0		0.05
A2	93	10.1438E+090.0000E+00	10.1438E+090.0000E+00	0.1438E+09	0.217	1	0	1	0	0	1	0	0		0.05
A2	94	10.1739E+090.0000E+00	10.1739E+090.0000E+00	0.1739E+09	0.217	1	0	1	0	0	1	0	0		0.05
A2	95	10.2103E+090.0000E+00	10.2103E+090.0000E+00	0.2103E+09	0.217	1	0	1	0	0	1	0	0		0.05
A2	96	10.2542E+090.0000E+00	10.2542E+090.0000E+00	0.2542E+09	0.217	1	0	1	0	0	1	0	0		0.05
A2	97	10.3074E+090.0000E+00	10.3074E+090.0000E+00	0.3074E+09	0.217	1	0	1	0	0	1	0	0		0.05
A2	98	10.3717E+090.0000E+00	10.3717E+090.0000E+00	0.3717E+09	0.217	1	0	1	0	0	1	0	0		0.05
A2	99	10.4494E+090.0000E+00	10.4494E+090.0000E+00	0.4494E+09	0.217	1	0	1	0	0	1	0	0		0.05
A21	0	10.5434E+090.0000E+00	10.5434E+090.0000E+00	0.5434E+09	0.217	1	0	1	0	0	1	0	0		0.05
A3	1	10.1767E+000.0000E+00	10.1767E+000.0000E+00	0.1767E+00	0.217	1	0.025933	0.974067	0.97407	656.74	0.00195	0.99805	23.8463		0.05
A3	2	10.6023E+000.0000E+00	10.6023E+000.0000E+00	0.6023E+00	0.217	1	0.017529	0.982471	0.98247	656.74	0.001934	0.998066	82.6922		0.05
A3	3	10.1156E+010.0000E+00	10.1156E+010.0000E+00	0.1156E+01	0.217	1	0.016227	0.983773	0.98377	656.74	0.0019307	0.998069	159.133		0.05
A3	4	10.1867E+010.0000E+00	10.1867E+010.0000E+00	0.1867E+01	0.217	1	0.015857	0.984143	0.98414	656.74	0.0019297	0.99807	257.202		0.05
A3	5	10.2774E+010.0000E+00	10.2774E+010.0000E+00	0.2774E+01	0.217	1	0.015368	0.984632	0.98463	656.74	0.0019289	0.998071	382.532		0.05
A3	6	10.3922E+010.0000E+00	10.3922E+010.0000E+00	0.3922E+01	0.217	1	0.015248	0.984752	0.98475	656.74	0.0019287	0.998071	540.973		0.05
A3	7	10.5367E+010.0000E+00	10.5367E+010.0000E+00	0.5367E+01	0.217	1	0.015212	0.984788	0.98479	656.74	0.0019288	0.998071	740.343		0.05
A3	8	10.7177E+010.0000E+00	10.7177E+010.0000E+00	0.7177E+01	0.217	1	0.014883	0.985117	0.98512	656.74	0.0019288	0.998071	990.683		0.05
A3	9	10.9433E+010.0000E+00	10.9433E+010.0000E+00	0.9433E+01	0.217	1	0.014809	0.985191	0.98519	656.74	0.001929	0.998071	1302.28		0.05
A3	10	10.1224E+020.0000E+00	10.1224E+020.0000E+00	0.1224E+02	0.217	1	0.014878	0.985122	0.98512	656.74	0.0019305	0.99807	1689.56		0.05
A3	11	10.1571E+020.0000E+00	10.1571E+020.0000E+00	0.1571E+02	0.217	1	0.014805	0.985195	0.98519	656.74	0.0019345	0.998066	2168.86		0.05
A3	12	10.2000E+020.0000E+00	10.2000E+020.0000E+00	0.2000E+02	0.217	1	0.014794	0.985206	0.98521	656.74	0.0019399	0.99806	2761.19		0.05
A3	13	10.2528E+020.0000E+00	10.2528E+020.0000E+00	0.2528E+02	0.217	1	0.014593	0.985407	0.98541	656.74	0.0019463	0.998054	3491.54		0.05
A3	14	10.3178E+020.0000E+00	10.3178E+020.0000E+00	0.3178E+02	0.217	1	0.014447	0.985553	0.98555	656.74	0.0019505	0.99805	4390.54		0.05
A3	15	10.3976E+020.0000E+00	10.3976E+020.0000E+00	0.3976E+02	0.217	1	0.014707	0.985293	0.98529	656.74	0.0019541	0.998046	5490.09		0.05
A3	16	10.4955E+020.0000E+00	10.4955E+020.0000E+00	0.4955E+02	0.217	1	0.014684	0.985316	0.98532	656.74	0.0019578	0.998042	6842.24		0.05
A3	17	10.6152E+020.0000E+00	10.6152E+020.0000E+00	0.6152E+02	0.217	1	0.014641	0.985359	0.98536	656.74	0.0019621	0.998038	8495.83		0.05
A3	18	10.7616E+020.0000E+00	10.7616E+020.0000E+00	0.7616E+02	0.217	1	0.014527	0.985473	0.98547	656.74	0.001966	0.998034	10519.9		0.05
A3	19	10.9404E+020.0000E+00	10.9404E+020.0000E+00	0.9404E+02	0.217	1	0.014555	0.985445	0.98544	656.74	0.0019692	0.998031	12988.9		0.05
A3	20	10.1159E+030.0000E+00	10.1159E+030.0000E+00	0.1159E+03	0.217	1	0.014604	0.985396	0.9854	656.74	0.0019718	0.998028	16006.7		0.05
A3	21	10.1424E+030.0000E+00	10.1424E+030.0000E+00	0.1424E+03	0.217	1	0.014525	0.985475	0.98547	656.74	0.0019742	0.998026	19669.5		0.05
A3	22	10.1748E+030.0000E+00	10.1748E+030.0000E+00	0.1748E+03	0.217	1	0.014502	0.985498	0.9855	656.74	0.0019771	0.998023	24146.1		0.05
A3	23	10.2142E+030.0000E+00	10.2142E+030.0000E+00	0.2142E+03	0.217	1	0.014564	0.985436	0.98544	656.74	0.0019809	0.998019	29584.9		0.05
A3	24	10.2622E+030.0000E+00	10.2622E+030.0000E+00	0.2622E+03	0.217	1	0.014586	0.985414	0.98541	656.74	0.0019864	0.998014	36212.5		0.05
A3	25	10.3204E+030.0000E+00	10.3204E+030.0000E+00	0.3204E+03	0.217	1	0.014416	0.985584	0.98558	656.74	0.0019945	0.998005	44265.4		0.05
A3	26	10.3912E+030.0000E+00	10.3912E+030.0000E+00	0.3912E+03	0.217	1	0.014439	0.985561	0.98556	656.74	0.0020065	0.997993	54043.9		0.05
A3	27	10.4772E+030.0000E+00	10.4772E+030.0000E+00	0.4772E+03	0.217	1	0.014588	0.985412	0.98541	656.74	0.0020217	0.997978	65903.7		0.05
A3	28	10.5816E+030.0000E+00	10.5816E+030.0000E+00	0.5816E+03	0.217	1	0.014395	0.985605	0.98561	656.74	0.0020395	0.997961	80352.4		0.05
A3	29	10.7082E+030.0000E+00	10.7082E+030.0000E+00	0.7082E+03	0.217	1	0.014522	0.985478	0.98548	656.74	0.0020629	0.997937	97815.4		0.05
A3	30	10.8619E+030.0000E+00	10.8619E+030.0000E+00	0.8619E+03	0.217	1	0.014556	0.985444	0.98544	656.74	0.0020797	0.99792	119033		0.05
A3	31	10.1048E+040.0000E+00	10.1048E+040.0000E+00	0.1048E+04	0.217	1	0.014512	0.985488	0.98549	656.74	0.0020896	0.99791	144747		0.05
A3	32	10.1274E+040.0000E+00	10.1274E+040.0000E+00	0.1274E+04	0.217	1	0.014374	0.985626	0.98563	656.74	0.0020957	0.997904	176010		0.05
A3	33	10.1548E+040.0000E+00	10.1548E+040.0000E+00	0.1548E+04	0.217	1	0.014513	0.985487	0.98549	656.74	0.0021001	0.9979	213803		0.05
A3	34	10.1880E+040.0000E+00	10.1880E+040.0000E+00	0.1880E+04	0.217	1	0.014545	0.985455	0.98545	656.74	0.0021039	0.997896	259638		0.05
A3	35	10.2282E+040.0000E+00	10.2282E+040.0000E+00	0.2282E+04	0.217	1	0.014516	0.985484	0.98548	656.74	0.0021078	0.997892	315174		0.05
A3	36	10.2768E+040.0000E+00	10.2768E+040.0000E+00	0.2768E+04	0.217	1	0.014275	0.985725	0.98572	656.74	0.0021123	0.997888	382481		0.05
A3	37	10.3358E+040.0000E+00	10.3358E+040.0000E+00	0.3358E+04	0.217	1	0.014619	0.985381	0.98538	656.74	0.0021182	0.997882	463683		0.05
A3	38	10.4072E+040.0000E+00	10.4072E+040.0000E+00	0.4072E+04	0.217	1	0.014496	0.985504	0.9855	656.74	0.0021265	0.997873	562408		0.05
A3	39	10.4937E+040.0000E+00	10.4937E+040.0000E+00	0.4937E+04	0.217	1	0.014349	0.985651	0.98565	656.74	0.0021398	0.99786	682075		0.05
A3	40	10.5983E+040.0000E+00	10.5983E+040.0000E+00	0.5983E+04	0.217	1	0.014601	0.985399	0.9854	656.74	0.0021626	0.997837	826146		0.05
A3	41	10.7250E+040.0000E+00	10.7250E+040.0000E+00	0.7250E+04	0.217	1	0.014366	0.985634	0.98563	656.74	0.0022018	0.997798	1.00153e+06		0.05
A3	42	10.8784E+040.0000E+00	10.8784E+040.0000E+00	0.8784E+04	0.217	1	0.014515	0.985485	0.98548	656.74	0.0022343	0.997766	1.21303e+06		0.05
A3	43	10.1064E+050.0000E+00	10.1064E+050.0000E+00	0.1064E+05	0.217	1	0.014404	0.985596	0.9856	656.74	0.0022547	0.997745	1.46965e+06		0.05
A3	44	10.1289E+050.0000E+00	10.1289E+050.0000E+00	0.1289E+05	0.217	1	0.014049	0.985951	0.98595	656.74	0.002283	0.997717	1.78166e+06		0.05
A3	45	10.1560E+050.0000E+00	10.1560E+050.0000E+00	0.1560E+05	0.217	1	0.014664	0.985336	0.98534	656.74	0.0024816	0.997518	2.15312e+06		0.05
A3	46	10.1889E+050.0000E+00	10.1889E+050.0000E+00	0.1889E+05	0.217	1	0.0017223	0.998278	0.89082	656.74	0.0037251	0.996275	2.38509e+06		0.05
A3	47	10.2287E+050.0000E+00	10.2287E+050.0000E+00	0.2287E+05	0.217	1	0	1	0.62454	656.74	0.004358	0.995642	2.02667e+06		0.05
A3	48	10.2768E+050.0000E+00	10.2768E+050.0000E+00	0.2768E+05	0.217	1	0	1	0.56442	656.74	0.0043725	0.995627	2.21676e+06		0.05
A3	49	10.3350E+050.0000E+00	10.3350E+050.0000E+00	0.3350E+05	0.217	1	0	1	0.5444	656.74	0.0043726	0.995627	2.58769e+06		0.05
A3	50	10.4055E+050.0000E+00	10.4055E+050.0000E+00	0.4055E+05	0.217	1	0	1	0.53779	656.74	0.0043726	0.995627	3.09424e+06		0.05
A3	51	10.4907E+050.0000E+00	10.4907E+050.0000E+00	0.4907E+05	0.217	1	0	1	0.53582	656.73	0.0043725	0.995627	3.7306e+06		0.05
A3	52	10.5937E+050.0000E+00	10.5937E+050.0000E+00	0.5937E+05	0.217	1	0	1	0.53515	656.73	0.0043725	0.995627	4.50802e+06		0.05
A3	53	10.7183E+050.0000E+00	10.7183E+050.0000E+00	0.7183E+05	0.217	1	0	1	0.53482	656.73	0.0043724	0.995628	5.45076e+06		0.05
A3	54	10.8691E+050.0000E+00	10.8691E+050.0000E+00	0.8691E+05	0.217	1	0	1	0.53459	656.73	0.0043724	0.995628	6.59226e+06		0.05
A3	55	10.1051E+060.0000E+00	10.1051E+060.0000E+00	0.1051E+06	0.217	1	0	1	0.53441	656.73	0.0043724	0.995628	7.96931e+06		0.05
A3	56	10.1272E+060.0000E+00	10.1272E+060.0000E+00	0.1272E+06	0.217	1	0	1	0.53426	656.73	0.0043723	0.995628	9.64236e+06		0.05
A3	57	10.1539E+060.0000E+00	10.1539E+060.0000E+00	0.1539E+06	0.217	1	0	1	0.53414	656.73	0.0043723	0.995628	1.16637e+07		0.05
A3	58	10.1861E+060.0000E+00	10.1861E+060.0000E+00	0.1861E+06	0.217	1	0	1	0.53403	656.72	0.0043722	0.995628	1.4101e+07		0.05
A3	59	10.2251E+060.0000E+00	10.2251E+060.0000E+00	0.2251E+06	0.217	1	0	1	0.53393	656.72	0.0043722	0.995628	1.70528e+07		0.05
A3	60	10.2723E+060.0000E+00	10.2723E+060.0000E+00	0.2723E+06	0.217	1	0	1	0.53382	656.72	0.0043722	0.995628	2.06243e+07		0.05
A3	61	10.3293E+060.0000E+00	10.3293E+060.0000E+00	0.3293E+06	0.217	1	0	1	0.53368	656.72	0.0043721	0.995628	2.4935e+07		0.05
A3	62	10.3983E+060.0000E+00	10.3983E+060.0000E+00	0.3983E+06	0.217	1	0	1	0.53344	656.71	0.0043721	0.995628	3.01458e+07		0.05
A3	63	10.4817E+060.0000E+00	10.4817E+060.0000E+00	0.4817E+06	0.217	1	0	1	0.53306	656.71	0.0043721	0.995628	3.6432e+07		0.05
A3	64	10.5826E+060.0000E+00	10.5826E+060.0000E+00	0.5826E+06	0.217	1	0	1	0.53247	656.71	0.004372	0.995628	4.40145e+07		0.05
A3	65	10.7046E+060.0000E+00	10.7046E+060.0000E+00	0.7046E+06	0.217	1	0	1	0.53158	656.7	0.004372	0.995628	5.31417e+07		0.05
A3	66	10.8521E+060.0000E+00	10.8521E+060.0000E+00	0.8521E+06	0.217	1	0	1	0.53033	656.7	0.004372	0.995628	6.41151e+07		0.05
A3	67	10.1030E+070.0000E+00	10.1030E+070.0000E+00	0.1030E+07	0.217	1	0	1	0.52867	656.69	0.0043719	0.995628	7.72572e+07		0.05
A3	68	10.1246E+070.0000E+00	10.1246E+070.0000E+00	0.1246E+07	0.217	1	0	1	0.5264	656.68	0.0043719	0.995628	9.3056e+07		0.05
A3	69	10.1507E+070.0000E+00	10.1507E+070.0000E+00	0.1507E+07	0.217	1	0	1	0.52329	656.67	0.0043719	0.995628	1.11882e+08		0.05
A3	70	10.1822E+070.0000E+00	10.1822E+070.0000E+00	0.1822E+07	0.217	1	0	1	0.51888	656.65	0.0043718	0.995628	1.34124e+08		0.05
A3	71	10.2204E+070.0000E+00	10.2204E+070.0000E+00	0.2204E+07	0.217	1	0	1	0.51287	656.64	0.0043717	0.995628	1.60363e+08		0.05
A3	72	10.2665E+070.0000E+00	10.2665E+070.0000E+00	0.2665E+07	0.217	1	0	1	0.50389	656.62	0.0043717	0.995628	1.90504e+08		0.05
A3	73	10.3222E+070.0000E+00	10.3222E+070.0000E+00	0.3222E+07	0.217	1	0	1	0.46738	656.6	0.0043716	0.995628	2.13626e+08		0.05
A3	74	10.3896E+070.0000E+00	10.3896E+070.0000E+00	0.3896E+07	0.217	1	0	1	0.41437	656.57	0.0043715	0.995629	2.29005e+08		0.05
A3	75	10.4711E+070.0000E+00	10.4711E+070.0000E+00	0.4711E+07	0.217	1	0	1	0.35031	656.54	0.0043713	0.995629	2.34091e+08		0.05
A3	76	10.5697E+070.0000E+00	10.5697E+070.0000E+00	0.5697E+07	0.217	1	0	1	0.2641	656.51	0.0043712	0.995629	2.13409e+08		0.05
A3	77	10.6889E+070.0000E+00	10.6889E+070.0000E+00	0.6889E+07	0.217	1	0	1	0.15866	656.47	0.0043711	0.995629	1.55023e+08		0.05
A3	78	10.8330E+070.0000E+00	10.8330E+070.0000E+00	0.8330E+07	0.217	1	0	1	0.085483	656.47	0.0043711	0.995629	1.00994e+08		0.05
A3	79	10.1007E+080.0000E+00	10.1007E+080.0000E+00	0.1007E+08	0.217	1	0	1	0.064158	656.53	0.0043713	0.995629	9.16415e+07		0.05
A3	80	10.1218E+080.0000E+00	10.1218E+080.0000E+00	0.1218E+08	0.217	1	0	1	0.050784	656.6	0.0043715	0.995629	8.7747e+07		0.05
A3	81	10.1473E+080.0000E+00	10.1473E+080.0000E+00	0.1473E+08	0.217	1	0	1	0	0	1	0	0		0.05
A3	82	10.1781E+080.0000E+00	10.1781E+080.0000E+00	0.1781E+08	0.217	1	0	1	0	0	1	0	0		0.05
A3	83	10.2153E+080.0000E+00	10.2153E+080.0000E+00	0.2153E+08	0.217	1	0	1	0	0	1	0	0		0.05
A3	84	10.2603E+080.0000E+00	10.2603E+080.0000E+00	0.2603E+08	0.217	1	0	1	0	0	1	0	0		0.05
A3	85	10.3148E+080.0000E+00	10.3148E+080.0000E+00	0.3148E+08	0.217	1	0	1	0	0	1	0	0		0.05
A3	86	10.3806E+080.0000E+00	10.3806E+080.0000E+00	0.3806E+08	0.217	1	0	1	0	0	1	0	0		0.05
A3	87	10.4602E+080.0000E+00	10.4602E+080.0000E+00	0.4602E+08	0.217	1	0	1	0	0	1	0	0		0.05
A3	88	10.5565E+080.0000E+00	10.5565E+080.0000E+00	0.5565E+08	0.217	1	0	1	0	0	1	0	0		0.05
A3	89	10.6728E+080.0000E+00	10.6728E+080.0000E+00	0.6728E+08	0.217	1	0	1	0	0	1	0	0		0.05
A3	90	10.8136E+080.0000E+00	10.8136E+080.0000E+00	0.8136E+08	0.217	1	0	1	0	0	1	0	0		0.05
A3	91	10.9837E+080.0000E+00	10.9837E+080.0000E+00	0.9837E+08	0.217	1	0	1	0	0	1	0	0		0.05
A3	92	10.1189E+090.0000E+00	10.1189E+090.0000E+00	0.1189E+09	0.217	1	0	1	0	0	1	0	0		0.05
A3	93	10.1438E+090.0000E+00	10.1438E+090.0000E+00	0.1438E+09	0.217	1	0	1	0	0	1	0	0		0.05
A3	94	10.1739E+090.0000E+00	10.1739E+090.0000E+00	0.1739E+09	0.217	1	0	1	0	0	1	0	0		0.05
A3	95	10.2103E+090.0000E+00	10.2103E+090.0000E+00	0.2103E+09	0.217	1	0	1	0	0	1	0	0		0.05
A3	96	10.2542E+090.0000E+00	10.2542E+090.0000E+00	0.2542E+09	0.217	1	0	1	0	0	1	0	0		0.05
A3	97	10.3074E+090.0000E+00	10.3074E+090.0000E+00	0.3074E+09	0.217	1	0	1	0	0	1	0	0		0.05
A3	98	10.3717E+090.0000E+00	10.3717E+090.0000E+00	0.3717E+09	0.217	1	0	1	0	0	1	0	0		0.05
A3	99	10.4494E+090.0000E+00	10.4494E+090.0000E+00	0.4494E+09	0.217	1	0	1	0	0	1	0	0		0.05
A31	0	10.5434E+090.0000E+00	10.5434E+090.0000E+00	0.5434E+09	0.217	1	0	1	0	0	1	0	0		0.05
A4	1	10.1767E+000.0000E+00	10.1767E+000.0000E+00	0.1767E+00	0.217	1	0.02613	0.97387	0.87975	654.45	0.0037707	0.996229	21.4187		0.05
A4	2	10.6023E+000.0000E+00	10.6023E+000.0000E+00	0.6023E+00	0.217	1	0.017692	0.982308	0.88756	654.45	0.0037707	0.996229	74.294		0.05
A4	3	10.1156E+010.0000E+00	10.1156E+010.0000E+00	0.1156E+01	0.217	1	0.016394	0.983606	0.88848	654.45	0.0037707	0.996229	142.93		0.05
A4	4	10.1867E+010.0000E+00	10.1867E+010.0000E+00	0.1867E+01	0.217	1	0.015965	0.984035	0.88835	654.45	0.0037707	0.996229	230.906		0.05
A4	5	10.2774E+010.0000E+00	10.2774E+010.0000E+00	0.2774E+01	0.217	1	0.015504	0.984496	0.88795	654.45	0.0037707	0.996229	343.087		0.05
A4	6	10.3922E+010.0000E+00	10.3922E+010.0000E+00	0.3922E+01	0.217	1	0.015379	0.984621	0.88681	654.45	0.0037707	0.996229	484.51		0.05
A4	7	10.5367E+010.0000E+00	10.5367E+010.0000E+00	0.5367E+01	0.217	1	0.015206	0.984794	0.88526	654.45	0.0037707	0.996229	661.978		0.05
A4	8	10.7177E+010.0000E+00	10.7177E+010.0000E+00	0.7177E+01	0.217	1	0.015133	0.984867	0.8833	654.45	0.0037707	0.996229	883.333		0.05
A4	9	10.9433E+010.0000E+00	10.9433E+010.0000E+00	0.9433E+01	0.217	1	0.015038	0.984962	0.88118	654.45	0.0037707	0.996229	1158.32		0.05
A4	10	10.1224E+020.0000E+00	10.1224E+020.0000E+00	0.1224E+02	0.217	1	0.014915	0.985085	0.87905	654.45	0.0037707	0.996229	1499.56		0.05
A4	11	10.1571E+020.0000E+00	10.1571E+020.0000E+00	0.1571E+02	0.217	1	0.014948	0.985052	0.87684	654.45	0.0037707	0.996229	1919.78		0.05
A4	12	10.2000E+020.0000E+00	10.2000E+020.0000E+00	0.2000E+02	0.217	1	0.014935	0.985065	0.87465	654.45	0.0037707	0.996229	2437.95		0.05
A4	13	10.2528E+020.0000E+00	10.2528E+020.0000E+00	0.2528E+02	0.217	1	0.014724	0.985276	0.87235	654.45	0.0037707	0.996229	3074.12		0.05
A4	14	10.3178E+020.0000E+00	10.3178E+020.0000E+00	0.3178E+02	0.217	1	0.014497	0.985503	0.8692	654.45	0.0037707	0.996229	3851.47		0.05
A4	15	10.3976E+020.0000E+00	10.3976E+020.0000E+00	0.3976E+02	0.217	1	0.014271	0.985729	0.86547	654.45	0.0037707	0.996229	4799.01		0.05
A4	16	10.4955E+020.0000E+00	10.4955E+020.0000E+00	0.4955E+02	0.217	1	0.013819	0.986181	0.86149	654.45	0.0037707	0.996229	5955.88		0.05
A4	17	10.6152E+020.0000E+00	10.6152E+020.0000E+00	0.6152E+02	0.217	1	0.013104	0.986896	0.85764	654.45	0.0037707	0.996229	7366.96		0.05
A4	18	10.7616E+020.0000E+00	10.7616E+020.0000E+00	0.7616E+02	0.217	1	0.013035	0.986965	0.85356	654.45	0.0037707	0.996229	9077.33		0.05
A4	19	10.9404E+020.0000E+00	10.9404E+020.0000E+00	0.9404E+02	0.217	1	0.012321	0.987679	0.84951	654.45	0.0037707	0.996229	11163.3		0.05
A4	20	10.1159E+030.0000E+00	10.1159E+030.0000E+00	0.1159E+03	0.217	1	0.011878	0.988122	0.84576	654.45	0.0037707	0.996229	13703.7		0.05
A4	21	10.1424E+030.0000E+00	10.1424E+030.0000E+00	0.1424E+03	0.217	1	0.0114	0.9886	0.84211	654.45	0.0037707	0.996229	16772.4		0.05
A4	22	10.1748E+030.0000E+00	10.1748E+030.0000E+00	0.1748E+03	0.217	1	0.010721	0.989279	0.83832	654.45	0.0037707	0.996229	20510		0.05
A4	23	10.2142E+030.0000E+00	10.2142E+030.0000E+00	0.2142E+03	0.217	1	0.010466	0.989534	0.83473	654.45	0.0037707	0.996229	25031.8		0.05
A4	24	10.2622E+030.0000E+00	10.2622E+030.0000E+00	0.2622E+03	0.217	1	0.009884	0.990116	0.83117	654.45	0.0037707	0.996229	30528.4		0.05
A4	25	10.3204E+030.0000E+00	10.3204E+030.0000E+00	0.3204E+03	0.217	1	0.0092852	0.990715	0.82751	654.45	0.0037707	0.996229	37162.9		0.05
A4	26	10.3912E+030.0000E+00	10.3912E+030.0000E+00	0.3912E+03	0.217	1	0.0082897	0.99171	0.82406	654.45	0.0037707	0.996229	45231.2		0.05
A4	27	10.4772E+030.0000E+00	10.4772E+030.0000E+00	0.4772E+03	0.217	1	0.0086866	0.991313	0.8203	654.45	0.0037707	0.996229	54900.9		0.05
A4	28	10.5816E+030.0000E+00	10.5816E+030.0000E+00	0.5816E+03	0.217	1	0.0076946	0.992305	0.81686	654.45	0.0037707	0.996229	66698		0.05
A4	29	10.7082E+030.0000E+00	10.7082E+030.0000E+00	0.7082E+03	0.217	1	0.0073323	0.992668	0.81326	654.45	0.0037707	0.996229	80888.1		0.05
A4	30	10.8619E+030.0000E+00	10.8619E+030.0000E+00	0.8619E+03	0.217	1	0.006995	0.993005	0.80982	654.45	0.0037707	0.996229	98060.1		0.05
A4	31	10.1048E+040.0000E+00	10.1048E+040.0000E+00	0.1048E+04	0.217	1	0.0063881	0.993612	0.80575	654.45	0.0037707	0.996229	118706		0.05
A4	32	10.1274E+040.0000E+00	10.1274E+040.0000E+00	0.1274E+04	0.217	1	0.0059022	0.994098	0.80147	654.45	0.0037707	0.996229	143609		0.05
A4	33	10.1548E+040.0000E+00	10.1548E+040.0000E+00	0.1548E+04	0.217	1	0.0056475	0.994352	0.79697	654.45	0.0037707	0.996229	173560		0.05
A4	34	10.1880E+040.0000E+00	10.1880E+040.0000E+00	0.1880E+04	0.217	1	0.0051543	0.994846	0.79134	654.45	0.0037707	0.996229	209398		0.05
A4	35	10.2282E+040.0000E+00	10.2282E+040.0000E+00	0.2282E+04	0.217	1	0.0043915	0.995609	0.78512	654.45	0.0037707	0.996229	252369		0.05
A4	36	10.2768E+040.0000E+00	10.2768E+040.0000E+00	0.2768E+04	0.217	1	0.0034287	0.996571	0.77766	654.45	0.0037707	0.996229	303501		0.05
A4	37	10.3358E+040.0000E+00	10.3358E+040.0000E+00	0.3358E+04	0.217	1	0.00299	0.99701	0.76948	654.45	0.0037707	0.996229	364479		0.05
A4	38	10.4072E+040.0000E+00	10.4072E+040.0000E+00	0.4072E+04	0.217	1	0.0016723	0.998328	0.75955	654.45	0.0037707	0.996229	436850		0.05
A4	39	10.4937E+040.0000E+00	10.4937E+040.0000E+00	0.4937E+04	0.217	1	0.00025155	0.999748	0.74884	654.45	0.0037707	0.996229	522924		0.05
A4	40	10.5983E+040.0000E+00	10.5983E+040.0000E+00	0.5983E+04	0.217	1	0	1	0.73653	654.45	0.0037895	0.99621	623443		0.05
A4	41	10.7250E+040.0000E+00	10.7250E+040.0000E+00	0.7250E+04	0.217	1	0	1	0.7232	654.45	0.0038215	0.996178	741771		0.05
A4	42	10.8784E+040.0000E+00	10.8784E+040.0000E+00	0.8784E+04	0.217	1	0	1	0.70897	654.45	0.0038503	0.99615	881010		0.05
A4	43	10.1064E+050.0000E+00	10.1064E+050.0000E+00	0.1064E+05	0.217	1	0	1	0.69396	654.45	0.0038841	0.996116	1.04453e+06		0.05
A4	44	10.1289E+050.0000E+00	10.1289E+050.0000E+00	0.1289E+05	0.217	1	0	1	0.6787	654.45	0.0039219	0.996078	1.23754e+06		0.05
A4	45	10.1560E+050.0000E+00	10.1560E+050.0000E+00	0.1560E+05	0.217	1	0	1	0.66395	654.45	0.0039462	0.996054	1.46514e+06		0.05
A4	46	10.1889E+050.0000E+00	10.1889E+050.0000E+00	0.1889E+05	0.217	1	0	1	0.64085	654.45	0.0040828	0.995917	1.71217e+06		0.05
A4	47	10.2287E+050.0000E+00	10.2287E+050.0000E+00	0.2287E+05	0.217	1	0	1	0.59902	654.45	0.0044133	0.995587	1.93697e+06		0.05
A4	48	10.2768E+050.0000E+00	10.2768E+050.0000E+00	0.2768E+05	0.217	1	0	1	0.55178	654.45	0.0044268	0.995573	2.15944e+06		0.05
A4	49	10.3350E+050.0000E+00	10.3350E+050.0000E+00	0.3350E+05	0.217	1	0	1	0.52798	654.45	0.0044268	0.995573	2.50076e+06		0.05
A4	50	10.4055E+050.0000E+00	10.4055E+050.0000E+00	0.4055E+05	0.217	1	0	1	0.51877	654.45	0.0044268	0.995573	2.97423e+06		0.05
A4	51	10.4907E+050.0000E+00	10.4907E+050.0000E+00	0.4907E+05	0.217	1	0	1	0.51543	654.45	0.0044268	0.995573	3.57598e+06		0.05
A4	52	10.5937E+050.0000E+00	10.5937E+050.0000E+00	0.5937E+05	0.217	1	0	1	0.514	654.45	0.0044267	0.995573	4.31459e+06		0.05
A4	53	10.7183E+050.0000E+00	10.7183E+050.0000E+00	0.7183E+05	0.217	1	0	1	0.51305	654.45	0.0044267	0.995573	5.21045e+06		0.05
A4	54	10.8691E+050.0000E+00	10.8691E+050.0000E+00	0.8691E+05	0.217	1	0	1	0.51217	654.45	0.0044266	0.995573	6.29352e+06		0.05
A4	55	10.1051E+060.0000E+00	10.1051E+060.0000E+00	0.1051E+06	0.217	1	0	1	0.51125	654.44	0.0044266	0.995573	7.59694e+06		0.05
A4	56	10.1272E+060.0000E+00	10.1272E+060.0000E+00	0.1272E+06	0.217	1	0	1	0.51026	654.44	0.0044265	0.995574	9.17659e+06		0.05
A4	57	10.1539E+060.0000E+00	10.1539E+060.0000E+00	0.1539E+06	0.217	1	0	1	0.50914	654.44	0.0044265	0.995574	1.10784e+07		0.05
A4	58	10.1861E+060.0000E+00	10.1861E+060.0000E+00	0.1861E+06	0.217	1	0	1	0.50781	654.44	0.0044265	0.995574	1.33614e+07		0.05
A4	59	10.2251E+060.0000E+00	10.2251E+060.0000E+00	0.2251E+06	0.217	1	0	1	0.5062	654.44	0.0044264	0.995574	1.61102e+07		0.05
A4	60	10.2723E+060.0000E+00	10.2723E+060.0000E+00	0.2723E+06	0.217	1	0	1	0.50423	654.43	0.0044264	0.995574	1.94121e+07		0.05
A4	61	10.3293E+060.0000E+00	10.3293E+060.0000E+00	0.3293E+06	0.217	1	0	1	0.497	654.43	0.0044264	0.995574	2.3139e+07		0.05
A4	62	10.3983E+060.0000E+00	10.3983E+060.0000E+00	0.3983E+06	0.217	1	0	1	0.48326	654.43	0.0044263	0.995574	2.72137e+07		0.05
A4	63	10.4817E+060.0000E+00	10.4817E+060.0000E+00	0.4817E+06	0.217	1	0	1	0.46489	654.42	0.0044263	0.995574	3.16604e+07		0.05
A4	64	10.5826E+060.0000E+00	10.5826E+060.0000E+00	0.5826E+06	0.217	1	0	1	0.44174	654.42	0.0044263	0.995574	3.63854e+07		0.05
A4	65	10.7046E+060.0000E+00	10.7046E+060.0000E+00	0.7046E+06	0.217	1	0	1	0.413	654.42	0.0044262	0.995574	4.11417e+07		0.05
A4	66	10.8521E+060.0000E+00	10.8521E+060.0000E+00	0.8521E+06	0.217	1	0	1	0.37803	654.41	0.0044262	0.995574	4.55407e+07		0.05
A4	67	10.1030E+070.0000E+00	10.1030E+070.0000E+00	0.1030E+07	0.217	1	0	1	0.3385	654.4	0.0044261	0.995574	4.92915e+07		0.05
A4	68	10.1246E+070.0000E+00	10.1246E+070.0000E+00	0.1246E+07	0.217	1	0	1	0.29152	654.39	0.0044261	0.995574	5.13519e+07		0.05
A4	69	10.1507E+070.0000E+00	10.1507E+070.0000E+00	0.1507E+07	0.217	1	0	1	0.23306	654.39	0.0044261	0.995574	4.96536e+07		0.05
A4	70	10.1822E+070.0000E+00	10.1822E+070.0000E+00	0.1822E+07	0.217	1	0	1	0.16557	654.38	0.0044261	0.995574	4.26475e+07		0.05
A4	71	10.2204E+070.0000E+00	10.2204E+070.0000E+00	0.2204E+07	0.217	1	0	1	0.11392	654.4	0.0044261	0.995574	3.54967e+07		0.05
A4	72	10.2665E+070.0000E+00	10.2665E+070.0000E+00	0.2665E+07	0.217	1	0	1	0.085951	654.45	0.0044263	0.995574	3.2386e+07		0.05
A4	73	10.3222E+070.0000E+00	10.3222E+070.0000E+00	0.3222E+07	0.217	1	0	1	0.073271	654.5	0.0044265	0.995574	3.33811e+07		0.05
A4	74	10.3896E+070.0000E+00	10.3896E+070.0000E+00	0.3896E+07	0.217	1	0	1	0.065953	654.57	0.0044268	0.995573	3.63365e+07		0.05
A4	75	10.4711E+070.0000E+00	10.4711E+070.0000E+00	0.4711E+07	0.217	1	0	1	0.061922	654.64	0.0044271	0.995573	4.12566e+07		0.05
A4	76	10.5697E+070.0000E+00	10.5697E+070.0000E+00	0.5697E+07	0.217	1	0	1	0.058875	654.73	0.0044274	0.995573	4.7443e+07		0.05
A4	77	10.6889E+070.0000E+00	10.6889E+070.0000E+00	0.6889E+07	0.217	1	0	1	0.056364	654.81	0.0044278	0.995572	5.49295e+07		0.05
A4	78	10.8330E+070.0000E+00	10.8330E+070.0000E+00	0.8330E+07	0.217	1	0	1	0.054478	654.9	0.0044281	0.995572	6.42057e+07		0.05
A4	79	10.1007E+080.0000E+00	10.1007E+080.0000E+00	0.1007E+08	0.217	1	0	1	0	654.91	0.0044282	0.995572	0		0.05
A4	80	10.1218E+080.0000E+00	10.1218E+080.0000E+00	0.1218E+08	0.217	1	0	1	0	0	1	0	0		0.05
A4	81	10.1473E+080.0000E+00	10.1473E+080.0000E+00	0.1473E+08	0.217	1	0	1	0	0	1	0	0		0.05
A4	82	10.1781E+080.0000E+00	10.1781E+080.0000E+00	0.1781E+08	0.217	1	0	1	0	0	1	0	0		0.05
A4	83	10.2153E+080.0000E+00	10.2153E+080.0000E+00	0.2153E+08	0.217	1	0	1	0	0	1	0	0		0.05
A4	84	10.2603E+080.0000E+00	10.2603E+080.0000E+00	0.2603E+08	0.217	1	0	1	0	0	1	0	0		0.05
A4	85	10.3148E+080.0000E+00	10.3148E+080.0000E+00	0.3148E+08	0.217	1	0	1	0	0	1	0	0		0.05
A4	86	10.3806E+080.0000E+00	10.3806E+080.0000E+00	0.3806E+08	0.217	1	0	1	0	0	1	0	0		0.05
A4	87	10.4602E+080.0000E+00	10.4602E+080.0000E+00	0.4602E+08	0.217	1	0	1	0	0	1	0	0		0.05
A4	88	10.5565E+080.0000E+00	10.5565E+080.0000E+00	0.5565E+08	0.217	1	0	1	0	0	1	0	0		0.05
A4	89	10.6728E+080.0000E+00	10.6728E+080.0000E+00	0.6728E+08	0.217	1	0	1	0	0	1	0	0		0.05
A4	90	10.8136E+080.0000E+00	10.8136E+080.0000E+00	0.8136E+08	0.217	1	0	1	0	0	1	0	0		0.05
A4	91	10.9837E+080.0000E+00	10.9837E+080.0000E+00	0.9837E+08	0.217	1	0	1	0	0	1	0	0		0.05
A4	92	10.1189E+090.0000E+00	10.1189E+090.0000E+00	0.1189E+09	0.217	1	0	1	0	0	1	0	0		0.05
A4	93	10.1438E+090.0000E+00	10.1438E+090.0000E+00	0.1438E+09	0.217	1	0	1	0	0	1	0	0		0.05
A4	94	10.1739E+090.0000E+00	10.1739E+090.0000E+00	0.1739E+09	0.217	1	0	1	0	0	1	0	0		0.05
A4	95	10.2103E+090.0000E+00	10.2103E+090.0000E+00	0.2103E+09	0.217	1	0	1	0	0	1	0	0		0.05
A4	96	10.2542E+090.0000E+00	10.2542E+090.0000E+00	0.2542E+09	0.217	1	0	1	0	0	1	0	0		0.05
A4	97	10.3074E+090.0000E+00	10.3074E+090.0000E+00	0.3074E+09	0.217	1	0	1	0	0	1	0	0		0.05
A4	98	10.3717E+090.0000E+00	10.3717E+090.0000E+00	0.3717E+09	0.217	1	0	1	0	0	1	0	0		0.05
A4	99	10.4494E+090.0000E+00	10.4494E+090.0000E+00	0.4494E+09	0.217	1	0	1	0	0	1	0	0		0.05
A41	0	10.5434E+090.0000E+00	10.5434E+090.0000E+00	0.5434E+09	0.217	1	0	1	0	0	1	0	0		0.05
A5	1	10.1767E+000.0000E+00	10.1767E+000.0000E+00	0.1767E+00	0.217	1	0.026196	0.973804	0.47369	652.19	0.0038169	0.996183	11.4915		0.05
A5	2	10.6023E+000.0000E+00	10.6023E+000.0000E+00	0.6023E+00	0.217	1	0.017774	0.982226	0.47766	652.19	0.0038169	0.996183	39.8397		0.05
A5	3	10.1156E+010.0000E+00	10.1156E+010.0000E+00	0.1156E+01	0.217	1	0.016449	0.983551	0.47801	652.19	0.0038169	0.996183	76.624		0.05
A5	4	10.1867E+010.0000E+00	10.1867E+010.0000E+00	0.1867E+01	0.217	1	0.015989	0.984011	0.47772	652.19	0.0038169	0.996183	123.734		0.05
A5	5	10.2774E+010.0000E+00	10.2774E+010.0000E+00	0.2774E+01	0.217	1	0.015499	0.984501	0.47719	652.19	0.0038169	0.996183	183.733		0.05
A5	6	10.3922E+010.0000E+00	10.3922E+010.0000E+00	0.3922E+01	0.217	1	0.015047	0.984953	0.47633	652.19	0.0038169	0.996183	259.42		0.05
A5	7	10.5367E+010.0000E+00	10.5367E+010.0000E+00	0.5367E+01	0.217	1	0.013291	0.986709	0.4758	652.19	0.0038169	0.996183	355.237		0.05
A5	8	10.7177E+010.0000E+00	10.7177E+010.0000E+00	0.7177E+01	0.217	1	0.011177	0.988823	0.47525	652.19	0.0038169	0.996183	475.507		0.05
A5	9	10.9433E+010.0000E+00	10.9433E+010.0000E+00	0.9433E+01	0.217	1	0.0089618	0.991038	0.47462	652.19	0.0038169	0.996183	625.546		0.05
A5	10	10.1224E+020.0000E+00	10.1224E+020.0000E+00	0.1224E+02	0.217	1	0.0069745	0.993026	0.47377	652.19	0.0038169	0.996183	811.862		0.05
A5	11	10.1571E+020.0000E+00	10.1571E+020.0000E+00	0.1571E+02	0.217	1	0.0045855	0.995414	0.47296	652.19	0.0038169	0.996183	1042.74		0.05
A5	12	10.2000E+020.0000E+00	10.2000E+020.0000E+00	0.2000E+02	0.217	1	0.0021374	0.997863	0.47195	652.19	0.0038169	0.996183	1327.91		0.05
A5	13	10.2528E+020.0000E+00	10.2528E+020.0000E+00	0.2528E+02	0.217	1	0	1	0.47047	652.19	0.0038241	0.996176	1676.79		0.05
A5	14	10.3178E+020.0000E+00	10.3178E+020.0000E+00	0.3178E+02	0.217	1	0	1	0.46759	652.19	0.0038483	0.996152	2094.97		0.05
A5	15	10.3976E+020.0000E+00	10.3976E+020.0000E+00	0.3976E+02	0.217	1	0	1	0.46449	652.19	0.0038725	0.996128	2603.58		0.05
A5	16	10.4955E+020.0000E+00	10.4955E+020.0000E+00	0.4955E+02	0.217	1	0	1	0.46131	652.19	0.0038962	0.996104	3222.37		0.05
A5	17	10.6152E+020.0000E+00	10.6152E+020.0000E+00	0.6152E+02	0.217	1	0	1	0.45816	652.19	0.0039163	0.996084	3973.41		0.05
A5	18	10.7616E+020.0000E+00	10.7616E+020.0000E+00	0.7616E+02	0.217	1	0	1	0.4551	652.19	0.0039303	0.99607	4886.04		0.05
A5	19	10.9404E+020.0000E+00	10.9404E+020.0000E+00	0.9404E+02	0.217	1	0	1	0.45205	652.19	0.00395	0.99605	5992.58		0.05
A5	20	10.1159E+030.0000E+00	10.1159E+030.0000E+00	0.1159E+03	0.217	1	0	1	0.44914	652.19	0.0039629	0.996037	7337.95		0.05
A5	21	10.1424E+030.0000E+00	10.1424E+030.0000E+00	0.1424E+03	0.217	1	0	1	0.44628	652.19	0.0039753	0.996025	8958.21		0.05
A5	22	10.1748E+030.0000E+00	10.1748E+030.0000E+00	0.1748E+03	0.217	1	0	1	0.44343	652.19	0.003991	0.996009	10926.1		0.05
A5	23	10.2142E+030.0000E+00	10.2142E+030.0000E+00	0.2142E+03	0.217	1	0	1	0.44069	652.19	0.0040006	0.995999	13305.9		0.05
A5	24	10.2622E+030.0000E+00	10.2622E+030.0000E+00	0.2622E+03	0.217	1	0	1	0.43791	652.19	0.0040126	0.995987	16184.7		0.05
A5	25	10.3204E+030.0000E+00	10.3204E+030.0000E+00	0.3204E+03	0.217	1	0	1	0.43508	652.19	0.0040247	0.995975	19649.2		0.05
A5	26	10.3912E+030.0000E+00	10.3912E+030.0000E+00	0.3912E+03	0.217	1	0	1	0.43222	652.19	0.004038	0.995962	23833.1		0.05
A5	27	10.4772E+030.0000E+00	10.4772E+030.0000E+00	0.4772E+03	0.217	1	0	1	0.42953	652.19	0.0040433	0.995957	28891.4		0.05
A5	28	10.5816E+030.0000E+00	10.5816E+030.0000E+00	0.5816E+03	0.217	1	0	1	0.42655	652.19	0.0040555	0.995945	34967.4		0.05
A5	29	10.7082E+030.0000E+00	10.7082E+030.0000E+00	0.7082E+03	0.217	1	0	1	0.42355	652.19	0.0040635	0.995937	42279.1		0.05
A5	30	10.8619E+030.0000E+00	10.8619E+030.0000E+00	0.8619E+03	0.217	1	0	1	0.42043	652.19	0.004069	0.995931	51075.6		0.05
A5	31	10.1048E+040.0000E+00	10.1048E+040.0000E+00	0.1048E+04	0.217	1	0	1	0.4168	652.19	0.0040784	0.995922	61567		0.05
A5	32	10.1274E+040.0000E+00	10.1274E+040.0000E+00	0.1274E+04	0.217	1	0	1	0.41284	652.19	0.004086	0.995914	74132.2		0.05
A5	33	10.1548E+040.0000E+00	10.1548E+040.0000E+00	0.1548E+04	0.217	1	0	1	0.40847	652.19	0.0040907	0.995909	89122		0.05
A5	34	10.1880E+040.0000E+00	10.1880E+040.0000E+00	0.1880E+04	0.217	1	0	1	0.40317	652.19	0.0040998	0.9959	106831		0.05
A5	35	10.2282E+040.0000E+00	10.2282E+040.0000E+00	0.2282E+04	0.217	1	0	1	0.39696	652.19	0.0041088	0.995891	127676		0.05
A5	36	10.2768E+040.0000E+00	10.2768E+040.0000E+00	0.2768E+04	0.217	1	0	1	0.38961	652.19	0.0041213	0.995879	151998		0.05
A5	37	10.3358E+040.0000E+00	10.3358E+040.0000E+00	0.3358E+04	0.217	1	0	1	0.3813	652.19	0.0041301	0.99587	180461		0.05
A5	38	10.4072E+040.0000E+00	10.4072E+040.0000E+00	0.4072E+04	0.217	1	0	1	0.37114	652.19	0.0041475	0.995853	212997		0.05
A5	39	10.4937E+040.0000E+00	10.4937E+040.0000E+00	0.4937E+04	0.217	1	0	1	0.35969	652.19	0.0041647	0.995835	250272		0.05
A5	40	10.5983E+040.0000E+00	10.5983E+040.0000E+00	0.5983E+04	0.217	1	0	1	0.34691	652.19	0.0041835	0.995816	292516		0.05
A5	41	10.7250E+040.0000E+00	10.7250E+040.0000E+00	0.7250E+04	0.217	1	0	1	0.3327	652.19	0.0042043	0.995796	339934		0.05
A5	42	10.8784E+040.0000E+00	10.8784E+040.0000E+00	0.8784E+04	0.217	1	0	1	0.317	652.19	0.0042263	0.995774	392415		0.05
A5	43	10.1064E+050.0000E+00	10.1064E+050.0000E+00	0.1064E+05	0.217	1	0	1	0.29964	652.19	0.0042523	0.995748	449288		0.05
A5	44	10.1289E+050.0000E+00	10.1289E+050.0000E+00	0.1289E+05	0.217	1	0	1	0.28086	652.2	0.0042793	0.995721	510177		0.05
A5	45	10.1560E+050.0000E+00	10.1560E+050.0000E+00	0.1560E+05	0.217	1	0	1	0.26022	652.2	0.0043092	0.995691	572045		0.05
A5	46	10.1889E+050.0000E+00	10.1889E+050.0000E+00	0.1889E+05	0.217	1	0	1	0.23635	652.2	0.0043672	0.995633	629111		0.05
A5	47	10.2287E+050.0000E+00	10.2287E+050.0000E+00	0.2287E+05	0.217	1	0	1	0.21204	652.2	0.0044732	0.995527	683247		0.05
A5	48	10.2768E+050.0000E+00	10.2768E+050.0000E+00	0.2768E+05	0.217	1	0	1	0.1985	652.2	0.0044816	0.995518	774134		0.05
A5	49	10.3350E+050.0000E+00	10.3350E+050.0000E+00	0.3350E+05	0.217	1	0	1	0.18984	652.21	0.0044817	0.995518	896043		0.05
A5	50	10.4055E+050.0000E+00	10.4055E+050.0000E+00	0.4055E+05	0.217	1	0	1	0.18244	652.21	0.0044817	0.995518	1.04234e+06		0.05
A5	51	10.4907E+050.0000E+00	10.4907E+050.0000E+00	0.4907E+05	0.217	1	0	1	0.1752	652.21	0.0044816	0.995518	1.21129e+06		0.05
A5	52	10.5937E+050.0000E+00	10.5937E+050.0000E+00	0.5937E+05	0.217	1	0	1	0.16773	652.22	0.0044816	0.995518	1.40308e+06		0.05
A5	53	10.7183E+050.0000E+00	10.7183E+050.0000E+00	0.7183E+05	0.217	1	0	1	0.15986	652.22	0.0044816	0.995518	1.61789e+06		0.05
A5	54	10.8691E+050.0000E+00	10.8691E+050.0000E+00	0.8691E+05	0.217	1	0	1	0.15154	652.23	0.0044816	0.995518	1.8557e+06		0.05
A5	55	10.1051E+060.0000E+00	10.1051E+060.0000E+00	0.1051E+06	0.217	1	0	1	0.14284	652.23	0.0044816	0.995518	2.11525e+06		0.05
A5	56	10.1272E+060.0000E+00	10.1272E+060.0000E+00	0.1272E+06	0.217	1	0	1	0.13388	652.24	0.0044816	0.995518	2.39949e+06		0.05
A5	57	10.1539E+060.0000E+00	10.1539E+060.0000E+00	0.1539E+06	0.217	1	0	1	0.12487	652.25	0.0044816	0.995518	2.70782e+06		0.05
A5	58	10.1861E+060.0000E+00	10.1861E+060.0000E+00	0.1861E+06	0.217	1	0	1	0.11605	652.27	0.0044816	0.995518	3.04318e+06		0.05
A5	59	10.2251E+060.0000E+00	10.2251E+060.0000E+00	0.2251E+06	0.217	1	0	1	0.10763	652.28	0.0044817	0.995518	3.41391e+06		0.05
A5	60	10.2723E+060.0000E+00	10.2723E+060.0000E+00	0.2723E+06	0.217	1	0	1	0.099799	652.3	0.0044817	0.995518	3.8294e+06		0.05
A5	61	10.3293E+060.0000E+00	10.3293E+060.0000E+00	0.3293E+06	0.217	1	0	1	0.092737	652.32	0.0044818	0.995518	4.30343e+06		0.05
A5	62	10.3983E+060.0000E+00	10.3983E+060.0000E+00	0.3983E+06	0.217	1	0	1	0.086413	652.35	0.0044819	0.995518	4.85042e+06		0.05
A5	63	10.4817E+060.0000E+00	10.4817E+060.0000E+00	0.4817E+06	0.217	1	0	1	0.080777	652.38	0.004482	0.995518	5.4837e+06		0.05
A5	64	10.5826E+060.0000E+00	10.5826E+060.0000E+00	0.5826E+06	0.217	1	0	1	0.075866	652.42	0.0044821	0.995518	6.22951e+06		0.05
A5	65	10.7046E+060.0000E+00	10.7046E+060.0000E+00	0.7046E+06	0.217	1	0	1	0.07172	652.46	0.0044823	0.995518	7.12271e+06		0.05
A5	66	10.8521E+060.0000E+00	10.8521E+060.0000E+00	0.8521E+06	0.217	1	0	1	0.068325	652.51	0.0044825	0.995518	8.20665e+06		0.05
A5	67	10.1030E+070.0000E+00	10.1030E+070.0000E+00	0.1030E+07	0.217	1	0	1	0.065732	652.56	0.0044827	0.995517	9.54428e+06		0.05
A5	68	10.1246E+070.0000E+00	10.1246E+070.0000E+00	0.1246E+07	0.217	1	0	1	0.06367	652.62	0.0044829	0.995517	1.11846e+07		0.05
A5	69	10.1507E+070.0000E+00	10.1507E+070.0000E+00	0.1507E+07	0.217	1	0	1	0.061914	652.68	0.0044832	0.995517	1.31556e+07		0.05
A5	70	10.1822E+070.0000E+00	10.1822E+070.0000E+00	0.1822E+07	0.217	1	0	1	0.060485	652.76	0.0044835	0.995517	1.55402e+07		0.05
A5	71	10.2204E+070.0000E+00	10.2204E+070.0000E+00	0.2204E+07	0.217	1	0	1	0.059203	652.84	0.0044838	0.995516	1.84022e+07		0.05
A5	72	10.2665E+070.0000E+00	10.2665E+070.0000E+00	0.2665E+07	0.217	1	0	1	0.058044	652.92	0.0044841	0.995516	2.18184e+07		0.05
A5	73	10.3222E+070.0000E+00	10.3222E+070.0000E+00	0.3222E+07	0.217	1	0	1	0.057314	652.99	0.0044844	0.995516	2.60496e+07		0.05
A5	74	10.3896E+070.0000E+00	10.3896E+070.0000E+00	0.3896E+07	0.217	1	0	1	0.056387	653.07	0.0044847	0.995515	3.09931e+07		0.05
A5	75	10.4711E+070.0000E+00	10.4711E+070.0000E+00	0.4711E+07	0.217	1	0	1	0.055718	653.14	0.004485	0.995515	3.70359e+07		0.05
A5	76	10.5697E+070.0000E+00	10.5697E+070.0000E+00	0.5697E+07	0.217	1	0	1	0.054511	653.23	0.0044853	0.995515	4.38232e+07		0.05
A5	77	10.6889E+070.0000E+00	10.6889E+070.0000E+00	0.6889E+07	0.217	1	0	1	0	653.3	0.0044856	0.995514	0		0.05
A5	78	10.8330E+070.0000E+00	10.8330E+070.0000E+00	0.8330E+07	0.217	1	0	1	0	0	1	0	0		0.05
A5	79	10.1007E+080.0000E+00	10.1007E+080.0000E+00	0.1007E+08	0.217	1	0	1	0	0	1	0	0		0.05
A5	80	10.1218E+080.0000E+00	10.1218E+080.0000E+00	0.1218E+08	0.217	1	0	1	0	0	1	0	0		0.05
A5	81	10.1473E+080.0000E+00	10.1473E+080.0000E+00	0.1473E+08	0.217	1	0	1	0	0	1	0	0		0.05
A5	82	10.1781E+080.0000E+00	10.1781E+080.0000E+00	0.1781E+08	0.217	1	0	1	0	0	1	0	0		0.05
A5	83	10.2153E+080.0000E+00	10.2153E+080.0000E+00	0.2153E+08	0.217	1	0	1	0	0	1	0	0		0.05
A5	84	10.2603E+080.0000E+00	10.2603E+080.0000E+00	0.2603E+08	0.217	1	0	1	0	0	1	0	0		0.05
A5	85	10.3148E+080.0000E+00	10.3148E+080.0000E+00	0.3148E+08	0.217	1	0	1	0	0	1	0	0		0.05
A5	86	10.3806E+080.0000E+00	10.3806E+080.0000E+00	0.3806E+08	0.217	1	0	1	0	0	1	0	0		0.05
A5	87	10.4602E+080.0000E+00	10.4602E+080.0000E+00	0.4602E+08	0.217	1	0	1	0	0	1	0	0		0.05
A5	88	10.5565E+080.0000E+00	10.5565E+080.0000E+00	0.5565E+08	0.217	1	0	1	0	0	1	0	0		0.05
A5	89	10.6728E+080.0000E+00	10.6728E+080.0000E+00	0.6728E+08	0.217	1	0	1	0	0	1	0	0		0.05
A5	90	10.8136E+080.0000E+00	10.8136E+080.0000E+00	0.8136E+08	0.217	1	0	1	0	0	1	0	0		0.05
A5	91	10.9837E+080.0000E+00	10.9837E+080.0000E+00	0.9837E+08	0.217	1	0	1	0	0	1	0	0		0.05
A5	92	10.1189E+090.0000E+00	10.1189E+090.0000E+00	0.1189E+09	0.217	1	0	1	0	0	1	0	0		0.05
A5	93	10.1438E+090.0000E+00	10.1438E+090.0000E+00	0.1438E+09	0.217	1	0	1	0	0	1	0	0		0.05
A5	94	10.1739E+090.0000E+00	10.1739E+090.0000E+00	0.1739E+09	0.217	1	0	1	0	0	1	0	0		0.05
A5	95	10.2103E+090.0000E+00	10.2103E+090.0000E+00	0.2103E+09	0.217	1	0	1	0	0	1	0	0		0.05
A5	96	10.2542E+090.0000E+00	10.2542E+090.0000E+00	0.2542E+09	0.217	1	0	1	0	0	1	0	0		0.05
A5	97	10.3074E+090.0000E+00	10.3074E+090.0000E+00	0.3074E+09	0.217	1	0	1	0	0	1	0	0		0.05
A5	98	10.3717E+090.0000E+00	10.3717E+090.0000E+00	0.3717E+09	0.217	1	0	1	0	0	1	0	0		0.05
A5	99	10.4494E+090.0000E+00	10.4494E+090.0000E+00	0.4494E+09	0.217	1	0	1	0	0	1	0	0		0.05
A51	0	10.5434E+090.0000E+00	10.5434E+090.0000E+00	0.5434E+09	0.217	1	0	1	0	0	1	0	0		0.05
A6	1	10.1767E+000.0000E+00	10.1767E+000.0000E+00	0.1767E+00	0.217	1	0.026264	0.973736	0.06999	650.4	0.0038651	0.996135	1.69306		0.05
A6	2	10.6023E+000.0000E+00	10.6023E+000.0000E+00	0.6023E+00	0.217	1	0.017832	0.982168	0.070594	650.4	0.0038651	0.996135	5.87117		0.05
A6	3	10.1156E+010.0000E+00	10.1156E+010.0000E+00	0.1156E+01	0.217	1	0.016489	0.983511	0.070684	650.4	0.0038651	0.996135	11.2984		0.05
A6	4	10.1867E+010.0000E+00	10.1867E+010.0000E+00	0.1867E+01	0.217	1	0.0022923	0.997708	0.071693	650.4	0.0038651	0.996135	18.7751		0.05
A6	5	10.2774E+010.0000E+00	10.2774E+010.0000E+00	0.2774E+01	0.217	1	0	1	0.071839	650.4	0.0039293	0.996071	28.0154		0.05
A6	6	10.3922E+010.0000E+00	10.3922E+010.0000E+00	0.3922E+01	0.217	1	0	1	0.071815	650.4	0.0039822	0.996018	39.5941		0.05
A6	7	10.5367E+010.0000E+00	10.5367E+010.0000E+00	0.5367E+01	0.217	1	0	1	0.071787	650.4	0.004021	0.995979	54.1587		0.05
A6	8	10.7177E+010.0000E+00	10.7177E+010.0000E+00	0.7177E+01	0.217	1	0	1	0.071753	650.4	0.0040494	0.995951	72.3871		0.05
A6	9	10.9433E+010.0000E+00	10.9433E+010.0000E+00	0.9433E+01	0.217	1	0	1	0.071714	650.4	0.0040712	0.995929	95.0873		0.05
A6	10	10.1224E+020.0000E+00	10.1224E+020.0000E+00	0.1224E+02	0.217	1	0	1	0.071668	650.4	0.0040891	0.995911	123.301		0.05
A6	11	10.1571E+020.0000E+00	10.1571E+020.0000E+00	0.1571E+02	0.217	1	0	1	0.071617	650.4	0.0041048	0.995895	158.142		0.05
A6	12	10.2000E+020.0000E+00	10.2000E+020.0000E+00	0.2000E+02	0.217	1	0	1	0.071559	650.4	0.0041189	0.995881	201.16		0.05
A6	13	10.2528E+020.0000E+00	10.2528E+020.0000E+00	0.2528E+02	0.217	1	0	1	0.071495	650.4	0.004132	0.995868	254.036		0.05
A6	14	10.3178E+020.0000E+00	10.3178E+020.0000E+00	0.3178E+02	0.217	1	0	1	0.071426	650.4	0.0041442	0.995856	319.041		0.05
A6	15	10.3976E+020.0000E+00	10.3976E+020.0000E+00	0.3976E+02	0.217	1	0	1	0.07135	650.4	0.0041557	0.995844	398.724		0.05
A6	16	10.4955E+020.0000E+00	10.4955E+020.0000E+00	0.4955E+02	0.217	1	0	1	0.071268	650.4	0.0041664	0.995834	496.324		0.05
A6	17	10.6152E+020.0000E+00	10.6152E+020.0000E+00	0.6152E+02	0.217	1	0	1	0.071178	650.4	0.0041766	0.995823	615.439		0.05
A6	18	10.7616E+020.0000E+00	10.7616E+020.0000E+00	0.7616E+02	0.217	1	0	1	0.07108	650.4	0.0041861	0.995814	760.839		0.05
A6	19	10.9404E+020.0000E+00	10.9404E+020.0000E+00	0.9404E+02	0.217	1	0	1	0.070976	650.41	0.0041951	0.995805	938.092		0.05
A6	20	10.1159E+030.0000E+00	10.1159E+030.0000E+00	0.1159E+03	0.217	1	0	1	0.070864	650.41	0.0042035	0.995796	1154.32		0.05
A6	21	10.1424E+030.0000E+00	10.1424E+030.0000E+00	0.1424E+03	0.217	1	0	1	0.070747	650.41	0.0042114	0.995789	1415.9		0.05
A6	22	10.1748E+030.0000E+00	10.1748E+030.0000E+00	0.1748E+03	0.217	1	0	1	0.070625	650.41	0.0042188	0.995781	1735.05		0.05
A6	23	10.2142E+030.0000E+00	10.2142E+030.0000E+00	0.2142E+03	0.217	1	0	1	0.070498	650.41	0.0042257	0.995774	2122.29		0.05
A6	24	10.2622E+030.0000E+00	10.2622E+030.0000E+00	0.2622E+03	0.217	1	0	1	0.070368	650.41	0.004232	0.995768	2593.06		0.05
A6	25	10.3204E+030.0000E+00	10.3204E+030.0000E+00	0.3204E+03	0.217	1	0	1	0.070235	650.41	0.0042379	0.995762	3162.63		0.05
A6	26	10.3912E+030.0000E+00	10.3912E+030.0000E+00	0.3912E+03	0.217	1	0	1	0.070099	650.41	0.0042434	0.995757	3853.99		0.05
A6	27	10.4772E+030.0000E+00	10.4772E+030.0000E+00	0.4772E+03	0.217	1	0	1	0.069958	650.41	0.0042486	0.995751	4691.76		0.05
A6	28	10.5816E+030.0000E+00	10.5816E+030.0000E+00	0.5816E+03	0.217	1	0	1	0.069814	650.41	0.0042537	0.995746	5706.4		0.05
A6	29	10.7082E+030.0000E+00	10.7082E+030.0000E+00	0.7082E+03	0.217	1	0	1	0.069664	650.42	0.0042589	0.995741	6933.69		0.05
A6	30	10.8619E+030.0000E+00	10.8619E+030.0000E+00	0.8619E+03	0.217	1	0	1	0.069506	650.42	0.0042645	0.995735	8419.32		0.05
A6	31	10.1048E+040.0000E+00	10.1048E+040.0000E+00	0.1048E+04	0.217	1	0	1	0.069338	650.42	0.0042708	0.995729	10212.4		0.05
A6	32	10.1274E+040.0000E+00	10.1274E+040.0000E+00	0.1274E+04	0.217	1	0	1	0.069155	650.43	0.004278	0.995722	12382		0.05
A6	33	10.1548E+040.0000E+00	10.1548E+040.0000E+00	0.1548E+04	0.217	1	0	1	0.068954	650.43	0.0042866	0.995713	15001.2		0.05
A6	34	10.1880E+040.0000E+00	10.1880E+040.0000E+00	0.1880E+04	0.217	1	0	1	0.068736	650.44	0.0042966	0.995703	18161		0.05
A6	35	10.2282E+040.0000E+00	10.2282E+040.0000E+00	0.2282E+04	0.217	1	0	1	0.068497	650.44	0.0043084	0.995692	21967.4		0.05
A6	36	10.2768E+040.0000E+00	10.2768E+040.0000E+00	0.2768E+04	0.217	1	0	1	0.06824	650.45	0.0043222	0.995678	26545.9		0.05
A6	37	10.3358E+040.0000E+00	10.3358E+040.0000E+00	0.3358E+04	0.217	1	0	1	0.067963	650.45	0.0043382	0.995662	32072.9		0.05
A6	38	10.4072E+040.0000E+00	10.4072E+040.0000E+00	0.4072E+04	0.217	1	0	1	0.067676	650.46	0.0043565	0.995644	38728.1		0.05
A6	39	10.4937E+040.0000E+00	10.4937E+040.0000E+00	0.4937E+04	0.217	1	0	1	0.067377	650.47	0.0043762	0.995624	46747.4		0.05
A6	40	10.5983E+040.0000E+00	10.5983E+040.0000E+00	0.5983E+04	0.217	1	0	1	0.067066	650.48	0.0043969	0.995603	56389.9		0.05
A6	41	10.7250E+040.0000E+00	10.7250E+040.0000E+00	0.7250E+04	0.217	1	0	1	0.066747	650.49	0.0044186	0.995581	68005.9		0.05
A6	42	10.8784E+040.0000E+00	10.8784E+040.0000E+00	0.8784E+04	0.217	1	0	1	0.066418	650.5	0.0044411	0.995559	81988.3		0.05
A6	43	10.1064E+050.0000E+00	10.1064E+050.0000E+00	0.1064E+05	0.217	1	0	1	0.066079	650.51	0.0044643	0.995536	98804.3		0.05
A6	44	10.1289E+050.0000E+00	10.1289E+050.0000E+00	0.1289E+05	0.217	1	0	1	0.065727	650.53	0.0044875	0.995513	119061		0.05
A6	45	10.1560E+050.0000E+00	10.1560E+050.0000E+00	0.1560E+05	0.217	1	0	1	0.065361	650.54	0.004509	0.995491	143289		0.05
A6	46	10.1889E+050.0000E+00	10.1889E+050.0000E+00	0.1889E+05	0.217	1	0	1	0.065006	650.55	0.0045266	0.995473	172566		0.05
A6	47	10.2287E+050.0000E+00	10.2287E+050.0000E+00	0.2287E+05	0.217	1	0	1	0.064762	650.56	0.0045378	0.995462	208141		0.05
A6	48	10.2768E+050.0000E+00	10.2768E+050.0000E+00	0.2768E+05	0.217	1	0	1	0.064531	650.57	0.0045395	0.99546	251022		0.05
A6	49	10.3350E+050.0000E+00	10.3350E+050.0000E+00	0.3350E+05	0.217	1	0	1	0.064337	650.58	0.0045396	0.99546	302894		0.05
A6	50	10.4055E+050.0000E+00	10.4055E+050.0000E+00	0.4055E+05	0.217	1	0	1	0.064146	650.59	0.0045396	0.99546	365554		0.05
A6	51	10.4907E+050.0000E+00	10.4907E+050.0000E+00	0.4907E+05	0.217	1	0	1	0.063945	650.6	0.0045396	0.99546	440982		0.05
A6	52	10.5937E+050.0000E+00	10.5937E+050.0000E+00	0.5937E+05	0.217	1	0	1	0.063729	650.61	0.0045396	0.99546	531751		0.05
A6	53	10.7183E+050.0000E+00	10.7183E+050.0000E+00	0.7183E+05	0.217	1	0	1	0.063494	650.62	0.0045396	0.99546	640988		0.05
A6	54	10.8691E+050.0000E+00	10.8691E+050.0000E+00	0.8691E+05	0.217	1	0	1	0.063237	650.64	0.0045396	0.99546	772441		0.05
A6	55	10.1051E+060.0000E+00	10.1051E+060.0000E+00	0.1051E+06	0.217	1	0	1	0.062955	650.65	0.0045397	0.99546	929960		0.05
A6	56	10.1272E+060.0000E+00	10.1272E+060.0000E+00	0.1272E+06	0.217	1	0	1	0.062647	650.67	0.0045397	0.99546	1.12004e+06		0.05
A6	57	10.1539E+060.0000E+00	10.1539E+060.0000E+00	0.1539E+06	0.217	1	0	1	0.062311	650.69	0.0045398	0.99546	1.34791e+06		0.05
A6	58	10.1861E+060.0000E+00	10.1861E+060.0000E+00	0.1861E+06	0.217	1	0	1	0.061948	650.71	0.0045398	0.99546	1.62048e+06		0.05
A6	59	10.2251E+060.0000E+00	10.2251E+060.0000E+00	0.2251E+06	0.217	1	0	1	0.06156	650.74	0.0045399	0.99546	1.94789e+06		0.05
A6	60	10.2723E+060.0000E+00	10.2723E+060.0000E+00	0.2723E+06	0.217	1	0	1	0.06115	650.76	0.00454	0.99546	2.34071e+06		0.05
A6	61	10.3293E+060.0000E+00	10.3293E+060.0000E+00	0.3293E+06	0.217	1	0	1	0.060723	650.79	0.0045401	0.99546	2.81105e+06		0.05
A6	62	10.3983E+060.0000E+00	10.3983E+060.0000E+00	0.3983E+06	0.217	1	0	1	0.060285	650.82	0.0045402	0.99546	3.3757e+06		0.05
A6	63	10.4817E+060.0000E+00	10.4817E+060.0000E+00	0.4817E+06	0.217	1	0	1	0.059843	650.86	0.0045403	0.99546	4.05285e+06		0.05
A6	64	10.5826E+060.0000E+00	10.5826E+060.0000E+00	0.5826E+06	0.217	1	0	1	0.059407	650.9	0.0045405	0.99546	4.86638e+06		0.05
A6	65	10.7046E+060.0000E+00	10.7046E+060.0000E+00	0.7046E+06	0.217	1	0	1	0.058976	650.95	0.0045407	0.995459	5.84317e+06		0.05
A6	66	10.8521E+060.0000E+00	10.8521E+060.0000E+00	0.8521E+06	0.217	1	0	1	0.058442	651	0.0045409	0.995459	7.00293e+06		0.05
A6	67	10.1030E+070.0000E+00	10.1030E+070.0000E+00	0.1030E+07	0.217	1	0	1	0.057997	651.05	0.0045411	0.995459	8.40118e+06		0.05
A6	68	10.1246E+070.0000E+00	10.1246E+070.0000E+00	0.1246E+07	0.217	1	0	1	0.057618	651.11	0.0045413	0.995459	1.00975e+07		0.05
A6	69	10.1507E+070.0000E+00	10.1507E+070.0000E+00	0.1507E+07	0.217	1	0	1	0.057286	651.17	0.0045416	0.995458	1.21434e+07		0.05
A6	70	10.1822E+070.0000E+00	10.1822E+070.0000E+00	0.1822E+07	0.217	1	0	1	0.057111	651.25	0.0045419	0.995458	1.46386e+07		0.05
A6	71	10.2204E+070.0000E+00	10.2204E+070.0000E+00	0.2204E+07	0.217	1	0	1	0.056551	651.32	0.0045422	0.995458	1.75359e+07		0.05
A6	72	10.2665E+070.0000E+00	10.2665E+070.0000E+00	0.2665E+07	0.217	1	0	1	0.055806	651.4	0.0045425	0.995457	2.09271e+07		0.05
A6	73	10.3222E+070.0000E+00	10.3222E+070.0000E+00	0.3222E+07	0.217	1	0	1	0.055524	651.47	0.0045428	0.995457	2.51758e+07		0.05
A6	74	10.3896E+070.0000E+00	10.3896E+070.0000E+00	0.3896E+07	0.217	1	0	1	0.05454	651.54	0.0045431	0.995457	2.99059e+07		0.05
A6	75	10.4711E+070.0000E+00	10.4711E+070.0000E+00	0.4711E+07	0.217	1	0	1	0.053593	651.62	0.0045434	0.995457	3.55384e+07		0.05
A6	76	10.5697E+070.0000E+00	10.5697E+070.0000E+00	0.5697E+07	0.217	1	0	1	0	651.66	0.0045436	0.995456	0		0.05
A6	77	10.6889E+070.0000E+00	10.6889E+070.0000E+00	0.6889E+07	0.217	1	0	1	0	0	1	0	0		0.05
A6	78	10.8330E+070.0000E+00	10.8330E+070.0000E+00	0.8330E+07	0.217	1	0	1	0	0	1	0	0		0.05
A6	79	10.1007E+080.0000E+00	10.1007E+080.0000E+00	0.1007E+08	0.217	1	0	1	0	0	1	0	0		0.05
A6	80	10.1218E+080.0000E+00	10.1218E+080.0000E+00	0.1218E+08	0.217	1	0	1	0	0	1	0	0		0.05
A6	81	10.1473E+080.0000E+00	10.1473E+080.0000E+00	0.1473E+08	0.217	1	0	1	0	0	1	0	0		0.05
A6	82	10.1781E+080.0000E+00	10.1781E+080.0000E+00	0.1781E+08	0.217	1	0	1	0	0	1	0	0		0.05
A6	83	10.2153E+080.0000E+00	10.2153E+080.0000E+00	0.2153E+08	0.217	1	0	1	0	0	1	0	0		0.05
A6	84	10.2603E+080.0000E+00	10.2603E+080.0000E+00	0.2603E+08	0.217	1	0	1	0	0	1	0	0		0.05
A6	85	10.3148E+080.0000E+00	10.3148E+080.0000E+00	0.3148E+08	0.217	1	0	1	0	0	1	0	0		0.05
A6	86	10.3806E+080.0000E+00	10.3806E+080.0000E+00	0.3806E+08	0.217	1	0	1	0	0	1	0	0		0.05
A6	87	10.4602E+080.0000E+00	10.4602E+080.0000E+00	0.4602E+08	0.217	1	0	1	0	0	1	0	0		0.05
A6	88	10.5565E+080.0000E+00	10.5565E+080.0000E+00	0.5565E+08	0.217	1	0	1	0	0	1	0	0		0.05
A6	89	10.6728E+080.0000E+00	10.6728E+080.0000E+00	0.6728E+08	0.217	1	0	1	0	0	1	0	0		0.05
A6	90	10.8136E+080.0000E+00	10.8136E+080.0000E+00	0.8136E+08	0.217	1	0	1	0	0	1	0	0		0.05
A6	91	10.9837E+080.0000E+00	10.9837E+080.0000E+00	0.9837E+08	0.217	1	0	1	0	0	1	0	0		0.05
A6	92	10.1189E+090.0000E+00	10.1189E+090.0000E+00	0.1189E+09	0.217	1	0	1	0	0	1	0	0		0.05
A6	93	10.1438E+090.0000E+00	10.1438E+090.0000E+00	0.1438E+09	0.217	1	0	1	0	0	1	0	0		0.05
A6	94	10.1739E+090.0000E+00	10.1739E+090.0000E+00	0.1739E+09	0.217	1	0	1	0	0	1	0	0		0.05
A6	95	10.2103E+090.0000E+00	10.2103E+090.0000E+00	0.2103E+09	0.217	1	0	1	0	0	1	0	0		0.05
A6	96	10.2542E+090.0000E+00	10.2542E+090.0000E+00	0.2542E+09	0.217	1	0	1	0	0	1	0	0		0.05
A6	97	10.3074E+090.0000E+00	10.3074E+090.0000E+00	0.3074E+09	0.217	1	0	1	0	0	1	0	0		0.05
A6	98	10.3717E+090.0000E+00	10.3717E+090.0000E+00	0.3717E+09	0.217	1	0	1	0	0	1	0	0		0.05
A6	99	10.4494E+090.0000E+00	10.4494E+090.0000E+00	0.4494E+09	0.217	1	0	1	0	0	1	0	0		0.05
A61	0	10.5434E+090.0000E+00	10.5434E+090.0000E+00	0.5434E+09	0.217	1	0	1	0	0	1	0	0		0.05
A7	1	10.1767E+000.0000E+00	10.1767E+000.0000E+00	0.1767E+00	0.217	1	0.026116	0.973884	0.058775	648.97	0.0039151	0.996085	1.41879		0.05
A7	2	10.6023E+000.0000E+00	10.6023E+000.0000E+00	0.6023E+00	0.217	1	0	1	0.060352	648.97	0.0039154	0.996085	5.099		0.05
A7	3	10.1156E+010.0000E+00	10.1156E+010.0000E+00	0.1156E+01	0.217	1	0	1	0.06035	648.97	0.0039378	0.996062	9.78602		0.05
A7	4	10.1867E+010.0000E+00	10.1867E+010.0000E+00	0.1867E+01	0.217	1	0	1	0.060348	648.97	0.0039551	0.996045	15.8041		0.05
A7	5	10.2774E+010.0000E+00	10.2774E+010.0000E+00	0.2774E+01	0.217	1	0	1	0.060344	648.97	0.0039945	0.996005	23.4794		0.05
A7	6	10.3922E+010.0000E+00	10.3922E+010.0000E+00	0.3922E+01	0.217	1	0	1	0.06034	648.97	0.0040395	0.995961	33.1925		0.05
A7	7	10.5367E+010.0000E+00	10.5367E+010.0000E+00	0.5367E+01	0.217	1	0	1	0.060332	648.97	0.0040799	0.99592	45.4138		0.05
A7	8	10.7177E+010.0000E+00	10.7177E+010.0000E+00	0.7177E+01	0.217	1	0	1	0.060323	648.97	0.0041132	0.995887	60.7184		0.05
A7	9	10.9433E+010.0000E+00	10.9433E+010.0000E+00	0.9433E+01	0.217	1	0	1	0.060313	648.97	0.0041402	0.99586	79.7891		0.05
A7	10	10.1224E+020.0000E+00	10.1224E+020.0000E+00	0.1224E+02	0.217	1	0	1	0.060301	648.97	0.0041627	0.995837	103.509		0.05
A7	11	10.1571E+020.0000E+00	10.1571E+020.0000E+00	0.1571E+02	0.217	1	0	1	0.060288	648.97	0.0041826	0.995817	132.822		0.05
A7	12	10.2000E+020.0000E+00	10.2000E+020.0000E+00	0.2000E+02	0.217	1	0	1	0.060274	648.97	0.0042008	0.995799	169.05		0.05
A7	13	10.2528E+020.0000E+00	10.2528E+020.0000E+00	0.2528E+02	0.217	1	0	1	0.060258	648.97	0.0042177	0.995782	213.619		0.05
A7	14	10.3178E+020.0000E+00	10.3178E+020.0000E+00	0.3178E+02	0.217	1	0	1	0.060241	648.97	0.0042335	0.995766	268.465		0.05
A7	15	10.3976E+020.0000E+00	10.3976E+020.0000E+00	0.3976E+02	0.217	1	0	1	0.060222	648.97	0.0042485	0.995752	335.766		0.05
A7	16	10.4955E+020.0000E+00	10.4955E+020.0000E+00	0.4955E+02	0.217	1	0	1	0.060202	648.97	0.0042626	0.995737	418.296		0.05
A7	17	10.6152E+020.0000E+00	10.6152E+020.0000E+00	0.6152E+02	0.217	1	0	1	0.060179	648.97	0.004276	0.995724	519.14		0.05
A7	18	10.7616E+020.0000E+00	10.7616E+020.0000E+00	0.7616E+02	0.217	1	0	1	0.060155	648.97	0.0042887	0.995711	642.416		0.05
A7	19	10.9404E+020.0000E+00	10.9404E+020.0000E+00	0.9404E+02	0.217	1	0	1	0.060128	648.97	0.0043009	0.995699	792.87		0.05
A7	20	10.1159E+030.0000E+00	10.1159E+030.0000E+00	0.1159E+03	0.217	1	0	1	0.0601	648.97	0.0043123	0.995688	976.709		0.05
A7	21	10.1424E+030.0000E+00	10.1424E+030.0000E+00	0.1424E+03	0.217	1	0	1	0.060068	648.97	0.0043232	0.995677	1199.38		0.05
A7	22	10.1748E+030.0000E+00	10.1748E+030.0000E+00	0.1748E+03	0.217	1	0	1	0.060035	648.97	0.0043334	0.995667	1471.45		0.05
A7	23	10.2142E+030.0000E+00	10.2142E+030.0000E+00	0.2142E+03	0.217	1	0	1	0.059998	648.97	0.0043429	0.995657	1801.98		0.05
A7	24	10.2622E+030.0000E+00	10.2622E+030.0000E+00	0.2622E+03	0.217	1	0	1	0.059959	648.97	0.0043517	0.995648	2204.33		0.05
A7	25	10.3204E+030.0000E+00	10.3204E+030.0000E+00	0.3204E+03	0.217	1	0	1	0.059919	648.97	0.0043598	0.99564	2691.81		0.05
A7	26	10.3912E+030.0000E+00	10.3912E+030.0000E+00	0.3912E+03	0.217	1	0	1	0.059877	648.97	0.0043671	0.995633	3284.3		0.05
A7	27	10.4772E+030.0000E+00	10.4772E+030.0000E+00	0.4772E+03	0.217	1	0	1	0.059836	648.97	0.0043739	0.995626	4003.53		0.05
A7	28	10.5816E+030.0000E+00	10.5816E+030.0000E+00	0.5816E+03	0.217	1	0	1	0.059796	648.97	0.0043804	0.99562	4876.12		0.05
A7	29	10.7082E+030.0000E+00	10.7082E+030.0000E+00	0.7082E+03	0.217	1	0	1	0.059759	648.98	0.0043869	0.995613	5933.91		0.05
A7	30	10.8619E+030.0000E+00	10.8619E+030.0000E+00	0.8619E+03	0.217	1	0	1	0.059725	648.98	0.0043936	0.995606	7217.58		0.05
A7	31	10.1048E+040.0000E+00	10.1048E+040.0000E+00	0.1048E+04	0.217	1	0	1	0.059692	648.98	0.0044011	0.995599	8771.08		0.05
A7	32	10.1274E+040.0000E+00	10.1274E+040.0000E+00	0.1274E+04	0.217	1	0	1	0.05966	648.98	0.0044096	0.99559	10656.7		0.05
A7	33	10.1548E+040.0000E+00	10.1548E+040.0000E+00	0.1548E+04	0.217	1	0	1	0.059629	648.98	0.0044194	0.995581	12941.8		0.05
A7	34	10.1880E+040.0000E+00	10.1880E+040.0000E+00	0.1880E+04	0.217	1	0	1	0.059598	648.99	0.0044308	0.995569	15709.4		0.05
A7	35	10.2282E+040.0000E+00	10.2282E+040.0000E+00	0.2282E+04	0.217	1	0	1	0.059565	648.99	0.0044437	0.995556	19057.7		0.05
A7	36	10.2768E+040.0000E+00	10.2768E+040.0000E+00	0.2768E+04	0.217	1	0	1	0.05953	648.99	0.0044578	0.995542	23102.5		0.05
A7	37	10.3358E+040.0000E+00	10.3358E+040.0000E+00	0.3358E+04	0.217	1	0	1	0.059493	648.99	0.0044723	0.995528	28009		0.05
A7	38	10.4072E+040.0000E+00	10.4072E+040.0000E+00	0.4072E+04	0.217	1	0	1	0.059464	649	0.0044864	0.995514	33947.9		0.05
A7	39	10.4937E+040.0000E+00	10.4937E+040.0000E+00	0.4937E+04	0.217	1	0	1	0.059443	649	0.0045013	0.995499	41144.2		0.05
A7	40	10.5983E+040.0000E+00	10.5983E+040.0000E+00	0.5983E+04	0.217	1	0	1	0.059425	649.01	0.004518	0.995482	49846.3		0.05
A7	41	10.7250E+040.0000E+00	10.7250E+040.0000E+00	0.7250E+04	0.217	1	0	1	0.059405	649.01	0.0045347	0.995465	60380.7		0.05
A7	42	10.8784E+040.0000E+00	10.8784E+040.0000E+00	0.8784E+04	0.217	1	0	1	0.05938	649.02	0.0045504	0.99545	73125.6		0.05
A7	43	10.1064E+050.0000E+00	10.1064E+050.0000E+00	0.1064E+05	0.217	1	0	1	0.059351	649.02	0.0045649	0.995435	88532		0.05
A7	44	10.1289E+050.0000E+00	10.1289E+050.0000E+00	0.1289E+05	0.217	1	0	1	0.059318	649.03	0.0045777	0.995422	107194		0.05
A7	45	10.1560E+050.0000E+00	10.1560E+050.0000E+00	0.1560E+05	0.217	1	0	1	0.059284	649.03	0.004588	0.995412	129655		0.05
A7	46	10.1889E+050.0000E+00	10.1889E+050.0000E+00	0.1889E+05	0.217	1	0	1	0.05925	649.04	0.0045948	0.995405	156910		0.05
A7	47	10.2287E+050.0000E+00	10.2287E+050.0000E+00	0.2287E+05	0.217	1	0	1	0.059216	649.04	0.004598	0.995402	189861		0.05
A7	48	10.2768E+050.0000E+00	10.2768E+050.0000E+00	0.2768E+05	0.217	1	0	1	0.059157	649.05	0.0045985	0.995402	229566		0.05
A7	49	10.3350E+050.0000E+00	10.3350E+050.0000E+00	0.3350E+05	0.217	1	0	1	0.059092	649.06	0.0045985	0.995402	277534		0.05
A7	50	10.4055E+050.0000E+00	10.4055E+050.0000E+00	0.4055E+05	0.217	1	0	1	0.059023	649.07	0.0045985	0.995402	335553		0.05
A7	51	10.4907E+050.0000E+00	10.4907E+050.0000E+00	0.4907E+05	0.217	1	0	1	0.058947	649.08	0.0045986	0.995401	405540		0.05
A7	52	10.5937E+050.0000E+00	10.5937E+050.0000E+00	0.5937E+05	0.217	1	0	1	0.058864	649.09	0.0045986	0.995401	489982		0.05
A7	53	10.7183E+050.0000E+00	10.7183E+050.0000E+00	0.7183E+05	0.217	1	0	1	0.058774	649.1	0.0045986	0.995401	591917		0.05
A7	54	10.8691E+050.0000E+00	10.8691E+050.0000E+00	0.8691E+05	0.217	1	0	1	0.058677	649.11	0.0045986	0.995401	715013		0.05
A7	55	10.1051E+060.0000E+00	10.1051E+060.0000E+00	0.1051E+06	0.217	1	0	1	0.058571	649.13	0.0045987	0.995401	863128		0.05
A7	56	10.1272E+060.0000E+00	10.1272E+060.0000E+00	0.1272E+06	0.217	1	0	1	0.058458	649.15	0.0045987	0.995401	1.04264e+06		0.05
A7	57	10.1539E+060.0000E+00	10.1539E+060.0000E+00	0.1539E+06	0.217	1	0	1	0.058336	649.17	0.0045988	0.995401	1.2589e+06		0.05
A7	58	10.1861E+060.0000E+00	10.1861E+060.0000E+00	0.1861E+06	0.217	1	0	1	0.058208	649.19	0.0045988	0.995401	1.519e+06		0.05
A7	59	10.2251E+060.0000E+00	10.2251E+060.0000E+00	0.2251E+06	0.217	1	0	1	0.058073	649.22	0.0045989	0.995401	1.83316e+06		0.05
A7	60	10.2723E+060.0000E+00	10.2723E+060.0000E+00	0.2723E+06	0.217	1	0	1	0.057932	649.24	0.004599	0.995401	2.21222e+06		0.05
A7	61	10.3293E+060.0000E+00	10.3293E+060.0000E+00	0.3293E+06	0.217	1	0	1	0.057788	649.27	0.0045991	0.995401	2.66878e+06		0.05
A7	62	10.3983E+060.0000E+00	10.3983E+060.0000E+00	0.3983E+06	0.217	1	0	1	0.057643	649.3	0.0045992	0.995401	3.22003e+06		0.05
A7	63	10.4817E+060.0000E+00	10.4817E+060.0000E+00	0.4817E+06	0.217	1	0	1	0.0575	649.34	0.0045994	0.995401	3.88485e+06		0.05
A7	64	10.5826E+060.0000E+00	10.5826E+060.0000E+00	0.5826E+06	0.217	1	0	1	0.057357	649.38	0.0045995	0.995401	4.6872e+06		0.05
A7	65	10.7046E+060.0000E+00	10.7046E+060.0000E+00	0.7046E+06	0.217	1	0	1	0.057195	649.43	0.0045997	0.9954	5.65315e+06		0.05
A7	66	10.8521E+060.0000E+00	10.8521E+060.0000E+00	0.8521E+06	0.217	1	0	1	0.056811	649.48	0.0045999	0.9954	6.79119e+06		0.05
A7	67	10.1030E+070.0000E+00	10.1030E+070.0000E+00	0.1030E+07	0.217	1	0	1	0.056492	649.54	0.0046002	0.9954	8.16371e+06		0.05
A7	68	10.1246E+070.0000E+00	10.1246E+070.0000E+00	0.1246E+07	0.217	1	0	1	0.056154	649.59	0.0046004	0.9954	9.81737e+06		0.05
A7	69	10.1507E+070.0000E+00	10.1507E+070.0000E+00	0.1507E+07	0.217	1	0	1	0.055924	649.66	0.0046007	0.995399	1.18265e+07		0.05
A7	70	10.1822E+070.0000E+00	10.1822E+070.0000E+00	0.1822E+07	0.217	1	0	1	0.055928	649.73	0.004601	0.995399	1.4301e+07		0.05
A7	71	10.2204E+070.0000E+00	10.2204E+070.0000E+00	0.2204E+07	0.217	1	0	1	0.055247	649.81	0.0046013	0.995399	1.70908e+07		0.05
A7	72	10.2665E+070.0000E+00	10.2665E+070.0000E+00	0.2665E+07	0.217	1	0	1	0.054285	649.88	0.0046016	0.995398	2.0308e+07		0.05
A7	73	10.3222E+070.0000E+00	10.3222E+070.0000E+00	0.3222E+07	0.217	1	0	1	0.054002	649.95	0.0046019	0.995398	2.44271e+07		0.05
A7	74	10.3896E+070.0000E+00	10.3896E+070.0000E+00	0.3896E+07	0.217	1	0	1	0	650.03	0.0046022	0.995398	0		0.05
A7	75	10.4711E+070.0000E+00	10.4711E+070.0000E+00	0.4711E+07	0.217	1	0	1	0	0	1	0	0		0.05
A7	76	10.5697E+070.0000E+00	10.5697E+070.0000E+00	0.5697E+07	0.217	1	0	1	0	0	1	0	0		0.05
A7	77	10.6889E+070.0000E+00	10.6889E+070.0000E+00	0.6889E+07	0.217	1	0	1	0	0	1	0	0		0.05
A7	78	10.8330E+070.0000E+00	10.8330E+070.0000E+00	0.8330E+07	0.217	1	0	1	0	0	1	0	0		0.05
A7	79	10.1007E+080.0000E+00	10.1007E+080.0000E+00	0.1007E+08	0.217	1	0	1	0	0	1	0	0		0.05
A7	80	10.1218E+080.0000E+00	10.1218E+080.0000E+00	0.1218E+08	0.217	1	0	1	0	0	1	0	0		0.05
A7	81	10.1473E+080.0000E+00	10.1473E+080.0000E+00	0.1473E+08	0.217	1	0	1	0	0	1	0	0		0.05
A7	82	10.1781E+080.0000E+00	10.1781E+080.0000E+00	0.1781E+08	0.217	1	0	1	0	0	1	0	0		0.05
A7	83	10.2153E+080.0000E+00	10.2153E+080.0000E+00	0.2153E+08	0.217	1	0	1	0	0	1	0	0		0.05
A7	84	10.2603E+080.0000E+00	10.2603E+080.0000E+00	0.2603E+08	0.217	1	0	1	0	0	1	0	0		0.05
A7	85	10.3148E+080.0000E+00	10.3148E+080.0000E+00	0.3148E+08	0.217	1	0	1	0	0	1	0	0		0.05
A7	86	10.3806E+080.0000E+00	10.3806E+080.0000E+00	0.3806E+08	0.217	1	0	1	0	0	1	0	0		0.05
A7	87	10.4602E+080.0000E+00	10.4602E+080.0000E+00	0.4602E+08	0.217	1	0	1	0	0	1	0	0		0.05
A7	88	10.5565E+080.0000E+00	10.5565E+080.0000E+00	0.5565E+08	0.217	1	0	1	0	0	1	0	0		0.05
A7	89	10.6728E+080.0000E+00	10.6728E+080.0000E+00	0.6728E+08	0.217	1	0	1	0	0	1	0	0		0.05
A7	90	10.8136E+080.0000E+00	10.8136E+080.0000E+00	0.8136E+08	0.217	1	0	1	0	0	1	0	0		0.05
A7	91	10.9837E+080.0000E+00	10.9837E+080.0000E+00	0.9837E+08	0.217	1	0	1	0	0	1	0	0		0.05
A7	92	10.1189E+090.0000E+00	10.1189E+090.0000E+00	0.1189E+09	0.217	1	0	1	0	0	1	0	0		0.05
A7	93	10.1438E+090.0000E+00	10.1438E+090.0000E+00	0.1438E+09	0.217	1	0	1	0	0	1	0	0		0.05
A7	94	10.1739E+090.0000E+00	10.1739E+090.0000E+00	0.1739E+09	0.217	1	0	1	0	0	1	0	0		0.05
A7	95	10.2103E+090.0000E+00	10.2103E+090.0000E+00	0.2103E+09	0.217	1	0	1	0	0	1	0	0		0.05
A7	96	10.2542E+090.0000E+00	10.2542E+090.0000E+00	0.2542E+09	0.217	1	0	1	0	0	1	0	0		0.05
A7	97	10.3074E+090.0000E+00	10.3074E+090.0000E+00	0.3074E+09	0.217	1	0	1	0	0	1	0	0		0.05
A7	98	10.3717E+090.0000E+00	10.3717E+090.0000E+00	0.3717E+09	0.217	1	0	1	0	0	1	0	0		0.05
A7	99	10.4494E+090.0000E+00	10.4494E+090.0000E+00	0.4494E+09	0.217	1	0	1	0	0	1	0	0		0.05
A71	0	10.5434E+090.0000E+00	10.5434E+090.0000E+00	0.5434E+09	0.217	1	0	1	0	0	1	0	0		0.05
A8	1	10.1767E+000.0000E+00	10.1767E+000.0000E+00	0.1767E+00	0.217	1	0.025813	0.974187	0.056824	647.55	0.0039656	0.996034	1.36905		0.05
A8	2	10.6023E+000.0000E+00	10.6023E+000.0000E+00	0.6023E+00	0.217	1	0.011892	0.988108	0.057637	647.55	0.0039656	0.996034	4.80094		0.05
A8	3	10.1156E+010.0000E+00	10.1156E+010.0000E+00	0.1156E+01	0.217	1	0	1	0.058329	647.55	0.0040016	0.995998	9.437		0.05
A8	4	10.1867E+010.0000E+00	10.1867E+010.0000E+00	0.1867E+01	0.217	1	0	1	0.05833	647.55	0.0040256	0.995974	15.2411		0.05
A8	5	10.2774E+010.0000E+00	10.2774E+010.0000E+00	0.2774E+01	0.217	1	0	1	0.058331	647.55	0.004059	0.995941	22.645		0.05
A8	6	10.3922E+010.0000E+00	10.3922E+010.0000E+00	0.3922E+01	0.217	1	0	1	0.058332	647.55	0.0040988	0.995901	32.0158		0.05
A8	7	10.5367E+010.0000E+00	10.5367E+010.0000E+00	0.5367E+01	0.217	1	0	1	0.058334	647.55	0.0041382	0.995862	43.8112		0.05
A8	8	10.7177E+010.0000E+00	10.7177E+010.0000E+00	0.7177E+01	0.217	1	0	1	0.058335	647.55	0.0041733	0.995827	58.5853		0.05
A8	9	10.9433E+010.0000E+00	10.9433E+010.0000E+00	0.9433E+01	0.217	1	0	1	0.058336	647.55	0.0042028	0.995797	76.9999		0.05
A8	10	10.1224E+020.0000E+00	10.1224E+020.0000E+00	0.1224E+02	0.217	1	0	1	0.058338	647.55	0.0042278	0.995772	99.9139		0.05
A8	11	10.1571E+020.0000E+00	10.1571E+020.0000E+00	0.1571E+02	0.217	1	0	1	0.058339	647.55	0.0042497	0.99575	128.239		0.05
A8	12	10.2000E+020.0000E+00	10.2000E+020.0000E+00	0.2000E+02	0.217	1	0	1	0.05834	647.55	0.0042698	0.99573	163.257		0.05
A8	13	10.2528E+020.0000E+00	10.2528E+020.0000E+00	0.2528E+02	0.217	1	0	1	0.058342	647.55	0.0042885	0.995711	206.36		0.05
A8	14	10.3178E+020.0000E+00	10.3178E+020.0000E+00	0.3178E+02	0.217	1	0	1	0.058342	647.55	0.0043061	0.995694	259.414		0.05
A8	15	10.3976E+020.0000E+00	10.3976E+020.0000E+00	0.3976E+02	0.217	1	0	1	0.058342	647.55	0.0043228	0.995677	324.548		0.05
A8	16	10.4955E+020.0000E+00	10.4955E+020.0000E+00	0.4955E+02	0.217	1	0	1	0.058341	647.55	0.0043388	0.995661	404.447		0.05
A8	17	10.6152E+020.0000E+00	10.6152E+020.0000E+00	0.6152E+02	0.217	1	0	1	0.058338	647.55	0.0043542	0.995646	502.118		0.05
A8	18	10.7616E+020.0000E+00	10.7616E+020.0000E+00	0.7616E+02	0.217	1	0	1	0.058334	647.55	0.0043691	0.995631	621.556		0.05
A8	19	10.9404E+020.0000E+00	10.9404E+020.0000E+00	0.9404E+02	0.217	1	0	1	0.058328	647.55	0.0043835	0.995617	767.388		0.05
A8	20	10.1159E+030.0000E+00	10.1159E+030.0000E+00	0.1159E+03	0.217	1	0	1	0.05832	647.55	0.0043974	0.995603	945.627		0.05
A8	21	10.1424E+030.0000E+00	10.1424E+030.0000E+00	0.1424E+03	0.217	1	0	1	0.058308	647.55	0.0044107	0.995589	1161.59		0.05
A8	22	10.1748E+030.0000E+00	10.1748E+030.0000E+00	0.1748E+03	0.217	1	0	1	0.058293	647.55	0.0044234	0.995577	1425.49		0.05
A8	23	10.2142E+030.0000E+00	10.2142E+030.0000E+00	0.2142E+03	0.217	1	0	1	0.058272	647.55	0.0044353	0.995565	1746.15		0.05
A8	24	10.2622E+030.0000E+00	10.2622E+030.0000E+00	0.2622E+03	0.217	1	0	1	0.058246	647.55	0.0044463	0.995554	2136.47		0.05
A8	25	10.3204E+030.0000E+00	10.3204E+030.0000E+00	0.3204E+03	0.217	1	0	1	0.058215	647.55	0.0044562	0.995544	2609.28		0.05
A8	26	10.3912E+030.0000E+00	10.3912E+030.0000E+00	0.3912E+03	0.217	1	0	1	0.058179	647.55	0.0044652	0.995535	3183.86		0.05
A8	27	10.4772E+030.0000E+00	10.4772E+030.0000E+00	0.4772E+03	0.217	1	0	1	0.05814	647.55	0.0044732	0.995527	3881.16		0.05
A8	28	10.5816E+030.0000E+00	10.5816E+030.0000E+00	0.5816E+03	0.217	1	0	1	0.058101	647.55	0.0044806	0.995519	4727.06		0.05
A8	29	10.7082E+030.0000E+00	10.7082E+030.0000E+00	0.7082E+03	0.217	1	0	1	0.058063	647.55	0.0044875	0.995513	5752.22		0.05
A8	30	10.8619E+030.0000E+00	10.8619E+030.0000E+00	0.8619E+03	0.217	1	0	1	0.058026	647.55	0.0044943	0.995506	6996.1		0.05
A8	31	10.1048E+040.0000E+00	10.1048E+040.0000E+00	0.1048E+04	0.217	1	0	1	0.05799	647.55	0.0045012	0.995499	8501.36		0.05
A8	32	10.1274E+040.0000E+00	10.1274E+040.0000E+00	0.1274E+04	0.217	1	0	1	0.057953	647.55	0.0045086	0.995491	10328		0.05
A8	33	10.1548E+040.0000E+00	10.1548E+040.0000E+00	0.1548E+04	0.217	1	0	1	0.057916	647.55	0.0045169	0.995483	12541.1		0.05
A8	34	10.1880E+040.0000E+00	10.1880E+040.0000E+00	0.1880E+04	0.217	1	0	1	0.05788	647.55	0.0045262	0.995474	15221.2		0.05
A8	35	10.2282E+040.0000E+00	10.2282E+040.0000E+00	0.2282E+04	0.217	1	0	1	0.057844	647.55	0.0045367	0.995463	18464.3		0.05
A8	36	10.2768E+040.0000E+00	10.2768E+040.0000E+00	0.2768E+04	0.217	1	0	1	0.057807	647.55	0.0045486	0.995451	22382		0.05
A8	37	10.3358E+040.0000E+00	10.3358E+040.0000E+00	0.3358E+04	0.217	1	0	1	0.057771	647.55	0.004562	0.995438	27135.5		0.05
A8	38	10.4072E+040.0000E+00	10.4072E+040.0000E+00	0.4072E+04	0.217	1	0	1	0.057738	647.55	0.0045765	0.995424	32886		0.05
A8	39	10.4937E+040.0000E+00	10.4937E+040.0000E+00	0.4937E+04	0.217	1	0	1	0.05771	647.56	0.0045918	0.995408	39852.5		0.05
A8	40	10.5983E+040.0000E+00	10.5983E+040.0000E+00	0.5983E+04	0.217	1	0	1	0.057693	647.56	0.0046073	0.995393	48281		0.05
A8	41	10.7250E+040.0000E+00	10.7250E+040.0000E+00	0.7250E+04	0.217	1	0	1	0.057676	647.56	0.0046208	0.995379	58487.3		0.05
A8	42	10.8784E+040.0000E+00	10.8784E+040.0000E+00	0.8784E+04	0.217	1	0	1	0.057656	647.56	0.0046326	0.995367	70837		0.05
A8	43	10.1064E+050.0000E+00	10.1064E+050.0000E+00	0.1064E+05	0.217	1	0	1	0.057632	647.56	0.0046422	0.995358	85767.8		0.05
A8	44	10.1289E+050.0000E+00	10.1289E+050.0000E+00	0.1289E+05	0.217	1	0	1	0.057603	647.56	0.0046496	0.99535	103852		0.05
A8	45	10.1560E+050.0000E+00	10.1560E+050.0000E+00	0.1560E+05	0.217	1	0	1	0.05757	647.56	0.0046546	0.995345	125613		0.05
A8	46	10.1889E+050.0000E+00	10.1889E+050.0000E+00	0.1889E+05	0.217	1	0	1	0.057532	647.57	0.0046571	0.995343	152006		0.05
A8	47	10.2287E+050.0000E+00	10.2287E+050.0000E+00	0.2287E+05	0.217	1	0	1	0.057487	647.57	0.004658	0.995342	183889		0.05
A8	48	10.2768E+050.0000E+00	10.2768E+050.0000E+00	0.2768E+05	0.217	1	0	1	0.05743	647.58	0.0046582	0.995342	222347		0.05
A8	49	10.3350E+050.0000E+00	10.3350E+050.0000E+00	0.3350E+05	0.217	1	0	1	0.057369	647.58	0.0046582	0.995342	268811		0.05
A8	50	10.4055E+050.0000E+00	10.4055E+050.0000E+00	0.4055E+05	0.217	1	0	1	0.057306	647.59	0.0046582	0.995342	325030		0.05
A8	51	10.4907E+050.0000E+00	10.4907E+050.0000E+00	0.4907E+05	0.217	1	0	1	0.05724	647.6	0.0046582	0.995342	392875		0.05
A8	52	10.5937E+050.0000E+00	10.5937E+050.0000E+00	0.5937E+05	0.217	1	0	1	0.05717	647.61	0.0046583	0.995342	474767		0.05
A8	53	10.7183E+050.0000E+00	10.7183E+050.0000E+00	0.7183E+05	0.217	1	0	1	0.057096	647.62	0.0046583	0.995342	573672		0.05
A8	54	10.8691E+050.0000E+00	10.8691E+050.0000E+00	0.8691E+05	0.217	1	0	1	0.05702	647.64	0.0046583	0.995342	693206		0.05
A8	55	10.1051E+060.0000E+00	10.1051E+060.0000E+00	0.1051E+06	0.217	1	0	1	0.056941	647.65	0.0046584	0.995342	837144		0.05
A8	56	10.1272E+060.0000E+00	10.1272E+060.0000E+00	0.1272E+06	0.217	1	0	1	0.05686	647.67	0.0046584	0.995342	1.01176e+06		0.05
A8	57	10.1539E+060.0000E+00	10.1539E+060.0000E+00	0.1539E+06	0.217	1	0	1	0.056777	647.69	0.0046585	0.995341	1.22239e+06		0.05
A8	58	10.1861E+060.0000E+00	10.1861E+060.0000E+00	0.1861E+06	0.217	1	0	1	0.056693	647.71	0.0046586	0.995341	1.47601e+06		0.05
A8	59	10.2251E+060.0000E+00	10.2251E+060.0000E+00	0.2251E+06	0.217	1	0	1	0.056609	647.74	0.0046586	0.995341	1.78276e+06		0.05
A8	60	10.2723E+060.0000E+00	10.2723E+060.0000E+00	0.2723E+06	0.217	1	0	1	0.056526	647.76	0.0046587	0.995341	2.15348e+06		0.05
A8	61	10.3293E+060.0000E+00	10.3293E+060.0000E+00	0.3293E+06	0.217	1	0	1	0.056447	647.79	0.0046588	0.995341	2.60075e+06		0.05
A8	62	10.3983E+060.0000E+00	10.3983E+060.0000E+00	0.3983E+06	0.217	1	0	1	0.056372	647.83	0.004659	0.995341	3.14171e+06		0.05
A8	63	10.4817E+060.0000E+00	10.4817E+060.0000E+00	0.4817E+06	0.217	1	0	1	0.056302	647.86	0.0046591	0.995341	3.79501e+06		0.05
A8	64	10.5826E+060.0000E+00	10.5826E+060.0000E+00	0.5826E+06	0.217	1	0	1	0.056232	647.9	0.0046593	0.995341	4.58452e+06		0.05
A8	65	10.7046E+060.0000E+00	10.7046E+060.0000E+00	0.7046E+06	0.217	1	0	1	0.056134	647.95	0.0046595	0.99534	5.5353e+06		0.05
A8	66	10.8521E+060.0000E+00	10.8521E+060.0000E+00	0.8521E+06	0.217	1	0	1	0.055722	648.01	0.0046597	0.99534	6.64554e+06		0.05
A8	67	10.1030E+070.0000E+00	10.1030E+070.0000E+00	0.1030E+07	0.217	1	0	1	0.055333	648.06	0.0046599	0.99534	7.97752e+06		0.05
A8	68	10.1246E+070.0000E+00	10.1246E+070.0000E+00	0.1246E+07	0.217	1	0	1	0.054731	648.12	0.0046602	0.99534	9.54636e+06		0.05
A8	69	10.1507E+070.0000E+00	10.1507E+070.0000E+00	0.1507E+07	0.217	1	0	1	0.054499	648.18	0.0046604	0.99534	1.14982e+07		0.05
A8	70	10.1822E+070.0000E+00	10.1822E+070.0000E+00	0.1822E+07	0.217	1	0	1	0.054624	648.26	0.0046607	0.995339	1.39352e+07		0.05
A8	71	10.2204E+070.0000E+00	10.2204E+070.0000E+00	0.2204E+07	0.217	1	0	1	0.053116	648.33	0.004661	0.995339	1.63932e+07		0.05
A8	72	10.2665E+070.0000E+00	10.2665E+070.0000E+00	0.2665E+07	0.217	1	0	1	0	648.41	0.0046613	0.995339	0		0.05
A8	73	10.3222E+070.0000E+00	10.3222E+070.0000E+00	0.3222E+07	0.217	1	0	1	0	0	1	0	0		0.05
A8	74	10.3896E+070.0000E+00	10.3896E+070.0000E+00	0.3896E+07	0.217	1	0	1	0	0	1	0	0		0.05
A8	75	10.4711E+070.0000E+00	10.4711E+070.0000E+00	0.4711E+07	0.217	1	0	1	0	0	1	0	0		0.05
A8	76	10.5697E+070.0000E+00	10.5697E+070.0000E+00	0.5697E+07	0.217	1	0	1	0	0	1	0	0		0.05
A8	77	10.6889E+070.0000E+00	10.6889E+070.0000E+00	0.6889E+07	0.217	1	0	1	0	0	1	0	0		0.05
A8	78	10.8330E+070.0000E+00	10.8330E+070.0000E+00	0.8330E+07	0.217	1	0	1	0	0	1	0	0		0.05
A8	79	10.1007E+080.0000E+00	10.1007E+080.0000E+00	0.1007E+08	0.217	1	0	1	0	0	1	0	0		0.05
A8	80	10.1218E+080.0000E+00	10.1218E+080.0000E+00	0.1218E+08	0.217	1	0	1	0	0	1	0	0		0.05
A8	81	10.1473E+080.0000E+00	10.1473E+080.0000E+00	0.1473E+08	0.217	1	0	1	0	0	1	0	0		0.05
A8	82	10.1781E+080.0000E+00	10.1781E+080.0000E+00	0.1781E+08	0.217	1	0	1	0	0	1	0	0		0.05
A8	83	10.2153E+080.0000E+00	10.2153E+080.0000E+00	0.2153E+08	0.217	1	0	1	0	0	1	0	0		0.05
A8	84	10.2603E+080.0000E+00	10.2603E+080.0000E+00	0.2603E+08	0.217	1	0	1	0	0	1	0	0		0.05
A8	85	10.3148E+080.0000E+00	10.3148E+080.0000E+00	0.3148E+08	0.217	1	0	1	0	0	1	0	0		0.05
A8	86	10.3806E+080.0000E+00	10.3806E+080.0000E+00	0.3806E+08	0.217	1	0	1	0	0	1	0	0		0.05
A8	87	10.4602E+080.0000E+00	10.4602E+080.0000E+00	0.4602E+08	0.217	1	0	1	0	0	1	0	0		0.05
A8	88	10.5565E+080.0000E+00	10.5565E+080.0000E+00	0.5565E+08	0.217	1	0	1	0	0	1	0	0		0.05
A8	89	10.6728E+080.0000E+00	10.6728E+080.0000E+00	0.6728E+08	0.217	1	0	1	0	0	1	0	0		0.05
A8	90	10.8136E+080.0000E+00	10.8136E+080.0000E+00	0.8136E+08	0.217	1	0	1	0	0	1	0	0		0.05
A8	91	10.9837E+080.0000E+00	10.9837E+080.0000E+00	0.9837E+08	0.217	1	0	1	0	0	1	0	0		0.05
A8	92	10.1189E+090.0000E+00	10.1189E+090.0000E+00	0.1189E+09	0.217	1	0	1	0	0	1	0	0		0.05
A8	93	10.1438E+090.0000E+00	10.1438E+090.0000E+00	0.1438E+09	0.217	1	0	1	0	0	1	0	0		0.05
A8	94	10.1739E+090.0000E+00	10.1739E+090.0000E+00	0.1739E+09	0.217	1	0	1	0	0	1	0	0		0.05
A8	95	10.2103E+090.0000E+00	10.2103E+090.0000E+00	0.2103E+09	0.217	1	0	1	0	0	1	0	0		0.05
A8	96	10.2542E+090.0000E+00	10.2542E+090.0000E+00	0.2542E+09	0.217	1	0	1	0	0	1	0	0		0.05
A8	97	10.3074E+090.0000E+00	10.3074E+090.0000E+00	0.3074E+09	0.217	1	0	1	0	0	1	0	0		0.05
A8	98	10.3717E+090.0000E+00	10.3717E+090.0000E+00	0.3717E+09	0.217	1	0	1	0	0	1	0	0		0.05
A8	99	10.4494E+090.0000E+00	10.4494E+090.0000E+00	0.4494E+09	0.217	1	0	1	0	0	1	0	0		0.05
A81	0	10.5434E+090.0000E+00	10.5434E+090.0000E+00	0.5434E+09	0.217	1	0	1	0	0	1	0	0		0.05
A9	1	10.1767E+000.0000E+00	10.1767E+000.0000E+00	0.1767E+00	0.217	1	0.025364	0.974636	0.05546	646.15	0.0040167	0.995983	1.33384		0.05
A9	2	10.6023E+000.0000E+00	10.6023E+000.0000E+00	0.6023E+00	0.217	1	0.016859	0.983141	0.055946	646.15	0.0040167	0.995983	4.6264		0.05
A9	3	10.1156E+010.0000E+00	10.1156E+010.0000E+00	0.1156E+01	0.217	1	0	1	0.056908	646.15	0.0040489	0.995951	9.18676		0.05
A9	4	10.1867E+010.0000E+00	10.1867E+010.0000E+00	0.1867E+01	0.217	1	0	1	0.056913	646.15	0.0040831	0.995917	14.8379		0.05
A9	5	10.2774E+010.0000E+00	10.2774E+010.0000E+00	0.2774E+01	0.217	1	0	1	0.05692	646.15	0.0041158	0.995884	22.0482		0.05
A9	6	10.3922E+010.0000E+00	10.3922E+010.0000E+00	0.3922E+01	0.217	1	0	1	0.056929	646.15	0.0041516	0.995848	31.1765		0.05
A9	7	10.5367E+010.0000E+00	10.5367E+010.0000E+00	0.5367E+01	0.217	1	0	1	0.056941	646.15	0.0041882	0.995812	42.6704		0.05
A9	8	10.7177E+010.0000E+00	10.7177E+010.0000E+00	0.7177E+01	0.217	1	0	1	0.056954	646.15	0.0042229	0.995777	57.0719		0.05
A9	9	10.9433E+010.0000E+00	10.9433E+010.0000E+00	0.9433E+01	0.217	1	0	1	0.056968	646.15	0.0042536	0.995746	75.0279		0.05
A9	10	10.1224E+020.0000E+00	10.1224E+020.0000E+00	0.1224E+02	0.217	1	0	1	0.056981	646.15	0.0042801	0.99572	97.3737		0.05
A9	11	10.1571E+020.0000E+00	10.1571E+020.0000E+00	0.1571E+02	0.217	1	0	1	0.056994	646.15	0.0043032	0.995697	125.004		0.05
A9	12	10.2000E+020.0000E+00	10.2000E+020.0000E+00	0.2000E+02	0.217	1	0	1	0.057005	646.15	0.0043242	0.995676	159.167		0.05
A9	13	10.2528E+020.0000E+00	10.2528E+020.0000E+00	0.2528E+02	0.217	1	0	1	0.057015	646.15	0.0043436	0.995656	201.219		0.05
A9	14	10.3178E+020.0000E+00	10.3178E+020.0000E+00	0.3178E+02	0.217	1	0	1	0.057021	646.15	0.0043618	0.995638	252.978		0.05
A9	15	10.3976E+020.0000E+00	10.3976E+020.0000E+00	0.3976E+02	0.217	1	0	1	0.057026	646.15	0.0043791	0.995621	316.524		0.05
A9	16	10.4955E+020.0000E+00	10.4955E+020.0000E+00	0.4955E+02	0.217	1	0	1	0.057027	646.15	0.0043957	0.995604	394.461		0.05
A9	17	10.6152E+020.0000E+00	10.6152E+020.0000E+00	0.6152E+02	0.217	1	0	1	0.057027	646.15	0.0044117	0.995588	489.745		0.05
A9	18	10.7616E+020.0000E+00	10.7616E+020.0000E+00	0.7616E+02	0.217	1	0	1	0.057025	646.15	0.0044274	0.995573	606.259		0.05
A9	19	10.9404E+020.0000E+00	10.9404E+020.0000E+00	0.9404E+02	0.217	1	0	1	0.057021	646.15	0.0044427	0.995557	748.526		0.05
A9	20	10.1159E+030.0000E+00	10.1159E+030.0000E+00	0.1159E+03	0.217	1	0	1	0.057015	646.15	0.0044578	0.995542	922.413		0.05
A9	21	10.1424E+030.0000E+00	10.1424E+030.0000E+00	0.1424E+03	0.217	1	0	1	0.057008	646.15	0.0044727	0.995527	1133.16		0.05
A9	22	10.1748E+030.0000E+00	10.1748E+030.0000E+00	0.1748E+03	0.217	1	0	1	0.056998	646.15	0.0044874	0.995513	1390.72		0.05
A9	23	10.2142E+030.0000E+00	10.2142E+030.0000E+00	0.2142E+03	0.217	1	0	1	0.056984	646.15	0.0045018	0.995498	1703.75		0.05
A9	24	10.2622E+030.0000E+00	10.2622E+030.0000E+00	0.2622E+03	0.217	1	0	1	0.056966	646.15	0.0045159	0.995484	2084.85		0.05
A9	25	10.3204E+030.0000E+00	10.3204E+030.0000E+00	0.3204E+03	0.217	1	0	1	0.056942	646.15	0.0045296	0.99547	2546.52		0.05
A9	26	10.3912E+030.0000E+00	10.3912E+030.0000E+00	0.3912E+03	0.217	1	0	1	0.056913	646.15	0.0045427	0.995457	3107.61		0.05
A9	27	10.4772E+030.0000E+00	10.4772E+030.0000E+00	0.4772E+03	0.217	1	0	1	0.056879	646.15	0.0045552	0.995445	3788.46		0.05
A9	28	10.5816E+030.0000E+00	10.5816E+030.0000E+00	0.5816E+03	0.217	1	0	1	0.056843	646.15	0.0045672	0.995433	4614.31		0.05
A9	29	10.7082E+030.0000E+00	10.7082E+030.0000E+00	0.7082E+03	0.217	1	0	1	0.056807	646.14	0.0045787	0.995421	5615.02		0.05
A9	30	10.8619E+030.0000E+00	10.8619E+030.0000E+00	0.8619E+03	0.217	1	0	1	0.056773	646.14	0.0045901	0.99541	6829.47		0.05
A9	31	10.1048E+040.0000E+00	10.1048E+040.0000E+00	0.1048E+04	0.217	1	0	1	0.056738	646.14	0.0046012	0.995399	8298.87		0.05
A9	32	10.1274E+040.0000E+00	10.1274E+040.0000E+00	0.1274E+04	0.217	1	0	1	0.0567	646.14	0.004612	0.995388	10081.6		0.05
A9	33	10.1548E+040.0000E+00	10.1548E+040.0000E+00	0.1548E+04	0.217	1	0	1	0.056657	646.14	0.0046222	0.995378	12240.5		0.05
A9	34	10.1880E+040.0000E+00	10.1880E+040.0000E+00	0.1880E+04	0.217	1	0	1	0.056611	646.14	0.0046318	0.995368	14853.5		0.05
A9	35	10.2282E+040.0000E+00	10.2282E+040.0000E+00	0.2282E+04	0.217	1	0	1	0.056562	646.14	0.0046414	0.995359	18013.8		0.05
A9	36	10.2768E+040.0000E+00	10.2768E+040.0000E+00	0.2768E+04	0.217	1	0	1	0.05651	646.14	0.0046515	0.995348	21830		0.05
A9	37	10.3358E+040.0000E+00	10.3358E+040.0000E+00	0.3358E+04	0.217	1	0	1	0.056454	646.14	0.0046626	0.995337	26456.5		0.05
A9	38	10.4072E+040.0000E+00	10.4072E+040.0000E+00	0.4072E+04	0.217	1	0	1	0.0564	646.14	0.0046742	0.995326	32050.8		0.05
A9	39	10.4937E+040.0000E+00	10.4937E+040.0000E+00	0.4937E+04	0.217	1	0	1	0.056352	646.14	0.0046856	0.995314	38825.7		0.05
A9	40	10.5983E+040.0000E+00	10.5983E+040.0000E+00	0.5983E+04	0.217	1	0	1	0.056317	646.14	0.0046936	0.995306	47022.1		0.05
A9	41	10.7250E+040.0000E+00	10.7250E+040.0000E+00	0.7250E+04	0.217	1	0	1	0.056288	646.13	0.0047015	0.995298	56949.1		0.05
A9	42	10.8784E+040.0000E+00	10.8784E+040.0000E+00	0.8784E+04	0.217	1	0	1	0.05626	646.13	0.0047083	0.995292	68963.9		0.05
A9	43	10.1064E+050.0000E+00	10.1064E+050.0000E+00	0.1064E+05	0.217	1	0	1	0.05623	646.13	0.0047133	0.995287	83490.6		0.05
A9	44	10.1289E+050.0000E+00	10.1289E+050.0000E+00	0.1289E+05	0.217	1	0	1	0.056196	646.13	0.0047165	0.995283	101085		0.05
A9	45	10.1560E+050.0000E+00	10.1560E+050.0000E+00	0.1560E+05	0.217	1	0	1	0.056155	646.13	0.004718	0.995282	122247		0.05
A9	46	10.1889E+050.0000E+00	10.1889E+050.0000E+00	0.1889E+05	0.217	1	0	1	0.056108	646.14	0.0047185	0.995282	147907		0.05
A9	47	10.2287E+050.0000E+00	10.2287E+050.0000E+00	0.2287E+05	0.217	1	0	1	0.056055	646.14	0.0047186	0.995281	178901		0.05
A9	48	10.2768E+050.0000E+00	10.2768E+050.0000E+00	0.2768E+05	0.217	1	0	1	0.055998	646.14	0.0047186	0.995281	216307		0.05
A9	49	10.3350E+050.0000E+00	10.3350E+050.0000E+00	0.3350E+05	0.217	1	0	1	0.05594	646.15	0.0047186	0.995281	261521		0.05
A9	50	10.4055E+050.0000E+00	10.4055E+050.0000E+00	0.4055E+05	0.217	1	0	1	0.05588	646.15	0.0047186	0.995281	316218		0.05
A9	51	10.4907E+050.0000E+00	10.4907E+050.0000E+00	0.4907E+05	0.217	1	0	1	0.05582	646.16	0.0047186	0.995281	382254		0.05
A9	52	10.5937E+050.0000E+00	10.5937E+050.0000E+00	0.5937E+05	0.217	1	0	1	0.05576	646.17	0.0047187	0.995281	462000		0.05
A9	53	10.7183E+050.0000E+00	10.7183E+050.0000E+00	0.7183E+05	0.217	1	0	1	0.055699	646.18	0.0047187	0.995281	558358		0.05
A9	54	10.8691E+050.0000E+00	10.8691E+050.0000E+00	0.8691E+05	0.217	1	0	1	0.055639	646.2	0.0047187	0.995281	674872		0.05
A9	55	10.1051E+060.0000E+00	10.1051E+060.0000E+00	0.1051E+06	0.217	1	0	1	0.055579	646.21	0.0047188	0.995281	815253		0.05
A9	56	10.1272E+060.0000E+00	10.1272E+060.0000E+00	0.1272E+06	0.217	1	0	1	0.055519	646.23	0.0047188	0.995281	985647		0.05
A9	57	10.1539E+060.0000E+00	10.1539E+060.0000E+00	0.1539E+06	0.217	1	0	1	0.055462	646.25	0.0047189	0.995281	1.19135e+06		0.05
A9	58	10.1861E+060.0000E+00	10.1861E+060.0000E+00	0.1861E+06	0.217	1	0	1	0.055406	646.27	0.004719	0.995281	1.4392e+06		0.05
A9	59	10.2251E+060.0000E+00	10.2251E+060.0000E+00	0.2251E+06	0.217	1	0	1	0.055353	646.3	0.0047191	0.995281	1.73923e+06		0.05
A9	60	10.2723E+060.0000E+00	10.2723E+060.0000E+00	0.2723E+06	0.217	1	0	1	0.055303	646.33	0.0047192	0.995281	2.10211e+06		0.05
A9	61	10.3293E+060.0000E+00	10.3293E+060.0000E+00	0.3293E+06	0.217	1	0	1	0.055258	646.36	0.0047193	0.995281	2.54019e+06		0.05
A9	62	10.3983E+060.0000E+00	10.3983E+060.0000E+00	0.3983E+06	0.217	1	0	1	0.055217	646.39	0.0047194	0.995281	3.07032e+06		0.05
A9	63	10.4817E+060.0000E+00	10.4817E+060.0000E+00	0.4817E+06	0.217	1	0	1	0.05518	646.43	0.0047196	0.99528	3.71095e+06		0.05
A9	64	10.5826E+060.0000E+00	10.5826E+060.0000E+00	0.5826E+06	0.217	1	0	1	0.055141	646.47	0.0047198	0.99528	4.48537e+06		0.05
A9	65	10.7046E+060.0000E+00	10.7046E+060.0000E+00	0.7046E+06	0.217	1	0	1	0.055071	646.52	0.00472	0.99528	5.41817e+06		0.05
A9	66	10.8521E+060.0000E+00	10.8521E+060.0000E+00	0.8521E+06	0.217	1	0	1	0.054593	646.58	0.0047202	0.99528	6.49613e+06		0.05
A9	67	10.1030E+070.0000E+00	10.1030E+070.0000E+00	0.1030E+07	0.217	1	0	1	0.053967	646.63	0.0047204	0.99528	7.76294e+06		0.05
A9	68	10.1246E+070.0000E+00	10.1246E+070.0000E+00	0.1246E+07	0.217	1	0	1	0.051071	646.68	0.0047206	0.995279	8.88764e+06		0.05
A9	69	10.1507E+070.0000E+00	10.1507E+070.0000E+00	0.1507E+07	0.217	1	0	1	0	646.75	0.0047209	0.995279	0		0.05
A9	70	10.1822E+070.0000E+00	10.1822E+070.0000E+00	0.1822E+07	0.217	1	0	1	0	646.82	0.0047212	0.995279	0		0.05
A9	71	10.2204E+070.0000E+00	10.2204E+070.0000E+00	0.2204E+07	0.217	1	0	1	0	0	1	0	0		0.05
A9	72	10.2665E+070.0000E+00	10.2665E+070.0000E+00	0.2665E+07	0.217	1	0	1	0	0	1	0	0		0.05
A9	73	10.3222E+070.0000E+00	10.3222E+070.0000E+00	0.3222E+07	0.217	1	0	1	0	0	1	0	0		0.05
A9	74	10.3896E+070.0000E+00	10.3896E+070.0000E+00	0.3896E+07	0.217	1	0	1	0	0	1	0	0		0.05
A9	75	10.4711E+070.0000E+00	10.4711E+070.0000E+00	0.4711E+07	0.217	1	0	1	0	0	1	0	0		0.05
A9	76	10.5697E+070.0000E+00	10.5697E+070.0000E+00	0.5697E+07	0.217	1	0	1	0	0	1	0	0		0.05
A9	77	10.6889E+070.0000E+00	10.6889E+070.0000E+00	0.6889E+07	0.217	1	0	1	0	0	1	0	0		0.05
A9	78	10.8330E+070.0000E+00	10.8330E+070.0000E+00	0.8330E+07	0.217	1	0	1	0	0	1	0	0		0.05
A9	79	10.1007E+080.0000E+00	10.1007E+080.0000E+00	0.1007E+08	0.217	1	0	1	0	0	1	0	0		0.05
A9	80	10.1218E+080.0000E+00	10.1218E+080.0000E+00	0.1218E+08	0.217	1	0	1	0	0	1	0	0		0.05
A9	81	10.1473E+080.0000E+00	10.1473E+080.0000E+00	0.1473E+08	0.217	1	0	1	0	0	1	0	0		0.05
A9	82	10.1781E+080.0000E+00	10.1781E+080.0000E+00	0.1781E+08	0.217	1	0	1	0	0	1	0	0		0.05
A9	83	10.2153E+080.0000E+00	10.2153E+080.0000E+00	0.2153E+08	0.217	1	0	1	0	0	1	0	0		0.05
A9	84	10.2603E+080.0000E+00	10.2603E+080.0000E+00	0.2603E+08	0.217	1	0	1	0	0	1	0	0		0.05
A9	85	10.3148E+080.0000E+00	10.3148E+080.0000E+00	0.3148E+08	0.217	1	0	1	0	0	1	0	0		0.05
A9	86	10.3806E+080.0000E+00	10.3806E+080.0000E+00	0.3806E+08	0.217	1	0	1	0	0	1	0	0		0.05
A9	87	10.4602E+080.0000E+00	10.4602E+080.0000E+00	0.4602E+08	0.217	1	0	1	0	0	1	0	0		0.05
A9	88	10.5565E+080.0000E+00	10.5565E+080.0000E+00	0.5565E+08	0.217	1	0	1	0	0	1	0	0		0.05
A9	89	10.6728E+080.0000E+00	10.6728E+080.0000E+00	0.6728E+08	0.217	1	0	1	0	0	1	0	0		0.05
A9	90	10.8136E+080.0000E+00	10.8136E+080.0000E+00	0.8136E+08	0.217	1	0	1	0	0	1	0	0		0.05
A9	91	10.9837E+080.0000E+00	10.9837E+080.0000E+00	0.9837E+08	0.217	1	0	1	0	0	1	0	0		0.05
A9	92	10.1189E+090.0000E+00	10.1189E+090.0000E+00	0.1189E+09	0.217	1	0	1	0	0	1	0	0		0.05
A9	93	10.1438E+090.0000E+00	10.1438E+090.0000E+00	0.1438E+09	0.217	1	0	1	0	0	1	0	0		0.05
A9	94	10.1739E+090.0000E+00	10.1739E+090.0000E+00	0.1739E+09	0.217	1	0	1	0	0	1	0	0		0.05
A9	95	10.2103E+090.0000E+00	10.2103E+090.0000E+00	0.2103E+09	0.217	1	0	1	0	0	1	0	0		0.05
A9	96	10.2542E+090.0000E+00	10.2542E+090.0000E+00	0.2542E+09	0.217	1	0	1	0	0	1	0	0		0.05
A9	97	10.3074E+090.0000E+00	10.3074E+090.0000E+00	0.3074E+09	0.217	1	0	1	0	0	1	0	0		0.05
A9	98	10.3717E+090.0000E+00	10.3717E+090.0000E+00	0.3717E+09	0.217	1	0	1	0	0	1	0	0		0.05
A9	99	10.4494E+090.0000E+00	10.4494E+090.0000E+00	0.4494E+09	0.217	1	0	1	0	0	1	0	0		0.05
A91	0	10.5434E+090.0000E+00	10.5434E+090.0000E+00	0.5434E+09	0.217	1	0	1	0	0	1	0	0		0.05
AA	1	10.1767E+000.1767E-01	10.1767E+000.1767E-01	0.1767E+00	0.217	1	0.025114	0.974886	0.053978	644.79	0.0040684	0.995932	1.29573		0.05
AA	2	10.6023E+000.6023E-01	10.6023E+000.6023E-01	0.6023E+00	0.217	1	0.016553	0.983447	0.054468	644.79	0.0040684	0.995932	4.49586		0.05
AA	3	10.1156E+010.1156E+00	10.1156E+010.1156E+00	0.1156E+01	0.217	1	0.0028706	0.997129	0.055261	644.79	0.0040684	0.995932	8.87637		0.05
AA	4	10.1867E+010.1867E+00	10.1867E+010.1867E+00	0.1867E+01	0.217	1	0	1	0.055413	644.79	0.0041023	0.995898	14.4161		0.05
AA	5	10.2774E+010.2774E+00	10.2774E+010.2774E+00	0.2774E+01	0.217	1	0	1	0.055434	644.79	0.0041313	0.995869	21.4271		0.05
AA	6	10.3922E+010.3922E+00	10.3922E+010.3922E+00	0.3922E+01	0.217	1	0	1	0.055476	644.79	0.0041591	0.995841	30.3166		0.05
AA	7	10.5367E+010.5367E+00	10.5367E+010.5367E+00	0.5367E+01	0.217	1	0	1	0.055534	644.79	0.0041867	0.995813	41.5285		0.05
AA	8	10.7177E+010.7177E+00	10.7177E+010.7177E+00	0.7177E+01	0.217	1	0	1	0.055596	644.79	0.0042138	0.995786	55.5943		0.05
AA	9	10.9433E+010.9433E+00	10.9433E+010.9433E+00	0.9433E+01	0.217	1	0	1	0.055655	644.79	0.0042396	0.99576	73.1454		0.05
AA	10	10.1224E+020.1224E+01	10.1224E+020.1224E+01	0.1224E+02	0.217	1	0	1	0.055702	644.79	0.0042638	0.995736	94.9893		0.05
AA	11	10.1571E+020.1571E+01	10.1571E+020.1571E+01	0.1571E+02	0.217	1	0	1	0.055735	644.79	0.0042863	0.995714	121.988		0.05
AA	12	10.2000E+020.2000E+01	10.2000E+020.2000E+01	0.2000E+02	0.217	1	0	1	0.055757	644.79	0.0043072	0.995693	155.358		0.05
AA	13	10.2528E+020.2528E+01	10.2528E+020.2528E+01	0.2528E+02	0.217	1	0	1	0.055768	644.79	0.0043268	0.995673	196.407		0.05
AA	14	10.3178E+020.3178E+01	10.3178E+020.3178E+01	0.3178E+02	0.217	1	0	1	0.055771	644.79	0.0043453	0.995655	246.916		0.05
AA	15	10.3976E+020.3976E+01	10.3976E+020.3976E+01	0.3976E+02	0.217	1	0	1	0.055769	644.79	0.0043628	0.995637	308.9		0.05
AA	16	10.4955E+020.4955E+01	10.4955E+020.4955E+01	0.4955E+02	0.217	1	0	1	0.055763	644.79	0.0043795	0.995621	384.912		0.05
AA	17	10.6152E+020.6152E+01	10.6152E+020.6152E+01	0.6152E+02	0.217	1	0	1	0.055754	644.79	0.0043956	0.995604	477.812		0.05
AA	18	10.7616E+020.7616E+01	10.7616E+020.7616E+01	0.7616E+02	0.217	1	0	1	0.055744	644.79	0.004411	0.995589	591.403		0.05
AA	19	10.9404E+020.9404E+01	10.9404E+020.9404E+01	0.9404E+02	0.217	1	0	1	0.055734	644.79	0.004426	0.995574	730.103		0.05
AA	20	10.1159E+030.1159E+02	10.1159E+030.1159E+02	0.1159E+03	0.217	1	0	1	0.055722	644.79	0.0044406	0.995559	899.612		0.05
AA	21	10.1424E+030.1424E+02	10.1424E+030.1424E+02	0.1424E+03	0.217	1	0	1	0.05571	644.79	0.0044549	0.995545	1105.05		0.05
AA	22	10.1748E+030.1748E+02	10.1748E+030.1748E+02	0.1748E+03	0.217	1	0	1	0.055694	644.79	0.0044689	0.995531	1356.07		0.05
AA	23	10.2142E+030.2142E+02	10.2142E+030.2142E+02	0.2142E+03	0.217	1	0	1	0.055674	644.78	0.0044826	0.995517	1661.09		0.05
AA	24	10.2622E+030.2622E+02	10.2622E+030.2622E+02	0.2622E+03	0.217	1	0	1	0.055645	644.78	0.0044961	0.995504	2032.23		0.05
AA	25	10.3204E+030.3204E+02	10.3204E+030.3204E+02	0.3204E+03	0.217	1	0	1	0.055606	644.78	0.0045093	0.995491	2481.55		0.05
AA	26	10.3912E+030.3912E+02	10.3912E+030.3912E+02	0.3912E+03	0.217	1	0	1	0.055555	644.78	0.0045223	0.995478	3027.09		0.05
AA	27	10.4772E+030.4772E+02	10.4772E+030.4772E+02	0.4772E+03	0.217	1	0	1	0.055495	644.78	0.004535	0.995465	3688.52		0.05
AA	28	10.5816E+030.5816E+02	10.5816E+030.5816E+02	0.5816E+03	0.217	1	0	1	0.055429	644.78	0.0045474	0.995453	4490.07		0.05
AA	29	10.7082E+030.7082E+02	10.7082E+030.7082E+02	0.7082E+03	0.217	1	0	1	0.055363	644.77	0.0045595	0.99544	5460.79		0.05
AA	30	10.8619E+030.8619E+02	10.8619E+030.8619E+02	0.8619E+03	0.217	1	0	1	0.055299	644.77	0.0045712	0.995429	6638.18		0.05
AA	31	10.1048E+040.1048E+03	10.1048E+040.1048E+03	0.1048E+04	0.217	1	0	1	0.05524	644.77	0.0045827	0.995417	8062.78		0.05
AA	32	10.1274E+040.1274E+03	10.1274E+040.1274E+03	0.1274E+04	0.217	1	0	1	0.055183	644.76	0.0045939	0.995406	9791.13		0.05
AA	33	10.1548E+040.1548E+03	10.1548E+040.1548E+03	0.1548E+04	0.217	1	0	1	0.055129	644.76	0.0046051	0.995395	11885.1		0.05
AA	34	10.1880E+040.1880E+03	10.1880E+040.1880E+03	0.1880E+04	0.217	1	0	1	0.055077	644.76	0.0046167	0.995383	14420.4		0.05
AA	35	10.2282E+040.2282E+03	10.2282E+040.2282E+03	0.2282E+04	0.217	1	0	1	0.05503	644.75	0.0046292	0.995371	17488.4		0.05
AA	36	10.2768E+040.2768E+03	10.2768E+040.2768E+03	0.2768E+04	0.217	1	0	1	0.054985	644.75	0.0046436	0.995356	21195.3		0.05
AA	37	10.3358E+040.3358E+03	10.3358E+040.3358E+03	0.3358E+04	0.217	1	0	1	0.054938	644.74	0.0046612	0.995339	25690.3		0.05
AA	38	10.4072E+040.4072E+03	10.4072E+040.4072E+03	0.4072E+04	0.217	1	0	1	0.054887	644.74	0.0046832	0.995317	31123.1		0.05
AA	39	10.4937E+040.4937E+03	10.4937E+040.4937E+03	0.4937E+04	0.217	1	0	1	0.054829	644.73	0.0047097	0.99529	37693		0.05
AA	40	10.5983E+040.5983E+03	10.5983E+040.5983E+03	0.5983E+04	0.217	1	0	1	0.054758	644.73	0.0047378	0.995262	45618.6		0.05
AA	41	10.7250E+040.7250E+03	10.7250E+040.7250E+03	0.7250E+04	0.217	1	0	1	0.054691	644.72	0.0047605	0.99524	55209.3		0.05
AA	42	10.8784E+040.8784E+03	10.8784E+040.8784E+03	0.8784E+04	0.217	1	0	1	0.054645	644.72	0.0047735	0.995227	66833.7		0.05
AA	43	10.1064E+050.1064E+04	10.1064E+050.1064E+04	0.1064E+05	0.217	1	0	1	0.054609	644.72	0.0047784	0.995222	80901.5		0.05
AA	44	10.1289E+050.1289E+04	10.1289E+050.1289E+04	0.1289E+05	0.217	1	0	1	0.054573	644.71	0.0047795	0.99522	97943.2		0.05
AA	45	10.1560E+050.1560E+04	10.1560E+050.1560E+04	0.1560E+05	0.217	1	0	1	0.054531	644.71	0.0047796	0.99522	118444		0.05
AA	46	10.1889E+050.1889E+04	10.1889E+050.1889E+04	0.1889E+05	0.217	1	0	1	0.054486	644.71	0.0047796	0.99522	143305		0.05
AA	47	10.2287E+050.2287E+04	10.2287E+050.2287E+04	0.2287E+05	0.217	1	0	1	0.054438	644.72	0.0047796	0.99522	173348		0.05
AA	48	10.2768E+050.2768E+04	10.2768E+050.2768E+04	0.2768E+05	0.217	1	0	1	0.054388	644.72	0.0047796	0.99522	209614		0.05
AA	49	10.3350E+050.3350E+04	10.3350E+050.3350E+04	0.3350E+05	0.217	1	0	1	0.054339	644.72	0.0047796	0.99522	253458		0.05
AA	50	10.4055E+050.4055E+04	10.4055E+050.4055E+04	0.4055E+05	0.217	1	0	1	0.054291	644.73	0.0047797	0.99522	306532		0.05
AA	51	10.4907E+050.4907E+04	10.4907E+050.4907E+04	0.4907E+05	0.217	1	0	1	0.054244	644.74	0.0047797	0.99522	370622		0.05
AA	52	10.5937E+050.5937E+04	10.5937E+050.5937E+04	0.5937E+05	0.217	1	0	1	0.054199	644.75	0.0047797	0.99522	448052		0.05
AA	53	10.7183E+050.7183E+04	10.7183E+050.7183E+04	0.7183E+05	0.217	1	0	1	0.054156	644.76	0.0047798	0.99522	541663		0.05
AA	54	10.8691E+050.8691E+04	10.8691E+050.8691E+04	0.8691E+05	0.217	1	0	1	0.054115	644.77	0.0047798	0.99522	654894		0.05
AA	55	10.1051E+060.1051E+05	10.1051E+060.1051E+05	0.1051E+06	0.217	1	0	1	0.054076	644.79	0.0047799	0.99522	791415		0.05
AA	56	10.1272E+060.1272E+05	10.1272E+060.1272E+05	0.1272E+06	0.217	1	0	1	0.054039	644.8	0.0047799	0.99522	957190		0.05
AA	57	10.1539E+060.1539E+05	10.1539E+060.1539E+05	0.1539E+06	0.217	1	0	1	0.054003	644.82	0.00478	0.99522	1.15737e+06		0.05
AA	58	10.1861E+060.1861E+05	10.1861E+060.1861E+05	0.1861E+06	0.217	1	0	1	0.05397	644.84	0.0047801	0.99522	1.39872e+06		0.05
AA	59	10.2251E+060.2251E+05	10.2251E+060.2251E+05	0.2251E+06	0.217	1	0	1	0.053938	644.87	0.0047802	0.99522	1.69091e+06		0.05
AA	60	10.2723E+060.2723E+05	10.2723E+060.2723E+05	0.2723E+06	0.217	1	0	1	0.05391	644.89	0.0047803	0.99522	2.04447e+06		0.05
AA	61	10.3293E+060.3293E+05	10.3293E+060.3293E+05	0.3293E+06	0.217	1	0	1	0.053885	644.92	0.0047804	0.99522	2.47141e+06		0.05
AA	62	10.3983E+060.3983E+05	10.3983E+060.3983E+05	0.3983E+06	0.217	1	0	1	0.053864	644.95	0.0047805	0.99522	2.98823e+06		0.05
AA	63	10.4817E+060.4817E+05	10.4817E+060.4817E+05	0.4817E+06	0.217	1	0	1	0.053845	644.99	0.0047807	0.995219	3.61288e+06		0.05
AA	64	10.5826E+060.5826E+05	10.5826E+060.5826E+05	0.5826E+06	0.217	1	0	1	0.053823	645.03	0.0047809	0.995219	4.36814e+06		0.05
AA	65	10.7046E+060.7046E+05	10.7046E+060.7046E+05	0.7046E+06	0.217	1	0	1	0.053774	645.08	0.0047811	0.995219	5.27846e+06		0.05
AA	66	10.8521E+060.8521E+05	10.8521E+060.8521E+05	0.8521E+06	0.217	1	0	1	0.053226	645.14	0.0047813	0.995219	6.31897e+06		0.05
AA	67	10.1030E+070.1030E+06	10.1030E+070.1030E+06	0.1030E+07	0.217	1	0	1	0	645.08	0.004781	0.995219	0		0.05
AA	68	10.1246E+070.1246E+06	10.1246E+070.1246E+06	0.1246E+07	0.217	1	0	1	0	0	1	0	0		0.05
AA	69	10.1507E+070.1507E+06	10.1507E+070.1507E+06	0.1507E+07	0.217	1	0	1	0	0	1	0	0		0.05
AA	70	10.1822E+070.1822E+06	10.1822E+070.1822E+06	0.1822E+07	0.217	1	0	1	0	0	1	0	0		0.05
AA	71	10.2204E+070.2204E+06	10.2204E+070.2204E+06	0.2204E+07	0.217	1	0	1	0	0	1	0	0		0.05
AA	72	10.2665E+070.2665E+06	10.2665E+070.2665E+06	0.2665E+07	0.217	1	0	1	0	0	1	0	0		0.05
AA	73	10.3222E+070.3222E+06	10.3222E+070.3222E+06	0.3222E+07	0.217	1	0	1	0	0	1	0	0		0.05
AA	74	10.3896E+070.3896E+06	10.3896E+070.3896E+06	0.3896E+07	0.217	1	0	1	0	0	1	0	0		0.05
AA	75	10.4711E+070.4711E+06	10.4711E+070.4711E+06	0.4711E+07	0.217	1	0	1	0	0	1	0	0		0.05
AA	76	10.5697E+070.5697E+06	10.5697E+070.5697E+06	0.5697E+07	0.217	1	0	1	0	0	1	0	0		0.05
AA	77	10.6889E+070.6889E+06	10.6889E+070.6889E+06	0.6889E+07	0.217	1	0	1	0	0	1	0	0		0.05
AA	78	10.8330E+070.8330E+06	10.8330E+070.8330E+06	0.8330E+07	0.217	1	0	1	0	0	1	0	0		0.05
AA	79	10.1007E+080.1007E+07	10.1007E+080.1007E+07	0.1007E+08	0.217	1	0	1	0	0	1	0	0		0.05
AA	80	10.1218E+080.1218E+07	10.1218E+080.1218E+07	0.1218E+08	0.217	1	0	1	0	0	1	0	0		0.05
AA	81	10.1473E+080.1473E+07	10.1473E+080.1473E+07	0.1473E+08	0.217	1	0	1	0	0	1	0	0		0.05
AA	82	10.1781E+080.1781E+07	10.1781E+080.1781E+07	0.1781E+08	0.217	1	0	1	0	0	1	0	0		0.05
AA	83	10.2153E+080.2153E+07	10.2153E+080.2153E+07	0.2153E+08	0.217	1	0	1	0	0	1	0	0		0.05
AA	84	10.2603E+080.2603E+07	10.2603E+080.2603E+07	0.2603E+08	0.217	1	0	1	0	0	1	0	0		0.05
AA	85	10.3148E+080.3148E+07	10.3148E+080.3148E+07	0.3148E+08	0.217	1	0	1	0	0	1	0	0		0.05
AA	86	10.3806E+080.3806E+07	10.3806E+080.3806E+07	0.3806E+08	0.217	1	0	1	0	0	1	0	0		0.05
AA	87	10.4602E+080.4602E+07	10.4602E+080.4602E+07	0.4602E+08	0.217	1	0	1	0	0	1	0	0		0.05
AA	88	10.5565E+080.5565E+07	10.5565E+080.5565E+07	0.5565E+08	0.217	1	0	1	0	0	1	0	0		0.05
AA	89	10.6728E+080.6728E+07	10.6728E+080.6728E+07	0.6728E+08	0.217	1	0	1	0	0	1	0	0		0.05
AA	90	10.8136E+080.8136E+07	10.8136E+080.8136E+07	0.8136E+08	0.217	1	0	1	0	0	1	0	0		0.05
AA	91	10.9837E+080.9837E+07	10.9837E+080.9837E+07	0.9837E+08	0.217	1	0	1	0	0	1	0	0		0.05
AA	92	10.1189E+090.1189E+08	10.1189E+090.1189E+08	0.1189E+09	0.217	1	0	1	0	0	1	0	0		0.05
AA	93	10.1438E+090.1438E+08	10.1438E+090.1438E+08	0.1438E+09	0.217	1	0	1	0	0	1	0	0		0.05
AA	94	10.1739E+090.1739E+08	10.1739E+090.1739E+08	0.1739E+09	0.217	1	0	1	0	0	1	0	0		0.05
AA	95	10.2103E+090.2103E+08	10.2103E+090.2103E+08	0.2103E+09	0.217	1	0	1	0	0	1	0	0		0.05
AA	96	10.2542E+090.2542E+08	10.2542E+090.2542E+08	0.2542E+09	0.217	1	0	1	0	0	1	0	0		0.05
AA	97	10.3074E+090.3074E+08	10.3074E+090.3074E+08	0.3074E+09	0.217	1	0	1	0	0	1	0	0		0.05
AA	98	10.3717E+090.3717E+08	10.3717E+090.3717E+08	0.3717E+09	0.217	1	0	1	0	0	1	0	0		0.05
AA	99	10.4494E+090.4494E+08	10.4494E+090.4494E+08	0.4494E+09	0.217	1	0	1	0	0	1	0	0		0.05
AA1	0	10.5434E+090.5434E+08	10.5434E+090.5434E+08	0.5434E+09	0.217	1	0	1	0	0	1	0	0		0.05
