# Supplementary material for: CO2 geological storage site selection and long-term potential assessment framework based on TOUGH2/ECO2N
Source: PLoS One. 2025 Apr 24;20(4):e0321715. doi: 10.1371/journal.pone.0321715 (PMC12021137; doi:10.1371/journal.pone.0321715)
Supplement: S1 File — (ZIP) [file pone.0321715.s001.zip › suanliang/3/残余/残余气.xlsx]

## Sheet: Sheet1
残余气饱和度	SG（5a）		要	SG（10a）		要	SG（50a）		要	SG（100a）		要	SG（500a）		要	SG（1000a）		要
0.05	0.97422	0.97422	0.97422	0.9742	0.9742	0.9742	0.97417	0.97417	0.97417	0.97417	0.97417	0.97417	0.46894	0.46894	0.46894	0.40517	0.40517	0.40517
0.05	0.98253	0.98253	0.98253	0.98252	0.98252	0.98252	0.9825	0.9825	0.9825	0.9825	0.9825	0.9825	0.47298	0.47298	0.47298	0.40866	0.40866	0.40866
0.05	0.98369	0.98369	0.98369	0.98368	0.98368	0.98368	0.98366	0.98366	0.98366	0.98366	0.98366	0.98366	0.47398	0.47398	0.47398	0.40953	0.40953	0.40953
0.05	0.98424	0.98424	0.98424	0.98423	0.98423	0.98423	0.98422	0.98422	0.98422	0.98422	0.98422	0.98422	0.47524	0.47524	0.47524	0.41061	0.41061	0.41061
0.05	0.98462	0.98462	0.98462	0.98461	0.98461	0.98461	0.9846	0.9846	0.9846	0.9846	0.9846	0.9846	0.47649	0.47649	0.47649	0.41169	0.41169	0.41169
0.05	0.98482	0.98482	0.98482	0.98481	0.98481	0.98481	0.9848	0.9848	0.9848	0.9848	0.9848	0.9848	0.47685	0.47685	0.47685	0.412	0.412	0.412
0.05	0.98489	0.98489	0.98489	0.98488	0.98488	0.98488	0.98486	0.98486	0.98486	0.98486	0.98486	0.98486	0.47699	0.47699	0.47699	0.41486	0.41486	0.41486
0.05	0.98522	0.98522	0.98522	0.98521	0.98521	0.98521	0.98519	0.98519	0.98519	0.98519	0.98519	0.98519	0.47723	0.47723	0.47723	0.41588	0.41588	0.41588
0.05	0.98512	0.98512	0.98512	0.98511	0.98511	0.98511	0.9851	0.9851	0.9851	0.9851	0.9851	0.9851	0.47725	0.47725	0.47725	0.41583	0.41583	0.41583
0.05	0.98517	0.98517	0.98517	0.98516	0.98516	0.98516	0.98514	0.98514	0.98514	0.98514	0.98514	0.98514	0.47729	0.47729	0.47729	0.41578	0.41578	0.41578
0.05	0.98529	0.98529	0.98529	0.98528	0.98528	0.98528	0.98527	0.98527	0.98527	0.98527	0.98527	0.98527	0.47742	0.47742	0.47742	0.41572	0.41572	0.41572
0.05	0.98523	0.98523	0.98523	0.98522	0.98522	0.98522	0.9852	0.9852	0.9852	0.9852	0.9852	0.9852	0.47747	0.47747	0.47747	0.41564	0.41564	0.41564
0.05	0.98541	0.98541	0.98541	0.9854	0.9854	0.9854	0.98538	0.98538	0.98538	0.98538	0.98538	0.98538	0.47799	0.47799	0.47799	0.41556	0.41556	0.41556
0.05	0.98545	0.98545	0.98545	0.98544	0.98544	0.98544	0.98542	0.98542	0.98542	0.98542	0.98542	0.98542	0.47897	0.47897	0.47897	0.41547	0.41547	0.41547
0.05	0.9854	0.9854	0.9854	0.98539	0.98539	0.98539	0.98537	0.98537	0.98537	0.98537	0.98537	0.98537	0.48043	0.48043	0.48043	0.41538	0.41538	0.41538
0.05	0.9854	0.9854	0.9854	0.98539	0.98539	0.98539	0.98537	0.98537	0.98537	0.98537	0.98537	0.98537	0.48017	0.48017	0.48017	0.41527	0.41527	0.41527
0.05	0.98562	0.98562	0.98562	0.98561	0.98561	0.98561	0.98559	0.98559	0.98559	0.98559	0.98559	0.98559	0.47988	0.47988	0.47988	0.41515	0.41515	0.41515
0.05	0.9854	0.9854	0.9854	0.98539	0.98539	0.98539	0.98537	0.98537	0.98537	0.98537	0.98537	0.98537	0.47955	0.47955	0.47955	0.41502	0.41502	0.41502
0.05	0.98543	0.98543	0.98543	0.98542	0.98542	0.98542	0.9854	0.9854	0.9854	0.9854	0.9854	0.9854	0.47914	0.47914	0.47914	0.41487	0.41487	0.41487
0.05	0.98547	0.98547	0.98547	0.98546	0.98546	0.98546	0.98544	0.98544	0.98544	0.98544	0.98544	0.98544	0.47862	0.47862	0.47862	0.4147	0.4147	0.4147
0.05	0.98556	0.98556	0.98556	0.98556	0.98556	0.98556	0.98554	0.98554	0.98554	0.98554	0.98554	0.98554	0.47811	0.47811	0.47811	0.41448	0.41448	0.41448
0.05	0.98546	0.98546	0.98546	0.98545	0.98545	0.98545	0.98543	0.98543	0.98543	0.98543	0.98543	0.98543	0.47762	0.47762	0.47762	0.4142	0.4142	0.4142
0.05	0.98547	0.98547	0.98547	0.98546	0.98546	0.98546	0.98544	0.98544	0.98544	0.98544	0.98544	0.98544	0.47801	0.47801	0.47801	0.41385	0.41385	0.41385
0.05	0.98553	0.98553	0.98553	0.98553	0.98553	0.98553	0.98551	0.98551	0.98551	0.98551	0.98551	0.98551	0.47834	0.47834	0.47834	0.41345	0.41345	0.41345
0.05	0.98562	0.98562	0.98562	0.98561	0.98561	0.98561	0.9856	0.9856	0.9856	0.9856	0.9856	0.9856	0.47845	0.47845	0.47845	0.41302	0.41302	0.41302
0.05	0.98556	0.98556	0.98556	0.98555	0.98555	0.98555	0.98554	0.98554	0.98554	0.98554	0.98554	0.98554	0.47819	0.47819	0.47819	0.41257	0.41257	0.41257
0.05	0.98573	0.98573	0.98573	0.98572	0.98572	0.98572	0.9857	0.9857	0.9857	0.9857	0.9857	0.9857	0.47757	0.47757	0.47757	0.41211	0.41211	0.41211
0.05	0.9854	0.9854	0.9854	0.98539	0.98539	0.98539	0.98537	0.98537	0.98537	0.98537	0.98537	0.98537	0.47682	0.47682	0.47682	0.41166	0.41166	0.41166
0.05	0.98568	0.98568	0.98568	0.98567	0.98567	0.98567	0.98566	0.98566	0.98566	0.98566	0.98566	0.98566	0.48009	0.48009	0.48009	0.41146	0.41146	0.41146
0.05	0.98552	0.98552	0.98552	0.98551	0.98551	0.98551	0.9855	0.9855	0.9855	0.9855	0.9855	0.9855	0.48376	0.48376	0.48376	0.41159	0.41159	0.41159
0.05	0.98556	0.98556	0.98556	0.98555	0.98555	0.98555	0.98554	0.98554	0.98554	0.98554	0.98554	0.98554	0.48772	0.48772	0.48772	0.41167	0.41167	0.41167
0.05	0.98568	0.98568	0.98568	0.98567	0.98567	0.98567	0.98566	0.98566	0.98566	0.98566	0.98566	0.98566	0.49129	0.49129	0.49129	0.41147	0.41147	0.41147
0.05	0.98561	0.98561	0.98561	0.9856	0.9856	0.9856	0.98559	0.98559	0.98559	0.98559	0.98559	0.98559	0.49371	0.49371	0.49371	0.41059	0.41059	0.41059
0.05	0.98558	0.98558	0.98558	0.98557	0.98557	0.98557	0.98556	0.98556	0.98556	0.98556	0.98556	0.98556	0.49496	0.49496	0.49496	0.40924	0.40924	0.40924
0.05	0.98566	0.98566	0.98566	0.98566	0.98566	0.98566	0.98564	0.98564	0.98564	0.98564	0.98564	0.98564	0.49458	0.49458	0.49458	0.40767	0.40767	0.40767
0.05	0.9859	0.9859	0.9859	0.98589	0.98589	0.98589	0.98588	0.98588	0.98588	0.98588	0.98588	0.98588	0.49283	0.49283	0.49283	0.40607	0.40607	0.40607
0.05	0.98557	0.98557	0.98557	0.98557	0.98557	0.98557	0.98555	0.98555	0.98555	0.98555	0.98555	0.98555	0.49787	0.49787	0.49787	0.40666	0.40666	0.40666
0.05	0.98572	0.98572	0.98572	0.98571	0.98571	0.98571	0.9857	0.9857	0.9857	0.98569	0.98569	0.98569	0.50218	0.50218	0.50218	0.40996	0.40996	0.40996
0.05	0.98589	0.98589	0.98589	0.98589	0.98589	0.98589	0.98587	0.98587	0.98587	0.98585	0.98585	0.98585	0.50394	0.50394	0.50394	0.41334	0.41334	0.41334
0.05	0.98572	0.98572	0.98572	0.98572	0.98572	0.98572	0.9857	0.9857	0.9857	0.98566	0.98566	0.98566	0.50263	0.50263	0.50263	0.4161	0.4161	0.4161
0.05	0.98603	0.98603	0.98603	0.98603	0.98603	0.98603	0.98601	0.98601	0.98601	0.98592	0.98592	0.98592	0.4986	0.4986	0.4986	0.41666	0.41666	0.41666
0.05	0.98592	0.98592	0.98592	0.98591	0.98591	0.98591	0.9859	0.9859	0.9859	0.98575	0.98575	0.98575	0.50255	0.50255	0.50255	0.41688	0.41688	0.41688
0.05	0.86464	0.86464	0.86464	0.98594	0.98594	0.98594	0.98593	0.98593	0.98593	0.98528	0.98528	0.98528	0.50281	0.50281	0.50281	0.41396	0.41396	0.41396
0.05	0.53386	0.53386	0.53386	0.98619	0.98619	0.98619	0.98617	0.98617	0.98617	0.98367	0.98367	0.98367	0.49904	0.49904	0.49904	0.40846	0.40846	0.40846
0.05	0.4977	0.4977	0.4977	0.98615	0.98615	0.98615	0.98614	0.98614	0.98614	0.98159	0.98159	0.98159	0.49131	0.49131	0.49131	0.40167	0.40167	0.40167
0.05	0.48853	0.48853	0.48853	0.9864	0.9864	0.9864	0.98639	0.98639	0.98639	0.97463	0.97463	0.97463	0.48038	0.48038	0.48038	0.39476	0.39476	0.39476
0.05	0.4834	0.4834	0.4834	0.76103	0.76103	0.76103	0.69802	0.69802	0.69802	0.69068	0.69068	0.69068	0.46836	0.46836	0.46836	0.38888	0.38888	0.38888
0.05	0.47966	0.47966	0.47966	0.52586	0.52586	0.52586	0.5959	0.5959	0.5959	0.61101	0.61101	0.61101	0.46317	0.46317	0.46317	0.3871	0.3871	0.3871
0.05	0.47659	0.47659	0.47659	0.51025	0.51025	0.51025	0.57502	0.57502	0.57502	0.59493	0.59493	0.59493	0.46276	0.46276	0.46276	0.38648	0.38648	0.38648
0.05	0.47395	0.47395	0.47395	0.50628	0.50628	0.50628	0.57073	0.57073	0.57073	0.59154	0.59154	0.59154	0.46249	0.46249	0.46249	0.38603	0.38603	0.38603
0.05	0.47166	0.47166	0.47166	0.50425	0.50425	0.50425	0.56985	0.56985	0.56985	0.59084	0.59084	0.59084	0.46223	0.46223	0.46223	0.38564	0.38564	0.38564
0.05	0.46967	0.46967	0.46967	0.50283	0.50283	0.50283	0.56956	0.56956	0.56956	0.59067	0.59067	0.59067	0.46198	0.46198	0.46198	0.3853	0.3853	0.3853
0.05	0.46795	0.46795	0.46795	0.50172	0.50172	0.50172	0.56939	0.56939	0.56939	0.59058	0.59058	0.59058	0.46173	0.46173	0.46173	0.38501	0.38501	0.38501
0.05	0.46649	0.46649	0.46649	0.50084	0.50084	0.50084	0.56926	0.56926	0.56926	0.59052	0.59052	0.59052	0.46148	0.46148	0.46148	0.38475	0.38475	0.38475
0.05	0.46526	0.46526	0.46526	0.50014	0.50014	0.50014	0.56916	0.56916	0.56916	0.59048	0.59048	0.59048	0.46124	0.46124	0.46124	0.38451	0.38451	0.38451
0.05	0.46424	0.46424	0.46424	0.49961	0.49961	0.49961	0.56909	0.56909	0.56909	0.59044	0.59044	0.59044	0.46099	0.46099	0.46099	0.38429	0.38429	0.38429
0.05	0.46339	0.46339	0.46339	0.4992	0.4992	0.4992	0.56903	0.56903	0.56903	0.59041	0.59041	0.59041	0.46074	0.46074	0.46074	0.38409	0.38409	0.38409
0.05	0.4627	0.4627	0.4627	0.4989	0.4989	0.4989	0.56899	0.56899	0.56899	0.59039	0.59039	0.59039	0.4605	0.4605	0.4605	0.38388	0.38388	0.38388
0.05	0.46213	0.46213	0.46213	0.49868	0.49868	0.49868	0.56896	0.56896	0.56896	0.59037	0.59037	0.59037	0.46026	0.46026	0.46026	0.38368	0.38368	0.38368
0.05	0.46163	0.46163	0.46163	0.49851	0.49851	0.49851	0.56894	0.56894	0.56894	0.59035	0.59035	0.59035	0.46004	0.46004	0.46004	0.38348	0.38348	0.38348
0.05	0.46116	0.46116	0.46116	0.49838	0.49838	0.49838	0.56893	0.56893	0.56893	0.59034	0.59034	0.59034	0.45983	0.45983	0.45983	0.38328	0.38328	0.38328
0.05	0.46068	0.46068	0.46068	0.49824	0.49824	0.49824	0.56891	0.56891	0.56891	0.59032	0.59032	0.59032	0.45962	0.45962	0.45962	0.38308	0.38308	0.38308
0.05	0.46012	0.46012	0.46012	0.49809	0.49809	0.49809	0.56889	0.56889	0.56889	0.59029	0.59029	0.59029	0.45938	0.45938	0.45938	0.38291	0.38291	0.38291
0.05	0.45942	0.45942	0.45942	0.49787	0.49787	0.49787	0.56887	0.56887	0.56887	0.59026	0.59026	0.59026	0.45911	0.45911	0.45911	0.38274	0.38274	0.38274
0.05	0.45847	0.45847	0.45847	0.49757	0.49757	0.49757	0.56883	0.56883	0.56883	0.59022	0.59022	0.59022	0.45877	0.45877	0.45877	0.38255	0.38255	0.38255
0.05	0.45715	0.45715	0.45715	0.49711	0.49711	0.49711	0.56878	0.56878	0.56878	0.59017	0.59017	0.59017	0.45835	0.45835	0.45835	0.38231	0.38231	0.38231
0.05	0.45531	0.45531	0.45531	0.49644	0.49644	0.49644	0.5687	0.5687	0.5687	0.5901	0.5901	0.5901	0.4578	0.4578	0.4578	0.38199	0.38199	0.38199
0.05	0.45287	0.45287	0.45287	0.49553	0.49553	0.49553	0.56859	0.56859	0.56859	0.58999	0.58999	0.58999	0.45716	0.45716	0.45716	0.38162	0.38162	0.38162
0.05	0.44973	0.44973	0.44973	0.49438	0.49438	0.49438	0.56846	0.56846	0.56846	0.58984	0.58984	0.58984	0.45639	0.45639	0.45639	0.38125	0.38125	0.38125
0.05	0.44591	0.44591	0.44591	0.49303	0.49303	0.49303	0.56831	0.56831	0.56831	0.58963	0.58963	0.58963	0.45519	0.45519	0.45519	0.38065	0.38065	0.38065
0.05	0.44081	0.44081	0.44081	0.49131	0.49131	0.49131	0.56812	0.56812	0.56812	0.58935	0.58935	0.58935	0.45335	0.45335	0.45335	0.37949	0.37949	0.37949
0.05	0.43386	0.43386	0.43386	0.48911	0.48911	0.48911	0.56788	0.56788	0.56788	0.58896	0.58896	0.58896	0.45201	0.45201	0.45201	0.37879	0.37879	0.37879
0.05	0.42409	0.42409	0.42409	0.48628	0.48628	0.48628	0.56758	0.56758	0.56758	0.58844	0.58844	0.58844	0.44775	0.44775	0.44775	0.37565	0.37565	0.37565
0.05	0.40966	0.40966	0.40966	0.48262	0.48262	0.48262	0.56719	0.56719	0.56719	0.58772	0.58772	0.58772	0.44748	0.44748	0.44748	0.376	0.376	0.376
0.05	0.38639	0.38639	0.38639	0.47782	0.47782	0.47782	0.56667	0.56667	0.56667	0.58676	0.58676	0.58676	0.44169	0.44169	0.44169	0.36801	0.36801	0.36801
0.05	0.34085	0.34085	0.34085	0.47128	0.47128	0.47128	0.56594	0.56594	0.56594	0.58542	0.58542	0.58542	0.43872	0.43872	0.43872	0.37056	0.37056	0.37056
0.05	0.18826	0.18826	0.18826	0.46199	0.46199	0.46199	0.56483	0.56483	0.56483	0.58341	0.58341	0.58341	0.4313	0.4313	0.4313	0.35739	0.35739	0.35739
0.05	0	FALSE	0	0.44843	0.44843	0.44843	0.56304	0.56304	0.56304	0.58044	0.58044	0.58044	0.42382	0.42382	0.42382	0.35215	0.35215	0.35215
0.05	0	FALSE	0	0.42595	0.42595	0.42595	0.5595	0.5595	0.5595	0.57585	0.57585	0.57585	0.41748	0.41748	0.41748	0.34796	0.34796	0.34796
0.05	0	FALSE	0	0.37901	0.37901	0.37901	0.55086	0.55086	0.55086	0.56723	0.56723	0.56723	0.40956	0.40956	0.40956	0.34216	0.34216	0.34216
0.05	0	FALSE	0	0.22852	0.22852	0.22852	0.53142	0.53142	0.53142	0.55115	0.55115	0.55115	0.39553	0.39553	0.39553	0.32685	0.32685	0.32685
0.05	0	FALSE	0	0	FALSE	0	0.49477	0.49477	0.49477	0.52459	0.52459	0.52459	0.38754	0.38754	0.38754	0.3242	0.3242	0.3242
0.05	0	FALSE	0	0	FALSE	0	0.4319	0.4319	0.4319	0.48488	0.48488	0.48488	0.37493	0.37493	0.37493	0.31271	0.31271	0.31271
0.05	0	FALSE	0	0	FALSE	0	0.31302	0.31302	0.31302	0.42619	0.42619	0.42619	0.35611	0.35611	0.35611	0.29906	0.29906	0.29906
0.05	0	FALSE	0	0	FALSE	0	0.028723	FALSE	0	0.33702	0.33702	0.33702	0.33803	0.33803	0.33803	0.28827	0.28827	0.28827
0.05	0	FALSE	0	0	FALSE	0	0	FALSE	0	0.16088	0.16088	0.16088	0.31289	0.31289	0.31289	0.27319	0.27319	0.27319
0.05	0	FALSE	0	0	FALSE	0	0	FALSE	0	0	FALSE	0	0.27608	0.27608	0.27608	0.25229	0.25229	0.25229
0.05	0	FALSE	0	0	FALSE	0	0	FALSE	0	0	FALSE	0	0.21473	0.21473	0.21473	0.22099	0.22099	0.22099
0.05	0	FALSE	0	0	FALSE	0	0	FALSE	0	0	FALSE	0	0.080657	0.080657	0.080657	0.16654	0.16654	0.16654
0.05	0	FALSE	0	0	FALSE	0	0	FALSE	0	0	FALSE	0	0	FALSE	0	0.033524	FALSE	0
0.05	0	FALSE	0	0	FALSE	0	0	FALSE	0	0	FALSE	0	0	FALSE	0	0	FALSE	0
0.05	0	FALSE	0	0	FALSE	0	0	FALSE	0	0	FALSE	0	0	FALSE	0	0	FALSE	0
0.05	0	FALSE	0	0	FALSE	0	0	FALSE	0	0	FALSE	0	0	FALSE	0	0	FALSE	0
0.05	0	FALSE	0	0	FALSE	0	0	FALSE	0	0	FALSE	0	0	FALSE	0	0	FALSE	0
0.05	0	FALSE	0	0	FALSE	0	0	FALSE	0	0	FALSE	0	0	FALSE	0	0	FALSE	0
0.05	0	FALSE	0	0	FALSE	0	0	FALSE	0	0	FALSE	0	0	FALSE	0	0	FALSE	0
0.05	0	FALSE	0	0	FALSE	0	0	FALSE	0	0	FALSE	0	0	FALSE	0	0	FALSE	0
0.05	0	FALSE	0	0	FALSE	0	0	FALSE	0	0	FALSE	0	0	FALSE	0	0	FALSE	0
0.05	0	FALSE	0	0	FALSE	0	0	FALSE	0	0	FALSE	0	0	FALSE	0	0	FALSE	0
0.05	0	FALSE	0	0	FALSE	0	0	FALSE	0	0	FALSE	0	0	FALSE	0	0	FALSE	0
0.05	0.97418	0.97418	0.97418	0.97416	0.97416	0.97416	0.97413	0.97413	0.97413	0.73636	0.73636	0.73636	0.057924	0.057924	0.057924	0.055703	0.055703	0.055703
0.05	0.98253	0.98253	0.98253	0.98252	0.98252	0.98252	0.9825	0.9825	0.9825	0.74303	0.74303	0.74303	0.057924	0.057924	0.057924	0.055699	0.055699	0.055699
0.05	0.98375	0.98375	0.98375	0.98374	0.98374	0.98374	0.98372	0.98372	0.98372	0.7439	0.7439	0.7439	0.057923	0.057923	0.057923	0.055689	0.055689	0.055689
0.05	0.98422	0.98422	0.98422	0.98421	0.98421	0.98421	0.98419	0.98419	0.98419	0.74408	0.74408	0.74408	0.057921	0.057921	0.057921	0.055671	0.055671	0.055671
0.05	0.98462	0.98462	0.98462	0.98461	0.98461	0.98461	0.98459	0.98459	0.98459	0.7441	0.7441	0.7441	0.057918	0.057918	0.057918	0.055642	0.055642	0.055642
0.05	0.98481	0.98481	0.98481	0.9848	0.9848	0.9848	0.98478	0.98478	0.98478	0.74387	0.74387	0.74387	0.057914	0.057914	0.057914	0.0556	0.0556	0.0556
0.05	0.98485	0.98485	0.98485	0.98484	0.98484	0.98484	0.98482	0.98482	0.98482	0.74345	0.74345	0.74345	0.057909	0.057909	0.057909	0.055537	0.055537	0.055537
0.05	0.98517	0.98517	0.98517	0.98516	0.98516	0.98516	0.98514	0.98514	0.98514	0.74316	0.74316	0.74316	0.057902	0.057902	0.057902	0.055447	0.055447	0.055447
0.05	0.98525	0.98525	0.98525	0.98524	0.98524	0.98524	0.98523	0.98523	0.98523	0.74259	0.74259	0.74259	0.057894	0.057894	0.057894	0.055337	0.055337	0.055337
0.05	0.9851	0.9851	0.9851	0.98509	0.98509	0.98509	0.98508	0.98508	0.98508	0.74171	0.74171	0.74171	0.057882	0.057882	0.057882	0.055212	0.055212	0.055212
0.05	0.98523	0.98523	0.98523	0.98522	0.98522	0.98522	0.9852	0.9852	0.9852	0.74066	0.74066	0.74066	0.057868	0.057868	0.057868	0.055078	0.055078	0.055078
0.05	0.98526	0.98526	0.98526	0.98525	0.98525	0.98525	0.98523	0.98523	0.98523	0.73849	0.73849	0.73849	0.05785	0.05785	0.05785	0.054938	0.054938	0.054938
0.05	0.98541	0.98541	0.98541	0.98541	0.98541	0.98541	0.98539	0.98539	0.98539	0.73602	0.73602	0.73602	0.057827	0.057827	0.057827	0.054796	0.054796	0.054796
0.05	0.98546	0.98546	0.98546	0.98545	0.98545	0.98545	0.98543	0.98543	0.98543	0.73308	0.73308	0.73308	0.057799	0.057799	0.057799	0.054658	0.054658	0.054658
0.05	0.98541	0.98541	0.98541	0.98541	0.98541	0.98541	0.98539	0.98539	0.98539	0.72988	0.72988	0.72988	0.057762	0.057762	0.057762	0.054529	0.054529	0.054529
0.05	0.98535	0.98535	0.98535	0.98535	0.98535	0.98535	0.98533	0.98533	0.98533	0.72649	0.72649	0.72649	0.057718	0.057718	0.057718	0.054413	0.054413	0.054413
0.05	0.98552	0.98552	0.98552	0.98551	0.98551	0.98551	0.98549	0.98549	0.98549	0.72358	0.72358	0.72358	0.057669	0.057669	0.057669	0.054316	0.054316	0.054316
0.05	0.98545	0.98545	0.98545	0.98544	0.98544	0.98544	0.98543	0.98543	0.98543	0.72153	0.72153	0.72153	0.057622	0.057622	0.057622	0.054241	0.054241	0.054241
0.05	0.98543	0.98543	0.98543	0.98542	0.98542	0.98542	0.98541	0.98541	0.98541	0.71761	0.71761	0.71761	0.057581	0.057581	0.057581	0.054193	0.054193	0.054193
0.05	0.98544	0.98544	0.98544	0.98543	0.98543	0.98543	0.98541	0.98541	0.98541	0.72062	0.72062	0.72062	0.057541	0.057541	0.057541	0.054175	0.054175	0.054175
0.05	0.98555	0.98555	0.98555	0.98554	0.98554	0.98554	0.98553	0.98553	0.98553	0.71603	0.71603	0.71603	0.057488	0.057488	0.057488	0.054175	0.054175	0.054175
0.05	0.98547	0.98547	0.98547	0.98547	0.98547	0.98547	0.98545	0.98545	0.98545	0.71122	0.71122	0.71122	0.057454	0.057454	0.057454	0.05415	0.05415	0.05415
0.05	0.98544	0.98544	0.98544	0.98543	0.98543	0.98543	0.98542	0.98542	0.98542	0.71603	0.71603	0.71603	0.057447	0.057447	0.057447	0.054061	0.054061	0.054061
0.05	0.98548	0.98548	0.98548	0.98547	0.98547	0.98547	0.98546	0.98546	0.98546	0.71254	0.71254	0.71254	0.057468	0.057468	0.057468	0.053932	0.053932	0.053932
0.05	0.98558	0.98558	0.98558	0.98557	0.98557	0.98557	0.98555	0.98555	0.98555	0.70926	0.70926	0.70926	0.057457	0.057457	0.057457	0.053811	0.053811	0.053811
0.05	0.98579	0.98579	0.98579	0.98578	0.98578	0.98578	0.98577	0.98577	0.98577	0.7047	0.7047	0.7047	0.057373	0.057373	0.057373	0.053716	0.053716	0.053716
0.05	0.98539	0.98539	0.98539	0.98538	0.98538	0.98538	0.98536	0.98536	0.98536	0.70576	0.70576	0.70576	0.05728	0.05728	0.05728	0.053642	0.053642	0.053642
0.05	0.98558	0.98558	0.98558	0.98557	0.98557	0.98557	0.98555	0.98555	0.98555	0.69954	0.69954	0.69954	0.057164	0.057164	0.057164	0.053585	0.053585	0.053585
0.05	0.98554	0.98554	0.98554	0.98553	0.98553	0.98553	0.98551	0.98551	0.98551	0.70339	0.70339	0.70339	0.057109	0.057109	0.057109	0.053548	0.053548	0.053548
0.05	0.98544	0.98544	0.98544	0.98543	0.98543	0.98543	0.98541	0.98541	0.98541	0.70018	0.70018	0.70018	0.057103	0.057103	0.057103	0.053564	0.053564	0.053564
0.05	0.98552	0.98552	0.98552	0.98551	0.98551	0.98551	0.98549	0.98549	0.98549	0.69727	0.69727	0.69727	0.057064	0.057064	0.057064	0.053739	0.053739	0.053739
0.05	0.9856	0.9856	0.9856	0.98559	0.98559	0.98559	0.98558	0.98558	0.98558	0.69466	0.69466	0.69466	0.056954	0.056954	0.056954	0.054163	0.054163	0.054163
0.05	0.98557	0.98557	0.98557	0.98556	0.98556	0.98556	0.98554	0.98554	0.98554	0.69362	0.69362	0.69362	0.056901	0.056901	0.056901	0.053916	0.053916	0.053916
0.05	0.98547	0.98547	0.98547	0.98546	0.98546	0.98546	0.98545	0.98545	0.98545	0.6903	0.6903	0.6903	0.056815	0.056815	0.056815	0.053454	0.053454	0.053454
0.05	0.98558	0.98558	0.98558	0.98557	0.98557	0.98557	0.98556	0.98556	0.98556	0.68708	0.68708	0.68708	0.056738	0.056738	0.056738	0.053291	0.053291	0.053291
0.05	0.98576	0.98576	0.98576	0.98575	0.98575	0.98575	0.98574	0.98574	0.98574	0.68226	0.68226	0.68226	0.056621	0.056621	0.056621	0.05327	0.05327	0.05327
0.05	0.98545	0.98545	0.98545	0.98544	0.98544	0.98544	0.98543	0.98543	0.98543	0.68121	0.68121	0.68121	0.056588	0.056588	0.056588	0.053275	0.053275	0.053275
0.05	0.98556	0.98556	0.98556	0.98556	0.98556	0.98556	0.98554	0.98554	0.98554	0.67563	0.67563	0.67563	0.056499	0.056499	0.056499	0.053335	0.053335	0.053335
0.05	0.98567	0.98567	0.98567	0.98566	0.98566	0.98566	0.98564	0.98564	0.98564	0.67159	0.67159	0.67159	0.056441	0.056441	0.056441	0.05359	0.05359	0.05359
0.05	0.98553	0.98553	0.98553	0.98552	0.98552	0.98552	0.98551	0.98551	0.98551	0.66845	0.66845	0.66845	0.05641	0.05641	0.05641	0.053977	0.053977	0.053977
0.05	0.98571	0.98571	0.98571	0.98571	0.98571	0.98571	0.98569	0.98569	0.98569	0.66333	0.66333	0.66333	0.056357	0.056357	0.056357	0.053193	0.053193	0.053193
0.05	0.98561	0.98561	0.98561	0.9856	0.9856	0.9856	0.98559	0.98559	0.98559	0.66009	0.66009	0.66009	0.056322	0.056322	0.056322	0.053839	0.053839	0.053839
0.05	0.80357	0.80357	0.80357	0.9858	0.9858	0.9858	0.98578	0.98578	0.98578	0.65541	0.65541	0.65541	0.056252	0.056252	0.056252	0.053732	0.053732	0.053732
0.05	0.51527	0.51527	0.51527	0.98604	0.98604	0.98604	0.98603	0.98603	0.98603	0.65055	0.65055	0.65055	0.056214	0.056214	0.056214	0.05335	0.05335	0.05335
0.05	0.48239	0.48239	0.48239	0.98554	0.98554	0.98554	0.98552	0.98552	0.98552	0.64687	0.64687	0.64687	0.056215	0.056215	0.056215	0.053014	0.053014	0.053014
0.05	0.47035	0.47035	0.47035	0.986	0.986	0.986	0.9313	0.9313	0.9313	0.63259	0.63259	0.63259	0.056181	0.056181	0.056181	0.052869	0.052869	0.052869
0.05	0.46252	0.46252	0.46252	0.65524	0.65524	0.65524	0.63914	0.63914	0.63914	0.60447	0.60447	0.60447	0.056122	0.056122	0.056122	0.05286	0.05286	0.05286
0.05	0.45644	0.45644	0.45644	0.5036	0.5036	0.5036	0.57558	0.57558	0.57558	0.58731	0.58731	0.58731	0.056098	0.056098	0.056098	0.052861	0.052861	0.052861
0.05	0.45134	0.45134	0.45134	0.48828	0.48828	0.48828	0.5564	0.5564	0.5564	0.5705	0.5705	0.5705	0.056076	0.056076	0.056076	0.052861	0.052861	0.052861
0.05	0.44691	0.44691	0.44691	0.48181	0.48181	0.48181	0.55096	0.55096	0.55096	0.56498	0.56498	0.56498	0.056054	0.056054	0.056054	0.052859	0.052859	0.052859
0.05	0.44301	0.44301	0.44301	0.47795	0.47795	0.47795	0.54957	0.54957	0.54957	0.56347	0.56347	0.56347	0.056034	0.056034	0.056034	0.052855	0.052855	0.052855
0.05	0.43959	0.43959	0.43959	0.47524	0.47524	0.47524	0.54912	0.54912	0.54912	0.56299	0.56299	0.56299	0.056014	0.056014	0.056014	0.052849	0.052849	0.052849
0.05	0.43662	0.43662	0.43662	0.47319	0.47319	0.47319	0.54888	0.54888	0.54888	0.56273	0.56273	0.56273	0.055995	0.055995	0.055995	0.052842	0.052842	0.052842
0.05	0.43407	0.43407	0.43407	0.4716	0.4716	0.4716	0.54871	0.54871	0.54871	0.56252	0.56252	0.56252	0.055978	0.055978	0.055978	0.052835	0.052835	0.052835
0.05	0.43192	0.43192	0.43192	0.47038	0.47038	0.47038	0.54859	0.54859	0.54859	0.56232	0.56232	0.56232	0.055962	0.055962	0.055962	0.052829	0.052829	0.052829
0.05	0.43015	0.43015	0.43015	0.46946	0.46946	0.46946	0.54849	0.54849	0.54849	0.56213	0.56213	0.56213	0.055947	0.055947	0.055947	0.052824	0.052824	0.052824
0.05	0.42872	0.42872	0.42872	0.46879	0.46879	0.46879	0.54842	0.54842	0.54842	0.56192	0.56192	0.56192	0.055932	0.055932	0.055932	0.05282	0.05282	0.05282
0.05	0.42759	0.42759	0.42759	0.46832	0.46832	0.46832	0.54837	0.54837	0.54837	0.5617	0.5617	0.5617	0.055918	0.055918	0.055918	0.052817	0.052817	0.052817
0.05	0.4267	0.4267	0.4267	0.468	0.468	0.468	0.54833	0.54833	0.54833	0.56143	0.56143	0.56143	0.055905	0.055905	0.055905	0.052814	0.052814	0.052814
0.05	0.42601	0.42601	0.42601	0.46779	0.46779	0.46779	0.54831	0.54831	0.54831	0.56113	0.56113	0.56113	0.055892	0.055892	0.055892	0.052812	0.052812	0.052812
0.05	0.42543	0.42543	0.42543	0.46765	0.46765	0.46765	0.54829	0.54829	0.54829	0.56077	0.56077	0.56077	0.055879	0.055879	0.055879	0.052811	0.052811	0.052811
0.05	0.4249	0.4249	0.4249	0.46753	0.46753	0.46753	0.54826	0.54826	0.54826	0.56032	0.56032	0.56032	0.055865	0.055865	0.055865	0.052811	0.052811	0.052811
0.05	0.42434	0.42434	0.42434	0.46739	0.46739	0.46739	0.54824	0.54824	0.54824	0.55977	0.55977	0.55977	0.055849	0.055849	0.055849	0.052811	0.052811	0.052811
0.05	0.42366	0.42366	0.42366	0.46719	0.46719	0.46719	0.5482	0.5482	0.5482	0.5591	0.5591	0.5591	0.05583	0.05583	0.05583	0.05281	0.05281	0.05281
0.05	0.42275	0.42275	0.42275	0.4669	0.4669	0.4669	0.54814	0.54814	0.54814	0.55825	0.55825	0.55825	0.055804	0.055804	0.055804	0.052807	0.052807	0.052807
0.05	0.42142	0.42142	0.42142	0.46643	0.46643	0.46643	0.54805	0.54805	0.54805	0.55722	0.55722	0.55722	0.055687	0.055687	0.055687	0.0527	0.0527	0.0527
0.05	0.41942	0.41942	0.41942	0.46569	0.46569	0.46569	0.54791	0.54791	0.54791	0.55571	0.55571	0.55571	0.055555	0.055555	0.055555	0.052579	0.052579	0.052579
0.05	0.41659	0.41659	0.41659	0.46462	0.46462	0.46462	0.54772	0.54772	0.54772	0.54905	0.54905	0.54905	0.055493	0.055493	0.055493	0.052562	0.052562	0.052562
0.05	0.41294	0.41294	0.41294	0.46325	0.46325	0.46325	0.54746	0.54746	0.54746	0.54029	0.54029	0.54029	0.055443	0.055443	0.055443	0.052561	0.052561	0.052561
0.05	0.40857	0.40857	0.40857	0.46169	0.46169	0.46169	0.54711	0.54711	0.54711	0.52976	0.52976	0.52976	0.055384	0.055384	0.055384	0.052548	0.052548	0.052548
0.05	0.40275	0.40275	0.40275	0.45973	0.45973	0.45973	0.54664	0.54664	0.54664	0.51727	0.51727	0.51727	0.055184	0.055184	0.055184	0.052382	0.052382	0.052382
0.05	0.39478	0.39478	0.39478	0.45718	0.45718	0.45718	0.54597	0.54597	0.54597	0.50305	0.50305	0.50305	0.055091	0.055091	0.055091	0.052359	0.052359	0.052359
0.05	0.38338	0.38338	0.38338	0.45392	0.45392	0.45392	0.54475	0.54475	0.54475	0.48633	0.48633	0.48633	0.054816	0.054816	0.054816	0.052132	0.052132	0.052132
0.05	0.3659	0.3659	0.3659	0.44963	0.44963	0.44963	0.54249	0.54249	0.54249	0.46728	0.46728	0.46728	0.054758	0.054758	0.054758	0.052225	0.052225	0.052225
0.05	0.33563	0.33563	0.33563	0.44391	0.44391	0.44391	0.53886	0.53886	0.53886	0.44444	0.44444	0.44444	0.054425	0.054425	0.054425	0.05196	0.05196	0.05196
0.05	0.26444	0.26444	0.26444	0.43589	0.43589	0.43589	0.53277	0.53277	0.53277	0.41887	0.41887	0.41887	0.054264	0.054264	0.054264	0.052015	0.052015	0.052015
0.05	0.0044892	FALSE	0	0.424	0.424	0.424	0.52265	0.52265	0.52265	0.38509	0.38509	0.38509	0.053943	0.053943	0.053943	0.051785	0.051785	0.051785
0.05	0	FALSE	0	0.40486	0.40486	0.40486	0.50506	0.50506	0.50506	0.34441	0.34441	0.34441	0.053595	0.053595	0.053595	0.051694	0.051694	0.051694
0.05	0	FALSE	0	0.36767	0.36767	0.36767	0.46526	0.46526	0.46526	0.29858	0.29858	0.29858	0.053301	0.053301	0.053301	0.051562	0.051562	0.051562
0.05	0	FALSE	0	0.27097	0.27097	0.27097	0.38175	0.38175	0.38175	0.23461	0.23461	0.23461	0.053006	0.053006	0.053006	0.05146	0.05146	0.05146
0.05	0	FALSE	0	0	FALSE	0	0.26175	0.26175	0.26175	0.15583	0.15583	0.15583	0.048032	FALSE	0	0.031508	FALSE	0
0.05	0	FALSE	0	0	FALSE	0	0.1076	0.1076	0.1076	0.085924	0.085924	0.085924	0.052236	0.052236	0.052236	0.049523	FALSE	0
0.05	0	FALSE	0	0	FALSE	0	0	FALSE	0	0.0081543	FALSE	0	0	FALSE	0	0	FALSE	0
0.05	0	FALSE	0	0	FALSE	0	0	FALSE	0	0	FALSE	0	0	FALSE	0	0	FALSE	0
0.05	0	FALSE	0	0	FALSE	0	0	FALSE	0	0	FALSE	0	0	FALSE	0	0	FALSE	0
0.05	0	FALSE	0	0	FALSE	0	0	FALSE	0	0	FALSE	0	0	FALSE	0	0	FALSE	0
0.05	0	FALSE	0	0	FALSE	0	0	FALSE	0	0	FALSE	0	0	FALSE	0	0	FALSE	0
0.05	0	FALSE	0	0	FALSE	0	0	FALSE	0	0	FALSE	0	0	FALSE	0	0	FALSE	0
0.05	0	FALSE	0	0	FALSE	0	0	FALSE	0	0	FALSE	0	0	FALSE	0	0	FALSE	0
0.05	0	FALSE	0	0	FALSE	0	0	FALSE	0	0	FALSE	0	0	FALSE	0	0	FALSE	0
0.05	0	FALSE	0	0	FALSE	0	0	FALSE	0	0	FALSE	0	0	FALSE	0	0	FALSE	0
0.05	0	FALSE	0	0	FALSE	0	0	FALSE	0	0	FALSE	0	0	FALSE	0	0	FALSE	0
0.05	0	FALSE	0	0	FALSE	0	0	FALSE	0	0	FALSE	0	0	FALSE	0	0	FALSE	0
0.05	0	FALSE	0	0	FALSE	0	0	FALSE	0	0	FALSE	0	0	FALSE	0	0	FALSE	0
0.05	0	FALSE	0	0	FALSE	0	0	FALSE	0	0	FALSE	0	0	FALSE	0	0	FALSE	0
0.05	0	FALSE	0	0	FALSE	0	0	FALSE	0	0	FALSE	0	0	FALSE	0	0	FALSE	0
0.05	0	FALSE	0	0	FALSE	0	0	FALSE	0	0	FALSE	0	0	FALSE	0	0	FALSE	0
0.05	0	FALSE	0	0	FALSE	0	0	FALSE	0	0	FALSE	0	0	FALSE	0	0	FALSE	0
0.05	0	FALSE	0	0	FALSE	0	0	FALSE	0	0	FALSE	0	0	FALSE	0	0	FALSE	0
0.05	0	FALSE	0	0	FALSE	0	0	FALSE	0	0	FALSE	0	0	FALSE	0	0	FALSE	0
0.05	0.97412	0.97412	0.97412	0.9741	0.9741	0.9741	0.97407	0.97407	0.97407	0.38781	0.38781	0.38781	0.053686	0.053686	0.053686	0.053105	0.053105	0.053105
0.05	0.9825	0.9825	0.9825	0.98249	0.98249	0.98249	0.98247	0.98247	0.98247	0.39114	0.39114	0.39114	0.053686	0.053686	0.053686	0.053103	0.053103	0.053103
0.05	0.9838	0.9838	0.9838	0.98379	0.98379	0.98379	0.98377	0.98377	0.98377	0.39162	0.39162	0.39162	0.053684	0.053684	0.053684	0.053099	0.053099	0.053099
0.05	0.98417	0.98417	0.98417	0.98416	0.98416	0.98416	0.98414	0.98414	0.98414	0.39181	0.39181	0.39181	0.053682	0.053682	0.053682	0.053092	0.053092	0.053092
0.05	0.98466	0.98466	0.98466	0.98465	0.98465	0.98465	0.98463	0.98463	0.98463	0.39317	0.39317	0.39317	0.053679	0.053679	0.053679	0.053083	0.053083	0.053083
0.05	0.98478	0.98478	0.98478	0.98477	0.98477	0.98477	0.98475	0.98475	0.98475	0.39421	0.39421	0.39421	0.053675	0.053675	0.053675	0.053071	0.053071	0.053071
0.05	0.98481	0.98481	0.98481	0.98481	0.98481	0.98481	0.98479	0.98479	0.98479	0.39497	0.39497	0.39497	0.05367	0.05367	0.05367	0.053056	0.053056	0.053056
0.05	0.98514	0.98514	0.98514	0.98513	0.98513	0.98513	0.98512	0.98512	0.98512	0.39548	0.39548	0.39548	0.053663	0.053663	0.053663	0.053037	0.053037	0.053037
0.05	0.98522	0.98522	0.98522	0.98521	0.98521	0.98521	0.98519	0.98519	0.98519	0.39563	0.39563	0.39563	0.053655	0.053655	0.053655	0.053017	0.053017	0.053017
0.05	0.98515	0.98515	0.98515	0.98514	0.98514	0.98514	0.98512	0.98512	0.98512	0.39566	0.39566	0.39566	0.053646	0.053646	0.053646	0.052994	0.052994	0.052994
0.05	0.98522	0.98522	0.98522	0.98521	0.98521	0.98521	0.98519	0.98519	0.98519	0.39609	0.39609	0.39609	0.053635	0.053635	0.053635	0.052969	0.052969	0.052969
0.05	0.98523	0.98523	0.98523	0.98522	0.98522	0.98522	0.98521	0.98521	0.98521	0.39543	0.39543	0.39543	0.053623	0.053623	0.053623	0.052944	0.052944	0.052944
0.05	0.98543	0.98543	0.98543	0.98542	0.98542	0.98542	0.98541	0.98541	0.98541	0.39463	0.39463	0.39463	0.053609	0.053609	0.053609	0.052918	0.052918	0.052918
0.05	0.98558	0.98558	0.98558	0.98557	0.98557	0.98557	0.98555	0.98555	0.98555	0.39368	0.39368	0.39368	0.053593	0.053593	0.053593	0.052892	0.052892	0.052892
0.05	0.98532	0.98532	0.98532	0.98531	0.98531	0.98531	0.98529	0.98529	0.98529	0.39258	0.39258	0.39258	0.053576	0.053576	0.053576	0.052867	0.052867	0.052867
0.05	0.98534	0.98534	0.98534	0.98533	0.98533	0.98533	0.98532	0.98532	0.98532	0.3913	0.3913	0.3913	0.053558	0.053558	0.053558	0.052842	0.052842	0.052842
0.05	0.98538	0.98538	0.98538	0.98538	0.98538	0.98538	0.98536	0.98536	0.98536	0.38982	0.38982	0.38982	0.053539	0.053539	0.053539	0.052817	0.052817	0.052817
0.05	0.9855	0.9855	0.9855	0.98549	0.98549	0.98549	0.98547	0.98547	0.98547	0.38809	0.38809	0.38809	0.053519	0.053519	0.053519	0.052792	0.052792	0.052792
0.05	0.98547	0.98547	0.98547	0.98546	0.98546	0.98546	0.98544	0.98544	0.98544	0.38616	0.38616	0.38616	0.053498	0.053498	0.053498	0.052766	0.052766	0.052766
0.05	0.98542	0.98542	0.98542	0.98541	0.98541	0.98541	0.9854	0.9854	0.9854	0.3842	0.3842	0.3842	0.053477	0.053477	0.053477	0.052738	0.052738	0.052738
0.05	0.9855	0.9855	0.9855	0.98549	0.98549	0.98549	0.98547	0.98547	0.98547	0.38196	0.38196	0.38196	0.053456	0.053456	0.053456	0.052707	0.052707	0.052707
0.05	0.98552	0.98552	0.98552	0.98551	0.98551	0.98551	0.9855	0.9855	0.9855	0.37945	0.37945	0.37945	0.053436	0.053436	0.053436	0.052672	0.052672	0.052672
0.05	0.98546	0.98546	0.98546	0.98545	0.98545	0.98545	0.98544	0.98544	0.98544	0.37795	0.37795	0.37795	0.053416	0.053416	0.053416	0.052631	0.052631	0.052631
0.05	0.98544	0.98544	0.98544	0.98543	0.98543	0.98543	0.98541	0.98541	0.98541	0.37572	0.37572	0.37572	0.053395	0.053395	0.053395	0.052588	0.052588	0.052588
0.05	0.98561	0.98561	0.98561	0.9856	0.9856	0.9856	0.98558	0.98558	0.98558	0.37275	0.37275	0.37275	0.053372	0.053372	0.053372	0.052543	0.052543	0.052543
0.05	0.98558	0.98558	0.98558	0.98558	0.98558	0.98558	0.98556	0.98556	0.98556	0.36915	0.36915	0.36915	0.053347	0.053347	0.053347	0.0525	0.0525	0.0525
0.05	0.98544	0.98544	0.98544	0.98543	0.98543	0.98543	0.98541	0.98541	0.98541	0.36635	0.36635	0.36635	0.053323	0.053323	0.053323	0.052457	0.052457	0.052457
0.05	0.98563	0.98563	0.98563	0.98562	0.98562	0.98562	0.98561	0.98561	0.98561	0.36273	0.36273	0.36273	0.053297	0.053297	0.053297	0.052413	0.052413	0.052413
0.05	0.9855	0.9855	0.9855	0.98549	0.98549	0.98549	0.98548	0.98548	0.98548	0.36248	0.36248	0.36248	0.053272	0.053272	0.053272	0.052369	0.052369	0.052369
0.05	0.98547	0.98547	0.98547	0.98546	0.98546	0.98546	0.98544	0.98544	0.98544	0.36037	0.36037	0.36037	0.053244	0.053244	0.053244	0.052328	0.052328	0.052328
0.05	0.98551	0.98551	0.98551	0.9855	0.9855	0.9855	0.98549	0.98549	0.98549	0.35649	0.35649	0.35649	0.053213	0.053213	0.053213	0.052293	0.052293	0.052293
0.05	0.98565	0.98565	0.98565	0.98564	0.98564	0.98564	0.98563	0.98563	0.98563	0.35227	0.35227	0.35227	0.053178	0.053178	0.053178	0.052252	0.052252	0.052252
0.05	0.98551	0.98551	0.98551	0.9855	0.9855	0.9855	0.98549	0.98549	0.98549	0.3489	0.3489	0.3489	0.053142	0.053142	0.053142	0.052158	0.052158	0.052158
0.05	0.98548	0.98548	0.98548	0.98547	0.98547	0.98547	0.98545	0.98545	0.98545	0.34328	0.34328	0.34328	0.053102	0.053102	0.053102	0.052147	0.052147	0.052147
0.05	0.98551	0.98551	0.98551	0.9855	0.9855	0.9855	0.98548	0.98548	0.98548	0.33746	0.33746	0.33746	0.053059	0.053059	0.053059	0.052197	0.052197	0.052197
0.05	0.98575	0.98575	0.98575	0.98574	0.98574	0.98574	0.98572	0.98572	0.98572	0.33078	0.33078	0.33078	0.053012	0.053012	0.053012	0.052221	0.052221	0.052221
0.05	0.9854	0.9854	0.9854	0.9854	0.9854	0.9854	0.98538	0.98538	0.98538	0.32582	0.32582	0.32582	0.052965	0.052965	0.052965	0.052216	0.052216	0.052216
0.05	0.98553	0.98553	0.98553	0.98552	0.98552	0.98552	0.9855	0.9855	0.9855	0.31788	0.31788	0.31788	0.052924	0.052924	0.052924	0.052193	0.052193	0.052193
0.05	0.98567	0.98567	0.98567	0.98567	0.98567	0.98567	0.98565	0.98565	0.98565	0.31059	0.31059	0.31059	0.052906	0.052906	0.052906	0.052141	0.052141	0.052141
0.05	0.98542	0.98542	0.98542	0.98542	0.98542	0.98542	0.9854	0.9854	0.9854	0.30353	0.30353	0.30353	0.052897	0.052897	0.052897	0.052082	0.052082	0.052082
0.05	0.98566	0.98566	0.98566	0.98565	0.98565	0.98565	0.98563	0.98563	0.98563	0.29501	0.29501	0.29501	0.052884	0.052884	0.052884	0.052071	0.052071	0.052071
0.05	0.98551	0.98551	0.98551	0.9855	0.9855	0.9855	0.98548	0.98548	0.98548	0.28765	0.28765	0.28765	0.052861	0.052861	0.052861	0.052106	0.052106	0.052106
0.05	0.79866	0.79866	0.79866	0.98561	0.98561	0.98561	0.9856	0.9856	0.9856	0.27921	0.27921	0.27921	0.05282	0.05282	0.05282	0.052022	0.052022	0.052022
0.05	0.51239	0.51239	0.51239	0.98597	0.98597	0.98597	0.98595	0.98595	0.98595	0.2706	0.2706	0.2706	0.052795	0.052795	0.052795	0.051975	0.051975	0.051975
0.05	0.47788	0.47788	0.47788	0.98537	0.98537	0.98537	0.98534	0.98534	0.98534	0.2609	0.2609	0.2609	0.052781	0.052781	0.052781	0.051938	0.051938	0.051938
0.05	0.46419	0.46419	0.46419	0.98566	0.98566	0.98566	0.89082	0.89082	0.89082	0.24682	0.24682	0.24682	0.052772	0.052772	0.052772	0.051921	0.051921	0.051921
0.05	0.45471	0.45471	0.45471	0.62409	0.62409	0.62409	0.62454	0.62454	0.62454	0.23337	0.23337	0.23337	0.052764	0.052764	0.052764	0.051921	0.051921	0.051921
0.05	0.44699	0.44699	0.44699	0.49499	0.49499	0.49499	0.56442	0.56442	0.56442	0.22724	0.22724	0.22724	0.052757	0.052757	0.052757	0.051922	0.051922	0.051922
0.05	0.44027	0.44027	0.44027	0.47798	0.47798	0.47798	0.5444	0.5444	0.5444	0.22377	0.22377	0.22377	0.05275	0.05275	0.05275	0.051923	0.051923	0.051923
0.05	0.43424	0.43424	0.43424	0.46937	0.46937	0.46937	0.53779	0.53779	0.53779	0.22103	0.22103	0.22103	0.052742	0.052742	0.052742	0.051922	0.051922	0.051922
0.05	0.42878	0.42878	0.42878	0.46366	0.46366	0.46366	0.53582	0.53582	0.53582	0.21856	0.21856	0.21856	0.052735	0.052735	0.052735	0.051921	0.051921	0.051921
0.05	0.42386	0.42386	0.42386	0.45945	0.45945	0.45945	0.53515	0.53515	0.53515	0.21621	0.21621	0.21621	0.052727	0.052727	0.052727	0.051917	0.051917	0.051917
0.05	0.41945	0.41945	0.41945	0.45616	0.45616	0.45616	0.53482	0.53482	0.53482	0.21388	0.21388	0.21388	0.05272	0.05272	0.05272	0.051912	0.051912	0.051912
0.05	0.41557	0.41557	0.41557	0.45358	0.45358	0.45358	0.53459	0.53459	0.53459	0.21147	0.21147	0.21147	0.052715	0.052715	0.052715	0.051907	0.051907	0.051907
0.05	0.41222	0.41222	0.41222	0.45156	0.45156	0.45156	0.53441	0.53441	0.53441	0.20889	0.20889	0.20889	0.052711	0.052711	0.052711	0.051903	0.051903	0.051903
0.05	0.40939	0.40939	0.40939	0.45002	0.45002	0.45002	0.53426	0.53426	0.53426	0.20602	0.20602	0.20602	0.052708	0.052708	0.052708	0.0519	0.0519	0.0519
0.05	0.40707	0.40707	0.40707	0.44889	0.44889	0.44889	0.53414	0.53414	0.53414	0.20273	0.20273	0.20273	0.052706	0.052706	0.052706	0.051897	0.051897	0.051897
0.05	0.40522	0.40522	0.40522	0.44811	0.44811	0.44811	0.53403	0.53403	0.53403	0.19888	0.19888	0.19888	0.052705	0.052705	0.052705	0.051895	0.051895	0.051895
0.05	0.40379	0.40379	0.40379	0.4476	0.4476	0.4476	0.53393	0.53393	0.53393	0.19435	0.19435	0.19435	0.052704	0.052704	0.052704	0.051894	0.051894	0.051894
0.05	0.4027	0.4027	0.4027	0.44728	0.44728	0.44728	0.53382	0.53382	0.53382	0.18896	0.18896	0.18896	0.052704	0.052704	0.052704	0.051893	0.051893	0.051893
0.05	0.40188	0.40188	0.40188	0.44709	0.44709	0.44709	0.53368	0.53368	0.53368	0.18256	0.18256	0.18256	0.052703	0.052703	0.052703	0.051893	0.051893	0.051893
0.05	0.40121	0.40121	0.40121	0.44696	0.44696	0.44696	0.53344	0.53344	0.53344	0.17499	0.17499	0.17499	0.052703	0.052703	0.052703	0.051894	0.051894	0.051894
0.05	0.40061	0.40061	0.40061	0.44684	0.44684	0.44684	0.53306	0.53306	0.53306	0.16609	0.16609	0.16609	0.052702	0.052702	0.052702	0.051896	0.051896	0.051896
0.05	0.39995	0.39995	0.39995	0.44667	0.44667	0.44667	0.53247	0.53247	0.53247	0.1558	0.1558	0.1558	0.052701	0.052701	0.052701	0.051896	0.051896	0.051896
0.05	0.39912	0.39912	0.39912	0.44641	0.44641	0.44641	0.53158	0.53158	0.53158	0.14427	0.14427	0.14427	0.052697	0.052697	0.052697	0.051895	0.051895	0.051895
0.05	0.39787	0.39787	0.39787	0.44597	0.44597	0.44597	0.53033	0.53033	0.53033	0.13208	0.13208	0.13208	0.052578	0.052578	0.052578	0.0518	0.0518	0.0518
0.05	0.39584	0.39584	0.39584	0.44521	0.44521	0.44521	0.52867	0.52867	0.52867	0.12018	0.12018	0.12018	0.052441	0.052441	0.052441	0.051689	0.051689	0.051689
0.05	0.39277	0.39277	0.39277	0.44402	0.44402	0.44402	0.5264	0.5264	0.5264	0.10899	0.10899	0.10899	0.052412	0.052412	0.052412	0.051677	0.051677	0.051677
0.05	0.38874	0.38874	0.38874	0.44248	0.44248	0.44248	0.52329	0.52329	0.52329	0.098344	0.098344	0.098344	0.052407	0.052407	0.052407	0.05168	0.05168	0.05168
0.05	0.38397	0.38397	0.38397	0.44077	0.44077	0.44077	0.51888	0.51888	0.51888	0.08889	0.08889	0.08889	0.052412	0.052412	0.052412	0.051666	0.051666	0.051666
0.05	0.37761	0.37761	0.37761	0.43865	0.43865	0.43865	0.51287	0.51287	0.51287	0.080919	0.080919	0.080919	0.052239	0.052239	0.052239	0.051506	0.051506	0.051506
0.05	0.3688	0.3688	0.3688	0.43584	0.43584	0.43584	0.50389	0.50389	0.50389	0.074636	0.074636	0.074636	0.052218	0.052218	0.052218	0.051477	0.051477	0.051477
0.05	0.3557	0.3557	0.3557	0.43222	0.43222	0.43222	0.46738	0.46738	0.46738	0.069672	0.069672	0.069672	0.052023	0.052023	0.052023	0.051234	0.051234	0.051234
0.05	0.33391	0.33391	0.33391	0.42734	0.42734	0.42734	0.41437	0.41437	0.41437	0.065806	0.065806	0.065806	0.052032	0.052032	0.052032	0.051351	0.051351	0.051351
0.05	0.28865	0.28865	0.28865	0.42052	0.42052	0.42052	0.35031	0.35031	0.35031	0.062716	0.062716	0.062716	0.051816	0.051816	0.051816	0.051031	0.051031	0.051031
0.05	0.12355	0.12355	0.12355	0.41023	0.41023	0.41023	0.2641	0.2641	0.2641	0.060353	0.060353	0.060353	0.051779	0.051779	0.051779	0.051171	0.051171	0.051171
0.05	0	FALSE	0	0.39283	0.39283	0.39283	0.15866	0.15866	0.15866	0.058214	0.058214	0.058214	0.051556	0.051556	0.051556	0.050897	0.050897	0.050897
0.05	0	FALSE	0	0.35861	0.35861	0.35861	0.085483	0.085483	0.085483	0.056411	0.056411	0.056411	0.051261	0.051261	0.051261	0.050829	0.050829	0.050829
0.05	0	FALSE	0	0.27376	0.27376	0.27376	0.064158	0.064158	0.064158	0.05506	0.05506	0.05506	0.05093	0.05093	0.05093	0.050127	0.050127	0.050127
0.05	0	FALSE	0	0.01794	FALSE	0	0.050784	0.050784	0.050784	0.041696	FALSE	0	0.014276	FALSE	0	0	FALSE	0
0.05	0	FALSE	0	0	FALSE	0	0	FALSE	0	0	FALSE	0	0	FALSE	0	0	FALSE	0
0.05	0	FALSE	0	0	FALSE	0	0	FALSE	0	0	FALSE	0	0	FALSE	0	0	FALSE	0
0.05	0	FALSE	0	0	FALSE	0	0	FALSE	0	0	FALSE	0	0	FALSE	0	0	FALSE	0
0.05	0	FALSE	0	0	FALSE	0	0	FALSE	0	0	FALSE	0	0	FALSE	0	0	FALSE	0
0.05	0	FALSE	0	0	FALSE	0	0	FALSE	0	0	FALSE	0	0	FALSE	0	0	FALSE	0
0.05	0	FALSE	0	0	FALSE	0	0	FALSE	0	0	FALSE	0	0	FALSE	0	0	FALSE	0
0.05	0	FALSE	0	0	FALSE	0	0	FALSE	0	0	FALSE	0	0	FALSE	0	0	FALSE	0
0.05	0	FALSE	0	0	FALSE	0	0	FALSE	0	0	FALSE	0	0	FALSE	0	0	FALSE	0
0.05	0	FALSE	0	0	FALSE	0	0	FALSE	0	0	FALSE	0	0	FALSE	0	0	FALSE	0
0.05	0	FALSE	0	0	FALSE	0	0	FALSE	0	0	FALSE	0	0	FALSE	0	0	FALSE	0
0.05	0	FALSE	0	0	FALSE	0	0	FALSE	0	0	FALSE	0	0	FALSE	0	0	FALSE	0
0.05	0	FALSE	0	0	FALSE	0	0	FALSE	0	0	FALSE	0	0	FALSE	0	0	FALSE	0
0.05	0	FALSE	0	0	FALSE	0	0	FALSE	0	0	FALSE	0	0	FALSE	0	0	FALSE	0
0.05	0	FALSE	0	0	FALSE	0	0	FALSE	0	0	FALSE	0	0	FALSE	0	0	FALSE	0
0.05	0	FALSE	0	0	FALSE	0	0	FALSE	0	0	FALSE	0	0	FALSE	0	0	FALSE	0
0.05	0	FALSE	0	0	FALSE	0	0	FALSE	0	0	FALSE	0	0	FALSE	0	0	FALSE	0
0.05	0	FALSE	0	0	FALSE	0	0	FALSE	0	0	FALSE	0	0	FALSE	0	0	FALSE	0
0.05	0	FALSE	0	0	FALSE	0	0	FALSE	0	0	FALSE	0	0	FALSE	0	0	FALSE	0
0.05	0	FALSE	0	0	FALSE	0	0	FALSE	0	0	FALSE	0	0	FALSE	0	0	FALSE	0
0.05	0	FALSE	0	0	FALSE	0	0	FALSE	0	0	FALSE	0	0	FALSE	0	0	FALSE	0
0.05	0.97405	0.97405	0.97405	0.97403	0.97403	0.97403	0.87975	0.87975	0.87975	0.061888	0.061888	0.061888	0.053495	0.053495	0.053495	0.052954	0.052954	0.052954
0.05	0.98247	0.98247	0.98247	0.98246	0.98246	0.98246	0.88756	0.88756	0.88756	0.061887	0.061887	0.061887	0.053494	0.053494	0.053494	0.052952	0.052952	0.052952
0.05	0.98377	0.98377	0.98377	0.98376	0.98376	0.98376	0.88848	0.88848	0.88848	0.061884	0.061884	0.061884	0.053493	0.053493	0.053493	0.052948	0.052948	0.052948
0.05	0.9842	0.9842	0.9842	0.98419	0.98419	0.98419	0.88835	0.88835	0.88835	0.061879	0.061879	0.061879	0.053491	0.053491	0.053491	0.052942	0.052942	0.052942
0.05	0.98466	0.98466	0.98466	0.98465	0.98465	0.98465	0.88795	0.88795	0.88795	0.061873	0.061873	0.061873	0.053487	0.053487	0.053487	0.052933	0.052933	0.052933
0.05	0.98478	0.98478	0.98478	0.98477	0.98477	0.98477	0.88681	0.88681	0.88681	0.061864	0.061864	0.061864	0.053483	0.053483	0.053483	0.052921	0.052921	0.052921
0.05	0.98495	0.98495	0.98495	0.98494	0.98494	0.98494	0.88526	0.88526	0.88526	0.061854	0.061854	0.061854	0.053478	0.053478	0.053478	0.052907	0.052907	0.052907
0.05	0.98503	0.98503	0.98503	0.98502	0.98502	0.98502	0.8833	0.8833	0.8833	0.061841	0.061841	0.061841	0.053471	0.053471	0.053471	0.05289	0.05289	0.05289
0.05	0.98512	0.98512	0.98512	0.98511	0.98511	0.98511	0.88118	0.88118	0.88118	0.061826	0.061826	0.061826	0.053463	0.053463	0.053463	0.052871	0.052871	0.052871
0.05	0.98524	0.98524	0.98524	0.98524	0.98524	0.98524	0.87905	0.87905	0.87905	0.061808	0.061808	0.061808	0.053454	0.053454	0.053454	0.05285	0.05285	0.05285
0.05	0.98521	0.98521	0.98521	0.98521	0.98521	0.98521	0.87684	0.87684	0.87684	0.061786	0.061786	0.061786	0.053443	0.053443	0.053443	0.052828	0.052828	0.052828
0.05	0.98523	0.98523	0.98523	0.98522	0.98522	0.98522	0.87465	0.87465	0.87465	0.061761	0.061761	0.061761	0.05343	0.05343	0.05343	0.052804	0.052804	0.052804
0.05	0.98541	0.98541	0.98541	0.9854	0.9854	0.9854	0.87235	0.87235	0.87235	0.061732	0.061732	0.061732	0.053416	0.053416	0.053416	0.052781	0.052781	0.052781
0.05	0.98544	0.98544	0.98544	0.98543	0.98543	0.98543	0.8692	0.8692	0.8692	0.061701	0.061701	0.061701	0.0534	0.0534	0.0534	0.052757	0.052757	0.052757
0.05	0.98536	0.98536	0.98536	0.98535	0.98535	0.98535	0.86547	0.86547	0.86547	0.061666	0.061666	0.061666	0.053383	0.053383	0.053383	0.052733	0.052733	0.052733
0.05	0.98539	0.98539	0.98539	0.98538	0.98538	0.98538	0.86149	0.86149	0.86149	0.061628	0.061628	0.061628	0.053364	0.053364	0.053364	0.052709	0.052709	0.052709
0.05	0.98563	0.98563	0.98563	0.98562	0.98562	0.98562	0.85764	0.85764	0.85764	0.061588	0.061588	0.061588	0.053345	0.053345	0.053345	0.052685	0.052685	0.052685
0.05	0.98532	0.98532	0.98532	0.98531	0.98531	0.98531	0.85356	0.85356	0.85356	0.061546	0.061546	0.061546	0.053325	0.053325	0.053325	0.05266	0.05266	0.05266
0.05	0.98544	0.98544	0.98544	0.98544	0.98544	0.98544	0.84951	0.84951	0.84951	0.061502	0.061502	0.061502	0.053304	0.053304	0.053304	0.052634	0.052634	0.052634
0.05	0.98543	0.98543	0.98543	0.98542	0.98542	0.98542	0.84576	0.84576	0.84576	0.061449	0.061449	0.061449	0.053284	0.053284	0.053284	0.052606	0.052606	0.052606
0.05	0.98545	0.98545	0.98545	0.98544	0.98544	0.98544	0.84211	0.84211	0.84211	0.061392	0.061392	0.061392	0.053263	0.053263	0.053263	0.052574	0.052574	0.052574
0.05	0.98554	0.98554	0.98554	0.98553	0.98553	0.98553	0.83832	0.83832	0.83832	0.061339	0.061339	0.061339	0.053243	0.053243	0.053243	0.052538	0.052538	0.052538
0.05	0.98538	0.98538	0.98538	0.98537	0.98537	0.98537	0.83473	0.83473	0.83473	0.061263	0.061263	0.061263	0.053222	0.053222	0.053222	0.052499	0.052499	0.052499
0.05	0.98546	0.98546	0.98546	0.98545	0.98545	0.98545	0.83117	0.83117	0.83117	0.061186	0.061186	0.061186	0.053201	0.053201	0.053201	0.052457	0.052457	0.052457
0.05	0.98552	0.98552	0.98552	0.98552	0.98552	0.98552	0.82751	0.82751	0.82751	0.061113	0.061113	0.061113	0.05318	0.05318	0.05318	0.052413	0.052413	0.052413
0.05	0.98592	0.98592	0.98592	0.98591	0.98591	0.98591	0.82406	0.82406	0.82406	0.061047	0.061047	0.061047	0.053158	0.053158	0.053158	0.052368	0.052368	0.052368
0.05	0.98521	0.98521	0.98521	0.9852	0.9852	0.9852	0.8203	0.8203	0.8203	0.060959	0.060959	0.060959	0.053135	0.053135	0.053135	0.052321	0.052321	0.052321
0.05	0.9856	0.9856	0.9856	0.9856	0.9856	0.9856	0.81686	0.81686	0.81686	0.060885	0.060885	0.060885	0.053112	0.053112	0.053112	0.052271	0.052271	0.052271
0.05	0.98552	0.98552	0.98552	0.98551	0.98551	0.98551	0.81326	0.81326	0.81326	0.060766	0.060766	0.060766	0.053087	0.053087	0.053087	0.052222	0.052222	0.052222
0.05	0.9855	0.9855	0.9855	0.9855	0.9855	0.9855	0.80982	0.80982	0.80982	0.06066	0.06066	0.06066	0.05306	0.05306	0.05306	0.052178	0.052178	0.052178
0.05	0.98557	0.98557	0.98557	0.98557	0.98557	0.98557	0.80575	0.80575	0.80575	0.06056	0.06056	0.06056	0.05303	0.05303	0.05303	0.052136	0.052136	0.052136
0.05	0.98559	0.98559	0.98559	0.98558	0.98558	0.98558	0.80147	0.80147	0.80147	0.06045	0.06045	0.06045	0.052998	0.052998	0.052998	0.052092	0.052092	0.052092
0.05	0.9855	0.9855	0.9855	0.98549	0.98549	0.98549	0.79697	0.79697	0.79697	0.060319	0.060319	0.060319	0.052962	0.052962	0.052962	0.052041	0.052041	0.052041
0.05	0.98542	0.98542	0.98542	0.98541	0.98541	0.98541	0.79134	0.79134	0.79134	0.060195	0.060195	0.060195	0.052924	0.052924	0.052924	0.05204	0.05204	0.05204
0.05	0.98556	0.98556	0.98556	0.98555	0.98555	0.98555	0.78512	0.78512	0.78512	0.060058	0.060058	0.060058	0.052882	0.052882	0.052882	0.052098	0.052098	0.052098
0.05	0.98567	0.98567	0.98567	0.98567	0.98567	0.98567	0.77766	0.77766	0.77766	0.059923	0.059923	0.059923	0.052836	0.052836	0.052836	0.05212	0.05212	0.05212
0.05	0.98544	0.98544	0.98544	0.98543	0.98543	0.98543	0.76948	0.76948	0.76948	0.059768	0.059768	0.059768	0.052789	0.052789	0.052789	0.052105	0.052105	0.052105
0.05	0.98552	0.98552	0.98552	0.98551	0.98551	0.98551	0.75955	0.75955	0.75955	0.059638	0.059638	0.059638	0.052749	0.052749	0.052749	0.052068	0.052068	0.052068
0.05	0.98561	0.98561	0.98561	0.98561	0.98561	0.98561	0.74884	0.74884	0.74884	0.059511	0.059511	0.059511	0.052732	0.052732	0.052732	0.052	0.052	0.052
0.05	0.98542	0.98542	0.98542	0.98541	0.98541	0.98541	0.73653	0.73653	0.73653	0.059389	0.059389	0.059389	0.052723	0.052723	0.052723	0.051939	0.051939	0.051939
0.05	0.9856	0.9856	0.9856	0.98559	0.98559	0.98559	0.7232	0.7232	0.7232	0.059283	0.059283	0.059283	0.05271	0.05271	0.05271	0.051951	0.051951	0.051951
0.05	0.98556	0.98556	0.98556	0.98556	0.98556	0.98556	0.70897	0.70897	0.70897	0.059172	0.059172	0.059172	0.052686	0.052686	0.052686	0.051971	0.051971	0.051971
0.05	0.81204	0.81204	0.81204	0.98561	0.98561	0.98561	0.69396	0.69396	0.69396	0.05907	0.05907	0.05907	0.052648	0.052648	0.052648	0.051908	0.051908	0.051908
0.05	0.51435	0.51435	0.51435	0.98589	0.98589	0.98589	0.6787	0.6787	0.6787	0.058972	0.058972	0.058972	0.052623	0.052623	0.052623	0.051867	0.051867	0.051867
0.05	0.47692	0.47692	0.47692	0.98527	0.98527	0.98527	0.66395	0.66395	0.66395	0.058874	0.058874	0.058874	0.052608	0.052608	0.052608	0.051832	0.051832	0.051832
0.05	0.46229	0.46229	0.46229	0.98557	0.98557	0.98557	0.64085	0.64085	0.64085	0.0588	0.0588	0.0588	0.052598	0.052598	0.052598	0.051816	0.051816	0.051816
0.05	0.45194	0.45194	0.45194	0.62238	0.62238	0.62238	0.59902	0.59902	0.59902	0.058758	0.058758	0.058758	0.052589	0.052589	0.052589	0.051812	0.051812	0.051812
0.05	0.44328	0.44328	0.44328	0.49176	0.49176	0.49176	0.55178	0.55178	0.55178	0.058694	0.058694	0.058694	0.052581	0.052581	0.052581	0.051811	0.051811	0.051811
0.05	0.43553	0.43553	0.43553	0.47306	0.47306	0.47306	0.52798	0.52798	0.52798	0.058647	0.058647	0.058647	0.052574	0.052574	0.052574	0.05181	0.05181	0.05181
0.05	0.42838	0.42838	0.42838	0.46283	0.46283	0.46283	0.51877	0.51877	0.51877	0.058604	0.058604	0.058604	0.052565	0.052565	0.052565	0.051809	0.051809	0.051809
0.05	0.42172	0.42172	0.42172	0.45559	0.45559	0.45559	0.51543	0.51543	0.51543	0.058563	0.058563	0.058563	0.052557	0.052557	0.052557	0.051807	0.051807	0.051807
0.05	0.41552	0.41552	0.41552	0.44994	0.44994	0.44994	0.514	0.514	0.514	0.058521	0.058521	0.058521	0.052548	0.052548	0.052548	0.051803	0.051803	0.051803
0.05	0.40981	0.40981	0.40981	0.44536	0.44536	0.44536	0.51305	0.51305	0.51305	0.058478	0.058478	0.058478	0.05254	0.05254	0.05254	0.051797	0.051797	0.051797
0.05	0.40462	0.40462	0.40462	0.44161	0.44161	0.44161	0.51217	0.51217	0.51217	0.058433	0.058433	0.058433	0.052534	0.052534	0.052534	0.051792	0.051792	0.051792
0.05	0.39999	0.39999	0.39999	0.43858	0.43858	0.43858	0.51125	0.51125	0.51125	0.058383	0.058383	0.058383	0.052529	0.052529	0.052529	0.051786	0.051786	0.051786
0.05	0.39594	0.39594	0.39594	0.43621	0.43621	0.43621	0.51026	0.51026	0.51026	0.058329	0.058329	0.058329	0.052526	0.052526	0.052526	0.051783	0.051783	0.051783
0.05	0.39251	0.39251	0.39251	0.43442	0.43442	0.43442	0.50914	0.50914	0.50914	0.058268	0.058268	0.058268	0.052523	0.052523	0.052523	0.05178	0.05178	0.05178
0.05	0.38969	0.38969	0.38969	0.43313	0.43313	0.43313	0.50781	0.50781	0.50781	0.058199	0.058199	0.058199	0.052522	0.052522	0.052522	0.051777	0.051777	0.051777
0.05	0.38744	0.38744	0.38744	0.43227	0.43227	0.43227	0.5062	0.5062	0.5062	0.05812	0.05812	0.05812	0.052522	0.052522	0.052522	0.051775	0.051775	0.051775
0.05	0.38572	0.38572	0.38572	0.43173	0.43173	0.43173	0.50423	0.50423	0.50423	0.058031	0.058031	0.058031	0.052522	0.052522	0.052522	0.051774	0.051774	0.051774
0.05	0.38443	0.38443	0.38443	0.43142	0.43142	0.43142	0.497	0.497	0.497	0.05793	0.05793	0.05793	0.052522	0.052522	0.052522	0.051774	0.051774	0.051774
0.05	0.38347	0.38347	0.38347	0.43123	0.43123	0.43123	0.48326	0.48326	0.48326	0.057815	0.057815	0.057815	0.052521	0.052521	0.052521	0.051776	0.051776	0.051776
0.05	0.38269	0.38269	0.38269	0.4311	0.4311	0.4311	0.46489	0.46489	0.46489	0.057685	0.057685	0.057685	0.052521	0.052521	0.052521	0.051777	0.051777	0.051777
0.05	0.38199	0.38199	0.38199	0.43095	0.43095	0.43095	0.44174	0.44174	0.44174	0.057538	0.057538	0.057538	0.05252	0.05252	0.05252	0.051778	0.051778	0.051778
0.05	0.38121	0.38121	0.38121	0.43073	0.43073	0.43073	0.413	0.413	0.413	0.057368	0.057368	0.057368	0.052516	0.052516	0.052516	0.051777	0.051777	0.051777
0.05	0.38008	0.38008	0.38008	0.43034	0.43034	0.43034	0.37803	0.37803	0.37803	0.057105	0.057105	0.057105	0.052384	0.052384	0.052384	0.051673	0.051673	0.051673
0.05	0.37808	0.37808	0.37808	0.42958	0.42958	0.42958	0.3385	0.3385	0.3385	0.056841	0.056841	0.056841	0.052228	0.052228	0.052228	0.05155	0.05155	0.05155
0.05	0.37482	0.37482	0.37482	0.4283	0.4283	0.4283	0.29152	0.29152	0.29152	0.05657	0.05657	0.05657	0.0522	0.0522	0.0522	0.051539	0.051539	0.051539
0.05	0.37046	0.37046	0.37046	0.4266	0.4266	0.4266	0.23306	0.23306	0.23306	0.056353	0.056353	0.056353	0.052196	0.052196	0.052196	0.051543	0.051543	0.051543
0.05	0.36534	0.36534	0.36534	0.42475	0.42475	0.42475	0.16557	0.16557	0.16557	0.056179	0.056179	0.056179	0.052201	0.052201	0.052201	0.051518	0.051518	0.051518
0.05	0.35841	0.35841	0.35841	0.42249	0.42249	0.42249	0.11392	0.11392	0.11392	0.05579	0.05579	0.05579	0.052002	0.052002	0.052002	0.051331	0.051331	0.051331
0.05	0.34845	0.34845	0.34845	0.4194	0.4194	0.4194	0.085951	0.085951	0.085951	0.055448	0.055448	0.055448	0.051979	0.051979	0.051979	0.051269	0.051269	0.051269
0.05	0.33218	0.33218	0.33218	0.41532	0.41532	0.41532	0.073271	0.073271	0.073271	0.055129	0.055129	0.055129	0.051723	0.051723	0.051723	0.050939	0.050939	0.050939
0.05	0.29952	0.29952	0.29952	0.40935	0.40935	0.40935	0.065953	0.065953	0.065953	0.054758	0.054758	0.054758	0.051772	0.051772	0.051772	0.051074	0.051074	0.051074
0.05	0.20313	0.20313	0.20313	0.40006	0.40006	0.40006	0.061922	0.061922	0.061922	0.054278	0.054278	0.054278	0.051492	0.051492	0.051492	0.018437	FALSE	0
0.05	0	FALSE	0	0.38287	0.38287	0.38287	0.058875	0.058875	0.058875	0.053917	0.053917	0.053917	0.051416	0.051416	0.051416	0.0509	0.0509	0.0509
0.05	0	FALSE	0	0.34568	0.34568	0.34568	0.056364	0.056364	0.056364	0.053123	0.053123	0.053123	0.051072	0.051072	0.051072	0.0094501	FALSE	0
0.05	0	FALSE	0	0.25513	0.25513	0.25513	0.054478	0.054478	0.054478	0.051158	0.051158	0.051158	0.031858	FALSE	0	0.019227	FALSE	0
0.05	0	FALSE	0	0.012228	FALSE	0	0.015037	FALSE	0	0.0031809	FALSE	0	0	FALSE	0	0	FALSE	0
0.05	0	FALSE	0	0	FALSE	0	0	FALSE	0	0	FALSE	0	0	FALSE	0	0	FALSE	0
0.05	0	FALSE	0	0	FALSE	0	0	FALSE	0	0	FALSE	0	0	FALSE	0	0	FALSE	0
0.05	0	FALSE	0	0	FALSE	0	0	FALSE	0	0	FALSE	0	0	FALSE	0	0	FALSE	0
0.05	0	FALSE	0	0	FALSE	0	0	FALSE	0	0	FALSE	0	0	FALSE	0	0	FALSE	0
0.05	0	FALSE	0	0	FALSE	0	0	FALSE	0	0	FALSE	0	0	FALSE	0	0	FALSE	0
0.05	0	FALSE	0	0	FALSE	0	0	FALSE	0	0	FALSE	0	0	FALSE	0	0	FALSE	0
0.05	0	FALSE	0	0	FALSE	0	0	FALSE	0	0	FALSE	0	0	FALSE	0	0	FALSE	0
0.05	0	FALSE	0	0	FALSE	0	0	FALSE	0	0	FALSE	0	0	FALSE	0	0	FALSE	0
0.05	0	FALSE	0	0	FALSE	0	0	FALSE	0	0	FALSE	0	0	FALSE	0	0	FALSE	0
0.05	0	FALSE	0	0	FALSE	0	0	FALSE	0	0	FALSE	0	0	FALSE	0	0	FALSE	0
0.05	0	FALSE	0	0	FALSE	0	0	FALSE	0	0	FALSE	0	0	FALSE	0	0	FALSE	0
0.05	0	FALSE	0	0	FALSE	0	0	FALSE	0	0	FALSE	0	0	FALSE	0	0	FALSE	0
0.05	0	FALSE	0	0	FALSE	0	0	FALSE	0	0	FALSE	0	0	FALSE	0	0	FALSE	0
0.05	0	FALSE	0	0	FALSE	0	0	FALSE	0	0	FALSE	0	0	FALSE	0	0	FALSE	0
0.05	0	FALSE	0	0	FALSE	0	0	FALSE	0	0	FALSE	0	0	FALSE	0	0	FALSE	0
0.05	0	FALSE	0	0	FALSE	0	0	FALSE	0	0	FALSE	0	0	FALSE	0	0	FALSE	0
0.05	0	FALSE	0	0	FALSE	0	0	FALSE	0	0	FALSE	0	0	FALSE	0	0	FALSE	0
0.05	0	FALSE	0	0	FALSE	0	0	FALSE	0	0	FALSE	0	0	FALSE	0	0	FALSE	0
0.05	0	FALSE	0	0	FALSE	0	0	FALSE	0	0	FALSE	0	0	FALSE	0	0	FALSE	0
0.05	0	FALSE	0	0	FALSE	0	0	FALSE	0	0	FALSE	0	0	FALSE	0	0	FALSE	0
0.05	0	FALSE	0	0	FALSE	0	0	FALSE	0	0	FALSE	0	0	FALSE	0	0	FALSE	0
0.05	0.97402	0.97402	0.97402	0.974	0.974	0.974	0.47369	0.47369	0.47369	0.056793	0.056793	0.056793	0.053291	0.053291	0.053291	0.052778	0.052778	0.052778
0.05	0.98243	0.98243	0.98243	0.98241	0.98241	0.98241	0.47766	0.47766	0.47766	0.056792	0.056792	0.056792	0.05329	0.05329	0.05329	0.052776	0.052776	0.052776
0.05	0.98375	0.98375	0.98375	0.98374	0.98374	0.98374	0.47801	0.47801	0.47801	0.056791	0.056791	0.056791	0.053289	0.053289	0.053289	0.052772	0.052772	0.052772
0.05	0.98421	0.98421	0.98421	0.9842	0.9842	0.9842	0.47772	0.47772	0.47772	0.056789	0.056789	0.056789	0.053287	0.053287	0.053287	0.052766	0.052766	0.052766
0.05	0.98469	0.98469	0.98469	0.98468	0.98468	0.98468	0.47719	0.47719	0.47719	0.056786	0.056786	0.056786	0.053283	0.053283	0.053283	0.052757	0.052757	0.052757
0.05	0.98475	0.98475	0.98475	0.98474	0.98474	0.98474	0.47633	0.47633	0.47633	0.056782	0.056782	0.056782	0.053279	0.053279	0.053279	0.052745	0.052745	0.052745
0.05	0.98495	0.98495	0.98495	0.98494	0.98494	0.98494	0.4758	0.4758	0.4758	0.056778	0.056778	0.056778	0.053273	0.053273	0.053273	0.052731	0.052731	0.052731
0.05	0.98506	0.98506	0.98506	0.98505	0.98505	0.98505	0.47525	0.47525	0.47525	0.056774	0.056774	0.056774	0.053266	0.053266	0.053266	0.052714	0.052714	0.052714
0.05	0.98521	0.98521	0.98521	0.9852	0.9852	0.9852	0.47462	0.47462	0.47462	0.056768	0.056768	0.056768	0.053258	0.053258	0.053258	0.052695	0.052695	0.052695
0.05	0.98517	0.98517	0.98517	0.98516	0.98516	0.98516	0.47377	0.47377	0.47377	0.056763	0.056763	0.056763	0.053248	0.053248	0.053248	0.052674	0.052674	0.052674
0.05	0.9852	0.9852	0.9852	0.98519	0.98519	0.98519	0.47296	0.47296	0.47296	0.056757	0.056757	0.056757	0.053237	0.053237	0.053237	0.052652	0.052652	0.052652
0.05	0.9852	0.9852	0.9852	0.98519	0.98519	0.98519	0.47195	0.47195	0.47195	0.05675	0.05675	0.05675	0.053223	0.053223	0.053223	0.052629	0.052629	0.052629
0.05	0.98541	0.98541	0.98541	0.9854	0.9854	0.9854	0.47047	0.47047	0.47047	0.056744	0.056744	0.056744	0.053208	0.053208	0.053208	0.052606	0.052606	0.052606
0.05	0.9853	0.9853	0.9853	0.98529	0.98529	0.98529	0.46759	0.46759	0.46759	0.056737	0.056737	0.056737	0.053192	0.053192	0.053192	0.052583	0.052583	0.052583
0.05	0.98538	0.98538	0.98538	0.98537	0.98537	0.98537	0.46449	0.46449	0.46449	0.05673	0.05673	0.05673	0.053174	0.053174	0.053174	0.05256	0.05256	0.05256
0.05	0.98546	0.98546	0.98546	0.98545	0.98545	0.98545	0.46131	0.46131	0.46131	0.056724	0.056724	0.056724	0.053154	0.053154	0.053154	0.052537	0.052537	0.052537
0.05	0.98554	0.98554	0.98554	0.98553	0.98553	0.98553	0.45816	0.45816	0.45816	0.056717	0.056717	0.056717	0.053134	0.053134	0.053134	0.052513	0.052513	0.052513
0.05	0.98529	0.98529	0.98529	0.98528	0.98528	0.98528	0.4551	0.4551	0.4551	0.05671	0.05671	0.05671	0.053114	0.053114	0.053114	0.052489	0.052489	0.052489
0.05	0.98551	0.98551	0.98551	0.9855	0.9855	0.9855	0.45205	0.45205	0.45205	0.056703	0.056703	0.056703	0.053093	0.053093	0.053093	0.052464	0.052464	0.052464
0.05	0.98546	0.98546	0.98546	0.98546	0.98546	0.98546	0.44914	0.44914	0.44914	0.056697	0.056697	0.056697	0.053072	0.053072	0.053072	0.052436	0.052436	0.052436
0.05	0.9854	0.9854	0.9854	0.98539	0.98539	0.98539	0.44628	0.44628	0.44628	0.05669	0.05669	0.05669	0.053052	0.053052	0.053052	0.052405	0.052405	0.052405
0.05	0.98555	0.98555	0.98555	0.98555	0.98555	0.98555	0.44343	0.44343	0.44343	0.056683	0.056683	0.056683	0.053032	0.053032	0.053032	0.05237	0.05237	0.05237
0.05	0.98542	0.98542	0.98542	0.98541	0.98541	0.98541	0.44069	0.44069	0.44069	0.056676	0.056676	0.056676	0.053013	0.053013	0.053013	0.052332	0.052332	0.052332
0.05	0.98544	0.98544	0.98544	0.98543	0.98543	0.98543	0.43791	0.43791	0.43791	0.05667	0.05667	0.05667	0.052993	0.052993	0.052993	0.052291	0.052291	0.052291
0.05	0.98549	0.98549	0.98549	0.98548	0.98548	0.98548	0.43508	0.43508	0.43508	0.056663	0.056663	0.056663	0.052974	0.052974	0.052974	0.052248	0.052248	0.052248
0.05	0.98569	0.98569	0.98569	0.98568	0.98568	0.98568	0.43222	0.43222	0.43222	0.056655	0.056655	0.056655	0.052954	0.052954	0.052954	0.052202	0.052202	0.052202
0.05	0.98538	0.98538	0.98538	0.98537	0.98537	0.98537	0.42953	0.42953	0.42953	0.056647	0.056647	0.056647	0.052933	0.052933	0.052933	0.052154	0.052154	0.052154
0.05	0.98559	0.98559	0.98559	0.98559	0.98559	0.98559	0.42655	0.42655	0.42655	0.056639	0.056639	0.056639	0.052912	0.052912	0.052912	0.052104	0.052104	0.052104
0.05	0.98553	0.98553	0.98553	0.98552	0.98552	0.98552	0.42355	0.42355	0.42355	0.056629	0.056629	0.056629	0.052889	0.052889	0.052889	0.052055	0.052055	0.052055
0.05	0.98543	0.98543	0.98543	0.98542	0.98542	0.98542	0.42043	0.42043	0.42043	0.056616	0.056616	0.056616	0.052865	0.052865	0.052865	0.052012	0.052012	0.052012
0.05	0.98564	0.98564	0.98564	0.98563	0.98563	0.98563	0.4168	0.4168	0.4168	0.056598	0.056598	0.056598	0.052838	0.052838	0.052838	0.051974	0.051974	0.051974
0.05	0.98559	0.98559	0.98559	0.98558	0.98558	0.98558	0.41284	0.41284	0.41284	0.056574	0.056574	0.056574	0.052808	0.052808	0.052808	0.051938	0.051938	0.051938
0.05	0.9855	0.9855	0.9855	0.9855	0.9855	0.9855	0.40847	0.40847	0.40847	0.056541	0.056541	0.056541	0.052775	0.052775	0.052775	0.051906	0.051906	0.051906
0.05	0.98547	0.98547	0.98547	0.98546	0.98546	0.98546	0.40317	0.40317	0.40317	0.056496	0.056496	0.056496	0.05274	0.05274	0.05274	0.051906	0.051906	0.051906
0.05	0.98551	0.98551	0.98551	0.98551	0.98551	0.98551	0.39696	0.39696	0.39696	0.056439	0.056439	0.056439	0.052701	0.052701	0.052701	0.051954	0.051954	0.051954
0.05	0.98562	0.98562	0.98562	0.98561	0.98561	0.98561	0.38961	0.38961	0.38961	0.056374	0.056374	0.056374	0.052659	0.052659	0.052659	0.051977	0.051977	0.051977
0.05	0.98551	0.98551	0.98551	0.98551	0.98551	0.98551	0.3813	0.3813	0.3813	0.056305	0.056305	0.056305	0.052615	0.052615	0.052615	0.051964	0.051964	0.051964
0.05	0.98547	0.98547	0.98547	0.98546	0.98546	0.98546	0.37114	0.37114	0.37114	0.056241	0.056241	0.056241	0.052577	0.052577	0.052577	0.051929	0.051929	0.051929
0.05	0.98551	0.98551	0.98551	0.9855	0.9855	0.9855	0.35969	0.35969	0.35969	0.056194	0.056194	0.056194	0.05256	0.05256	0.05256	0.051864	0.051864	0.051864
0.05	0.98559	0.98559	0.98559	0.98559	0.98559	0.98559	0.34691	0.34691	0.34691	0.056162	0.056162	0.056162	0.052551	0.052551	0.052551	0.051804	0.051804	0.051804
0.05	0.98555	0.98555	0.98555	0.98554	0.98554	0.98554	0.3327	0.3327	0.3327	0.056138	0.056138	0.056138	0.052539	0.052539	0.052539	0.051811	0.051811	0.051811
0.05	0.98554	0.98554	0.98554	0.98553	0.98553	0.98553	0.317	0.317	0.317	0.05612	0.05612	0.05612	0.052516	0.052516	0.052516	0.051836	0.051836	0.051836
0.05	0.83203	0.83203	0.83203	0.98559	0.98559	0.98559	0.29964	0.29964	0.29964	0.056106	0.056106	0.056106	0.052482	0.052482	0.052482	0.051789	0.051789	0.051789
0.05	0.5184	0.5184	0.5184	0.9856	0.9856	0.9856	0.28086	0.28086	0.28086	0.056094	0.056094	0.056094	0.052458	0.052458	0.052458	0.051748	0.051748	0.051748
0.05	0.47722	0.47722	0.47722	0.98543	0.98543	0.98543	0.26022	0.26022	0.26022	0.056083	0.056083	0.056083	0.052442	0.052442	0.052442	0.051721	0.051721	0.051721
0.05	0.46195	0.46195	0.46195	0.98547	0.98547	0.98547	0.23635	0.23635	0.23635	0.056074	0.056074	0.056074	0.052431	0.052431	0.052431	0.051704	0.051704	0.051704
0.05	0.45115	0.45115	0.45115	0.63538	0.63538	0.63538	0.21204	0.21204	0.21204	0.056066	0.056066	0.056066	0.052422	0.052422	0.052422	0.051698	0.051698	0.051698
0.05	0.44201	0.44201	0.44201	0.4912	0.4912	0.4912	0.1985	0.1985	0.1985	0.056052	0.056052	0.056052	0.052412	0.052412	0.052412	0.051695	0.051695	0.051695
0.05	0.4337	0.4337	0.4337	0.47091	0.47091	0.47091	0.18984	0.18984	0.18984	0.05604	0.05604	0.05604	0.052404	0.052404	0.052404	0.051693	0.051693	0.051693
0.05	0.42589	0.42589	0.42589	0.45954	0.45954	0.45954	0.18244	0.18244	0.18244	0.056026	0.056026	0.056026	0.052395	0.052395	0.052395	0.05169	0.05169	0.05169
0.05	0.41846	0.41846	0.41846	0.45116	0.45116	0.45116	0.1752	0.1752	0.1752	0.056012	0.056012	0.056012	0.052386	0.052386	0.052386	0.051688	0.051688	0.051688
0.05	0.41138	0.41138	0.41138	0.44434	0.44434	0.44434	0.16773	0.16773	0.16773	0.055996	0.055996	0.055996	0.052375	0.052375	0.052375	0.051683	0.051683	0.051683
0.05	0.40467	0.40467	0.40467	0.43858	0.43858	0.43858	0.15986	0.15986	0.15986	0.055978	0.055978	0.055978	0.052365	0.052365	0.052365	0.051677	0.051677	0.051677
0.05	0.39839	0.39839	0.39839	0.43368	0.43368	0.43368	0.15154	0.15154	0.15154	0.055958	0.055958	0.055958	0.052358	0.052358	0.052358	0.05167	0.05167	0.05167
0.05	0.3926	0.3926	0.3926	0.42958	0.42958	0.42958	0.14284	0.14284	0.14284	0.055936	0.055936	0.055936	0.052352	0.052352	0.052352	0.051664	0.051664	0.051664
0.05	0.38738	0.38738	0.38738	0.42622	0.42622	0.42622	0.13388	0.13388	0.13388	0.055913	0.055913	0.055913	0.052348	0.052348	0.052348	0.05166	0.05166	0.05166
0.05	0.38278	0.38278	0.38278	0.42359	0.42359	0.42359	0.12487	0.12487	0.12487	0.055888	0.055888	0.055888	0.052345	0.052345	0.052345	0.051656	0.051656	0.051656
0.05	0.37885	0.37885	0.37885	0.42162	0.42162	0.42162	0.11605	0.11605	0.11605	0.055862	0.055862	0.055862	0.052343	0.052343	0.052343	0.051653	0.051653	0.051653
0.05	0.3756	0.3756	0.3756	0.42024	0.42024	0.42024	0.10763	0.10763	0.10763	0.055833	0.055833	0.055833	0.052343	0.052343	0.052343	0.051651	0.051651	0.051651
0.05	0.37302	0.37302	0.37302	0.41933	0.41933	0.41933	0.099799	0.099799	0.099799	0.055803	0.055803	0.055803	0.052344	0.052344	0.052344	0.051649	0.051649	0.051649
0.05	0.37105	0.37105	0.37105	0.41878	0.41878	0.41878	0.092737	0.092737	0.092737	0.055772	0.055772	0.055772	0.052344	0.052344	0.052344	0.051649	0.051649	0.051649
0.05	0.36957	0.36957	0.36957	0.41847	0.41847	0.41847	0.086413	0.086413	0.086413	0.055739	0.055739	0.055739	0.052344	0.052344	0.052344	0.051651	0.051651	0.051651
0.05	0.36845	0.36845	0.36845	0.41827	0.41827	0.41827	0.080777	0.080777	0.080777	0.055705	0.055705	0.055705	0.052343	0.052343	0.052343	0.051652	0.051652	0.051652
0.05	0.36757	0.36757	0.36757	0.41812	0.41812	0.41812	0.075866	0.075866	0.075866	0.055667	0.055667	0.055667	0.052343	0.052343	0.052343	0.051653	0.051653	0.051653
0.05	0.36677	0.36677	0.36677	0.41793	0.41793	0.41793	0.07172	0.07172	0.07172	0.055615	0.055615	0.055615	0.052339	0.052339	0.052339	0.051652	0.051652	0.051652
0.05	0.36574	0.36574	0.36574	0.41759	0.41759	0.41759	0.068325	0.068325	0.068325	0.055423	0.055423	0.055423	0.052191	0.052191	0.052191	0.051538	0.051538	0.051538
0.05	0.36381	0.36381	0.36381	0.41686	0.41686	0.41686	0.065732	0.065732	0.065732	0.055226	0.055226	0.055226	0.052012	0.052012	0.052012	0.0514	0.0514	0.0514
0.05	0.3604	0.3604	0.3604	0.4155	0.4155	0.4155	0.06367	0.06367	0.06367	0.055032	0.055032	0.055032	0.051986	0.051986	0.051986	0.05139	0.05139	0.05139
0.05	0.35567	0.35567	0.35567	0.41363	0.41363	0.41363	0.061914	0.061914	0.061914	0.054948	0.054948	0.054948	0.051983	0.051983	0.051983	0.051395	0.051395	0.051395
0.05	0.35015	0.35015	0.35015	0.4116	0.4116	0.4116	0.060485	0.060485	0.060485	0.054937	0.054937	0.054937	0.051987	0.051987	0.051987	0.05135	0.05135	0.05135
0.05	0.34219	0.34219	0.34219	0.40914	0.40914	0.40914	0.059203	0.059203	0.059203	0.054564	0.054564	0.054564	0.051751	0.051751	0.051751	0.051122	0.051122	0.051122
0.05	0.32952	0.32952	0.32952	0.40548	0.40548	0.40548	0.058044	0.058044	0.058044	0.054296	0.054296	0.054296	0.051713	0.051713	0.051713	0.050981	0.050981	0.050981
0.05	0.30352	0.30352	0.30352	0.40012	0.40012	0.40012	0.057314	0.057314	0.057314	0.053987	0.053987	0.053987	0.05134	0.05134	0.05134	1e-06	FALSE	0
0.05	0.2335	0.2335	0.2335	0.39063	0.39063	0.39063	0.056387	0.056387	0.056387	0.053678	0.053678	0.053678	0.051485	0.051485	0.051485	0.029875	FALSE	0
0.05	0.006916	FALSE	0	0.37225	0.37225	0.37225	0.055718	0.055718	0.055718	0.053027	0.053027	0.053027	0.050968	0.050968	0.050968	0	FALSE	0
0.05	0	FALSE	0	0.32274	0.32274	0.32274	0.054511	0.054511	0.054511	0.052749	0.052749	0.052749	0.050173	0.050173	0.050173	0	FALSE	0
0.05	0	FALSE	0	0.21013	0.21013	0.21013	0.044877	FALSE	0	0.031755	FALSE	0	0	FALSE	0	0	FALSE	0
0.05	0	FALSE	0	0	FALSE	0	0	FALSE	0	0	FALSE	0	0	FALSE	0	0	FALSE	0
0.05	0	FALSE	0	0	FALSE	0	0	FALSE	0	0	FALSE	0	0	FALSE	0	0	FALSE	0
0.05	0	FALSE	0	0	FALSE	0	0	FALSE	0	0	FALSE	0	0	FALSE	0	0	FALSE	0
0.05	0	FALSE	0	0	FALSE	0	0	FALSE	0	0	FALSE	0	0	FALSE	0	0	FALSE	0
0.05	0	FALSE	0	0	FALSE	0	0	FALSE	0	0	FALSE	0	0	FALSE	0	0	FALSE	0
0.05	0	FALSE	0	0	FALSE	0	0	FALSE	0	0	FALSE	0	0	FALSE	0	0	FALSE	0
0.05	0	FALSE	0	0	FALSE	0	0	FALSE	0	0	FALSE	0	0	FALSE	0	0	FALSE	0
0.05	0	FALSE	0	0	FALSE	0	0	FALSE	0	0	FALSE	0	0	FALSE	0	0	FALSE	0
0.05	0	FALSE	0	0	FALSE	0	0	FALSE	0	0	FALSE	0	0	FALSE	0	0	FALSE	0
0.05	0	FALSE	0	0	FALSE	0	0	FALSE	0	0	FALSE	0	0	FALSE	0	0	FALSE	0
0.05	0	FALSE	0	0	FALSE	0	0	FALSE	0	0	FALSE	0	0	FALSE	0	0	FALSE	0
0.05	0	FALSE	0	0	FALSE	0	0	FALSE	0	0	FALSE	0	0	FALSE	0	0	FALSE	0
0.05	0	FALSE	0	0	FALSE	0	0	FALSE	0	0	FALSE	0	0	FALSE	0	0	FALSE	0
0.05	0	FALSE	0	0	FALSE	0	0	FALSE	0	0	FALSE	0	0	FALSE	0	0	FALSE	0
0.05	0	FALSE	0	0	FALSE	0	0	FALSE	0	0	FALSE	0	0	FALSE	0	0	FALSE	0
0.05	0	FALSE	0	0	FALSE	0	0	FALSE	0	0	FALSE	0	0	FALSE	0	0	FALSE	0
0.05	0	FALSE	0	0	FALSE	0	0	FALSE	0	0	FALSE	0	0	FALSE	0	0	FALSE	0
0.05	0	FALSE	0	0	FALSE	0	0	FALSE	0	0	FALSE	0	0	FALSE	0	0	FALSE	0
0.05	0	FALSE	0	0	FALSE	0	0	FALSE	0	0	FALSE	0	0	FALSE	0	0	FALSE	0
0.05	0	FALSE	0	0	FALSE	0	0	FALSE	0	0	FALSE	0	0	FALSE	0	0	FALSE	0
0.05	0	FALSE	0	0	FALSE	0	0	FALSE	0	0	FALSE	0	0	FALSE	0	0	FALSE	0
0.05	0	FALSE	0	0	FALSE	0	0	FALSE	0	0	FALSE	0	0	FALSE	0	0	FALSE	0
0.05	0	FALSE	0	0	FALSE	0	0	FALSE	0	0	FALSE	0	0	FALSE	0	0	FALSE	0
0.05	0.97397	0.97397	0.97397	0.97395	0.97395	0.97395	0.06999	0.06999	0.06999	0.056032	0.056032	0.056032	0.053074	0.053074	0.053074	0.052595	0.052595	0.052595
0.05	0.98239	0.98239	0.98239	0.98238	0.98238	0.98238	0.070594	0.070594	0.070594	0.056031	0.056031	0.056031	0.053073	0.053073	0.053073	0.052593	0.052593	0.052593
0.05	0.98373	0.98373	0.98373	0.98372	0.98372	0.98372	0.070684	0.070684	0.070684	0.056029	0.056029	0.056029	0.053071	0.053071	0.053071	0.052589	0.052589	0.052589
0.05	0.98421	0.98421	0.98421	0.9842	0.9842	0.9842	0.071693	0.071693	0.071693	0.056026	0.056026	0.056026	0.053069	0.053069	0.053069	0.052581	0.052581	0.052581
0.05	0.98468	0.98468	0.98468	0.98467	0.98467	0.98467	0.071839	0.071839	0.071839	0.056022	0.056022	0.056022	0.053065	0.053065	0.053065	0.052571	0.052571	0.052571
0.05	0.98473	0.98473	0.98473	0.98472	0.98472	0.98472	0.071815	0.071815	0.071815	0.056019	0.056019	0.056019	0.05306	0.05306	0.05306	0.052559	0.052559	0.052559
0.05	0.98489	0.98489	0.98489	0.98488	0.98488	0.98488	0.071787	0.071787	0.071787	0.056014	0.056014	0.056014	0.053054	0.053054	0.053054	0.052543	0.052543	0.052543
0.05	0.98512	0.98512	0.98512	0.98511	0.98511	0.98511	0.071753	0.071753	0.071753	0.056009	0.056009	0.056009	0.053046	0.053046	0.053046	0.052525	0.052525	0.052525
0.05	0.98514	0.98514	0.98514	0.98513	0.98513	0.98513	0.071714	0.071714	0.071714	0.056005	0.056005	0.056005	0.053037	0.053037	0.053037	0.052504	0.052504	0.052504
0.05	0.98519	0.98519	0.98519	0.98518	0.98518	0.98518	0.071668	0.071668	0.071668	0.056	0.056	0.056	0.053026	0.053026	0.053026	0.052482	0.052482	0.052482
0.05	0.98515	0.98515	0.98515	0.98514	0.98514	0.98514	0.071617	0.071617	0.071617	0.055995	0.055995	0.055995	0.053014	0.053014	0.053014	0.052459	0.052459	0.052459
0.05	0.98524	0.98524	0.98524	0.98523	0.98523	0.98523	0.071559	0.071559	0.071559	0.055991	0.055991	0.055991	0.052999	0.052999	0.052999	0.052436	0.052436	0.052436
0.05	0.9854	0.9854	0.9854	0.98539	0.98539	0.98539	0.071495	0.071495	0.071495	0.055986	0.055986	0.055986	0.052983	0.052983	0.052983	0.052413	0.052413	0.052413
0.05	0.98554	0.98554	0.98554	0.98553	0.98553	0.98553	0.071426	0.071426	0.071426	0.055983	0.055983	0.055983	0.052965	0.052965	0.052965	0.05239	0.05239	0.05239
0.05	0.98518	0.98518	0.98518	0.98517	0.98517	0.98517	0.07135	0.07135	0.07135	0.055979	0.055979	0.055979	0.052946	0.052946	0.052946	0.052367	0.052367	0.052367
0.05	0.98547	0.98547	0.98547	0.98546	0.98546	0.98546	0.071268	0.071268	0.071268	0.055976	0.055976	0.055976	0.052925	0.052925	0.052925	0.052344	0.052344	0.052344
0.05	0.98544	0.98544	0.98544	0.98543	0.98543	0.98543	0.071178	0.071178	0.071178	0.055973	0.055973	0.055973	0.052904	0.052904	0.052904	0.052322	0.052322	0.052322
0.05	0.98536	0.98536	0.98536	0.98535	0.98535	0.98535	0.07108	0.07108	0.07108	0.05597	0.05597	0.05597	0.052882	0.052882	0.052882	0.052299	0.052299	0.052299
0.05	0.9855	0.9855	0.9855	0.98549	0.98549	0.98549	0.070976	0.070976	0.070976	0.055967	0.055967	0.055967	0.05286	0.05286	0.05286	0.052274	0.052274	0.052274
0.05	0.9855	0.9855	0.9855	0.98549	0.98549	0.98549	0.070864	0.070864	0.070864	0.055964	0.055964	0.055964	0.052839	0.052839	0.052839	0.052247	0.052247	0.052247
0.05	0.98539	0.98539	0.98539	0.98538	0.98538	0.98538	0.070747	0.070747	0.070747	0.05596	0.05596	0.05596	0.052819	0.052819	0.052819	0.052218	0.052218	0.052218
0.05	0.98553	0.98553	0.98553	0.98553	0.98553	0.98553	0.070625	0.070625	0.070625	0.055957	0.055957	0.055957	0.0528	0.0528	0.0528	0.052185	0.052185	0.052185
0.05	0.98544	0.98544	0.98544	0.98543	0.98543	0.98543	0.070498	0.070498	0.070498	0.055953	0.055953	0.055953	0.052781	0.052781	0.052781	0.05215	0.05215	0.05215
0.05	0.98541	0.98541	0.98541	0.9854	0.9854	0.9854	0.070368	0.070368	0.070368	0.055948	0.055948	0.055948	0.052763	0.052763	0.052763	0.052111	0.052111	0.052111
0.05	0.98545	0.98545	0.98545	0.98544	0.98544	0.98544	0.070235	0.070235	0.070235	0.055943	0.055943	0.055943	0.052744	0.052744	0.052744	0.05207	0.05207	0.05207
0.05	0.98558	0.98558	0.98558	0.98557	0.98557	0.98557	0.070099	0.070099	0.070099	0.055936	0.055936	0.055936	0.052726	0.052726	0.052726	0.052026	0.052026	0.052026
0.05	0.98544	0.98544	0.98544	0.98543	0.98543	0.98543	0.069958	0.069958	0.069958	0.055928	0.055928	0.055928	0.052708	0.052708	0.052708	0.051978	0.051978	0.051978
0.05	0.98554	0.98554	0.98554	0.98553	0.98553	0.98553	0.069814	0.069814	0.069814	0.05592	0.05592	0.05592	0.052688	0.052688	0.052688	0.051929	0.051929	0.051929
0.05	0.98559	0.98559	0.98559	0.98559	0.98559	0.98559	0.069664	0.069664	0.069664	0.05591	0.05591	0.05591	0.052668	0.052668	0.052668	0.051881	0.051881	0.051881
0.05	0.98549	0.98549	0.98549	0.98548	0.98548	0.98548	0.069506	0.069506	0.069506	0.055898	0.055898	0.055898	0.052646	0.052646	0.052646	0.05184	0.05184	0.05184
0.05	0.98547	0.98547	0.98547	0.98547	0.98547	0.98547	0.069338	0.069338	0.069338	0.055884	0.055884	0.055884	0.052622	0.052622	0.052622	0.051805	0.051805	0.051805
0.05	0.98568	0.98568	0.98568	0.98567	0.98567	0.98567	0.069155	0.069155	0.069155	0.055867	0.055867	0.055867	0.052595	0.052595	0.052595	0.051776	0.051776	0.051776
0.05	0.98536	0.98536	0.98536	0.98535	0.98535	0.98535	0.068954	0.068954	0.068954	0.055844	0.055844	0.055844	0.052566	0.052566	0.052566	0.051754	0.051754	0.051754
0.05	0.98555	0.98555	0.98555	0.98554	0.98554	0.98554	0.068736	0.068736	0.068736	0.055815	0.055815	0.055815	0.052533	0.052533	0.052533	0.051751	0.051751	0.051751
0.05	0.98551	0.98551	0.98551	0.98551	0.98551	0.98551	0.068497	0.068497	0.068497	0.05578	0.05578	0.05578	0.052498	0.052498	0.052498	0.051786	0.051786	0.051786
0.05	0.98557	0.98557	0.98557	0.98556	0.98556	0.98556	0.06824	0.06824	0.06824	0.055741	0.055741	0.055741	0.052461	0.052461	0.052461	0.051816	0.051816	0.051816
0.05	0.98547	0.98547	0.98547	0.98547	0.98547	0.98547	0.067963	0.067963	0.067963	0.055699	0.055699	0.055699	0.052421	0.052421	0.052421	0.051807	0.051807	0.051807
0.05	0.98551	0.98551	0.98551	0.9855	0.9855	0.9855	0.067676	0.067676	0.067676	0.055658	0.055658	0.055658	0.052387	0.052387	0.052387	0.051777	0.051777	0.051777
0.05	0.98561	0.98561	0.98561	0.98561	0.98561	0.98561	0.067377	0.067377	0.067377	0.055619	0.055619	0.055619	0.052368	0.052368	0.052368	0.051723	0.051723	0.051723
0.05	0.98546	0.98546	0.98546	0.98545	0.98545	0.98545	0.067066	0.067066	0.067066	0.055583	0.055583	0.055583	0.05236	0.05236	0.05236	0.051668	0.051668	0.051668
0.05	0.98566	0.98566	0.98566	0.98565	0.98565	0.98565	0.066747	0.066747	0.066747	0.055552	0.055552	0.055552	0.052348	0.052348	0.052348	0.051658	0.051658	0.051658
0.05	0.98544	0.98544	0.98544	0.98543	0.98543	0.98543	0.066418	0.066418	0.066418	0.055527	0.055527	0.055527	0.052329	0.052329	0.052329	0.05168	0.05168	0.05168
0.05	0.85456	0.85456	0.85456	0.98555	0.98555	0.98555	0.066079	0.066079	0.066079	0.055508	0.055508	0.055508	0.052301	0.052301	0.052301	0.051653	0.051653	0.051653
0.05	0.52381	0.52381	0.52381	0.98585	0.98585	0.98585	0.065727	0.065727	0.065727	0.05549	0.05549	0.05549	0.052279	0.052279	0.052279	0.05162	0.05162	0.05162
0.05	0.47799	0.47799	0.47799	0.98524	0.98524	0.98524	0.065361	0.065361	0.065361	0.055471	0.055471	0.055471	0.052264	0.052264	0.052264	0.051597	0.051597	0.051597
0.05	0.46217	0.46217	0.46217	0.98562	0.98562	0.98562	0.065006	0.065006	0.065006	0.055454	0.055454	0.055454	0.052252	0.052252	0.052252	0.051585	0.051585	0.051585
0.05	0.45111	0.45111	0.45111	0.65413	0.65413	0.65413	0.064762	0.064762	0.064762	0.055438	0.055438	0.055438	0.052242	0.052242	0.052242	0.051577	0.051577	0.051577
0.05	0.44174	0.44174	0.44174	0.49206	0.49206	0.49206	0.064531	0.064531	0.064531	0.055422	0.055422	0.055422	0.052232	0.052232	0.052232	0.051572	0.051572	0.051572
0.05	0.43316	0.43316	0.43316	0.4702	0.4702	0.4702	0.064337	0.064337	0.064337	0.055408	0.055408	0.055408	0.052223	0.052223	0.052223	0.051569	0.051569	0.051569
0.05	0.42501	0.42501	0.42501	0.45806	0.45806	0.45806	0.064146	0.064146	0.064146	0.055394	0.055394	0.055394	0.052213	0.052213	0.052213	0.051565	0.051565	0.051565
0.05	0.41714	0.41714	0.41714	0.44889	0.44889	0.44889	0.063945	0.063945	0.063945	0.05538	0.05538	0.05538	0.052204	0.052204	0.052204	0.051561	0.051561	0.051561
0.05	0.40951	0.40951	0.40951	0.4412	0.4412	0.4412	0.063729	0.063729	0.063729	0.055364	0.055364	0.055364	0.052192	0.052192	0.052192	0.051555	0.051555	0.051555
0.05	0.40214	0.40214	0.40214	0.43449	0.43449	0.43449	0.063494	0.063494	0.063494	0.055347	0.055347	0.055347	0.052179	0.052179	0.052179	0.051549	0.051549	0.051549
0.05	0.39507	0.39507	0.39507	0.42858	0.42858	0.42858	0.063237	0.063237	0.063237	0.055328	0.055328	0.055328	0.05217	0.05217	0.05217	0.051541	0.051541	0.051541
0.05	0.38838	0.38838	0.38838	0.42344	0.42344	0.42344	0.062955	0.062955	0.062955	0.055308	0.055308	0.055308	0.052163	0.052163	0.052163	0.051534	0.051534	0.051534
0.05	0.38215	0.38215	0.38215	0.41908	0.41908	0.41908	0.062647	0.062647	0.062647	0.055287	0.055287	0.055287	0.052157	0.052157	0.052157	0.051528	0.051528	0.051528
0.05	0.37648	0.37648	0.37648	0.4155	0.4155	0.4155	0.062311	0.062311	0.062311	0.055265	0.055265	0.055265	0.052153	0.052153	0.052153	0.051524	0.051524	0.051524
0.05	0.37144	0.37144	0.37144	0.4127	0.4127	0.4127	0.061948	0.061948	0.061948	0.055242	0.055242	0.055242	0.052151	0.052151	0.052151	0.05152	0.05152	0.05152
0.05	0.36711	0.36711	0.36711	0.41063	0.41063	0.41063	0.06156	0.06156	0.06156	0.055219	0.055219	0.055219	0.052151	0.052151	0.052151	0.051517	0.051517	0.051517
0.05	0.36352	0.36352	0.36352	0.40919	0.40919	0.40919	0.06115	0.06115	0.06115	0.055196	0.055196	0.055196	0.052152	0.052152	0.052152	0.051515	0.051515	0.051515
0.05	0.36065	0.36065	0.36065	0.40827	0.40827	0.40827	0.060723	0.060723	0.060723	0.055173	0.055173	0.055173	0.052152	0.052152	0.052152	0.051514	0.051514	0.051514
0.05	0.35843	0.35843	0.35843	0.40771	0.40771	0.40771	0.060285	0.060285	0.060285	0.05515	0.05515	0.05515	0.052152	0.052152	0.052152	0.051516	0.051516	0.051516
0.05	0.35675	0.35675	0.35675	0.40737	0.40737	0.40737	0.059843	0.059843	0.059843	0.055127	0.055127	0.055127	0.052152	0.052152	0.052152	0.051518	0.051518	0.051518
0.05	0.35548	0.35548	0.35548	0.40714	0.40714	0.40714	0.059407	0.059407	0.059407	0.055103	0.055103	0.055103	0.052152	0.052152	0.052152	0.051519	0.051519	0.051519
0.05	0.35453	0.35453	0.35453	0.40694	0.40694	0.40694	0.058976	0.058976	0.058976	0.055065	0.055065	0.055065	0.052148	0.052148	0.052148	0.051518	0.051518	0.051518
0.05	0.35361	0.35361	0.35361	0.40668	0.40668	0.40668	0.058442	0.058442	0.058442	0.05484	0.05484	0.05484	0.051979	0.051979	0.051979	0.05139	0.05139	0.05139
0.05	0.35181	0.35181	0.35181	0.40601	0.40601	0.40601	0.057997	0.057997	0.057997	0.054591	0.054591	0.054591	0.05177	0.05177	0.05177	0.051231	0.051231	0.051231
0.05	0.34823	0.34823	0.34823	0.40458	0.40458	0.40458	0.057618	0.057618	0.057618	0.054368	0.054368	0.054368	0.051746	0.051746	0.051746	0.051221	0.051221	0.051221
0.05	0.34283	0.34283	0.34283	0.40238	0.40238	0.40238	0.057286	0.057286	0.057286	0.054299	0.054299	0.054299	0.051744	0.051744	0.051744	0.051228	0.051228	0.051228
0.05	0.33631	0.33631	0.33631	0.39986	0.39986	0.39986	0.057111	0.057111	0.057111	0.054313	0.054313	0.054313	0.05174	0.05174	0.05174	0.051148	0.051148	0.051148
0.05	0.32523	0.32523	0.32523	0.39672	0.39672	0.39672	0.056551	0.056551	0.056551	0.053824	0.053824	0.053824	0.051417	0.051417	0.051417	0.050846	0.050846	0.050846
0.05	0.30288	0.30288	0.30288	0.39085	0.39085	0.39085	0.055806	0.055806	0.055806	0.053559	0.053559	0.053559	0.051344	0.051344	0.051344	0.027116	FALSE	0
0.05	0.23774	0.23774	0.23774	0.37922	0.37922	0.37922	0.055524	0.055524	0.055524	0.053029	0.053029	0.053029	0.029711	FALSE	0	0	FALSE	0
0.05	0.036849	FALSE	0	0.35482	0.35482	0.35482	0.05454	0.05454	0.05454	0.052741	0.052741	0.052741	0.050924	0.050924	0.050924	0	FALSE	0
0.05	0	FALSE	0	0.28763	0.28763	0.28763	0.053593	0.053593	0.053593	0.049092	FALSE	0	0	FALSE	0	0	FALSE	0
0.05	0	FALSE	0	0.14129	0.14129	0.14129	0.028023	FALSE	0	0.0068052	FALSE	0	0	FALSE	0	0	FALSE	0
0.05	0	FALSE	0	0	FALSE	0	0	FALSE	0	0	FALSE	0	0	FALSE	0	0	FALSE	0
0.05	0	FALSE	0	0	FALSE	0	0	FALSE	0	0	FALSE	0	0	FALSE	0	0	FALSE	0
0.05	0	FALSE	0	0	FALSE	0	0	FALSE	0	0	FALSE	0	0	FALSE	0	0	FALSE	0
0.05	0	FALSE	0	0	FALSE	0	0	FALSE	0	0	FALSE	0	0	FALSE	0	0	FALSE	0
0.05	0	FALSE	0	0	FALSE	0	0	FALSE	0	0	FALSE	0	0	FALSE	0	0	FALSE	0
0.05	0	FALSE	0	0	FALSE	0	0	FALSE	0	0	FALSE	0	0	FALSE	0	0	FALSE	0
0.05	0	FALSE	0	0	FALSE	0	0	FALSE	0	0	FALSE	0	0	FALSE	0	0	FALSE	0
0.05	0	FALSE	0	0	FALSE	0	0	FALSE	0	0	FALSE	0	0	FALSE	0	0	FALSE	0
0.05	0	FALSE	0	0	FALSE	0	0	FALSE	0	0	FALSE	0	0	FALSE	0	0	FALSE	0
0.05	0	FALSE	0	0	FALSE	0	0	FALSE	0	0	FALSE	0	0	FALSE	0	0	FALSE	0
0.05	0	FALSE	0	0	FALSE	0	0	FALSE	0	0	FALSE	0	0	FALSE	0	0	FALSE	0
0.05	0	FALSE	0	0	FALSE	0	0	FALSE	0	0	FALSE	0	0	FALSE	0	0	FALSE	0
0.05	0	FALSE	0	0	FALSE	0	0	FALSE	0	0	FALSE	0	0	FALSE	0	0	FALSE	0
0.05	0	FALSE	0	0	FALSE	0	0	FALSE	0	0	FALSE	0	0	FALSE	0	0	FALSE	0
0.05	0	FALSE	0	0	FALSE	0	0	FALSE	0	0	FALSE	0	0	FALSE	0	0	FALSE	0
0.05	0	FALSE	0	0	FALSE	0	0	FALSE	0	0	FALSE	0	0	FALSE	0	0	FALSE	0
0.05	0	FALSE	0	0	FALSE	0	0	FALSE	0	0	FALSE	0	0	FALSE	0	0	FALSE	0
0.05	0	FALSE	0	0	FALSE	0	0	FALSE	0	0	FALSE	0	0	FALSE	0	0	FALSE	0
0.05	0	FALSE	0	0	FALSE	0	0	FALSE	0	0	FALSE	0	0	FALSE	0	0	FALSE	0
0.05	0	FALSE	0	0	FALSE	0	0	FALSE	0	0	FALSE	0	0	FALSE	0	0	FALSE	0
0.05	0	FALSE	0	0	FALSE	0	0	FALSE	0	0	FALSE	0	0	FALSE	0	0	FALSE	0
0.05	0	FALSE	0	0	FALSE	0	0	FALSE	0	0	FALSE	0	0	FALSE	0	0	FALSE	0
0.05	0	FALSE	0	0	FALSE	0	0	FALSE	0	0	FALSE	0	0	FALSE	0	0	FALSE	0
0.05	0	FALSE	0	0	FALSE	0	0	FALSE	0	0	FALSE	0	0	FALSE	0	0	FALSE	0
0.05	0.97391	0.97391	0.97391	0.97389	0.97389	0.97389	0.058775	0.058775	0.058775	0.055449	0.055449	0.055449	0.052806	0.052806	0.052806	0.052333	0.052333	0.052333
0.05	0.98237	0.98237	0.98237	0.98236	0.98236	0.98236	0.060352	0.060352	0.060352	0.055447	0.055447	0.055447	0.052805	0.052805	0.052805	0.052331	0.052331	0.052331
0.05	0.98369	0.98369	0.98369	0.98368	0.98368	0.98368	0.06035	0.06035	0.06035	0.055444	0.055444	0.055444	0.052804	0.052804	0.052804	0.052326	0.052326	0.052326
0.05	0.98425	0.98425	0.98425	0.98424	0.98424	0.98424	0.060348	0.060348	0.060348	0.055441	0.055441	0.055441	0.052801	0.052801	0.052801	0.052319	0.052319	0.052319
0.05	0.9846	0.9846	0.9846	0.98459	0.98459	0.98459	0.060344	0.060344	0.060344	0.055436	0.055436	0.055436	0.052797	0.052797	0.052797	0.052309	0.052309	0.052309
0.05	0.98477	0.98477	0.98477	0.98476	0.98476	0.98476	0.06034	0.06034	0.06034	0.055432	0.055432	0.055432	0.052792	0.052792	0.052792	0.052297	0.052297	0.052297
0.05	0.985	0.985	0.985	0.98499	0.98499	0.98499	0.060332	0.060332	0.060332	0.055426	0.055426	0.055426	0.052786	0.052786	0.052786	0.052282	0.052282	0.052282
0.05	0.98504	0.98504	0.98504	0.98503	0.98503	0.98503	0.060323	0.060323	0.060323	0.055421	0.055421	0.055421	0.052778	0.052778	0.052778	0.052264	0.052264	0.052264
0.05	0.98524	0.98524	0.98524	0.98523	0.98523	0.98523	0.060313	0.060313	0.060313	0.055416	0.055416	0.055416	0.052768	0.052768	0.052768	0.052244	0.052244	0.052244
0.05	0.98509	0.98509	0.98509	0.98508	0.98508	0.98508	0.060301	0.060301	0.060301	0.055411	0.055411	0.055411	0.052757	0.052757	0.052757	0.052222	0.052222	0.052222
0.05	0.98542	0.98542	0.98542	0.98541	0.98541	0.98541	0.060288	0.060288	0.060288	0.055407	0.055407	0.055407	0.052744	0.052744	0.052744	0.052199	0.052199	0.052199
0.05	0.98516	0.98516	0.98516	0.98515	0.98515	0.98515	0.060274	0.060274	0.060274	0.055403	0.055403	0.055403	0.052729	0.052729	0.052729	0.052176	0.052176	0.052176
0.05	0.9853	0.9853	0.9853	0.98529	0.98529	0.98529	0.060258	0.060258	0.060258	0.0554	0.0554	0.0554	0.052712	0.052712	0.052712	0.052153	0.052153	0.052153
0.05	0.98544	0.98544	0.98544	0.98543	0.98543	0.98543	0.060241	0.060241	0.060241	0.055397	0.055397	0.055397	0.052693	0.052693	0.052693	0.05213	0.05213	0.05213
0.05	0.98521	0.98521	0.98521	0.9852	0.9852	0.9852	0.060222	0.060222	0.060222	0.055395	0.055395	0.055395	0.052673	0.052673	0.052673	0.052108	0.052108	0.052108
0.05	0.9855	0.9855	0.9855	0.98549	0.98549	0.98549	0.060202	0.060202	0.060202	0.055393	0.055393	0.055393	0.052651	0.052651	0.052651	0.052086	0.052086	0.052086
0.05	0.98538	0.98538	0.98538	0.98537	0.98537	0.98537	0.060179	0.060179	0.060179	0.055391	0.055391	0.055391	0.052628	0.052628	0.052628	0.052064	0.052064	0.052064
0.05	0.98544	0.98544	0.98544	0.98543	0.98543	0.98543	0.060155	0.060155	0.060155	0.055389	0.055389	0.055389	0.052606	0.052606	0.052606	0.052042	0.052042	0.052042
0.05	0.98544	0.98544	0.98544	0.98544	0.98544	0.98544	0.060128	0.060128	0.060128	0.055388	0.055388	0.055388	0.052584	0.052584	0.052584	0.05202	0.05202	0.05202
0.05	0.98545	0.98545	0.98545	0.98544	0.98544	0.98544	0.0601	0.0601	0.0601	0.055387	0.055387	0.055387	0.052563	0.052563	0.052563	0.051996	0.051996	0.051996
0.05	0.9854	0.9854	0.9854	0.98539	0.98539	0.98539	0.060068	0.060068	0.060068	0.055386	0.055386	0.055386	0.052543	0.052543	0.052543	0.05197	0.05197	0.05197
0.05	0.98553	0.98553	0.98553	0.98552	0.98552	0.98552	0.060035	0.060035	0.060035	0.055385	0.055385	0.055385	0.052524	0.052524	0.052524	0.051942	0.051942	0.051942
0.05	0.98547	0.98547	0.98547	0.98546	0.98546	0.98546	0.059998	0.059998	0.059998	0.055384	0.055384	0.055384	0.052506	0.052506	0.052506	0.051912	0.051912	0.051912
0.05	0.98543	0.98543	0.98543	0.98542	0.98542	0.98542	0.059959	0.059959	0.059959	0.055383	0.055383	0.055383	0.05249	0.05249	0.05249	0.051878	0.051878	0.051878
0.05	0.98544	0.98544	0.98544	0.98543	0.98543	0.98543	0.059919	0.059919	0.059919	0.055381	0.055381	0.055381	0.052473	0.052473	0.052473	0.051843	0.051843	0.051843
0.05	0.98557	0.98557	0.98557	0.98556	0.98556	0.98556	0.059877	0.059877	0.059877	0.055378	0.055378	0.055378	0.052457	0.052457	0.052457	0.051804	0.051804	0.051804
0.05	0.98547	0.98547	0.98547	0.98546	0.98546	0.98546	0.059836	0.059836	0.059836	0.055374	0.055374	0.055374	0.052441	0.052441	0.052441	0.051763	0.051763	0.051763
0.05	0.98544	0.98544	0.98544	0.98543	0.98543	0.98543	0.059796	0.059796	0.059796	0.055369	0.055369	0.055369	0.052425	0.052425	0.052425	0.051721	0.051721	0.051721
0.05	0.98564	0.98564	0.98564	0.98563	0.98563	0.98563	0.059759	0.059759	0.059759	0.055364	0.055364	0.055364	0.052407	0.052407	0.052407	0.051682	0.051682	0.051682
0.05	0.98549	0.98549	0.98549	0.98548	0.98548	0.98548	0.059725	0.059725	0.059725	0.055357	0.055357	0.055357	0.052388	0.052388	0.052388	0.051647	0.051647	0.051647
0.05	0.98549	0.98549	0.98549	0.98548	0.98548	0.98548	0.059692	0.059692	0.059692	0.055348	0.055348	0.055348	0.052368	0.052368	0.052368	0.051617	0.051617	0.051617
0.05	0.98565	0.98565	0.98565	0.98564	0.98564	0.98564	0.05966	0.05966	0.05966	0.055337	0.055337	0.055337	0.052345	0.052345	0.052345	0.051593	0.051593	0.051593
0.05	0.98544	0.98544	0.98544	0.98543	0.98543	0.98543	0.059629	0.059629	0.059629	0.055322	0.055322	0.055322	0.05232	0.05232	0.05232	0.051575	0.051575	0.051575
0.05	0.98556	0.98556	0.98556	0.98555	0.98555	0.98555	0.059598	0.059598	0.059598	0.0553	0.0553	0.0553	0.052293	0.052293	0.052293	0.051568	0.051568	0.051568
0.05	0.98553	0.98553	0.98553	0.98552	0.98552	0.98552	0.059565	0.059565	0.059565	0.055273	0.055273	0.055273	0.052264	0.052264	0.052264	0.051583	0.051583	0.051583
0.05	0.98568	0.98568	0.98568	0.98567	0.98567	0.98567	0.05953	0.05953	0.05953	0.055239	0.055239	0.055239	0.052233	0.052233	0.052233	0.051605	0.051605	0.051605
0.05	0.98537	0.98537	0.98537	0.98536	0.98536	0.98536	0.059493	0.059493	0.059493	0.0552	0.0552	0.0552	0.0522	0.0522	0.0522	0.051601	0.051601	0.051601
0.05	0.98548	0.98548	0.98548	0.98547	0.98547	0.98547	0.059464	0.059464	0.059464	0.055158	0.055158	0.055158	0.05217	0.05217	0.05217	0.05158	0.05158	0.05158
0.05	0.98552	0.98552	0.98552	0.98551	0.98551	0.98551	0.059443	0.059443	0.059443	0.055114	0.055114	0.055114	0.052149	0.052149	0.052149	0.051545	0.051545	0.051545
0.05	0.98558	0.98558	0.98558	0.98557	0.98557	0.98557	0.059425	0.059425	0.059425	0.055069	0.055069	0.055069	0.052138	0.052138	0.052138	0.05151	0.05151	0.05151
0.05	0.98552	0.98552	0.98552	0.98551	0.98551	0.98551	0.059405	0.059405	0.059405	0.055027	0.055027	0.055027	0.052129	0.052129	0.052129	0.05149	0.05149	0.05149
0.05	0.98554	0.98554	0.98554	0.98553	0.98553	0.98553	0.05938	0.05938	0.05938	0.054995	0.054995	0.054995	0.052116	0.052116	0.052116	0.051497	0.051497	0.051497
0.05	0.87669	0.87669	0.87669	0.98536	0.98536	0.98536	0.059351	0.059351	0.059351	0.054972	0.054972	0.054972	0.052098	0.052098	0.052098	0.051485	0.051485	0.051485
0.05	0.53021	0.53021	0.53021	0.98573	0.98573	0.98573	0.059318	0.059318	0.059318	0.05495	0.05495	0.05495	0.05208	0.05208	0.05208	0.051469	0.051469	0.051469
0.05	0.47891	0.47891	0.47891	0.9854	0.9854	0.9854	0.059284	0.059284	0.059284	0.054925	0.054925	0.054925	0.052067	0.052067	0.052067	0.051453	0.051453	0.051453
0.05	0.46259	0.46259	0.46259	0.98565	0.98565	0.98565	0.05925	0.05925	0.05925	0.0549	0.0549	0.0549	0.052056	0.052056	0.052056	0.051445	0.051445	0.051445
0.05	0.45133	0.45133	0.45133	0.67624	0.67624	0.67624	0.059216	0.059216	0.059216	0.054877	0.054877	0.054877	0.052046	0.052046	0.052046	0.05144	0.05144	0.05144
0.05	0.44183	0.44183	0.44183	0.49381	0.49381	0.49381	0.059157	0.059157	0.059157	0.054855	0.054855	0.054855	0.052035	0.052035	0.052035	0.051436	0.051436	0.051436
0.05	0.43312	0.43312	0.43312	0.47023	0.47023	0.47023	0.059092	0.059092	0.059092	0.054837	0.054837	0.054837	0.052026	0.052026	0.052026	0.051433	0.051433	0.051433
0.05	0.4248	0.4248	0.4248	0.45751	0.45751	0.45751	0.059023	0.059023	0.059023	0.054822	0.054822	0.054822	0.052016	0.052016	0.052016	0.051428	0.051428	0.051428
0.05	0.41669	0.41669	0.41669	0.44779	0.44779	0.44779	0.058947	0.058947	0.058947	0.054807	0.054807	0.054807	0.052006	0.052006	0.052006	0.051422	0.051422	0.051422
0.05	0.40875	0.40875	0.40875	0.43948	0.43948	0.43948	0.058864	0.058864	0.058864	0.054791	0.054791	0.054791	0.051993	0.051993	0.051993	0.051416	0.051416	0.051416
0.05	0.40095	0.40095	0.40095	0.43204	0.43204	0.43204	0.058774	0.058774	0.058774	0.054775	0.054775	0.054775	0.051978	0.051978	0.051978	0.051409	0.051409	0.051409
0.05	0.39334	0.39334	0.39334	0.4253	0.4253	0.4253	0.058677	0.058677	0.058677	0.054757	0.054757	0.054757	0.051967	0.051967	0.051967	0.051401	0.051401	0.051401
0.05	0.38596	0.38596	0.38596	0.41922	0.41922	0.41922	0.058571	0.058571	0.058571	0.054739	0.054739	0.054739	0.051957	0.051957	0.051957	0.051393	0.051393	0.051393
0.05	0.37891	0.37891	0.37891	0.41385	0.41385	0.41385	0.058458	0.058458	0.058458	0.05472	0.05472	0.05472	0.05195	0.05195	0.05195	0.051385	0.051385	0.051385
0.05	0.37228	0.37228	0.37228	0.40926	0.40926	0.40926	0.058336	0.058336	0.058336	0.0547	0.0547	0.0547	0.051944	0.051944	0.051944	0.05138	0.05138	0.05138
0.05	0.36619	0.36619	0.36619	0.4055	0.4055	0.4055	0.058208	0.058208	0.058208	0.05468	0.05468	0.05468	0.051941	0.051941	0.051941	0.051375	0.051375	0.051375
0.05	0.36072	0.36072	0.36072	0.40256	0.40256	0.40256	0.058073	0.058073	0.058073	0.054661	0.054661	0.054661	0.051941	0.051941	0.051941	0.051371	0.051371	0.051371
0.05	0.35596	0.35596	0.35596	0.40039	0.40039	0.40039	0.057932	0.057932	0.057932	0.054642	0.054642	0.054642	0.051943	0.051943	0.051943	0.051368	0.051368	0.051368
0.05	0.35195	0.35195	0.35195	0.39888	0.39888	0.39888	0.057788	0.057788	0.057788	0.054624	0.054624	0.054624	0.051943	0.051943	0.051943	0.051367	0.051367	0.051367
0.05	0.34863	0.34863	0.34863	0.39786	0.39786	0.39786	0.057643	0.057643	0.057643	0.054607	0.054607	0.054607	0.051943	0.051943	0.051943	0.051369	0.051369	0.051369
0.05	0.34591	0.34591	0.34591	0.39718	0.39718	0.39718	0.0575	0.0575	0.0575	0.054591	0.054591	0.054591	0.051943	0.051943	0.051943	0.051371	0.051371	0.051371
0.05	0.34375	0.34375	0.34375	0.3967	0.3967	0.3967	0.057357	0.057357	0.057357	0.054574	0.054574	0.054574	0.051942	0.051942	0.051942	0.051372	0.051372	0.051372
0.05	0.34233	0.34233	0.34233	0.39639	0.39639	0.39639	0.057195	0.057195	0.057195	0.054542	0.054542	0.054542	0.051939	0.051939	0.051939	0.051371	0.051371	0.051371
0.05	0.34182	0.34182	0.34182	0.39626	0.39626	0.39626	0.056811	0.056811	0.056811	0.054267	0.054267	0.054267	0.051741	0.051741	0.051741	0.051223	0.051223	0.051223
0.05	0.34058	0.34058	0.34058	0.39586	0.39586	0.39586	0.056492	0.056492	0.056492	0.053917	0.053917	0.053917	0.051485	0.051485	0.051485	0.051033	0.051033	0.051033
0.05	0.33672	0.33672	0.33672	0.39427	0.39427	0.39427	0.056154	0.056154	0.056154	0.053661	0.053661	0.053661	0.051465	0.051465	0.051465	0.051024	0.051024	0.051024
0.05	0.32848	0.32848	0.32848	0.39082	0.39082	0.39082	0.055924	0.055924	0.055924	0.0536	0.0536	0.0536	0.051463	0.051463	0.051463	0.051032	0.051032	0.051032
0.05	0.31685	0.31685	0.31685	0.38544	0.38544	0.38544	0.055928	0.055928	0.055928	0.053626	0.053626	0.053626	0.05141	0.05141	0.05141	0.050875	0.050875	0.050875
0.05	0.29396	0.29396	0.29396	0.3779	0.3779	0.3779	0.055247	0.055247	0.055247	0.0529	0.0529	0.0529	0.049276	FALSE	0	1e-06	FALSE	0
0.05	0.22901	0.22901	0.22901	0.36128	0.36128	0.36128	0.054285	0.054285	0.054285	0.052666	0.052666	0.052666	0.039559	FALSE	0	0.016556	FALSE	0
0.05	0.049755	FALSE	0	0.31054	0.31054	0.31054	0.054002	0.054002	0.054002	0.047434	FALSE	0	0	FALSE	0	0	FALSE	0
0.05	0	FALSE	0	0.22008	0.22008	0.22008	0.049628	FALSE	0	0.032849	FALSE	0	0	FALSE	0	0	FALSE	0
0.05	0	FALSE	0	0.038898	FALSE	0	0	FALSE	0	0	FALSE	0	0	FALSE	0	0	FALSE	0
0.05	0	FALSE	0	0	FALSE	0	0	FALSE	0	0	FALSE	0	0	FALSE	0	0	FALSE	0
0.05	0	FALSE	0	0	FALSE	0	0	FALSE	0	0	FALSE	0	0	FALSE	0	0	FALSE	0
0.05	0	FALSE	0	0	FALSE	0	0	FALSE	0	0	FALSE	0	0	FALSE	0	0	FALSE	0
0.05	0	FALSE	0	0	FALSE	0	0	FALSE	0	0	FALSE	0	0	FALSE	0	0	FALSE	0
0.05	0	FALSE	0	0	FALSE	0	0	FALSE	0	0	FALSE	0	0	FALSE	0	0	FALSE	0
0.05	0	FALSE	0	0	FALSE	0	0	FALSE	0	0	FALSE	0	0	FALSE	0	0	FALSE	0
0.05	0	FALSE	0	0	FALSE	0	0	FALSE	0	0	FALSE	0	0	FALSE	0	0	FALSE	0
0.05	0	FALSE	0	0	FALSE	0	0	FALSE	0	0	FALSE	0	0	FALSE	0	0	FALSE	0
0.05	0	FALSE	0	0	FALSE	0	0	FALSE	0	0	FALSE	0	0	FALSE	0	0	FALSE	0
0.05	0	FALSE	0	0	FALSE	0	0	FALSE	0	0	FALSE	0	0	FALSE	0	0	FALSE	0
0.05	0	FALSE	0	0	FALSE	0	0	FALSE	0	0	FALSE	0	0	FALSE	0	0	FALSE	0
0.05	0	FALSE	0	0	FALSE	0	0	FALSE	0	0	FALSE	0	0	FALSE	0	0	FALSE	0
0.05	0	FALSE	0	0	FALSE	0	0	FALSE	0	0	FALSE	0	0	FALSE	0	0	FALSE	0
0.05	0	FALSE	0	0	FALSE	0	0	FALSE	0	0	FALSE	0	0	FALSE	0	0	FALSE	0
0.05	0	FALSE	0	0	FALSE	0	0	FALSE	0	0	FALSE	0	0	FALSE	0	0	FALSE	0
0.05	0	FALSE	0	0	FALSE	0	0	FALSE	0	0	FALSE	0	0	FALSE	0	0	FALSE	0
0.05	0	FALSE	0	0	FALSE	0	0	FALSE	0	0	FALSE	0	0	FALSE	0	0	FALSE	0
0.05	0	FALSE	0	0	FALSE	0	0	FALSE	0	0	FALSE	0	0	FALSE	0	0	FALSE	0
0.05	0	FALSE	0	0	FALSE	0	0	FALSE	0	0	FALSE	0	0	FALSE	0	0	FALSE	0
0.05	0	FALSE	0	0	FALSE	0	0	FALSE	0	0	FALSE	0	0	FALSE	0	0	FALSE	0
0.05	0	FALSE	0	0	FALSE	0	0	FALSE	0	0	FALSE	0	0	FALSE	0	0	FALSE	0
0.05	0	FALSE	0	0	FALSE	0	0	FALSE	0	0	FALSE	0	0	FALSE	0	0	FALSE	0
0.05	0	FALSE	0	0	FALSE	0	0	FALSE	0	0	FALSE	0	0	FALSE	0	0	FALSE	0
0.05	0	FALSE	0	0	FALSE	0	0	FALSE	0	0	FALSE	0	0	FALSE	0	0	FALSE	0
0.05	0	FALSE	0	0	FALSE	0	0	FALSE	0	0	FALSE	0	0	FALSE	0	0	FALSE	0
0.05	0.97389	0.97389	0.97389	0.97387	0.97387	0.97387	0.056824	0.056824	0.056824	0.054855	0.054855	0.054855	0.052508	0.052508	0.052508	0.052048	0.052048	0.052048
0.05	0.98232	0.98232	0.98232	0.98231	0.98231	0.98231	0.057637	0.057637	0.057637	0.054854	0.054854	0.054854	0.052507	0.052507	0.052507	0.052047	0.052047	0.052047
0.05	0.98366	0.98366	0.98366	0.98365	0.98365	0.98365	0.058329	0.058329	0.058329	0.054851	0.054851	0.054851	0.052505	0.052505	0.052505	0.052043	0.052043	0.052043
0.05	0.98426	0.98426	0.98426	0.98425	0.98425	0.98425	0.05833	0.05833	0.05833	0.054847	0.054847	0.054847	0.052503	0.052503	0.052503	0.052037	0.052037	0.052037
0.05	0.98454	0.98454	0.98454	0.98453	0.98453	0.98453	0.058331	0.058331	0.058331	0.054842	0.054842	0.054842	0.052499	0.052499	0.052499	0.052028	0.052028	0.052028
0.05	0.98481	0.98481	0.98481	0.9848	0.9848	0.9848	0.058332	0.058332	0.058332	0.054836	0.054836	0.054836	0.052494	0.052494	0.052494	0.052017	0.052017	0.052017
0.05	0.98496	0.98496	0.98496	0.98495	0.98495	0.98495	0.058334	0.058334	0.058334	0.05483	0.05483	0.05483	0.052488	0.052488	0.052488	0.052003	0.052003	0.052003
0.05	0.98507	0.98507	0.98507	0.98506	0.98506	0.98506	0.058335	0.058335	0.058335	0.054825	0.054825	0.054825	0.05248	0.05248	0.05248	0.051986	0.051986	0.051986
0.05	0.98514	0.98514	0.98514	0.98513	0.98513	0.98513	0.058336	0.058336	0.058336	0.054819	0.054819	0.054819	0.052471	0.052471	0.052471	0.051966	0.051966	0.051966
0.05	0.98519	0.98519	0.98519	0.98519	0.98519	0.98519	0.058338	0.058338	0.058338	0.054815	0.054815	0.054815	0.05246	0.05246	0.05246	0.051945	0.051945	0.051945
0.05	0.98527	0.98527	0.98527	0.98526	0.98526	0.98526	0.058339	0.058339	0.058339	0.054811	0.054811	0.054811	0.052446	0.052446	0.052446	0.051922	0.051922	0.051922
0.05	0.98534	0.98534	0.98534	0.98534	0.98534	0.98534	0.05834	0.05834	0.05834	0.054807	0.054807	0.054807	0.052431	0.052431	0.052431	0.051898	0.051898	0.051898
0.05	0.98525	0.98525	0.98525	0.98525	0.98525	0.98525	0.058342	0.058342	0.058342	0.054804	0.054804	0.054804	0.052414	0.052414	0.052414	0.051874	0.051874	0.051874
0.05	0.9853	0.9853	0.9853	0.98529	0.98529	0.98529	0.058342	0.058342	0.058342	0.054801	0.054801	0.054801	0.052394	0.052394	0.052394	0.05185	0.05185	0.05185
0.05	0.98526	0.98526	0.98526	0.98526	0.98526	0.98526	0.058342	0.058342	0.058342	0.054799	0.054799	0.054799	0.052373	0.052373	0.052373	0.051827	0.051827	0.051827
0.05	0.98553	0.98553	0.98553	0.98552	0.98552	0.98552	0.058341	0.058341	0.058341	0.054797	0.054797	0.054797	0.05235	0.05235	0.05235	0.051804	0.051804	0.051804
0.05	0.98536	0.98536	0.98536	0.98535	0.98535	0.98535	0.058338	0.058338	0.058338	0.054795	0.054795	0.054795	0.052327	0.052327	0.052327	0.051783	0.051783	0.051783
0.05	0.98539	0.98539	0.98539	0.98538	0.98538	0.98538	0.058334	0.058334	0.058334	0.054793	0.054793	0.054793	0.052303	0.052303	0.052303	0.051761	0.051761	0.051761
0.05	0.98548	0.98548	0.98548	0.98547	0.98547	0.98547	0.058328	0.058328	0.058328	0.054793	0.054793	0.054793	0.052281	0.052281	0.052281	0.05174	0.05174	0.05174
0.05	0.9853	0.9853	0.9853	0.98529	0.98529	0.98529	0.05832	0.05832	0.05832	0.054793	0.054793	0.054793	0.052259	0.052259	0.052259	0.051719	0.051719	0.051719
0.05	0.9854	0.9854	0.9854	0.98539	0.98539	0.98539	0.058308	0.058308	0.058308	0.054795	0.054795	0.054795	0.05224	0.05224	0.05224	0.051697	0.051697	0.051697
0.05	0.98562	0.98562	0.98562	0.98561	0.98561	0.98561	0.058293	0.058293	0.058293	0.054797	0.054797	0.054797	0.052221	0.052221	0.052221	0.051674	0.051674	0.051674
0.05	0.98547	0.98547	0.98547	0.98546	0.98546	0.98546	0.058272	0.058272	0.058272	0.0548	0.0548	0.0548	0.052204	0.052204	0.052204	0.051649	0.051649	0.051649
0.05	0.98546	0.98546	0.98546	0.98545	0.98545	0.98545	0.058246	0.058246	0.058246	0.054804	0.054804	0.054804	0.052189	0.052189	0.052189	0.051623	0.051623	0.051623
0.05	0.98552	0.98552	0.98552	0.98552	0.98552	0.98552	0.058215	0.058215	0.058215	0.054808	0.054808	0.054808	0.052174	0.052174	0.052174	0.051594	0.051594	0.051594
0.05	0.98551	0.98551	0.98551	0.9855	0.9855	0.9855	0.058179	0.058179	0.058179	0.054812	0.054812	0.054812	0.052159	0.052159	0.052159	0.051564	0.051564	0.051564
0.05	0.98546	0.98546	0.98546	0.98546	0.98546	0.98546	0.05814	0.05814	0.05814	0.054816	0.054816	0.054816	0.052145	0.052145	0.052145	0.051531	0.051531	0.051531
0.05	0.98545	0.98545	0.98545	0.98544	0.98544	0.98544	0.058101	0.058101	0.058101	0.054819	0.054819	0.054819	0.052131	0.052131	0.052131	0.051499	0.051499	0.051499
0.05	0.98561	0.98561	0.98561	0.9856	0.9856	0.9856	0.058063	0.058063	0.058063	0.054822	0.054822	0.054822	0.052115	0.052115	0.052115	0.051468	0.051468	0.051468
0.05	0.98545	0.98545	0.98545	0.98544	0.98544	0.98544	0.058026	0.058026	0.058026	0.054823	0.054823	0.054823	0.052099	0.052099	0.052099	0.051441	0.051441	0.051441
0.05	0.98548	0.98548	0.98548	0.98547	0.98547	0.98547	0.05799	0.05799	0.05799	0.054823	0.054823	0.054823	0.052081	0.052081	0.052081	0.051418	0.051418	0.051418
0.05	0.98565	0.98565	0.98565	0.98564	0.98564	0.98564	0.057953	0.057953	0.057953	0.054818	0.054818	0.054818	0.052062	0.052062	0.052062	0.051397	0.051397	0.051397
0.05	0.98546	0.98546	0.98546	0.98545	0.98545	0.98545	0.057916	0.057916	0.057916	0.054808	0.054808	0.054808	0.052041	0.052041	0.052041	0.05138	0.05138	0.05138
0.05	0.98552	0.98552	0.98552	0.98551	0.98551	0.98551	0.05788	0.05788	0.05788	0.05479	0.05479	0.05479	0.052018	0.052018	0.052018	0.051367	0.051367	0.051367
0.05	0.98548	0.98548	0.98548	0.98547	0.98547	0.98547	0.057844	0.057844	0.057844	0.054763	0.054763	0.054763	0.051995	0.051995	0.051995	0.051367	0.051367	0.051367
0.05	0.98656	0.98656	0.98656	0.98655	0.98655	0.98655	0.057807	0.057807	0.057807	0.054727	0.054727	0.054727	0.051971	0.051971	0.051971	0.051377	0.051377	0.051377
0.05	0.98473	0.98473	0.98473	0.98472	0.98472	0.98472	0.057771	0.057771	0.057771	0.054684	0.054684	0.054684	0.051946	0.051946	0.051946	0.051374	0.051374	0.051374
0.05	0.98546	0.98546	0.98546	0.98545	0.98545	0.98545	0.057738	0.057738	0.057738	0.054636	0.054636	0.054636	0.051924	0.051924	0.051924	0.05136	0.05136	0.05136
0.05	0.98561	0.98561	0.98561	0.9856	0.9856	0.9856	0.05771	0.05771	0.05771	0.054586	0.054586	0.054586	0.051904	0.051904	0.051904	0.051341	0.051341	0.051341
0.05	0.9855	0.9855	0.9855	0.9855	0.9855	0.9855	0.057693	0.057693	0.057693	0.054532	0.054532	0.054532	0.05189	0.05189	0.05189	0.051322	0.051322	0.051322
0.05	0.9854	0.9854	0.9854	0.98539	0.98539	0.98539	0.057676	0.057676	0.057676	0.054478	0.054478	0.054478	0.051879	0.051879	0.051879	0.051308	0.051308	0.051308
0.05	0.98556	0.98556	0.98556	0.98555	0.98555	0.98555	0.057656	0.057656	0.057656	0.054435	0.054435	0.054435	0.051869	0.051869	0.051869	0.051304	0.051304	0.051304
0.05	0.89559	0.89559	0.89559	0.98633	0.98633	0.98633	0.057632	0.057632	0.057632	0.054406	0.054406	0.054406	0.05186	0.05186	0.05186	0.051298	0.051298	0.051298
0.05	0.53675	0.53675	0.53675	0.98487	0.98487	0.98487	0.057603	0.057603	0.057603	0.05438	0.05438	0.05438	0.051851	0.051851	0.051851	0.051292	0.051292	0.051292
0.05	0.47976	0.47976	0.47976	0.98545	0.98545	0.98545	0.05757	0.05757	0.05757	0.05435	0.05435	0.05435	0.051842	0.051842	0.051842	0.051287	0.051287	0.051287
0.05	0.46293	0.46293	0.46293	0.98563	0.98563	0.98563	0.057532	0.057532	0.057532	0.054318	0.054318	0.054318	0.051832	0.051832	0.051832	0.051282	0.051282	0.051282
0.05	0.45145	0.45145	0.45145	0.68985	0.68985	0.68985	0.057487	0.057487	0.057487	0.054288	0.054288	0.054288	0.051823	0.051823	0.051823	0.051279	0.051279	0.051279
0.05	0.44179	0.44179	0.44179	0.49521	0.49521	0.49521	0.05743	0.05743	0.05743	0.054256	0.054256	0.054256	0.051814	0.051814	0.051814	0.051276	0.051276	0.051276
0.05	0.43292	0.43292	0.43292	0.47023	0.47023	0.47023	0.057369	0.057369	0.057369	0.054227	0.054227	0.054227	0.051806	0.051806	0.051806	0.051273	0.051273	0.051273
0.05	0.4244	0.4244	0.4244	0.45697	0.45697	0.45697	0.057306	0.057306	0.057306	0.054209	0.054209	0.054209	0.051797	0.051797	0.051797	0.05127	0.05127	0.05127
0.05	0.41605	0.41605	0.41605	0.44675	0.44675	0.44675	0.05724	0.05724	0.05724	0.054194	0.054194	0.054194	0.051787	0.051787	0.051787	0.051266	0.051266	0.051266
0.05	0.40776	0.40776	0.40776	0.43783	0.43783	0.43783	0.05717	0.05717	0.05717	0.05418	0.05418	0.05418	0.051773	0.051773	0.051773	0.051261	0.051261	0.051261
0.05	0.3995	0.3995	0.3995	0.42965	0.42965	0.42965	0.057096	0.057096	0.057096	0.054164	0.054164	0.054164	0.051756	0.051756	0.051756	0.051254	0.051254	0.051254
0.05	0.39129	0.39129	0.39129	0.42201	0.42201	0.42201	0.05702	0.05702	0.05702	0.054148	0.054148	0.054148	0.051742	0.051742	0.051742	0.051245	0.051245	0.051245
0.05	0.38315	0.38315	0.38315	0.41487	0.41487	0.41487	0.056941	0.056941	0.056941	0.054132	0.054132	0.054132	0.05173	0.05173	0.05173	0.051236	0.051236	0.051236
0.05	0.37514	0.37514	0.37514	0.40829	0.40829	0.40829	0.05686	0.05686	0.05686	0.054115	0.054115	0.054115	0.05172	0.05172	0.05172	0.051227	0.051227	0.051227
0.05	0.36734	0.36734	0.36734	0.40236	0.40236	0.40236	0.056777	0.056777	0.056777	0.054099	0.054099	0.054099	0.051711	0.051711	0.051711	0.05122	0.05122	0.05122
0.05	0.35985	0.35985	0.35985	0.3972	0.3972	0.3972	0.056693	0.056693	0.056693	0.054082	0.054082	0.054082	0.051705	0.051705	0.051705	0.051214	0.051214	0.051214
0.05	0.35274	0.35274	0.35274	0.39285	0.39285	0.39285	0.056609	0.056609	0.056609	0.054066	0.054066	0.054066	0.051705	0.051705	0.051705	0.051208	0.051208	0.051208
0.05	0.34608	0.34608	0.34608	0.38931	0.38931	0.38931	0.056526	0.056526	0.056526	0.054051	0.054051	0.054051	0.051707	0.051707	0.051707	0.051204	0.051204	0.051204
0.05	0.33984	0.33984	0.33984	0.38649	0.38649	0.38649	0.056447	0.056447	0.056447	0.054038	0.054038	0.054038	0.051708	0.051708	0.051708	0.051201	0.051201	0.051201
0.05	0.3339	0.3339	0.3339	0.38423	0.38423	0.38423	0.056372	0.056372	0.056372	0.054026	0.054026	0.054026	0.051708	0.051708	0.051708	0.051203	0.051203	0.051203
0.05	0.32801	0.32801	0.32801	0.38237	0.38237	0.38237	0.056302	0.056302	0.056302	0.054015	0.054015	0.054015	0.051708	0.051708	0.051708	0.051206	0.051206	0.051206
0.05	0.3223	0.3223	0.3223	0.38086	0.38086	0.38086	0.056232	0.056232	0.056232	0.054003	0.054003	0.054003	0.051707	0.051707	0.051707	0.051206	0.051206	0.051206
0.05	0.31867	0.31867	0.31867	0.38	0.38	0.38	0.056134	0.056134	0.056134	0.053976	0.053976	0.053976	0.051704	0.051704	0.051704	0.051205	0.051205	0.051205
0.05	0.32085	0.32085	0.32085	0.38049	0.38049	0.38049	0.055722	0.055722	0.055722	0.053607	0.053607	0.053607	0.051461	0.051461	0.051461	0.051027	0.051027	0.051027
0.05	0.32339	0.32339	0.32339	0.38128	0.38128	0.38128	0.055333	0.055333	0.055333	0.053027	0.053027	0.053027	0.051116	0.051116	0.051116	0.050777	0.050777	0.050777
0.05	0.31824	0.31824	0.31824	0.37883	0.37883	0.37883	0.054731	0.054731	0.054731	0.052758	0.052758	0.052758	0.051101	0.051101	0.051101	0.050769	0.050769	0.050769
0.05	0.29339	0.29339	0.29339	0.36836	0.36836	0.36836	0.054499	0.054499	0.054499	0.052707	0.052707	0.052707	0.051101	0.051101	0.051101	0.050777	0.050777	0.050777
0.05	0.24968	0.24968	0.24968	0.34374	0.34374	0.34374	0.054624	0.054624	0.054624	0.052737	0.052737	0.052737	0.049738	FALSE	0	0.035231	FALSE	0
0.05	0.18929	0.18929	0.18929	0.30175	0.30175	0.30175	0.053116	0.053116	0.053116	0.044267	FALSE	0	0	FALSE	0	0	FALSE	0
0.05	0.020529	FALSE	0	0.23499	0.23499	0.23499	0.049544	FALSE	0	0.031724	FALSE	0	0	FALSE	0	0	FALSE	0
0.05	0	FALSE	0	0.1151	0.1151	0.1151	0	FALSE	0	0	FALSE	0	0	FALSE	0	0	FALSE	0
0.05	0	FALSE	0	0	FALSE	0	0	FALSE	0	0	FALSE	0	0	FALSE	0	0	FALSE	0
0.05	0	FALSE	0	0	FALSE	0	0	FALSE	0	0	FALSE	0	0	FALSE	0	0	FALSE	0
0.05	0	FALSE	0	0	FALSE	0	0	FALSE	0	0	FALSE	0	0	FALSE	0	0	FALSE	0
0.05	0	FALSE	0	0	FALSE	0	0	FALSE	0	0	FALSE	0	0	FALSE	0	0	FALSE	0
0.05	0	FALSE	0	0	FALSE	0	0	FALSE	0	0	FALSE	0	0	FALSE	0	0	FALSE	0
0.05	0	FALSE	0	0	FALSE	0	0	FALSE	0	0	FALSE	0	0	FALSE	0	0	FALSE	0
0.05	0	FALSE	0	0	FALSE	0	0	FALSE	0	0	FALSE	0	0	FALSE	0	0	FALSE	0
0.05	0	FALSE	0	0	FALSE	0	0	FALSE	0	0	FALSE	0	0	FALSE	0	0	FALSE	0
0.05	0	FALSE	0	0	FALSE	0	0	FALSE	0	0	FALSE	0	0	FALSE	0	0	FALSE	0
0.05	0	FALSE	0	0	FALSE	0	0	FALSE	0	0	FALSE	0	0	FALSE	0	0	FALSE	0
0.05	0	FALSE	0	0	FALSE	0	0	FALSE	0	0	FALSE	0	0	FALSE	0	0	FALSE	0
0.05	0	FALSE	0	0	FALSE	0	0	FALSE	0	0	FALSE	0	0	FALSE	0	0	FALSE	0
0.05	0	FALSE	0	0	FALSE	0	0	FALSE	0	0	FALSE	0	0	FALSE	0	0	FALSE	0
0.05	0	FALSE	0	0	FALSE	0	0	FALSE	0	0	FALSE	0	0	FALSE	0	0	FALSE	0
0.05	0	FALSE	0	0	FALSE	0	0	FALSE	0	0	FALSE	0	0	FALSE	0	0	FALSE	0
0.05	0	FALSE	0	0	FALSE	0	0	FALSE	0	0	FALSE	0	0	FALSE	0	0	FALSE	0
0.05	0	FALSE	0	0	FALSE	0	0	FALSE	0	0	FALSE	0	0	FALSE	0	0	FALSE	0
0.05	0	FALSE	0	0	FALSE	0	0	FALSE	0	0	FALSE	0	0	FALSE	0	0	FALSE	0
0.05	0	FALSE	0	0	FALSE	0	0	FALSE	0	0	FALSE	0	0	FALSE	0	0	FALSE	0
0.05	0	FALSE	0	0	FALSE	0	0	FALSE	0	0	FALSE	0	0	FALSE	0	0	FALSE	0
0.05	0	FALSE	0	0	FALSE	0	0	FALSE	0	0	FALSE	0	0	FALSE	0	0	FALSE	0
0.05	0	FALSE	0	0	FALSE	0	0	FALSE	0	0	FALSE	0	0	FALSE	0	0	FALSE	0
0.05	0	FALSE	0	0	FALSE	0	0	FALSE	0	0	FALSE	0	0	FALSE	0	0	FALSE	0
0.05	0	FALSE	0	0	FALSE	0	0	FALSE	0	0	FALSE	0	0	FALSE	0	0	FALSE	0
0.05	0	FALSE	0	0	FALSE	0	0	FALSE	0	0	FALSE	0	0	FALSE	0	0	FALSE	0
0.05	0	FALSE	0	0	FALSE	0	0	FALSE	0	0	FALSE	0	0	FALSE	0	0	FALSE	0
0.05	0	FALSE	0	0	FALSE	0	0	FALSE	0	0	FALSE	0	0	FALSE	0	0	FALSE	0
0.05	0.97385	0.97385	0.97385	0.97384	0.97384	0.97384	0.05546	0.05546	0.05546	0.054215	0.054215	0.054215	0.052157	0.052157	0.052157	0.05175	0.05175	0.05175
0.05	0.98228	0.98228	0.98228	0.98227	0.98227	0.98227	0.055946	0.055946	0.055946	0.054215	0.054215	0.054215	0.052157	0.052157	0.052157	0.051749	0.051749	0.051749
0.05	0.98367	0.98367	0.98367	0.98366	0.98366	0.98366	0.056908	0.056908	0.056908	0.054214	0.054214	0.054214	0.052155	0.052155	0.052155	0.051747	0.051747	0.051747
0.05	0.98429	0.98429	0.98429	0.98428	0.98428	0.98428	0.056913	0.056913	0.056913	0.054212	0.054212	0.054212	0.052153	0.052153	0.052153	0.051744	0.051744	0.051744
0.05	0.98459	0.98459	0.98459	0.98458	0.98458	0.98458	0.05692	0.05692	0.05692	0.05421	0.05421	0.05421	0.05215	0.05215	0.05215	0.051738	0.051738	0.051738
0.05	0.98477	0.98477	0.98477	0.98476	0.98476	0.98476	0.056929	0.056929	0.056929	0.054207	0.054207	0.054207	0.052145	0.052145	0.052145	0.05173	0.05173	0.05173
0.05	0.98488	0.98488	0.98488	0.98487	0.98487	0.98487	0.056941	0.056941	0.056941	0.054204	0.054204	0.054204	0.05214	0.05214	0.05214	0.05172	0.05172	0.05172
0.05	0.98508	0.98508	0.98508	0.98507	0.98507	0.98507	0.056954	0.056954	0.056954	0.054201	0.054201	0.054201	0.052133	0.052133	0.052133	0.051706	0.051706	0.051706
0.05	0.98509	0.98509	0.98509	0.98508	0.98508	0.98508	0.056968	0.056968	0.056968	0.054198	0.054198	0.054198	0.052124	0.052124	0.052124	0.051689	0.051689	0.051689
0.05	0.98525	0.98525	0.98525	0.98524	0.98524	0.98524	0.056981	0.056981	0.056981	0.054194	0.054194	0.054194	0.052113	0.052113	0.052113	0.051668	0.051668	0.051668
0.05	0.98541	0.98541	0.98541	0.9854	0.9854	0.9854	0.056994	0.056994	0.056994	0.05419	0.05419	0.05419	0.052101	0.052101	0.052101	0.051644	0.051644	0.051644
0.05	0.98513	0.98513	0.98513	0.98512	0.98512	0.98512	0.057005	0.057005	0.057005	0.054186	0.054186	0.054186	0.052086	0.052086	0.052086	0.051618	0.051618	0.051618
0.05	0.98519	0.98519	0.98519	0.98518	0.98518	0.98518	0.057015	0.057015	0.057015	0.054181	0.054181	0.054181	0.05207	0.05207	0.05207	0.051591	0.051591	0.051591
0.05	0.9856	0.9856	0.9856	0.98559	0.98559	0.98559	0.057021	0.057021	0.057021	0.054175	0.054175	0.054175	0.052051	0.052051	0.052051	0.051564	0.051564	0.051564
0.05	0.98511	0.98511	0.98511	0.9851	0.9851	0.9851	0.057026	0.057026	0.057026	0.05417	0.05417	0.05417	0.05203	0.05203	0.05203	0.051537	0.051537	0.051537
0.05	0.98551	0.98551	0.98551	0.9855	0.9855	0.9855	0.057027	0.057027	0.057027	0.054164	0.054164	0.054164	0.052008	0.052008	0.052008	0.051511	0.051511	0.051511
0.05	0.98532	0.98532	0.98532	0.98531	0.98531	0.98531	0.057027	0.057027	0.057027	0.054159	0.054159	0.054159	0.051985	0.051985	0.051985	0.051486	0.051486	0.051486
0.05	0.98539	0.98539	0.98539	0.98539	0.98539	0.98539	0.057025	0.057025	0.057025	0.054155	0.054155	0.054155	0.051963	0.051963	0.051963	0.051463	0.051463	0.051463
0.05	0.98547	0.98547	0.98547	0.98547	0.98547	0.98547	0.057021	0.057021	0.057021	0.054153	0.054153	0.054153	0.051941	0.051941	0.051941	0.051441	0.051441	0.051441
0.05	0.98564	0.98564	0.98564	0.98563	0.98563	0.98563	0.057015	0.057015	0.057015	0.054152	0.054152	0.054152	0.05192	0.05192	0.05192	0.05142	0.05142	0.05142
0.05	0.98582	0.98582	0.98582	0.98581	0.98581	0.98581	0.057008	0.057008	0.057008	0.054152	0.054152	0.054152	0.051901	0.051901	0.051901	0.051401	0.051401	0.051401
0.05	0.98508	0.98508	0.98508	0.98507	0.98507	0.98507	0.056998	0.056998	0.056998	0.054155	0.054155	0.054155	0.051883	0.051883	0.051883	0.051381	0.051381	0.051381
0.05	0.98541	0.98541	0.98541	0.9854	0.9854	0.9854	0.056984	0.056984	0.056984	0.054159	0.054159	0.054159	0.051867	0.051867	0.051867	0.051362	0.051362	0.051362
0.05	0.98557	0.98557	0.98557	0.98556	0.98556	0.98556	0.056966	0.056966	0.056966	0.054165	0.054165	0.054165	0.051852	0.051852	0.051852	0.051342	0.051342	0.051342
0.05	0.98548	0.98548	0.98548	0.98547	0.98547	0.98547	0.056942	0.056942	0.056942	0.054171	0.054171	0.054171	0.051838	0.051838	0.051838	0.05132	0.05132	0.05132
0.05	0.98548	0.98548	0.98548	0.98548	0.98548	0.98548	0.056913	0.056913	0.056913	0.054177	0.054177	0.054177	0.051824	0.051824	0.051824	0.051298	0.051298	0.051298
0.05	0.98543	0.98543	0.98543	0.98542	0.98542	0.98542	0.056879	0.056879	0.056879	0.054184	0.054184	0.054184	0.051811	0.051811	0.051811	0.051274	0.051274	0.051274
0.05	0.98546	0.98546	0.98546	0.98546	0.98546	0.98546	0.056843	0.056843	0.056843	0.054189	0.054189	0.054189	0.051798	0.051798	0.051798	0.05125	0.05125	0.05125
0.05	0.98563	0.98563	0.98563	0.98562	0.98562	0.98562	0.056807	0.056807	0.056807	0.054194	0.054194	0.054194	0.051784	0.051784	0.051784	0.051227	0.051227	0.051227
0.05	0.98543	0.98543	0.98543	0.98542	0.98542	0.98542	0.056773	0.056773	0.056773	0.054197	0.054197	0.054197	0.051769	0.051769	0.051769	0.051206	0.051206	0.051206
0.05	0.98554	0.98554	0.98554	0.98553	0.98553	0.98553	0.056738	0.056738	0.056738	0.054197	0.054197	0.054197	0.051753	0.051753	0.051753	0.051187	0.051187	0.051187
0.05	0.98552	0.98552	0.98552	0.98552	0.98552	0.98552	0.0567	0.0567	0.0567	0.054193	0.054193	0.054193	0.051735	0.051735	0.051735	0.05117	0.05117	0.05117
0.05	0.98551	0.98551	0.98551	0.9855	0.9855	0.9855	0.056657	0.056657	0.056657	0.054183	0.054183	0.054183	0.051716	0.051716	0.051716	0.051155	0.051155	0.051155
0.05	0.98548	0.98548	0.98548	0.98547	0.98547	0.98547	0.056611	0.056611	0.056611	0.054166	0.054166	0.054166	0.051697	0.051697	0.051697	0.051142	0.051142	0.051142
0.05	0.98543	0.98543	0.98543	0.98542	0.98542	0.98542	0.056562	0.056562	0.056562	0.05414	0.05414	0.05414	0.051677	0.051677	0.051677	0.051134	0.051134	0.051134
0.05	0.98659	0.98659	0.98659	0.98658	0.98658	0.98658	0.05651	0.05651	0.05651	0.054107	0.054107	0.054107	0.051657	0.051657	0.051657	0.05113	0.05113	0.05113
0.05	0.98472	0.98472	0.98472	0.98472	0.98472	0.98472	0.056454	0.056454	0.056454	0.054067	0.054067	0.054067	0.051638	0.051638	0.051638	0.051125	0.051125	0.051125
0.05	0.98545	0.98545	0.98545	0.98544	0.98544	0.98544	0.0564	0.0564	0.0564	0.054023	0.054023	0.054023	0.051621	0.051621	0.051621	0.051118	0.051118	0.051118
0.05	0.98556	0.98556	0.98556	0.98555	0.98555	0.98555	0.056352	0.056352	0.056352	0.053976	0.053976	0.053976	0.051607	0.051607	0.051607	0.051109	0.051109	0.051109
0.05	0.98556	0.98556	0.98556	0.98555	0.98555	0.98555	0.056317	0.056317	0.056317	0.053925	0.053925	0.053925	0.051596	0.051596	0.051596	0.051101	0.051101	0.051101
0.05	0.98544	0.98544	0.98544	0.98544	0.98544	0.98544	0.056288	0.056288	0.056288	0.053867	0.053867	0.053867	0.051588	0.051588	0.051588	0.051095	0.051095	0.051095
0.05	0.98543	0.98543	0.98543	0.98543	0.98543	0.98543	0.05626	0.05626	0.05626	0.053808	0.053808	0.053808	0.051581	0.051581	0.051581	0.051091	0.051091	0.051091
0.05	0.89708	0.89708	0.89708	0.98631	0.98631	0.98631	0.05623	0.05623	0.05623	0.053766	0.053766	0.053766	0.051577	0.051577	0.051577	0.051089	0.051089	0.051089
0.05	0.53745	0.53745	0.53745	0.98494	0.98494	0.98494	0.056196	0.056196	0.056196	0.053734	0.053734	0.053734	0.051574	0.051574	0.051574	0.051088	0.051088	0.051088
0.05	0.4789	0.4789	0.4789	0.98537	0.98537	0.98537	0.056155	0.056155	0.056155	0.053703	0.053703	0.053703	0.05157	0.05157	0.05157	0.051087	0.051087	0.051087
0.05	0.46133	0.46133	0.46133	0.98551	0.98551	0.98551	0.056108	0.056108	0.056108	0.053673	0.053673	0.053673	0.051565	0.051565	0.051565	0.051086	0.051086	0.051086
0.05	0.44909	0.44909	0.44909	0.66507	0.66507	0.66507	0.056055	0.056055	0.056055	0.053642	0.053642	0.053642	0.051558	0.051558	0.051558	0.051086	0.051086	0.051086
0.05	0.4386	0.4386	0.4386	0.49138	0.49138	0.49138	0.055998	0.055998	0.055998	0.053598	0.053598	0.053598	0.051552	0.051552	0.051552	0.051085	0.051085	0.051085
0.05	0.42877	0.42877	0.42877	0.46647	0.46647	0.46647	0.05594	0.05594	0.05594	0.053544	0.053544	0.053544	0.051547	0.051547	0.051547	0.051085	0.051085	0.051085
0.05	0.41916	0.41916	0.41916	0.45194	0.45194	0.45194	0.05588	0.05588	0.05588	0.05351	0.05351	0.05351	0.051541	0.051541	0.051541	0.051083	0.051083	0.051083
0.05	0.40953	0.40953	0.40953	0.44011	0.44011	0.44011	0.05582	0.05582	0.05582	0.053494	0.053494	0.053494	0.051532	0.051532	0.051532	0.05108	0.05108	0.05108
0.05	0.39976	0.39976	0.39976	0.42935	0.42935	0.42935	0.05576	0.05576	0.05576	0.053482	0.053482	0.053482	0.051518	0.051518	0.051518	0.051076	0.051076	0.051076
0.05	0.38976	0.38976	0.38976	0.41904	0.41904	0.41904	0.055699	0.055699	0.055699	0.053468	0.053468	0.053468	0.051502	0.051502	0.051502	0.051071	0.051071	0.051071
0.05	0.37948	0.37948	0.37948	0.40894	0.40894	0.40894	0.055639	0.055639	0.055639	0.053454	0.053454	0.053454	0.051486	0.051486	0.051486	0.051064	0.051064	0.051064
0.05	0.36888	0.36888	0.36888	0.39895	0.39895	0.39895	0.055579	0.055579	0.055579	0.053441	0.053441	0.053441	0.051469	0.051469	0.051469	0.051055	0.051055	0.051055
0.05	0.35791	0.35791	0.35791	0.38909	0.38909	0.38909	0.055519	0.055519	0.055519	0.053427	0.053427	0.053427	0.051455	0.051455	0.051455	0.051046	0.051046	0.051046
0.05	0.34654	0.34654	0.34654	0.37941	0.37941	0.37941	0.055462	0.055462	0.055462	0.053413	0.053413	0.053413	0.051442	0.051442	0.051442	0.051036	0.051036	0.051036
0.05	0.3347	0.3347	0.3347	0.36997	0.36997	0.36997	0.055406	0.055406	0.055406	0.053401	0.053401	0.053401	0.051432	0.051432	0.051432	0.051027	0.051027	0.051027
0.05	0.32224	0.32224	0.32224	0.36085	0.36085	0.36085	0.055353	0.055353	0.055353	0.053388	0.053388	0.053388	0.05143	0.05143	0.05143	0.051019	0.051019	0.051019
0.05	0.30887	0.30887	0.30887	0.352	0.352	0.352	0.055303	0.055303	0.055303	0.053377	0.053377	0.053377	0.051432	0.051432	0.051432	0.051013	0.051013	0.051013
0.05	0.29407	0.29407	0.29407	0.34332	0.34332	0.34332	0.055258	0.055258	0.055258	0.053368	0.053368	0.053368	0.051433	0.051433	0.051433	0.051008	0.051008	0.051008
0.05	0.27696	0.27696	0.27696	0.33461	0.33461	0.33461	0.055217	0.055217	0.055217	0.053359	0.053359	0.053359	0.051432	0.051432	0.051432	0.05101	0.05101	0.05101
0.05	0.25669	0.25669	0.25669	0.32599	0.32599	0.32599	0.05518	0.05518	0.05518	0.053352	0.053352	0.053352	0.051432	0.051432	0.051432	0.051012	0.051012	0.051012
0.05	0.23392	0.23392	0.23392	0.31853	0.31853	0.31853	0.055141	0.055141	0.055141	0.053344	0.053344	0.053344	0.051432	0.051432	0.051432	0.051013	0.051013	0.051013
0.05	0.21518	0.21518	0.21518	0.31451	0.31451	0.31451	0.055071	0.055071	0.055071	0.053323	0.053323	0.053323	0.051429	0.051429	0.051429	0.051011	0.051011	0.051011
0.05	0.22433	0.22433	0.22433	0.31834	0.31834	0.31834	0.054593	0.054593	0.054593	0.052742	0.052742	0.052742	0.051099	0.051099	0.051099	0.050774	0.050774	0.050774
0.05	0.25449	0.25449	0.25449	0.32435	0.32435	0.32435	0.053967	0.053967	0.053967	0.049549	FALSE	0	0.033788	FALSE	0	0.030679	FALSE	0
0.05	0.24063	0.24063	0.24063	0.31504	0.31504	0.31504	0.051071	0.051071	0.051071	0.044718	FALSE	0	0.033778	FALSE	0	0.021459	FALSE	0
0.05	0.16886	0.16886	0.16886	0.26636	0.26636	0.26636	0.049879	FALSE	0	0.044994	FALSE	0	0.04178	FALSE	0	0.041783	FALSE	0
0.05	0.079561	0.079561	0.079561	0.17147	0.17147	0.17147	0.049074	FALSE	0	0.019593	FALSE	0	0	FALSE	0	0	FALSE	0
0.05	0	FALSE	0	0.077131	0.077131	0.077131	0	FALSE	0	0	FALSE	0	0	FALSE	0	0	FALSE	0
0.05	0	FALSE	0	0	FALSE	0	0	FALSE	0	0	FALSE	0	0	FALSE	0	0	FALSE	0
0.05	0	FALSE	0	0	FALSE	0	0	FALSE	0	0	FALSE	0	0	FALSE	0	0	FALSE	0
0.05	0	FALSE	0	0	FALSE	0	0	FALSE	0	0	FALSE	0	0	FALSE	0	0	FALSE	0
0.05	0	FALSE	0	0	FALSE	0	0	FALSE	0	0	FALSE	0	0	FALSE	0	0	FALSE	0
0.05	0	FALSE	0	0	FALSE	0	0	FALSE	0	0	FALSE	0	0	FALSE	0	0	FALSE	0
0.05	0	FALSE	0	0	FALSE	0	0	FALSE	0	0	FALSE	0	0	FALSE	0	0	FALSE	0
0.05	0	FALSE	0	0	FALSE	0	0	FALSE	0	0	FALSE	0	0	FALSE	0	0	FALSE	0
0.05	0	FALSE	0	0	FALSE	0	0	FALSE	0	0	FALSE	0	0	FALSE	0	0	FALSE	0
0.05	0	FALSE	0	0	FALSE	0	0	FALSE	0	0	FALSE	0	0	FALSE	0	0	FALSE	0
0.05	0	FALSE	0	0	FALSE	0	0	FALSE	0	0	FALSE	0	0	FALSE	0	0	FALSE	0
0.05	0	FALSE	0	0	FALSE	0	0	FALSE	0	0	FALSE	0	0	FALSE	0	0	FALSE	0
0.05	0	FALSE	0	0	FALSE	0	0	FALSE	0	0	FALSE	0	0	FALSE	0	0	FALSE	0
0.05	0	FALSE	0	0	FALSE	0	0	FALSE	0	0	FALSE	0	0	FALSE	0	0	FALSE	0
0.05	0	FALSE	0	0	FALSE	0	0	FALSE	0	0	FALSE	0	0	FALSE	0	0	FALSE	0
0.05	0	FALSE	0	0	FALSE	0	0	FALSE	0	0	FALSE	0	0	FALSE	0	0	FALSE	0
0.05	0	FALSE	0	0	FALSE	0	0	FALSE	0	0	FALSE	0	0	FALSE	0	0	FALSE	0
0.05	0	FALSE	0	0	FALSE	0	0	FALSE	0	0	FALSE	0	0	FALSE	0	0	FALSE	0
0.05	0	FALSE	0	0	FALSE	0	0	FALSE	0	0	FALSE	0	0	FALSE	0	0	FALSE	0
0.05	0	FALSE	0	0	FALSE	0	0	FALSE	0	0	FALSE	0	0	FALSE	0	0	FALSE	0
0.05	0	FALSE	0	0	FALSE	0	0	FALSE	0	0	FALSE	0	0	FALSE	0	0	FALSE	0
0.05	0	FALSE	0	0	FALSE	0	0	FALSE	0	0	FALSE	0	0	FALSE	0	0	FALSE	0
0.05	0	FALSE	0	0	FALSE	0	0	FALSE	0	0	FALSE	0	0	FALSE	0	0	FALSE	0
0.05	0	FALSE	0	0	FALSE	0	0	FALSE	0	0	FALSE	0	0	FALSE	0	0	FALSE	0
0.05	0	FALSE	0	0	FALSE	0	0	FALSE	0	0	FALSE	0	0	FALSE	0	0	FALSE	0
0.05	0	FALSE	0	0	FALSE	0	0	FALSE	0	0	FALSE	0	0	FALSE	0	0	FALSE	0
0.05	0	FALSE	0	0	FALSE	0	0	FALSE	0	0	FALSE	0	0	FALSE	0	0	FALSE	0
0.05	0	FALSE	0	0	FALSE	0	0	FALSE	0	0	FALSE	0	0	FALSE	0	0	FALSE	0
0.05	0	FALSE	0	0	FALSE	0	0	FALSE	0	0	FALSE	0	0	FALSE	0	0	FALSE	0
0.05	0	FALSE	0	0	FALSE	0	0	FALSE	0	0	FALSE	0	0	FALSE	0	0	FALSE	0
0.05	0.97381	0.97381	0.97381	0.97379	0.97379	0.97379	0.053978	0.053978	0.053978	0.053418	0.053418	0.053418	0.051689	0.051689	0.051689	0.051428	0.051428	0.051428
0.05	0.98227	0.98227	0.98227	0.98226	0.98226	0.98226	0.054468	0.054468	0.054468	0.053429	0.053429	0.053429	0.051688	0.051688	0.051688	0.051431	0.051431	0.051431
0.05	0.98366	0.98366	0.98366	0.98365	0.98365	0.98365	0.055261	0.055261	0.055261	0.053446	0.053446	0.053446	0.051687	0.051687	0.051687	0.051437	0.051437	0.051437
0.05	0.98427	0.98427	0.98427	0.98426	0.98426	0.98426	0.055413	0.055413	0.055413	0.053465	0.053465	0.053465	0.051685	0.051685	0.051685	0.051444	0.051444	0.051444
0.05	0.98458	0.98458	0.98458	0.98457	0.98457	0.98457	0.055434	0.055434	0.055434	0.053484	0.053484	0.053484	0.051683	0.051683	0.051683	0.05145	0.05145	0.05145
0.05	0.98476	0.98476	0.98476	0.98475	0.98475	0.98475	0.055476	0.055476	0.055476	0.0535	0.0535	0.0535	0.05168	0.05168	0.05168	0.051454	0.051454	0.051454
0.05	0.98497	0.98497	0.98497	0.98496	0.98496	0.98496	0.055534	0.055534	0.055534	0.053513	0.053513	0.053513	0.051675	0.051675	0.051675	0.051456	0.051456	0.051456
0.05	0.98502	0.98502	0.98502	0.98501	0.98501	0.98501	0.055596	0.055596	0.055596	0.053521	0.053521	0.053521	0.05167	0.05167	0.05167	0.051452	0.051452	0.051452
0.05	0.98505	0.98505	0.98505	0.98504	0.98504	0.98504	0.055655	0.055655	0.055655	0.053525	0.053525	0.053525	0.051663	0.051663	0.051663	0.051441	0.051441	0.051441
0.05	0.98523	0.98523	0.98523	0.98522	0.98522	0.98522	0.055702	0.055702	0.055702	0.053525	0.053525	0.053525	0.051655	0.051655	0.051655	0.051422	0.051422	0.051422
0.05	0.98528	0.98528	0.98528	0.98527	0.98527	0.98527	0.055735	0.055735	0.055735	0.053521	0.053521	0.053521	0.051644	0.051644	0.051644	0.051396	0.051396	0.051396
0.05	0.98513	0.98513	0.98513	0.98512	0.98512	0.98512	0.055757	0.055757	0.055757	0.053513	0.053513	0.053513	0.051633	0.051633	0.051633	0.051364	0.051364	0.051364
0.05	0.98566	0.98566	0.98566	0.98565	0.98565	0.98565	0.055768	0.055768	0.055768	0.053503	0.053503	0.053503	0.051619	0.051619	0.051619	0.051328	0.051328	0.051328
0.05	0.98516	0.98516	0.98516	0.98515	0.98515	0.98515	0.055771	0.055771	0.055771	0.053491	0.053491	0.053491	0.051604	0.051604	0.051604	0.051291	0.051291	0.051291
0.05	0.98522	0.98522	0.98522	0.98521	0.98521	0.98521	0.055769	0.055769	0.055769	0.053478	0.053478	0.053478	0.051587	0.051587	0.051587	0.051254	0.051254	0.051254
0.05	0.98546	0.98546	0.98546	0.98545	0.98545	0.98545	0.055763	0.055763	0.055763	0.053464	0.053464	0.053464	0.051569	0.051569	0.051569	0.051219	0.051219	0.051219
0.05	0.98523	0.98523	0.98523	0.98522	0.98522	0.98522	0.055754	0.055754	0.055754	0.053452	0.053452	0.053452	0.05155	0.05155	0.05155	0.051186	0.051186	0.051186
0.05	0.98555	0.98555	0.98555	0.98554	0.98554	0.98554	0.055744	0.055744	0.055744	0.05344	0.05344	0.05344	0.051531	0.051531	0.051531	0.051156	0.051156	0.051156
0.05	0.98539	0.98539	0.98539	0.98538	0.98538	0.98538	0.055734	0.055734	0.055734	0.053431	0.053431	0.053431	0.051513	0.051513	0.051513	0.05113	0.05113	0.05113
0.05	0.98548	0.98548	0.98548	0.98547	0.98547	0.98547	0.055722	0.055722	0.055722	0.053423	0.053423	0.053423	0.051495	0.051495	0.051495	0.051106	0.051106	0.051106
0.05	0.9859	0.9859	0.9859	0.9859	0.9859	0.9859	0.05571	0.05571	0.05571	0.053417	0.053417	0.053417	0.051479	0.051479	0.051479	0.051084	0.051084	0.051084
0.05	0.98498	0.98498	0.98498	0.98497	0.98497	0.98497	0.055694	0.055694	0.055694	0.053413	0.053413	0.053413	0.051463	0.051463	0.051463	0.051065	0.051065	0.051065
0.05	0.98549	0.98549	0.98549	0.98548	0.98548	0.98548	0.055674	0.055674	0.055674	0.05341	0.05341	0.05341	0.051449	0.051449	0.051449	0.051046	0.051046	0.051046
0.05	0.98565	0.98565	0.98565	0.98564	0.98564	0.98564	0.055645	0.055645	0.055645	0.053408	0.053408	0.053408	0.051435	0.051435	0.051435	0.051028	0.051028	0.051028
0.05	0.98536	0.98536	0.98536	0.98535	0.98535	0.98535	0.055606	0.055606	0.055606	0.053406	0.053406	0.053406	0.051422	0.051422	0.051422	0.051009	0.051009	0.051009
0.05	0.98546	0.98546	0.98546	0.98546	0.98546	0.98546	0.055555	0.055555	0.055555	0.053404	0.053404	0.053404	0.05141	0.05141	0.05141	0.05099	0.05099	0.05099
0.05	0.98543	0.98543	0.98543	0.98542	0.98542	0.98542	0.055495	0.055495	0.055495	0.0534	0.0534	0.0534	0.051398	0.051398	0.051398	0.050969	0.050969	0.050969
0.05	0.98539	0.98539	0.98539	0.98539	0.98539	0.98539	0.055429	0.055429	0.055429	0.053395	0.053395	0.053395	0.051386	0.051386	0.051386	0.050949	0.050949	0.050949
0.05	0.98554	0.98554	0.98554	0.98553	0.98553	0.98553	0.055363	0.055363	0.055363	0.053387	0.053387	0.053387	0.051373	0.051373	0.051373	0.05093	0.05093	0.05093
0.05	0.98545	0.98545	0.98545	0.98545	0.98545	0.98545	0.055299	0.055299	0.055299	0.053377	0.053377	0.053377	0.051359	0.051359	0.051359	0.050911	0.050911	0.050911
0.05	0.98553	0.98553	0.98553	0.98552	0.98552	0.98552	0.05524	0.05524	0.05524	0.053363	0.053363	0.053363	0.051343	0.051343	0.051343	0.050895	0.050895	0.050895
0.05	0.98538	0.98538	0.98538	0.98538	0.98538	0.98538	0.055183	0.055183	0.055183	0.053346	0.053346	0.053346	0.051327	0.051327	0.051327	0.05088	0.05088	0.05088
0.05	0.9854	0.9854	0.9854	0.9854	0.9854	0.9854	0.055129	0.055129	0.055129	0.053324	0.053324	0.053324	0.05131	0.05131	0.05131	0.050867	0.050867	0.050867
0.05	0.98542	0.98542	0.98542	0.98541	0.98541	0.98541	0.055077	0.055077	0.055077	0.053297	0.053297	0.053297	0.051291	0.051291	0.051291	0.050856	0.050856	0.050856
0.05	0.9853	0.9853	0.9853	0.9853	0.9853	0.9853	0.05503	0.05503	0.05503	0.053266	0.053266	0.053266	0.051273	0.051273	0.051273	0.050847	0.050847	0.050847
0.05	0.9864	0.9864	0.9864	0.9864	0.9864	0.9864	0.054985	0.054985	0.054985	0.053232	0.053232	0.053232	0.051255	0.051255	0.051255	0.050841	0.050841	0.050841
0.05	0.9845	0.9845	0.9845	0.98449	0.98449	0.98449	0.054938	0.054938	0.054938	0.053196	0.053196	0.053196	0.051239	0.051239	0.051239	0.050837	0.050837	0.050837
0.05	0.98526	0.98526	0.98526	0.98525	0.98525	0.98525	0.054887	0.054887	0.054887	0.053158	0.053158	0.053158	0.051225	0.051225	0.051225	0.050833	0.050833	0.050833
0.05	0.98525	0.98525	0.98525	0.98525	0.98525	0.98525	0.054829	0.054829	0.054829	0.053116	0.053116	0.053116	0.051214	0.051214	0.051214	0.05083	0.05083	0.05083
0.05	0.98517	0.98517	0.98517	0.98517	0.98517	0.98517	0.054758	0.054758	0.054758	0.053071	0.053071	0.053071	0.051207	0.051207	0.051207	0.050827	0.050827	0.050827
0.05	0.98523	0.98523	0.98523	0.98522	0.98522	0.98522	0.054691	0.054691	0.054691	0.053023	0.053023	0.053023	0.051201	0.051201	0.051201	0.050825	0.050825	0.050825
0.05	0.98503	0.98503	0.98503	0.98502	0.98502	0.98502	0.054645	0.054645	0.054645	0.052979	0.052979	0.052979	0.051199	0.051199	0.051199	0.050825	0.050825	0.050825
0.05	0.80909	0.80909	0.80909	0.98491	0.98491	0.98491	0.054609	0.054609	0.054609	0.05294	0.05294	0.05294	0.0512	0.0512	0.0512	0.050825	0.050825	0.050825
0.05	0.50609	0.50609	0.50609	0.98518	0.98518	0.98518	0.054573	0.054573	0.054573	0.052895	0.052895	0.052895	0.051202	0.051202	0.051202	0.050826	0.050826	0.050826
0.05	0.45636	0.45636	0.45636	0.98457	0.98457	0.98457	0.054531	0.054531	0.054531	0.052862	0.052862	0.052862	0.051203	0.051203	0.051203	0.050827	0.050827	0.050827
0.05	0.43385	0.43385	0.43385	0.93479	0.93479	0.93479	0.054486	0.054486	0.054486	0.052865	0.052865	0.052865	0.051202	0.051202	0.051202	0.050828	0.050828	0.050828
0.05	0.41591	0.41591	0.41591	0.55416	0.55416	0.55416	0.054438	0.054438	0.054438	0.052869	0.052869	0.052869	0.051201	0.051201	0.051201	0.050829	0.050829	0.050829
0.05	0.39942	0.39942	0.39942	0.45536	0.45536	0.45536	0.054388	0.054388	0.054388	0.052825	0.052825	0.052825	0.051201	0.051201	0.051201	0.05083	0.05083	0.05083
0.05	0.38333	0.38333	0.38333	0.42481	0.42481	0.42481	0.054339	0.054339	0.054339	0.052729	0.052729	0.052729	0.051202	0.051202	0.051202	0.050831	0.050831	0.050831
0.05	0.36715	0.36715	0.36715	0.40154	0.40154	0.40154	0.054291	0.054291	0.054291	0.052646	0.052646	0.052646	0.0512	0.0512	0.0512	0.050833	0.050833	0.050833
0.05	0.3506	0.3506	0.3506	0.38048	0.38048	0.38048	0.054244	0.054244	0.054244	0.052614	0.052614	0.052614	0.051196	0.051196	0.051196	0.050833	0.050833	0.050833
0.05	0.33348	0.33348	0.33348	0.36009	0.36009	0.36009	0.054199	0.054199	0.054199	0.052602	0.052602	0.052602	0.051188	0.051188	0.051188	0.050832	0.050832	0.050832
0.05	0.31567	0.31567	0.31567	0.33968	0.33968	0.33968	0.054156	0.054156	0.054156	0.052591	0.052591	0.052591	0.051176	0.051176	0.051176	0.050831	0.050831	0.050831
0.05	0.29706	0.29706	0.29706	0.31886	0.31886	0.31886	0.054115	0.054115	0.054115	0.05258	0.05258	0.05258	0.051164	0.051164	0.051164	0.050829	0.050829	0.050829
0.05	0.27758	0.27758	0.27758	0.29741	0.29741	0.29741	0.054076	0.054076	0.054076	0.052569	0.052569	0.052569	0.051146	0.051146	0.051146	0.050823	0.050823	0.050823
0.05	0.25714	0.25714	0.25714	0.27521	0.27521	0.27521	0.054039	0.054039	0.054039	0.052559	0.052559	0.052559	0.051125	0.051125	0.051125	0.050814	0.050814	0.050814
0.05	0.2357	0.2357	0.2357	0.25223	0.25223	0.25223	0.054003	0.054003	0.054003	0.05255	0.05255	0.05255	0.051106	0.051106	0.051106	0.050804	0.050804	0.050804
0.05	0.21326	0.21326	0.21326	0.22853	0.22853	0.22853	0.05397	0.05397	0.05397	0.052541	0.052541	0.052541	0.051091	0.051091	0.051091	0.050791	0.050791	0.050791
0.05	0.18986	0.18986	0.18986	0.20424	0.20424	0.20424	0.053938	0.053938	0.053938	0.052533	0.052533	0.052533	0.05108	0.05108	0.05108	0.05078	0.05078	0.05078
0.05	0.16566	0.16566	0.16566	0.17962	0.17962	0.17962	0.05391	0.05391	0.05391	0.052525	0.052525	0.052525	0.051077	0.051077	0.051077	0.050772	0.050772	0.050772
0.05	0.14112	0.14112	0.14112	0.15517	0.15517	0.15517	0.053885	0.053885	0.053885	0.052519	0.052519	0.052519	0.051077	0.051077	0.051077	0.050765	0.050765	0.050765
0.05	0.11728	0.11728	0.11728	0.1318	0.1318	0.1318	0.053864	0.053864	0.053864	0.052514	0.052514	0.052514	0.051077	0.051077	0.051077	0.050762	0.050762	0.050762
0.05	0.096001	0.096001	0.096001	0.11047	0.11047	0.11047	0.053845	0.053845	0.053845	0.05251	0.05251	0.05251	0.051077	0.051077	0.051077	0.050762	0.050762	0.050762
0.05	0.079875	0.079875	0.079875	0.091083	0.091083	0.091083	0.053823	0.053823	0.053823	0.052505	0.052505	0.052505	0.051076	0.051076	0.051076	0.050762	0.050762	0.050762
0.05	0.070815	0.070815	0.070815	0.07361	0.07361	0.07361	0.053774	0.053774	0.053774	0.052489	0.052489	0.052489	0.051072	0.051072	0.051072	0.05076	0.05076	0.05076
0.05	0.048312	FALSE	0	0.052535	0.052535	0.052535	0.053226	0.053226	0.053226	0.036974	FALSE	0	0.021831	FALSE	0	0.021841	FALSE	0
0.05	0.010872	FALSE	0	0.028401	FALSE	0	0.001791	FALSE	0	0	FALSE	0	0	FALSE	0	0	FALSE	0
0.05	0	FALSE	0	0.0061117	FALSE	0	0	FALSE	0	0	FALSE	0	0	FALSE	0	0	FALSE	0
0.05	0	FALSE	0	0	FALSE	0	0	FALSE	0	0	FALSE	0	0	FALSE	0	0	FALSE	0
0.05	0	FALSE	0	0	FALSE	0	0	FALSE	0	0	FALSE	0	0	FALSE	0	0	FALSE	0
0.05	0	FALSE	0	0	FALSE	0	0	FALSE	0	0	FALSE	0	0	FALSE	0	0	FALSE	0
0.05	0	FALSE	0	0	FALSE	0	0	FALSE	0	0	FALSE	0	0	FALSE	0	0	FALSE	0
0.05	0	FALSE	0	0	FALSE	0	0	FALSE	0	0	FALSE	0	0	FALSE	0	0	FALSE	0
0.05	0	FALSE	0	0	FALSE	0	0	FALSE	0	0	FALSE	0	0	FALSE	0	0	FALSE	0
0.05	0	FALSE	0	0	FALSE	0	0	FALSE	0	0	FALSE	0	0	FALSE	0	0	FALSE	0
0.05	0	FALSE	0	0	FALSE	0	0	FALSE	0	0	FALSE	0	0	FALSE	0	0	FALSE	0
0.05	0	FALSE	0	0	FALSE	0	0	FALSE	0	0	FALSE	0	0	FALSE	0	0	FALSE	0
0.05	0	FALSE	0	0	FALSE	0	0	FALSE	0	0	FALSE	0	0	FALSE	0	0	FALSE	0
0.05	0	FALSE	0	0	FALSE	0	0	FALSE	0	0	FALSE	0	0	FALSE	0	0	FALSE	0
0.05	0	FALSE	0	0	FALSE	0	0	FALSE	0	0	FALSE	0	0	FALSE	0	0	FALSE	0
0.05	0	FALSE	0	0	FALSE	0	0	FALSE	0	0	FALSE	0	0	FALSE	0	0	FALSE	0
0.05	0	FALSE	0	0	FALSE	0	0	FALSE	0	0	FALSE	0	0	FALSE	0	0	FALSE	0
0.05	0	FALSE	0	0	FALSE	0	0	FALSE	0	0	FALSE	0	0	FALSE	0	0	FALSE	0
0.05	0	FALSE	0	0	FALSE	0	0	FALSE	0	0	FALSE	0	0	FALSE	0	0	FALSE	0
0.05	0	FALSE	0	0	FALSE	0	0	FALSE	0	0	FALSE	0	0	FALSE	0	0	FALSE	0
0.05	0	FALSE	0	0	FALSE	0	0	FALSE	0	0	FALSE	0	0	FALSE	0	0	FALSE	0
0.05	0	FALSE	0	0	FALSE	0	0	FALSE	0	0	FALSE	0	0	FALSE	0	0	FALSE	0
0.05	0	FALSE	0	0	FALSE	0	0	FALSE	0	0	FALSE	0	0	FALSE	0	0	FALSE	0
0.05	0	FALSE	0	0	FALSE	0	0	FALSE	0	0	FALSE	0	0	FALSE	0	0	FALSE	0
0.05	0	FALSE	0	0	FALSE	0	0	FALSE	0	0	FALSE	0	0	FALSE	0	0	FALSE	0
0.05	0	FALSE	0	0	FALSE	0	0	FALSE	0	0	FALSE	0	0	FALSE	0	0	FALSE	0
0.05	0	FALSE	0	0	FALSE	0	0	FALSE	0	0	FALSE	0	0	FALSE	0	0	FALSE	0
0.05	0	FALSE	0	0	FALSE	0	0	FALSE	0	0	FALSE	0	0	FALSE	0	0	FALSE	0
0.05	0	FALSE	0	0	FALSE	0	0	FALSE	0	0	FALSE	0	0	FALSE	0	0	FALSE	0
0.05	0	FALSE	0	0	FALSE	0	0	FALSE	0	0	FALSE	0	0	FALSE	0	0	FALSE	0
0.05	0	FALSE	0	0	FALSE	0	0	FALSE	0	0	FALSE	0	0	FALSE	0	0	FALSE	0
0.05	0	FALSE	0	0	FALSE	0	0	FALSE	0	0	FALSE	0	0	FALSE	0	0	FALSE	0
0.05	0	FALSE	0	0	FALSE	0	0	FALSE	0	0	FALSE	0	0	FALSE	0	0	FALSE	0
0.05	0	FALSE	0	0	FALSE	0	0	FALSE	0	0	FALSE	0	0	FALSE	0	0	FALSE	0
0.05	0	FALSE	0	0	FALSE	0	0	FALSE	0	0	FALSE	0	0	FALSE	0	0	FALSE	0
