# Supplementary material for: CO2 geological storage site selection and long-term potential assessment framework based on TOUGH2/ECO2N
Source: PLoS One. 2025 Apr 24;20(4):e0321715. doi: 10.1371/journal.pone.0321715 (PMC12021137; doi:10.1371/journal.pone.0321715)
Supplement: S1 File — (ZIP) [file pone.0321715.s001.zip › suanliang/3/气相/5a.xlsx]

## Sheet: Sheet1
体积				MID提取中间几位（体积）	孔隙度φ		SS	1-SS	SG	DG	YH2OG	1-YH2OG	气相	气相质量	残余气相饱和度Sgr
A1	1	10.1767E+000.1767E-01	10.1767E+000.1767E-01	0.1767E+00	0.217	1	0.025779	0.974221	0.97422	723.92	0	1	26.3452	1.08032e+10	0.05
A1	2	10.6023E+000.6023E-01	10.6023E+000.6023E-01	0.6023E+00	0.217	1	0.017473	0.982527	0.98253	722.56	0	1	91.1668		0.05
A1	3	10.1156E+010.1156E+00	10.1156E+010.1156E+00	0.1156E+01	0.217	1	0.016307	0.983693	0.98369	721.85	0	1	175.219		0.05
A1	4	10.1867E+010.1867E+00	10.1867E+010.1867E+00	0.1867E+01	0.217	1	0.015756	0.984244	0.98424	721.36	0	1	283.113		0.05
A1	5	10.2774E+010.2774E+00	10.2774E+010.2774E+00	0.2774E+01	0.217	1	0.015376	0.984624	0.98462	720.97	0	1	420.748		0.05
A1	6	10.3922E+010.3922E+00	10.3922E+010.3922E+00	0.3922E+01	0.217	1	0.015177	0.984823	0.98482	720.64	0	1	594.841		0.05
A1	7	10.5367E+010.5367E+00	10.5367E+010.5367E+00	0.5367E+01	0.217	1	0.01511	0.98489	0.98489	720.36	0	1	813.798		0.05
A1	8	10.7177E+010.7177E+00	10.7177E+010.7177E+00	0.7177E+01	0.217	1	0.014783	0.985217	0.98522	720.11	0	1	1088.6		0.05
A1	9	10.9433E+010.9433E+00	10.9433E+010.9433E+00	0.9433E+01	0.217	1	0.014878	0.985122	0.98512	719.88	0	1	1430.04		0.05
A1	10	10.1224E+020.1224E+01	10.1224E+020.1224E+01	0.1224E+02	0.217	1	0.014832	0.985168	0.98517	719.66	0	1	1855.2		0.05
A1	11	10.1571E+020.1571E+01	10.1571E+020.1571E+01	0.1571E+02	0.217	1	0.014709	0.985291	0.98529	719.46	0	1	2381.06		0.05
A1	12	10.2000E+020.2000E+01	10.2000E+020.2000E+01	0.2000E+02	0.217	1	0.014772	0.985228	0.98523	719.26	0	1	3030.05		0.05
A1	13	10.2528E+020.2528E+01	10.2528E+020.2528E+01	0.2528E+02	0.217	1	0.014592	0.985408	0.98541	719.08	0	1	3830.43		0.05
A1	14	10.3178E+020.3178E+01	10.3178E+020.3178E+01	0.3178E+02	0.217	1	0.014552	0.985448	0.98545	718.9	0	1	4814.49		0.05
A1	15	10.3976E+020.3976E+01	10.3976E+020.3976E+01	0.3976E+02	0.217	1	0.014602	0.985398	0.9854	718.72	0	1	6021.3		0.05
A1	16	10.4955E+020.4955E+01	10.4955E+020.4955E+01	0.4955E+02	0.217	1	0.0146	0.9854	0.9854	718.56	0	1	7502.25		0.05
A1	17	10.6152E+020.6152E+01	10.6152E+020.6152E+01	0.6152E+02	0.217	1	0.014382	0.985618	0.98562	718.39	0	1	9316.54		0.05
A1	18	10.7616E+020.7616E+01	10.7616E+020.7616E+01	0.7616E+02	0.217	1	0.014604	0.985396	0.9854	718.23	0	1	11525.9		0.05
A1	19	10.9404E+020.9404E+01	10.9404E+020.9404E+01	0.9404E+02	0.217	1	0.014571	0.985429	0.98543	718.08	0	1	14229.7		0.05
A1	20	10.1159E+030.1159E+02	10.1159E+030.1159E+02	0.1159E+03	0.217	1	0.014532	0.985468	0.98547	717.93	0	1	17535.2		0.05
A1	21	10.1424E+030.1424E+02	10.1424E+030.1424E+02	0.1424E+03	0.217	1	0.014435	0.985565	0.98556	717.78	0	1	21544.2		0.05
A1	22	10.1748E+030.1748E+02	10.1748E+030.1748E+02	0.1748E+03	0.217	1	0.014542	0.985458	0.98546	717.63	0	1	26435		0.05
A1	23	10.2142E+030.2142E+02	10.2142E+030.2142E+02	0.2142E+03	0.217	1	0.014532	0.985468	0.98547	717.49	0	1	32387.8		0.05
A1	24	10.2622E+030.2622E+02	10.2622E+030.2622E+02	0.2622E+03	0.217	1	0.014467	0.985533	0.98553	717.34	0	1	39642.3		0.05
A1	25	10.3204E+030.3204E+02	10.3204E+030.3204E+02	0.3204E+03	0.217	1	0.014381	0.985619	0.98562	717.2	0	1	48440.8		0.05
A1	26	10.3912E+030.3912E+02	10.3912E+030.3912E+02	0.3912E+03	0.217	1	0.014439	0.985561	0.98556	717.06	0	1	59126.3		0.05
A1	27	10.4772E+030.4772E+02	10.4772E+030.4772E+02	0.4772E+03	0.217	1	0.014274	0.985726	0.98573	716.92	0	1	72134.8		0.05
A1	28	10.5816E+030.5816E+02	10.5816E+030.5816E+02	0.5816E+03	0.217	1	0.014602	0.985398	0.9854	716.79	0	1	87841.6		0.05
A1	29	10.7082E+030.7082E+02	10.7082E+030.7082E+02	0.7082E+03	0.217	1	0.014318	0.985682	0.98568	716.65	0	1	107003		0.05
A1	30	10.8619E+030.8619E+02	10.8619E+030.8619E+02	0.8619E+03	0.217	1	0.01448	0.98552	0.98552	716.51	0	1	130158		0.05
A1	31	10.1048E+040.1048E+03	10.1048E+040.1048E+03	0.1048E+04	0.217	1	0.01444	0.98556	0.98556	716.38	0	1	158245		0.05
A1	32	10.1274E+040.1274E+03	10.1274E+040.1274E+03	0.1274E+04	0.217	1	0.01432	0.98568	0.98568	716.24	0	1	192380		0.05
A1	33	10.1548E+040.1548E+03	10.1548E+040.1548E+03	0.1548E+04	0.217	1	0.014388	0.985612	0.98561	716.11	0	1	233680		0.05
A1	34	10.1880E+040.1880E+03	10.1880E+040.1880E+03	0.1880E+04	0.217	1	0.014418	0.985582	0.98558	715.98	0	1	283729		0.05
A1	35	10.2282E+040.2282E+03	10.2282E+040.2282E+03	0.2282E+04	0.217	1	0.014335	0.985665	0.98566	715.84	0	1	344388		0.05
A1	36	10.2768E+040.2768E+03	10.2768E+040.2768E+03	0.2768E+04	0.217	1	0.0141	0.9859	0.9859	715.71	0	1	417858		0.05
A1	37	10.3358E+040.3358E+03	10.3358E+040.3358E+03	0.3358E+04	0.217	1	0.014425	0.985575	0.98557	715.58	0	1	506496		0.05
A1	38	10.4072E+040.4072E+03	10.4072E+040.4072E+03	0.4072E+04	0.217	1	0.014281	0.985719	0.98572	715.44	0	1	614253		0.05
A1	39	10.4937E+040.4937E+03	10.4937E+040.4937E+03	0.4937E+04	0.217	1	0.014106	0.985894	0.98589	715.31	0	1	744862		0.05
A1	40	10.5983E+040.5983E+03	10.5983E+040.5983E+03	0.5983E+04	0.217	1	0.014276	0.985724	0.98572	715.18	0	1	902200		0.05
A1	41	10.7250E+040.7250E+03	10.7250E+040.7250E+03	0.7250E+04	0.217	1	0.013967	0.986033	0.98603	715.04	0	1	1.09373e+06		0.05
A1	42	10.8784E+040.8784E+03	10.8784E+040.8784E+03	0.8784E+04	0.217	1	0.014082	0.985918	0.98592	714.9	1.5859e-11	1	1.32458e+06		0.05
A1	43	10.1064E+050.1064E+04	10.1064E+050.1064E+04	0.1064E+05	0.217	1	0	1	0.86464	714.77	0.0041255	0.995874	1.42104e+06		0.05
A1	44	10.1289E+050.1289E+04	10.1289E+050.1289E+04	0.1289E+05	0.217	1	0	1	0.53386	714.62	0.0044657	0.995534	1.06236e+06		0.05
A1	45	10.1560E+050.1560E+04	10.1560E+050.1560E+04	0.1560E+05	0.217	1	0	1	0.4977	714.34	0.0044674	0.995533	1.19815e+06		0.05
A1	46	10.1889E+050.1889E+04	10.1889E+050.1889E+04	0.1889E+05	0.217	1	0	1	0.48853	714	0.0044661	0.995534	1.42343e+06		0.05
A1	47	10.2287E+050.2287E+04	10.2287E+050.2287E+04	0.2287E+05	0.217	1	0	1	0.4834	713.61	0.0044646	0.995535	1.70432e+06		0.05
A1	48	10.2768E+050.2768E+04	10.2768E+050.2768E+04	0.2768E+05	0.217	1	0	1	0.47966	713.21	0.0044631	0.995537	2.04566e+06		0.05
A1	49	10.3350E+050.3350E+04	10.3350E+050.3350E+04	0.3350E+05	0.217	1	0	1	0.47659	712.78	0.0044616	0.995538	2.45846e+06		0.05
A1	50	10.4055E+050.4055E+04	10.4055E+050.4055E+04	0.4055E+05	0.217	1	0	1	0.47395	712.33	0.0044599	0.99554	2.95749e+06		0.05
A1	51	10.4907E+050.4907E+04	10.4907E+050.4907E+04	0.4907E+05	0.217	1	0	1	0.47166	711.87	0.0044582	0.995542	3.5593e+06		0.05
A1	52	10.5937E+050.5937E+04	10.5937E+050.5937E+04	0.5937E+05	0.217	1	0	1	0.46967	711.38	0.0044564	0.995544	4.2853e+06		0.05
A1	53	10.7183E+050.7183E+04	10.7183E+050.7183E+04	0.7183E+05	0.217	1	0	1	0.46795	710.87	0.0044545	0.995545	5.16198e+06		0.05
A1	54	10.8691E+050.8691E+04	10.8691E+050.8691E+04	0.8691E+05	0.217	1	0	1	0.46649	710.34	0.0044525	0.995548	6.22157e+06		0.05
A1	55	10.1051E+060.1051E+05	10.1051E+060.1051E+05	0.1051E+06	0.217	1	0	1	0.46526	709.78	0.0044504	0.99555	7.49799e+06		0.05
A1	56	10.1272E+060.1272E+05	10.1272E+060.1272E+05	0.1272E+06	0.217	1	0	1	0.46424	709.2	0.0044482	0.995552	9.04736e+06		0.05
A1	57	10.1539E+060.1539E+05	10.1539E+060.1539E+05	0.1539E+06	0.217	1	0	1	0.46339	708.6	0.0044459	0.995554	1.09172e+07		0.05
A1	58	10.1861E+060.1861E+05	10.1861E+060.1861E+05	0.1861E+06	0.217	1	0	1	0.4627	707.96	0.0044436	0.995556	1.31698e+07		0.05
A1	59	10.2251E+060.2251E+05	10.2251E+060.2251E+05	0.2251E+06	0.217	1	0	1	0.46213	707.28	0.0044411	0.995559	1.58949e+07		0.05
A1	60	10.2723E+060.2723E+05	10.2723E+060.2723E+05	0.2723E+06	0.217	1	0	1	0.46163	706.58	0.0044385	0.995561	1.9188e+07		0.05
A1	61	10.3293E+060.3293E+05	10.3293E+060.3293E+05	0.3293E+06	0.217	1	0	1	0.46116	705.86	0.0044358	0.995564	2.31575e+07		0.05
A1	62	10.3983E+060.3983E+05	10.3983E+060.3983E+05	0.3983E+06	0.217	1	0	1	0.46068	705.12	0.004433	0.995567	2.79514e+07		0.05
A1	63	10.4817E+060.4817E+05	10.4817E+060.4817E+05	0.4817E+06	0.217	1	0	1	0.46012	704.37	0.0044302	0.99557	3.37272e+07		0.05
A1	64	10.5826E+060.5826E+05	10.5826E+060.5826E+05	0.5826E+06	0.217	1	0	1	0.45942	703.6	0.0044273	0.995573	4.06854e+07		0.05
A1	65	10.7046E+060.7046E+05	10.7046E+060.7046E+05	0.7046E+06	0.217	1	0	1	0.45847	702.82	0.0044244	0.995576	4.90492e+07		0.05
A1	66	10.8521E+060.8521E+05	10.8521E+060.8521E+05	0.8521E+06	0.217	1	0	1	0.45715	702.02	0.0044214	0.995579	5.90791e+07		0.05
A1	67	10.1030E+070.1030E+06	10.1030E+070.1030E+06	0.1030E+07	0.217	1	0	1	0.45531	701.2	0.0044184	0.995582	7.10433e+07		0.05
A1	68	10.1246E+070.1246E+06	10.1246E+070.1246E+06	0.1246E+07	0.217	1	0	1	0.45287	700.37	0.0044153	0.995585	8.53802e+07		0.05
A1	69	10.1507E+070.1507E+06	10.1507E+070.1507E+06	0.1507E+07	0.217	1	0	1	0.44973	699.53	0.0044121	0.995588	1.02426e+08		0.05
A1	70	10.1822E+070.1822E+06	10.1822E+070.1822E+06	0.1822E+07	0.217	1	0	1	0.44591	698.65	0.0044088	0.995591	1.2263e+08		0.05
A1	71	10.2204E+070.2204E+06	10.2204E+070.2204E+06	0.2204E+07	0.217	1	0	1	0.44081	697.72	0.0044053	0.995595	1.46449e+08		0.05
A1	72	10.2665E+070.2665E+06	10.2665E+070.2665E+06	0.2665E+07	0.217	1	0	1	0.43386	696.74	0.0044016	0.995598	1.74045e+08		0.05
A1	73	10.3222E+070.3222E+06	10.3222E+070.3222E+06	0.3222E+07	0.217	1	0	1	0.42409	695.65	0.0043975	0.995602	2.05362e+08		0.05
A1	74	10.3896E+070.3896E+06	10.3896E+070.3896E+06	0.3896E+07	0.217	1	0	1	0.40966	694.4	0.0043928	0.995607	2.39442e+08		0.05
A1	75	10.4711E+070.4711E+06	10.4711E+070.4711E+06	0.4711E+07	0.217	1	0	1	0.38639	692.97	0.0043874	0.995613	2.72523e+08		0.05
A1	76	10.5697E+070.5697E+06	10.5697E+070.5697E+06	0.5697E+07	0.217	1	0	1	0.34085	691.28	0.004381	0.995619	2.90012e+08		0.05
A1	77	10.6889E+070.6889E+06	10.6889E+070.6889E+06	0.6889E+07	0.217	1	0	1	0.18826	689.23	0.0043732	0.995627	1.93123e+08		0.05
A1	78	10.8330E+070.8330E+06	10.8330E+070.8330E+06	0.8330E+07	0.217	1	0	1	0	0	1	0	0		0.05
A1	79	10.1007E+080.1007E+07	10.1007E+080.1007E+07	0.1007E+08	0.217	1	0	1	0	0	1	0	0		0.05
A1	80	10.1218E+080.1218E+07	10.1218E+080.1218E+07	0.1218E+08	0.217	1	0	1	0	0	1	0	0		0.05
A1	81	10.1473E+080.1473E+07	10.1473E+080.1473E+07	0.1473E+08	0.217	1	0	1	0	0	1	0	0		0.05
A1	82	10.1781E+080.1781E+07	10.1781E+080.1781E+07	0.1781E+08	0.217	1	0	1	0	0	1	0	0		0.05
A1	83	10.2153E+080.2153E+07	10.2153E+080.2153E+07	0.2153E+08	0.217	1	0	1	0	0	1	0	0		0.05
A1	84	10.2603E+080.2603E+07	10.2603E+080.2603E+07	0.2603E+08	0.217	1	0	1	0	0	1	0	0		0.05
A1	85	10.3148E+080.3148E+07	10.3148E+080.3148E+07	0.3148E+08	0.217	1	0	1	0	0	1	0	0		0.05
A1	86	10.3806E+080.3806E+07	10.3806E+080.3806E+07	0.3806E+08	0.217	1	0	1	0	0	1	0	0		0.05
A1	87	10.4602E+080.4602E+07	10.4602E+080.4602E+07	0.4602E+08	0.217	1	0	1	0	0	1	0	0		0.05
A1	88	10.5565E+080.5565E+07	10.5565E+080.5565E+07	0.5565E+08	0.217	1	0	1	0	0	1	0	0		0.05
A1	89	10.6728E+080.6728E+07	10.6728E+080.6728E+07	0.6728E+08	0.217	1	0	1	0	0	1	0	0		0.05
A1	90	10.8136E+080.8136E+07	10.8136E+080.8136E+07	0.8136E+08	0.217	1	0	1	0	0	1	0	0		0.05
A1	91	10.9837E+080.9837E+07	10.9837E+080.9837E+07	0.9837E+08	0.217	1	0	1	0	0	1	0	0		0.05
A1	92	10.1189E+090.1189E+08	10.1189E+090.1189E+08	0.1189E+09	0.217	1	0	1	0	0	1	0	0		0.05
A1	93	10.1438E+090.1438E+08	10.1438E+090.1438E+08	0.1438E+09	0.217	1	0	1	0	0	1	0	0		0.05
A1	94	10.1739E+090.1739E+08	10.1739E+090.1739E+08	0.1739E+09	0.217	1	0	1	0	0	1	0	0		0.05
A1	95	10.2103E+090.2103E+08	10.2103E+090.2103E+08	0.2103E+09	0.217	1	0	1	0	0	1	0	0		0.05
A1	96	10.2542E+090.2542E+08	10.2542E+090.2542E+08	0.2542E+09	0.217	1	0	1	0	0	1	0	0		0.05
A1	97	10.3074E+090.3074E+08	10.3074E+090.3074E+08	0.3074E+09	0.217	1	0	1	0	0	1	0	0		0.05
A1	98	10.3717E+090.3717E+08	10.3717E+090.3717E+08	0.3717E+09	0.217	1	0	1	0	0	1	0	0		0.05
A1	99	10.4494E+090.4494E+08	10.4494E+090.4494E+08	0.4494E+09	0.217	1	0	1	0	0	1	0	0		0.05
A11	0	10.5434E+090.5434E+08	10.5434E+090.5434E+08	0.5434E+09	0.217	1	0	1	0	0	1	0	0		0.05
A2	1	10.1767E+000.0000E+00	10.1767E+000.0000E+00	0.1767E+00	0.217	1	0.025824	0.974176	0.97418	721.94	0	1	26.2708		0.05
A2	2	10.6023E+000.0000E+00	10.6023E+000.0000E+00	0.6023E+00	0.217	1	0.017469	0.982531	0.98253	720.57	0	1	90.9161		0.05
A2	3	10.1156E+010.0000E+00	10.1156E+010.0000E+00	0.1156E+01	0.217	1	0.01625	0.98375	0.98375	719.85	0	1	174.755		0.05
A2	4	10.1867E+010.0000E+00	10.1867E+010.0000E+00	0.1867E+01	0.217	1	0.01578	0.98422	0.98422	719.35	0	1	282.312		0.05
A2	5	10.2774E+010.0000E+00	10.2774E+010.0000E+00	0.2774E+01	0.217	1	0.01538	0.98462	0.98462	718.96	0	1	419.574		0.05
A2	6	10.3922E+010.0000E+00	10.3922E+010.0000E+00	0.3922E+01	0.217	1	0.015194	0.984806	0.98481	718.63	0	1	593.165		0.05
A2	7	10.5367E+010.0000E+00	10.5367E+010.0000E+00	0.5367E+01	0.217	1	0.015149	0.984851	0.98485	718.35	0	1	811.462		0.05
A2	8	10.7177E+010.0000E+00	10.7177E+010.0000E+00	0.7177E+01	0.217	1	0.014834	0.985166	0.98517	718.09	0	1	1085.43		0.05
A2	9	10.9433E+010.0000E+00	10.9433E+010.0000E+00	0.9433E+01	0.217	1	0.014747	0.985253	0.98525	717.86	0	1	1426.41		0.05
A2	10	10.1224E+020.0000E+00	10.1224E+020.0000E+00	0.1224E+02	0.217	1	0.014899	0.985101	0.9851	717.64	0	1	1849.73		0.05
A2	11	10.1571E+020.0000E+00	10.1571E+020.0000E+00	0.1571E+02	0.217	1	0.014773	0.985227	0.98523	717.44	0	1	2374.08		0.05
A2	12	10.2000E+020.0000E+00	10.2000E+020.0000E+00	0.2000E+02	0.217	1	0.01474	0.98526	0.98526	717.25	0	1	3021.77		0.05
A2	13	10.2528E+020.0000E+00	10.2528E+020.0000E+00	0.2528E+02	0.217	1	0.014586	0.985414	0.98541	717.07	0	1	3819.74		0.05
A2	14	10.3178E+020.0000E+00	10.3178E+020.0000E+00	0.3178E+02	0.217	1	0.014544	0.985456	0.98546	716.9	0	1	4801.19		0.05
A2	15	10.3976E+020.0000E+00	10.3976E+020.0000E+00	0.3976E+02	0.217	1	0.014585	0.985415	0.98541	716.73	0	1	6004.79		0.05
A2	16	10.4955E+020.0000E+00	10.4955E+020.0000E+00	0.4955E+02	0.217	1	0.014646	0.985354	0.98535	716.56	0	1	7480.64		0.05
A2	17	10.6152E+020.0000E+00	10.6152E+020.0000E+00	0.6152E+02	0.217	1	0.014482	0.985518	0.98552	716.4	0	1	9288.84		0.05
A2	18	10.7616E+020.0000E+00	10.7616E+020.0000E+00	0.7616E+02	0.217	1	0.014549	0.985451	0.98545	716.24	0	1	11495.2		0.05
A2	19	10.9404E+020.0000E+00	10.9404E+020.0000E+00	0.9404E+02	0.217	1	0.014569	0.985431	0.98543	716.08	0	1	14190.1		0.05
A2	20	10.1159E+030.0000E+00	10.1159E+030.0000E+00	0.1159E+03	0.217	1	0.014563	0.985437	0.98544	715.93	0	1	17485.3		0.05
A2	21	10.1424E+030.0000E+00	10.1424E+030.0000E+00	0.1424E+03	0.217	1	0.01445	0.98555	0.98555	715.78	0	1	21483.6		0.05
A2	22	10.1748E+030.0000E+00	10.1748E+030.0000E+00	0.1748E+03	0.217	1	0.014527	0.985473	0.98547	715.63	0	1	26362		0.05
A2	23	10.2142E+030.0000E+00	10.2142E+030.0000E+00	0.2142E+03	0.217	1	0.014559	0.985441	0.98544	715.49	0	1	32295.6		0.05
A2	24	10.2622E+030.0000E+00	10.2622E+030.0000E+00	0.2622E+03	0.217	1	0.014517	0.985483	0.98548	715.34	0	1	39527.7		0.05
A2	25	10.3204E+030.0000E+00	10.3204E+030.0000E+00	0.3204E+03	0.217	1	0.014425	0.985575	0.98558	715.2	0	1	48301.6		0.05
A2	26	10.3912E+030.0000E+00	10.3912E+030.0000E+00	0.3912E+03	0.217	1	0.014209	0.985791	0.98579	715.06	0	1	58988.9		0.05
A2	27	10.4772E+030.0000E+00	10.4772E+030.0000E+00	0.4772E+03	0.217	1	0.014612	0.985388	0.98539	714.92	0	1	71884.1		0.05
A2	28	10.5816E+030.0000E+00	10.5816E+030.0000E+00	0.5816E+03	0.217	1	0.014424	0.985576	0.98558	714.78	0	1	87627.1		0.05
A2	29	10.7082E+030.0000E+00	10.7082E+030.0000E+00	0.7082E+03	0.217	1	0.014464	0.985536	0.98554	714.64	0	1	106672		0.05
A2	30	10.8619E+030.0000E+00	10.8619E+030.0000E+00	0.8619E+03	0.217	1	0.014564	0.985436	0.98544	714.5	0	1	129771		0.05
A2	31	10.1048E+040.0000E+00	10.1048E+040.0000E+00	0.1048E+04	0.217	1	0.014482	0.985518	0.98552	714.37	0	1	157788		0.05
A2	32	10.1274E+040.0000E+00	10.1274E+040.0000E+00	0.1274E+04	0.217	1	0.0144	0.9856	0.9856	714.23	0	1	191809		0.05
A2	33	10.1548E+040.0000E+00	10.1548E+040.0000E+00	0.1548E+04	0.217	1	0.014433	0.985567	0.98557	714.1	0	1	233004		0.05
A2	34	10.1880E+040.0000E+00	10.1880E+040.0000E+00	0.1880E+04	0.217	1	0.014531	0.985469	0.98547	713.96	0	1	282864		0.05
A2	35	10.2282E+040.0000E+00	10.2282E+040.0000E+00	0.2282E+04	0.217	1	0.014418	0.985582	0.98558	713.83	0	1	343364		0.05
A2	36	10.2768E+040.0000E+00	10.2768E+040.0000E+00	0.2768E+04	0.217	1	0.014242	0.985758	0.98576	713.69	0	1	416559		0.05
A2	37	10.3358E+040.0000E+00	10.3358E+040.0000E+00	0.3358E+04	0.217	1	0.014548	0.985452	0.98545	713.56	0	1	504941		0.05
A2	38	10.4072E+040.0000E+00	10.4072E+040.0000E+00	0.4072E+04	0.217	1	0.014438	0.985562	0.98556	713.43	0	1	612330		0.05
A2	39	10.4937E+040.0000E+00	10.4937E+040.0000E+00	0.4937E+04	0.217	1	0.014333	0.985667	0.98567	713.29	0	1	742422		0.05
A2	40	10.5983E+040.0000E+00	10.5983E+040.0000E+00	0.5983E+04	0.217	1	0.014469	0.985531	0.98553	713.16	0	1	899303		0.05
A2	41	10.7250E+040.0000E+00	10.7250E+040.0000E+00	0.7250E+04	0.217	1	0.014287	0.985713	0.98571	713.02	0	1	1.08993e+06		0.05
A2	42	10.8784E+040.0000E+00	10.8784E+040.0000E+00	0.8784E+04	0.217	1	0.01439	0.98561	0.98561	712.89	1.3885e-10	1	1.32003e+06		0.05
A2	43	10.1064E+050.0000E+00	10.1064E+050.0000E+00	0.1064E+05	0.217	1	0	1	0.80357	712.75	0.0043369	0.995663	1.31666e+06		0.05
A2	44	10.1289E+050.0000E+00	10.1289E+050.0000E+00	0.1289E+05	0.217	1	0	1	0.51527	712.62	0.0045232	0.995477	1.02244e+06		0.05
A2	45	10.1560E+050.0000E+00	10.1560E+050.0000E+00	0.1560E+05	0.217	1	0	1	0.48239	712.33	0.0045234	0.995477	1.15796e+06		0.05
A2	46	10.1889E+050.0000E+00	10.1889E+050.0000E+00	0.1889E+05	0.217	1	0	1	0.47035	711.98	0.0045221	0.995478	1.36651e+06		0.05
A2	47	10.2287E+050.0000E+00	10.2287E+050.0000E+00	0.2287E+05	0.217	1	0	1	0.46252	711.6	0.0045207	0.995479	1.62602e+06		0.05
A2	48	10.2768E+050.0000E+00	10.2768E+050.0000E+00	0.2768E+05	0.217	1	0	1	0.45644	711.21	0.0045192	0.995481	1.94107e+06		0.05
A2	49	10.3350E+050.0000E+00	10.3350E+050.0000E+00	0.3350E+05	0.217	1	0	1	0.45134	710.79	0.0045176	0.995482	2.32158e+06		0.05
A2	50	10.4055E+050.0000E+00	10.4055E+050.0000E+00	0.4055E+05	0.217	1	0	1	0.44691	710.33	0.0045159	0.995484	2.78077e+06		0.05
A2	51	10.4907E+050.0000E+00	10.4907E+050.0000E+00	0.4907E+05	0.217	1	0	1	0.44301	709.86	0.0045141	0.995486	3.33347e+06		0.05
A2	52	10.5937E+050.0000E+00	10.5937E+050.0000E+00	0.5937E+05	0.217	1	0	1	0.43959	709.36	0.0045123	0.995488	3.99924e+06		0.05
A2	53	10.7183E+050.0000E+00	10.7183E+050.0000E+00	0.7183E+05	0.217	1	0	1	0.43662	708.84	0.0045103	0.99549	4.80235e+06		0.05
A2	54	10.8691E+050.0000E+00	10.8691E+050.0000E+00	0.8691E+05	0.217	1	0	1	0.43407	708.3	0.0045083	0.995492	5.77224e+06		0.05
A2	55	10.1051E+060.0000E+00	10.1051E+060.0000E+00	0.1051E+06	0.217	1	0	1	0.43192	707.74	0.0045062	0.995494	6.9403e+06		0.05
A2	56	10.1272E+060.0000E+00	10.1272E+060.0000E+00	0.1272E+06	0.217	1	0	1	0.43015	707.15	0.004504	0.995496	8.3583e+06		0.05
A2	57	10.1539E+060.0000E+00	10.1539E+060.0000E+00	0.1539E+06	0.217	1	0	1	0.42872	706.53	0.0045016	0.995498	1.00703e+07		0.05
A2	58	10.1861E+060.0000E+00	10.1861E+060.0000E+00	0.1861E+06	0.217	1	0	1	0.42759	705.9	0.0044992	0.995501	1.21344e+07		0.05
A2	59	10.2251E+060.0000E+00	10.2251E+060.0000E+00	0.2251E+06	0.217	1	0	1	0.4267	705.23	0.0044967	0.995503	1.46329e+07		0.05
A2	60	10.2723E+060.0000E+00	10.2723E+060.0000E+00	0.2723E+06	0.217	1	0	1	0.42601	704.53	0.0044941	0.995506	1.76551e+07		0.05
A2	61	10.3293E+060.0000E+00	10.3293E+060.0000E+00	0.3293E+06	0.217	1	0	1	0.42543	703.8	0.0044914	0.995509	2.12997e+07		0.05
A2	62	10.3983E+060.0000E+00	10.3983E+060.0000E+00	0.3983E+06	0.217	1	0	1	0.4249	703.05	0.0044885	0.995511	2.57033e+07		0.05
A2	63	10.4817E+060.0000E+00	10.4817E+060.0000E+00	0.4817E+06	0.217	1	0	1	0.42434	702.28	0.0044857	0.995514	3.10105e+07		0.05
A2	64	10.5826E+060.0000E+00	10.5826E+060.0000E+00	0.5826E+06	0.217	1	0	1	0.42366	701.5	0.0044827	0.995517	3.74045e+07		0.05
A2	65	10.7046E+060.0000E+00	10.7046E+060.0000E+00	0.7046E+06	0.217	1	0	1	0.42275	700.71	0.0044797	0.99552	4.50894e+07		0.05
A2	66	10.8521E+060.0000E+00	10.8521E+060.0000E+00	0.8521E+06	0.217	1	0	1	0.42142	699.91	0.0044767	0.995523	5.42949e+07		0.05
A2	67	10.1030E+070.0000E+00	10.1030E+070.0000E+00	0.1030E+07	0.217	1	0	1	0.41942	699.12	0.0044736	0.995526	6.52455e+07		0.05
A2	68	10.1246E+070.0000E+00	10.1246E+070.0000E+00	0.1246E+07	0.217	1	0	1	0.41659	698.29	0.0044705	0.995529	7.83027e+07		0.05
A2	69	10.1507E+070.0000E+00	10.1507E+070.0000E+00	0.1507E+07	0.217	1	0	1	0.41294	697.43	0.0044673	0.995533	9.37597e+07		0.05
A2	70	10.1822E+070.0000E+00	10.1822E+070.0000E+00	0.1822E+07	0.217	1	0	1	0.40857	696.54	0.004464	0.995536	1.12015e+08		0.05
A2	71	10.2204E+070.0000E+00	10.2204E+070.0000E+00	0.2204E+07	0.217	1	0	1	0.40275	695.6	0.0044604	0.99554	1.33391e+08		0.05
A2	72	10.2665E+070.0000E+00	10.2665E+070.0000E+00	0.2665E+07	0.217	1	0	1	0.39478	694.6	0.0044566	0.995543	1.57873e+08		0.05
A2	73	10.3222E+070.0000E+00	10.3222E+070.0000E+00	0.3222E+07	0.217	1	0	1	0.38338	693.51	0.0044524	0.995548	1.85067e+08		0.05
A2	74	10.3896E+070.0000E+00	10.3896E+070.0000E+00	0.3896E+07	0.217	1	0	1	0.3659	692.28	0.0044477	0.995552	2.132e+08		0.05
A2	75	10.4711E+070.0000E+00	10.4711E+070.0000E+00	0.4711E+07	0.217	1	0	1	0.33563	690.83	0.0044423	0.995558	2.35978e+08		0.05
A2	76	10.5697E+070.0000E+00	10.5697E+070.0000E+00	0.5697E+07	0.217	1	0	1	0.26444	689.12	0.0044357	0.995564	2.24283e+08		0.05
A2	77	10.6889E+070.0000E+00	10.6889E+070.0000E+00	0.6889E+07	0.217	1	0	1	0.0044892	687.09	0.0044279	0.995572	4.59062e+06		0.05
A2	78	10.8330E+070.0000E+00	10.8330E+070.0000E+00	0.8330E+07	0.217	1	0	1	0	0	1	0	0		0.05
A2	79	10.1007E+080.0000E+00	10.1007E+080.0000E+00	0.1007E+08	0.217	1	0	1	0	0	1	0	0		0.05
A2	80	10.1218E+080.0000E+00	10.1218E+080.0000E+00	0.1218E+08	0.217	1	0	1	0	0	1	0	0		0.05
A2	81	10.1473E+080.0000E+00	10.1473E+080.0000E+00	0.1473E+08	0.217	1	0	1	0	0	1	0	0		0.05
A2	82	10.1781E+080.0000E+00	10.1781E+080.0000E+00	0.1781E+08	0.217	1	0	1	0	0	1	0	0		0.05
A2	83	10.2153E+080.0000E+00	10.2153E+080.0000E+00	0.2153E+08	0.217	1	0	1	0	0	1	0	0		0.05
A2	84	10.2603E+080.0000E+00	10.2603E+080.0000E+00	0.2603E+08	0.217	1	0	1	0	0	1	0	0		0.05
A2	85	10.3148E+080.0000E+00	10.3148E+080.0000E+00	0.3148E+08	0.217	1	0	1	0	0	1	0	0		0.05
A2	86	10.3806E+080.0000E+00	10.3806E+080.0000E+00	0.3806E+08	0.217	1	0	1	0	0	1	0	0		0.05
A2	87	10.4602E+080.0000E+00	10.4602E+080.0000E+00	0.4602E+08	0.217	1	0	1	0	0	1	0	0		0.05
A2	88	10.5565E+080.0000E+00	10.5565E+080.0000E+00	0.5565E+08	0.217	1	0	1	0	0	1	0	0		0.05
A2	89	10.6728E+080.0000E+00	10.6728E+080.0000E+00	0.6728E+08	0.217	1	0	1	0	0	1	0	0		0.05
A2	90	10.8136E+080.0000E+00	10.8136E+080.0000E+00	0.8136E+08	0.217	1	0	1	0	0	1	0	0		0.05
A2	91	10.9837E+080.0000E+00	10.9837E+080.0000E+00	0.9837E+08	0.217	1	0	1	0	0	1	0	0		0.05
A2	92	10.1189E+090.0000E+00	10.1189E+090.0000E+00	0.1189E+09	0.217	1	0	1	0	0	1	0	0		0.05
A2	93	10.1438E+090.0000E+00	10.1438E+090.0000E+00	0.1438E+09	0.217	1	0	1	0	0	1	0	0		0.05
A2	94	10.1739E+090.0000E+00	10.1739E+090.0000E+00	0.1739E+09	0.217	1	0	1	0	0	1	0	0		0.05
A2	95	10.2103E+090.0000E+00	10.2103E+090.0000E+00	0.2103E+09	0.217	1	0	1	0	0	1	0	0		0.05
A2	96	10.2542E+090.0000E+00	10.2542E+090.0000E+00	0.2542E+09	0.217	1	0	1	0	0	1	0	0		0.05
A2	97	10.3074E+090.0000E+00	10.3074E+090.0000E+00	0.3074E+09	0.217	1	0	1	0	0	1	0	0		0.05
A2	98	10.3717E+090.0000E+00	10.3717E+090.0000E+00	0.3717E+09	0.217	1	0	1	0	0	1	0	0		0.05
A2	99	10.4494E+090.0000E+00	10.4494E+090.0000E+00	0.4494E+09	0.217	1	0	1	0	0	1	0	0		0.05
A21	0	10.5434E+090.0000E+00	10.5434E+090.0000E+00	0.5434E+09	0.217	1	0	1	0	0	1	0	0		0.05
A3	1	10.1767E+000.0000E+00	10.1767E+000.0000E+00	0.1767E+00	0.217	1	0.025884	0.974116	0.97412	719.95	0	1	26.1952		0.05
A3	2	10.6023E+000.0000E+00	10.6023E+000.0000E+00	0.6023E+00	0.217	1	0.017497	0.982503	0.9825	718.6	0	1	90.6622		0.05
A3	3	10.1156E+010.0000E+00	10.1156E+010.0000E+00	0.1156E+01	0.217	1	0.016198	0.983802	0.9838	717.87	0	1	174.292		0.05
A3	4	10.1867E+010.0000E+00	10.1867E+010.0000E+00	0.1867E+01	0.217	1	0.015828	0.984172	0.98417	717.37	0	1	281.506		0.05
A3	5	10.2774E+010.0000E+00	10.2774E+010.0000E+00	0.2774E+01	0.217	1	0.015341	0.984659	0.98466	716.97	0	1	418.446		0.05
A3	6	10.3922E+010.0000E+00	10.3922E+010.0000E+00	0.3922E+01	0.217	1	0.015221	0.984779	0.98478	716.64	0	1	591.489		0.05
A3	7	10.5367E+010.0000E+00	10.5367E+010.0000E+00	0.5367E+01	0.217	1	0.015185	0.984815	0.98481	716.36	0	1	809.151		0.05
A3	8	10.7177E+010.0000E+00	10.7177E+010.0000E+00	0.7177E+01	0.217	1	0.014857	0.985143	0.98514	716.1	0	1	1082.36		0.05
A3	9	10.9433E+010.0000E+00	10.9433E+010.0000E+00	0.9433E+01	0.217	1	0.014783	0.985217	0.98522	715.86	0	1	1422.34		0.05
A3	10	10.1224E+020.0000E+00	10.1224E+020.0000E+00	0.1224E+02	0.217	1	0.014852	0.985148	0.98515	715.65	0	1	1844.78		0.05
A3	11	10.1571E+020.0000E+00	10.1571E+020.0000E+00	0.1571E+02	0.217	1	0.014779	0.985221	0.98522	715.44	0	1	2367.42		0.05
A3	12	10.2000E+020.0000E+00	10.2000E+020.0000E+00	0.2000E+02	0.217	1	0.014769	0.985231	0.98523	715.25	0	1	3013.17		0.05
A3	13	10.2528E+020.0000E+00	10.2528E+020.0000E+00	0.2528E+02	0.217	1	0.014568	0.985432	0.98543	715.07	0	1	3809.24		0.05
A3	14	10.3178E+020.0000E+00	10.3178E+020.0000E+00	0.3178E+02	0.217	1	0.014422	0.985578	0.98558	714.89	0	1	4788.9		0.05
A3	15	10.3976E+020.0000E+00	10.3976E+020.0000E+00	0.3976E+02	0.217	1	0.014682	0.985318	0.98532	714.72	0	1	5986.81		0.05
A3	16	10.4955E+020.0000E+00	10.4955E+020.0000E+00	0.4955E+02	0.217	1	0.014659	0.985341	0.98534	714.56	0	1	7459.59		0.05
A3	17	10.6152E+020.0000E+00	10.6152E+020.0000E+00	0.6152E+02	0.217	1	0.014616	0.985384	0.98538	714.4	0	1	9260.34		0.05
A3	18	10.7616E+020.0000E+00	10.7616E+020.0000E+00	0.7616E+02	0.217	1	0.014503	0.985497	0.9855	714.24	0	1	11464.2		0.05
A3	19	10.9404E+020.0000E+00	10.9404E+020.0000E+00	0.9404E+02	0.217	1	0.014531	0.985469	0.98547	714.09	0	1	14151.8		0.05
A3	20	10.1159E+030.0000E+00	10.1159E+030.0000E+00	0.1159E+03	0.217	1	0.01458	0.98542	0.98542	713.94	0	1	17436		0.05
A3	21	10.1424E+030.0000E+00	10.1424E+030.0000E+00	0.1424E+03	0.217	1	0.014501	0.985499	0.9855	713.79	0	1	21421.7		0.05
A3	22	10.1748E+030.0000E+00	10.1748E+030.0000E+00	0.1748E+03	0.217	1	0.014478	0.985522	0.98552	713.65	0	1	26291.7		0.05
A3	23	10.2142E+030.0000E+00	10.2142E+030.0000E+00	0.2142E+03	0.217	1	0.01454	0.98546	0.98546	713.5	0	1	32207.1		0.05
A3	24	10.2622E+030.0000E+00	10.2622E+030.0000E+00	0.2622E+03	0.217	1	0.014562	0.985438	0.98544	713.36	0	1	39414.9		0.05
A3	25	10.3204E+030.0000E+00	10.3204E+030.0000E+00	0.3204E+03	0.217	1	0.014392	0.985608	0.98561	713.21	0	1	48170.3		0.05
A3	26	10.3912E+030.0000E+00	10.3912E+030.0000E+00	0.3912E+03	0.217	1	0.014415	0.985585	0.98558	713.07	0	1	58799.9		0.05
A3	27	10.4772E+030.0000E+00	10.4772E+030.0000E+00	0.4772E+03	0.217	1	0.014564	0.985436	0.98544	712.93	0	1	71691.2		0.05
A3	28	10.5816E+030.0000E+00	10.5816E+030.0000E+00	0.5816E+03	0.217	1	0.014371	0.985629	0.98563	712.79	0	1	87392.3		0.05
A3	29	10.7082E+030.0000E+00	10.7082E+030.0000E+00	0.7082E+03	0.217	1	0.014498	0.985502	0.9855	712.65	0	1	106367		0.05
A3	30	10.8619E+030.0000E+00	10.8619E+030.0000E+00	0.8619E+03	0.217	1	0.014533	0.985467	0.98547	712.51	0	1	129418		0.05
A3	31	10.1048E+040.0000E+00	10.1048E+040.0000E+00	0.1048E+04	0.217	1	0.014489	0.985511	0.98551	712.38	0	1	157346		0.05
A3	32	10.1274E+040.0000E+00	10.1274E+040.0000E+00	0.1274E+04	0.217	1	0.014351	0.985649	0.98565	712.24	0	1	191294		0.05
A3	33	10.1548E+040.0000E+00	10.1548E+040.0000E+00	0.1548E+04	0.217	1	0.014489	0.985511	0.98551	712.1	0	1	232324		0.05
A3	34	10.1880E+040.0000E+00	10.1880E+040.0000E+00	0.1880E+04	0.217	1	0.014522	0.985478	0.98548	711.97	0	1	282081		0.05
A3	35	10.2282E+040.0000E+00	10.2282E+040.0000E+00	0.2282E+04	0.217	1	0.014493	0.985507	0.98551	711.83	0	1	342352		0.05
A3	36	10.2768E+040.0000E+00	10.2768E+040.0000E+00	0.2768E+04	0.217	1	0.014252	0.985748	0.98575	711.7	0	1	415389		0.05
A3	37	10.3358E+040.0000E+00	10.3358E+040.0000E+00	0.3358E+04	0.217	1	0.014595	0.985405	0.9854	711.56	0	1	503477		0.05
A3	38	10.4072E+040.0000E+00	10.4072E+040.0000E+00	0.4072E+04	0.217	1	0.014473	0.985527	0.98553	711.43	0	1	610574		0.05
A3	39	10.4937E+040.0000E+00	10.4937E+040.0000E+00	0.4937E+04	0.217	1	0.014326	0.985674	0.98567	711.3	0	1	740356		0.05
A3	40	10.5983E+040.0000E+00	10.5983E+040.0000E+00	0.5983E+04	0.217	1	0.014577	0.985423	0.98542	711.16	0	1	896582		0.05
A3	41	10.7250E+040.0000E+00	10.7250E+040.0000E+00	0.7250E+04	0.217	1	0.014343	0.985657	0.98566	711.03	0	1	1.08677e+06		0.05
A3	42	10.8784E+040.0000E+00	10.8784E+040.0000E+00	0.8784E+04	0.217	1	0.014492	0.985508	0.98551	710.9	1.9452e-10	1	1.31608e+06		0.05
A3	43	10.1064E+050.0000E+00	10.1064E+050.0000E+00	0.1064E+05	0.217	1	0	1	0.79866	710.76	0.0043992	0.995601	1.30488e+06		0.05
A3	44	10.1289E+050.0000E+00	10.1289E+050.0000E+00	0.1289E+05	0.217	1	0	1	0.51239	710.63	0.0045799	0.99542	1.01383e+06		0.05
A3	45	10.1560E+050.0000E+00	10.1560E+050.0000E+00	0.1560E+05	0.217	1	0	1	0.47788	710.34	0.0045801	0.99542	1.14387e+06		0.05
A3	46	10.1889E+050.0000E+00	10.1889E+050.0000E+00	0.1889E+05	0.217	1	0	1	0.46419	709.99	0.0045788	0.995421	1.34477e+06		0.05
A3	47	10.2287E+050.0000E+00	10.2287E+050.0000E+00	0.2287E+05	0.217	1	0	1	0.45471	709.61	0.0045773	0.995423	1.594e+06		0.05
A3	48	10.2768E+050.0000E+00	10.2768E+050.0000E+00	0.2768E+05	0.217	1	0	1	0.44699	709.21	0.0045758	0.995424	1.89543e+06		0.05
A3	49	10.3350E+050.0000E+00	10.3350E+050.0000E+00	0.3350E+05	0.217	1	0	1	0.44027	708.79	0.0045742	0.995426	2.25814e+06		0.05
A3	50	10.4055E+050.0000E+00	10.4055E+050.0000E+00	0.4055E+05	0.217	1	0	1	0.43424	708.35	0.0045725	0.995428	2.69425e+06		0.05
A3	51	10.4907E+050.0000E+00	10.4907E+050.0000E+00	0.4907E+05	0.217	1	0	1	0.42878	707.88	0.0045707	0.995429	3.21722e+06		0.05
A3	52	10.5937E+050.0000E+00	10.5937E+050.0000E+00	0.5937E+05	0.217	1	0	1	0.42386	707.38	0.0045688	0.995431	3.84515e+06		0.05
A3	53	10.7183E+050.0000E+00	10.7183E+050.0000E+00	0.7183E+05	0.217	1	0	1	0.41945	706.85	0.0045668	0.995433	4.60029e+06		0.05
A3	54	10.8691E+050.0000E+00	10.8691E+050.0000E+00	0.8691E+05	0.217	1	0	1	0.41557	706.3	0.0045648	0.995435	5.51031e+06		0.05
A3	55	10.1051E+060.0000E+00	10.1051E+060.0000E+00	0.1051E+06	0.217	1	0	1	0.41222	705.73	0.0045626	0.995437	6.60456e+06		0.05
A3	56	10.1272E+060.0000E+00	10.1272E+060.0000E+00	0.1272E+06	0.217	1	0	1	0.40939	705.13	0.0045603	0.99544	7.93174e+06		0.05
A3	57	10.1539E+060.0000E+00	10.1539E+060.0000E+00	0.1539E+06	0.217	1	0	1	0.40707	704.5	0.0045579	0.995442	9.53377e+06		0.05
A3	58	10.1861E+060.0000E+00	10.1861E+060.0000E+00	0.1861E+06	0.217	1	0	1	0.40522	703.85	0.0045555	0.995444	1.14655e+07		0.05
A3	59	10.2251E+060.0000E+00	10.2251E+060.0000E+00	0.2251E+06	0.217	1	0	1	0.40379	703.18	0.0045529	0.995447	1.38062e+07		0.05
A3	60	10.2723E+060.0000E+00	10.2723E+060.0000E+00	0.2723E+06	0.217	1	0	1	0.4027	702.48	0.0045503	0.99545	1.66396e+07		0.05
A3	61	10.3293E+060.0000E+00	10.3293E+060.0000E+00	0.3293E+06	0.217	1	0	1	0.40188	701.76	0.0045475	0.995452	2.00612e+07		0.05
A3	62	10.3983E+060.0000E+00	10.3983E+060.0000E+00	0.3983E+06	0.217	1	0	1	0.40121	701	0.0045446	0.995455	2.41981e+07		0.05
A3	63	10.4817E+060.0000E+00	10.4817E+060.0000E+00	0.4817E+06	0.217	1	0	1	0.40061	700.22	0.0045417	0.995458	2.91888e+07		0.05
A3	64	10.5826E+060.0000E+00	10.5826E+060.0000E+00	0.5826E+06	0.217	1	0	1	0.39995	699.43	0.0045387	0.995461	3.5205e+07		0.05
A3	65	10.7046E+060.0000E+00	10.7046E+060.0000E+00	0.7046E+06	0.217	1	0	1	0.39912	698.63	0.0045356	0.995464	4.24403e+07		0.05
A3	66	10.8521E+060.0000E+00	10.8521E+060.0000E+00	0.8521E+06	0.217	1	0	1	0.39787	697.82	0.0045325	0.995467	5.11048e+07		0.05
A3	67	10.1030E+070.0000E+00	10.1030E+070.0000E+00	0.1030E+07	0.217	1	0	1	0.39584	697.01	0.0045294	0.995471	6.13881e+07		0.05
A3	68	10.1246E+070.0000E+00	10.1246E+070.0000E+00	0.1246E+07	0.217	1	0	1	0.39277	696.2	0.0045263	0.995474	7.36004e+07		0.05
A3	69	10.1507E+070.0000E+00	10.1507E+070.0000E+00	0.1507E+07	0.217	1	0	1	0.38874	695.35	0.0045231	0.995477	8.79968e+07		0.05
A3	70	10.1822E+070.0000E+00	10.1822E+070.0000E+00	0.1822E+07	0.217	1	0	1	0.38397	694.45	0.0045197	0.99548	1.04949e+08		0.05
A3	71	10.2204E+070.0000E+00	10.2204E+070.0000E+00	0.2204E+07	0.217	1	0	1	0.37761	693.5	0.0045161	0.995484	1.2468e+08		0.05
A3	72	10.2665E+070.0000E+00	10.2665E+070.0000E+00	0.2665E+07	0.217	1	0	1	0.3688	692.49	0.0045122	0.995488	1.47027e+08		0.05
A3	73	10.3222E+070.0000E+00	10.3222E+070.0000E+00	0.3222E+07	0.217	1	0	1	0.3557	691.38	0.004508	0.995492	1.71168e+08		0.05
A3	74	10.3896E+070.0000E+00	10.3896E+070.0000E+00	0.3896E+07	0.217	1	0	1	0.33391	690.15	0.0045032	0.995497	1.93951e+08		0.05
A3	75	10.4711E+070.0000E+00	10.4711E+070.0000E+00	0.4711E+07	0.217	1	0	1	0.28865	688.72	0.0044977	0.995502	2.02316e+08		0.05
A3	76	10.5697E+070.0000E+00	10.5697E+070.0000E+00	0.5697E+07	0.217	1	0	1	0.12355	686.97	0.004491	0.995509	1.04456e+08		0.05
A3	77	10.6889E+070.0000E+00	10.6889E+070.0000E+00	0.6889E+07	0.217	1	0	1	0	0	1	0	0		0.05
A3	78	10.8330E+070.0000E+00	10.8330E+070.0000E+00	0.8330E+07	0.217	1	0	1	0	0	1	0	0		0.05
A3	79	10.1007E+080.0000E+00	10.1007E+080.0000E+00	0.1007E+08	0.217	1	0	1	0	0	1	0	0		0.05
A3	80	10.1218E+080.0000E+00	10.1218E+080.0000E+00	0.1218E+08	0.217	1	0	1	0	0	1	0	0		0.05
A3	81	10.1473E+080.0000E+00	10.1473E+080.0000E+00	0.1473E+08	0.217	1	0	1	0	0	1	0	0		0.05
A3	82	10.1781E+080.0000E+00	10.1781E+080.0000E+00	0.1781E+08	0.217	1	0	1	0	0	1	0	0		0.05
A3	83	10.2153E+080.0000E+00	10.2153E+080.0000E+00	0.2153E+08	0.217	1	0	1	0	0	1	0	0		0.05
A3	84	10.2603E+080.0000E+00	10.2603E+080.0000E+00	0.2603E+08	0.217	1	0	1	0	0	1	0	0		0.05
A3	85	10.3148E+080.0000E+00	10.3148E+080.0000E+00	0.3148E+08	0.217	1	0	1	0	0	1	0	0		0.05
A3	86	10.3806E+080.0000E+00	10.3806E+080.0000E+00	0.3806E+08	0.217	1	0	1	0	0	1	0	0		0.05
A3	87	10.4602E+080.0000E+00	10.4602E+080.0000E+00	0.4602E+08	0.217	1	0	1	0	0	1	0	0		0.05
A3	88	10.5565E+080.0000E+00	10.5565E+080.0000E+00	0.5565E+08	0.217	1	0	1	0	0	1	0	0		0.05
A3	89	10.6728E+080.0000E+00	10.6728E+080.0000E+00	0.6728E+08	0.217	1	0	1	0	0	1	0	0		0.05
A3	90	10.8136E+080.0000E+00	10.8136E+080.0000E+00	0.8136E+08	0.217	1	0	1	0	0	1	0	0		0.05
A3	91	10.9837E+080.0000E+00	10.9837E+080.0000E+00	0.9837E+08	0.217	1	0	1	0	0	1	0	0		0.05
A3	92	10.1189E+090.0000E+00	10.1189E+090.0000E+00	0.1189E+09	0.217	1	0	1	0	0	1	0	0		0.05
A3	93	10.1438E+090.0000E+00	10.1438E+090.0000E+00	0.1438E+09	0.217	1	0	1	0	0	1	0	0		0.05
A3	94	10.1739E+090.0000E+00	10.1739E+090.0000E+00	0.1739E+09	0.217	1	0	1	0	0	1	0	0		0.05
A3	95	10.2103E+090.0000E+00	10.2103E+090.0000E+00	0.2103E+09	0.217	1	0	1	0	0	1	0	0		0.05
A3	96	10.2542E+090.0000E+00	10.2542E+090.0000E+00	0.2542E+09	0.217	1	0	1	0	0	1	0	0		0.05
A3	97	10.3074E+090.0000E+00	10.3074E+090.0000E+00	0.3074E+09	0.217	1	0	1	0	0	1	0	0		0.05
A3	98	10.3717E+090.0000E+00	10.3717E+090.0000E+00	0.3717E+09	0.217	1	0	1	0	0	1	0	0		0.05
A3	99	10.4494E+090.0000E+00	10.4494E+090.0000E+00	0.4494E+09	0.217	1	0	1	0	0	1	0	0		0.05
A31	0	10.5434E+090.0000E+00	10.5434E+090.0000E+00	0.5434E+09	0.217	1	0	1	0	0	1	0	0		0.05
A4	1	10.1767E+000.0000E+00	10.1767E+000.0000E+00	0.1767E+00	0.217	1	0.025952	0.974048	0.97405	717.96	0	1	26.1191		0.05
A4	2	10.6023E+000.0000E+00	10.6023E+000.0000E+00	0.6023E+00	0.217	1	0.017528	0.982472	0.98247	716.61	0	1	90.4055		0.05
A4	3	10.1156E+010.0000E+00	10.1156E+010.0000E+00	0.1156E+01	0.217	1	0.016232	0.983768	0.98377	715.9	0	1	173.803		0.05
A4	4	10.1867E+010.0000E+00	10.1867E+010.0000E+00	0.1867E+01	0.217	1	0.015805	0.984195	0.9842	715.39	0	1	280.745		0.05
A4	5	10.2774E+010.0000E+00	10.2774E+010.0000E+00	0.2774E+01	0.217	1	0.015344	0.984656	0.98466	714.99	0	1	417.289		0.05
A4	6	10.3922E+010.0000E+00	10.3922E+010.0000E+00	0.3922E+01	0.217	1	0.015219	0.984781	0.98478	714.66	0	1	589.856		0.05
A4	7	10.5367E+010.0000E+00	10.5367E+010.0000E+00	0.5367E+01	0.217	1	0.015046	0.984954	0.98495	714.37	0	1	807.132		0.05
A4	8	10.7177E+010.0000E+00	10.7177E+010.0000E+00	0.7177E+01	0.217	1	0.014973	0.985027	0.98503	714.11	0	1	1079.11		0.05
A4	9	10.9433E+010.0000E+00	10.9433E+010.0000E+00	0.9433E+01	0.217	1	0.014879	0.985121	0.98512	713.87	0	1	1418.1		0.05
A4	10	10.1224E+020.0000E+00	10.1224E+020.0000E+00	0.1224E+02	0.217	1	0.014755	0.985245	0.98524	713.65	0	1	1839.98		0.05
A4	11	10.1571E+020.0000E+00	10.1571E+020.0000E+00	0.1571E+02	0.217	1	0.014785	0.985215	0.98521	713.45	0	1	2360.8		0.05
A4	12	10.2000E+020.0000E+00	10.2000E+020.0000E+00	0.2000E+02	0.217	1	0.014771	0.985229	0.98523	713.25	0	1	3004.74		0.05
A4	13	10.2528E+020.0000E+00	10.2528E+020.0000E+00	0.2528E+02	0.217	1	0.014593	0.985407	0.98541	713.07	0	1	3798.41		0.05
A4	14	10.3178E+020.0000E+00	10.3178E+020.0000E+00	0.3178E+02	0.217	1	0.014559	0.985441	0.98544	712.89	0	1	4774.16		0.05
A4	15	10.3976E+020.0000E+00	10.3976E+020.0000E+00	0.3976E+02	0.217	1	0.01464	0.98536	0.98536	712.72	0	1	5970.56		0.05
A4	16	10.4955E+020.0000E+00	10.4955E+020.0000E+00	0.4955E+02	0.217	1	0.014612	0.985388	0.98539	712.55	0	1	7439.34		0.05
A4	17	10.6152E+020.0000E+00	10.6152E+020.0000E+00	0.6152E+02	0.217	1	0.014373	0.985627	0.98563	712.39	0	1	9238.9		0.05
A4	18	10.7616E+020.0000E+00	10.7616E+020.0000E+00	0.7616E+02	0.217	1	0.01468	0.98532	0.98532	712.23	0	1	11427.8		0.05
A4	19	10.9404E+020.0000E+00	10.9404E+020.0000E+00	0.9404E+02	0.217	1	0.014556	0.985444	0.98544	712.08	0	1	14111.2		0.05
A4	20	10.1159E+030.0000E+00	10.1159E+030.0000E+00	0.1159E+03	0.217	1	0.014569	0.985431	0.98543	711.93	0	1	17387.3		0.05
A4	21	10.1424E+030.0000E+00	10.1424E+030.0000E+00	0.1424E+03	0.217	1	0.014548	0.985452	0.98545	711.78	0	1	21359.2		0.05
A4	22	10.1748E+030.0000E+00	10.1748E+030.0000E+00	0.1748E+03	0.217	1	0.01446	0.98554	0.98554	711.64	0	1	26218.6		0.05
A4	23	10.2142E+030.0000E+00	10.2142E+030.0000E+00	0.2142E+03	0.217	1	0.014617	0.985383	0.98538	711.49	0	1	32111.2		0.05
A4	24	10.2622E+030.0000E+00	10.2622E+030.0000E+00	0.2622E+03	0.217	1	0.014541	0.985459	0.98546	711.35	0	1	39305.5		0.05
A4	25	10.3204E+030.0000E+00	10.3204E+030.0000E+00	0.3204E+03	0.217	1	0.014475	0.985525	0.98552	711.21	0	1	48026.7		0.05
A4	26	10.3912E+030.0000E+00	10.3912E+030.0000E+00	0.3912E+03	0.217	1	0.014084	0.985916	0.98592	711.07	0	1	58674.9		0.05
A4	27	10.4772E+030.0000E+00	10.4772E+030.0000E+00	0.4772E+03	0.217	1	0.014794	0.985206	0.98521	710.94	0	1	71457.7		0.05
A4	28	10.5816E+030.0000E+00	10.5816E+030.0000E+00	0.5816E+03	0.217	1	0.014395	0.985605	0.9856	710.8	0	1	87143.5		0.05
A4	29	10.7082E+030.0000E+00	10.7082E+030.0000E+00	0.7082E+03	0.217	1	0.014478	0.985522	0.98552	710.67	0	1	106076		0.05
A4	30	10.8619E+030.0000E+00	10.8619E+030.0000E+00	0.8619E+03	0.217	1	0.014496	0.985504	0.9855	710.53	0	1	129067		0.05
A4	31	10.1048E+040.0000E+00	10.1048E+040.0000E+00	0.1048E+04	0.217	1	0.014426	0.985574	0.98557	710.39	0	1	156926		0.05
A4	32	10.1274E+040.0000E+00	10.1274E+040.0000E+00	0.1274E+04	0.217	1	0.014413	0.985587	0.98559	710.25	0	1	190736		0.05
A4	33	10.1548E+040.0000E+00	10.1548E+040.0000E+00	0.1548E+04	0.217	1	0.014498	0.985502	0.9855	710.12	0	1	231674		0.05
A4	34	10.1880E+040.0000E+00	10.1880E+040.0000E+00	0.1880E+04	0.217	1	0.014581	0.985419	0.98542	709.98	0	1	281259		0.05
A4	35	10.2282E+040.0000E+00	10.2282E+040.0000E+00	0.2282E+04	0.217	1	0.01444	0.98556	0.98556	709.84	0	1	341430		0.05
A4	36	10.2768E+040.0000E+00	10.2768E+040.0000E+00	0.2768E+04	0.217	1	0.014328	0.985672	0.98567	709.71	0	1	414162		0.05
A4	37	10.3358E+040.0000E+00	10.3358E+040.0000E+00	0.3358E+04	0.217	1	0.014558	0.985442	0.98544	709.57	0	1	502108		0.05
A4	38	10.4072E+040.0000E+00	10.4072E+040.0000E+00	0.4072E+04	0.217	1	0.014479	0.985521	0.98552	709.44	0	1	608856		0.05
A4	39	10.4937E+040.0000E+00	10.4937E+040.0000E+00	0.4937E+04	0.217	1	0.014385	0.985615	0.98561	709.31	0	1	738195		0.05
A4	40	10.5983E+040.0000E+00	10.5983E+040.0000E+00	0.5983E+04	0.217	1	0.014585	0.985415	0.98542	709.17	0	1	894066		0.05
A4	41	10.7250E+040.0000E+00	10.7250E+040.0000E+00	0.7250E+04	0.217	1	0.014401	0.985599	0.9856	709.04	0	1	1.0836e+06		0.05
A4	42	10.8784E+040.0000E+00	10.8784E+040.0000E+00	0.8784E+04	0.217	1	0.014437	0.985563	0.98556	708.9	1.9459e-11	1	1.31252e+06		0.05
A4	43	10.1064E+050.0000E+00	10.1064E+050.0000E+00	0.1064E+05	0.217	1	0	1	0.81204	708.77	0.0044265	0.995574	1.32299e+06		0.05
A4	44	10.1289E+050.0000E+00	10.1289E+050.0000E+00	0.1289E+05	0.217	1	0	1	0.51435	708.64	0.0046369	0.995363	1.0148e+06		0.05
A4	45	10.1560E+050.0000E+00	10.1560E+050.0000E+00	0.1560E+05	0.217	1	0	1	0.47692	708.35	0.0046373	0.995363	1.13831e+06		0.05
A4	46	10.1889E+050.0000E+00	10.1889E+050.0000E+00	0.1889E+05	0.217	1	0	1	0.46229	708.01	0.004636	0.995364	1.33545e+06		0.05
A4	47	10.2287E+050.0000E+00	10.2287E+050.0000E+00	0.2287E+05	0.217	1	0	1	0.45194	707.63	0.0046345	0.995366	1.57978e+06		0.05
A4	48	10.2768E+050.0000E+00	10.2768E+050.0000E+00	0.2768E+05	0.217	1	0	1	0.44328	707.22	0.004633	0.995367	1.87431e+06		0.05
A4	49	10.3350E+050.0000E+00	10.3350E+050.0000E+00	0.3350E+05	0.217	1	0	1	0.43553	706.8	0.0046314	0.995369	2.22743e+06		0.05
A4	50	10.4055E+050.0000E+00	10.4055E+050.0000E+00	0.4055E+05	0.217	1	0	1	0.42838	706.35	0.0046296	0.99537	2.65024e+06		0.05
A4	51	10.4907E+050.0000E+00	10.4907E+050.0000E+00	0.4907E+05	0.217	1	0	1	0.42172	705.88	0.0046278	0.995372	3.15512e+06		0.05
A4	52	10.5937E+050.0000E+00	10.5937E+050.0000E+00	0.5937E+05	0.217	1	0	1	0.41552	705.39	0.0046259	0.995374	3.75867e+06		0.05
A4	53	10.7183E+050.0000E+00	10.7183E+050.0000E+00	0.7183E+05	0.217	1	0	1	0.40981	704.87	0.0046239	0.995376	4.48172e+06		0.05
A4	54	10.8691E+050.0000E+00	10.8691E+050.0000E+00	0.8691E+05	0.217	1	0	1	0.40462	704.31	0.0046218	0.995378	5.34969e+06		0.05
A4	55	10.1051E+060.0000E+00	10.1051E+060.0000E+00	0.1051E+06	0.217	1	0	1	0.39999	703.73	0.0046196	0.99538	6.39009e+06		0.05
A4	56	10.1272E+060.0000E+00	10.1272E+060.0000E+00	0.1272E+06	0.217	1	0	1	0.39594	703.11	0.0046173	0.995383	7.64873e+06		0.05
A4	57	10.1539E+060.0000E+00	10.1539E+060.0000E+00	0.1539E+06	0.217	1	0	1	0.39251	702.48	0.0046148	0.995385	9.16588e+06		0.05
A4	58	10.1861E+060.0000E+00	10.1861E+060.0000E+00	0.1861E+06	0.217	1	0	1	0.38969	701.81	0.0046123	0.995388	1.09935e+07		0.05
A4	59	10.2251E+060.0000E+00	10.2251E+060.0000E+00	0.2251E+06	0.217	1	0	1	0.38744	701.13	0.0046097	0.99539	1.32078e+07		0.05
A4	60	10.2723E+060.0000E+00	10.2723E+060.0000E+00	0.2723E+06	0.217	1	0	1	0.38572	700.42	0.004607	0.995393	1.58903e+07		0.05
A4	61	10.3293E+060.0000E+00	10.3293E+060.0000E+00	0.3293E+06	0.217	1	0	1	0.38443	699.7	0.0046042	0.995396	1.91327e+07		0.05
A4	62	10.3983E+060.0000E+00	10.3983E+060.0000E+00	0.3983E+06	0.217	1	0	1	0.38347	698.95	0.0046013	0.995399	2.30592e+07		0.05
A4	63	10.4817E+060.0000E+00	10.4817E+060.0000E+00	0.4817E+06	0.217	1	0	1	0.38269	698.16	0.0045983	0.995402	2.77995e+07		0.05
A4	64	10.5826E+060.0000E+00	10.5826E+060.0000E+00	0.5826E+06	0.217	1	0	1	0.38199	697.36	0.0045952	0.995405	3.35227e+07		0.05
A4	65	10.7046E+060.0000E+00	10.7046E+060.0000E+00	0.7046E+06	0.217	1	0	1	0.38121	696.55	0.0045921	0.995408	4.04129e+07		0.05
A4	66	10.8521E+060.0000E+00	10.8521E+060.0000E+00	0.8521E+06	0.217	1	0	1	0.38008	695.72	0.0045889	0.995411	4.86701e+07		0.05
A4	67	10.1030E+070.0000E+00	10.1030E+070.0000E+00	0.1030E+07	0.217	1	0	1	0.37808	694.9	0.0045858	0.995414	5.8453e+07		0.05
A4	68	10.1246E+070.0000E+00	10.1246E+070.0000E+00	0.1246E+07	0.217	1	0	1	0.37482	694.09	0.0045826	0.995417	7.00199e+07		0.05
A4	69	10.1507E+070.0000E+00	10.1507E+070.0000E+00	0.1507E+07	0.217	1	0	1	0.37046	693.25	0.0045794	0.995421	8.36009e+07		0.05
A4	70	10.1822E+070.0000E+00	10.1822E+070.0000E+00	0.1822E+07	0.217	1	0	1	0.36534	692.37	0.004576	0.995424	9.95524e+07		0.05
A4	71	10.2204E+070.0000E+00	10.2204E+070.0000E+00	0.2204E+07	0.217	1	0	1	0.35841	691.41	0.0045723	0.995428	1.17977e+08		0.05
A4	72	10.2665E+070.0000E+00	10.2665E+070.0000E+00	0.2665E+07	0.217	1	0	1	0.34845	690.38	0.0045684	0.995432	1.38483e+08		0.05
A4	73	10.3222E+070.0000E+00	10.3222E+070.0000E+00	0.3222E+07	0.217	1	0	1	0.33218	689.26	0.004564	0.995436	1.59351e+08		0.05
A4	74	10.3896E+070.0000E+00	10.3896E+070.0000E+00	0.3896E+07	0.217	1	0	1	0.29952	688.02	0.0045592	0.995441	1.73429e+08		0.05
A4	75	10.4711E+070.0000E+00	10.4711E+070.0000E+00	0.4711E+07	0.217	1	0	1	0.20313	686.59	0.0045536	0.995446	1.41926e+08		0.05
A4	76	10.5697E+070.0000E+00	10.5697E+070.0000E+00	0.5697E+07	0.217	1	0	1	0	0	1	0	0		0.05
A4	77	10.6889E+070.0000E+00	10.6889E+070.0000E+00	0.6889E+07	0.217	1	0	1	0	0	1	0	0		0.05
A4	78	10.8330E+070.0000E+00	10.8330E+070.0000E+00	0.8330E+07	0.217	1	0	1	0	0	1	0	0		0.05
A4	79	10.1007E+080.0000E+00	10.1007E+080.0000E+00	0.1007E+08	0.217	1	0	1	0	0	1	0	0		0.05
A4	80	10.1218E+080.0000E+00	10.1218E+080.0000E+00	0.1218E+08	0.217	1	0	1	0	0	1	0	0		0.05
A4	81	10.1473E+080.0000E+00	10.1473E+080.0000E+00	0.1473E+08	0.217	1	0	1	0	0	1	0	0		0.05
A4	82	10.1781E+080.0000E+00	10.1781E+080.0000E+00	0.1781E+08	0.217	1	0	1	0	0	1	0	0		0.05
A4	83	10.2153E+080.0000E+00	10.2153E+080.0000E+00	0.2153E+08	0.217	1	0	1	0	0	1	0	0		0.05
A4	84	10.2603E+080.0000E+00	10.2603E+080.0000E+00	0.2603E+08	0.217	1	0	1	0	0	1	0	0		0.05
A4	85	10.3148E+080.0000E+00	10.3148E+080.0000E+00	0.3148E+08	0.217	1	0	1	0	0	1	0	0		0.05
A4	86	10.3806E+080.0000E+00	10.3806E+080.0000E+00	0.3806E+08	0.217	1	0	1	0	0	1	0	0		0.05
A4	87	10.4602E+080.0000E+00	10.4602E+080.0000E+00	0.4602E+08	0.217	1	0	1	0	0	1	0	0		0.05
A4	88	10.5565E+080.0000E+00	10.5565E+080.0000E+00	0.5565E+08	0.217	1	0	1	0	0	1	0	0		0.05
A4	89	10.6728E+080.0000E+00	10.6728E+080.0000E+00	0.6728E+08	0.217	1	0	1	0	0	1	0	0		0.05
A4	90	10.8136E+080.0000E+00	10.8136E+080.0000E+00	0.8136E+08	0.217	1	0	1	0	0	1	0	0		0.05
A4	91	10.9837E+080.0000E+00	10.9837E+080.0000E+00	0.9837E+08	0.217	1	0	1	0	0	1	0	0		0.05
A4	92	10.1189E+090.0000E+00	10.1189E+090.0000E+00	0.1189E+09	0.217	1	0	1	0	0	1	0	0		0.05
A4	93	10.1438E+090.0000E+00	10.1438E+090.0000E+00	0.1438E+09	0.217	1	0	1	0	0	1	0	0		0.05
A4	94	10.1739E+090.0000E+00	10.1739E+090.0000E+00	0.1739E+09	0.217	1	0	1	0	0	1	0	0		0.05
A4	95	10.2103E+090.0000E+00	10.2103E+090.0000E+00	0.2103E+09	0.217	1	0	1	0	0	1	0	0		0.05
A4	96	10.2542E+090.0000E+00	10.2542E+090.0000E+00	0.2542E+09	0.217	1	0	1	0	0	1	0	0		0.05
A4	97	10.3074E+090.0000E+00	10.3074E+090.0000E+00	0.3074E+09	0.217	1	0	1	0	0	1	0	0		0.05
A4	98	10.3717E+090.0000E+00	10.3717E+090.0000E+00	0.3717E+09	0.217	1	0	1	0	0	1	0	0		0.05
A4	99	10.4494E+090.0000E+00	10.4494E+090.0000E+00	0.4494E+09	0.217	1	0	1	0	0	1	0	0		0.05
A41	0	10.5434E+090.0000E+00	10.5434E+090.0000E+00	0.5434E+09	0.217	1	0	1	0	0	1	0	0		0.05
A5	1	10.1767E+000.0000E+00	10.1767E+000.0000E+00	0.1767E+00	0.217	1	0.025983	0.974017	0.97402	715.98	0	1	26.0454		0.05
A5	2	10.6023E+000.0000E+00	10.6023E+000.0000E+00	0.6023E+00	0.217	1	0.017575	0.982425	0.98243	714.62	0	1	90.1465		0.05
A5	3	10.1156E+010.0000E+00	10.1156E+010.0000E+00	0.1156E+01	0.217	1	0.016252	0.983748	0.98375	713.91	0	1	173.312		0.05
A5	4	10.1867E+010.0000E+00	10.1867E+010.0000E+00	0.1867E+01	0.217	1	0.015794	0.984206	0.98421	713.42	0	1	279.977		0.05
A5	5	10.2774E+010.0000E+00	10.2774E+010.0000E+00	0.2774E+01	0.217	1	0.015306	0.984694	0.98469	713.03	0	1	416.174		0.05
A5	6	10.3922E+010.0000E+00	10.3922E+010.0000E+00	0.3922E+01	0.217	1	0.015254	0.984746	0.98475	712.69	0	1	588.191		0.05
A5	7	10.5367E+010.0000E+00	10.5367E+010.0000E+00	0.5367E+01	0.217	1	0.015053	0.984947	0.98495	712.4	0	1	804.901		0.05
A5	8	10.7177E+010.0000E+00	10.7177E+010.0000E+00	0.7177E+01	0.217	1	0.014945	0.985055	0.98506	712.14	0	1	1076.2		0.05
A5	9	10.9433E+010.0000E+00	10.9433E+010.0000E+00	0.9433E+01	0.217	1	0.014788	0.985212	0.98521	711.9	0	1	1414.45		0.05
A5	10	10.1224E+020.0000E+00	10.1224E+020.0000E+00	0.1224E+02	0.217	1	0.014834	0.985166	0.98517	711.68	0	1	1834.62		0.05
A5	11	10.1571E+020.0000E+00	10.1571E+020.0000E+00	0.1571E+02	0.217	1	0.0148	0.9852	0.9852	711.47	0	1	2354.19		0.05
A5	12	10.2000E+020.0000E+00	10.2000E+020.0000E+00	0.2000E+02	0.217	1	0.014803	0.985197	0.9852	711.27	0	1	2996.21		0.05
A5	13	10.2528E+020.0000E+00	10.2528E+020.0000E+00	0.2528E+02	0.217	1	0.014587	0.985413	0.98541	711.09	0	1	3787.88		0.05
A5	14	10.3178E+020.0000E+00	10.3178E+020.0000E+00	0.3178E+02	0.217	1	0.014699	0.985301	0.9853	710.91	0	1	4759.55		0.05
A5	15	10.3976E+020.0000E+00	10.3976E+020.0000E+00	0.3976E+02	0.217	1	0.014621	0.985379	0.98538	710.73	0	1	5954.12		0.05
A5	16	10.4955E+020.0000E+00	10.4955E+020.0000E+00	0.4955E+02	0.217	1	0.01454	0.98546	0.98546	710.57	0	1	7419.73		0.05
A5	17	10.6152E+020.0000E+00	10.6152E+020.0000E+00	0.6152E+02	0.217	1	0.014457	0.985543	0.98554	710.41	0	1	9211.6		0.05
A5	18	10.7616E+020.0000E+00	10.7616E+020.0000E+00	0.7616E+02	0.217	1	0.014711	0.985289	0.98529	710.25	0	1	11395.3		0.05
A5	19	10.9404E+020.0000E+00	10.9404E+020.0000E+00	0.9404E+02	0.217	1	0.014491	0.985509	0.98551	710.09	0	1	14073.7		0.05
A5	20	10.1159E+030.0000E+00	10.1159E+030.0000E+00	0.1159E+03	0.217	1	0.014536	0.985464	0.98546	709.94	0	1	17339.8		0.05
A5	21	10.1424E+030.0000E+00	10.1424E+030.0000E+00	0.1424E+03	0.217	1	0.014598	0.985402	0.9854	709.79	0	1	21297.4		0.05
A5	22	10.1748E+030.0000E+00	10.1748E+030.0000E+00	0.1748E+03	0.217	1	0.014446	0.985554	0.98555	709.64	0	1	26145.6		0.05
A5	23	10.2142E+030.0000E+00	10.2142E+030.0000E+00	0.2142E+03	0.217	1	0.014579	0.985421	0.98542	709.5	0	1	32023.9		0.05
A5	24	10.2622E+030.0000E+00	10.2622E+030.0000E+00	0.2622E+03	0.217	1	0.014564	0.985436	0.98544	709.36	0	1	39193.8		0.05
A5	25	10.3204E+030.0000E+00	10.3204E+030.0000E+00	0.3204E+03	0.217	1	0.014508	0.985492	0.98549	709.22	0	1	47889.3		0.05
A5	26	10.3912E+030.0000E+00	10.3912E+030.0000E+00	0.3912E+03	0.217	1	0.014312	0.985688	0.98569	709.08	0	1	58483.5		0.05
A5	27	10.4772E+030.0000E+00	10.4772E+030.0000E+00	0.4772E+03	0.217	1	0.01462	0.98538	0.98538	708.94	0	1	71281.6		0.05
A5	28	10.5816E+030.0000E+00	10.5816E+030.0000E+00	0.5816E+03	0.217	1	0.014407	0.985593	0.98559	708.8	0	1	86896.4		0.05
A5	29	10.7082E+030.0000E+00	10.7082E+030.0000E+00	0.7082E+03	0.217	1	0.014472	0.985528	0.98553	708.66	0	1	105777		0.05
A5	30	10.8619E+030.0000E+00	10.8619E+030.0000E+00	0.8619E+03	0.217	1	0.014571	0.985429	0.98543	708.53	0	1	128684		0.05
A5	31	10.1048E+040.0000E+00	10.1048E+040.0000E+00	0.1048E+04	0.217	1	0.014361	0.985639	0.98564	708.39	0	1	156506		0.05
A5	32	10.1274E+040.0000E+00	10.1274E+040.0000E+00	0.1274E+04	0.217	1	0.014414	0.985586	0.98559	708.26	0	1	190201		0.05
A5	33	10.1548E+040.0000E+00	10.1548E+040.0000E+00	0.1548E+04	0.217	1	0.014496	0.985504	0.9855	708.13	0	1	231025		0.05
A5	34	10.1880E+040.0000E+00	10.1880E+040.0000E+00	0.1880E+04	0.217	1	0.014531	0.985469	0.98547	708	0	1	280503		0.05
A5	35	10.2282E+040.0000E+00	10.2282E+040.0000E+00	0.2282E+04	0.217	1	0.014485	0.985515	0.98551	707.86	0	1	340445		0.05
A5	36	10.2768E+040.0000E+00	10.2768E+040.0000E+00	0.2768E+04	0.217	1	0.014384	0.985616	0.98562	707.73	0	1	412963		0.05
A5	37	10.3358E+040.0000E+00	10.3358E+040.0000E+00	0.3358E+04	0.217	1	0.014487	0.985513	0.98551	707.6	0	1	500785		0.05
A5	38	10.4072E+040.0000E+00	10.4072E+040.0000E+00	0.4072E+04	0.217	1	0.014533	0.985467	0.98547	707.47	0	1	607101		0.05
A5	39	10.4937E+040.0000E+00	10.4937E+040.0000E+00	0.4937E+04	0.217	1	0.014493	0.985507	0.98551	707.33	0	1	735979		0.05
A5	40	10.5983E+040.0000E+00	10.5983E+040.0000E+00	0.5983E+04	0.217	1	0.014407	0.985593	0.98559	707.2	0	1	891897		0.05
A5	41	10.7250E+040.0000E+00	10.7250E+040.0000E+00	0.7250E+04	0.217	1	0.014448	0.985552	0.98555	707.06	0	1	1.08047e+06		0.05
A5	42	10.8784E+040.0000E+00	10.8784E+040.0000E+00	0.8784E+04	0.217	1	0.014463	0.985537	0.98554	706.93	4.6951e-13	1	1.30881e+06		0.05
A5	43	10.1064E+050.0000E+00	10.1064E+050.0000E+00	0.1064E+05	0.217	1	0	1	0.83203	706.8	0.004433	0.995567	1.35178e+06		0.05
A5	44	10.1289E+050.0000E+00	10.1289E+050.0000E+00	0.1289E+05	0.217	1	0	1	0.5184	706.66	0.0046942	0.995306	1.01987e+06		0.05
A5	45	10.1560E+050.0000E+00	10.1560E+050.0000E+00	0.1560E+05	0.217	1	0	1	0.47722	706.39	0.0046951	0.995305	1.1358e+06		0.05
A5	46	10.1889E+050.0000E+00	10.1889E+050.0000E+00	0.1889E+05	0.217	1	0	1	0.46195	706.04	0.0046938	0.995306	1.33068e+06		0.05
A5	47	10.2287E+050.0000E+00	10.2287E+050.0000E+00	0.2287E+05	0.217	1	0	1	0.45115	705.66	0.0046923	0.995308	1.57253e+06		0.05
A5	48	10.2768E+050.0000E+00	10.2768E+050.0000E+00	0.2768E+05	0.217	1	0	1	0.44201	705.25	0.0046908	0.995309	1.86363e+06		0.05
A5	49	10.3350E+050.0000E+00	10.3350E+050.0000E+00	0.3350E+05	0.217	1	0	1	0.4337	704.82	0.0046891	0.995311	2.21172e+06		0.05
A5	50	10.4055E+050.0000E+00	10.4055E+050.0000E+00	0.4055E+05	0.217	1	0	1	0.42589	704.37	0.0046874	0.995313	2.62729e+06		0.05
A5	51	10.4907E+050.0000E+00	10.4907E+050.0000E+00	0.4907E+05	0.217	1	0	1	0.41846	703.9	0.0046855	0.995314	3.12177e+06		0.05
A5	52	10.5937E+050.0000E+00	10.5937E+050.0000E+00	0.5937E+05	0.217	1	0	1	0.41138	703.4	0.0046836	0.995316	3.71051e+06		0.05
A5	53	10.7183E+050.0000E+00	10.7183E+050.0000E+00	0.7183E+05	0.217	1	0	1	0.40467	702.87	0.0046816	0.995318	4.41269e+06		0.05
A5	54	10.8691E+050.0000E+00	10.8691E+050.0000E+00	0.8691E+05	0.217	1	0	1	0.39839	702.33	0.0046794	0.995321	5.25221e+06		0.05
A5	55	10.1051E+060.0000E+00	10.1051E+060.0000E+00	0.1051E+06	0.217	1	0	1	0.3926	701.75	0.0046772	0.995323	6.25402e+06		0.05
A5	56	10.1272E+060.0000E+00	10.1272E+060.0000E+00	0.1272E+06	0.217	1	0	1	0.38738	701.13	0.0046748	0.995325	7.46187e+06		0.05
A5	57	10.1539E+060.0000E+00	10.1539E+060.0000E+00	0.1539E+06	0.217	1	0	1	0.38278	700.48	0.0046723	0.995328	8.9127e+06		0.05
A5	58	10.1861E+060.0000E+00	10.1861E+060.0000E+00	0.1861E+06	0.217	1	0	1	0.37885	699.8	0.0046698	0.99533	1.06565e+07		0.05
A5	59	10.2251E+060.0000E+00	10.2251E+060.0000E+00	0.2251E+06	0.217	1	0	1	0.3756	699.11	0.0046671	0.995333	1.27666e+07		0.05
A5	60	10.2723E+060.0000E+00	10.2723E+060.0000E+00	0.2723E+06	0.217	1	0	1	0.37302	698.38	0.0046643	0.995336	1.53215e+07		0.05
A5	61	10.3293E+060.0000E+00	10.3293E+060.0000E+00	0.3293E+06	0.217	1	0	1	0.37105	697.64	0.0046614	0.995339	1.84114e+07		0.05
A5	62	10.3983E+060.0000E+00	10.3983E+060.0000E+00	0.3983E+06	0.217	1	0	1	0.36957	696.89	0.0046585	0.995341	2.21566e+07		0.05
A5	63	10.4817E+060.0000E+00	10.4817E+060.0000E+00	0.4817E+06	0.217	1	0	1	0.36845	696.11	0.0046555	0.995344	2.66849e+07		0.05
A5	64	10.5826E+060.0000E+00	10.5826E+060.0000E+00	0.5826E+06	0.217	1	0	1	0.36757	695.31	0.0046523	0.995348	3.21606e+07		0.05
A5	65	10.7046E+060.0000E+00	10.7046E+060.0000E+00	0.7046E+06	0.217	1	0	1	0.36677	694.48	0.0046492	0.995351	3.87643e+07		0.05
A5	66	10.8521E+060.0000E+00	10.8521E+060.0000E+00	0.8521E+06	0.217	1	0	1	0.36574	693.65	0.0046459	0.995354	4.66918e+07		0.05
A5	67	10.1030E+070.0000E+00	10.1030E+070.0000E+00	0.1030E+07	0.217	1	0	1	0.36381	692.82	0.0046427	0.995357	5.60752e+07		0.05
A5	68	10.1246E+070.0000E+00	10.1246E+070.0000E+00	0.1246E+07	0.217	1	0	1	0.3604	692	0.0046395	0.99536	6.71196e+07		0.05
A5	69	10.1507E+070.0000E+00	10.1507E+070.0000E+00	0.1507E+07	0.217	1	0	1	0.35567	691.16	0.0046363	0.995364	8.00167e+07		0.05
A5	70	10.1822E+070.0000E+00	10.1822E+070.0000E+00	0.1822E+07	0.217	1	0	1	0.35015	690.27	0.0046328	0.995367	9.51184e+07		0.05
A5	71	10.2204E+070.0000E+00	10.2204E+070.0000E+00	0.2204E+07	0.217	1	0	1	0.34219	689.33	0.0046291	0.995371	1.12293e+08		0.05
A5	72	10.2665E+070.0000E+00	10.2665E+070.0000E+00	0.2665E+07	0.217	1	0	1	0.32952	688.3	0.0046251	0.995375	1.30558e+08		0.05
A5	73	10.3222E+070.0000E+00	10.3222E+070.0000E+00	0.3222E+07	0.217	1	0	1	0.30352	687.16	0.0046207	0.995379	1.45151e+08		0.05
A5	74	10.3896E+070.0000E+00	10.3896E+070.0000E+00	0.3896E+07	0.217	1	0	1	0.2335	685.91	0.0046158	0.995384	1.34779e+08		0.05
A5	75	10.4711E+070.0000E+00	10.4711E+070.0000E+00	0.4711E+07	0.217	1	0	1	0.006916	684.45	0.0046101	0.99539	4.81685e+06		0.05
A5	76	10.5697E+070.0000E+00	10.5697E+070.0000E+00	0.5697E+07	0.217	1	0	1	0	0	1	0	0		0.05
A5	77	10.6889E+070.0000E+00	10.6889E+070.0000E+00	0.6889E+07	0.217	1	0	1	0	0	1	0	0		0.05
A5	78	10.8330E+070.0000E+00	10.8330E+070.0000E+00	0.8330E+07	0.217	1	0	1	0	0	1	0	0		0.05
A5	79	10.1007E+080.0000E+00	10.1007E+080.0000E+00	0.1007E+08	0.217	1	0	1	0	0	1	0	0		0.05
A5	80	10.1218E+080.0000E+00	10.1218E+080.0000E+00	0.1218E+08	0.217	1	0	1	0	0	1	0	0		0.05
A5	81	10.1473E+080.0000E+00	10.1473E+080.0000E+00	0.1473E+08	0.217	1	0	1	0	0	1	0	0		0.05
A5	82	10.1781E+080.0000E+00	10.1781E+080.0000E+00	0.1781E+08	0.217	1	0	1	0	0	1	0	0		0.05
A5	83	10.2153E+080.0000E+00	10.2153E+080.0000E+00	0.2153E+08	0.217	1	0	1	0	0	1	0	0		0.05
A5	84	10.2603E+080.0000E+00	10.2603E+080.0000E+00	0.2603E+08	0.217	1	0	1	0	0	1	0	0		0.05
A5	85	10.3148E+080.0000E+00	10.3148E+080.0000E+00	0.3148E+08	0.217	1	0	1	0	0	1	0	0		0.05
A5	86	10.3806E+080.0000E+00	10.3806E+080.0000E+00	0.3806E+08	0.217	1	0	1	0	0	1	0	0		0.05
A5	87	10.4602E+080.0000E+00	10.4602E+080.0000E+00	0.4602E+08	0.217	1	0	1	0	0	1	0	0		0.05
A5	88	10.5565E+080.0000E+00	10.5565E+080.0000E+00	0.5565E+08	0.217	1	0	1	0	0	1	0	0		0.05
A5	89	10.6728E+080.0000E+00	10.6728E+080.0000E+00	0.6728E+08	0.217	1	0	1	0	0	1	0	0		0.05
A5	90	10.8136E+080.0000E+00	10.8136E+080.0000E+00	0.8136E+08	0.217	1	0	1	0	0	1	0	0		0.05
A5	91	10.9837E+080.0000E+00	10.9837E+080.0000E+00	0.9837E+08	0.217	1	0	1	0	0	1	0	0		0.05
A5	92	10.1189E+090.0000E+00	10.1189E+090.0000E+00	0.1189E+09	0.217	1	0	1	0	0	1	0	0		0.05
A5	93	10.1438E+090.0000E+00	10.1438E+090.0000E+00	0.1438E+09	0.217	1	0	1	0	0	1	0	0		0.05
A5	94	10.1739E+090.0000E+00	10.1739E+090.0000E+00	0.1739E+09	0.217	1	0	1	0	0	1	0	0		0.05
A5	95	10.2103E+090.0000E+00	10.2103E+090.0000E+00	0.2103E+09	0.217	1	0	1	0	0	1	0	0		0.05
A5	96	10.2542E+090.0000E+00	10.2542E+090.0000E+00	0.2542E+09	0.217	1	0	1	0	0	1	0	0		0.05
A5	97	10.3074E+090.0000E+00	10.3074E+090.0000E+00	0.3074E+09	0.217	1	0	1	0	0	1	0	0		0.05
A5	98	10.3717E+090.0000E+00	10.3717E+090.0000E+00	0.3717E+09	0.217	1	0	1	0	0	1	0	0		0.05
A5	99	10.4494E+090.0000E+00	10.4494E+090.0000E+00	0.4494E+09	0.217	1	0	1	0	0	1	0	0		0.05
A51	0	10.5434E+090.0000E+00	10.5434E+090.0000E+00	0.5434E+09	0.217	1	0	1	0	0	1	0	0		0.05
A6	1	10.1767E+000.0000E+00	10.1767E+000.0000E+00	0.1767E+00	0.217	1	0.026032	0.973968	0.97397	714.02	0	1	25.9715		0.05
A6	2	10.6023E+000.0000E+00	10.6023E+000.0000E+00	0.6023E+00	0.217	1	0.017614	0.982386	0.98239	712.66	0	1	89.892		0.05
A6	3	10.1156E+010.0000E+00	10.1156E+010.0000E+00	0.1156E+01	0.217	1	0.016274	0.983726	0.98373	711.94	0	1	172.827		0.05
A6	4	10.1867E+010.0000E+00	10.1867E+010.0000E+00	0.1867E+01	0.217	1	0.01579	0.98421	0.98421	711.44	0	1	279.202		0.05
A6	5	10.2774E+010.0000E+00	10.2774E+010.0000E+00	0.2774E+01	0.217	1	0.015317	0.984683	0.98468	711.05	0	1	415.009		0.05
A6	6	10.3922E+010.0000E+00	10.3922E+010.0000E+00	0.3922E+01	0.217	1	0.015266	0.984734	0.98473	710.72	0	1	586.546		0.05
A6	7	10.5367E+010.0000E+00	10.5367E+010.0000E+00	0.5367E+01	0.217	1	0.015113	0.984887	0.98489	710.44	0	1	802.588		0.05
A6	8	10.7177E+010.0000E+00	10.7177E+010.0000E+00	0.7177E+01	0.217	1	0.014883	0.985117	0.98512	710.18	0	1	1073.37		0.05
A6	9	10.9433E+010.0000E+00	10.9433E+010.0000E+00	0.9433E+01	0.217	1	0.014863	0.985137	0.98514	709.94	0	1	1410.35		0.05
A6	10	10.1224E+020.0000E+00	10.1224E+020.0000E+00	0.1224E+02	0.217	1	0.014811	0.985189	0.98519	709.72	0	1	1829.65		0.05
A6	11	10.1571E+020.0000E+00	10.1571E+020.0000E+00	0.1571E+02	0.217	1	0.014847	0.985153	0.98515	709.51	0	1	2347.47		0.05
A6	12	10.2000E+020.0000E+00	10.2000E+020.0000E+00	0.2000E+02	0.217	1	0.014763	0.985237	0.98524	709.31	0	1	2988.19		0.05
A6	13	10.2528E+020.0000E+00	10.2528E+020.0000E+00	0.2528E+02	0.217	1	0.014597	0.985403	0.9854	709.12	0	1	3777.31		0.05
A6	14	10.3178E+020.0000E+00	10.3178E+020.0000E+00	0.3178E+02	0.217	1	0.014462	0.985538	0.98554	708.94	0	1	4748.66		0.05
A6	15	10.3976E+020.0000E+00	10.3976E+020.0000E+00	0.3976E+02	0.217	1	0.014822	0.985178	0.98518	708.77	0	1	5935.29		0.05
A6	16	10.4955E+020.0000E+00	10.4955E+020.0000E+00	0.4955E+02	0.217	1	0.014532	0.985468	0.98547	708.6	0	1	7399.3		0.05
A6	17	10.6152E+020.0000E+00	10.6152E+020.0000E+00	0.6152E+02	0.217	1	0.01456	0.98544	0.98544	708.44	0	1	9184.16		0.05
A6	18	10.7616E+020.0000E+00	10.7616E+020.0000E+00	0.7616E+02	0.217	1	0.014643	0.985357	0.98536	708.28	0	1	11365.3		0.05
A6	19	10.9404E+020.0000E+00	10.9404E+020.0000E+00	0.9404E+02	0.217	1	0.014499	0.985501	0.9855	708.12	0	1	14034.4		0.05
A6	20	10.1159E+030.0000E+00	10.1159E+030.0000E+00	0.1159E+03	0.217	1	0.0145	0.9855	0.9855	707.97	0	1	17293		0.05
A6	21	10.1424E+030.0000E+00	10.1424E+030.0000E+00	0.1424E+03	0.217	1	0.014608	0.985392	0.98539	707.82	0	1	21237.8		0.05
A6	22	10.1748E+030.0000E+00	10.1748E+030.0000E+00	0.1748E+03	0.217	1	0.014465	0.985535	0.98553	707.67	0	1	26072		0.05
A6	23	10.2142E+030.0000E+00	10.2142E+030.0000E+00	0.2142E+03	0.217	1	0.014559	0.985441	0.98544	707.52	0	1	31935.9		0.05
A6	24	10.2622E+030.0000E+00	10.2622E+030.0000E+00	0.2622E+03	0.217	1	0.014593	0.985407	0.98541	707.38	0	1	39082.1		0.05
A6	25	10.3204E+030.0000E+00	10.3204E+030.0000E+00	0.3204E+03	0.217	1	0.01455	0.98545	0.98545	707.24	0	1	47751.6		0.05
A6	26	10.3912E+030.0000E+00	10.3912E+030.0000E+00	0.3912E+03	0.217	1	0.014424	0.985576	0.98558	707.1	0	1	58307.1		0.05
A6	27	10.4772E+030.0000E+00	10.4772E+030.0000E+00	0.4772E+03	0.217	1	0.014564	0.985436	0.98544	706.96	0	1	71090.8		0.05
A6	28	10.5816E+030.0000E+00	10.5816E+030.0000E+00	0.5816E+03	0.217	1	0.014463	0.985537	0.98554	706.82	0	1	86644.3		0.05
A6	29	10.7082E+030.0000E+00	10.7082E+030.0000E+00	0.7082E+03	0.217	1	0.014405	0.985595	0.98559	706.68	0	1	105495		0.05
A6	30	10.8619E+030.0000E+00	10.8619E+030.0000E+00	0.8619E+03	0.217	1	0.014508	0.985492	0.98549	706.54	0	1	128339		0.05
A6	31	10.1048E+040.0000E+00	10.1048E+040.0000E+00	0.1048E+04	0.217	1	0.014527	0.985473	0.98547	706.41	0	1	156015		0.05
A6	32	10.1274E+040.0000E+00	10.1274E+040.0000E+00	0.1274E+04	0.217	1	0.014325	0.985675	0.98568	706.27	0	1	189701		0.05
A6	33	10.1548E+040.0000E+00	10.1548E+040.0000E+00	0.1548E+04	0.217	1	0.014644	0.985356	0.98536	706.14	0	1	230308		0.05
A6	34	10.1880E+040.0000E+00	10.1880E+040.0000E+00	0.1880E+04	0.217	1	0.014449	0.985551	0.98555	706.01	0	1	279760		0.05
A6	35	10.2282E+040.0000E+00	10.2282E+040.0000E+00	0.2282E+04	0.217	1	0.014485	0.985515	0.98551	705.87	0	1	339488		0.05
A6	36	10.2768E+040.0000E+00	10.2768E+040.0000E+00	0.2768E+04	0.217	1	0.01443	0.98557	0.98557	705.74	0	1	411761		0.05
A6	37	10.3358E+040.0000E+00	10.3358E+040.0000E+00	0.3358E+04	0.217	1	0.014526	0.985474	0.98547	705.61	0	1	499337		0.05
A6	38	10.4072E+040.0000E+00	10.4072E+040.0000E+00	0.4072E+04	0.217	1	0.014489	0.985511	0.98551	705.48	0	1	605445		0.05
A6	39	10.4937E+040.0000E+00	10.4937E+040.0000E+00	0.4937E+04	0.217	1	0.014386	0.985614	0.98561	705.35	0	1	734073		0.05
A6	40	10.5983E+040.0000E+00	10.5983E+040.0000E+00	0.5983E+04	0.217	1	0.014543	0.985457	0.98546	705.22	0	1	889160		0.05
A6	41	10.7250E+040.0000E+00	10.7250E+040.0000E+00	0.7250E+04	0.217	1	0.01434	0.98566	0.98566	705.09	0	1	1.0777e+06		0.05
A6	42	10.8784E+040.0000E+00	10.8784E+040.0000E+00	0.8784E+04	0.217	1	0.014561	0.985439	0.98544	704.96	1.3656e-14	1	1.3049e+06		0.05
A6	43	10.1064E+050.0000E+00	10.1064E+050.0000E+00	0.1064E+05	0.217	1	0	1	0.85456	704.83	0.004418	0.995582	1.38454e+06		0.05
A6	44	10.1289E+050.0000E+00	10.1289E+050.0000E+00	0.1289E+05	0.217	1	0	1	0.52381	704.7	0.004752	0.995248	1.0276e+06		0.05
A6	45	10.1560E+050.0000E+00	10.1560E+050.0000E+00	0.1560E+05	0.217	1	0	1	0.47799	704.43	0.0047535	0.995247	1.13441e+06		0.05
A6	46	10.1889E+050.0000E+00	10.1889E+050.0000E+00	0.1889E+05	0.217	1	0	1	0.46217	704.09	0.0047522	0.995248	1.32756e+06		0.05
A6	47	10.2287E+050.0000E+00	10.2287E+050.0000E+00	0.2287E+05	0.217	1	0	1	0.45111	703.7	0.0047507	0.995249	1.56793e+06		0.05
A6	48	10.2768E+050.0000E+00	10.2768E+050.0000E+00	0.2768E+05	0.217	1	0	1	0.44174	703.3	0.0047491	0.995251	1.85723e+06		0.05
A6	49	10.3350E+050.0000E+00	10.3350E+050.0000E+00	0.3350E+05	0.217	1	0	1	0.43316	702.86	0.0047475	0.995252	2.2027e+06		0.05
A6	50	10.4055E+050.0000E+00	10.4055E+050.0000E+00	0.4055E+05	0.217	1	0	1	0.42501	702.41	0.0047457	0.995254	2.61441e+06		0.05
A6	51	10.4907E+050.0000E+00	10.4907E+050.0000E+00	0.4907E+05	0.217	1	0	1	0.41714	701.93	0.0047438	0.995256	3.10303e+06		0.05
A6	52	10.5937E+050.0000E+00	10.5937E+050.0000E+00	0.5937E+05	0.217	1	0	1	0.40951	701.43	0.0047419	0.995258	3.68308e+06		0.05
A6	53	10.7183E+050.0000E+00	10.7183E+050.0000E+00	0.7183E+05	0.217	1	0	1	0.40214	700.9	0.0047398	0.99526	4.37256e+06		0.05
A6	54	10.8691E+050.0000E+00	10.8691E+050.0000E+00	0.8691E+05	0.217	1	0	1	0.39507	700.34	0.0047376	0.995262	5.19338e+06		0.05
A6	55	10.1051E+060.0000E+00	10.1051E+060.0000E+00	0.1051E+06	0.217	1	0	1	0.38838	699.76	0.0047354	0.995265	6.16889e+06		0.05
A6	56	10.1272E+060.0000E+00	10.1272E+060.0000E+00	0.1272E+06	0.217	1	0	1	0.38215	699.15	0.004733	0.995267	7.33991e+06		0.05
A6	57	10.1539E+060.0000E+00	10.1539E+060.0000E+00	0.1539E+06	0.217	1	0	1	0.37648	698.5	0.0047305	0.99527	8.74072e+06		0.05
A6	58	10.1861E+060.0000E+00	10.1861E+060.0000E+00	0.1861E+06	0.217	1	0	1	0.37144	697.82	0.0047278	0.995272	1.04179e+07		0.05
A6	59	10.2251E+060.0000E+00	10.2251E+060.0000E+00	0.2251E+06	0.217	1	0	1	0.36711	697.1	0.004725	0.995275	1.24414e+07		0.05
A6	60	10.2723E+060.0000E+00	10.2723E+060.0000E+00	0.2723E+06	0.217	1	0	1	0.36352	696.37	0.0047222	0.995278	1.48874e+07		0.05
A6	61	10.3293E+060.0000E+00	10.3293E+060.0000E+00	0.3293E+06	0.217	1	0	1	0.36065	695.61	0.0047193	0.995281	1.78422e+07		0.05
A6	62	10.3983E+060.0000E+00	10.3983E+060.0000E+00	0.3983E+06	0.217	1	0	1	0.35843	694.84	0.0047162	0.995284	2.14243e+07		0.05
A6	63	10.4817E+060.0000E+00	10.4817E+060.0000E+00	0.4817E+06	0.217	1	0	1	0.35675	694.06	0.0047132	0.995287	2.576e+07		0.05
A6	64	10.5826E+060.0000E+00	10.5826E+060.0000E+00	0.5826E+06	0.217	1	0	1	0.35548	693.26	0.00471	0.99529	3.10092e+07		0.05
A6	65	10.7046E+060.0000E+00	10.7046E+060.0000E+00	0.7046E+06	0.217	1	0	1	0.35453	692.44	0.0047068	0.995293	3.73584e+07		0.05
A6	66	10.8521E+060.0000E+00	10.8521E+060.0000E+00	0.8521E+06	0.217	1	0	1	0.35361	691.59	0.0047035	0.995297	4.50066e+07		0.05
A6	67	10.1030E+070.0000E+00	10.1030E+070.0000E+00	0.1030E+07	0.217	1	0	1	0.35181	690.75	0.0047002	0.9953	5.40605e+07		0.05
A6	68	10.1246E+070.0000E+00	10.1246E+070.0000E+00	0.1246E+07	0.217	1	0	1	0.34823	689.92	0.004697	0.995303	6.46544e+07		0.05
A6	69	10.1507E+070.0000E+00	10.1507E+070.0000E+00	0.1507E+07	0.217	1	0	1	0.34283	689.08	0.0046937	0.995306	7.68915e+07		0.05
A6	70	10.1822E+070.0000E+00	10.1822E+070.0000E+00	0.1822E+07	0.217	1	0	1	0.33631	688.18	0.0046902	0.99531	9.10769e+07		0.05
A6	71	10.2204E+070.0000E+00	10.2204E+070.0000E+00	0.2204E+07	0.217	1	0	1	0.32523	687.24	0.0046865	0.995313	1.06397e+08		0.05
A6	72	10.2665E+070.0000E+00	10.2665E+070.0000E+00	0.2665E+07	0.217	1	0	1	0.30288	686.23	0.0046825	0.995317	1.19635e+08		0.05
A6	73	10.3222E+070.0000E+00	10.3222E+070.0000E+00	0.3222E+07	0.217	1	0	1	0.23774	685.09	0.004678	0.995322	1.13344e+08		0.05
A6	74	10.3896E+070.0000E+00	10.3896E+070.0000E+00	0.3896E+07	0.217	1	0	1	0.036849	683.83	0.0046731	0.995327	2.1204e+07		0.05
A6	75	10.4711E+070.0000E+00	10.4711E+070.0000E+00	0.4711E+07	0.217	1	0	1	0	0	1	0	0		0.05
A6	76	10.5697E+070.0000E+00	10.5697E+070.0000E+00	0.5697E+07	0.217	1	0	1	0	0	1	0	0		0.05
A6	77	10.6889E+070.0000E+00	10.6889E+070.0000E+00	0.6889E+07	0.217	1	0	1	0	0	1	0	0		0.05
A6	78	10.8330E+070.0000E+00	10.8330E+070.0000E+00	0.8330E+07	0.217	1	0	1	0	0	1	0	0		0.05
A6	79	10.1007E+080.0000E+00	10.1007E+080.0000E+00	0.1007E+08	0.217	1	0	1	0	0	1	0	0		0.05
A6	80	10.1218E+080.0000E+00	10.1218E+080.0000E+00	0.1218E+08	0.217	1	0	1	0	0	1	0	0		0.05
A6	81	10.1473E+080.0000E+00	10.1473E+080.0000E+00	0.1473E+08	0.217	1	0	1	0	0	1	0	0		0.05
A6	82	10.1781E+080.0000E+00	10.1781E+080.0000E+00	0.1781E+08	0.217	1	0	1	0	0	1	0	0		0.05
A6	83	10.2153E+080.0000E+00	10.2153E+080.0000E+00	0.2153E+08	0.217	1	0	1	0	0	1	0	0		0.05
A6	84	10.2603E+080.0000E+00	10.2603E+080.0000E+00	0.2603E+08	0.217	1	0	1	0	0	1	0	0		0.05
A6	85	10.3148E+080.0000E+00	10.3148E+080.0000E+00	0.3148E+08	0.217	1	0	1	0	0	1	0	0		0.05
A6	86	10.3806E+080.0000E+00	10.3806E+080.0000E+00	0.3806E+08	0.217	1	0	1	0	0	1	0	0		0.05
A6	87	10.4602E+080.0000E+00	10.4602E+080.0000E+00	0.4602E+08	0.217	1	0	1	0	0	1	0	0		0.05
A6	88	10.5565E+080.0000E+00	10.5565E+080.0000E+00	0.5565E+08	0.217	1	0	1	0	0	1	0	0		0.05
A6	89	10.6728E+080.0000E+00	10.6728E+080.0000E+00	0.6728E+08	0.217	1	0	1	0	0	1	0	0		0.05
A6	90	10.8136E+080.0000E+00	10.8136E+080.0000E+00	0.8136E+08	0.217	1	0	1	0	0	1	0	0		0.05
A6	91	10.9837E+080.0000E+00	10.9837E+080.0000E+00	0.9837E+08	0.217	1	0	1	0	0	1	0	0		0.05
A6	92	10.1189E+090.0000E+00	10.1189E+090.0000E+00	0.1189E+09	0.217	1	0	1	0	0	1	0	0		0.05
A6	93	10.1438E+090.0000E+00	10.1438E+090.0000E+00	0.1438E+09	0.217	1	0	1	0	0	1	0	0		0.05
A6	94	10.1739E+090.0000E+00	10.1739E+090.0000E+00	0.1739E+09	0.217	1	0	1	0	0	1	0	0		0.05
A6	95	10.2103E+090.0000E+00	10.2103E+090.0000E+00	0.2103E+09	0.217	1	0	1	0	0	1	0	0		0.05
A6	96	10.2542E+090.0000E+00	10.2542E+090.0000E+00	0.2542E+09	0.217	1	0	1	0	0	1	0	0		0.05
A6	97	10.3074E+090.0000E+00	10.3074E+090.0000E+00	0.3074E+09	0.217	1	0	1	0	0	1	0	0		0.05
A6	98	10.3717E+090.0000E+00	10.3717E+090.0000E+00	0.3717E+09	0.217	1	0	1	0	0	1	0	0		0.05
A6	99	10.4494E+090.0000E+00	10.4494E+090.0000E+00	0.4494E+09	0.217	1	0	1	0	0	1	0	0		0.05
A61	0	10.5434E+090.0000E+00	10.5434E+090.0000E+00	0.5434E+09	0.217	1	0	1	0	0	1	0	0		0.05
A7	1	10.1767E+000.0000E+00	10.1767E+000.0000E+00	0.1767E+00	0.217	1	0.02609	0.97391	0.97391	712.08	0	1	25.8978		0.05
A7	2	10.6023E+000.0000E+00	10.6023E+000.0000E+00	0.6023E+00	0.217	1	0.017627	0.982373	0.98237	710.7	0	1	89.6418		0.05
A7	3	10.1156E+010.0000E+00	10.1156E+010.0000E+00	0.1156E+01	0.217	1	0.01631	0.98369	0.98369	709.98	0	1	172.338		0.05
A7	4	10.1867E+010.0000E+00	10.1867E+010.0000E+00	0.1867E+01	0.217	1	0.015752	0.984248	0.98425	709.48	0	1	278.454		0.05
A7	5	10.2774E+010.0000E+00	10.2774E+010.0000E+00	0.2774E+01	0.217	1	0.015403	0.984597	0.9846	709.08	0	1	413.79		0.05
A7	6	10.3922E+010.0000E+00	10.3922E+010.0000E+00	0.3922E+01	0.217	1	0.015233	0.984767	0.98477	708.75	0	1	584.963		0.05
A7	7	10.5367E+010.0000E+00	10.5367E+010.0000E+00	0.5367E+01	0.217	1	0.015	0.985	0.985	708.46	0	1	800.533		0.05
A7	8	10.7177E+010.0000E+00	10.7177E+010.0000E+00	0.7177E+01	0.217	1	0.014963	0.985037	0.98504	708.21	0	1	1070.22		0.05
A7	9	10.9433E+010.0000E+00	10.9433E+010.0000E+00	0.9433E+01	0.217	1	0.014757	0.985243	0.98524	707.97	0	1	1406.73		0.05
A7	10	10.1224E+020.0000E+00	10.1224E+020.0000E+00	0.1224E+02	0.217	1	0.014914	0.985086	0.98509	707.76	0	1	1824.22		0.05
A7	11	10.1571E+020.0000E+00	10.1571E+020.0000E+00	0.1571E+02	0.217	1	0.014581	0.985419	0.98542	707.55	0	1	2342.26		0.05
A7	12	10.2000E+020.0000E+00	10.2000E+020.0000E+00	0.2000E+02	0.217	1	0.014837	0.985163	0.98516	707.36	0	1	2979.51		0.05
A7	13	10.2528E+020.0000E+00	10.2528E+020.0000E+00	0.2528E+02	0.217	1	0.014697	0.985303	0.9853	707.17	0	1	3766.16		0.05
A7	14	10.3178E+020.0000E+00	10.3178E+020.0000E+00	0.3178E+02	0.217	1	0.014564	0.985436	0.98544	706.99	0	1	4734.62		0.05
A7	15	10.3976E+020.0000E+00	10.3976E+020.0000E+00	0.3976E+02	0.217	1	0.014791	0.985209	0.98521	706.82	0	1	5919.32		0.05
A7	16	10.4955E+020.0000E+00	10.4955E+020.0000E+00	0.4955E+02	0.217	1	0.014499	0.985501	0.9855	706.65	0	1	7379.41		0.05
A7	17	10.6152E+020.0000E+00	10.6152E+020.0000E+00	0.6152E+02	0.217	1	0.014618	0.985382	0.98538	706.48	0	1	9157.66		0.05
A7	18	10.7616E+020.0000E+00	10.7616E+020.0000E+00	0.7616E+02	0.217	1	0.014558	0.985442	0.98544	706.32	0	1	11335.7		0.05
A7	19	10.9404E+020.0000E+00	10.9404E+020.0000E+00	0.9404E+02	0.217	1	0.014556	0.985444	0.98544	706.16	0	1	13993.9		0.05
A7	20	10.1159E+030.0000E+00	10.1159E+030.0000E+00	0.1159E+03	0.217	1	0.014552	0.985448	0.98545	706.01	0	1	17243.4		0.05
A7	21	10.1424E+030.0000E+00	10.1424E+030.0000E+00	0.1424E+03	0.217	1	0.014605	0.985395	0.9854	705.86	0	1	21179.3		0.05
A7	22	10.1748E+030.0000E+00	10.1748E+030.0000E+00	0.1748E+03	0.217	1	0.014467	0.985533	0.98553	705.71	0	1	25999.7		0.05
A7	23	10.2142E+030.0000E+00	10.2142E+030.0000E+00	0.2142E+03	0.217	1	0.014531	0.985469	0.98547	705.56	0	1	31849.3		0.05
A7	24	10.2622E+030.0000E+00	10.2622E+030.0000E+00	0.2622E+03	0.217	1	0.01457	0.98543	0.98543	705.42	0	1	38975.5		0.05
A7	25	10.3204E+030.0000E+00	10.3204E+030.0000E+00	0.3204E+03	0.217	1	0.014561	0.985439	0.98544	705.27	0	1	47617.6		0.05
A7	26	10.3912E+030.0000E+00	10.3912E+030.0000E+00	0.3912E+03	0.217	1	0.014433	0.985567	0.98557	705.13	0	1	58143.5		0.05
A7	27	10.4772E+030.0000E+00	10.4772E+030.0000E+00	0.4772E+03	0.217	1	0.014529	0.985471	0.98547	704.99	0	1	70897.4		0.05
A7	28	10.5816E+030.0000E+00	10.5816E+030.0000E+00	0.5816E+03	0.217	1	0.014558	0.985442	0.98544	704.85	0	1	86385.7		0.05
A7	29	10.7082E+030.0000E+00	10.7082E+030.0000E+00	0.7082E+03	0.217	1	0.014361	0.985639	0.98564	704.71	0	1	105211		0.05
A7	30	10.8619E+030.0000E+00	10.8619E+030.0000E+00	0.8619E+03	0.217	1	0.014514	0.985486	0.98549	704.58	0	1	127982		0.05
A7	31	10.1048E+040.0000E+00	10.1048E+040.0000E+00	0.1048E+04	0.217	1	0.014511	0.985489	0.98549	704.44	0	1	155585		0.05
A7	32	10.1274E+040.0000E+00	10.1274E+040.0000E+00	0.1274E+04	0.217	1	0.01435	0.98565	0.98565	704.3	0	1	189161		0.05
A7	33	10.1548E+040.0000E+00	10.1548E+040.0000E+00	0.1548E+04	0.217	1	0.014562	0.985438	0.98544	704.17	0	1	229704		0.05
A7	34	10.1880E+040.0000E+00	10.1880E+040.0000E+00	0.1880E+04	0.217	1	0.014438	0.985562	0.98556	704.03	0	1	278982		0.05
A7	35	10.2282E+040.0000E+00	10.2282E+040.0000E+00	0.2282E+04	0.217	1	0.014468	0.985532	0.98553	703.9	0	1	338553		0.05
A7	36	10.2768E+040.0000E+00	10.2768E+040.0000E+00	0.2768E+04	0.217	1	0.01432	0.98568	0.98568	703.77	0	1	410704		0.05
A7	37	10.3358E+040.0000E+00	10.3358E+040.0000E+00	0.3358E+04	0.217	1	0.014633	0.985367	0.98537	703.63	0	1	497831		0.05
A7	38	10.4072E+040.0000E+00	10.4072E+040.0000E+00	0.4072E+04	0.217	1	0.014525	0.985475	0.98548	703.5	0	1	603705		0.05
A7	39	10.4937E+040.0000E+00	10.4937E+040.0000E+00	0.4937E+04	0.217	1	0.014484	0.985516	0.98552	703.37	0	1	731873		0.05
A7	40	10.5983E+040.0000E+00	10.5983E+040.0000E+00	0.5983E+04	0.217	1	0.014422	0.985578	0.98558	703.24	0	1	886881		0.05
A7	41	10.7250E+040.0000E+00	10.7250E+040.0000E+00	0.7250E+04	0.217	1	0.014485	0.985515	0.98552	703.11	0	1	1.07436e+06		0.05
A7	42	10.8784E+040.0000E+00	10.8784E+040.0000E+00	0.8784E+04	0.217	1	0.014461	0.985539	0.98554	702.98	1.9984e-14	1	1.3015e+06		0.05
A7	43	10.1064E+050.0000E+00	10.1064E+050.0000E+00	0.1064E+05	0.217	1	0	1	0.87669	702.85	0.0043752	0.995625	1.41646e+06		0.05
A7	44	10.1289E+050.0000E+00	10.1289E+050.0000E+00	0.1289E+05	0.217	1	0	1	0.53021	702.72	0.00481	0.99519	1.03717e+06		0.05
A7	45	10.1560E+050.0000E+00	10.1560E+050.0000E+00	0.1560E+05	0.217	1	0	1	0.47891	702.47	0.0048124	0.995188	1.13337e+06		0.05
A7	46	10.1889E+050.0000E+00	10.1889E+050.0000E+00	0.1889E+05	0.217	1	0	1	0.46259	702.13	0.0048111	0.995189	1.32499e+06		0.05
A7	47	10.2287E+050.0000E+00	10.2287E+050.0000E+00	0.2287E+05	0.217	1	0	1	0.45133	701.76	0.0048097	0.99519	1.56428e+06		0.05
A7	48	10.2768E+050.0000E+00	10.2768E+050.0000E+00	0.2768E+05	0.217	1	0	1	0.44183	701.36	0.0048081	0.995192	1.85237e+06		0.05
A7	49	10.3350E+050.0000E+00	10.3350E+050.0000E+00	0.3350E+05	0.217	1	0	1	0.43312	700.92	0.0048064	0.995194	2.19629e+06		0.05
A7	50	10.4055E+050.0000E+00	10.4055E+050.0000E+00	0.4055E+05	0.217	1	0	1	0.4248	700.46	0.0048046	0.995195	2.60571e+06		0.05
A7	51	10.4907E+050.0000E+00	10.4907E+050.0000E+00	0.4907E+05	0.217	1	0	1	0.41669	699.98	0.0048027	0.995197	3.09089e+06		0.05
A7	52	10.5937E+050.0000E+00	10.5937E+050.0000E+00	0.5937E+05	0.217	1	0	1	0.40875	699.47	0.0048007	0.995199	3.66576e+06		0.05
A7	53	10.7183E+050.0000E+00	10.7183E+050.0000E+00	0.7183E+05	0.217	1	0	1	0.40095	698.93	0.0047986	0.995201	4.34711e+06		0.05
A7	54	10.8691E+050.0000E+00	10.8691E+050.0000E+00	0.8691E+05	0.217	1	0	1	0.39334	698.37	0.0047964	0.995204	5.15579e+06		0.05
A7	55	10.1051E+060.0000E+00	10.1051E+060.0000E+00	0.1051E+06	0.217	1	0	1	0.38596	697.78	0.0047941	0.995206	6.11274e+06		0.05
A7	56	10.1272E+060.0000E+00	10.1272E+060.0000E+00	0.1272E+06	0.217	1	0	1	0.37891	697.16	0.0047916	0.995208	7.25654e+06		0.05
A7	57	10.1539E+060.0000E+00	10.1539E+060.0000E+00	0.1539E+06	0.217	1	0	1	0.37228	696.51	0.0047891	0.995211	8.61808e+06		0.05
A7	58	10.1861E+060.0000E+00	10.1861E+060.0000E+00	0.1861E+06	0.217	1	0	1	0.36619	695.84	0.0047864	0.995214	1.02409e+07		0.05
A7	59	10.2251E+060.0000E+00	10.2251E+060.0000E+00	0.2251E+06	0.217	1	0	1	0.36072	695.12	0.0047836	0.995216	1.21894e+07		0.05
A7	60	10.2723E+060.0000E+00	10.2723E+060.0000E+00	0.2723E+06	0.217	1	0	1	0.35596	694.37	0.0047807	0.995219	1.45351e+07		0.05
A7	61	10.3293E+060.0000E+00	10.3293E+060.0000E+00	0.3293E+06	0.217	1	0	1	0.35195	693.6	0.0047777	0.995222	1.73605e+07		0.05
A7	62	10.3983E+060.0000E+00	10.3983E+060.0000E+00	0.3983E+06	0.217	1	0	1	0.34863	692.82	0.0047746	0.995225	2.07767e+07		0.05
A7	63	10.4817E+060.0000E+00	10.4817E+060.0000E+00	0.4817E+06	0.217	1	0	1	0.34591	692.02	0.0047715	0.995228	2.49024e+07		0.05
A7	64	10.5826E+060.0000E+00	10.5826E+060.0000E+00	0.5826E+06	0.217	1	0	1	0.34375	691.21	0.0047683	0.995232	2.98956e+07		0.05
A7	65	10.7046E+060.0000E+00	10.7046E+060.0000E+00	0.7046E+06	0.217	1	0	1	0.34233	690.38	0.004765	0.995235	3.59634e+07		0.05
A7	66	10.8521E+060.0000E+00	10.8521E+060.0000E+00	0.8521E+06	0.217	1	0	1	0.34182	689.55	0.0047617	0.995238	4.33751e+07		0.05
A7	67	10.1030E+070.0000E+00	10.1030E+070.0000E+00	0.1030E+07	0.217	1	0	1	0.34058	688.69	0.0047583	0.995242	5.21757e+07		0.05
A7	68	10.1246E+070.0000E+00	10.1246E+070.0000E+00	0.1246E+07	0.217	1	0	1	0.33672	687.87	0.0047551	0.995245	6.2328e+07		0.05
A7	69	10.1507E+070.0000E+00	10.1507E+070.0000E+00	0.1507E+07	0.217	1	0	1	0.32848	687.02	0.0047518	0.995248	7.34485e+07		0.05
A7	70	10.1822E+070.0000E+00	10.1822E+070.0000E+00	0.1822E+07	0.217	1	0	1	0.31685	686.11	0.0047482	0.995252	8.55438e+07		0.05
A7	71	10.2204E+070.0000E+00	10.2204E+070.0000E+00	0.2204E+07	0.217	1	0	1	0.29396	685.16	0.0047444	0.995256	9.58708e+07		0.05
A7	72	10.2665E+070.0000E+00	10.2665E+070.0000E+00	0.2665E+07	0.217	1	0	1	0.22901	684.16	0.0047404	0.99526	9.0179e+07		0.05
A7	73	10.3222E+070.0000E+00	10.3222E+070.0000E+00	0.3222E+07	0.217	1	0	1	0.049755	683.12	0.0047362	0.995264	2.36514e+07		0.05
A7	74	10.3896E+070.0000E+00	10.3896E+070.0000E+00	0.3896E+07	0.217	1	0	1	0	0	1	0	0		0.05
A7	75	10.4711E+070.0000E+00	10.4711E+070.0000E+00	0.4711E+07	0.217	1	0	1	0	0	1	0	0		0.05
A7	76	10.5697E+070.0000E+00	10.5697E+070.0000E+00	0.5697E+07	0.217	1	0	1	0	0	1	0	0		0.05
A7	77	10.6889E+070.0000E+00	10.6889E+070.0000E+00	0.6889E+07	0.217	1	0	1	0	0	1	0	0		0.05
A7	78	10.8330E+070.0000E+00	10.8330E+070.0000E+00	0.8330E+07	0.217	1	0	1	0	0	1	0	0		0.05
A7	79	10.1007E+080.0000E+00	10.1007E+080.0000E+00	0.1007E+08	0.217	1	0	1	0	0	1	0	0		0.05
A7	80	10.1218E+080.0000E+00	10.1218E+080.0000E+00	0.1218E+08	0.217	1	0	1	0	0	1	0	0		0.05
A7	81	10.1473E+080.0000E+00	10.1473E+080.0000E+00	0.1473E+08	0.217	1	0	1	0	0	1	0	0		0.05
A7	82	10.1781E+080.0000E+00	10.1781E+080.0000E+00	0.1781E+08	0.217	1	0	1	0	0	1	0	0		0.05
A7	83	10.2153E+080.0000E+00	10.2153E+080.0000E+00	0.2153E+08	0.217	1	0	1	0	0	1	0	0		0.05
A7	84	10.2603E+080.0000E+00	10.2603E+080.0000E+00	0.2603E+08	0.217	1	0	1	0	0	1	0	0		0.05
A7	85	10.3148E+080.0000E+00	10.3148E+080.0000E+00	0.3148E+08	0.217	1	0	1	0	0	1	0	0		0.05
A7	86	10.3806E+080.0000E+00	10.3806E+080.0000E+00	0.3806E+08	0.217	1	0	1	0	0	1	0	0		0.05
A7	87	10.4602E+080.0000E+00	10.4602E+080.0000E+00	0.4602E+08	0.217	1	0	1	0	0	1	0	0		0.05
A7	88	10.5565E+080.0000E+00	10.5565E+080.0000E+00	0.5565E+08	0.217	1	0	1	0	0	1	0	0		0.05
A7	89	10.6728E+080.0000E+00	10.6728E+080.0000E+00	0.6728E+08	0.217	1	0	1	0	0	1	0	0		0.05
A7	90	10.8136E+080.0000E+00	10.8136E+080.0000E+00	0.8136E+08	0.217	1	0	1	0	0	1	0	0		0.05
A7	91	10.9837E+080.0000E+00	10.9837E+080.0000E+00	0.9837E+08	0.217	1	0	1	0	0	1	0	0		0.05
A7	92	10.1189E+090.0000E+00	10.1189E+090.0000E+00	0.1189E+09	0.217	1	0	1	0	0	1	0	0		0.05
A7	93	10.1438E+090.0000E+00	10.1438E+090.0000E+00	0.1438E+09	0.217	1	0	1	0	0	1	0	0		0.05
A7	94	10.1739E+090.0000E+00	10.1739E+090.0000E+00	0.1739E+09	0.217	1	0	1	0	0	1	0	0		0.05
A7	95	10.2103E+090.0000E+00	10.2103E+090.0000E+00	0.2103E+09	0.217	1	0	1	0	0	1	0	0		0.05
A7	96	10.2542E+090.0000E+00	10.2542E+090.0000E+00	0.2542E+09	0.217	1	0	1	0	0	1	0	0		0.05
A7	97	10.3074E+090.0000E+00	10.3074E+090.0000E+00	0.3074E+09	0.217	1	0	1	0	0	1	0	0		0.05
A7	98	10.3717E+090.0000E+00	10.3717E+090.0000E+00	0.3717E+09	0.217	1	0	1	0	0	1	0	0		0.05
A7	99	10.4494E+090.0000E+00	10.4494E+090.0000E+00	0.4494E+09	0.217	1	0	1	0	0	1	0	0		0.05
A71	0	10.5434E+090.0000E+00	10.5434E+090.0000E+00	0.5434E+09	0.217	1	0	1	0	0	1	0	0		0.05
A8	1	10.1767E+000.0000E+00	10.1767E+000.0000E+00	0.1767E+00	0.217	1	0.026112	0.973888	0.97389	710.14	0	1	25.8261		0.05
A8	2	10.6023E+000.0000E+00	10.6023E+000.0000E+00	0.6023E+00	0.217	1	0.017678	0.982322	0.98232	708.76	0	1	89.3879		0.05
A8	3	10.1156E+010.0000E+00	10.1156E+010.0000E+00	0.1156E+01	0.217	1	0.016337	0.983663	0.98366	708.03	0	1	171.854		0.05
A8	4	10.1867E+010.0000E+00	10.1867E+010.0000E+00	0.1867E+01	0.217	1	0.015742	0.984258	0.98426	707.52	0	1	277.691		0.05
A8	5	10.2774E+010.0000E+00	10.2774E+010.0000E+00	0.2774E+01	0.217	1	0.015465	0.984535	0.98454	707.13	0	1	412.601		0.05
A8	6	10.3922E+010.0000E+00	10.3922E+010.0000E+00	0.3922E+01	0.217	1	0.015194	0.984806	0.98481	706.79	0	1	583.393		0.05
A8	7	10.5367E+010.0000E+00	10.5367E+010.0000E+00	0.5367E+01	0.217	1	0.015037	0.984963	0.98496	706.5	0	1	798.256		0.05
A8	8	10.7177E+010.0000E+00	10.7177E+010.0000E+00	0.7177E+01	0.217	1	0.01493	0.98507	0.98507	706.25	0	1	1067.32		0.05
A8	9	10.9433E+010.0000E+00	10.9433E+010.0000E+00	0.9433E+01	0.217	1	0.014863	0.985137	0.98514	706.01	0	1	1402.54		0.05
A8	10	10.1224E+020.0000E+00	10.1224E+020.0000E+00	0.1224E+02	0.217	1	0.014806	0.985194	0.98519	705.79	0	1	1819.53		0.05
A8	11	10.1571E+020.0000E+00	10.1571E+020.0000E+00	0.1571E+02	0.217	1	0.014728	0.985272	0.98527	705.59	0	1	2335.07		0.05
A8	12	10.2000E+020.0000E+00	10.2000E+020.0000E+00	0.2000E+02	0.217	1	0.014656	0.985344	0.98534	705.39	0	1	2972.3		0.05
A8	13	10.2528E+020.0000E+00	10.2528E+020.0000E+00	0.2528E+02	0.217	1	0.014745	0.985255	0.98525	705.21	0	1	3755.35		0.05
A8	14	10.3178E+020.0000E+00	10.3178E+020.0000E+00	0.3178E+02	0.217	1	0.014699	0.985301	0.9853	705.03	0	1	4720.18		0.05
A8	15	10.3976E+020.0000E+00	10.3976E+020.0000E+00	0.3976E+02	0.217	1	0.014736	0.985264	0.98526	704.86	0	1	5903.54		0.05
A8	16	10.4955E+020.0000E+00	10.4955E+020.0000E+00	0.4955E+02	0.217	1	0.014474	0.985526	0.98553	704.7	0	1	7359.45		0.05
A8	17	10.6152E+020.0000E+00	10.6152E+020.0000E+00	0.6152E+02	0.217	1	0.014644	0.985356	0.98536	704.54	0	1	9132.08		0.05
A8	18	10.7616E+020.0000E+00	10.7616E+020.0000E+00	0.7616E+02	0.217	1	0.014608	0.985392	0.98539	704.38	0	1	11303.4		0.05
A8	19	10.9404E+020.0000E+00	10.9404E+020.0000E+00	0.9404E+02	0.217	1	0.014521	0.985479	0.98548	704.22	0	1	13956.5		0.05
A8	20	10.1159E+030.0000E+00	10.1159E+030.0000E+00	0.1159E+03	0.217	1	0.014702	0.985298	0.9853	704.07	0	1	17190.8		0.05
A8	21	10.1424E+030.0000E+00	10.1424E+030.0000E+00	0.1424E+03	0.217	1	0.014602	0.985398	0.9854	703.91	0	1	21120.8		0.05
A8	22	10.1748E+030.0000E+00	10.1748E+030.0000E+00	0.1748E+03	0.217	1	0.014382	0.985618	0.98562	703.76	0	1	25932.5		0.05
A8	23	10.2142E+030.0000E+00	10.2142E+030.0000E+00	0.2142E+03	0.217	1	0.014532	0.985468	0.98547	703.61	0	1	31761.2		0.05
A8	24	10.2622E+030.0000E+00	10.2622E+030.0000E+00	0.2622E+03	0.217	1	0.014543	0.985457	0.98546	703.47	0	1	38870		0.05
A8	25	10.3204E+030.0000E+00	10.3204E+030.0000E+00	0.3204E+03	0.217	1	0.014477	0.985523	0.98552	703.32	0	1	47493.9		0.05
A8	26	10.3912E+030.0000E+00	10.3912E+030.0000E+00	0.3912E+03	0.217	1	0.014493	0.985507	0.98551	703.18	0	1	57975.7		0.05
A8	27	10.4772E+030.0000E+00	10.4772E+030.0000E+00	0.4772E+03	0.217	1	0.014535	0.985465	0.98546	703.04	0	1	70700.2		0.05
A8	28	10.5816E+030.0000E+00	10.5816E+030.0000E+00	0.5816E+03	0.217	1	0.014548	0.985452	0.98545	702.9	0	1	86148.5		0.05
A8	29	10.7082E+030.0000E+00	10.7082E+030.0000E+00	0.7082E+03	0.217	1	0.014387	0.985613	0.98561	702.76	0	1	104914		0.05
A8	30	10.8619E+030.0000E+00	10.8619E+030.0000E+00	0.8619E+03	0.217	1	0.014553	0.985447	0.98545	702.62	0	1	127616		0.05
A8	31	10.1048E+040.0000E+00	10.1048E+040.0000E+00	0.1048E+04	0.217	1	0.01452	0.98548	0.98548	702.48	0	1	155150		0.05
A8	32	10.1274E+040.0000E+00	10.1274E+040.0000E+00	0.1274E+04	0.217	1	0.014351	0.985649	0.98565	702.35	0	1	188637		0.05
A8	33	10.1548E+040.0000E+00	10.1548E+040.0000E+00	0.1548E+04	0.217	1	0.014541	0.985459	0.98546	702.21	0	1	229074		0.05
A8	34	10.1880E+040.0000E+00	10.1880E+040.0000E+00	0.1880E+04	0.217	1	0.014478	0.985522	0.98552	702.08	0	1	278186		0.05
A8	35	10.2282E+040.0000E+00	10.2282E+040.0000E+00	0.2282E+04	0.217	1	0.01452	0.98548	0.98548	701.94	0	1	337576		0.05
A8	36	10.2768E+040.0000E+00	10.2768E+040.0000E+00	0.2768E+04	0.217	1	0.013443	0.986557	0.98656	701.81	0	1	410290		0.05
A8	37	10.3358E+040.0000E+00	10.3358E+040.0000E+00	0.3358E+04	0.217	1	0.015275	0.984725	0.98473	701.67	0	1	495799		0.05
A8	38	10.4072E+040.0000E+00	10.4072E+040.0000E+00	0.4072E+04	0.217	1	0.014542	0.985458	0.98546	701.54	0	1	602001		0.05
A8	39	10.4937E+040.0000E+00	10.4937E+040.0000E+00	0.4937E+04	0.217	1	0.014395	0.985605	0.98561	701.41	0	1	729966		0.05
A8	40	10.5983E+040.0000E+00	10.5983E+040.0000E+00	0.5983E+04	0.217	1	0.014496	0.985504	0.9855	701.28	0	1	884271		0.05
A8	41	10.7250E+040.0000E+00	10.7250E+040.0000E+00	0.7250E+04	0.217	1	0.014598	0.985402	0.9854	701.15	0	1	1.07111e+06		0.05
A8	42	10.8784E+040.0000E+00	10.8784E+040.0000E+00	0.8784E+04	0.217	1	0.014442	0.985558	0.98556	701.02	2.3492e-13	1	1.29792e+06		0.05
A8	43	10.1064E+050.0000E+00	10.1064E+050.0000E+00	0.1064E+05	0.217	1	0	1	0.89559	700.89	0.0043154	0.995685	1.44305e+06		0.05
A8	44	10.1289E+050.0000E+00	10.1289E+050.0000E+00	0.1289E+05	0.217	1	0	1	0.53675	700.76	0.0048684	0.995132	1.04697e+06		0.05
A8	45	10.1560E+050.0000E+00	10.1560E+050.0000E+00	0.1560E+05	0.217	1	0	1	0.47976	700.51	0.004872	0.995128	1.13214e+06		0.05
A8	46	10.1889E+050.0000E+00	10.1889E+050.0000E+00	0.1889E+05	0.217	1	0	1	0.46293	700.17	0.0048706	0.995129	1.32218e+06		0.05
A8	47	10.2287E+050.0000E+00	10.2287E+050.0000E+00	0.2287E+05	0.217	1	0	1	0.45145	699.8	0.0048692	0.995131	1.56023e+06		0.05
A8	48	10.2768E+050.0000E+00	10.2768E+050.0000E+00	0.2768E+05	0.217	1	0	1	0.44179	699.4	0.0048676	0.995132	1.84692e+06		0.05
A8	49	10.3350E+050.0000E+00	10.3350E+050.0000E+00	0.3350E+05	0.217	1	0	1	0.43292	698.98	0.0048659	0.995134	2.18906e+06		0.05
A8	50	10.4055E+050.0000E+00	10.4055E+050.0000E+00	0.4055E+05	0.217	1	0	1	0.4244	698.53	0.0048641	0.995136	2.59593e+06		0.05
A8	51	10.4907E+050.0000E+00	10.4907E+050.0000E+00	0.4907E+05	0.217	1	0	1	0.41605	698.05	0.0048622	0.995138	3.07745e+06		0.05
A8	52	10.5937E+050.0000E+00	10.5937E+050.0000E+00	0.5937E+05	0.217	1	0	1	0.40776	697.53	0.0048602	0.99514	3.64652e+06		0.05
A8	53	10.7183E+050.0000E+00	10.7183E+050.0000E+00	0.7183E+05	0.217	1	0	1	0.3995	696.99	0.004858	0.995142	4.31911e+06		0.05
A8	54	10.8691E+050.0000E+00	10.8691E+050.0000E+00	0.8691E+05	0.217	1	0	1	0.39129	696.42	0.0048558	0.995144	5.11429e+06		0.05
A8	55	10.1051E+060.0000E+00	10.1051E+060.0000E+00	0.1051E+06	0.217	1	0	1	0.38315	695.82	0.0048534	0.995147	6.05083e+06		0.05
A8	56	10.1272E+060.0000E+00	10.1272E+060.0000E+00	0.1272E+06	0.217	1	0	1	0.37514	695.19	0.0048509	0.995149	7.16361e+06		0.05
A8	57	10.1539E+060.0000E+00	10.1539E+060.0000E+00	0.1539E+06	0.217	1	0	1	0.36734	694.53	0.0048483	0.995152	8.47904e+06		0.05
A8	58	10.1861E+060.0000E+00	10.1861E+060.0000E+00	0.1861E+06	0.217	1	0	1	0.35985	693.85	0.0048456	0.995154	1.00342e+07		0.05
A8	59	10.2251E+060.0000E+00	10.2251E+060.0000E+00	0.2251E+06	0.217	1	0	1	0.35274	693.14	0.0048428	0.995157	1.18851e+07		0.05
A8	60	10.2723E+060.0000E+00	10.2723E+060.0000E+00	0.2723E+06	0.217	1	0	1	0.34608	692.39	0.0048398	0.99516	1.40905e+07		0.05
A8	61	10.3293E+060.0000E+00	10.3293E+060.0000E+00	0.3293E+06	0.217	1	0	1	0.33984	691.61	0.0048367	0.995163	1.6714e+07		0.05
A8	62	10.3983E+060.0000E+00	10.3983E+060.0000E+00	0.3983E+06	0.217	1	0	1	0.3339	690.81	0.0048336	0.995166	1.984e+07		0.05
A8	63	10.4817E+060.0000E+00	10.4817E+060.0000E+00	0.4817E+06	0.217	1	0	1	0.32801	690	0.0048304	0.99517	2.35434e+07		0.05
A8	64	10.5826E+060.0000E+00	10.5826E+060.0000E+00	0.5826E+06	0.217	1	0	1	0.3223	689.18	0.0048271	0.995173	2.79461e+07		0.05
A8	65	10.7046E+060.0000E+00	10.7046E+060.0000E+00	0.7046E+06	0.217	1	0	1	0.31867	688.33	0.0048238	0.995176	3.33765e+07		0.05
A8	66	10.8521E+060.0000E+00	10.8521E+060.0000E+00	0.8521E+06	0.217	1	0	1	0.32085	687.48	0.0048204	0.99518	4.05895e+07		0.05
A8	67	10.1030E+070.0000E+00	10.1030E+070.0000E+00	0.1030E+07	0.217	1	0	1	0.32339	686.65	0.004817	0.995183	4.93926e+07		0.05
A8	68	10.1246E+070.0000E+00	10.1246E+070.0000E+00	0.1246E+07	0.217	1	0	1	0.31824	685.83	0.0048138	0.995186	5.87291e+07		0.05
A8	69	10.1507E+070.0000E+00	10.1507E+070.0000E+00	0.1507E+07	0.217	1	0	1	0.29339	684.99	0.0048105	0.995189	6.54046e+07		0.05
A8	70	10.1822E+070.0000E+00	10.1822E+070.0000E+00	0.1822E+07	0.217	1	0	1	0.24968	684.08	0.0048068	0.995193	6.72057e+07		0.05
A8	71	10.2204E+070.0000E+00	10.2204E+070.0000E+00	0.2204E+07	0.217	1	0	1	0.18929	683.13	0.0048031	0.995197	6.15476e+07		0.05
A8	72	10.2665E+070.0000E+00	10.2665E+070.0000E+00	0.2665E+07	0.217	1	0	1	0.020529	682.21	0.0047994	0.995201	8.06034e+06		0.05
A8	73	10.3222E+070.0000E+00	10.3222E+070.0000E+00	0.3222E+07	0.217	1	0	1	0	0	1	0	0		0.05
A8	74	10.3896E+070.0000E+00	10.3896E+070.0000E+00	0.3896E+07	0.217	1	0	1	0	0	1	0	0		0.05
A8	75	10.4711E+070.0000E+00	10.4711E+070.0000E+00	0.4711E+07	0.217	1	0	1	0	0	1	0	0		0.05
A8	76	10.5697E+070.0000E+00	10.5697E+070.0000E+00	0.5697E+07	0.217	1	0	1	0	0	1	0	0		0.05
A8	77	10.6889E+070.0000E+00	10.6889E+070.0000E+00	0.6889E+07	0.217	1	0	1	0	0	1	0	0		0.05
A8	78	10.8330E+070.0000E+00	10.8330E+070.0000E+00	0.8330E+07	0.217	1	0	1	0	0	1	0	0		0.05
A8	79	10.1007E+080.0000E+00	10.1007E+080.0000E+00	0.1007E+08	0.217	1	0	1	0	0	1	0	0		0.05
A8	80	10.1218E+080.0000E+00	10.1218E+080.0000E+00	0.1218E+08	0.217	1	0	1	0	0	1	0	0		0.05
A8	81	10.1473E+080.0000E+00	10.1473E+080.0000E+00	0.1473E+08	0.217	1	0	1	0	0	1	0	0		0.05
A8	82	10.1781E+080.0000E+00	10.1781E+080.0000E+00	0.1781E+08	0.217	1	0	1	0	0	1	0	0		0.05
A8	83	10.2153E+080.0000E+00	10.2153E+080.0000E+00	0.2153E+08	0.217	1	0	1	0	0	1	0	0		0.05
A8	84	10.2603E+080.0000E+00	10.2603E+080.0000E+00	0.2603E+08	0.217	1	0	1	0	0	1	0	0		0.05
A8	85	10.3148E+080.0000E+00	10.3148E+080.0000E+00	0.3148E+08	0.217	1	0	1	0	0	1	0	0		0.05
A8	86	10.3806E+080.0000E+00	10.3806E+080.0000E+00	0.3806E+08	0.217	1	0	1	0	0	1	0	0		0.05
A8	87	10.4602E+080.0000E+00	10.4602E+080.0000E+00	0.4602E+08	0.217	1	0	1	0	0	1	0	0		0.05
A8	88	10.5565E+080.0000E+00	10.5565E+080.0000E+00	0.5565E+08	0.217	1	0	1	0	0	1	0	0		0.05
A8	89	10.6728E+080.0000E+00	10.6728E+080.0000E+00	0.6728E+08	0.217	1	0	1	0	0	1	0	0		0.05
A8	90	10.8136E+080.0000E+00	10.8136E+080.0000E+00	0.8136E+08	0.217	1	0	1	0	0	1	0	0		0.05
A8	91	10.9837E+080.0000E+00	10.9837E+080.0000E+00	0.9837E+08	0.217	1	0	1	0	0	1	0	0		0.05
A8	92	10.1189E+090.0000E+00	10.1189E+090.0000E+00	0.1189E+09	0.217	1	0	1	0	0	1	0	0		0.05
A8	93	10.1438E+090.0000E+00	10.1438E+090.0000E+00	0.1438E+09	0.217	1	0	1	0	0	1	0	0		0.05
A8	94	10.1739E+090.0000E+00	10.1739E+090.0000E+00	0.1739E+09	0.217	1	0	1	0	0	1	0	0		0.05
A8	95	10.2103E+090.0000E+00	10.2103E+090.0000E+00	0.2103E+09	0.217	1	0	1	0	0	1	0	0		0.05
A8	96	10.2542E+090.0000E+00	10.2542E+090.0000E+00	0.2542E+09	0.217	1	0	1	0	0	1	0	0		0.05
A8	97	10.3074E+090.0000E+00	10.3074E+090.0000E+00	0.3074E+09	0.217	1	0	1	0	0	1	0	0		0.05
A8	98	10.3717E+090.0000E+00	10.3717E+090.0000E+00	0.3717E+09	0.217	1	0	1	0	0	1	0	0		0.05
A8	99	10.4494E+090.0000E+00	10.4494E+090.0000E+00	0.4494E+09	0.217	1	0	1	0	0	1	0	0		0.05
A81	0	10.5434E+090.0000E+00	10.5434E+090.0000E+00	0.5434E+09	0.217	1	0	1	0	0	1	0	0		0.05
A9	1	10.1767E+000.0000E+00	10.1767E+000.0000E+00	0.1767E+00	0.217	1	0.026147	0.973853	0.97385	708.19	0	1	25.7532		0.05
A9	2	10.6023E+000.0000E+00	10.6023E+000.0000E+00	0.6023E+00	0.217	1	0.017718	0.982282	0.98228	706.83	0	1	89.1372		0.05
A9	3	10.1156E+010.0000E+00	10.1156E+010.0000E+00	0.1156E+01	0.217	1	0.016328	0.983672	0.98367	706.1	0	1	171.389		0.05
A9	4	10.1867E+010.0000E+00	10.1867E+010.0000E+00	0.1867E+01	0.217	1	0.015706	0.984294	0.98429	705.58	0	1	276.948		0.05
A9	5	10.2774E+010.0000E+00	10.2774E+010.0000E+00	0.2774E+01	0.217	1	0.015409	0.984591	0.98459	705.18	0	1	411.507		0.05
A9	6	10.3922E+010.0000E+00	10.3922E+010.0000E+00	0.3922E+01	0.217	1	0.015227	0.984773	0.98477	704.85	0	1	581.748		0.05
A9	7	10.5367E+010.0000E+00	10.5367E+010.0000E+00	0.5367E+01	0.217	1	0.015123	0.984877	0.98488	704.56	0	1	795.93		0.05
A9	8	10.7177E+010.0000E+00	10.7177E+010.0000E+00	0.7177E+01	0.217	1	0.014923	0.985077	0.98508	704.3	0	1	1064.39		0.05
A9	9	10.9433E+010.0000E+00	10.9433E+010.0000E+00	0.9433E+01	0.217	1	0.014909	0.985091	0.98509	704.06	0	1	1398.53		0.05
A9	10	10.1224E+020.0000E+00	10.1224E+020.0000E+00	0.1224E+02	0.217	1	0.014754	0.985246	0.98525	703.84	0	1	1814.71		0.05
A9	11	10.1571E+020.0000E+00	10.1571E+020.0000E+00	0.1571E+02	0.217	1	0.014589	0.985411	0.98541	703.63	0	1	2329.24		0.05
A9	12	10.2000E+020.0000E+00	10.2000E+020.0000E+00	0.2000E+02	0.217	1	0.014873	0.985127	0.98513	703.44	0	1	2962.8		0.05
A9	13	10.2528E+020.0000E+00	10.2528E+020.0000E+00	0.2528E+02	0.217	1	0.014811	0.985189	0.98519	703.25	0	1	3744.43		0.05
A9	14	10.3178E+020.0000E+00	10.3178E+020.0000E+00	0.3178E+02	0.217	1	0.014404	0.985596	0.9856	703.07	0	1	4709.9		0.05
A9	15	10.3976E+020.0000E+00	10.3976E+020.0000E+00	0.3976E+02	0.217	1	0.014888	0.985112	0.98511	702.9	0	1	5885.32		0.05
A9	16	10.4955E+020.0000E+00	10.4955E+020.0000E+00	0.4955E+02	0.217	1	0.01449	0.98551	0.98551	702.73	0	1	7338.61		0.05
A9	17	10.6152E+020.0000E+00	10.6152E+020.0000E+00	0.6152E+02	0.217	1	0.01468	0.98532	0.98532	702.57	0	1	9105.85		0.05
A9	18	10.7616E+020.0000E+00	10.7616E+020.0000E+00	0.7616E+02	0.217	1	0.014607	0.985393	0.98539	702.41	0	1	11271.8		0.05
A9	19	10.9404E+020.0000E+00	10.9404E+020.0000E+00	0.9404E+02	0.217	1	0.014525	0.985475	0.98547	702.26	0	1	13917.4		0.05
A9	20	10.1159E+030.0000E+00	10.1159E+030.0000E+00	0.1159E+03	0.217	1	0.014357	0.985643	0.98564	702.11	0	1	17154.8		0.05
A9	21	10.1424E+030.0000E+00	10.1424E+030.0000E+00	0.1424E+03	0.217	1	0.01418	0.98582	0.98582	701.96	0	1	21080.3		0.05
A9	22	10.1748E+030.0000E+00	10.1748E+030.0000E+00	0.1748E+03	0.217	1	0.014924	0.985076	0.98508	701.81	0	1	25832.2		0.05
A9	23	10.2142E+030.0000E+00	10.2142E+030.0000E+00	0.2142E+03	0.217	1	0.014593	0.985407	0.98541	701.67	0	1	31669.8		0.05
A9	24	10.2622E+030.0000E+00	10.2622E+030.0000E+00	0.2622E+03	0.217	1	0.014435	0.985565	0.98557	701.53	0	1	38771.4		0.05
A9	25	10.3204E+030.0000E+00	10.3204E+030.0000E+00	0.3204E+03	0.217	1	0.014524	0.985476	0.98548	701.39	0	1	47359.3		0.05
A9	26	10.3912E+030.0000E+00	10.3912E+030.0000E+00	0.3912E+03	0.217	1	0.014517	0.985483	0.98548	701.24	0	1	57812.6		0.05
A9	27	10.4772E+030.0000E+00	10.4772E+030.0000E+00	0.4772E+03	0.217	1	0.014572	0.985428	0.98543	701.1	0	1	70500.3		0.05
A9	28	10.5816E+030.0000E+00	10.5816E+030.0000E+00	0.5816E+03	0.217	1	0.014536	0.985464	0.98546	700.96	0	1	85912.7		0.05
A9	29	10.7082E+030.0000E+00	10.7082E+030.0000E+00	0.7082E+03	0.217	1	0.014372	0.985628	0.98563	700.82	0	1	104628		0.05
A9	30	10.8619E+030.0000E+00	10.8619E+030.0000E+00	0.8619E+03	0.217	1	0.014569	0.985431	0.98543	700.68	0	1	127259		0.05
A9	31	10.1048E+040.0000E+00	10.1048E+040.0000E+00	0.1048E+04	0.217	1	0.014463	0.985537	0.98554	700.54	0	1	154739		0.05
A9	32	10.1274E+040.0000E+00	10.1274E+040.0000E+00	0.1274E+04	0.217	1	0.014476	0.985524	0.98552	700.4	0	1	188065		0.05
A9	33	10.1548E+040.0000E+00	10.1548E+040.0000E+00	0.1548E+04	0.217	1	0.01449	0.98551	0.98551	700.26	0	1	228461		0.05
A9	34	10.1880E+040.0000E+00	10.1880E+040.0000E+00	0.1880E+04	0.217	1	0.014523	0.985477	0.98548	700.13	0	1	277390		0.05
A9	35	10.2282E+040.0000E+00	10.2282E+040.0000E+00	0.2282E+04	0.217	1	0.014571	0.985429	0.98543	699.99	0	1	336603		0.05
A9	36	10.2768E+040.0000E+00	10.2768E+040.0000E+00	0.2768E+04	0.217	1	0.013411	0.986589	0.98659	699.86	0	1	409176		0.05
A9	37	10.3358E+040.0000E+00	10.3358E+040.0000E+00	0.3358E+04	0.217	1	0.015277	0.984723	0.98472	699.73	0	1	494422		0.05
A9	38	10.4072E+040.0000E+00	10.4072E+040.0000E+00	0.4072E+04	0.217	1	0.014551	0.985449	0.98545	699.59	0	1	600316		0.05
A9	39	10.4937E+040.0000E+00	10.4937E+040.0000E+00	0.4937E+04	0.217	1	0.014438	0.985562	0.98556	699.46	0	1	727868		0.05
A9	40	10.5983E+040.0000E+00	10.5983E+040.0000E+00	0.5983E+04	0.217	1	0.014444	0.985556	0.98556	699.33	0	1	881912		0.05
A9	41	10.7250E+040.0000E+00	10.7250E+040.0000E+00	0.7250E+04	0.217	1	0.014556	0.985444	0.98544	699.2	0	1	1.06822e+06		0.05
A9	42	10.8784E+040.0000E+00	10.8784E+040.0000E+00	0.8784E+04	0.217	1	0.014566	0.985434	0.98543	699.07	2.2284e-12	1	1.29398e+06		0.05
A9	43	10.1064E+050.0000E+00	10.1064E+050.0000E+00	0.1064E+05	0.217	1	0	1	0.89708	698.94	0.0043581	0.995642	1.44137e+06		0.05
A9	44	10.1289E+050.0000E+00	10.1289E+050.0000E+00	0.1289E+05	0.217	1	0	1	0.53745	698.81	0.0049283	0.995072	1.04536e+06		0.05
A9	45	10.1560E+050.0000E+00	10.1560E+050.0000E+00	0.1560E+05	0.217	1	0	1	0.4789	698.56	0.0049321	0.995068	1.1269e+06		0.05
A9	46	10.1889E+050.0000E+00	10.1889E+050.0000E+00	0.1889E+05	0.217	1	0	1	0.46133	698.23	0.0049307	0.995069	1.31388e+06		0.05
A9	47	10.2287E+050.0000E+00	10.2287E+050.0000E+00	0.2287E+05	0.217	1	0	1	0.44909	697.86	0.0049292	0.995071	1.54768e+06		0.05
A9	48	10.2768E+050.0000E+00	10.2768E+050.0000E+00	0.2768E+05	0.217	1	0	1	0.4386	697.46	0.0049276	0.995072	1.82839e+06		0.05
A9	49	10.3350E+050.0000E+00	10.3350E+050.0000E+00	0.3350E+05	0.217	1	0	1	0.42877	697.03	0.0049259	0.995074	2.1619e+06		0.05
A9	50	10.4055E+050.0000E+00	10.4055E+050.0000E+00	0.4055E+05	0.217	1	0	1	0.41916	696.58	0.0049241	0.995076	2.55657e+06		0.05
A9	51	10.4907E+050.0000E+00	10.4907E+050.0000E+00	0.4907E+05	0.217	1	0	1	0.40953	696.11	0.0049222	0.995078	3.02062e+06		0.05
A9	52	10.5937E+050.0000E+00	10.5937E+050.0000E+00	0.5937E+05	0.217	1	0	1	0.39976	695.61	0.0049202	0.99508	3.56492e+06		0.05
A9	53	10.7183E+050.0000E+00	10.7183E+050.0000E+00	0.7183E+05	0.217	1	0	1	0.38976	695.06	0.004918	0.995082	4.20188e+06		0.05
A9	54	10.8691E+050.0000E+00	10.8691E+050.0000E+00	0.8691E+05	0.217	1	0	1	0.37948	694.48	0.0049157	0.995084	4.94582e+06		0.05
A9	55	10.1051E+060.0000E+00	10.1051E+060.0000E+00	0.1051E+06	0.217	1	0	1	0.36888	693.87	0.0049133	0.995087	5.8088e+06		0.05
A9	56	10.1272E+060.0000E+00	10.1272E+060.0000E+00	0.1272E+06	0.217	1	0	1	0.35791	693.23	0.0049108	0.995089	6.81491e+06		0.05
A9	57	10.1539E+060.0000E+00	10.1539E+060.0000E+00	0.1539E+06	0.217	1	0	1	0.34654	692.57	0.0049081	0.995092	7.97588e+06		0.05
A9	58	10.1861E+060.0000E+00	10.1861E+060.0000E+00	0.1861E+06	0.217	1	0	1	0.3347	691.87	0.0049054	0.995095	9.30574e+06		0.05
A9	59	10.2251E+060.0000E+00	10.2251E+060.0000E+00	0.2251E+06	0.217	1	0	1	0.32224	691.15	0.0049025	0.995097	1.08256e+07		0.05
A9	60	10.2723E+060.0000E+00	10.2723E+060.0000E+00	0.2723E+06	0.217	1	0	1	0.30887	690.41	0.0048995	0.995101	1.25388e+07		0.05
A9	61	10.3293E+060.0000E+00	10.3293E+060.0000E+00	0.3293E+06	0.217	1	0	1	0.29407	689.64	0.0048964	0.995104	1.44209e+07		0.05
A9	62	10.3983E+060.0000E+00	10.3983E+060.0000E+00	0.3983E+06	0.217	1	0	1	0.27696	688.84	0.0048932	0.995107	1.64087e+07		0.05
A9	63	10.4817E+060.0000E+00	10.4817E+060.0000E+00	0.4817E+06	0.217	1	0	1	0.25669	688.02	0.00489	0.99511	1.83704e+07		0.05
A9	64	10.5826E+060.0000E+00	10.5826E+060.0000E+00	0.5826E+06	0.217	1	0	1	0.23392	687.18	0.0048866	0.995113	2.02228e+07		0.05
A9	65	10.7046E+060.0000E+00	10.7046E+060.0000E+00	0.7046E+06	0.217	1	0	1	0.21518	686.32	0.0048832	0.995117	2.24701e+07		0.05
A9	66	10.8521E+060.0000E+00	10.8521E+060.0000E+00	0.8521E+06	0.217	1	0	1	0.22433	685.43	0.0048796	0.99512	2.82928e+07		0.05
A9	67	10.1030E+070.0000E+00	10.1030E+070.0000E+00	0.1030E+07	0.217	1	0	1	0.25449	684.59	0.0048762	0.995124	3.87503e+07		0.05
A9	68	10.1246E+070.0000E+00	10.1246E+070.0000E+00	0.1246E+07	0.217	1	0	1	0.24063	683.8	0.0048731	0.995127	4.42726e+07		0.05
A9	69	10.1507E+070.0000E+00	10.1507E+070.0000E+00	0.1507E+07	0.217	1	0	1	0.16886	683.05	0.00487	0.99513	3.75346e+07		0.05
A9	70	10.1822E+070.0000E+00	10.1822E+070.0000E+00	0.1822E+07	0.217	1	0	1	0.079561	682.22	0.0048667	0.995133	2.13557e+07		0.05
A9	71	10.2204E+070.0000E+00	10.2204E+070.0000E+00	0.2204E+07	0.217	1	0	1	0	0	1	0	0		0.05
A9	72	10.2665E+070.0000E+00	10.2665E+070.0000E+00	0.2665E+07	0.217	1	0	1	0	0	1	0	0		0.05
A9	73	10.3222E+070.0000E+00	10.3222E+070.0000E+00	0.3222E+07	0.217	1	0	1	0	0	1	0	0		0.05
A9	74	10.3896E+070.0000E+00	10.3896E+070.0000E+00	0.3896E+07	0.217	1	0	1	0	0	1	0	0		0.05
A9	75	10.4711E+070.0000E+00	10.4711E+070.0000E+00	0.4711E+07	0.217	1	0	1	0	0	1	0	0		0.05
A9	76	10.5697E+070.0000E+00	10.5697E+070.0000E+00	0.5697E+07	0.217	1	0	1	0	0	1	0	0		0.05
A9	77	10.6889E+070.0000E+00	10.6889E+070.0000E+00	0.6889E+07	0.217	1	0	1	0	0	1	0	0		0.05
A9	78	10.8330E+070.0000E+00	10.8330E+070.0000E+00	0.8330E+07	0.217	1	0	1	0	0	1	0	0		0.05
A9	79	10.1007E+080.0000E+00	10.1007E+080.0000E+00	0.1007E+08	0.217	1	0	1	0	0	1	0	0		0.05
A9	80	10.1218E+080.0000E+00	10.1218E+080.0000E+00	0.1218E+08	0.217	1	0	1	0	0	1	0	0		0.05
A9	81	10.1473E+080.0000E+00	10.1473E+080.0000E+00	0.1473E+08	0.217	1	0	1	0	0	1	0	0		0.05
A9	82	10.1781E+080.0000E+00	10.1781E+080.0000E+00	0.1781E+08	0.217	1	0	1	0	0	1	0	0		0.05
A9	83	10.2153E+080.0000E+00	10.2153E+080.0000E+00	0.2153E+08	0.217	1	0	1	0	0	1	0	0		0.05
A9	84	10.2603E+080.0000E+00	10.2603E+080.0000E+00	0.2603E+08	0.217	1	0	1	0	0	1	0	0		0.05
A9	85	10.3148E+080.0000E+00	10.3148E+080.0000E+00	0.3148E+08	0.217	1	0	1	0	0	1	0	0		0.05
A9	86	10.3806E+080.0000E+00	10.3806E+080.0000E+00	0.3806E+08	0.217	1	0	1	0	0	1	0	0		0.05
A9	87	10.4602E+080.0000E+00	10.4602E+080.0000E+00	0.4602E+08	0.217	1	0	1	0	0	1	0	0		0.05
A9	88	10.5565E+080.0000E+00	10.5565E+080.0000E+00	0.5565E+08	0.217	1	0	1	0	0	1	0	0		0.05
A9	89	10.6728E+080.0000E+00	10.6728E+080.0000E+00	0.6728E+08	0.217	1	0	1	0	0	1	0	0		0.05
A9	90	10.8136E+080.0000E+00	10.8136E+080.0000E+00	0.8136E+08	0.217	1	0	1	0	0	1	0	0		0.05
A9	91	10.9837E+080.0000E+00	10.9837E+080.0000E+00	0.9837E+08	0.217	1	0	1	0	0	1	0	0		0.05
A9	92	10.1189E+090.0000E+00	10.1189E+090.0000E+00	0.1189E+09	0.217	1	0	1	0	0	1	0	0		0.05
A9	93	10.1438E+090.0000E+00	10.1438E+090.0000E+00	0.1438E+09	0.217	1	0	1	0	0	1	0	0		0.05
A9	94	10.1739E+090.0000E+00	10.1739E+090.0000E+00	0.1739E+09	0.217	1	0	1	0	0	1	0	0		0.05
A9	95	10.2103E+090.0000E+00	10.2103E+090.0000E+00	0.2103E+09	0.217	1	0	1	0	0	1	0	0		0.05
A9	96	10.2542E+090.0000E+00	10.2542E+090.0000E+00	0.2542E+09	0.217	1	0	1	0	0	1	0	0		0.05
A9	97	10.3074E+090.0000E+00	10.3074E+090.0000E+00	0.3074E+09	0.217	1	0	1	0	0	1	0	0		0.05
A9	98	10.3717E+090.0000E+00	10.3717E+090.0000E+00	0.3717E+09	0.217	1	0	1	0	0	1	0	0		0.05
A9	99	10.4494E+090.0000E+00	10.4494E+090.0000E+00	0.4494E+09	0.217	1	0	1	0	0	1	0	0		0.05
A91	0	10.5434E+090.0000E+00	10.5434E+090.0000E+00	0.5434E+09	0.217	1	0	1	0	0	1	0	0		0.05
AA	1	10.1767E+000.1767E-01	10.1767E+000.1767E-01	0.1767E+00	0.217	1	0.026193	0.973807	0.97381	706.25	0	1	25.6804		0.05
AA	2	10.6023E+000.6023E-01	10.6023E+000.6023E-01	0.6023E+00	0.217	1	0.01773	0.98227	0.98227	704.88	0	1	88.8893		0.05
AA	3	10.1156E+010.1156E+00	10.1156E+010.1156E+00	0.1156E+01	0.217	1	0.016344	0.983656	0.98366	704.17	0	1	170.916		0.05
AA	4	10.1867E+010.1867E+00	10.1867E+010.1867E+00	0.1867E+01	0.217	1	0.01573	0.98427	0.98427	703.66	0	1	276.182		0.05
AA	5	10.2774E+010.2774E+00	10.2774E+010.2774E+00	0.2774E+01	0.217	1	0.015423	0.984577	0.98458	703.25	0	1	410.371		0.05
AA	6	10.3922E+010.3922E+00	10.3922E+010.3922E+00	0.3922E+01	0.217	1	0.015236	0.984764	0.98476	702.91	0	1	580.136		0.05
AA	7	10.5367E+010.5367E+00	10.5367E+010.5367E+00	0.5367E+01	0.217	1	0.015027	0.984973	0.98497	702.62	0	1	793.888		0.05
AA	8	10.7177E+010.7177E+00	10.7177E+010.7177E+00	0.7177E+01	0.217	1	0.014985	0.985015	0.98502	702.36	0	1	1061.33		0.05
AA	9	10.9433E+010.9433E+00	10.9433E+010.9433E+00	0.9433E+01	0.217	1	0.01495	0.98505	0.98505	702.12	0	1	1394.56		0.05
AA	10	10.1224E+020.1224E+01	10.1224E+020.1224E+01	0.1224E+02	0.217	1	0.014773	0.985227	0.98523	701.9	0	1	1809.63		0.05
AA	11	10.1571E+020.1571E+01	10.1571E+020.1571E+01	0.1571E+02	0.217	1	0.014718	0.985282	0.98528	701.69	0	1	2322.21		0.05
AA	12	10.2000E+020.2000E+01	10.2000E+020.2000E+01	0.2000E+02	0.217	1	0.014874	0.985126	0.98513	701.49	0	1	2954.59		0.05
AA	13	10.2528E+020.2528E+01	10.2528E+020.2528E+01	0.2528E+02	0.217	1	0.014343	0.985657	0.98566	701.3	0	1	3737.61		0.05
AA	14	10.3178E+020.3178E+01	10.3178E+020.3178E+01	0.3178E+02	0.217	1	0.014842	0.985158	0.98516	701.12	0	1	4692.66		0.05
AA	15	10.3976E+020.3976E+01	10.3976E+020.3976E+01	0.3976E+02	0.217	1	0.014781	0.985219	0.98522	700.95	0	1	5870.28		0.05
AA	16	10.4955E+020.4955E+01	10.4955E+020.4955E+01	0.4955E+02	0.217	1	0.014538	0.985462	0.98546	700.78	0	1	7317.52		0.05
AA	17	10.6152E+020.6152E+01	10.6152E+020.6152E+01	0.6152E+02	0.217	1	0.014767	0.985233	0.98523	700.62	0	1	9078.94		0.05
AA	18	10.7616E+020.7616E+01	10.7616E+020.7616E+01	0.7616E+02	0.217	1	0.014452	0.985548	0.98555	700.46	0	1	11244.1		0.05
AA	19	10.9404E+020.9404E+01	10.9404E+020.9404E+01	0.9404E+02	0.217	1	0.014611	0.985389	0.98539	700.3	0	1	13876.3		0.05
AA	20	10.1159E+030.1159E+02	10.1159E+030.1159E+02	0.1159E+03	0.217	1	0.014519	0.985481	0.98548	700.15	0	1	17101.3		0.05
AA	21	10.1424E+030.1424E+02	10.1424E+030.1424E+02	0.1424E+03	0.217	1	0.014097	0.985903	0.9859	700	0	1	21024.9		0.05
AA	22	10.1748E+030.1748E+02	10.1748E+030.1748E+02	0.1748E+03	0.217	1	0.01502	0.98498	0.98498	699.86	0	1	25755.3		0.05
AA	23	10.2142E+030.2142E+02	10.2142E+030.2142E+02	0.2142E+03	0.217	1	0.014511	0.985489	0.98549	699.71	0	1	31586.5		0.05
AA	24	10.2622E+030.2622E+02	10.2622E+030.2622E+02	0.2622E+03	0.217	1	0.014352	0.985648	0.98565	699.57	0	1	38669.5		0.05
AA	25	10.3204E+030.3204E+02	10.3204E+030.3204E+02	0.3204E+03	0.217	1	0.01464	0.98536	0.98536	699.43	0	1	47215.7		0.05
AA	26	10.3912E+030.3912E+02	10.3912E+030.3912E+02	0.3912E+03	0.217	1	0.014536	0.985464	0.98546	699.28	0	1	57648.7		0.05
AA	27	10.4772E+030.4772E+02	10.4772E+030.4772E+02	0.4772E+03	0.217	1	0.014573	0.985427	0.98543	699.15	0	1	70304.1		0.05
AA	28	10.5816E+030.5816E+02	10.5816E+030.5816E+02	0.5816E+03	0.217	1	0.014607	0.985393	0.98539	699.01	0	1	85661.4		0.05
AA	29	10.7082E+030.7082E+02	10.7082E+030.7082E+02	0.7082E+03	0.217	1	0.014462	0.985538	0.98554	698.87	0	1	104318		0.05
AA	30	10.8619E+030.8619E+02	10.8619E+030.8619E+02	0.8619E+03	0.217	1	0.014547	0.985453	0.98545	698.74	0	1	126912		0.05
AA	31	10.1048E+040.1048E+03	10.1048E+040.1048E+03	0.1048E+04	0.217	1	0.01447	0.98553	0.98553	698.6	0	1	154308		0.05
AA	32	10.1274E+040.1274E+03	10.1274E+040.1274E+03	0.1274E+04	0.217	1	0.014615	0.985385	0.98538	698.47	0	1	187494		0.05
AA	33	10.1548E+040.1548E+03	10.1548E+040.1548E+03	0.1548E+04	0.217	1	0.014596	0.985404	0.9854	698.33	0	1	227781		0.05
AA	34	10.1880E+040.1880E+03	10.1880E+040.1880E+03	0.1880E+04	0.217	1	0.014583	0.985417	0.98542	698.19	0	1	276588		0.05
AA	35	10.2282E+040.2282E+03	10.2282E+040.2282E+03	0.2282E+04	0.217	1	0.014697	0.985303	0.9853	698.06	0	1	335588		0.05
AA	36	10.2768E+040.2768E+03	10.2768E+040.2768E+03	0.2768E+04	0.217	1	0.013598	0.986402	0.9864	697.92	0	1	407886		0.05
AA	37	10.3358E+040.3358E+03	10.3358E+040.3358E+03	0.3358E+04	0.217	1	0.015503	0.984497	0.9845	697.79	0	1	492828		0.05
AA	38	10.4072E+040.4072E+03	10.4072E+040.4072E+03	0.4072E+04	0.217	1	0.014738	0.985262	0.98526	697.65	0	1	598422		0.05
AA	39	10.4937E+040.4937E+03	10.4937E+040.4937E+03	0.4937E+04	0.217	1	0.014745	0.985255	0.98525	697.52	0	1	725395		0.05
AA	40	10.5983E+040.5983E+03	10.5983E+040.5983E+03	0.5983E+04	0.217	1	0.014827	0.985173	0.98517	697.39	0	1	878776		0.05
AA	41	10.7250E+040.7250E+03	10.7250E+040.7250E+03	0.7250E+04	0.217	1	0.014768	0.985232	0.98523	697.26	0	1	1.0648e+06		0.05
AA	42	10.8784E+040.8784E+03	10.8784E+040.8784E+03	0.8784E+04	0.217	1	0.014971	0.985029	0.98503	697.14	1.4433e-11	1	1.28935e+06		0.05
AA	43	10.1064E+050.1064E+04	10.1064E+050.1064E+04	0.1064E+05	0.217	1	0	1	0.80909	697.01	0.0047644	0.995236	1.29587e+06		0.05
AA	44	10.1289E+050.1289E+04	10.1289E+050.1289E+04	0.1289E+05	0.217	1	0	1	0.50609	696.89	0.0049921	0.995008	981592		0.05
AA	45	10.1560E+050.1560E+04	10.1560E+050.1560E+04	0.1560E+05	0.217	1	0	1	0.45636	696.64	0.0049926	0.995007	1.07085e+06		0.05
AA	46	10.1889E+050.1889E+04	10.1889E+050.1889E+04	0.1889E+05	0.217	1	0	1	0.43385	696.31	0.0049913	0.995009	1.23214e+06		0.05
AA	47	10.2287E+050.2287E+04	10.2287E+050.2287E+04	0.2287E+05	0.217	1	0	1	0.41591	695.94	0.0049898	0.99501	1.4293e+06		0.05
AA	48	10.2768E+050.2768E+04	10.2768E+050.2768E+04	0.2768E+05	0.217	1	0	1	0.39942	695.54	0.0049882	0.995012	1.66037e+06		0.05
AA	49	10.3350E+050.3350E+04	10.3350E+050.3350E+04	0.3350E+05	0.217	1	0	1	0.38333	695.11	0.0049865	0.995013	1.92735e+06		0.05
AA	50	10.4055E+050.4055E+04	10.4055E+050.4055E+04	0.4055E+05	0.217	1	0	1	0.36715	694.66	0.0049847	0.995015	2.23304e+06		0.05
AA	51	10.4907E+050.4907E+04	10.4907E+050.4907E+04	0.4907E+05	0.217	1	0	1	0.3506	694.18	0.0049828	0.995017	2.57864e+06		0.05
AA	52	10.5937E+050.5937E+04	10.5937E+050.5937E+04	0.5937E+05	0.217	1	0	1	0.33348	693.68	0.0049807	0.995019	2.96543e+06		0.05
AA	53	10.7183E+050.7183E+04	10.7183E+050.7183E+04	0.7183E+05	0.217	1	0	1	0.31567	693.15	0.0049786	0.995021	3.39358e+06		0.05
AA	54	10.8691E+050.8691E+04	10.8691E+050.8691E+04	0.8691E+05	0.217	1	0	1	0.29706	692.59	0.0049763	0.995024	3.86085e+06		0.05
AA	55	10.1051E+060.1051E+05	10.1051E+060.1051E+05	0.1051E+06	0.217	1	0	1	0.27758	691.98	0.0049739	0.995026	4.35892e+06		0.05
AA	56	10.1272E+060.1272E+05	10.1272E+060.1272E+05	0.1272E+06	0.217	1	0	1	0.25714	691.34	0.0049714	0.995029	4.88252e+06		0.05
AA	57	10.1539E+060.1539E+05	10.1539E+060.1539E+05	0.1539E+06	0.217	1	0	1	0.2357	690.67	0.0049687	0.995031	5.4096e+06		0.05
AA	58	10.1861E+060.1861E+05	10.1861E+060.1861E+05	0.1861E+06	0.217	1	0	1	0.21326	689.97	0.0049659	0.995034	5.91267e+06		0.05
AA	59	10.2251E+060.2251E+05	10.2251E+060.2251E+05	0.2251E+06	0.217	1	0	1	0.18986	689.26	0.0049631	0.995037	6.3605e+06		0.05
AA	60	10.2723E+060.2723E+05	10.2723E+060.2723E+05	0.2723E+06	0.217	1	0	1	0.16566	688.52	0.0049601	0.99504	6.70629e+06		0.05
AA	61	10.3293E+060.3293E+05	10.3293E+060.3293E+05	0.3293E+06	0.217	1	0	1	0.14112	687.77	0.0049571	0.995043	6.90121e+06		0.05
AA	62	10.3983E+060.3983E+05	10.3983E+060.3983E+05	0.3983E+06	0.217	1	0	1	0.11728	687.01	0.004954	0.995046	6.92947e+06		0.05
AA	63	10.4817E+060.4817E+05	10.4817E+060.4817E+05	0.4817E+06	0.217	1	0	1	0.096001	686.24	0.0049509	0.995049	6.85224e+06		0.05
AA	64	10.5826E+060.5826E+05	10.5826E+060.5826E+05	0.5826E+06	0.217	1	0	1	0.079875	685.44	0.0049477	0.995052	6.88742e+06		0.05
AA	65	10.7046E+060.7046E+05	10.7046E+060.7046E+05	0.7046E+06	0.217	1	0	1	0.070815	684.6	0.0049443	0.995056	7.37585e+06		0.05
AA	66	10.8521E+060.8521E+05	10.8521E+060.8521E+05	0.8521E+06	0.217	1	0	1	0.048312	683.62	0.0049404	0.99506	6.07672e+06		0.05
AA	67	10.1030E+070.1030E+06	10.1030E+070.1030E+06	0.1030E+07	0.217	1	0	1	0.010872	682.58	0.0049362	0.995064	1.65048e+06		0.05
AA	68	10.1246E+070.1246E+06	10.1246E+070.1246E+06	0.1246E+07	0.217	1	0	1	0	0	1	0	0		0.05
AA	69	10.1507E+070.1507E+06	10.1507E+070.1507E+06	0.1507E+07	0.217	1	0	1	0	0	1	0	0		0.05
AA	70	10.1822E+070.1822E+06	10.1822E+070.1822E+06	0.1822E+07	0.217	1	0	1	0	0	1	0	0		0.05
AA	71	10.2204E+070.2204E+06	10.2204E+070.2204E+06	0.2204E+07	0.217	1	0	1	0	0	1	0	0		0.05
AA	72	10.2665E+070.2665E+06	10.2665E+070.2665E+06	0.2665E+07	0.217	1	0	1	0	0	1	0	0		0.05
AA	73	10.3222E+070.3222E+06	10.3222E+070.3222E+06	0.3222E+07	0.217	1	0	1	0	0	1	0	0		0.05
AA	74	10.3896E+070.3896E+06	10.3896E+070.3896E+06	0.3896E+07	0.217	1	0	1	0	0	1	0	0		0.05
AA	75	10.4711E+070.4711E+06	10.4711E+070.4711E+06	0.4711E+07	0.217	1	0	1	0	0	1	0	0		0.05
AA	76	10.5697E+070.5697E+06	10.5697E+070.5697E+06	0.5697E+07	0.217	1	0	1	0	0	1	0	0		0.05
AA	77	10.6889E+070.6889E+06	10.6889E+070.6889E+06	0.6889E+07	0.217	1	0	1	0	0	1	0	0		0.05
AA	78	10.8330E+070.8330E+06	10.8330E+070.8330E+06	0.8330E+07	0.217	1	0	1	0	0	1	0	0		0.05
AA	79	10.1007E+080.1007E+07	10.1007E+080.1007E+07	0.1007E+08	0.217	1	0	1	0	0	1	0	0		0.05
AA	80	10.1218E+080.1218E+07	10.1218E+080.1218E+07	0.1218E+08	0.217	1	0	1	0	0	1	0	0		0.05
AA	81	10.1473E+080.1473E+07	10.1473E+080.1473E+07	0.1473E+08	0.217	1	0	1	0	0	1	0	0		0.05
AA	82	10.1781E+080.1781E+07	10.1781E+080.1781E+07	0.1781E+08	0.217	1	0	1	0	0	1	0	0		0.05
AA	83	10.2153E+080.2153E+07	10.2153E+080.2153E+07	0.2153E+08	0.217	1	0	1	0	0	1	0	0		0.05
AA	84	10.2603E+080.2603E+07	10.2603E+080.2603E+07	0.2603E+08	0.217	1	0	1	0	0	1	0	0		0.05
AA	85	10.3148E+080.3148E+07	10.3148E+080.3148E+07	0.3148E+08	0.217	1	0	1	0	0	1	0	0		0.05
AA	86	10.3806E+080.3806E+07	10.3806E+080.3806E+07	0.3806E+08	0.217	1	0	1	0	0	1	0	0		0.05
AA	87	10.4602E+080.4602E+07	10.4602E+080.4602E+07	0.4602E+08	0.217	1	0	1	0	0	1	0	0		0.05
AA	88	10.5565E+080.5565E+07	10.5565E+080.5565E+07	0.5565E+08	0.217	1	0	1	0	0	1	0	0		0.05
AA	89	10.6728E+080.6728E+07	10.6728E+080.6728E+07	0.6728E+08	0.217	1	0	1	0	0	1	0	0		0.05
AA	90	10.8136E+080.8136E+07	10.8136E+080.8136E+07	0.8136E+08	0.217	1	0	1	0	0	1	0	0		0.05
AA	91	10.9837E+080.9837E+07	10.9837E+080.9837E+07	0.9837E+08	0.217	1	0	1	0	0	1	0	0		0.05
AA	92	10.1189E+090.1189E+08	10.1189E+090.1189E+08	0.1189E+09	0.217	1	0	1	0	0	1	0	0		0.05
AA	93	10.1438E+090.1438E+08	10.1438E+090.1438E+08	0.1438E+09	0.217	1	0	1	0	0	1	0	0		0.05
AA	94	10.1739E+090.1739E+08	10.1739E+090.1739E+08	0.1739E+09	0.217	1	0	1	0	0	1	0	0		0.05
AA	95	10.2103E+090.2103E+08	10.2103E+090.2103E+08	0.2103E+09	0.217	1	0	1	0	0	1	0	0		0.05
AA	96	10.2542E+090.2542E+08	10.2542E+090.2542E+08	0.2542E+09	0.217	1	0	1	0	0	1	0	0		0.05
AA	97	10.3074E+090.3074E+08	10.3074E+090.3074E+08	0.3074E+09	0.217	1	0	1	0	0	1	0	0		0.05
AA	98	10.3717E+090.3717E+08	10.3717E+090.3717E+08	0.3717E+09	0.217	1	0	1	0	0	1	0	0		0.05
AA	99	10.4494E+090.4494E+08	10.4494E+090.4494E+08	0.4494E+09	0.217	1	0	1	0	0	1	0	0		0.05
AA1	0	10.5434E+090.5434E+08	10.5434E+090.5434E+08	0.5434E+09	0.217	1	0	1	0	0	1	0	0		0.05
