# Supplementary material for: CO2 geological storage site selection and long-term potential assessment framework based on TOUGH2/ECO2N
Source: PLoS One. 2025 Apr 24;20(4):e0321715. doi: 10.1371/journal.pone.0321715 (PMC12021137; doi:10.1371/journal.pone.0321715)
Supplement: S1 File — (ZIP) [file pone.0321715.s001.zip › suanliang/3/液相/10a.xlsx]

## Sheet: Sheet1
体积				MID提取中间几位（体积）	孔隙度φ		SS	1-SS	SG	1-SG	DL	XCO2aq	溶解	溶解co2量
A1	1	10.1767E+000.1767E-01	10.1767E+000.1767E-01	0.1767E+00	0.217	1	0.025796	0.974204	0.9742	0.0258	0	0.014957	0	2.97498e+09
A1	2	10.6023E+000.6023E-01	10.6023E+000.6023E-01	0.6023E+00	0.217	1	0.017484	0.982516	0.98252	0.01748	0	0.014946	0
A1	3	10.1156E+010.1156E+00	10.1156E+010.1156E+00	0.1156E+01	0.217	1	0.016317	0.983683	0.98368	0.01632	0	0.014941	0
A1	4	10.1867E+010.1867E+00	10.1867E+010.1867E+00	0.1867E+01	0.217	1	0.015765	0.984235	0.98423	0.01577	0	0.014936	0
A1	5	10.2774E+010.2774E+00	10.2774E+010.2774E+00	0.2774E+01	0.217	1	0.015385	0.984615	0.98461	0.01539	0	0.014933	0
A1	6	10.3922E+010.3922E+00	10.3922E+010.3922E+00	0.3922E+01	0.217	1	0.015186	0.984814	0.98481	0.01519	0	0.014931	0
A1	7	10.5367E+010.5367E+00	10.5367E+010.5367E+00	0.5367E+01	0.217	1	0.015118	0.984882	0.98488	0.01512	0	0.014928	0
A1	8	10.7177E+010.7177E+00	10.7177E+010.7177E+00	0.7177E+01	0.217	1	0.014791	0.985209	0.98521	0.01479	0	0.014926	0
A1	9	10.9433E+010.9433E+00	10.9433E+010.9433E+00	0.9433E+01	0.217	1	0.014886	0.985114	0.98511	0.01489	0	0.014925	0
A1	10	10.1224E+020.1224E+01	10.1224E+020.1224E+01	0.1224E+02	0.217	1	0.014841	0.985159	0.98516	0.01484	0	0.014923	0
A1	11	10.1571E+020.1571E+01	10.1571E+020.1571E+01	0.1571E+02	0.217	1	0.014718	0.985282	0.98528	0.01472	0	0.014921	0
A1	12	10.2000E+020.2000E+01	10.2000E+020.2000E+01	0.2000E+02	0.217	1	0.014781	0.985219	0.98522	0.01478	0	0.01492	0
A1	13	10.2528E+020.2528E+01	10.2528E+020.2528E+01	0.2528E+02	0.217	1	0.0146	0.9854	0.9854	0.0146	0	0.014918	0
A1	14	10.3178E+020.3178E+01	10.3178E+020.3178E+01	0.3178E+02	0.217	1	0.01456	0.98544	0.98544	0.01456	0	0.014917	0
A1	15	10.3976E+020.3976E+01	10.3976E+020.3976E+01	0.3976E+02	0.217	1	0.01461	0.98539	0.98539	0.01461	0	0.014915	0
A1	16	10.4955E+020.4955E+01	10.4955E+020.4955E+01	0.4955E+02	0.217	1	0.014609	0.985391	0.98539	0.01461	0	0.014914	0
A1	17	10.6152E+020.6152E+01	10.6152E+020.6152E+01	0.6152E+02	0.217	1	0.01439	0.98561	0.98561	0.01439	0	0.014913	0
A1	18	10.7616E+020.7616E+01	10.7616E+020.7616E+01	0.7616E+02	0.217	1	0.014613	0.985387	0.98539	0.01461	0	0.014911	0
A1	19	10.9404E+020.9404E+01	10.9404E+020.9404E+01	0.9404E+02	0.217	1	0.014579	0.985421	0.98542	0.01458	0	0.01491	0
A1	20	10.1159E+030.1159E+02	10.1159E+030.1159E+02	0.1159E+03	0.217	1	0.01454	0.98546	0.98546	0.01454	0	0.014909	0
A1	21	10.1424E+030.1424E+02	10.1424E+030.1424E+02	0.1424E+03	0.217	1	0.014443	0.985557	0.98556	0.01444	0	0.014908	0
A1	22	10.1748E+030.1748E+02	10.1748E+030.1748E+02	0.1748E+03	0.217	1	0.01455	0.98545	0.98545	0.01455	0	0.014907	0
A1	23	10.2142E+030.2142E+02	10.2142E+030.2142E+02	0.2142E+03	0.217	1	0.01454	0.98546	0.98546	0.01454	0	0.014905	0
A1	24	10.2622E+030.2622E+02	10.2622E+030.2622E+02	0.2622E+03	0.217	1	0.014475	0.985525	0.98553	0.01447	0	0.014904	0
A1	25	10.3204E+030.3204E+02	10.3204E+030.3204E+02	0.3204E+03	0.217	1	0.014389	0.985611	0.98561	0.01439	0	0.014903	0
A1	26	10.3912E+030.3912E+02	10.3912E+030.3912E+02	0.3912E+03	0.217	1	0.014447	0.985553	0.98555	0.01445	0	0.014902	0
A1	27	10.4772E+030.4772E+02	10.4772E+030.4772E+02	0.4772E+03	0.217	1	0.014281	0.985719	0.98572	0.01428	0	0.014901	0
A1	28	10.5816E+030.5816E+02	10.5816E+030.5816E+02	0.5816E+03	0.217	1	0.01461	0.98539	0.98539	0.01461	0	0.0149	0
A1	29	10.7082E+030.7082E+02	10.7082E+030.7082E+02	0.7082E+03	0.217	1	0.014326	0.985674	0.98567	0.01433	0	0.014898	0
A1	30	10.8619E+030.8619E+02	10.8619E+030.8619E+02	0.8619E+03	0.217	1	0.014487	0.985513	0.98551	0.01449	0	0.014897	0
A1	31	10.1048E+040.1048E+03	10.1048E+040.1048E+03	0.1048E+04	0.217	1	0.014447	0.985553	0.98555	0.01445	0	0.014896	0
A1	32	10.1274E+040.1274E+03	10.1274E+040.1274E+03	0.1274E+04	0.217	1	0.014327	0.985673	0.98567	0.01433	0	0.014895	0
A1	33	10.1548E+040.1548E+03	10.1548E+040.1548E+03	0.1548E+04	0.217	1	0.014396	0.985604	0.9856	0.0144	0	0.014894	0
A1	34	10.1880E+040.1880E+03	10.1880E+040.1880E+03	0.1880E+04	0.217	1	0.014425	0.985575	0.98557	0.01443	0	0.014893	0
A1	35	10.2282E+040.2282E+03	10.2282E+040.2282E+03	0.2282E+04	0.217	1	0.014343	0.985657	0.98566	0.01434	0	0.014892	0
A1	36	10.2768E+040.2768E+03	10.2768E+040.2768E+03	0.2768E+04	0.217	1	0.014107	0.985893	0.98589	0.01411	0	0.014891	0
A1	37	10.3358E+040.3358E+03	10.3358E+040.3358E+03	0.3358E+04	0.217	1	0.014433	0.985567	0.98557	0.01443	0	0.01489	0
A1	38	10.4072E+040.4072E+03	10.4072E+040.4072E+03	0.4072E+04	0.217	1	0.014288	0.985712	0.98571	0.01429	0	0.014889	0
A1	39	10.4937E+040.4937E+03	10.4937E+040.4937E+03	0.4937E+04	0.217	1	0.014113	0.985887	0.98589	0.01411	0	0.014888	0
A1	40	10.5983E+040.5983E+03	10.5983E+040.5983E+03	0.5983E+04	0.217	1	0.014283	0.985717	0.98572	0.01428	0	0.014887	0
A1	41	10.7250E+040.7250E+03	10.7250E+040.7250E+03	0.7250E+04	0.217	1	0.013974	0.986026	0.98603	0.01397	0	0.014885	0
A1	42	10.8784E+040.8784E+03	10.8784E+040.8784E+03	0.8784E+04	0.217	1	0.014088	0.985912	0.98591	0.01409	0	0.014884	0
A1	43	10.1064E+050.1064E+04	10.1064E+050.1064E+04	0.1064E+05	0.217	1	0.014056	0.985944	0.98594	0.01406	0	0.014883	0
A1	44	10.1289E+050.1289E+04	10.1289E+050.1289E+04	0.1289E+05	0.217	1	0.013813	0.986187	0.98619	0.01381	0	0.014882	0
A1	45	10.1560E+050.1560E+04	10.1560E+050.1560E+04	0.1560E+05	0.217	1	0.013848	0.986152	0.98615	0.01385	0	0.014881	0
A1	46	10.1889E+050.1889E+04	10.1889E+050.1889E+04	0.1889E+05	0.217	1	0.013599	0.986401	0.9864	0.0136	0	0.01488	0
A1	47	10.2287E+050.2287E+04	10.2287E+050.2287E+04	0.2287E+05	0.217	1	0	1	0.76103	0.23897	1063.33	0.032671	41200.2
A1	48	10.2768E+050.2768E+04	10.2768E+050.2768E+04	0.2768E+05	0.217	1	0	1	0.52586	0.47414	1035.02	0.039847	117456
A1	49	10.3350E+050.3350E+04	10.3350E+050.3350E+04	0.3350E+05	0.217	1	0	1	0.51025	0.48975	1034.83	0.039893	146975
A1	50	10.4055E+050.4055E+04	10.4055E+050.4055E+04	0.4055E+05	0.217	1	0	1	0.50628	0.49372	1034.83	0.039885	179312
A1	51	10.4907E+050.4907E+04	10.4907E+050.4907E+04	0.4907E+05	0.217	1	0	1	0.50425	0.49575	1034.84	0.039876	217833
A1	52	10.5937E+050.5937E+04	10.5937E+050.5937E+04	0.5937E+05	0.217	1	0	1	0.50283	0.49717	1034.84	0.039867	264252
A1	53	10.7183E+050.7183E+04	10.7183E+050.7183E+04	0.7183E+05	0.217	1	0	1	0.50172	0.49828	1034.84	0.039858	320352
A1	54	10.8691E+050.8691E+04	10.8691E+050.8691E+04	0.8691E+05	0.217	1	0	1	0.50084	0.49916	1034.84	0.039849	388204
A1	55	10.1051E+060.1051E+05	10.1051E+060.1051E+05	0.1051E+06	0.217	1	0	1	0.50014	0.49986	1034.84	0.03984	470006
A1	56	10.1272E+060.1272E+05	10.1272E+060.1272E+05	0.1272E+06	0.217	1	0	1	0.49961	0.50039	1034.84	0.03983	569297
A1	57	10.1539E+060.1539E+05	10.1539E+060.1539E+05	0.1539E+06	0.217	1	0	1	0.4992	0.5008	1034.84	0.039821	689204
A1	58	10.1861E+060.1861E+05	10.1861E+060.1861E+05	0.1861E+06	0.217	1	0	1	0.4989	0.5011	1034.83	0.039811	833686
A1	59	10.2251E+060.2251E+05	10.2251E+060.2251E+05	0.2251E+06	0.217	1	0	1	0.49868	0.50132	1034.83	0.039802	1.00861e+06
A1	60	10.2723E+060.2723E+05	10.2723E+060.2723E+05	0.2723E+06	0.217	1	0	1	0.49851	0.50149	1034.82	0.039792	1.2202e+06
A1	61	10.3293E+060.3293E+05	10.3293E+060.3293E+05	0.3293E+06	0.217	1	0	1	0.49838	0.50162	1034.82	0.039782	1.47563e+06
A1	62	10.3983E+060.3983E+05	10.3983E+060.3983E+05	0.3983E+06	0.217	1	0	1	0.49824	0.50176	1034.81	0.039772	1.78486e+06
A1	63	10.4817E+060.4817E+05	10.4817E+060.4817E+05	0.4817E+06	0.217	1	0	1	0.49809	0.50191	1034.81	0.039762	2.15869e+06
A1	64	10.5826E+060.5826E+05	10.5826E+060.5826E+05	0.5826E+06	0.217	1	0	1	0.49787	0.50213	1034.8	0.039751	2.61126e+06
A1	65	10.7046E+060.7046E+05	10.7046E+060.7046E+05	0.7046E+06	0.217	1	0	1	0.49757	0.50243	1034.79	0.03974	3.15906e+06
A1	66	10.8521E+060.8521E+05	10.8521E+060.8521E+05	0.8521E+06	0.217	1	0	1	0.49711	0.50289	1034.78	0.039729	3.82278e+06
A1	67	10.1030E+070.1030E+06	10.1030E+070.1030E+06	0.1030E+07	0.217	1	0	1	0.49644	0.50356	1034.77	0.039717	4.6256e+06
A1	68	10.1246E+070.1246E+06	10.1246E+070.1246E+06	0.1246E+07	0.217	1	0	1	0.49553	0.50447	1034.76	0.039706	5.60414e+06
A1	69	10.1507E+070.1507E+06	10.1507E+070.1507E+06	0.1507E+07	0.217	1	0	1	0.49438	0.50562	1034.75	0.039695	6.79154e+06
A1	70	10.1822E+070.1822E+06	10.1822E+070.1822E+06	0.1822E+07	0.217	1	0	1	0.49303	0.50697	1034.74	0.039682	8.23029e+06
A1	71	10.2204E+070.2204E+06	10.2204E+070.2204E+06	0.2204E+07	0.217	1	0	1	0.49131	0.50869	1034.73	0.039669	9.98626e+06
A1	72	10.2665E+070.2665E+06	10.2665E+070.2665E+06	0.2665E+07	0.217	1	0	1	0.48911	0.51089	1034.71	0.039655	1.21227e+07
A1	73	10.3222E+070.3222E+06	10.3222E+070.3222E+06	0.3222E+07	0.217	1	0	1	0.48628	0.51372	1034.7	0.03964	1.47319e+07
A1	74	10.3896E+070.3896E+06	10.3896E+070.3896E+06	0.3896E+07	0.217	1	0	1	0.48262	0.51738	1034.68	0.039624	1.7933e+07
A1	75	10.4711E+070.4711E+06	10.4711E+070.4711E+06	0.4711E+07	0.217	1	0	1	0.47782	0.52218	1034.66	0.039606	2.18752e+07
A1	76	10.5697E+070.5697E+06	10.5697E+070.5697E+06	0.5697E+07	0.217	1	0	1	0.47128	0.52872	1034.64	0.039586	2.67709e+07
A1	77	10.6889E+070.6889E+06	10.6889E+070.6889E+06	0.6889E+07	0.217	1	0	1	0.46199	0.53801	1034.62	0.039562	3.29204e+07
A1	78	10.8330E+070.8330E+06	10.8330E+070.8330E+06	0.8330E+07	0.217	1	0	1	0.44843	0.55157	1034.59	0.039534	4.07797e+07
A1	79	10.1007E+080.1007E+07	10.1007E+080.1007E+07	0.1007E+08	0.217	1	0	1	0.42595	0.57405	1034.56	0.039502	5.12641e+07
A1	80	10.1218E+080.1218E+07	10.1218E+080.1218E+07	0.1218E+08	0.217	1	0	1	0.37901	0.62099	1034.52	0.039464	6.70088e+07
A1	81	10.1473E+080.1473E+07	10.1473E+080.1473E+07	0.1473E+08	0.217	1	0	1	0.22852	0.77148	1034.48	0.039416	1.0055e+08
A1	82	10.1781E+080.1781E+07	10.1781E+080.1781E+07	0.1781E+08	0.217	1	0	1	0	1	1028.45	0.0081901	3.25534e+07
A1	83	10.2153E+080.2153E+07	10.2153E+080.2153E+07	0.2153E+08	0.217	1	0	1	0	1	1026.91	0.0002566	1.2311e+06
A1	84	10.2603E+080.2603E+07	10.2603E+080.2603E+07	0.2603E+08	0.217	1	0	1	0	1	1026.84	8.3369e-06	48355
A1	85	10.3148E+080.3148E+07	10.3148E+080.3148E+07	0.3148E+08	0.217	1	0	1	0	1	1026.81	2.2394e-07	1570.78
A1	86	10.3806E+080.3806E+07	10.3806E+080.3806E+07	0.3806E+08	0.217	1	0	1	0	1	1026.79	4.6888e-09	39.7623
A1	87	10.4602E+080.4602E+07	10.4602E+080.4602E+07	0.4602E+08	0.217	1	0	1	0	1	1026.76	7.6833e-11	0.787813
A1	88	10.5565E+080.5565E+07	10.5565E+080.5565E+07	0.5565E+08	0.217	1	0	1	0	1	1026.74	9.9808e-13	0.0123752
A1	89	10.6728E+080.6728E+07	10.6728E+080.6728E+07	0.6728E+08	0.217	1	0	1	0	1	1026.71	1.0381e-14	0.000155608
A1	90	10.8136E+080.8136E+07	10.8136E+080.8136E+07	0.8136E+08	0.217	1	0	1	0	1	1026.68	8.6923e-17	1.57558e-06
A1	91	10.9837E+080.9837E+07	10.9837E+080.9837E+07	0.9837E+08	0.217	1	0	1	0	1	1026.66	5.8798e-19	1.28858e-08
A1	92	10.1189E+090.1189E+08	10.1189E+090.1189E+08	0.1189E+09	0.217	1	0	1	0	1	1026.63	3.2194e-21	8.52767e-11
A1	93	10.1438E+090.1438E+08	10.1438E+090.1438E+08	0.1438E+09	0.217	1	0	1	0	1	1026.6	1.4273e-23	4.5723e-13
A1	94	10.1739E+090.1739E+08	10.1739E+090.1739E+08	0.1739E+09	0.217	1	0	1	0	1	1026.58	5.1266e-26	1.98601e-15
A1	95	10.2103E+090.2103E+08	10.2103E+090.2103E+08	0.2103E+09	0.217	1	0	1	0	1	1026.55	1.4921e-28	6.99e-18
A1	96	10.2542E+090.2542E+08	10.2542E+090.2542E+08	0.2542E+09	0.217	1	0	1	0	1	1026.52	3.5217e-31	1.99414e-20
A1	97	10.3074E+090.3074E+08	10.3074E+090.3074E+08	0.3074E+09	0.217	1	0	1	0	1	1026.5	6.7391e-34	4.6145e-23
A1	98	10.3717E+090.3717E+08	10.3717E+090.3717E+08	0.3717E+09	0.217	1	0	1	0	1	1026.47	1.046e-36	8.66025e-26
A1	99	10.4494E+090.4494E+08	10.4494E+090.4494E+08	0.4494E+09	0.217	1	0	1	0	1	1026.44	1.3177e-39	1.31899e-28
A11	0	10.5434E+090.5434E+08	10.5434E+090.5434E+08	0.5434E+09	0.217	1	0	1	0	1	1026.41	1.3492e-72	1.63296e-61
A2	1	10.1767E+000.0000E+00	10.1767E+000.0000E+00	0.1767E+00	0.217	1	0.025841	0.974159	0.97416	0.02584	0	0.014955	0
A2	2	10.6023E+000.0000E+00	10.6023E+000.0000E+00	0.6023E+00	0.217	1	0.01748	0.98252	0.98252	0.01748	0	0.014944	0
A2	3	10.1156E+010.0000E+00	10.1156E+010.0000E+00	0.1156E+01	0.217	1	0.01626	0.98374	0.98374	0.01626	0	0.014938	0
A2	4	10.1867E+010.0000E+00	10.1867E+010.0000E+00	0.1867E+01	0.217	1	0.015789	0.984211	0.98421	0.01579	0	0.014934	0
A2	5	10.2774E+010.0000E+00	10.2774E+010.0000E+00	0.2774E+01	0.217	1	0.015389	0.984611	0.98461	0.01539	0	0.01493	0
A2	6	10.3922E+010.0000E+00	10.3922E+010.0000E+00	0.3922E+01	0.217	1	0.015203	0.984797	0.9848	0.0152	0	0.014928	0
A2	7	10.5367E+010.0000E+00	10.5367E+010.0000E+00	0.5367E+01	0.217	1	0.015158	0.984842	0.98484	0.01516	0	0.014925	0
A2	8	10.7177E+010.0000E+00	10.7177E+010.0000E+00	0.7177E+01	0.217	1	0.014842	0.985158	0.98516	0.01484	0	0.014923	0
A2	9	10.9433E+010.0000E+00	10.9433E+010.0000E+00	0.9433E+01	0.217	1	0.014756	0.985244	0.98524	0.01476	0	0.014921	0
A2	10	10.1224E+020.0000E+00	10.1224E+020.0000E+00	0.1224E+02	0.217	1	0.014907	0.985093	0.98509	0.01491	0	0.01492	0
A2	11	10.1571E+020.0000E+00	10.1571E+020.0000E+00	0.1571E+02	0.217	1	0.014782	0.985218	0.98522	0.01478	0	0.014918	0
A2	12	10.2000E+020.0000E+00	10.2000E+020.0000E+00	0.2000E+02	0.217	1	0.014748	0.985252	0.98525	0.01475	0	0.014917	0
A2	13	10.2528E+020.0000E+00	10.2528E+020.0000E+00	0.2528E+02	0.217	1	0.014595	0.985405	0.98541	0.01459	0	0.014915	0
A2	14	10.3178E+020.0000E+00	10.3178E+020.0000E+00	0.3178E+02	0.217	1	0.014552	0.985448	0.98545	0.01455	0	0.014914	0
A2	15	10.3976E+020.0000E+00	10.3976E+020.0000E+00	0.3976E+02	0.217	1	0.014593	0.985407	0.98541	0.01459	0	0.014912	0
A2	16	10.4955E+020.0000E+00	10.4955E+020.0000E+00	0.4955E+02	0.217	1	0.014654	0.985346	0.98535	0.01465	0	0.014911	0
A2	17	10.6152E+020.0000E+00	10.6152E+020.0000E+00	0.6152E+02	0.217	1	0.01449	0.98551	0.98551	0.01449	0	0.01491	0
A2	18	10.7616E+020.0000E+00	10.7616E+020.0000E+00	0.7616E+02	0.217	1	0.014557	0.985443	0.98544	0.01456	0	0.014909	0
A2	19	10.9404E+020.0000E+00	10.9404E+020.0000E+00	0.9404E+02	0.217	1	0.014577	0.985423	0.98542	0.01458	0	0.014907	0
A2	20	10.1159E+030.0000E+00	10.1159E+030.0000E+00	0.1159E+03	0.217	1	0.014571	0.985429	0.98543	0.01457	0	0.014906	0
A2	21	10.1424E+030.0000E+00	10.1424E+030.0000E+00	0.1424E+03	0.217	1	0.014458	0.985542	0.98554	0.01446	0	0.014905	0
A2	22	10.1748E+030.0000E+00	10.1748E+030.0000E+00	0.1748E+03	0.217	1	0.014534	0.985466	0.98547	0.01453	0	0.014904	0
A2	23	10.2142E+030.0000E+00	10.2142E+030.0000E+00	0.2142E+03	0.217	1	0.014567	0.985433	0.98543	0.01457	0	0.014903	0
A2	24	10.2622E+030.0000E+00	10.2622E+030.0000E+00	0.2622E+03	0.217	1	0.014525	0.985475	0.98547	0.01453	0	0.014902	0
A2	25	10.3204E+030.0000E+00	10.3204E+030.0000E+00	0.3204E+03	0.217	1	0.014433	0.985567	0.98557	0.01443	0	0.0149	0
A2	26	10.3912E+030.0000E+00	10.3912E+030.0000E+00	0.3912E+03	0.217	1	0.014216	0.985784	0.98578	0.01422	0	0.014899	0
A2	27	10.4772E+030.0000E+00	10.4772E+030.0000E+00	0.4772E+03	0.217	1	0.01462	0.98538	0.98538	0.01462	0	0.014898	0
A2	28	10.5816E+030.0000E+00	10.5816E+030.0000E+00	0.5816E+03	0.217	1	0.014432	0.985568	0.98557	0.01443	0	0.014897	0
A2	29	10.7082E+030.0000E+00	10.7082E+030.0000E+00	0.7082E+03	0.217	1	0.014472	0.985528	0.98553	0.01447	0	0.014896	0
A2	30	10.8619E+030.0000E+00	10.8619E+030.0000E+00	0.8619E+03	0.217	1	0.014572	0.985428	0.98543	0.01457	0	0.014895	0
A2	31	10.1048E+040.0000E+00	10.1048E+040.0000E+00	0.1048E+04	0.217	1	0.01449	0.98551	0.98551	0.01449	0	0.014894	0
A2	32	10.1274E+040.0000E+00	10.1274E+040.0000E+00	0.1274E+04	0.217	1	0.014407	0.985593	0.98559	0.01441	0	0.014893	0
A2	33	10.1548E+040.0000E+00	10.1548E+040.0000E+00	0.1548E+04	0.217	1	0.014441	0.985559	0.98556	0.01444	0	0.014892	0
A2	34	10.1880E+040.0000E+00	10.1880E+040.0000E+00	0.1880E+04	0.217	1	0.014539	0.985461	0.98546	0.01454	0	0.014891	0
A2	35	10.2282E+040.0000E+00	10.2282E+040.0000E+00	0.2282E+04	0.217	1	0.014426	0.985574	0.98557	0.01443	0	0.014889	0
A2	36	10.2768E+040.0000E+00	10.2768E+040.0000E+00	0.2768E+04	0.217	1	0.014249	0.985751	0.98575	0.01425	0	0.014888	0
A2	37	10.3358E+040.0000E+00	10.3358E+040.0000E+00	0.3358E+04	0.217	1	0.014555	0.985445	0.98544	0.01456	0	0.014887	0
A2	38	10.4072E+040.0000E+00	10.4072E+040.0000E+00	0.4072E+04	0.217	1	0.014445	0.985555	0.98556	0.01444	0	0.014886	0
A2	39	10.4937E+040.0000E+00	10.4937E+040.0000E+00	0.4937E+04	0.217	1	0.01434	0.98566	0.98566	0.01434	0	0.014885	0
A2	40	10.5983E+040.0000E+00	10.5983E+040.0000E+00	0.5983E+04	0.217	1	0.014477	0.985523	0.98552	0.01448	0	0.014884	0
A2	41	10.7250E+040.0000E+00	10.7250E+040.0000E+00	0.7250E+04	0.217	1	0.014294	0.985706	0.98571	0.01429	0	0.014883	0
A2	42	10.8784E+040.0000E+00	10.8784E+040.0000E+00	0.8784E+04	0.217	1	0.014397	0.985603	0.9856	0.0144	0	0.014882	0
A2	43	10.1064E+050.0000E+00	10.1064E+050.0000E+00	0.1064E+05	0.217	1	0.014203	0.985797	0.9858	0.0142	0	0.014881	0
A2	44	10.1289E+050.0000E+00	10.1289E+050.0000E+00	0.1289E+05	0.217	1	0.013955	0.986045	0.98604	0.01396	0	0.01488	0
A2	45	10.1560E+050.0000E+00	10.1560E+050.0000E+00	0.1560E+05	0.217	1	0.014463	0.985537	0.98554	0.01446	0	0.014878	0
A2	46	10.1889E+050.0000E+00	10.1889E+050.0000E+00	0.1889E+05	0.217	1	0.014003	0.985997	0.986	0.014	0	0.014877	0
A2	47	10.2287E+050.0000E+00	10.2287E+050.0000E+00	0.2287E+05	0.217	1	0	1	0.65524	0.34476	1043.01	0.037538	66988.8
A2	48	10.2768E+050.0000E+00	10.2768E+050.0000E+00	0.2768E+05	0.217	1	0	1	0.5036	0.4964	1034.58	0.039852	122934
A2	49	10.3350E+050.0000E+00	10.3350E+050.0000E+00	0.3350E+05	0.217	1	0	1	0.48828	0.51172	1034.54	0.039857	153387
A2	50	10.4055E+050.0000E+00	10.4055E+050.0000E+00	0.4055E+05	0.217	1	0	1	0.48181	0.51819	1034.54	0.039848	187972
A2	51	10.4907E+050.0000E+00	10.4907E+050.0000E+00	0.4907E+05	0.217	1	0	1	0.47795	0.52205	1034.55	0.039839	229112
A2	52	10.5937E+050.0000E+00	10.5937E+050.0000E+00	0.5937E+05	0.217	1	0	1	0.47524	0.52476	1034.55	0.03983	278580
A2	53	10.7183E+050.0000E+00	10.7183E+050.0000E+00	0.7183E+05	0.217	1	0	1	0.47319	0.52681	1034.55	0.03982	338277
A2	54	10.8691E+050.0000E+00	10.8691E+050.0000E+00	0.8691E+05	0.217	1	0	1	0.4716	0.5284	1034.55	0.039811	410437
A2	55	10.1051E+060.0000E+00	10.1051E+060.0000E+00	0.1051E+06	0.217	1	0	1	0.47038	0.52962	1034.56	0.039801	497366
A2	56	10.1272E+060.0000E+00	10.1272E+060.0000E+00	0.1272E+06	0.217	1	0	1	0.46946	0.53054	1034.56	0.039791	602845
A2	57	10.1539E+060.0000E+00	10.1539E+060.0000E+00	0.1539E+06	0.217	1	0	1	0.46879	0.53121	1034.55	0.039781	730116
A2	58	10.1861E+060.0000E+00	10.1861E+060.0000E+00	0.1861E+06	0.217	1	0	1	0.46832	0.53168	1034.55	0.039771	883435
A2	59	10.2251E+060.0000E+00	10.2251E+060.0000E+00	0.2251E+06	0.217	1	0	1	0.468	0.532	1034.55	0.039761	1.06895e+06
A2	60	10.2723E+060.0000E+00	10.2723E+060.0000E+00	0.2723E+06	0.217	1	0	1	0.46779	0.53221	1034.55	0.039751	1.29327e+06
A2	61	10.3293E+060.0000E+00	10.3293E+060.0000E+00	0.3293E+06	0.217	1	0	1	0.46765	0.53235	1034.54	0.039741	1.56399e+06
A2	62	10.3983E+060.0000E+00	10.3983E+060.0000E+00	0.3983E+06	0.217	1	0	1	0.46753	0.53247	1034.54	0.03973	1.89161e+06
A2	63	10.4817E+060.0000E+00	10.4817E+060.0000E+00	0.4817E+06	0.217	1	0	1	0.46739	0.53261	1034.53	0.03972	2.28769e+06
A2	64	10.5826E+060.0000E+00	10.5826E+060.0000E+00	0.5826E+06	0.217	1	0	1	0.46719	0.53281	1034.52	0.039709	2.76714e+06
A2	65	10.7046E+060.0000E+00	10.7046E+060.0000E+00	0.7046E+06	0.217	1	0	1	0.4669	0.5331	1034.52	0.039699	3.34757e+06
A2	66	10.8521E+060.0000E+00	10.8521E+060.0000E+00	0.8521E+06	0.217	1	0	1	0.46643	0.53357	1034.51	0.039688	4.05075e+06
A2	67	10.1030E+070.0000E+00	10.1030E+070.0000E+00	0.1030E+07	0.217	1	0	1	0.46569	0.53431	1034.5	0.039677	4.90185e+06
A2	68	10.1246E+070.0000E+00	10.1246E+070.0000E+00	0.1246E+07	0.217	1	0	1	0.46462	0.53538	1034.49	0.039666	5.93998e+06
A2	69	10.1507E+070.0000E+00	10.1507E+070.0000E+00	0.1507E+07	0.217	1	0	1	0.46325	0.53675	1034.47	0.039654	7.20029e+06
A2	70	10.1822E+070.0000E+00	10.1822E+070.0000E+00	0.1822E+07	0.217	1	0	1	0.46169	0.53831	1034.46	0.039642	8.7279e+06
A2	71	10.2204E+070.0000E+00	10.2204E+070.0000E+00	0.2204E+07	0.217	1	0	1	0.45973	0.54027	1034.45	0.039628	1.05924e+07
A2	72	10.2665E+070.0000E+00	10.2665E+070.0000E+00	0.2665E+07	0.217	1	0	1	0.45718	0.54282	1034.43	0.039614	1.28636e+07
A2	73	10.3222E+070.0000E+00	10.3222E+070.0000E+00	0.3222E+07	0.217	1	0	1	0.45392	0.54608	1034.42	0.039599	1.56395e+07
A2	74	10.3896E+070.0000E+00	10.3896E+070.0000E+00	0.3896E+07	0.217	1	0	1	0.44963	0.55037	1034.4	0.039582	1.90511e+07
A2	75	10.4711E+070.0000E+00	10.4711E+070.0000E+00	0.4711E+07	0.217	1	0	1	0.44391	0.55609	1034.39	0.039564	2.3265e+07
A2	76	10.5697E+070.0000E+00	10.5697E+070.0000E+00	0.5697E+07	0.217	1	0	1	0.43589	0.56411	1034.36	0.039543	2.8524e+07
A2	77	10.6889E+070.0000E+00	10.6889E+070.0000E+00	0.6889E+07	0.217	1	0	1	0.424	0.576	1034.34	0.03952	3.51981e+07
A2	78	10.8330E+070.0000E+00	10.8330E+070.0000E+00	0.8330E+07	0.217	1	0	1	0.40486	0.59514	1034.31	0.039493	4.39435e+07
A2	79	10.1007E+080.0000E+00	10.1007E+080.0000E+00	0.1007E+08	0.217	1	0	1	0.36767	0.63233	1034.28	0.039461	5.63948e+07
A2	80	10.1218E+080.0000E+00	10.1218E+080.0000E+00	0.1218E+08	0.217	1	0	1	0.27097	0.72903	1034.24	0.039422	7.8562e+07
A2	81	10.1473E+080.0000E+00	10.1473E+080.0000E+00	0.1473E+08	0.217	1	0	1	0	1	1032.84	0.032334	1.06747e+08
A2	82	10.1781E+080.0000E+00	10.1781E+080.0000E+00	0.1781E+08	0.217	1	0	1	0	1	1026.93	0.0015408	6.1152e+06
A2	83	10.2153E+080.0000E+00	10.2153E+080.0000E+00	0.2153E+08	0.217	1	0	1	0	1	1026.62	5.7406e-05	275341
A2	84	10.2603E+080.0000E+00	10.2603E+080.0000E+00	0.2603E+08	0.217	1	0	1	0	1	1026.59	1.8121e-06	10507.8
A2	85	10.3148E+080.0000E+00	10.3148E+080.0000E+00	0.3148E+08	0.217	1	0	1	0	1	1026.56	4.7017e-08	329.711
A2	86	10.3806E+080.0000E+00	10.3806E+080.0000E+00	0.3806E+08	0.217	1	0	1	0	1	1026.54	9.8445e-10	8.34638
A2	87	10.4602E+080.0000E+00	10.4602E+080.0000E+00	0.4602E+08	0.217	1	0	1	0	1	1026.51	1.6518e-11	0.169327
A2	88	10.5565E+080.0000E+00	10.5565E+080.0000E+00	0.5565E+08	0.217	1	0	1	0	1	1026.48	2.2191e-13	0.00275076
A2	89	10.6728E+080.0000E+00	10.6728E+080.0000E+00	0.6728E+08	0.217	1	0	1	0	1	1026.46	2.391e-15	3.58317e-05
A2	90	10.8136E+080.0000E+00	10.8136E+080.0000E+00	0.8136E+08	0.217	1	0	1	0	1	1026.43	2.0688e-17	3.74903e-07
A2	91	10.9837E+080.0000E+00	10.9837E+080.0000E+00	0.9837E+08	0.217	1	0	1	0	1	1026.4	1.44e-19	3.15502e-09
A2	92	10.1189E+090.0000E+00	10.1189E+090.0000E+00	0.1189E+09	0.217	1	0	1	0	1	1026.38	8.0767e-22	2.13887e-11
A2	93	10.1438E+090.0000E+00	10.1438E+090.0000E+00	0.1438E+09	0.217	1	0	1	0	1	1026.35	3.6526e-24	1.16981e-13
A2	94	10.1739E+090.0000E+00	10.1739E+090.0000E+00	0.1739E+09	0.217	1	0	1	0	1	1026.32	1.3336e-26	5.16497e-16
A2	95	10.2103E+090.0000E+00	10.2103E+090.0000E+00	0.2103E+09	0.217	1	0	1	0	1	1026.3	3.9353e-29	1.84311e-18
A2	96	10.2542E+090.0000E+00	10.2542E+090.0000E+00	0.2542E+09	0.217	1	0	1	0	1	1026.27	9.3989e-32	5.32076e-21
A2	97	10.3074E+090.0000E+00	10.3074E+090.0000E+00	0.3074E+09	0.217	1	0	1	0	1	1026.24	1.8178e-34	1.2444e-23
A2	98	10.3717E+090.0000E+00	10.3717E+090.0000E+00	0.3717E+09	0.217	1	0	1	0	1	1026.21	2.85e-37	2.35903e-26
A2	99	10.4494E+090.0000E+00	10.4494E+090.0000E+00	0.4494E+09	0.217	1	0	1	0	1	1026.19	3.6254e-40	3.62808e-29
A21	0	10.5434E+090.0000E+00	10.5434E+090.0000E+00	0.5434E+09	0.217	1	0	1	0	1	1026.16	3.7483e-73	4.53554e-62
A3	1	10.1767E+000.0000E+00	10.1767E+000.0000E+00	0.1767E+00	0.217	1	0.025901	0.974099	0.9741	0.0259	0	0.014953	0
A3	2	10.6023E+000.0000E+00	10.6023E+000.0000E+00	0.6023E+00	0.217	1	0.017508	0.982492	0.98249	0.01751	0	0.014941	0
A3	3	10.1156E+010.0000E+00	10.1156E+010.0000E+00	0.1156E+01	0.217	1	0.016208	0.983792	0.98379	0.01621	0	0.014935	0
A3	4	10.1867E+010.0000E+00	10.1867E+010.0000E+00	0.1867E+01	0.217	1	0.015838	0.984162	0.98416	0.01584	0	0.014931	0
A3	5	10.2774E+010.0000E+00	10.2774E+010.0000E+00	0.2774E+01	0.217	1	0.01535	0.98465	0.98465	0.01535	0	0.014928	0
A3	6	10.3922E+010.0000E+00	10.3922E+010.0000E+00	0.3922E+01	0.217	1	0.01523	0.98477	0.98477	0.01523	0	0.014925	0
A3	7	10.5367E+010.0000E+00	10.5367E+010.0000E+00	0.5367E+01	0.217	1	0.015194	0.984806	0.98481	0.01519	0	0.014923	0
A3	8	10.7177E+010.0000E+00	10.7177E+010.0000E+00	0.7177E+01	0.217	1	0.014865	0.985135	0.98513	0.01487	0	0.014921	0
A3	9	10.9433E+010.0000E+00	10.9433E+010.0000E+00	0.9433E+01	0.217	1	0.014792	0.985208	0.98521	0.01479	0	0.014919	0
A3	10	10.1224E+020.0000E+00	10.1224E+020.0000E+00	0.1224E+02	0.217	1	0.014861	0.985139	0.98514	0.01486	0	0.014917	0
A3	11	10.1571E+020.0000E+00	10.1571E+020.0000E+00	0.1571E+02	0.217	1	0.014788	0.985212	0.98521	0.01479	0	0.014916	0
A3	12	10.2000E+020.0000E+00	10.2000E+020.0000E+00	0.2000E+02	0.217	1	0.014777	0.985223	0.98522	0.01478	0	0.014914	0
A3	13	10.2528E+020.0000E+00	10.2528E+020.0000E+00	0.2528E+02	0.217	1	0.014576	0.985424	0.98542	0.01458	0	0.014913	0
A3	14	10.3178E+020.0000E+00	10.3178E+020.0000E+00	0.3178E+02	0.217	1	0.01443	0.98557	0.98557	0.01443	0	0.014911	0
A3	15	10.3976E+020.0000E+00	10.3976E+020.0000E+00	0.3976E+02	0.217	1	0.014691	0.985309	0.98531	0.01469	0	0.01491	0
A3	16	10.4955E+020.0000E+00	10.4955E+020.0000E+00	0.4955E+02	0.217	1	0.014667	0.985333	0.98533	0.01467	0	0.014908	0
A3	17	10.6152E+020.0000E+00	10.6152E+020.0000E+00	0.6152E+02	0.217	1	0.014624	0.985376	0.98538	0.01462	0	0.014907	0
A3	18	10.7616E+020.0000E+00	10.7616E+020.0000E+00	0.7616E+02	0.217	1	0.014511	0.985489	0.98549	0.01451	0	0.014906	0
A3	19	10.9404E+020.0000E+00	10.9404E+020.0000E+00	0.9404E+02	0.217	1	0.014539	0.985461	0.98546	0.01454	0	0.014905	0
A3	20	10.1159E+030.0000E+00	10.1159E+030.0000E+00	0.1159E+03	0.217	1	0.014588	0.985412	0.98541	0.01459	0	0.014903	0
A3	21	10.1424E+030.0000E+00	10.1424E+030.0000E+00	0.1424E+03	0.217	1	0.014509	0.985491	0.98549	0.01451	0	0.014902	0
A3	22	10.1748E+030.0000E+00	10.1748E+030.0000E+00	0.1748E+03	0.217	1	0.014486	0.985514	0.98551	0.01449	0	0.014901	0
A3	23	10.2142E+030.0000E+00	10.2142E+030.0000E+00	0.2142E+03	0.217	1	0.014548	0.985452	0.98545	0.01455	0	0.0149	0
A3	24	10.2622E+030.0000E+00	10.2622E+030.0000E+00	0.2622E+03	0.217	1	0.01457	0.98543	0.98543	0.01457	0	0.014899	0
A3	25	10.3204E+030.0000E+00	10.3204E+030.0000E+00	0.3204E+03	0.217	1	0.0144	0.9856	0.9856	0.0144	0	0.014898	0
A3	26	10.3912E+030.0000E+00	10.3912E+030.0000E+00	0.3912E+03	0.217	1	0.014423	0.985577	0.98558	0.01442	0	0.014897	0
A3	27	10.4772E+030.0000E+00	10.4772E+030.0000E+00	0.4772E+03	0.217	1	0.014572	0.985428	0.98543	0.01457	0	0.014896	0
A3	28	10.5816E+030.0000E+00	10.5816E+030.0000E+00	0.5816E+03	0.217	1	0.014378	0.985622	0.98562	0.01438	0	0.014894	0
A3	29	10.7082E+030.0000E+00	10.7082E+030.0000E+00	0.7082E+03	0.217	1	0.014506	0.985494	0.98549	0.01451	0	0.014893	0
A3	30	10.8619E+030.0000E+00	10.8619E+030.0000E+00	0.8619E+03	0.217	1	0.01454	0.98546	0.98546	0.01454	0	0.014892	0
A3	31	10.1048E+040.0000E+00	10.1048E+040.0000E+00	0.1048E+04	0.217	1	0.014496	0.985504	0.9855	0.0145	0	0.014891	0
A3	32	10.1274E+040.0000E+00	10.1274E+040.0000E+00	0.1274E+04	0.217	1	0.014358	0.985642	0.98564	0.01436	0	0.01489	0
A3	33	10.1548E+040.0000E+00	10.1548E+040.0000E+00	0.1548E+04	0.217	1	0.014497	0.985503	0.9855	0.0145	0	0.014889	0
A3	34	10.1880E+040.0000E+00	10.1880E+040.0000E+00	0.1880E+04	0.217	1	0.014529	0.985471	0.98547	0.01453	0	0.014888	0
A3	35	10.2282E+040.0000E+00	10.2282E+040.0000E+00	0.2282E+04	0.217	1	0.0145	0.9855	0.9855	0.0145	0	0.014887	0
A3	36	10.2768E+040.0000E+00	10.2768E+040.0000E+00	0.2768E+04	0.217	1	0.01426	0.98574	0.98574	0.01426	0	0.014886	0
A3	37	10.3358E+040.0000E+00	10.3358E+040.0000E+00	0.3358E+04	0.217	1	0.014603	0.985397	0.9854	0.0146	0	0.014885	0
A3	38	10.4072E+040.0000E+00	10.4072E+040.0000E+00	0.4072E+04	0.217	1	0.01448	0.98552	0.98552	0.01448	0	0.014884	0
A3	39	10.4937E+040.0000E+00	10.4937E+040.0000E+00	0.4937E+04	0.217	1	0.014333	0.985667	0.98567	0.01433	0	0.014883	0
A3	40	10.5983E+040.0000E+00	10.5983E+040.0000E+00	0.5983E+04	0.217	1	0.014585	0.985415	0.98542	0.01458	0	0.014882	0
A3	41	10.7250E+040.0000E+00	10.7250E+040.0000E+00	0.7250E+04	0.217	1	0.01435	0.98565	0.98565	0.01435	0	0.014881	0
A3	42	10.8784E+040.0000E+00	10.8784E+040.0000E+00	0.8784E+04	0.217	1	0.014499	0.985501	0.9855	0.0145	0	0.01488	0
A3	43	10.1064E+050.0000E+00	10.1064E+050.0000E+00	0.1064E+05	0.217	1	0.014388	0.985612	0.98561	0.01439	0	0.014879	0
A3	44	10.1289E+050.0000E+00	10.1289E+050.0000E+00	0.1289E+05	0.217	1	0.014032	0.985968	0.98597	0.01403	0	0.014878	0
A3	45	10.1560E+050.0000E+00	10.1560E+050.0000E+00	0.1560E+05	0.217	1	0.014628	0.985372	0.98537	0.01463	0	0.014877	0
A3	46	10.1889E+050.0000E+00	10.1889E+050.0000E+00	0.1889E+05	0.217	1	0.01434	0.98566	0.98566	0.01434	0	0.014875	0
A3	47	10.2287E+050.0000E+00	10.2287E+050.0000E+00	0.2287E+05	0.217	1	0	1	0.62409	0.37591	1038.56	0.038631	74847.5
A3	48	10.2768E+050.0000E+00	10.2768E+050.0000E+00	0.2768E+05	0.217	1	0	1	0.49499	0.50501	1034.29	0.03982	124931
A3	49	10.3350E+050.0000E+00	10.3350E+050.0000E+00	0.3350E+05	0.217	1	0	1	0.47798	0.52202	1034.26	0.039821	156291
A3	50	10.4055E+050.0000E+00	10.4055E+050.0000E+00	0.4055E+05	0.217	1	0	1	0.46937	0.53063	1034.26	0.039812	192259
A3	51	10.4907E+050.0000E+00	10.4907E+050.0000E+00	0.4907E+05	0.217	1	0	1	0.46366	0.53634	1034.26	0.039803	235105
A3	52	10.5937E+050.0000E+00	10.5937E+050.0000E+00	0.5937E+05	0.217	1	0	1	0.45945	0.54055	1034.27	0.039794	286625
A3	53	10.7183E+050.0000E+00	10.7183E+050.0000E+00	0.7183E+05	0.217	1	0	1	0.45616	0.54384	1034.27	0.039784	348802
A3	54	10.8691E+050.0000E+00	10.8691E+050.0000E+00	0.8691E+05	0.217	1	0	1	0.45358	0.54642	1034.27	0.039774	423925
A3	55	10.1051E+060.0000E+00	10.1051E+060.0000E+00	0.1051E+06	0.217	1	0	1	0.45156	0.54844	1034.27	0.039764	514417
A3	56	10.1272E+060.0000E+00	10.1272E+060.0000E+00	0.1272E+06	0.217	1	0	1	0.45002	0.54998	1034.27	0.039754	624178
A3	57	10.1539E+060.0000E+00	10.1539E+060.0000E+00	0.1539E+06	0.217	1	0	1	0.44889	0.55111	1034.27	0.039744	756558
A3	58	10.1861E+060.0000E+00	10.1861E+060.0000E+00	0.1861E+06	0.217	1	0	1	0.44811	0.55189	1034.27	0.039733	915891
A3	59	10.2251E+060.0000E+00	10.2251E+060.0000E+00	0.2251E+06	0.217	1	0	1	0.4476	0.5524	1034.27	0.039723	1.10857e+06
A3	60	10.2723E+060.0000E+00	10.2723E+060.0000E+00	0.2723E+06	0.217	1	0	1	0.44728	0.55272	1034.26	0.039712	1.34142e+06
A3	61	10.3293E+060.0000E+00	10.3293E+060.0000E+00	0.3293E+06	0.217	1	0	1	0.44709	0.55291	1034.26	0.039702	1.62236e+06
A3	62	10.3983E+060.0000E+00	10.3983E+060.0000E+00	0.3983E+06	0.217	1	0	1	0.44696	0.55304	1034.26	0.039691	1.96222e+06
A3	63	10.4817E+060.0000E+00	10.4817E+060.0000E+00	0.4817E+06	0.217	1	0	1	0.44684	0.55316	1034.25	0.03968	2.37293e+06
A3	64	10.5826E+060.0000E+00	10.5826E+060.0000E+00	0.5826E+06	0.217	1	0	1	0.44667	0.55333	1034.24	0.03967	2.87011e+06
A3	65	10.7046E+060.0000E+00	10.7046E+060.0000E+00	0.7046E+06	0.217	1	0	1	0.44641	0.55359	1034.24	0.039659	3.47179e+06
A3	66	10.8521E+060.0000E+00	10.8521E+060.0000E+00	0.8521E+06	0.217	1	0	1	0.44597	0.55403	1034.23	0.039648	4.2007e+06
A3	67	10.1030E+070.0000E+00	10.1030E+070.0000E+00	0.1030E+07	0.217	1	0	1	0.44521	0.55479	1034.22	0.039637	5.08322e+06
A3	68	10.1246E+070.0000E+00	10.1246E+070.0000E+00	0.1246E+07	0.217	1	0	1	0.44402	0.55598	1034.21	0.039627	6.1608e+06
A3	69	10.1507E+070.0000E+00	10.1507E+070.0000E+00	0.1507E+07	0.217	1	0	1	0.44248	0.55752	1034.19	0.039616	7.46972e+06
A3	70	10.1822E+070.0000E+00	10.1822E+070.0000E+00	0.1822E+07	0.217	1	0	1	0.44077	0.55923	1034.18	0.039603	9.05572e+06
A3	71	10.2204E+070.0000E+00	10.2204E+070.0000E+00	0.2204E+07	0.217	1	0	1	0.43865	0.56135	1034.17	0.03959	1.09921e+07
A3	72	10.2665E+070.0000E+00	10.2665E+070.0000E+00	0.2665E+07	0.217	1	0	1	0.43584	0.56416	1034.15	0.039575	1.33525e+07
A3	73	10.3222E+070.0000E+00	10.3222E+070.0000E+00	0.3222E+07	0.217	1	0	1	0.43222	0.56778	1034.14	0.03956	1.62406e+07
A3	74	10.3896E+070.0000E+00	10.3896E+070.0000E+00	0.3896E+07	0.217	1	0	1	0.42734	0.57266	1034.12	0.039543	1.97978e+07
A3	75	10.4711E+070.0000E+00	10.4711E+070.0000E+00	0.4711E+07	0.217	1	0	1	0.42052	0.57948	1034.1	0.039524	2.42122e+07
A3	76	10.5697E+070.0000E+00	10.5697E+070.0000E+00	0.5697E+07	0.217	1	0	1	0.41023	0.58977	1034.08	0.039503	2.97833e+07
A3	77	10.6889E+070.0000E+00	10.6889E+070.0000E+00	0.6889E+07	0.217	1	0	1	0.39283	0.60717	1034.06	0.039479	3.70543e+07
A3	78	10.8330E+070.0000E+00	10.8330E+070.0000E+00	0.8330E+07	0.217	1	0	1	0.35861	0.64139	1034.03	0.039453	4.72977e+07
A3	79	10.1007E+080.0000E+00	10.1007E+080.0000E+00	0.1007E+08	0.217	1	0	1	0.27376	0.72624	1034	0.039422	6.46887e+07
A3	80	10.1218E+080.0000E+00	10.1218E+080.0000E+00	0.1218E+08	0.217	1	0	1	0.01794	0.98206	1033.96	0.039382	1.05693e+08
A3	81	10.1473E+080.0000E+00	10.1473E+080.0000E+00	0.1473E+08	0.217	1	0	1	0	1	1027.31	0.0047242	1.55129e+07
A3	82	10.1781E+080.0000E+00	10.1781E+080.0000E+00	0.1781E+08	0.217	1	0	1	0	1	1026.43	0.00027226	1.08003e+06
A3	83	10.2153E+080.0000E+00	10.2153E+080.0000E+00	0.2153E+08	0.217	1	0	1	0	1	1026.36	1.1728e-05	56237.7
A3	84	10.2603E+080.0000E+00	10.2603E+080.0000E+00	0.2603E+08	0.217	1	0	1	0	1	1026.33	4.0807e-07	2365.68
A3	85	10.3148E+080.0000E+00	10.3148E+080.0000E+00	0.3148E+08	0.217	1	0	1	0	1	1026.31	1.137e-08	79.7138
A3	86	10.3806E+080.0000E+00	10.3806E+080.0000E+00	0.3806E+08	0.217	1	0	1	0	1	1026.28	2.5302e-10	2.14461
A3	87	10.4602E+080.0000E+00	10.4602E+080.0000E+00	0.4602E+08	0.217	1	0	1	0	1	1026.25	4.495e-12	0.0460669
A3	88	10.5565E+080.0000E+00	10.5565E+080.0000E+00	0.5565E+08	0.217	1	0	1	0	1	1026.23	6.3785e-14	0.000790475
A3	89	10.6728E+080.0000E+00	10.6728E+080.0000E+00	0.6728E+08	0.217	1	0	1	0	1	1026.2	7.2378e-16	1.08439e-05
A3	90	10.8136E+080.0000E+00	10.8136E+080.0000E+00	0.8136E+08	0.217	1	0	1	0	1	1026.17	6.5725e-18	1.19075e-07
A3	91	10.9837E+080.0000E+00	10.9837E+080.0000E+00	0.9837E+08	0.217	1	0	1	0	1	1026.15	4.7824e-20	1.04756e-09
A3	92	10.1189E+090.0000E+00	10.1189E+090.0000E+00	0.1189E+09	0.217	1	0	1	0	1	1026.12	2.7927e-22	7.39374e-12
A3	93	10.1438E+090.0000E+00	10.1438E+090.0000E+00	0.1438E+09	0.217	1	0	1	0	1	1026.09	1.3097e-24	4.19349e-14
A3	94	10.1739E+090.0000E+00	10.1739E+090.0000E+00	0.1739E+09	0.217	1	0	1	0	1	1026.07	4.9404e-27	1.91293e-16
A3	95	10.2103E+090.0000E+00	10.2103E+090.0000E+00	0.2103E+09	0.217	1	0	1	0	1	1026.04	1.5009e-29	7.02773e-19
A3	96	10.2542E+090.0000E+00	10.2542E+090.0000E+00	0.2542E+09	0.217	1	0	1	0	1	1026.01	3.6788e-32	2.08206e-21
A3	97	10.3074E+090.0000E+00	10.3074E+090.0000E+00	0.3074E+09	0.217	1	0	1	0	1	1025.99	7.2815e-35	4.98342e-24
A3	98	10.3717E+090.0000E+00	10.3717E+090.0000E+00	0.3717E+09	0.217	1	0	1	0	1	1025.96	1.1654e-37	9.64401e-27
A3	99	10.4494E+090.0000E+00	10.4494E+090.0000E+00	0.4494E+09	0.217	1	0	1	0	1	1025.93	1.51e-40	1.51073e-29
A31	0	10.5434E+090.0000E+00	10.5434E+090.0000E+00	0.5434E+09	0.217	1	0	1	0	1	1025.9	1.5874e-73	1.92031e-62
A4	1	10.1767E+000.0000E+00	10.1767E+000.0000E+00	0.1767E+00	0.217	1	0.025969	0.974031	0.97403	0.02597	0	0.014951	0
A4	2	10.6023E+000.0000E+00	10.6023E+000.0000E+00	0.6023E+00	0.217	1	0.017539	0.982461	0.98246	0.01754	0	0.014939	0
A4	3	10.1156E+010.0000E+00	10.1156E+010.0000E+00	0.1156E+01	0.217	1	0.016242	0.983758	0.98376	0.01624	0	0.014933	0
A4	4	10.1867E+010.0000E+00	10.1867E+010.0000E+00	0.1867E+01	0.217	1	0.015814	0.984186	0.98419	0.01581	0	0.014929	0
A4	5	10.2774E+010.0000E+00	10.2774E+010.0000E+00	0.2774E+01	0.217	1	0.015353	0.984647	0.98465	0.01535	0	0.014926	0
A4	6	10.3922E+010.0000E+00	10.3922E+010.0000E+00	0.3922E+01	0.217	1	0.015228	0.984772	0.98477	0.01523	0	0.014923	0
A4	7	10.5367E+010.0000E+00	10.5367E+010.0000E+00	0.5367E+01	0.217	1	0.015055	0.984945	0.98494	0.01506	0	0.014921	0
A4	8	10.7177E+010.0000E+00	10.7177E+010.0000E+00	0.7177E+01	0.217	1	0.014982	0.985018	0.98502	0.01498	0	0.014919	0
A4	9	10.9433E+010.0000E+00	10.9433E+010.0000E+00	0.9433E+01	0.217	1	0.014888	0.985112	0.98511	0.01489	0	0.014917	0
A4	10	10.1224E+020.0000E+00	10.1224E+020.0000E+00	0.1224E+02	0.217	1	0.014764	0.985236	0.98524	0.01476	0	0.014915	0
A4	11	10.1571E+020.0000E+00	10.1571E+020.0000E+00	0.1571E+02	0.217	1	0.014794	0.985206	0.98521	0.01479	0	0.014913	0
A4	12	10.2000E+020.0000E+00	10.2000E+020.0000E+00	0.2000E+02	0.217	1	0.01478	0.98522	0.98522	0.01478	0	0.014912	0
A4	13	10.2528E+020.0000E+00	10.2528E+020.0000E+00	0.2528E+02	0.217	1	0.014601	0.985399	0.9854	0.0146	0	0.01491	0
A4	14	10.3178E+020.0000E+00	10.3178E+020.0000E+00	0.3178E+02	0.217	1	0.014567	0.985433	0.98543	0.01457	0	0.014909	0
A4	15	10.3976E+020.0000E+00	10.3976E+020.0000E+00	0.3976E+02	0.217	1	0.014648	0.985352	0.98535	0.01465	0	0.014908	0
A4	16	10.4955E+020.0000E+00	10.4955E+020.0000E+00	0.4955E+02	0.217	1	0.01462	0.98538	0.98538	0.01462	0	0.014906	0
A4	17	10.6152E+020.0000E+00	10.6152E+020.0000E+00	0.6152E+02	0.217	1	0.014381	0.985619	0.98562	0.01438	0	0.014905	0
A4	18	10.7616E+020.0000E+00	10.7616E+020.0000E+00	0.7616E+02	0.217	1	0.014688	0.985312	0.98531	0.01469	0	0.014904	0
A4	19	10.9404E+020.0000E+00	10.9404E+020.0000E+00	0.9404E+02	0.217	1	0.014564	0.985436	0.98544	0.01456	0	0.014902	0
A4	20	10.1159E+030.0000E+00	10.1159E+030.0000E+00	0.1159E+03	0.217	1	0.014576	0.985424	0.98542	0.01458	0	0.014901	0
A4	21	10.1424E+030.0000E+00	10.1424E+030.0000E+00	0.1424E+03	0.217	1	0.014556	0.985444	0.98544	0.01456	0	0.0149	0
A4	22	10.1748E+030.0000E+00	10.1748E+030.0000E+00	0.1748E+03	0.217	1	0.014468	0.985532	0.98553	0.01447	0	0.014899	0
A4	23	10.2142E+030.0000E+00	10.2142E+030.0000E+00	0.2142E+03	0.217	1	0.014625	0.985375	0.98537	0.01463	0	0.014898	0
A4	24	10.2622E+030.0000E+00	10.2622E+030.0000E+00	0.2622E+03	0.217	1	0.014548	0.985452	0.98545	0.01455	0	0.014896	0
A4	25	10.3204E+030.0000E+00	10.3204E+030.0000E+00	0.3204E+03	0.217	1	0.014483	0.985517	0.98552	0.01448	0	0.014895	0
A4	26	10.3912E+030.0000E+00	10.3912E+030.0000E+00	0.3912E+03	0.217	1	0.014092	0.985908	0.98591	0.01409	0	0.014894	0
A4	27	10.4772E+030.0000E+00	10.4772E+030.0000E+00	0.4772E+03	0.217	1	0.014802	0.985198	0.9852	0.0148	0	0.014893	0
A4	28	10.5816E+030.0000E+00	10.5816E+030.0000E+00	0.5816E+03	0.217	1	0.014403	0.985597	0.9856	0.0144	0	0.014892	0
A4	29	10.7082E+030.0000E+00	10.7082E+030.0000E+00	0.7082E+03	0.217	1	0.014486	0.985514	0.98551	0.01449	0	0.014891	0
A4	30	10.8619E+030.0000E+00	10.8619E+030.0000E+00	0.8619E+03	0.217	1	0.014503	0.985497	0.9855	0.0145	0	0.01489	0
A4	31	10.1048E+040.0000E+00	10.1048E+040.0000E+00	0.1048E+04	0.217	1	0.014433	0.985567	0.98557	0.01443	0	0.014889	0
A4	32	10.1274E+040.0000E+00	10.1274E+040.0000E+00	0.1274E+04	0.217	1	0.014421	0.985579	0.98558	0.01442	0	0.014888	0
A4	33	10.1548E+040.0000E+00	10.1548E+040.0000E+00	0.1548E+04	0.217	1	0.014506	0.985494	0.98549	0.01451	0	0.014887	0
A4	34	10.1880E+040.0000E+00	10.1880E+040.0000E+00	0.1880E+04	0.217	1	0.014588	0.985412	0.98541	0.01459	0	0.014886	0
A4	35	10.2282E+040.0000E+00	10.2282E+040.0000E+00	0.2282E+04	0.217	1	0.014448	0.985552	0.98555	0.01445	0	0.014885	0
A4	36	10.2768E+040.0000E+00	10.2768E+040.0000E+00	0.2768E+04	0.217	1	0.014335	0.985665	0.98567	0.01433	0	0.014883	0
A4	37	10.3358E+040.0000E+00	10.3358E+040.0000E+00	0.3358E+04	0.217	1	0.014566	0.985434	0.98543	0.01457	0	0.014882	0
A4	38	10.4072E+040.0000E+00	10.4072E+040.0000E+00	0.4072E+04	0.217	1	0.014486	0.985514	0.98551	0.01449	0	0.014881	0
A4	39	10.4937E+040.0000E+00	10.4937E+040.0000E+00	0.4937E+04	0.217	1	0.014393	0.985607	0.98561	0.01439	0	0.01488	0
A4	40	10.5983E+040.0000E+00	10.5983E+040.0000E+00	0.5983E+04	0.217	1	0.014592	0.985408	0.98541	0.01459	0	0.014879	0
A4	41	10.7250E+040.0000E+00	10.7250E+040.0000E+00	0.7250E+04	0.217	1	0.014408	0.985592	0.98559	0.01441	0	0.014878	0
A4	42	10.8784E+040.0000E+00	10.8784E+040.0000E+00	0.8784E+04	0.217	1	0.014445	0.985555	0.98556	0.01444	0	0.014877	0
A4	43	10.1064E+050.0000E+00	10.1064E+050.0000E+00	0.1064E+05	0.217	1	0.014393	0.985607	0.98561	0.01439	0	0.014876	0
A4	44	10.1289E+050.0000E+00	10.1289E+050.0000E+00	0.1289E+05	0.217	1	0.014107	0.985893	0.98589	0.01411	0	0.014875	0
A4	45	10.1560E+050.0000E+00	10.1560E+050.0000E+00	0.1560E+05	0.217	1	0.014735	0.985265	0.98527	0.01473	0	0.014874	0
A4	46	10.1889E+050.0000E+00	10.1889E+050.0000E+00	0.1889E+05	0.217	1	0.014432	0.985568	0.98557	0.01443	0	0.014873	0
A4	47	10.2287E+050.0000E+00	10.2287E+050.0000E+00	0.2287E+05	0.217	1	0	1	0.62238	0.37762	1038.14	0.038634	75163.4
A4	48	10.2768E+050.0000E+00	10.2768E+050.0000E+00	0.2768E+05	0.217	1	0	1	0.49176	0.50824	1034	0.039783	125578
A4	49	10.3350E+050.0000E+00	10.3350E+050.0000E+00	0.3350E+05	0.217	1	0	1	0.47306	0.52694	1033.98	0.039784	157575
A4	50	10.4055E+050.0000E+00	10.4055E+050.0000E+00	0.4055E+05	0.217	1	0	1	0.46283	0.53717	1033.98	0.039776	194400
A4	51	10.4907E+050.0000E+00	10.4907E+050.0000E+00	0.4907E+05	0.217	1	0	1	0.45559	0.54441	1033.98	0.039767	238362
A4	52	10.5937E+050.0000E+00	10.5937E+050.0000E+00	0.5937E+05	0.217	1	0	1	0.44994	0.55006	1033.98	0.039758	291322
A4	53	10.7183E+050.0000E+00	10.7183E+050.0000E+00	0.7183E+05	0.217	1	0	1	0.44536	0.55464	1033.99	0.039749	355320
A4	54	10.8691E+050.0000E+00	10.8691E+050.0000E+00	0.8691E+05	0.217	1	0	1	0.44161	0.55839	1033.99	0.039739	432713
A4	55	10.1051E+060.0000E+00	10.1051E+060.0000E+00	0.1051E+06	0.217	1	0	1	0.43858	0.56142	1033.99	0.039728	525973
A4	56	10.1272E+060.0000E+00	10.1272E+060.0000E+00	0.1272E+06	0.217	1	0	1	0.43621	0.56379	1033.99	0.039718	639099
A4	57	10.1539E+060.0000E+00	10.1539E+060.0000E+00	0.1539E+06	0.217	1	0	1	0.43442	0.56558	1033.99	0.039707	775489
A4	58	10.1861E+060.0000E+00	10.1861E+060.0000E+00	0.1861E+06	0.217	1	0	1	0.43313	0.56687	1033.99	0.039697	939645
A4	59	10.2251E+060.0000E+00	10.2251E+060.0000E+00	0.2251E+06	0.217	1	0	1	0.43227	0.56773	1033.99	0.039686	1.13797e+06
A4	60	10.2723E+060.0000E+00	10.2723E+060.0000E+00	0.2723E+06	0.217	1	0	1	0.43173	0.56827	1033.98	0.039675	1.3775e+06
A4	61	10.3293E+060.0000E+00	10.3293E+060.0000E+00	0.3293E+06	0.217	1	0	1	0.43142	0.56858	1033.98	0.039664	1.66629e+06
A4	62	10.3983E+060.0000E+00	10.3983E+060.0000E+00	0.3983E+06	0.217	1	0	1	0.43123	0.56877	1033.97	0.039653	2.01554e+06
A4	63	10.4817E+060.0000E+00	10.4817E+060.0000E+00	0.4817E+06	0.217	1	0	1	0.4311	0.5689	1033.97	0.039642	2.43745e+06
A4	64	10.5826E+060.0000E+00	10.5826E+060.0000E+00	0.5826E+06	0.217	1	0	1	0.43095	0.56905	1033.96	0.039631	2.94795e+06
A4	65	10.7046E+060.0000E+00	10.7046E+060.0000E+00	0.7046E+06	0.217	1	0	1	0.43073	0.56927	1033.95	0.03962	3.56562e+06
A4	66	10.8521E+060.0000E+00	10.8521E+060.0000E+00	0.8521E+06	0.217	1	0	1	0.43034	0.56966	1033.95	0.039609	4.31379e+06
A4	67	10.1030E+070.0000E+00	10.1030E+070.0000E+00	0.1030E+07	0.217	1	0	1	0.42958	0.57042	1033.94	0.039598	5.21988e+06
A4	68	10.1246E+070.0000E+00	10.1246E+070.0000E+00	0.1246E+07	0.217	1	0	1	0.4283	0.5717	1033.92	0.039588	6.32698e+06
A4	69	10.1507E+070.0000E+00	10.1507E+070.0000E+00	0.1507E+07	0.217	1	0	1	0.4266	0.5734	1033.91	0.039577	7.67284e+06
A4	70	10.1822E+070.0000E+00	10.1822E+070.0000E+00	0.1822E+07	0.217	1	0	1	0.42475	0.57525	1033.9	0.039565	9.30367e+06
A4	71	10.2204E+070.0000E+00	10.2204E+070.0000E+00	0.2204E+07	0.217	1	0	1	0.42249	0.57751	1033.89	0.039552	1.12947e+07
A4	72	10.2665E+070.0000E+00	10.2665E+070.0000E+00	0.2665E+07	0.217	1	0	1	0.4194	0.5806	1033.87	0.039538	1.37251e+07
A4	73	10.3222E+070.0000E+00	10.3222E+070.0000E+00	0.3222E+07	0.217	1	0	1	0.41532	0.58468	1033.86	0.039522	1.67034e+07
A4	74	10.3896E+070.0000E+00	10.3896E+070.0000E+00	0.3896E+07	0.217	1	0	1	0.40935	0.59065	1033.84	0.039505	2.03946e+07
A4	75	10.4711E+070.0000E+00	10.4711E+070.0000E+00	0.4711E+07	0.217	1	0	1	0.40006	0.59994	1033.82	0.039485	2.50356e+07
A4	76	10.5697E+070.0000E+00	10.5697E+070.0000E+00	0.5697E+07	0.217	1	0	1	0.38287	0.61713	1033.8	0.039464	3.11258e+07
A4	77	10.6889E+070.0000E+00	10.6889E+070.0000E+00	0.6889E+07	0.217	1	0	1	0.34568	0.65432	1033.78	0.03944	3.98815e+07
A4	78	10.8330E+070.0000E+00	10.8330E+070.0000E+00	0.8330E+07	0.217	1	0	1	0.25513	0.74487	1033.75	0.039413	5.4858e+07
A4	79	10.1007E+080.0000E+00	10.1007E+080.0000E+00	0.1007E+08	0.217	1	0	1	0.012228	0.987772	1033.72	0.039382	8.78712e+07
A4	80	10.1218E+080.0000E+00	10.1218E+080.0000E+00	0.1218E+08	0.217	1	0	1	0	1	1027.72	0.00814	2.21109e+07
A4	81	10.1473E+080.0000E+00	10.1473E+080.0000E+00	0.1473E+08	0.217	1	0	1	0	1	1026.32	0.00086805	2.84767e+06
A4	82	10.1781E+080.0000E+00	10.1781E+080.0000E+00	0.1781E+08	0.217	1	0	1	0	1	1026.14	5.4611e-05	216576
A4	83	10.2153E+080.0000E+00	10.2153E+080.0000E+00	0.2153E+08	0.217	1	0	1	0	1	1026.1	2.5332e-06	12144
A4	84	10.2603E+080.0000E+00	10.2603E+080.0000E+00	0.2603E+08	0.217	1	0	1	0	1	1026.07	9.2894e-08	538.392
A4	85	10.3148E+080.0000E+00	10.3148E+080.0000E+00	0.3148E+08	0.217	1	0	1	0	1	1026.05	2.6977e-09	18.9085
A4	86	10.3806E+080.0000E+00	10.3806E+080.0000E+00	0.3806E+08	0.217	1	0	1	0	1	1026.02	6.2173e-11	0.526849
A4	87	10.4602E+080.0000E+00	10.4602E+080.0000E+00	0.4602E+08	0.217	1	0	1	0	1	1026	1.1389e-12	0.0116692
A4	88	10.5565E+080.0000E+00	10.5565E+080.0000E+00	0.5565E+08	0.217	1	0	1	0	1	1025.97	1.661e-14	0.000205792
A4	89	10.6728E+080.0000E+00	10.6728E+080.0000E+00	0.6728E+08	0.217	1	0	1	0	1	1025.94	1.9321e-16	2.89399e-06
A4	90	10.8136E+080.0000E+00	10.8136E+080.0000E+00	0.8136E+08	0.217	1	0	1	0	1	1025.92	1.7954e-18	3.25196e-08
A4	91	10.9837E+080.0000E+00	10.9837E+080.0000E+00	0.9837E+08	0.217	1	0	1	0	1	1025.89	1.3352e-20	2.92395e-10
A4	92	10.1189E+090.0000E+00	10.1189E+090.0000E+00	0.1189E+09	0.217	1	0	1	0	1	1025.86	7.9626e-23	2.10758e-12
A4	93	10.1438E+090.0000E+00	10.1438E+090.0000E+00	0.1438E+09	0.217	1	0	1	0	1	1025.84	3.8117e-25	1.22016e-14
A4	94	10.1739E+090.0000E+00	10.1739E+090.0000E+00	0.1739E+09	0.217	1	0	1	0	1	1025.81	1.4671e-27	5.67918e-17
A4	95	10.2103E+090.0000E+00	10.2103E+090.0000E+00	0.2103E+09	0.217	1	0	1	0	1	1025.78	4.5465e-30	2.12829e-19
A4	96	10.2542E+090.0000E+00	10.2542E+090.0000E+00	0.2542E+09	0.217	1	0	1	0	1	1025.76	1.1366e-32	6.43115e-22
A4	97	10.3074E+090.0000E+00	10.3074E+090.0000E+00	0.3074E+09	0.217	1	0	1	0	1	1025.73	2.2938e-35	1.56947e-24
A4	98	10.3717E+090.0000E+00	10.3717E+090.0000E+00	0.3717E+09	0.217	1	0	1	0	1	1025.7	3.7425e-38	3.09624e-27
A4	99	10.4494E+090.0000E+00	10.4494E+090.0000E+00	0.4494E+09	0.217	1	0	1	0	1	1025.67	4.9424e-41	4.94354e-30
A41	0	10.5434E+090.0000E+00	10.5434E+090.0000E+00	0.5434E+09	0.217	1	0	1	0	1	1025.65	5.2937e-74	6.40233e-63
A5	1	10.1767E+000.0000E+00	10.1767E+000.0000E+00	0.1767E+00	0.217	1	0.026	0.974	0.974	0.026	0	0.014949	0
A5	2	10.6023E+000.0000E+00	10.6023E+000.0000E+00	0.6023E+00	0.217	1	0.017586	0.982414	0.98241	0.01759	0	0.014938	0
A5	3	10.1156E+010.0000E+00	10.1156E+010.0000E+00	0.1156E+01	0.217	1	0.016262	0.983738	0.98374	0.01626	0	0.014932	0
A5	4	10.1867E+010.0000E+00	10.1867E+010.0000E+00	0.1867E+01	0.217	1	0.015803	0.984197	0.9842	0.0158	0	0.014928	0
A5	5	10.2774E+010.0000E+00	10.2774E+010.0000E+00	0.2774E+01	0.217	1	0.015315	0.984685	0.98468	0.01532	0	0.014925	0
A5	6	10.3922E+010.0000E+00	10.3922E+010.0000E+00	0.3922E+01	0.217	1	0.015263	0.984737	0.98474	0.01526	0	0.014922	0
A5	7	10.5367E+010.0000E+00	10.5367E+010.0000E+00	0.5367E+01	0.217	1	0.015062	0.984938	0.98494	0.01506	0	0.01492	0
A5	8	10.7177E+010.0000E+00	10.7177E+010.0000E+00	0.7177E+01	0.217	1	0.014953	0.985047	0.98505	0.01495	0	0.014917	0
A5	9	10.9433E+010.0000E+00	10.9433E+010.0000E+00	0.9433E+01	0.217	1	0.014797	0.985203	0.9852	0.0148	0	0.014915	0
A5	10	10.1224E+020.0000E+00	10.1224E+020.0000E+00	0.1224E+02	0.217	1	0.014842	0.985158	0.98516	0.01484	0	0.014914	0
A5	11	10.1571E+020.0000E+00	10.1571E+020.0000E+00	0.1571E+02	0.217	1	0.014809	0.985191	0.98519	0.01481	0	0.014912	0
A5	12	10.2000E+020.0000E+00	10.2000E+020.0000E+00	0.2000E+02	0.217	1	0.014811	0.985189	0.98519	0.01481	0	0.01491	0
A5	13	10.2528E+020.0000E+00	10.2528E+020.0000E+00	0.2528E+02	0.217	1	0.014595	0.985405	0.9854	0.0146	0	0.014909	0
A5	14	10.3178E+020.0000E+00	10.3178E+020.0000E+00	0.3178E+02	0.217	1	0.014707	0.985293	0.98529	0.01471	0	0.014907	0
A5	15	10.3976E+020.0000E+00	10.3976E+020.0000E+00	0.3976E+02	0.217	1	0.014629	0.985371	0.98537	0.01463	0	0.014906	0
A5	16	10.4955E+020.0000E+00	10.4955E+020.0000E+00	0.4955E+02	0.217	1	0.014549	0.985451	0.98545	0.01455	0	0.014905	0
A5	17	10.6152E+020.0000E+00	10.6152E+020.0000E+00	0.6152E+02	0.217	1	0.014465	0.985535	0.98553	0.01447	0	0.014903	0
A5	18	10.7616E+020.0000E+00	10.7616E+020.0000E+00	0.7616E+02	0.217	1	0.014719	0.985281	0.98528	0.01472	0	0.014902	0
A5	19	10.9404E+020.0000E+00	10.9404E+020.0000E+00	0.9404E+02	0.217	1	0.014499	0.985501	0.9855	0.0145	0	0.014901	0
A5	20	10.1159E+030.0000E+00	10.1159E+030.0000E+00	0.1159E+03	0.217	1	0.014544	0.985456	0.98546	0.01454	0	0.014899	0
A5	21	10.1424E+030.0000E+00	10.1424E+030.0000E+00	0.1424E+03	0.217	1	0.014606	0.985394	0.98539	0.01461	0	0.014898	0
A5	22	10.1748E+030.0000E+00	10.1748E+030.0000E+00	0.1748E+03	0.217	1	0.014454	0.985546	0.98555	0.01445	0	0.014897	0
A5	23	10.2142E+030.0000E+00	10.2142E+030.0000E+00	0.2142E+03	0.217	1	0.014586	0.985414	0.98541	0.01459	0	0.014896	0
A5	24	10.2622E+030.0000E+00	10.2622E+030.0000E+00	0.2622E+03	0.217	1	0.014572	0.985428	0.98543	0.01457	0	0.014895	0
A5	25	10.3204E+030.0000E+00	10.3204E+030.0000E+00	0.3204E+03	0.217	1	0.014516	0.985484	0.98548	0.01452	0	0.014894	0
A5	26	10.3912E+030.0000E+00	10.3912E+030.0000E+00	0.3912E+03	0.217	1	0.01432	0.98568	0.98568	0.01432	0	0.014892	0
A5	27	10.4772E+030.0000E+00	10.4772E+030.0000E+00	0.4772E+03	0.217	1	0.014628	0.985372	0.98537	0.01463	0	0.014891	0
A5	28	10.5816E+030.0000E+00	10.5816E+030.0000E+00	0.5816E+03	0.217	1	0.014415	0.985585	0.98559	0.01441	0	0.01489	0
A5	29	10.7082E+030.0000E+00	10.7082E+030.0000E+00	0.7082E+03	0.217	1	0.01448	0.98552	0.98552	0.01448	0	0.014889	0
A5	30	10.8619E+030.0000E+00	10.8619E+030.0000E+00	0.8619E+03	0.217	1	0.014579	0.985421	0.98542	0.01458	0	0.014888	0
A5	31	10.1048E+040.0000E+00	10.1048E+040.0000E+00	0.1048E+04	0.217	1	0.014368	0.985632	0.98563	0.01437	0	0.014887	0
A5	32	10.1274E+040.0000E+00	10.1274E+040.0000E+00	0.1274E+04	0.217	1	0.014422	0.985578	0.98558	0.01442	0	0.014886	0
A5	33	10.1548E+040.0000E+00	10.1548E+040.0000E+00	0.1548E+04	0.217	1	0.014504	0.985496	0.9855	0.0145	0	0.014885	0
A5	34	10.1880E+040.0000E+00	10.1880E+040.0000E+00	0.1880E+04	0.217	1	0.014538	0.985462	0.98546	0.01454	0	0.014884	0
A5	35	10.2282E+040.0000E+00	10.2282E+040.0000E+00	0.2282E+04	0.217	1	0.014493	0.985507	0.98551	0.01449	0	0.014883	0
A5	36	10.2768E+040.0000E+00	10.2768E+040.0000E+00	0.2768E+04	0.217	1	0.014392	0.985608	0.98561	0.01439	0	0.014882	0
A5	37	10.3358E+040.0000E+00	10.3358E+040.0000E+00	0.3358E+04	0.217	1	0.014494	0.985506	0.98551	0.01449	0	0.014881	0
A5	38	10.4072E+040.0000E+00	10.4072E+040.0000E+00	0.4072E+04	0.217	1	0.01454	0.98546	0.98546	0.01454	0	0.014879	0
A5	39	10.4937E+040.0000E+00	10.4937E+040.0000E+00	0.4937E+04	0.217	1	0.0145	0.9855	0.9855	0.0145	0	0.014878	0
A5	40	10.5983E+040.0000E+00	10.5983E+040.0000E+00	0.5983E+04	0.217	1	0.014414	0.985586	0.98559	0.01441	0	0.014877	0
A5	41	10.7250E+040.0000E+00	10.7250E+040.0000E+00	0.7250E+04	0.217	1	0.014455	0.985545	0.98554	0.01446	0	0.014876	0
A5	42	10.8784E+040.0000E+00	10.8784E+040.0000E+00	0.8784E+04	0.217	1	0.01447	0.98553	0.98553	0.01447	0	0.014875	0
A5	43	10.1064E+050.0000E+00	10.1064E+050.0000E+00	0.1064E+05	0.217	1	0.014408	0.985592	0.98559	0.01441	0	0.014874	0
A5	44	10.1289E+050.0000E+00	10.1289E+050.0000E+00	0.1289E+05	0.217	1	0.014404	0.985596	0.9856	0.0144	0	0.014873	0
A5	45	10.1560E+050.0000E+00	10.1560E+050.0000E+00	0.1560E+05	0.217	1	0.014573	0.985427	0.98543	0.01457	0	0.014872	0
A5	46	10.1889E+050.0000E+00	10.1889E+050.0000E+00	0.1889E+05	0.217	1	0.014532	0.985468	0.98547	0.01453	0	0.014871	0
A5	47	10.2287E+050.0000E+00	10.2287E+050.0000E+00	0.2287E+05	0.217	1	0	1	0.63538	0.36462	1039.19	0.038236	71900.8
A5	48	10.2768E+050.0000E+00	10.2768E+050.0000E+00	0.2768E+05	0.217	1	0	1	0.4912	0.5088	1033.73	0.039746	125566
A5	49	10.3350E+050.0000E+00	10.3350E+050.0000E+00	0.3350E+05	0.217	1	0	1	0.47091	0.52909	1033.7	0.039748	158032
A5	50	10.4055E+050.0000E+00	10.4055E+050.0000E+00	0.4055E+05	0.217	1	0	1	0.45954	0.54046	1033.7	0.03974	195360
A5	51	10.4907E+050.0000E+00	10.4907E+050.0000E+00	0.4907E+05	0.217	1	0	1	0.45116	0.54884	1033.7	0.039731	240019
A5	52	10.5937E+050.0000E+00	10.5937E+050.0000E+00	0.5937E+05	0.217	1	0	1	0.44434	0.55566	1033.7	0.039722	293942
A5	53	10.7183E+050.0000E+00	10.7183E+050.0000E+00	0.7183E+05	0.217	1	0	1	0.43858	0.56142	1033.7	0.039713	359237
A5	54	10.8691E+050.0000E+00	10.8691E+050.0000E+00	0.8691E+05	0.217	1	0	1	0.43368	0.56632	1033.71	0.039704	438353
A5	55	10.1051E+060.0000E+00	10.1051E+060.0000E+00	0.1051E+06	0.217	1	0	1	0.42958	0.57042	1033.71	0.039694	533803
A5	56	10.1272E+060.0000E+00	10.1272E+060.0000E+00	0.1272E+06	0.217	1	0	1	0.42622	0.57378	1033.71	0.039684	649690
A5	57	10.1539E+060.0000E+00	10.1539E+060.0000E+00	0.1539E+06	0.217	1	0	1	0.42359	0.57641	1033.71	0.039673	789448
A5	58	10.1861E+060.0000E+00	10.1861E+060.0000E+00	0.1861E+06	0.217	1	0	1	0.42162	0.57838	1033.7	0.039662	957610
A5	59	10.2251E+060.0000E+00	10.2251E+060.0000E+00	0.2251E+06	0.217	1	0	1	0.42024	0.57976	1033.7	0.039651	1.16073e+06
A5	60	10.2723E+060.0000E+00	10.2723E+060.0000E+00	0.2723E+06	0.217	1	0	1	0.41933	0.58067	1033.7	0.03964	1.40593e+06
A5	61	10.3293E+060.0000E+00	10.3293E+060.0000E+00	0.3293E+06	0.217	1	0	1	0.41878	0.58122	1033.7	0.039629	1.70137e+06
A5	62	10.3983E+060.0000E+00	10.3983E+060.0000E+00	0.3983E+06	0.217	1	0	1	0.41847	0.58153	1033.69	0.039617	2.05833e+06
A5	63	10.4817E+060.0000E+00	10.4817E+060.0000E+00	0.4817E+06	0.217	1	0	1	0.41827	0.58173	1033.68	0.039606	2.48946e+06
A5	64	10.5826E+060.0000E+00	10.5826E+060.0000E+00	0.5826E+06	0.217	1	0	1	0.41812	0.58188	1033.68	0.039595	3.01086e+06
A5	65	10.7046E+060.0000E+00	10.7046E+060.0000E+00	0.7046E+06	0.217	1	0	1	0.41793	0.58207	1033.67	0.039584	3.64149e+06
A5	66	10.8521E+060.0000E+00	10.8521E+060.0000E+00	0.8521E+06	0.217	1	0	1	0.41759	0.58241	1033.66	0.039572	4.40499e+06
A5	67	10.1030E+070.0000E+00	10.1030E+070.0000E+00	0.1030E+07	0.217	1	0	1	0.41686	0.58314	1033.65	0.039561	5.3298e+06
A5	68	10.1246E+070.0000E+00	10.1246E+070.0000E+00	0.1246E+07	0.217	1	0	1	0.4155	0.5845	1033.64	0.039551	6.46084e+06
A5	69	10.1507E+070.0000E+00	10.1507E+070.0000E+00	0.1507E+07	0.217	1	0	1	0.41363	0.58637	1033.63	0.03954	7.83694e+06
A5	70	10.1822E+070.0000E+00	10.1822E+070.0000E+00	0.1822E+07	0.217	1	0	1	0.4116	0.5884	1033.62	0.039528	9.50488e+06
A5	71	10.2204E+070.0000E+00	10.2204E+070.0000E+00	0.2204E+07	0.217	1	0	1	0.40914	0.59086	1033.6	0.039515	1.15417e+07
A5	72	10.2665E+070.0000E+00	10.2665E+070.0000E+00	0.2665E+07	0.217	1	0	1	0.40548	0.59452	1033.59	0.039501	1.40372e+07
A5	73	10.3222E+070.0000E+00	10.3222E+070.0000E+00	0.3222E+07	0.217	1	0	1	0.40012	0.59988	1033.58	0.039486	1.71174e+07
A5	74	10.3896E+070.0000E+00	10.3896E+070.0000E+00	0.3896E+07	0.217	1	0	1	0.39063	0.60937	1033.56	0.039469	2.10161e+07
A5	75	10.4711E+070.0000E+00	10.4711E+070.0000E+00	0.4711E+07	0.217	1	0	1	0.37225	0.62775	1033.54	0.039449	2.61651e+07
A5	76	10.5697E+070.0000E+00	10.5697E+070.0000E+00	0.5697E+07	0.217	1	0	1	0.32274	0.67726	1033.52	0.039427	3.41172e+07
A5	77	10.6889E+070.0000E+00	10.6889E+070.0000E+00	0.6889E+07	0.217	1	0	1	0.21013	0.78987	1033.5	0.039403	4.80852e+07
A5	78	10.8330E+070.0000E+00	10.8330E+070.0000E+00	0.8330E+07	0.217	1	0	1	0	1	1031.81	0.03076	5.73708e+07
A5	79	10.1007E+080.0000E+00	10.1007E+080.0000E+00	0.1007E+08	0.217	1	0	1	0	1	1027.51	0.0082944	1.86235e+07
A5	80	10.1218E+080.0000E+00	10.1218E+080.0000E+00	0.1218E+08	0.217	1	0	1	0	1	1026.22	0.0015942	4.32405e+06
A5	81	10.1473E+080.0000E+00	10.1473E+080.0000E+00	0.1473E+08	0.217	1	0	1	0	1	1025.93	0.00017487	573450
A5	82	10.1781E+080.0000E+00	10.1781E+080.0000E+00	0.1781E+08	0.217	1	0	1	0	1	1025.87	1.1833e-05	46914.9
A5	83	10.2153E+080.0000E+00	10.2153E+080.0000E+00	0.2153E+08	0.217	1	0	1	0	1	1025.84	5.807e-07	2783.14
A5	84	10.2603E+080.0000E+00	10.2603E+080.0000E+00	0.2603E+08	0.217	1	0	1	0	1	1025.82	2.2274e-08	129.063
A5	85	10.3148E+080.0000E+00	10.3148E+080.0000E+00	0.3148E+08	0.217	1	0	1	0	1	1025.79	6.7304e-10	4.71622
A5	86	10.3806E+080.0000E+00	10.3806E+080.0000E+00	0.3806E+08	0.217	1	0	1	0	1	1025.76	1.6083e-11	0.136252
A5	87	10.4602E+080.0000E+00	10.4602E+080.0000E+00	0.4602E+08	0.217	1	0	1	0	1	1025.74	3.0465e-13	0.00312065
A5	88	10.5565E+080.0000E+00	10.5565E+080.0000E+00	0.5565E+08	0.217	1	0	1	0	1	1025.71	4.584e-15	5.67798e-05
A5	89	10.6728E+080.0000E+00	10.6728E+080.0000E+00	0.6728E+08	0.217	1	0	1	0	1	1025.69	5.4912e-17	8.22298e-07
A5	90	10.8136E+080.0000E+00	10.8136E+080.0000E+00	0.8136E+08	0.217	1	0	1	0	1	1025.66	5.2463e-19	9.50008e-09
A5	91	10.9837E+080.0000E+00	10.9837E+080.0000E+00	0.9837E+08	0.217	1	0	1	0	1	1025.63	4.0058e-21	8.77006e-11
A5	92	10.1189E+090.0000E+00	10.1189E+090.0000E+00	0.1189E+09	0.217	1	0	1	0	1	1025.61	2.4497e-23	6.48241e-13
A5	93	10.1438E+090.0000E+00	10.1438E+090.0000E+00	0.1438E+09	0.217	1	0	1	0	1	1025.58	1.2011e-25	3.84386e-15
A5	94	10.1739E+090.0000E+00	10.1739E+090.0000E+00	0.1739E+09	0.217	1	0	1	0	1	1025.55	4.7302e-28	1.83061e-17
A5	95	10.2103E+090.0000E+00	10.2103E+090.0000E+00	0.2103E+09	0.217	1	0	1	0	1	1025.52	1.4984e-30	7.01247e-20
A5	96	10.2542E+090.0000E+00	10.2542E+090.0000E+00	0.2542E+09	0.217	1	0	1	0	1	1025.5	3.8254e-33	2.16395e-22
A5	97	10.3074E+090.0000E+00	10.3074E+090.0000E+00	0.3074E+09	0.217	1	0	1	0	1	1025.47	7.8778e-36	5.38879e-25
A5	98	10.3717E+090.0000E+00	10.3717E+090.0000E+00	0.3717E+09	0.217	1	0	1	0	1	1025.44	1.3104e-38	1.08384e-27
A5	99	10.4494E+090.0000E+00	10.4494E+090.0000E+00	0.4494E+09	0.217	1	0	1	0	1	1025.41	1.763e-41	1.76296e-30
A51	0	10.5434E+090.0000E+00	10.5434E+090.0000E+00	0.5434E+09	0.217	1	0	1	0	1	1025.39	1.9225e-74	2.32453e-63
A6	1	10.1767E+000.0000E+00	10.1767E+000.0000E+00	0.1767E+00	0.217	1	0.026049	0.973951	0.97395	0.02605	0	0.014948	0
A6	2	10.6023E+000.0000E+00	10.6023E+000.0000E+00	0.6023E+00	0.217	1	0.017625	0.982375	0.98238	0.01762	0	0.014937	0
A6	3	10.1156E+010.0000E+00	10.1156E+010.0000E+00	0.1156E+01	0.217	1	0.016284	0.983716	0.98372	0.01628	0	0.014931	0
A6	4	10.1867E+010.0000E+00	10.1867E+010.0000E+00	0.1867E+01	0.217	1	0.0158	0.9842	0.9842	0.0158	0	0.014927	0
A6	5	10.2774E+010.0000E+00	10.2774E+010.0000E+00	0.2774E+01	0.217	1	0.015326	0.984674	0.98467	0.01533	0	0.014924	0
A6	6	10.3922E+010.0000E+00	10.3922E+010.0000E+00	0.3922E+01	0.217	1	0.015275	0.984725	0.98472	0.01528	0	0.014921	0
A6	7	10.5367E+010.0000E+00	10.5367E+010.0000E+00	0.5367E+01	0.217	1	0.015122	0.984878	0.98488	0.01512	0	0.014919	0
A6	8	10.7177E+010.0000E+00	10.7177E+010.0000E+00	0.7177E+01	0.217	1	0.014892	0.985108	0.98511	0.01489	0	0.014917	0
A6	9	10.9433E+010.0000E+00	10.9433E+010.0000E+00	0.9433E+01	0.217	1	0.014872	0.985128	0.98513	0.01487	0	0.014915	0
A6	10	10.1224E+020.0000E+00	10.1224E+020.0000E+00	0.1224E+02	0.217	1	0.01482	0.98518	0.98518	0.01482	0	0.014913	0
A6	11	10.1571E+020.0000E+00	10.1571E+020.0000E+00	0.1571E+02	0.217	1	0.014856	0.985144	0.98514	0.01486	0	0.014911	0
A6	12	10.2000E+020.0000E+00	10.2000E+020.0000E+00	0.2000E+02	0.217	1	0.014771	0.985229	0.98523	0.01477	0	0.014909	0
A6	13	10.2528E+020.0000E+00	10.2528E+020.0000E+00	0.2528E+02	0.217	1	0.014606	0.985394	0.98539	0.01461	0	0.014908	0
A6	14	10.3178E+020.0000E+00	10.3178E+020.0000E+00	0.3178E+02	0.217	1	0.01447	0.98553	0.98553	0.01447	0	0.014906	0
A6	15	10.3976E+020.0000E+00	10.3976E+020.0000E+00	0.3976E+02	0.217	1	0.01483	0.98517	0.98517	0.01483	0	0.014905	0
A6	16	10.4955E+020.0000E+00	10.4955E+020.0000E+00	0.4955E+02	0.217	1	0.01454	0.98546	0.98546	0.01454	0	0.014904	0
A6	17	10.6152E+020.0000E+00	10.6152E+020.0000E+00	0.6152E+02	0.217	1	0.014568	0.985432	0.98543	0.01457	0	0.014902	0
A6	18	10.7616E+020.0000E+00	10.7616E+020.0000E+00	0.7616E+02	0.217	1	0.014652	0.985348	0.98535	0.01465	0	0.014901	0
A6	19	10.9404E+020.0000E+00	10.9404E+020.0000E+00	0.9404E+02	0.217	1	0.014507	0.985493	0.98549	0.01451	0	0.0149	0
A6	20	10.1159E+030.0000E+00	10.1159E+030.0000E+00	0.1159E+03	0.217	1	0.014508	0.985492	0.98549	0.01451	0	0.014898	0
A6	21	10.1424E+030.0000E+00	10.1424E+030.0000E+00	0.1424E+03	0.217	1	0.014616	0.985384	0.98538	0.01462	0	0.014897	0
A6	22	10.1748E+030.0000E+00	10.1748E+030.0000E+00	0.1748E+03	0.217	1	0.014473	0.985527	0.98553	0.01447	0	0.014896	0
A6	23	10.2142E+030.0000E+00	10.2142E+030.0000E+00	0.2142E+03	0.217	1	0.014567	0.985433	0.98543	0.01457	0	0.014895	0
A6	24	10.2622E+030.0000E+00	10.2622E+030.0000E+00	0.2622E+03	0.217	1	0.0146	0.9854	0.9854	0.0146	0	0.014894	0
A6	25	10.3204E+030.0000E+00	10.3204E+030.0000E+00	0.3204E+03	0.217	1	0.014558	0.985442	0.98544	0.01456	0	0.014892	0
A6	26	10.3912E+030.0000E+00	10.3912E+030.0000E+00	0.3912E+03	0.217	1	0.014431	0.985569	0.98557	0.01443	0	0.014891	0
A6	27	10.4772E+030.0000E+00	10.4772E+030.0000E+00	0.4772E+03	0.217	1	0.014572	0.985428	0.98543	0.01457	0	0.01489	0
A6	28	10.5816E+030.0000E+00	10.5816E+030.0000E+00	0.5816E+03	0.217	1	0.01447	0.98553	0.98553	0.01447	0	0.014889	0
A6	29	10.7082E+030.0000E+00	10.7082E+030.0000E+00	0.7082E+03	0.217	1	0.014413	0.985587	0.98559	0.01441	0	0.014888	0
A6	30	10.8619E+030.0000E+00	10.8619E+030.0000E+00	0.8619E+03	0.217	1	0.014516	0.985484	0.98548	0.01452	0	0.014887	0
A6	31	10.1048E+040.0000E+00	10.1048E+040.0000E+00	0.1048E+04	0.217	1	0.014535	0.985465	0.98547	0.01453	0	0.014886	0
A6	32	10.1274E+040.0000E+00	10.1274E+040.0000E+00	0.1274E+04	0.217	1	0.014332	0.985668	0.98567	0.01433	0	0.014885	0
A6	33	10.1548E+040.0000E+00	10.1548E+040.0000E+00	0.1548E+04	0.217	1	0.014652	0.985348	0.98535	0.01465	0	0.014884	0
A6	34	10.1880E+040.0000E+00	10.1880E+040.0000E+00	0.1880E+04	0.217	1	0.014457	0.985543	0.98554	0.01446	0	0.014882	0
A6	35	10.2282E+040.0000E+00	10.2282E+040.0000E+00	0.2282E+04	0.217	1	0.014493	0.985507	0.98551	0.01449	0	0.014881	0
A6	36	10.2768E+040.0000E+00	10.2768E+040.0000E+00	0.2768E+04	0.217	1	0.014437	0.985563	0.98556	0.01444	0	0.01488	0
A6	37	10.3358E+040.0000E+00	10.3358E+040.0000E+00	0.3358E+04	0.217	1	0.014534	0.985466	0.98547	0.01453	0	0.014879	0
A6	38	10.4072E+040.0000E+00	10.4072E+040.0000E+00	0.4072E+04	0.217	1	0.014497	0.985503	0.9855	0.0145	0	0.014878	0
A6	39	10.4937E+040.0000E+00	10.4937E+040.0000E+00	0.4937E+04	0.217	1	0.014394	0.985606	0.98561	0.01439	0	0.014877	0
A6	40	10.5983E+040.0000E+00	10.5983E+040.0000E+00	0.5983E+04	0.217	1	0.01455	0.98545	0.98545	0.01455	0	0.014876	0
A6	41	10.7250E+040.0000E+00	10.7250E+040.0000E+00	0.7250E+04	0.217	1	0.014347	0.985653	0.98565	0.01435	0	0.014875	0
A6	42	10.8784E+040.0000E+00	10.8784E+040.0000E+00	0.8784E+04	0.217	1	0.014568	0.985432	0.98543	0.01457	0	0.014874	0
A6	43	10.1064E+050.0000E+00	10.1064E+050.0000E+00	0.1064E+05	0.217	1	0.014448	0.985552	0.98555	0.01445	0	0.014873	0
A6	44	10.1289E+050.0000E+00	10.1289E+050.0000E+00	0.1289E+05	0.217	1	0.014152	0.985848	0.98585	0.01415	0	0.014872	0
A6	45	10.1560E+050.0000E+00	10.1560E+050.0000E+00	0.1560E+05	0.217	1	0.014759	0.985241	0.98524	0.01476	0	0.014871	0
A6	46	10.1889E+050.0000E+00	10.1889E+050.0000E+00	0.1889E+05	0.217	1	0.014381	0.985619	0.98562	0.01438	0	0.01487	0
A6	47	10.2287E+050.0000E+00	10.2287E+050.0000E+00	0.2287E+05	0.217	1	0	1	0.65413	0.34587	1041.87	0.037414	66909.3
A6	48	10.2768E+050.0000E+00	10.2768E+050.0000E+00	0.2768E+05	0.217	1	0	1	0.49206	0.50794	1033.46	0.039709	125205
A6	49	10.3350E+050.0000E+00	10.3350E+050.0000E+00	0.3350E+05	0.217	1	0	1	0.4702	0.5298	1033.42	0.039714	158065
A6	50	10.4055E+050.0000E+00	10.4055E+050.0000E+00	0.4055E+05	0.217	1	0	1	0.45806	0.54194	1033.42	0.039706	195675
A6	51	10.4907E+050.0000E+00	10.4907E+050.0000E+00	0.4907E+05	0.217	1	0	1	0.44889	0.55111	1033.42	0.039697	240740
A6	52	10.5937E+050.0000E+00	10.5937E+050.0000E+00	0.5937E+05	0.217	1	0	1	0.4412	0.5588	1033.42	0.039688	295270
A6	53	10.7183E+050.0000E+00	10.7183E+050.0000E+00	0.7183E+05	0.217	1	0	1	0.43449	0.56551	1033.42	0.039679	361446
A6	54	10.8691E+050.0000E+00	10.8691E+050.0000E+00	0.8691E+05	0.217	1	0	1	0.42858	0.57142	1033.42	0.039669	441787
A6	55	10.1051E+060.0000E+00	10.1051E+060.0000E+00	0.1051E+06	0.217	1	0	1	0.42344	0.57656	1033.42	0.039659	538922
A6	56	10.1272E+060.0000E+00	10.1272E+060.0000E+00	0.1272E+06	0.217	1	0	1	0.41908	0.58092	1033.42	0.039649	657010
A6	57	10.1539E+060.0000E+00	10.1539E+060.0000E+00	0.1539E+06	0.217	1	0	1	0.4155	0.5845	1033.42	0.039639	799618
A6	58	10.1861E+060.0000E+00	10.1861E+060.0000E+00	0.1861E+06	0.217	1	0	1	0.4127	0.5873	1033.42	0.039628	971282
A6	59	10.2251E+060.0000E+00	10.2251E+060.0000E+00	0.2251E+06	0.217	1	0	1	0.41063	0.58937	1033.42	0.039618	1.17867e+06
A6	60	10.2723E+060.0000E+00	10.2723E+060.0000E+00	0.2723E+06	0.217	1	0	1	0.40919	0.59081	1033.42	0.039607	1.42891e+06
A6	61	10.3293E+060.0000E+00	10.3293E+060.0000E+00	0.3293E+06	0.217	1	0	1	0.40827	0.59173	1033.41	0.039595	1.73017e+06
A6	62	10.3983E+060.0000E+00	10.3983E+060.0000E+00	0.3983E+06	0.217	1	0	1	0.40771	0.59229	1033.41	0.039584	2.0941e+06
A6	63	10.4817E+060.0000E+00	10.4817E+060.0000E+00	0.4817E+06	0.217	1	0	1	0.40737	0.59263	1033.4	0.039573	2.5333e+06
A6	64	10.5826E+060.0000E+00	10.5826E+060.0000E+00	0.5826E+06	0.217	1	0	1	0.40714	0.59286	1033.39	0.039561	3.06418e+06
A6	65	10.7046E+060.0000E+00	10.7046E+060.0000E+00	0.7046E+06	0.217	1	0	1	0.40694	0.59306	1033.39	0.03955	3.70605e+06
A6	66	10.8521E+060.0000E+00	10.8521E+060.0000E+00	0.8521E+06	0.217	1	0	1	0.40668	0.59332	1033.38	0.039538	4.48244e+06
A6	67	10.1030E+070.0000E+00	10.1030E+070.0000E+00	0.1030E+07	0.217	1	0	1	0.40601	0.59399	1033.37	0.039527	5.42283e+06
A6	68	10.1246E+070.0000E+00	10.1246E+070.0000E+00	0.1246E+07	0.217	1	0	1	0.40458	0.59542	1033.36	0.039516	6.57394e+06
A6	69	10.1507E+070.0000E+00	10.1507E+070.0000E+00	0.1507E+07	0.217	1	0	1	0.40238	0.59762	1033.34	0.039505	7.97799e+06
A6	70	10.1822E+070.0000E+00	10.1822E+070.0000E+00	0.1822E+07	0.217	1	0	1	0.39986	0.60014	1033.33	0.039493	9.68322e+06
A6	71	10.2204E+070.0000E+00	10.2204E+070.0000E+00	0.2204E+07	0.217	1	0	1	0.39672	0.60328	1033.32	0.039479	1.17704e+07
A6	72	10.2665E+070.0000E+00	10.2665E+070.0000E+00	0.2665E+07	0.217	1	0	1	0.39085	0.60915	1033.3	0.039466	1.43658e+07
A6	73	10.3222E+070.0000E+00	10.3222E+070.0000E+00	0.3222E+07	0.217	1	0	1	0.37922	0.62078	1033.29	0.03945	1.76926e+07
A6	74	10.3896E+070.0000E+00	10.3896E+070.0000E+00	0.3896E+07	0.217	1	0	1	0.35482	0.64518	1033.27	0.039433	2.22246e+07
A6	75	10.4711E+070.0000E+00	10.4711E+070.0000E+00	0.4711E+07	0.217	1	0	1	0.28763	0.71237	1033.26	0.039415	2.96585e+07
A6	76	10.5697E+070.0000E+00	10.5697E+070.0000E+00	0.5697E+07	0.217	1	0	1	0.14129	0.85871	1033.24	0.039395	4.3211e+07
A6	77	10.6889E+070.0000E+00	10.6889E+070.0000E+00	0.6889E+07	0.217	1	0	1	0	1	1029.78	0.021452	3.30239e+07
A6	78	10.8330E+070.0000E+00	10.8330E+070.0000E+00	0.8330E+07	0.217	1	0	1	0	1	1027.05	0.0071704	1.33119e+07
A6	79	10.1007E+080.0000E+00	10.1007E+080.0000E+00	0.1007E+08	0.217	1	0	1	0	1	1026.03	0.0018464	4.13976e+06
A6	80	10.1218E+080.0000E+00	10.1218E+080.0000E+00	0.1218E+08	0.217	1	0	1	0	1	1025.72	0.00033391	905243
A6	81	10.1473E+080.0000E+00	10.1473E+080.0000E+00	0.1473E+08	0.217	1	0	1	0	1	1025.64	3.7163e-05	121834
A6	82	10.1781E+080.0000E+00	10.1781E+080.0000E+00	0.1781E+08	0.217	1	0	1	0	1	1025.61	2.6693e-06	10580.4
A6	83	10.2153E+080.0000E+00	10.2153E+080.0000E+00	0.2153E+08	0.217	1	0	1	0	1	1025.58	1.384e-07	663.146
A6	84	10.2603E+080.0000E+00	10.2603E+080.0000E+00	0.2603E+08	0.217	1	0	1	0	1	1025.56	5.5747e-09	32.2936
A6	85	10.3148E+080.0000E+00	10.3148E+080.0000E+00	0.3148E+08	0.217	1	0	1	0	1	1025.53	1.7616e-10	1.2341
A6	86	10.3806E+080.0000E+00	10.3806E+080.0000E+00	0.3806E+08	0.217	1	0	1	0	1	1025.5	4.3866e-12	0.0371529
A6	87	10.4602E+080.0000E+00	10.4602E+080.0000E+00	0.4602E+08	0.217	1	0	1	0	1	1025.48	8.6314e-14	0.000883924
A6	88	10.5565E+080.0000E+00	10.5565E+080.0000E+00	0.5565E+08	0.217	1	0	1	0	1	1025.45	1.3453e-15	1.66594e-05
A6	89	10.6728E+080.0000E+00	10.6728E+080.0000E+00	0.6728E+08	0.217	1	0	1	0	1	1025.43	1.6653e-17	2.49313e-07
A6	90	10.8136E+080.0000E+00	10.8136E+080.0000E+00	0.8136E+08	0.217	1	0	1	0	1	1025.4	1.6404e-19	2.96971e-09
A6	91	10.9837E+080.0000E+00	10.9837E+080.0000E+00	0.9837E+08	0.217	1	0	1	0	1	1025.37	1.2889e-21	2.82112e-11
A6	92	10.1189E+090.0000E+00	10.1189E+090.0000E+00	0.1189E+09	0.217	1	0	1	0	1	1025.35	8.0962e-24	2.14188e-13
A6	93	10.1438E+090.0000E+00	10.1438E+090.0000E+00	0.1438E+09	0.217	1	0	1	0	1	1025.32	4.0713e-26	1.3026e-15
A6	94	10.1739E+090.0000E+00	10.1739E+090.0000E+00	0.1739E+09	0.217	1	0	1	0	1	1025.29	1.642e-28	6.353e-18
A6	95	10.2103E+090.0000E+00	10.2103E+090.0000E+00	0.2103E+09	0.217	1	0	1	0	1	1025.26	5.3201e-31	2.48916e-20
A6	96	10.2542E+090.0000E+00	10.2542E+090.0000E+00	0.2542E+09	0.217	1	0	1	0	1	1025.24	1.3876e-33	7.84739e-23
A6	97	10.3074E+090.0000E+00	10.3074E+090.0000E+00	0.3074E+09	0.217	1	0	1	0	1	1025.21	2.9163e-36	1.99438e-25
A6	98	10.3717E+090.0000E+00	10.3717E+090.0000E+00	0.3717E+09	0.217	1	0	1	0	1	1025.18	4.9463e-39	4.09009e-28
A6	99	10.4494E+090.0000E+00	10.4494E+090.0000E+00	0.4494E+09	0.217	1	0	1	0	1	1025.15	6.7795e-42	6.77763e-31
A61	0	10.5434E+090.0000E+00	10.5434E+090.0000E+00	0.5434E+09	0.217	1	0	1	0	1	1025.13	7.5259e-75	9.09739e-64
A7	1	10.1767E+000.0000E+00	10.1767E+000.0000E+00	0.1767E+00	0.217	1	0.026107	0.973893	0.97389	0.02611	0	0.014947	0
A7	2	10.6023E+000.0000E+00	10.6023E+000.0000E+00	0.6023E+00	0.217	1	0.017639	0.982361	0.98236	0.01764	0	0.014936	0
A7	3	10.1156E+010.0000E+00	10.1156E+010.0000E+00	0.1156E+01	0.217	1	0.01632	0.98368	0.98368	0.01632	0	0.01493	0
A7	4	10.1867E+010.0000E+00	10.1867E+010.0000E+00	0.1867E+01	0.217	1	0.015762	0.984238	0.98424	0.01576	0	0.014926	0
A7	5	10.2774E+010.0000E+00	10.2774E+010.0000E+00	0.2774E+01	0.217	1	0.015413	0.984587	0.98459	0.01541	0	0.014923	0
A7	6	10.3922E+010.0000E+00	10.3922E+010.0000E+00	0.3922E+01	0.217	1	0.015243	0.984757	0.98476	0.01524	0	0.01492	0
A7	7	10.5367E+010.0000E+00	10.5367E+010.0000E+00	0.5367E+01	0.217	1	0.015009	0.984991	0.98499	0.01501	0	0.014918	0
A7	8	10.7177E+010.0000E+00	10.7177E+010.0000E+00	0.7177E+01	0.217	1	0.014971	0.985029	0.98503	0.01497	0	0.014915	0
A7	9	10.9433E+010.0000E+00	10.9433E+010.0000E+00	0.9433E+01	0.217	1	0.014765	0.985235	0.98523	0.01477	0	0.014914	0
A7	10	10.1224E+020.0000E+00	10.1224E+020.0000E+00	0.1224E+02	0.217	1	0.014922	0.985078	0.98508	0.01492	0	0.014912	0
A7	11	10.1571E+020.0000E+00	10.1571E+020.0000E+00	0.1571E+02	0.217	1	0.014589	0.985411	0.98541	0.01459	0	0.01491	0
A7	12	10.2000E+020.0000E+00	10.2000E+020.0000E+00	0.2000E+02	0.217	1	0.014846	0.985154	0.98515	0.01485	0	0.014909	0
A7	13	10.2528E+020.0000E+00	10.2528E+020.0000E+00	0.2528E+02	0.217	1	0.014705	0.985295	0.98529	0.01471	0	0.014907	0
A7	14	10.3178E+020.0000E+00	10.3178E+020.0000E+00	0.3178E+02	0.217	1	0.014572	0.985428	0.98543	0.01457	0	0.014906	0
A7	15	10.3976E+020.0000E+00	10.3976E+020.0000E+00	0.3976E+02	0.217	1	0.014799	0.985201	0.9852	0.0148	0	0.014904	0
A7	16	10.4955E+020.0000E+00	10.4955E+020.0000E+00	0.4955E+02	0.217	1	0.014507	0.985493	0.98549	0.01451	0	0.014903	0
A7	17	10.6152E+020.0000E+00	10.6152E+020.0000E+00	0.6152E+02	0.217	1	0.014626	0.985374	0.98537	0.01463	0	0.014902	0
A7	18	10.7616E+020.0000E+00	10.7616E+020.0000E+00	0.7616E+02	0.217	1	0.014566	0.985434	0.98543	0.01457	0	0.014901	0
A7	19	10.9404E+020.0000E+00	10.9404E+020.0000E+00	0.9404E+02	0.217	1	0.014564	0.985436	0.98544	0.01456	0	0.014899	0
A7	20	10.1159E+030.0000E+00	10.1159E+030.0000E+00	0.1159E+03	0.217	1	0.01456	0.98544	0.98544	0.01456	0	0.014898	0
A7	21	10.1424E+030.0000E+00	10.1424E+030.0000E+00	0.1424E+03	0.217	1	0.014613	0.985387	0.98539	0.01461	0	0.014897	0
A7	22	10.1748E+030.0000E+00	10.1748E+030.0000E+00	0.1748E+03	0.217	1	0.014475	0.985525	0.98552	0.01448	0	0.014896	0
A7	23	10.2142E+030.0000E+00	10.2142E+030.0000E+00	0.2142E+03	0.217	1	0.014539	0.985461	0.98546	0.01454	0	0.014894	0
A7	24	10.2622E+030.0000E+00	10.2622E+030.0000E+00	0.2622E+03	0.217	1	0.014577	0.985423	0.98542	0.01458	0	0.014893	0
A7	25	10.3204E+030.0000E+00	10.3204E+030.0000E+00	0.3204E+03	0.217	1	0.014569	0.985431	0.98543	0.01457	0	0.014892	0
A7	26	10.3912E+030.0000E+00	10.3912E+030.0000E+00	0.3912E+03	0.217	1	0.014441	0.985559	0.98556	0.01444	0	0.014891	0
A7	27	10.4772E+030.0000E+00	10.4772E+030.0000E+00	0.4772E+03	0.217	1	0.014537	0.985463	0.98546	0.01454	0	0.01489	0
A7	28	10.5816E+030.0000E+00	10.5816E+030.0000E+00	0.5816E+03	0.217	1	0.014566	0.985434	0.98543	0.01457	0	0.014889	0
A7	29	10.7082E+030.0000E+00	10.7082E+030.0000E+00	0.7082E+03	0.217	1	0.014368	0.985632	0.98563	0.01437	0	0.014887	0
A7	30	10.8619E+030.0000E+00	10.8619E+030.0000E+00	0.8619E+03	0.217	1	0.014522	0.985478	0.98548	0.01452	0	0.014886	0
A7	31	10.1048E+040.0000E+00	10.1048E+040.0000E+00	0.1048E+04	0.217	1	0.014519	0.985481	0.98548	0.01452	0	0.014885	0
A7	32	10.1274E+040.0000E+00	10.1274E+040.0000E+00	0.1274E+04	0.217	1	0.014358	0.985642	0.98564	0.01436	0	0.014884	0
A7	33	10.1548E+040.0000E+00	10.1548E+040.0000E+00	0.1548E+04	0.217	1	0.01457	0.98543	0.98543	0.01457	0	0.014883	0
A7	34	10.1880E+040.0000E+00	10.1880E+040.0000E+00	0.1880E+04	0.217	1	0.014445	0.985555	0.98555	0.01445	0	0.014882	0
A7	35	10.2282E+040.0000E+00	10.2282E+040.0000E+00	0.2282E+04	0.217	1	0.014475	0.985525	0.98552	0.01448	0	0.014881	0
A7	36	10.2768E+040.0000E+00	10.2768E+040.0000E+00	0.2768E+04	0.217	1	0.014328	0.985672	0.98567	0.01433	0	0.01488	0
A7	37	10.3358E+040.0000E+00	10.3358E+040.0000E+00	0.3358E+04	0.217	1	0.01464	0.98536	0.98536	0.01464	0	0.014879	0
A7	38	10.4072E+040.0000E+00	10.4072E+040.0000E+00	0.4072E+04	0.217	1	0.014532	0.985468	0.98547	0.01453	0	0.014878	0
A7	39	10.4937E+040.0000E+00	10.4937E+040.0000E+00	0.4937E+04	0.217	1	0.014491	0.985509	0.98551	0.01449	0	0.014876	0
A7	40	10.5983E+040.0000E+00	10.5983E+040.0000E+00	0.5983E+04	0.217	1	0.014429	0.985571	0.98557	0.01443	0	0.014875	0
A7	41	10.7250E+040.0000E+00	10.7250E+040.0000E+00	0.7250E+04	0.217	1	0.014492	0.985508	0.98551	0.01449	0	0.014874	0
A7	42	10.8784E+040.0000E+00	10.8784E+040.0000E+00	0.8784E+04	0.217	1	0.014468	0.985532	0.98553	0.01447	0	0.014873	0
A7	43	10.1064E+050.0000E+00	10.1064E+050.0000E+00	0.1064E+05	0.217	1	0.014639	0.985361	0.98536	0.01464	0	0.014872	0
A7	44	10.1289E+050.0000E+00	10.1289E+050.0000E+00	0.1289E+05	0.217	1	0.014273	0.985727	0.98573	0.01427	0	0.014871	0
A7	45	10.1560E+050.0000E+00	10.1560E+050.0000E+00	0.1560E+05	0.217	1	0.014603	0.985397	0.9854	0.0146	0	0.01487	0
A7	46	10.1889E+050.0000E+00	10.1889E+050.0000E+00	0.1889E+05	0.217	1	0.014355	0.985645	0.98565	0.01435	0	0.014869	0
A7	47	10.2287E+050.0000E+00	10.2287E+050.0000E+00	0.2287E+05	0.217	1	0	1	0.67624	0.32376	1044.86	0.036533	61332.8
A7	48	10.2768E+050.0000E+00	10.2768E+050.0000E+00	0.2768E+05	0.217	1	0	1	0.49381	0.50619	1033.19	0.039672	124625
A7	49	10.3350E+050.0000E+00	10.3350E+050.0000E+00	0.3350E+05	0.217	1	0	1	0.47023	0.52977	1033.13	0.039682	157885
A7	50	10.4055E+050.0000E+00	10.4055E+050.0000E+00	0.4055E+05	0.217	1	0	1	0.45751	0.54249	1033.13	0.039674	195661
A7	51	10.4907E+050.0000E+00	10.4907E+050.0000E+00	0.4907E+05	0.217	1	0	1	0.44779	0.55221	1033.14	0.039665	240961
A7	52	10.5937E+050.0000E+00	10.5937E+050.0000E+00	0.5937E+05	0.217	1	0	1	0.43948	0.56052	1033.14	0.039656	295860
A7	53	10.7183E+050.0000E+00	10.7183E+050.0000E+00	0.7183E+05	0.217	1	0	1	0.43204	0.56796	1033.14	0.039646	362612
A7	54	10.8691E+050.0000E+00	10.8691E+050.0000E+00	0.8691E+05	0.217	1	0	1	0.4253	0.5747	1033.14	0.039636	443833
A7	55	10.1051E+060.0000E+00	10.1051E+060.0000E+00	0.1051E+06	0.217	1	0	1	0.41922	0.58078	1033.14	0.039626	542267
A7	56	10.1272E+060.0000E+00	10.1272E+060.0000E+00	0.1272E+06	0.217	1	0	1	0.41385	0.58615	1033.14	0.039616	662194
A7	57	10.1539E+060.0000E+00	10.1539E+060.0000E+00	0.1539E+06	0.217	1	0	1	0.40926	0.59074	1033.14	0.039606	807263
A7	58	10.1861E+060.0000E+00	10.1861E+060.0000E+00	0.1861E+06	0.217	1	0	1	0.4055	0.5945	1033.14	0.039595	982104
A7	59	10.2251E+060.0000E+00	10.2251E+060.0000E+00	0.2251E+06	0.217	1	0	1	0.40256	0.59744	1033.13	0.039584	1.19345e+06
A7	60	10.2723E+060.0000E+00	10.2723E+060.0000E+00	0.2723E+06	0.217	1	0	1	0.40039	0.59961	1033.13	0.039573	1.44854e+06
A7	61	10.3293E+060.0000E+00	10.3293E+060.0000E+00	0.3293E+06	0.217	1	0	1	0.39888	0.60112	1033.13	0.039563	1.75573e+06
A7	62	10.3983E+060.0000E+00	10.3983E+060.0000E+00	0.3983E+06	0.217	1	0	1	0.39786	0.60214	1033.12	0.039552	2.1266e+06
A7	63	10.4817E+060.0000E+00	10.4817E+060.0000E+00	0.4817E+06	0.217	1	0	1	0.39718	0.60282	1033.12	0.039541	2.57408e+06
A7	64	10.5826E+060.0000E+00	10.5826E+060.0000E+00	0.5826E+06	0.217	1	0	1	0.3967	0.6033	1033.11	0.03953	3.11485e+06
A7	65	10.7046E+060.0000E+00	10.7046E+060.0000E+00	0.7046E+06	0.217	1	0	1	0.39639	0.60361	1033.1	0.039518	3.76787e+06
A7	66	10.8521E+060.0000E+00	10.8521E+060.0000E+00	0.8521E+06	0.217	1	0	1	0.39626	0.60374	1033.09	0.039506	4.55619e+06
A7	67	10.1030E+070.0000E+00	10.1030E+070.0000E+00	0.1030E+07	0.217	1	0	1	0.39586	0.60414	1033.09	0.039494	5.50939e+06
A7	68	10.1246E+070.0000E+00	10.1246E+070.0000E+00	0.1246E+07	0.217	1	0	1	0.39427	0.60573	1033.07	0.039484	6.68048e+06
A7	69	10.1507E+070.0000E+00	10.1507E+070.0000E+00	0.1507E+07	0.217	1	0	1	0.39082	0.60918	1033.06	0.039473	8.12352e+06
A7	70	10.1822E+070.0000E+00	10.1822E+070.0000E+00	0.1822E+07	0.217	1	0	1	0.38544	0.61456	1033.05	0.03946	9.90492e+06
A7	71	10.2204E+070.0000E+00	10.2204E+070.0000E+00	0.2204E+07	0.217	1	0	1	0.3779	0.6221	1033.03	0.039446	1.2124e+07
A7	72	10.2665E+070.0000E+00	10.2665E+070.0000E+00	0.2665E+07	0.217	1	0	1	0.36128	0.63872	1033.02	0.039432	1.50461e+07
A7	73	10.3222E+070.0000E+00	10.3222E+070.0000E+00	0.3222E+07	0.217	1	0	1	0.31054	0.68946	1033.01	0.039416	1.96278e+07
A7	74	10.3896E+070.0000E+00	10.3896E+070.0000E+00	0.3896E+07	0.217	1	0	1	0.22008	0.77992	1032.99	0.0394	2.68362e+07
A7	75	10.4711E+070.0000E+00	10.4711E+070.0000E+00	0.4711E+07	0.217	1	0	1	0.038898	0.961102	1032.97	0.039384	3.99714e+07
A7	76	10.5697E+070.0000E+00	10.5697E+070.0000E+00	0.5697E+07	0.217	1	0	1	0	1	1028.99	0.018589	2.36468e+07
A7	77	10.6889E+070.0000E+00	10.6889E+070.0000E+00	0.6889E+07	0.217	1	0	1	0	1	1026.66	0.0064392	9.88267e+06
A7	78	10.8330E+070.0000E+00	10.8330E+070.0000E+00	0.8330E+07	0.217	1	0	1	0	1	1025.77	0.0018053	3.34737e+06
A7	79	10.1007E+080.0000E+00	10.1007E+080.0000E+00	0.1007E+08	0.217	1	0	1	0	1	1025.5	0.00041509	930180
A7	80	10.1218E+080.0000E+00	10.1218E+080.0000E+00	0.1218E+08	0.217	1	0	1	0	1	1025.41	7.118e-05	192913
A7	81	10.1473E+080.0000E+00	10.1473E+080.0000E+00	0.1473E+08	0.217	1	0	1	0	1	1025.38	8.115e-06	26597.2
A7	82	10.1781E+080.0000E+00	10.1781E+080.0000E+00	0.1781E+08	0.217	1	0	1	0	1	1025.35	6.2456e-07	2474.97
A7	83	10.2153E+080.0000E+00	10.2153E+080.0000E+00	0.2153E+08	0.217	1	0	1	0	1	1025.32	3.4498e-08	165.256
A7	84	10.2603E+080.0000E+00	10.2603E+080.0000E+00	0.2603E+08	0.217	1	0	1	0	1	1025.3	1.4688e-09	8.50643
A7	85	10.3148E+080.0000E+00	10.3148E+080.0000E+00	0.3148E+08	0.217	1	0	1	0	1	1025.27	4.8762e-11	0.341518
A7	86	10.3806E+080.0000E+00	10.3806E+080.0000E+00	0.3806E+08	0.217	1	0	1	0	1	1025.24	1.2692e-12	0.0107469
A7	87	10.4602E+080.0000E+00	10.4602E+080.0000E+00	0.4602E+08	0.217	1	0	1	0	1	1025.22	2.5993e-14	0.000266121
A7	88	10.5565E+080.0000E+00	10.5565E+080.0000E+00	0.5565E+08	0.217	1	0	1	0	1	1025.19	4.2013e-16	5.20131e-06
A7	89	10.6728E+080.0000E+00	10.6728E+080.0000E+00	0.6728E+08	0.217	1	0	1	0	1	1025.16	5.3765e-18	8.04706e-08
A7	90	10.8136E+080.0000E+00	10.8136E+080.0000E+00	0.8136E+08	0.217	1	0	1	0	1	1025.14	5.4612e-20	9.88421e-10
A7	91	10.9837E+080.0000E+00	10.9837E+080.0000E+00	0.9837E+08	0.217	1	0	1	0	1	1025.11	4.4147e-22	9.66038e-12
A7	92	10.1189E+090.0000E+00	10.1189E+090.0000E+00	0.1189E+09	0.217	1	0	1	0	1	1025.08	2.8478e-24	7.53197e-14
A7	93	10.1438E+090.0000E+00	10.1438E+090.0000E+00	0.1438E+09	0.217	1	0	1	0	1	1025.06	1.4682e-26	4.69627e-16
A7	94	10.1739E+090.0000E+00	10.1739E+090.0000E+00	0.1739E+09	0.217	1	0	1	0	1	1025.03	6.0621e-29	2.34487e-18
A7	95	10.2103E+090.0000E+00	10.2103E+090.0000E+00	0.2103E+09	0.217	1	0	1	0	1	1025	2.0083e-31	9.39402e-21
A7	96	10.2542E+090.0000E+00	10.2542E+090.0000E+00	0.2542E+09	0.217	1	0	1	0	1	1024.98	5.3501e-34	3.02491e-23
A7	97	10.3074E+090.0000E+00	10.3074E+090.0000E+00	0.3074E+09	0.217	1	0	1	0	1	1024.95	1.1474e-36	7.84479e-26
A7	98	10.3717E+090.0000E+00	10.3717E+090.0000E+00	0.3717E+09	0.217	1	0	1	0	1	1024.92	1.984e-39	1.64015e-28
A7	99	10.4494E+090.0000E+00	10.4494E+090.0000E+00	0.4494E+09	0.217	1	0	1	0	1	1024.89	2.7702e-42	2.76873e-31
A71	0	10.5434E+090.0000E+00	10.5434E+090.0000E+00	0.5434E+09	0.217	1	0	1	0	1	1024.86	3.1305e-75	3.78319e-64
A8	1	10.1767E+000.0000E+00	10.1767E+000.0000E+00	0.1767E+00	0.217	1	0.026129	0.973871	0.97387	0.02613	0	0.014947	0
A8	2	10.6023E+000.0000E+00	10.6023E+000.0000E+00	0.6023E+00	0.217	1	0.017689	0.982311	0.98231	0.01769	0	0.014935	0
A8	3	10.1156E+010.0000E+00	10.1156E+010.0000E+00	0.1156E+01	0.217	1	0.016347	0.983653	0.98365	0.01635	0	0.014929	0
A8	4	10.1867E+010.0000E+00	10.1867E+010.0000E+00	0.1867E+01	0.217	1	0.015751	0.984249	0.98425	0.01575	0	0.014925	0
A8	5	10.2774E+010.0000E+00	10.2774E+010.0000E+00	0.2774E+01	0.217	1	0.015474	0.984526	0.98453	0.01547	0	0.014922	0
A8	6	10.3922E+010.0000E+00	10.3922E+010.0000E+00	0.3922E+01	0.217	1	0.015203	0.984797	0.9848	0.0152	0	0.014919	0
A8	7	10.5367E+010.0000E+00	10.5367E+010.0000E+00	0.5367E+01	0.217	1	0.015046	0.984954	0.98495	0.01505	0	0.014917	0
A8	8	10.7177E+010.0000E+00	10.7177E+010.0000E+00	0.7177E+01	0.217	1	0.014938	0.985062	0.98506	0.01494	0	0.014915	0
A8	9	10.9433E+010.0000E+00	10.9433E+010.0000E+00	0.9433E+01	0.217	1	0.014872	0.985128	0.98513	0.01487	0	0.014913	0
A8	10	10.1224E+020.0000E+00	10.1224E+020.0000E+00	0.1224E+02	0.217	1	0.014815	0.985185	0.98519	0.01481	0	0.014911	0
A8	11	10.1571E+020.0000E+00	10.1571E+020.0000E+00	0.1571E+02	0.217	1	0.014737	0.985263	0.98526	0.01474	0	0.01491	0
A8	12	10.2000E+020.0000E+00	10.2000E+020.0000E+00	0.2000E+02	0.217	1	0.014664	0.985336	0.98534	0.01466	0	0.014908	0
A8	13	10.2528E+020.0000E+00	10.2528E+020.0000E+00	0.2528E+02	0.217	1	0.014754	0.985246	0.98525	0.01475	0	0.014907	0
A8	14	10.3178E+020.0000E+00	10.3178E+020.0000E+00	0.3178E+02	0.217	1	0.014707	0.985293	0.98529	0.01471	0	0.014905	0
A8	15	10.3976E+020.0000E+00	10.3976E+020.0000E+00	0.3976E+02	0.217	1	0.014744	0.985256	0.98526	0.01474	0	0.014904	0
A8	16	10.4955E+020.0000E+00	10.4955E+020.0000E+00	0.4955E+02	0.217	1	0.014482	0.985518	0.98552	0.01448	0	0.014902	0
A8	17	10.6152E+020.0000E+00	10.6152E+020.0000E+00	0.6152E+02	0.217	1	0.014652	0.985348	0.98535	0.01465	0	0.014901	0
A8	18	10.7616E+020.0000E+00	10.7616E+020.0000E+00	0.7616E+02	0.217	1	0.014616	0.985384	0.98538	0.01462	0	0.0149	0
A8	19	10.9404E+020.0000E+00	10.9404E+020.0000E+00	0.9404E+02	0.217	1	0.014529	0.985471	0.98547	0.01453	0	0.014899	0
A8	20	10.1159E+030.0000E+00	10.1159E+030.0000E+00	0.1159E+03	0.217	1	0.01471	0.98529	0.98529	0.01471	0	0.014897	0
A8	21	10.1424E+030.0000E+00	10.1424E+030.0000E+00	0.1424E+03	0.217	1	0.01461	0.98539	0.98539	0.01461	0	0.014896	0
A8	22	10.1748E+030.0000E+00	10.1748E+030.0000E+00	0.1748E+03	0.217	1	0.01439	0.98561	0.98561	0.01439	0	0.014895	0
A8	23	10.2142E+030.0000E+00	10.2142E+030.0000E+00	0.2142E+03	0.217	1	0.01454	0.98546	0.98546	0.01454	0	0.014894	0
A8	24	10.2622E+030.0000E+00	10.2622E+030.0000E+00	0.2622E+03	0.217	1	0.01455	0.98545	0.98545	0.01455	0	0.014893	0
A8	25	10.3204E+030.0000E+00	10.3204E+030.0000E+00	0.3204E+03	0.217	1	0.014485	0.985515	0.98552	0.01448	0	0.014892	0
A8	26	10.3912E+030.0000E+00	10.3912E+030.0000E+00	0.3912E+03	0.217	1	0.014501	0.985499	0.9855	0.0145	0	0.014891	0
A8	27	10.4772E+030.0000E+00	10.4772E+030.0000E+00	0.4772E+03	0.217	1	0.014543	0.985457	0.98546	0.01454	0	0.01489	0
A8	28	10.5816E+030.0000E+00	10.5816E+030.0000E+00	0.5816E+03	0.217	1	0.014556	0.985444	0.98544	0.01456	0	0.014888	0
A8	29	10.7082E+030.0000E+00	10.7082E+030.0000E+00	0.7082E+03	0.217	1	0.014395	0.985605	0.9856	0.0144	0	0.014887	0
A8	30	10.8619E+030.0000E+00	10.8619E+030.0000E+00	0.8619E+03	0.217	1	0.01456	0.98544	0.98544	0.01456	0	0.014886	0
A8	31	10.1048E+040.0000E+00	10.1048E+040.0000E+00	0.1048E+04	0.217	1	0.014527	0.985473	0.98547	0.01453	0	0.014885	0
A8	32	10.1274E+040.0000E+00	10.1274E+040.0000E+00	0.1274E+04	0.217	1	0.014358	0.985642	0.98564	0.01436	0	0.014884	0
A8	33	10.1548E+040.0000E+00	10.1548E+040.0000E+00	0.1548E+04	0.217	1	0.014548	0.985452	0.98545	0.01455	0	0.014883	0
A8	34	10.1880E+040.0000E+00	10.1880E+040.0000E+00	0.1880E+04	0.217	1	0.014486	0.985514	0.98551	0.01449	0	0.014882	0
A8	35	10.2282E+040.0000E+00	10.2282E+040.0000E+00	0.2282E+04	0.217	1	0.014528	0.985472	0.98547	0.01453	0	0.014881	0
A8	36	10.2768E+040.0000E+00	10.2768E+040.0000E+00	0.2768E+04	0.217	1	0.01345	0.98655	0.98655	0.01345	0	0.01488	0
A8	37	10.3358E+040.0000E+00	10.3358E+040.0000E+00	0.3358E+04	0.217	1	0.015282	0.984718	0.98472	0.01528	0	0.014879	0
A8	38	10.4072E+040.0000E+00	10.4072E+040.0000E+00	0.4072E+04	0.217	1	0.014549	0.985451	0.98545	0.01455	0	0.014878	0
A8	39	10.4937E+040.0000E+00	10.4937E+040.0000E+00	0.4937E+04	0.217	1	0.014402	0.985598	0.9856	0.0144	0	0.014876	0
A8	40	10.5983E+040.0000E+00	10.5983E+040.0000E+00	0.5983E+04	0.217	1	0.014503	0.985497	0.9855	0.0145	0	0.014875	0
A8	41	10.7250E+040.0000E+00	10.7250E+040.0000E+00	0.7250E+04	0.217	1	0.014605	0.985395	0.98539	0.01461	0	0.014874	0
A8	42	10.8784E+040.0000E+00	10.8784E+040.0000E+00	0.8784E+04	0.217	1	0.014449	0.985551	0.98555	0.01445	0	0.014873	0
A8	43	10.1064E+050.0000E+00	10.1064E+050.0000E+00	0.1064E+05	0.217	1	0.013667	0.986333	0.98633	0.01367	0	0.014872	0
A8	44	10.1289E+050.0000E+00	10.1289E+050.0000E+00	0.1289E+05	0.217	1	0.015129	0.984871	0.98487	0.01513	0	0.014871	0
A8	45	10.1560E+050.0000E+00	10.1560E+050.0000E+00	0.1560E+05	0.217	1	0.014545	0.985455	0.98545	0.01455	0	0.01487	0
A8	46	10.1889E+050.0000E+00	10.1889E+050.0000E+00	0.1889E+05	0.217	1	0.014367	0.985633	0.98563	0.01437	0	0.014869	0
A8	47	10.2287E+050.0000E+00	10.2287E+050.0000E+00	0.2287E+05	0.217	1	0	1	0.68985	0.31015	1046.8	0.035944	57914.6
A8	48	10.2768E+050.0000E+00	10.2768E+050.0000E+00	0.2768E+05	0.217	1	0	1	0.49521	0.50479	1032.92	0.039638	124141
A8	49	10.3350E+050.0000E+00	10.3350E+050.0000E+00	0.3350E+05	0.217	1	0	1	0.47023	0.52977	1032.85	0.039652	157723
A8	50	10.4055E+050.0000E+00	10.4055E+050.0000E+00	0.4055E+05	0.217	1	0	1	0.45697	0.54303	1032.85	0.039644	195654
A8	51	10.4907E+050.0000E+00	10.4907E+050.0000E+00	0.4907E+05	0.217	1	0	1	0.44675	0.55325	1032.85	0.039635	241164
A8	52	10.5937E+050.0000E+00	10.5937E+050.0000E+00	0.5937E+05	0.217	1	0	1	0.43783	0.56217	1032.85	0.039625	296416
A8	53	10.7183E+050.0000E+00	10.7183E+050.0000E+00	0.7183E+05	0.217	1	0	1	0.42965	0.57035	1032.86	0.039616	363764
A8	54	10.8691E+050.0000E+00	10.8691E+050.0000E+00	0.8691E+05	0.217	1	0	1	0.42201	0.57799	1032.86	0.039606	445915
A8	55	10.1051E+060.0000E+00	10.1051E+060.0000E+00	0.1051E+06	0.217	1	0	1	0.41487	0.58513	1032.86	0.039595	545754
A8	56	10.1272E+060.0000E+00	10.1272E+060.0000E+00	0.1272E+06	0.217	1	0	1	0.40829	0.59171	1032.86	0.039585	667771
A8	57	10.1539E+060.0000E+00	10.1539E+060.0000E+00	0.1539E+06	0.217	1	0	1	0.40236	0.59764	1032.86	0.039574	815811
A8	58	10.1861E+060.0000E+00	10.1861E+060.0000E+00	0.1861E+06	0.217	1	0	1	0.3972	0.6028	1032.85	0.039563	994731
A8	59	10.2251E+060.0000E+00	10.2251E+060.0000E+00	0.2251E+06	0.217	1	0	1	0.39285	0.60715	1032.85	0.039553	1.21157e+06
A8	60	10.2723E+060.0000E+00	10.2723E+060.0000E+00	0.2723E+06	0.217	1	0	1	0.38931	0.61069	1032.85	0.039542	1.47375e+06
A8	61	10.3293E+060.0000E+00	10.3293E+060.0000E+00	0.3293E+06	0.217	1	0	1	0.38649	0.61351	1032.84	0.039531	1.78996e+06
A8	62	10.3983E+060.0000E+00	10.3983E+060.0000E+00	0.3983E+06	0.217	1	0	1	0.38423	0.61577	1032.84	0.03952	2.17239e+06
A8	63	10.4817E+060.0000E+00	10.4817E+060.0000E+00	0.4817E+06	0.217	1	0	1	0.38237	0.61763	1032.83	0.039509	2.63445e+06
A8	64	10.5826E+060.0000E+00	10.5826E+060.0000E+00	0.5826E+06	0.217	1	0	1	0.38086	0.61914	1032.82	0.039498	3.19315e+06
A8	65	10.7046E+060.0000E+00	10.7046E+060.0000E+00	0.7046E+06	0.217	1	0	1	0.38	0.62	1032.81	0.039487	3.86606e+06
A8	66	10.8521E+060.0000E+00	10.8521E+060.0000E+00	0.8521E+06	0.217	1	0	1	0.38049	0.61951	1032.81	0.039476	4.67038e+06
A8	67	10.1030E+070.0000E+00	10.1030E+070.0000E+00	0.1030E+07	0.217	1	0	1	0.38128	0.61872	1032.8	0.039464	5.63649e+06
A8	68	10.1246E+070.0000E+00	10.1246E+070.0000E+00	0.1246E+07	0.217	1	0	1	0.37883	0.62117	1032.78	0.039453	6.84347e+06
A8	69	10.1507E+070.0000E+00	10.1507E+070.0000E+00	0.1507E+07	0.217	1	0	1	0.36836	0.63164	1032.77	0.039442	8.41405e+06
A8	70	10.1822E+070.0000E+00	10.1822E+070.0000E+00	0.1822E+07	0.217	1	0	1	0.34374	0.65626	1032.76	0.039429	1.05657e+07
A8	71	10.2204E+070.0000E+00	10.2204E+070.0000E+00	0.2204E+07	0.217	1	0	1	0.30175	0.69825	1032.75	0.039415	1.35937e+07
A8	72	10.2665E+070.0000E+00	10.2665E+070.0000E+00	0.2665E+07	0.217	1	0	1	0.23499	0.76501	1032.73	0.039401	1.80019e+07
A8	73	10.3222E+070.0000E+00	10.3222E+070.0000E+00	0.3222E+07	0.217	1	0	1	0.1151	0.8849	1032.72	0.039389	2.51673e+07
A8	74	10.3896E+070.0000E+00	10.3896E+070.0000E+00	0.3896E+07	0.217	1	0	1	0	1	1030.34	0.02698	2.35018e+07
A8	75	10.4711E+070.0000E+00	10.4711E+070.0000E+00	0.4711E+07	0.217	1	0	1	0	1	1027.78	0.013591	1.42799e+07
A8	76	10.5697E+070.0000E+00	10.5697E+070.0000E+00	0.5697E+07	0.217	1	0	1	0	1	1026.25	0.0055877	7.08912e+06
A8	77	10.6889E+070.0000E+00	10.6889E+070.0000E+00	0.6889E+07	0.217	1	0	1	0	1	1025.51	0.001715	2.62918e+06
A8	78	10.8330E+070.0000E+00	10.8330E+070.0000E+00	0.8330E+07	0.217	1	0	1	0	1	1025.25	0.00043702	809908
A8	79	10.1007E+080.0000E+00	10.1007E+080.0000E+00	0.1007E+08	0.217	1	0	1	0	1	1025.17	9.3416e-05	209270
A8	80	10.1218E+080.0000E+00	10.1218E+080.0000E+00	0.1218E+08	0.217	1	0	1	0	1	1025.14	1.5612e-05	42300.8
A8	81	10.1473E+080.0000E+00	10.1473E+080.0000E+00	0.1473E+08	0.217	1	0	1	0	1	1025.11	1.8619e-06	6100.84
A8	82	10.1781E+080.0000E+00	10.1781E+080.0000E+00	0.1781E+08	0.217	1	0	1	0	1	1025.08	1.5621e-07	618.857
A8	83	10.2153E+080.0000E+00	10.2153E+080.0000E+00	0.2153E+08	0.217	1	0	1	0	1	1025.06	9.2906e-09	44.4935
A8	84	10.2603E+080.0000E+00	10.2603E+080.0000E+00	0.2603E+08	0.217	1	0	1	0	1	1025.03	4.2133e-10	2.43946
A8	85	10.3148E+080.0000E+00	10.3148E+080.0000E+00	0.3148E+08	0.217	1	0	1	0	1	1025.01	1.4779e-11	0.103483
A8	86	10.3806E+080.0000E+00	10.3806E+080.0000E+00	0.3806E+08	0.217	1	0	1	0	1	1024.98	4.0384e-13	0.00341864
A8	87	10.4602E+080.0000E+00	10.4602E+080.0000E+00	0.4602E+08	0.217	1	0	1	0	1	1024.96	8.637e-15	8.84049e-05
A8	88	10.5565E+080.0000E+00	10.5565E+080.0000E+00	0.5565E+08	0.217	1	0	1	0	1	1024.93	1.4517e-16	1.79678e-06
A8	89	10.6728E+080.0000E+00	10.6728E+080.0000E+00	0.6728E+08	0.217	1	0	1	0	1	1024.9	1.925e-18	2.88043e-08
A8	90	10.8136E+080.0000E+00	10.8136E+080.0000E+00	0.8136E+08	0.217	1	0	1	0	1	1024.88	2.0202e-20	3.65543e-10
A8	91	10.9837E+080.0000E+00	10.9837E+080.0000E+00	0.9837E+08	0.217	1	0	1	0	1	1024.85	1.6832e-22	3.68229e-12
A8	92	10.1189E+090.0000E+00	10.1189E+090.0000E+00	0.1189E+09	0.217	1	0	1	0	1	1024.82	1.1167e-24	2.95274e-14
A8	93	10.1438E+090.0000E+00	10.1438E+090.0000E+00	0.1438E+09	0.217	1	0	1	0	1	1024.79	5.9108e-27	1.89017e-16
A8	94	10.1739E+090.0000E+00	10.1739E+090.0000E+00	0.1739E+09	0.217	1	0	1	0	1	1024.77	2.5018e-29	9.67472e-19
A8	95	10.2103E+090.0000E+00	10.2103E+090.0000E+00	0.2103E+09	0.217	1	0	1	0	1	1024.74	8.4847e-32	3.96779e-21
A8	96	10.2542E+090.0000E+00	10.2542E+090.0000E+00	0.2542E+09	0.217	1	0	1	0	1	1024.71	2.3111e-34	1.30634e-23
A8	97	10.3074E+090.0000E+00	10.3074E+090.0000E+00	0.3074E+09	0.217	1	0	1	0	1	1024.68	5.0624e-37	3.46026e-26
A8	98	10.3717E+090.0000E+00	10.3717E+090.0000E+00	0.3717E+09	0.217	1	0	1	0	1	1024.66	8.9324e-40	7.38245e-29
A8	99	10.4494E+090.0000E+00	10.4494E+090.0000E+00	0.4494E+09	0.217	1	0	1	0	1	1024.63	1.2716e-42	1.2706e-31
A81	0	10.5434E+090.0000E+00	10.5434E+090.0000E+00	0.5434E+09	0.217	1	0	1	0	1	1024.6	1.4639e-75	1.76866e-64
A9	1	10.1767E+000.0000E+00	10.1767E+000.0000E+00	0.1767E+00	0.217	1	0.026165	0.973835	0.97384	0.02616	0	0.014947	0
A9	2	10.6023E+000.0000E+00	10.6023E+000.0000E+00	0.6023E+00	0.217	1	0.017729	0.982271	0.98227	0.01773	0	0.014936	0
A9	3	10.1156E+010.0000E+00	10.1156E+010.0000E+00	0.1156E+01	0.217	1	0.016338	0.983662	0.98366	0.01634	0	0.01493	0
A9	4	10.1867E+010.0000E+00	10.1867E+010.0000E+00	0.1867E+01	0.217	1	0.015716	0.984284	0.98428	0.01572	0	0.014925	0
A9	5	10.2774E+010.0000E+00	10.2774E+010.0000E+00	0.2774E+01	0.217	1	0.015418	0.984582	0.98458	0.01542	0	0.014922	0
A9	6	10.3922E+010.0000E+00	10.3922E+010.0000E+00	0.3922E+01	0.217	1	0.015236	0.984764	0.98476	0.01524	0	0.014919	0
A9	7	10.5367E+010.0000E+00	10.5367E+010.0000E+00	0.5367E+01	0.217	1	0.015132	0.984868	0.98487	0.01513	0	0.014917	0
A9	8	10.7177E+010.0000E+00	10.7177E+010.0000E+00	0.7177E+01	0.217	1	0.014932	0.985068	0.98507	0.01493	0	0.014915	0
A9	9	10.9433E+010.0000E+00	10.9433E+010.0000E+00	0.9433E+01	0.217	1	0.014918	0.985082	0.98508	0.01492	0	0.014913	0
A9	10	10.1224E+020.0000E+00	10.1224E+020.0000E+00	0.1224E+02	0.217	1	0.014762	0.985238	0.98524	0.01476	0	0.014911	0
A9	11	10.1571E+020.0000E+00	10.1571E+020.0000E+00	0.1571E+02	0.217	1	0.014597	0.985403	0.9854	0.0146	0	0.01491	0
A9	12	10.2000E+020.0000E+00	10.2000E+020.0000E+00	0.2000E+02	0.217	1	0.014881	0.985119	0.98512	0.01488	0	0.014908	0
A9	13	10.2528E+020.0000E+00	10.2528E+020.0000E+00	0.2528E+02	0.217	1	0.014819	0.985181	0.98518	0.01482	0	0.014907	0
A9	14	10.3178E+020.0000E+00	10.3178E+020.0000E+00	0.3178E+02	0.217	1	0.014412	0.985588	0.98559	0.01441	0	0.014905	0
A9	15	10.3976E+020.0000E+00	10.3976E+020.0000E+00	0.3976E+02	0.217	1	0.014897	0.985103	0.9851	0.0149	0	0.014904	0
A9	16	10.4955E+020.0000E+00	10.4955E+020.0000E+00	0.4955E+02	0.217	1	0.014498	0.985502	0.9855	0.0145	0	0.014902	0
A9	17	10.6152E+020.0000E+00	10.6152E+020.0000E+00	0.6152E+02	0.217	1	0.014688	0.985312	0.98531	0.01469	0	0.014901	0
A9	18	10.7616E+020.0000E+00	10.7616E+020.0000E+00	0.7616E+02	0.217	1	0.014615	0.985385	0.98539	0.01461	0	0.0149	0
A9	19	10.9404E+020.0000E+00	10.9404E+020.0000E+00	0.9404E+02	0.217	1	0.014534	0.985466	0.98547	0.01453	0	0.014899	0
A9	20	10.1159E+030.0000E+00	10.1159E+030.0000E+00	0.1159E+03	0.217	1	0.014365	0.985635	0.98563	0.01437	0	0.014897	0
A9	21	10.1424E+030.0000E+00	10.1424E+030.0000E+00	0.1424E+03	0.217	1	0.014188	0.985812	0.98581	0.01419	0	0.014896	0
A9	22	10.1748E+030.0000E+00	10.1748E+030.0000E+00	0.1748E+03	0.217	1	0.014933	0.985067	0.98507	0.01493	0	0.014895	0
A9	23	10.2142E+030.0000E+00	10.2142E+030.0000E+00	0.2142E+03	0.217	1	0.0146	0.9854	0.9854	0.0146	0	0.014894	0
A9	24	10.2622E+030.0000E+00	10.2622E+030.0000E+00	0.2622E+03	0.217	1	0.014443	0.985557	0.98556	0.01444	0	0.014893	0
A9	25	10.3204E+030.0000E+00	10.3204E+030.0000E+00	0.3204E+03	0.217	1	0.014532	0.985468	0.98547	0.01453	0	0.014892	0
A9	26	10.3912E+030.0000E+00	10.3912E+030.0000E+00	0.3912E+03	0.217	1	0.014525	0.985475	0.98548	0.01452	0	0.01489	0
A9	27	10.4772E+030.0000E+00	10.4772E+030.0000E+00	0.4772E+03	0.217	1	0.01458	0.98542	0.98542	0.01458	0	0.014889	0
A9	28	10.5816E+030.0000E+00	10.5816E+030.0000E+00	0.5816E+03	0.217	1	0.014544	0.985456	0.98546	0.01454	0	0.014888	0
A9	29	10.7082E+030.0000E+00	10.7082E+030.0000E+00	0.7082E+03	0.217	1	0.014379	0.985621	0.98562	0.01438	0	0.014887	0
A9	30	10.8619E+030.0000E+00	10.8619E+030.0000E+00	0.8619E+03	0.217	1	0.014576	0.985424	0.98542	0.01458	0	0.014886	0
A9	31	10.1048E+040.0000E+00	10.1048E+040.0000E+00	0.1048E+04	0.217	1	0.01447	0.98553	0.98553	0.01447	0	0.014885	0
A9	32	10.1274E+040.0000E+00	10.1274E+040.0000E+00	0.1274E+04	0.217	1	0.014483	0.985517	0.98552	0.01448	0	0.014884	0
A9	33	10.1548E+040.0000E+00	10.1548E+040.0000E+00	0.1548E+04	0.217	1	0.014497	0.985503	0.9855	0.0145	0	0.014883	0
A9	34	10.1880E+040.0000E+00	10.1880E+040.0000E+00	0.1880E+04	0.217	1	0.01453	0.98547	0.98547	0.01453	0	0.014882	0
A9	35	10.2282E+040.0000E+00	10.2282E+040.0000E+00	0.2282E+04	0.217	1	0.014578	0.985422	0.98542	0.01458	0	0.014881	0
A9	36	10.2768E+040.0000E+00	10.2768E+040.0000E+00	0.2768E+04	0.217	1	0.013417	0.986583	0.98658	0.01342	0	0.01488	0
A9	37	10.3358E+040.0000E+00	10.3358E+040.0000E+00	0.3358E+04	0.217	1	0.015285	0.984715	0.98472	0.01528	0	0.014879	0
A9	38	10.4072E+040.0000E+00	10.4072E+040.0000E+00	0.4072E+04	0.217	1	0.014558	0.985442	0.98544	0.01456	0	0.014878	0
A9	39	10.4937E+040.0000E+00	10.4937E+040.0000E+00	0.4937E+04	0.217	1	0.014446	0.985554	0.98555	0.01445	0	0.014877	0
A9	40	10.5983E+040.0000E+00	10.5983E+040.0000E+00	0.5983E+04	0.217	1	0.014451	0.985549	0.98555	0.01445	0	0.014876	0
A9	41	10.7250E+040.0000E+00	10.7250E+040.0000E+00	0.7250E+04	0.217	1	0.014564	0.985436	0.98544	0.01456	0	0.014875	0
A9	42	10.8784E+040.0000E+00	10.8784E+040.0000E+00	0.8784E+04	0.217	1	0.014573	0.985427	0.98543	0.01457	0	0.014874	0
A9	43	10.1064E+050.0000E+00	10.1064E+050.0000E+00	0.1064E+05	0.217	1	0.013688	0.986312	0.98631	0.01369	0	0.014873	0
A9	44	10.1289E+050.0000E+00	10.1289E+050.0000E+00	0.1289E+05	0.217	1	0.015057	0.984943	0.98494	0.01506	0	0.014872	0
A9	45	10.1560E+050.0000E+00	10.1560E+050.0000E+00	0.1560E+05	0.217	1	0.014625	0.985375	0.98537	0.01463	0	0.014871	0
A9	46	10.1889E+050.0000E+00	10.1889E+050.0000E+00	0.1889E+05	0.217	1	0.014492	0.985508	0.98551	0.01449	0	0.01487	0
A9	47	10.2287E+050.0000E+00	10.2287E+050.0000E+00	0.2287E+05	0.217	1	0	1	0.66507	0.33493	1042.3	0.036997	64097.2
A9	48	10.2768E+050.0000E+00	10.2768E+050.0000E+00	0.2768E+05	0.217	1	0	1	0.49138	0.50862	1032.62	0.039615	124974
A9	49	10.3350E+050.0000E+00	10.3350E+050.0000E+00	0.3350E+05	0.217	1	0	1	0.46647	0.53353	1032.57	0.039623	158683
A9	50	10.4055E+050.0000E+00	10.4055E+050.0000E+00	0.4055E+05	0.217	1	0	1	0.45194	0.54806	1032.57	0.039614	197264
A9	51	10.4907E+050.0000E+00	10.4907E+050.0000E+00	0.4907E+05	0.217	1	0	1	0.44011	0.55989	1032.57	0.039605	243808
A9	52	10.5937E+050.0000E+00	10.5937E+050.0000E+00	0.5937E+05	0.217	1	0	1	0.42935	0.57065	1032.58	0.039595	300580
A9	53	10.7183E+050.0000E+00	10.7183E+050.0000E+00	0.7183E+05	0.217	1	0	1	0.41904	0.58096	1032.58	0.039585	370140
A9	54	10.8691E+050.0000E+00	10.8691E+050.0000E+00	0.8691E+05	0.217	1	0	1	0.40894	0.59106	1032.58	0.039575	455518
A9	55	10.1051E+060.0000E+00	10.1051E+060.0000E+00	0.1051E+06	0.217	1	0	1	0.39895	0.60105	1032.58	0.039565	560026
A9	56	10.1272E+060.0000E+00	10.1272E+060.0000E+00	0.1272E+06	0.217	1	0	1	0.38909	0.61091	1032.58	0.039554	688713
A9	57	10.1539E+060.0000E+00	10.1539E+060.0000E+00	0.1539E+06	0.217	1	0	1	0.37941	0.62059	1032.58	0.039543	846246
A9	58	10.1861E+060.0000E+00	10.1861E+060.0000E+00	0.1861E+06	0.217	1	0	1	0.36997	0.63003	1032.57	0.039533	1.0386e+06
A9	59	10.2251E+060.0000E+00	10.2251E+060.0000E+00	0.2251E+06	0.217	1	0	1	0.36085	0.63915	1032.57	0.039522	1.27408e+06
A9	60	10.2723E+060.0000E+00	10.2723E+060.0000E+00	0.2723E+06	0.217	1	0	1	0.352	0.648	1032.57	0.039511	1.56214e+06
A9	61	10.3293E+060.0000E+00	10.3293E+060.0000E+00	0.3293E+06	0.217	1	0	1	0.34332	0.65668	1032.56	0.0395	1.91389e+06
A9	62	10.3983E+060.0000E+00	10.3983E+060.0000E+00	0.3983E+06	0.217	1	0	1	0.33461	0.66539	1032.55	0.039489	2.34495e+06
A9	63	10.4817E+060.0000E+00	10.4817E+060.0000E+00	0.4817E+06	0.217	1	0	1	0.32599	0.67401	1032.55	0.039478	2.8719e+06
A9	64	10.5826E+060.0000E+00	10.5826E+060.0000E+00	0.5826E+06	0.217	1	0	1	0.31853	0.68147	1032.54	0.039468	3.51098e+06
A9	65	10.7046E+060.0000E+00	10.7046E+060.0000E+00	0.7046E+06	0.217	1	0	1	0.31451	0.68549	1032.53	0.039457	4.27002e+06
A9	66	10.8521E+060.0000E+00	10.8521E+060.0000E+00	0.8521E+06	0.217	1	0	1	0.31834	0.68166	1032.52	0.039445	5.13344e+06
A9	67	10.1030E+070.0000E+00	10.1030E+070.0000E+00	0.1030E+07	0.217	1	0	1	0.32435	0.67565	1032.51	0.039434	6.14871e+06
A9	68	10.1246E+070.0000E+00	10.1246E+070.0000E+00	0.1246E+07	0.217	1	0	1	0.31504	0.68496	1032.5	0.039424	7.53865e+06
A9	69	10.1507E+070.0000E+00	10.1507E+070.0000E+00	0.1507E+07	0.217	1	0	1	0.26636	0.73364	1032.49	0.039414	9.7632e+06
A9	70	10.1822E+070.0000E+00	10.1822E+070.0000E+00	0.1822E+07	0.217	1	0	1	0.17147	0.82853	1032.48	0.039403	1.33268e+07
A9	71	10.2204E+070.0000E+00	10.2204E+070.0000E+00	0.2204E+07	0.217	1	0	1	0.077131	0.922869	1032.47	0.039392	1.79513e+07
A9	72	10.2665E+070.0000E+00	10.2665E+070.0000E+00	0.2665E+07	0.217	1	0	1	0	1	1031.11	0.032383	1.93099e+07
A9	73	10.3222E+070.0000E+00	10.3222E+070.0000E+00	0.3222E+07	0.217	1	0	1	0	1	1029.45	0.023698	1.7057e+07
A9	74	10.3896E+070.0000E+00	10.3896E+070.0000E+00	0.3896E+07	0.217	1	0	1	0	1	1027.18	0.011816	1.02611e+07
A9	75	10.4711E+070.0000E+00	10.4711E+070.0000E+00	0.4711E+07	0.217	1	0	1	0	1	1025.85	0.0048088	5.04305e+06
A9	76	10.5697E+070.0000E+00	10.5697E+070.0000E+00	0.5697E+07	0.217	1	0	1	0	1	1025.25	0.0016784	2.12731e+06
A9	77	10.6889E+070.0000E+00	10.6889E+070.0000E+00	0.6889E+07	0.217	1	0	1	0	1	1025.01	0.00047067	721208
A9	78	10.8330E+070.0000E+00	10.8330E+070.0000E+00	0.8330E+07	0.217	1	0	1	0	1	1024.93	0.00011176	207055
A9	79	10.1007E+080.0000E+00	10.1007E+080.0000E+00	0.1007E+08	0.217	1	0	1	0	1	1024.9	2.2689e-05	50814.3
A9	80	10.1218E+080.0000E+00	10.1218E+080.0000E+00	0.1218E+08	0.217	1	0	1	0	1	1024.87	3.7771e-06	10231.4
A9	81	10.1473E+080.0000E+00	10.1473E+080.0000E+00	0.1473E+08	0.217	1	0	1	0	1	1024.85	4.8162e-07	1577.71
A9	82	10.1781E+080.0000E+00	10.1781E+080.0000E+00	0.1781E+08	0.217	1	0	1	0	1	1024.82	4.4756e-08	177.265
A9	83	10.2153E+080.0000E+00	10.2153E+080.0000E+00	0.2153E+08	0.217	1	0	1	0	1	1024.8	2.8859e-09	13.8173
A9	84	10.2603E+080.0000E+00	10.2603E+080.0000E+00	0.2603E+08	0.217	1	0	1	0	1	1024.77	1.3981e-10	0.80928
A9	85	10.3148E+080.0000E+00	10.3148E+080.0000E+00	0.3148E+08	0.217	1	0	1	0	1	1024.74	5.1852e-12	0.0362972
A9	86	10.3806E+080.0000E+00	10.3806E+080.0000E+00	0.3806E+08	0.217	1	0	1	0	1	1024.72	1.4864e-13	0.00125797
A9	87	10.4602E+080.0000E+00	10.4602E+080.0000E+00	0.4602E+08	0.217	1	0	1	0	1	1024.69	3.3149e-15	3.3921e-05
A9	88	10.5565E+080.0000E+00	10.5565E+080.0000E+00	0.5565E+08	0.217	1	0	1	0	1	1024.67	5.7824e-17	7.15512e-07
A9	89	10.6728E+080.0000E+00	10.6728E+080.0000E+00	0.6728E+08	0.217	1	0	1	0	1	1024.64	7.9278e-19	1.18596e-08
A9	90	10.8136E+080.0000E+00	10.8136E+080.0000E+00	0.8136E+08	0.217	1	0	1	0	1	1024.61	8.5755e-21	1.55127e-10
A9	91	10.9837E+080.0000E+00	10.9837E+080.0000E+00	0.9837E+08	0.217	1	0	1	0	1	1024.58	7.3458e-23	1.6066e-12
A9	92	10.1189E+090.0000E+00	10.1189E+090.0000E+00	0.1189E+09	0.217	1	0	1	0	1	1024.56	5.0001e-25	1.32178e-14
A9	93	10.1438E+090.0000E+00	10.1438E+090.0000E+00	0.1438E+09	0.217	1	0	1	0	1	1024.53	2.7104e-27	8.66516e-17
A9	94	10.1739E+090.0000E+00	10.1739E+090.0000E+00	0.1739E+09	0.217	1	0	1	0	1	1024.5	1.1731e-29	4.5353e-19
A9	95	10.2103E+090.0000E+00	10.2103E+090.0000E+00	0.2103E+09	0.217	1	0	1	0	1	1024.48	4.0627e-32	1.8994e-21
A9	96	10.2542E+090.0000E+00	10.2542E+090.0000E+00	0.2542E+09	0.217	1	0	1	0	1	1024.45	1.1288e-34	6.37886e-24
A9	97	10.3074E+090.0000E+00	10.3074E+090.0000E+00	0.3074E+09	0.217	1	0	1	0	1	1024.42	2.5195e-37	1.72169e-26
A9	98	10.3717E+090.0000E+00	10.3717E+090.0000E+00	0.3717E+09	0.217	1	0	1	0	1	1024.39	4.5258e-40	3.7395e-29
A9	99	10.4494E+090.0000E+00	10.4494E+090.0000E+00	0.4494E+09	0.217	1	0	1	0	1	1024.36	6.5539e-43	6.54704e-32
A91	0	10.5434E+090.0000E+00	10.5434E+090.0000E+00	0.5434E+09	0.217	1	0	1	0	1	1024.34	7.6702e-76	9.26467e-65
AA	1	10.1767E+000.1767E-01	10.1767E+000.1767E-01	0.1767E+00	0.217	1	0.02621	0.97379	0.97379	0.02621	0	0.014948	0
AA	2	10.6023E+000.6023E-01	10.6023E+000.6023E-01	0.6023E+00	0.217	1	0.017741	0.982259	0.98226	0.01774	0	0.014937	0
AA	3	10.1156E+010.1156E+00	10.1156E+010.1156E+00	0.1156E+01	0.217	1	0.016354	0.983646	0.98365	0.01635	0	0.01493	0
AA	4	10.1867E+010.1867E+00	10.1867E+010.1867E+00	0.1867E+01	0.217	1	0.015739	0.984261	0.98426	0.01574	0	0.014926	0
AA	5	10.2774E+010.2774E+00	10.2774E+010.2774E+00	0.2774E+01	0.217	1	0.015432	0.984568	0.98457	0.01543	0	0.014923	0
AA	6	10.3922E+010.3922E+00	10.3922E+010.3922E+00	0.3922E+01	0.217	1	0.015246	0.984754	0.98475	0.01525	0	0.01492	0
AA	7	10.5367E+010.5367E+00	10.5367E+010.5367E+00	0.5367E+01	0.217	1	0.015036	0.984964	0.98496	0.01504	0	0.014918	0
AA	8	10.7177E+010.7177E+00	10.7177E+010.7177E+00	0.7177E+01	0.217	1	0.014993	0.985007	0.98501	0.01499	0	0.014916	0
AA	9	10.9433E+010.9433E+00	10.9433E+010.9433E+00	0.9433E+01	0.217	1	0.014959	0.985041	0.98504	0.01496	0	0.014914	0
AA	10	10.1224E+020.1224E+01	10.1224E+020.1224E+01	0.1224E+02	0.217	1	0.014782	0.985218	0.98522	0.01478	0	0.014912	0
AA	11	10.1571E+020.1571E+01	10.1571E+020.1571E+01	0.1571E+02	0.217	1	0.014727	0.985273	0.98527	0.01473	0	0.01491	0
AA	12	10.2000E+020.2000E+01	10.2000E+020.2000E+01	0.2000E+02	0.217	1	0.014883	0.985117	0.98512	0.01488	0	0.014909	0
AA	13	10.2528E+020.2528E+01	10.2528E+020.2528E+01	0.2528E+02	0.217	1	0.014352	0.985648	0.98565	0.01435	0	0.014907	0
AA	14	10.3178E+020.3178E+01	10.3178E+020.3178E+01	0.3178E+02	0.217	1	0.01485	0.98515	0.98515	0.01485	0	0.014906	0
AA	15	10.3976E+020.3976E+01	10.3976E+020.3976E+01	0.3976E+02	0.217	1	0.014789	0.985211	0.98521	0.01479	0	0.014904	0
AA	16	10.4955E+020.4955E+01	10.4955E+020.4955E+01	0.4955E+02	0.217	1	0.014546	0.985454	0.98545	0.01455	0	0.014903	0
AA	17	10.6152E+020.6152E+01	10.6152E+020.6152E+01	0.6152E+02	0.217	1	0.014776	0.985224	0.98522	0.01478	0	0.014902	0
AA	18	10.7616E+020.7616E+01	10.7616E+020.7616E+01	0.7616E+02	0.217	1	0.01446	0.98554	0.98554	0.01446	0	0.0149	0
AA	19	10.9404E+020.9404E+01	10.9404E+020.9404E+01	0.9404E+02	0.217	1	0.014619	0.985381	0.98538	0.01462	0	0.014899	0
AA	20	10.1159E+030.1159E+02	10.1159E+030.1159E+02	0.1159E+03	0.217	1	0.014527	0.985473	0.98547	0.01453	0	0.014898	0
AA	21	10.1424E+030.1424E+02	10.1424E+030.1424E+02	0.1424E+03	0.217	1	0.014104	0.985896	0.9859	0.0141	0	0.014897	0
AA	22	10.1748E+030.1748E+02	10.1748E+030.1748E+02	0.1748E+03	0.217	1	0.015028	0.984972	0.98497	0.01503	0	0.014895	0
AA	23	10.2142E+030.2142E+02	10.2142E+030.2142E+02	0.2142E+03	0.217	1	0.014519	0.985481	0.98548	0.01452	0	0.014894	0
AA	24	10.2622E+030.2622E+02	10.2622E+030.2622E+02	0.2622E+03	0.217	1	0.01436	0.98564	0.98564	0.01436	0	0.014893	0
AA	25	10.3204E+030.3204E+02	10.3204E+030.3204E+02	0.3204E+03	0.217	1	0.014648	0.985352	0.98535	0.01465	0	0.014892	0
AA	26	10.3912E+030.3912E+02	10.3912E+030.3912E+02	0.3912E+03	0.217	1	0.014544	0.985456	0.98546	0.01454	0	0.014891	0
AA	27	10.4772E+030.4772E+02	10.4772E+030.4772E+02	0.4772E+03	0.217	1	0.014581	0.985419	0.98542	0.01458	0	0.01489	0
AA	28	10.5816E+030.5816E+02	10.5816E+030.5816E+02	0.5816E+03	0.217	1	0.014615	0.985385	0.98539	0.01461	0	0.014889	0
AA	29	10.7082E+030.7082E+02	10.7082E+030.7082E+02	0.7082E+03	0.217	1	0.01447	0.98553	0.98553	0.01447	0	0.014887	0
AA	30	10.8619E+030.8619E+02	10.8619E+030.8619E+02	0.8619E+03	0.217	1	0.014555	0.985445	0.98545	0.01455	0	0.014886	0
AA	31	10.1048E+040.1048E+03	10.1048E+040.1048E+03	0.1048E+04	0.217	1	0.014477	0.985523	0.98552	0.01448	0	0.014885	0
AA	32	10.1274E+040.1274E+03	10.1274E+040.1274E+03	0.1274E+04	0.217	1	0.014623	0.985377	0.98538	0.01462	0	0.014884	0
AA	33	10.1548E+040.1548E+03	10.1548E+040.1548E+03	0.1548E+04	0.217	1	0.014603	0.985397	0.9854	0.0146	0	0.014883	0
AA	34	10.1880E+040.1880E+03	10.1880E+040.1880E+03	0.1880E+04	0.217	1	0.01459	0.98541	0.98541	0.01459	0	0.014882	0
AA	35	10.2282E+040.2282E+03	10.2282E+040.2282E+03	0.2282E+04	0.217	1	0.014705	0.985295	0.9853	0.0147	0	0.014881	0
AA	36	10.2768E+040.2768E+03	10.2768E+040.2768E+03	0.2768E+04	0.217	1	0.013605	0.986395	0.9864	0.0136	0	0.01488	0
AA	37	10.3358E+040.3358E+03	10.3358E+040.3358E+03	0.3358E+04	0.217	1	0.015511	0.984489	0.98449	0.01551	0	0.014879	0
AA	38	10.4072E+040.4072E+03	10.4072E+040.4072E+03	0.4072E+04	0.217	1	0.014746	0.985254	0.98525	0.01475	0	0.014878	0
AA	39	10.4937E+040.4937E+03	10.4937E+040.4937E+03	0.4937E+04	0.217	1	0.014753	0.985247	0.98525	0.01475	0	0.014877	0
AA	40	10.5983E+040.5983E+03	10.5983E+040.5983E+03	0.5983E+04	0.217	1	0.014835	0.985165	0.98517	0.01483	0	0.014876	0
AA	41	10.7250E+040.7250E+03	10.7250E+040.7250E+03	0.7250E+04	0.217	1	0.014775	0.985225	0.98522	0.01478	0	0.014875	0
AA	42	10.8784E+040.8784E+03	10.8784E+040.8784E+03	0.8784E+04	0.217	1	0.014978	0.985022	0.98502	0.01498	0	0.014874	0
AA	43	10.1064E+050.1064E+04	10.1064E+050.1064E+04	0.1064E+05	0.217	1	0.015091	0.984909	0.98491	0.01509	0	0.014873	0
AA	44	10.1289E+050.1289E+04	10.1289E+050.1289E+04	0.1289E+05	0.217	1	0.014816	0.985184	0.98518	0.01482	0	0.014872	0
AA	45	10.1560E+050.1560E+04	10.1560E+050.1560E+04	0.1560E+05	0.217	1	0.015429	0.984571	0.98457	0.01543	0	0.014871	0
AA	46	10.1889E+050.1889E+04	10.1889E+050.1889E+04	0.1889E+05	0.217	1	0.004601	0.995399	0.93479	0.06521	1191.49	0.01487	4714.16
AA	47	10.2287E+050.2287E+04	10.2287E+050.2287E+04	0.2287E+05	0.217	1	0	1	0.55416	0.44584	1033.98	0.039131	89523.7
AA	48	10.2768E+050.2768E+04	10.2768E+050.2768E+04	0.2768E+05	0.217	1	0	1	0.45536	0.54464	1032.35	0.039582	133678
AA	49	10.3350E+050.3350E+04	10.3350E+050.3350E+04	0.3350E+05	0.217	1	0	1	0.42481	0.57519	1032.34	0.039579	170845
AA	50	10.4055E+050.4055E+04	10.4055E+050.4055E+04	0.4055E+05	0.217	1	0	1	0.40154	0.59846	1032.34	0.039572	215128
AA	51	10.4907E+050.4907E+04	10.4907E+050.4907E+04	0.4907E+05	0.217	1	0	1	0.38048	0.61952	1032.34	0.039565	269442
AA	52	10.5937E+050.5937E+04	10.5937E+050.5937E+04	0.5937E+05	0.217	1	0	1	0.36009	0.63991	1032.33	0.039557	336657
AA	53	10.7183E+050.7183E+04	10.7183E+050.7183E+04	0.7183E+05	0.217	1	0	1	0.33968	0.66032	1032.33	0.039549	420217
AA	54	10.8691E+050.8691E+04	10.8691E+050.8691E+04	0.8691E+05	0.217	1	0	1	0.31886	0.68114	1032.33	0.039541	524363
AA	55	10.1051E+060.1051E+05	10.1051E+060.1051E+05	0.1051E+06	0.217	1	0	1	0.29741	0.70259	1032.32	0.039532	653924
AA	56	10.1272E+060.1272E+05	10.1272E+060.1272E+05	0.1272E+06	0.217	1	0	1	0.27521	0.72479	1032.31	0.039522	816222
AA	57	10.1539E+060.1539E+05	10.1539E+060.1539E+05	0.1539E+06	0.217	1	0	1	0.25223	0.74777	1032.31	0.039513	1.01863e+06
AA	58	10.1861E+060.1861E+05	10.1861E+060.1861E+05	0.1861E+06	0.217	1	0	1	0.22853	0.77147	1032.3	0.039503	1.27046e+06
AA	59	10.2251E+060.2251E+05	10.2251E+060.2251E+05	0.2251E+06	0.217	1	0	1	0.20424	0.79576	1032.29	0.039493	1.58467e+06
AA	60	10.2723E+060.2723E+05	10.2723E+060.2723E+05	0.2723E+06	0.217	1	0	1	0.17962	0.82038	1032.29	0.039483	1.97576e+06
AA	61	10.3293E+060.3293E+05	10.3293E+060.3293E+05	0.3293E+06	0.217	1	0	1	0.15517	0.84483	1032.28	0.039474	2.45997e+06
AA	62	10.3983E+060.3983E+05	10.3983E+060.3983E+05	0.3983E+06	0.217	1	0	1	0.1318	0.8682	1032.27	0.039464	3.05692e+06
AA	63	10.4817E+060.4817E+05	10.4817E+060.4817E+05	0.4817E+06	0.217	1	0	1	0.11047	0.88953	1032.26	0.039455	3.78694e+06
AA	64	10.5826E+060.5826E+05	10.5826E+060.5826E+05	0.5826E+06	0.217	1	0	1	0.091083	0.908917	1032.25	0.039445	4.67877e+06
AA	65	10.7046E+060.7046E+05	10.7046E+060.7046E+05	0.7046E+06	0.217	1	0	1	0.07361	0.92639	1032.24	0.039434	5.76564e+06
AA	66	10.8521E+060.8521E+05	10.8521E+060.8521E+05	0.8521E+06	0.217	1	0	1	0.052535	0.947465	1032.23	0.039422	7.129e+06
AA	67	10.1030E+070.1030E+06	10.1030E+070.1030E+06	0.1030E+07	0.217	1	0	1	0.028401	0.971599	1032.22	0.03941	8.83411e+06
AA	68	10.1246E+070.1246E+06	10.1246E+070.1246E+06	0.1246E+07	0.217	1	0	1	0.0061117	0.993888	1032.21	0.039399	1.09287e+07
AA	69	10.1507E+070.1507E+06	10.1507E+070.1507E+06	0.1507E+07	0.217	1	0	1	0	1	1032.17	0.039208	1.32342e+07
AA	70	10.1822E+070.1822E+06	10.1822E+070.1822E+06	0.1822E+07	0.217	1	0	1	0	1	1031.93	0.038021	1.55125e+07
AA	71	10.2204E+070.2204E+06	10.2204E+070.2204E+06	0.2204E+07	0.217	1	0	1	0	1	1031.16	0.034013	1.67742e+07
AA	72	10.2665E+070.2665E+06	10.2665E+070.2665E+06	0.2665E+07	0.217	1	0	1	0	1	1029.47	0.025161	1.49795e+07
AA	73	10.3222E+070.3222E+06	10.3222E+070.3222E+06	0.3222E+07	0.217	1	0	1	0	1	1027.43	0.014489	1.04082e+07
AA	74	10.3896E+070.3896E+06	10.3896E+070.3896E+06	0.3896E+07	0.217	1	0	1	0	1	1025.92	0.0065445	5.67634e+06
AA	75	10.4711E+070.4711E+06	10.4711E+070.4711E+06	0.4711E+07	0.217	1	0	1	0	1	1025.11	0.0023071	2.41774e+06
AA	76	10.5697E+070.5697E+06	10.5697E+070.5697E+06	0.5697E+07	0.217	1	0	1	0	1	1024.8	0.00069048	874775
AA	77	10.6889E+070.6889E+06	10.6889E+070.6889E+06	0.6889E+07	0.217	1	0	1	0	1	1024.69	0.00017736	271684
AA	78	10.8330E+070.8330E+06	10.8330E+070.8330E+06	0.8330E+07	0.217	1	0	1	0	1	1024.65	3.9396e-05	72968
AA	79	10.1007E+080.1007E+07	10.1007E+080.1007E+07	0.1007E+08	0.217	1	0	1	0	1	1024.63	7.6475e-06	17122.8
AA	80	10.1218E+080.1218E+07	10.1218E+080.1218E+07	0.1218E+08	0.217	1	0	1	0	1	1024.61	1.2821e-06	3472.06
AA	81	10.1473E+080.1473E+07	10.1473E+080.1473E+07	0.1473E+08	0.217	1	0	1	0	1	1024.58	1.7654e-07	578.165
AA	82	10.1781E+080.1781E+07	10.1781E+080.1781E+07	0.1781E+08	0.217	1	0	1	0	1	1024.56	1.817e-08	71.9475
AA	83	10.2153E+080.2153E+07	10.2153E+080.2153E+07	0.2153E+08	0.217	1	0	1	0	1	1024.53	1.2622e-09	6.04166
AA	84	10.2603E+080.2603E+07	10.2603E+080.2603E+07	0.2603E+08	0.217	1	0	1	0	1	1024.5	6.4811e-11	0.375055
AA	85	10.3148E+080.3148E+07	10.3148E+080.3148E+07	0.3148E+08	0.217	1	0	1	0	1	1024.48	2.5205e-12	0.0176394
AA	86	10.3806E+080.3806E+07	10.3806E+080.3806E+07	0.3806E+08	0.217	1	0	1	0	1	1024.45	7.5188e-14	0.000636162
AA	87	10.4602E+080.4602E+07	10.4602E+080.4602E+07	0.4602E+08	0.217	1	0	1	0	1	1024.43	1.7352e-15	1.77516e-05
AA	88	10.5565E+080.5565E+07	10.5565E+080.5565E+07	0.5565E+08	0.217	1	0	1	0	1	1024.4	3.1187e-17	3.85805e-07
AA	89	10.6728E+080.6728E+07	10.6728E+080.6728E+07	0.6728E+08	0.217	1	0	1	0	1	1024.37	4.3911e-19	6.56713e-09
AA	90	10.8136E+080.8136E+07	10.8136E+080.8136E+07	0.8136E+08	0.217	1	0	1	0	1	1024.35	4.8651e-21	8.79854e-11
AA	91	10.9837E+080.9837E+07	10.9837E+080.9837E+07	0.9837E+08	0.217	1	0	1	0	1	1024.32	4.2594e-23	9.31336e-13
AA	92	10.1189E+090.1189E+08	10.1189E+090.1189E+08	0.1189E+09	0.217	1	0	1	0	1	1024.29	2.958e-25	7.81741e-15
AA	93	10.1438E+090.1438E+08	10.1438E+090.1438E+08	0.1438E+09	0.217	1	0	1	0	1	1024.27	1.6336e-27	5.2213e-17
AA	94	10.1739E+090.1739E+08	10.1739E+090.1739E+08	0.1739E+09	0.217	1	0	1	0	1	1024.24	7.194e-30	2.78055e-19
AA	95	10.2103E+090.2103E+08	10.2103E+090.2103E+08	0.2103E+09	0.217	1	0	1	0	1	1024.21	2.5325e-32	1.18369e-21
AA	96	10.2542E+090.2542E+08	10.2542E+090.2542E+08	0.2542E+09	0.217	1	0	1	0	1	1024.18	7.1456e-35	4.03692e-24
AA	97	10.3074E+090.3074E+08	10.3074E+090.3074E+08	0.3074E+09	0.217	1	0	1	0	1	1024.15	1.6184e-37	1.10564e-26
AA	98	10.3717E+090.3717E+08	10.3717E+090.3717E+08	0.3717E+09	0.217	1	0	1	0	1	1024.13	2.948e-40	2.4352e-29
AA	99	10.4494E+090.4494E+08	10.4494E+090.4494E+08	0.4494E+09	0.217	1	0	1	0	1	1024.1	4.3264e-43	4.32078e-32
AA1	0	10.5434E+090.5434E+08	10.5434E+090.5434E+08	0.5434E+09	0.217	1	0	1	0	1	1024.07	5.1285e-76	6.19298e-65
