# Supplementary material for: CO2 geological storage site selection and long-term potential assessment framework based on TOUGH2/ECO2N
Source: PLoS One. 2025 Apr 24;20(4):e0321715. doi: 10.1371/journal.pone.0321715 (PMC12021137; doi:10.1371/journal.pone.0321715)
Supplement: S1 File — (ZIP) [file pone.0321715.s001.zip › suanliang/3/液相/500a.xlsx]

## Sheet: Sheet1
体积				MID提取中间几位（体积）	孔隙度φ		SS	1-SS	SG	1-SG	DL	XCO2aq	溶解	溶解co2量
A1	1	10.1767E+000.1767E-01	10.1767E+000.1767E-01	0.1767E+00	0.217	1	0.02605	0.97395	0.46894	0.53106	1191.97	0.01435	0.33923	6.54955e+09
A1	2	10.6023E+000.6023E-01	10.6023E+000.6023E-01	0.6023E+00	0.217	1	0.017655	0.982345	0.47298	0.52702	1191.97	0.01435	1.15739
A1	3	10.1156E+010.1156E+00	10.1156E+010.1156E+00	0.1156E+01	0.217	1	0.015553	0.984447	0.47398	0.52602	1191.97	0.01435	2.22192
A1	4	10.1867E+010.1867E+00	10.1867E+010.1867E+00	0.1867E+01	0.217	1	0.012921	0.987079	0.47524	0.52476	1191.97	0.01435	3.5895
A1	5	10.2774E+010.2774E+00	10.2774E+010.2774E+00	0.2774E+01	0.217	1	0.010285	0.989715	0.47649	0.52351	1191.97	0.01435	5.33481
A1	6	10.3922E+010.3922E+00	10.3922E+010.3922E+00	0.3922E+01	0.217	1	0.009497	0.990503	0.47685	0.52315	1191.97	0.01435	7.54339
A1	7	10.5367E+010.5367E+00	10.5367E+010.5367E+00	0.5367E+01	0.217	1	0.0091359	0.990864	0.47699	0.52301	1191.97	0.01435	10.3236
A1	8	10.7177E+010.7177E+00	10.7177E+010.7177E+00	0.7177E+01	0.217	1	0.0085558	0.991444	0.47723	0.52277	1191.97	0.01435	13.807
A1	9	10.9433E+010.9433E+00	10.9433E+010.9433E+00	0.9433E+01	0.217	1	0.0083999	0.9916	0.47725	0.52275	1191.97	0.01435	18.1492
A1	10	10.1224E+020.1224E+01	10.1224E+020.1224E+01	0.1224E+02	0.217	1	0.0081717	0.991828	0.47729	0.52271	1191.97	0.01435	23.5535
A1	11	10.1571E+020.1571E+01	10.1571E+020.1571E+01	0.1571E+02	0.217	1	0.007697	0.992303	0.47742	0.52258	1191.97	0.01435	30.2378
A1	12	10.2000E+020.2000E+01	10.2000E+020.2000E+01	0.2000E+02	0.217	1	0.0073562	0.992644	0.47747	0.52253	1191.97	0.01435	38.5045
A1	13	10.2528E+020.2528E+01	10.2528E+020.2528E+01	0.2528E+02	0.217	1	0.0059537	0.994046	0.47799	0.52201	1191.97	0.01435	48.69
A1	14	10.3178E+020.3178E+01	10.3178E+020.3178E+01	0.3178E+02	0.217	1	0.003509	0.996491	0.47897	0.52103	1191.97	0.01435	61.2445
A1	15	10.3976E+020.3976E+01	10.3976E+020.3976E+01	0.3976E+02	0.217	1	0	1	0.48043	0.51957	1183.29	0.015018	79.6624
A1	16	10.4955E+020.4955E+01	10.4955E+020.4955E+01	0.4955E+02	0.217	1	0	1	0.48017	0.51983	1164.6	0.016639	108.31
A1	17	10.6152E+020.6152E+01	10.6152E+020.6152E+01	0.6152E+02	0.217	1	0	1	0.47988	0.52012	1143.96	0.018753	148.957
A1	18	10.7616E+020.7616E+01	10.7616E+020.7616E+01	0.7616E+02	0.217	1	0	1	0.47955	0.52045	1129.85	0.020422	198.465
A1	19	10.9404E+020.9404E+01	10.9404E+020.9404E+01	0.9404E+02	0.217	1	0	1	0.47914	0.52086	1137.18	0.01953	236.061
A1	20	10.1159E+030.1159E+02	10.1159E+030.1159E+02	0.1159E+03	0.217	1	0	1	0.47862	0.52138	1150.3	0.018064	272.472
A1	21	10.1424E+030.1424E+02	10.1424E+030.1424E+02	0.1424E+03	0.217	1	0	1	0.47811	0.52189	1099.38	0.024766	439.089
A1	22	10.1748E+030.1748E+02	10.1748E+030.1748E+02	0.1748E+03	0.217	1	0	1	0.47762	0.52238	1046.46	0.035459	735.253
A1	23	10.2142E+030.2142E+02	10.2142E+030.2142E+02	0.2142E+03	0.217	1	0	1	0.47801	0.52199	1102.44	0.024279	649.422
A1	24	10.2622E+030.2622E+02	10.2622E+030.2622E+02	0.2622E+03	0.217	1	0	1	0.47834	0.52166	1160.65	0.017015	586.156
A1	25	10.3204E+030.3204E+02	10.3204E+030.3204E+02	0.3204E+03	0.217	1	0	1	0.47845	0.52155	1179.18	0.015353	656.48
A1	26	10.3912E+030.3912E+02	10.3912E+030.3912E+02	0.3912E+03	0.217	1	0	1	0.47819	0.52181	1145.61	0.01857	942.366
A1	27	10.4772E+030.4772E+02	10.4772E+030.4772E+02	0.4772E+03	0.217	1	0	1	0.47757	0.52243	1137.81	0.019456	1197.6
A1	28	10.5816E+030.5816E+02	10.5816E+030.5816E+02	0.5816E+03	0.217	1	0	1	0.47682	0.52318	1047.11	0.035299	2440.56
A1	29	10.7082E+030.7082E+02	10.7082E+030.7082E+02	0.7082E+03	0.217	1	0	1	0.48009	0.51991	1091.83	0.026023	2270.16
A1	30	10.8619E+030.8619E+02	10.8619E+030.8619E+02	0.8619E+03	0.217	1	0	1	0.48376	0.51624	1139.6	0.019248	2117.9
A1	31	10.1048E+040.1048E+03	10.1048E+040.1048E+03	0.1048E+04	0.217	1	0	1	0.48772	0.51228	1161.24	0.016958	2294.17
A1	32	10.1274E+040.1274E+03	10.1274E+040.1274E+03	0.1274E+04	0.217	1	0	1	0.49129	0.50871	1136.5	0.019611	3134.5
A1	33	10.1548E+040.1548E+03	10.1548E+040.1548E+03	0.1548E+04	0.217	1	0	1	0.49371	0.50629	1157.73	0.017302	3406.7
A1	34	10.1880E+040.1880E+03	10.1880E+040.1880E+03	0.1880E+04	0.217	1	0	1	0.49496	0.50504	1147.43	0.018371	4343.13
A1	35	10.2282E+040.2282E+03	10.2282E+040.2282E+03	0.2282E+04	0.217	1	0	1	0.49458	0.50542	1145.25	0.01861	5334.26
A1	36	10.2768E+040.2768E+03	10.2768E+040.2768E+03	0.2768E+04	0.217	1	0	1	0.49283	0.50717	1091.18	0.026134	8687.24
A1	37	10.3358E+040.3358E+03	10.3358E+040.3358E+03	0.3358E+04	0.217	1	0	1	0.49787	0.50213	1144.67	0.018674	7821.22
A1	38	10.4072E+040.4072E+03	10.4072E+040.4072E+03	0.4072E+04	0.217	1	0	1	0.50218	0.49782	1139.27	0.019286	9665.15
A1	39	10.4937E+040.4937E+03	10.4937E+040.4937E+03	0.4937E+04	0.217	1	0	1	0.50394	0.49606	1135.14	0.019774	11928.9
A1	40	10.5983E+040.5983E+03	10.5983E+040.5983E+03	0.5983E+04	0.217	1	0	1	0.50263	0.49737	1136.78	0.019578	14371.5
A1	41	10.7250E+040.7250E+03	10.7250E+040.7250E+03	0.7250E+04	0.217	1	0	1	0.4986	0.5014	1109.07	0.023264	20352.9
A1	42	10.8784E+040.8784E+03	10.8784E+040.8784E+03	0.8784E+04	0.217	1	0	1	0.50255	0.49745	1132.88	0.020047	21534.5
A1	43	10.1064E+050.1064E+04	10.1064E+050.1064E+04	0.1064E+05	0.217	1	0	1	0.50281	0.49719	1123.29	0.021267	27423.4
A1	44	10.1289E+050.1289E+04	10.1289E+050.1289E+04	0.1289E+05	0.217	1	0	1	0.49904	0.50096	1119.48	0.02178	34165.7
A1	45	10.1560E+050.1560E+04	10.1560E+050.1560E+04	0.1560E+05	0.217	1	0	1	0.49131	0.50869	1119.39	0.021792	42006.5
A1	46	10.1889E+050.1889E+04	10.1889E+050.1889E+04	0.1889E+05	0.217	1	0	1	0.48038	0.51962	1092.61	0.025888	60247.8
A1	47	10.2287E+050.2287E+04	10.2287E+050.2287E+04	0.2287E+05	0.217	1	0	1	0.46836	0.53164	1044.36	0.035987	99160.7
A1	48	10.2768E+050.2768E+04	10.2768E+050.2768E+04	0.2768E+05	0.217	1	0	1	0.46317	0.53683	1033.91	0.038758	129213
A1	49	10.3350E+050.3350E+04	10.3350E+050.3350E+04	0.3350E+05	0.217	1	0	1	0.46276	0.53724	1033.75	0.038802	156654
A1	50	10.4055E+050.4055E+04	10.4055E+050.4055E+04	0.4055E+05	0.217	1	0	1	0.46249	0.53751	1033.76	0.0388	189709
A1	51	10.4907E+050.4907E+04	10.4907E+050.4907E+04	0.4907E+05	0.217	1	0	1	0.46223	0.53777	1033.77	0.038798	229671
A1	52	10.5937E+050.5937E+04	10.5937E+050.5937E+04	0.5937E+05	0.217	1	0	1	0.46198	0.53802	1033.77	0.038795	277987
A1	53	10.7183E+050.7183E+04	10.7183E+050.7183E+04	0.7183E+05	0.217	1	0	1	0.46173	0.53827	1033.78	0.038793	336471
A1	54	10.8691E+050.8691E+04	10.8691E+050.8691E+04	0.8691E+05	0.217	1	0	1	0.46148	0.53852	1033.79	0.038791	407281
A1	55	10.1051E+060.1051E+05	10.1051E+060.1051E+05	0.1051E+06	0.217	1	0	1	0.46124	0.53876	1033.8	0.038789	492723
A1	56	10.1272E+060.1272E+05	10.1272E+060.1272E+05	0.1272E+06	0.217	1	0	1	0.46099	0.53901	1033.8	0.038787	596577
A1	57	10.1539E+060.1539E+05	10.1539E+060.1539E+05	0.1539E+06	0.217	1	0	1	0.46074	0.53926	1033.81	0.038786	722125
A1	58	10.1861E+060.1861E+05	10.1861E+060.1861E+05	0.1861E+06	0.217	1	0	1	0.4605	0.5395	1033.82	0.038784	873565
A1	59	10.2251E+060.2251E+05	10.2251E+060.2251E+05	0.2251E+06	0.217	1	0	1	0.46026	0.53974	1033.82	0.038782	1.05705e+06
A1	60	10.2723E+060.2723E+05	10.2723E+060.2723E+05	0.2723E+06	0.217	1	0	1	0.46004	0.53996	1033.83	0.038781	1.2792e+06
A1	61	10.3293E+060.3293E+05	10.3293E+060.3293E+05	0.3293E+06	0.217	1	0	1	0.45983	0.54017	1033.83	0.03878	1.54753e+06
A1	62	10.3983E+060.3983E+05	10.3983E+060.3983E+05	0.3983E+06	0.217	1	0	1	0.45962	0.54038	1033.83	0.038779	1.87247e+06
A1	63	10.4817E+060.4817E+05	10.4817E+060.4817E+05	0.4817E+06	0.217	1	0	1	0.45938	0.54062	1033.84	0.038778	2.26552e+06
A1	64	10.5826E+060.5826E+05	10.5826E+060.5826E+05	0.5826E+06	0.217	1	0	1	0.45911	0.54089	1033.84	0.038777	2.74136e+06
A1	65	10.7046E+060.7046E+05	10.7046E+060.7046E+05	0.7046E+06	0.217	1	0	1	0.45877	0.54123	1033.84	0.038776	3.31742e+06
A1	66	10.8521E+060.8521E+05	10.8521E+060.8521E+05	0.8521E+06	0.217	1	0	1	0.45835	0.54165	1033.84	0.038776	4.015e+06
A1	67	10.1030E+070.1030E+06	10.1030E+070.1030E+06	0.1030E+07	0.217	1	0	1	0.4578	0.5422	1033.85	0.038775	4.85809e+06
A1	68	10.1246E+070.1246E+06	10.1246E+070.1246E+06	0.1246E+07	0.217	1	0	1	0.45716	0.54284	1033.85	0.038775	5.88381e+06
A1	69	10.1507E+070.1507E+06	10.1507E+070.1507E+06	0.1507E+07	0.217	1	0	1	0.45639	0.54361	1033.85	0.038775	7.12639e+06
A1	70	10.1822E+070.1822E+06	10.1822E+070.1822E+06	0.1822E+07	0.217	1	0	1	0.45519	0.54481	1033.85	0.038775	8.635e+06
A1	71	10.2204E+070.2204E+06	10.2204E+070.2204E+06	0.2204E+07	0.217	1	0	1	0.45335	0.54665	1033.85	0.038775	1.04807e+07
A1	72	10.2665E+070.2665E+06	10.2665E+070.2665E+06	0.2665E+07	0.217	1	0	1	0.45201	0.54799	1033.85	0.038775	1.2704e+07
A1	73	10.3222E+070.3222E+06	10.3222E+070.3222E+06	0.3222E+07	0.217	1	0	1	0.44775	0.55225	1033.85	0.038774	1.54782e+07
A1	74	10.3896E+070.3896E+06	10.3896E+070.3896E+06	0.3896E+07	0.217	1	0	1	0.44748	0.55252	1033.85	0.038774	1.87251e+07
A1	75	10.4711E+070.4711E+06	10.4711E+070.4711E+06	0.4711E+07	0.217	1	0	1	0.44169	0.55831	1033.85	0.038774	2.28795e+07
A1	76	10.5697E+070.5697E+06	10.5697E+070.5697E+06	0.5697E+07	0.217	1	0	1	0.43872	0.56128	1033.85	0.038774	2.78153e+07
A1	77	10.6889E+070.6889E+06	10.6889E+070.6889E+06	0.6889E+07	0.217	1	0	1	0.4313	0.5687	1033.85	0.038773	3.40789e+07
A1	78	10.8330E+070.8330E+06	10.8330E+070.8330E+06	0.8330E+07	0.217	1	0	1	0.42382	0.57618	1033.85	0.038773	4.17494e+07
A1	79	10.1007E+080.1007E+07	10.1007E+080.1007E+07	0.1007E+08	0.217	1	0	1	0.41748	0.58252	1033.85	0.038773	5.10255e+07
A1	80	10.1218E+080.1218E+07	10.1218E+080.1218E+07	0.1218E+08	0.217	1	0	1	0.40956	0.59044	1033.85	0.038772	6.25545e+07
A1	81	10.1473E+080.1473E+07	10.1473E+080.1473E+07	0.1473E+08	0.217	1	0	1	0.39553	0.60447	1033.85	0.038772	7.74485e+07
A1	82	10.1781E+080.1781E+07	10.1781E+080.1781E+07	0.1781E+08	0.217	1	0	1	0.38754	0.61246	1033.86	0.038771	9.4879e+07
A1	83	10.2153E+080.2153E+07	10.2153E+080.2153E+07	0.2153E+08	0.217	1	0	1	0.37493	0.62507	1033.86	0.03877	1.17055e+08
A1	84	10.2603E+080.2603E+07	10.2603E+080.2603E+07	0.2603E+08	0.217	1	0	1	0.35611	0.64389	1033.86	0.03877	1.45782e+08
A1	85	10.3148E+080.3148E+07	10.3148E+080.3148E+07	0.3148E+08	0.217	1	0	1	0.33803	0.66197	1033.86	0.038769	1.8125e+08
A1	86	10.3806E+080.3806E+07	10.3806E+080.3806E+07	0.3806E+08	0.217	1	0	1	0.31289	0.68711	1033.86	0.038768	2.27452e+08
A1	87	10.4602E+080.4602E+07	10.4602E+080.4602E+07	0.4602E+08	0.217	1	0	1	0.27608	0.72392	1033.85	0.038767	2.89745e+08
A1	88	10.5565E+080.5565E+07	10.5565E+080.5565E+07	0.5565E+08	0.217	1	0	1	0.21473	0.78527	1033.85	0.038765	3.8005e+08
A1	89	10.6728E+080.6728E+07	10.6728E+080.6728E+07	0.6728E+08	0.217	1	0	1	0.080657	0.919343	1033.85	0.038761	5.37868e+08
A1	90	10.8136E+080.8136E+07	10.8136E+080.8136E+07	0.8136E+08	0.217	1	0	1	0	1	1026.42	3.4568e-05	626426
A1	91	10.9837E+080.9837E+07	10.9837E+080.9837E+07	0.9837E+08	0.217	1	0	1	0	1	1026.41	2.532e-18	5.54762e-08
A1	92	10.1189E+090.1189E+08	10.1189E+090.1189E+08	0.1189E+09	0.217	1	0	1	0	1	1026.41	1.5659e-20	4.14693e-10
A1	93	10.1438E+090.1438E+08	10.1438E+090.1438E+08	0.1438E+09	0.217	1	0	1	0	1	1026.41	7.9106e-23	2.53366e-12
A1	94	10.1739E+090.1739E+08	10.1739E+090.1739E+08	0.1739E+09	0.217	1	0	1	0	1	1026.41	3.2691e-25	1.26622e-14
A1	95	10.2103E+090.2103E+08	10.2103E+090.2103E+08	0.2103E+09	0.217	1	0	1	0	1	1026.41	1.1055e-27	5.1782e-17
A1	96	10.2542E+090.2542E+08	10.2542E+090.2542E+08	0.2542E+09	0.217	1	0	1	0	1	1026.41	3.0586e-30	1.73172e-19
A1	97	10.3074E+090.3074E+08	10.3074E+090.3074E+08	0.3074E+09	0.217	1	0	1	0	1	1026.41	6.9059e-33	4.7283e-22
A1	98	10.3717E+090.3717E+08	10.3717E+090.3717E+08	0.3717E+09	0.217	1	0	1	0	1	1026.41	1.268e-35	1.04977e-24
A1	99	10.4494E+090.4494E+08	10.4494E+090.4494E+08	0.4494E+09	0.217	1	0	1	0	1	1026.41	1.8825e-38	1.88429e-27
A11	0	10.5434E+090.5434E+08	10.5434E+090.5434E+08	0.5434E+09	0.217	1	0	1	0	1	1026.41	2.2466e-71	2.71911e-60
A2	1	10.1767E+000.0000E+00	10.1767E+000.0000E+00	0.1767E+00	0.217	1	0	1	0.057924	0.942076	1048.66	0.034814	1.31878
A2	2	10.6023E+000.0000E+00	10.6023E+000.0000E+00	0.6023E+00	0.217	1	0	1	0.057924	0.942076	1047.71	0.035047	4.52117
A2	3	10.1156E+010.0000E+00	10.1156E+010.0000E+00	0.1156E+01	0.217	1	0	1	0.057923	0.942077	1046.93	0.035237	8.71807
A2	4	10.1867E+010.0000E+00	10.1867E+010.0000E+00	0.1867E+01	0.217	1	0	1	0.057921	0.942079	1046.31	0.035392	14.1337
A2	5	10.2774E+010.0000E+00	10.2774E+010.0000E+00	0.2774E+01	0.217	1	0	1	0.057918	0.942082	1045.76	0.035528	21.0697
A2	6	10.3922E+010.0000E+00	10.3922E+010.0000E+00	0.3922E+01	0.217	1	0	1	0.057914	0.942086	1045.27	0.035651	29.8785
A2	7	10.5367E+010.0000E+00	10.5367E+010.0000E+00	0.5367E+01	0.217	1	0	1	0.057909	0.942091	1044.81	0.035766	41.0008
A2	8	10.7177E+010.0000E+00	10.7177E+010.0000E+00	0.7177E+01	0.217	1	0	1	0.057902	0.942098	1044.37	0.035877	54.9755
A2	9	10.9433E+010.0000E+00	10.9433E+010.0000E+00	0.9433E+01	0.217	1	0	1	0.057894	0.942106	1043.95	0.035985	72.4454
A2	10	10.1224E+020.0000E+00	10.1224E+020.0000E+00	0.1224E+02	0.217	1	0	1	0.057882	0.942118	1043.52	0.036092	94.245
A2	11	10.1571E+020.0000E+00	10.1571E+020.0000E+00	0.1571E+02	0.217	1	0	1	0.057868	0.942132	1043.1	0.0362	121.278
A2	12	10.2000E+020.0000E+00	10.2000E+020.0000E+00	0.2000E+02	0.217	1	0	1	0.05785	0.94215	1042.68	0.036309	154.801
A2	13	10.2528E+020.0000E+00	10.2528E+020.0000E+00	0.2528E+02	0.217	1	0	1	0.057827	0.942173	1042.24	0.036421	196.195
A2	14	10.3178E+020.0000E+00	10.3178E+020.0000E+00	0.3178E+02	0.217	1	0	1	0.057799	0.942201	1041.79	0.036537	247.326
A2	15	10.3976E+020.0000E+00	10.3976E+020.0000E+00	0.3976E+02	0.217	1	0	1	0.057762	0.942238	1041.32	0.036659	310.336
A2	16	10.4955E+020.0000E+00	10.4955E+020.0000E+00	0.4955E+02	0.217	1	0	1	0.057718	0.942282	1040.87	0.036776	387.833
A2	17	10.6152E+020.0000E+00	10.6152E+020.0000E+00	0.6152E+02	0.217	1	0	1	0.057669	0.942331	1040.49	0.036873	482.643
A2	18	10.7616E+020.0000E+00	10.7616E+020.0000E+00	0.7616E+02	0.217	1	0	1	0.057622	0.942378	1040.21	0.036947	598.566
A2	19	10.9404E+020.0000E+00	10.9404E+020.0000E+00	0.9404E+02	0.217	1	0	1	0.057581	0.942419	1039.99	0.037005	740.127
A2	20	10.1159E+030.0000E+00	10.1159E+030.0000E+00	0.1159E+03	0.217	1	0	1	0.057541	0.942459	1039.71	0.037079	913.789
A2	21	10.1424E+030.0000E+00	10.1424E+030.0000E+00	0.1424E+03	0.217	1	0	1	0.057488	0.942512	1039.32	0.037181	1125.45
A2	22	10.1748E+030.0000E+00	10.1748E+030.0000E+00	0.1748E+03	0.217	1	0	1	0.057454	0.942546	1039.22	0.037208	1382.44
A2	23	10.2142E+030.0000E+00	10.2142E+030.0000E+00	0.2142E+03	0.217	1	0	1	0.057447	0.942553	1039.28	0.037193	1693.47
A2	24	10.2622E+030.0000E+00	10.2622E+030.0000E+00	0.2622E+03	0.217	1	0	1	0.057468	0.942532	1039.18	0.037218	2074.11
A2	25	10.3204E+030.0000E+00	10.3204E+030.0000E+00	0.3204E+03	0.217	1	0	1	0.057457	0.942543	1038.7	0.037345	2542
A2	26	10.3912E+030.0000E+00	10.3912E+030.0000E+00	0.3912E+03	0.217	1	0	1	0.057373	0.942627	1038.04	0.037519	3116.48
A2	27	10.4772E+030.0000E+00	10.4772E+030.0000E+00	0.4772E+03	0.217	1	0	1	0.05728	0.94272	1037.59	0.037641	3812.68
A2	28	10.5816E+030.0000E+00	10.5816E+030.0000E+00	0.5816E+03	0.217	1	0	1	0.057164	0.942836	1037.13	0.037765	4660.61
A2	29	10.7082E+030.0000E+00	10.7082E+030.0000E+00	0.7082E+03	0.217	1	0	1	0.057109	0.942891	1037.18	0.03775	5673.46
A2	30	10.8619E+030.0000E+00	10.8619E+030.0000E+00	0.8619E+03	0.217	1	0	1	0.057103	0.942897	1037.12	0.037765	6907.16
A2	31	10.1048E+040.0000E+00	10.1048E+040.0000E+00	0.1048E+04	0.217	1	0	1	0.057064	0.942936	1036.79	0.037856	8416.45
A2	32	10.1274E+040.0000E+00	10.1274E+040.0000E+00	0.1274E+04	0.217	1	0	1	0.056954	0.943046	1036.33	0.037978	10261.1
A2	33	10.1548E+040.0000E+00	10.1548E+040.0000E+00	0.1548E+04	0.217	1	0	1	0.056901	0.943099	1036.13	0.038032	12483.9
A2	34	10.1880E+040.0000E+00	10.1880E+040.0000E+00	0.1880E+04	0.217	1	0	1	0.056815	0.943185	1035.75	0.038135	15198.2
A2	35	10.2282E+040.0000E+00	10.2282E+040.0000E+00	0.2282E+04	0.217	1	0	1	0.056738	0.943262	1035.42	0.038225	18487.2
A2	36	10.2768E+040.0000E+00	10.2768E+040.0000E+00	0.2768E+04	0.217	1	0	1	0.056621	0.943379	1035.01	0.038338	22484.6
A2	37	10.3358E+040.0000E+00	10.3358E+040.0000E+00	0.3358E+04	0.217	1	0	1	0.056588	0.943412	1035.02	0.038335	27276.3
A2	38	10.4072E+040.0000E+00	10.4072E+040.0000E+00	0.4072E+04	0.217	1	0	1	0.056499	0.943501	1034.65	0.038435	33153.6
A2	39	10.4937E+040.0000E+00	10.4937E+040.0000E+00	0.4937E+04	0.217	1	0	1	0.056441	0.943559	1034.45	0.03849	40248.5
A2	40	10.5983E+040.0000E+00	10.5983E+040.0000E+00	0.5983E+04	0.217	1	0	1	0.05641	0.94359	1034.33	0.038524	48814.9
A2	41	10.7250E+040.0000E+00	10.7250E+040.0000E+00	0.7250E+04	0.217	1	0	1	0.056357	0.943643	1034.08	0.038593	59247.2
A2	42	10.8784E+040.0000E+00	10.8784E+040.0000E+00	0.8784E+04	0.217	1	0	1	0.056322	0.943678	1034.07	0.038594	71787
A2	43	10.1064E+050.0000E+00	10.1064E+050.0000E+00	0.1064E+05	0.217	1	0	1	0.056252	0.943748	1033.91	0.038639	87049.4
A2	44	10.1289E+050.0000E+00	10.1289E+050.0000E+00	0.1289E+05	0.217	1	0	1	0.056214	0.943786	1034.04	0.038605	105382
A2	45	10.1560E+050.0000E+00	10.1560E+050.0000E+00	0.1560E+05	0.217	1	0	1	0.056215	0.943785	1034.37	0.038513	127274
A2	46	10.1889E+050.0000E+00	10.1889E+050.0000E+00	0.1889E+05	0.217	1	0	1	0.056181	0.943819	1034.16	0.038572	154326
A2	47	10.2287E+050.0000E+00	10.2287E+050.0000E+00	0.2287E+05	0.217	1	0	1	0.056122	0.943878	1033.49	0.038754	187614
A2	48	10.2768E+050.0000E+00	10.2768E+050.0000E+00	0.2768E+05	0.217	1	0	1	0.056098	0.943902	1033.49	0.038756	227090
A2	49	10.3350E+050.0000E+00	10.3350E+050.0000E+00	0.3350E+05	0.217	1	0	1	0.056076	0.943924	1033.49	0.038756	274844
A2	50	10.4055E+050.0000E+00	10.4055E+050.0000E+00	0.4055E+05	0.217	1	0	1	0.056054	0.943946	1033.49	0.038755	332684
A2	51	10.4907E+050.0000E+00	10.4907E+050.0000E+00	0.4907E+05	0.217	1	0	1	0.056034	0.943966	1033.49	0.038754	402583
A2	52	10.5937E+050.0000E+00	10.5937E+050.0000E+00	0.5937E+05	0.217	1	0	1	0.056014	0.943986	1033.5	0.038752	487076
A2	53	10.7183E+050.0000E+00	10.7183E+050.0000E+00	0.7183E+05	0.217	1	0	1	0.055995	0.944005	1033.51	0.038751	589301
A2	54	10.8691E+050.0000E+00	10.8691E+050.0000E+00	0.8691E+05	0.217	1	0	1	0.055978	0.944022	1033.51	0.038749	712995
A2	55	10.1051E+060.0000E+00	10.1051E+060.0000E+00	0.1051E+06	0.217	1	0	1	0.055962	0.944038	1033.52	0.038747	862202
A2	56	10.1272E+060.0000E+00	10.1272E+060.0000E+00	0.1272E+06	0.217	1	0	1	0.055947	0.944053	1033.53	0.038745	1.04347e+06
A2	57	10.1539E+060.0000E+00	10.1539E+060.0000E+00	0.1539E+06	0.217	1	0	1	0.055932	0.944068	1033.53	0.038743	1.26246e+06
A2	58	10.1861E+060.0000E+00	10.1861E+060.0000E+00	0.1861E+06	0.217	1	0	1	0.055918	0.944082	1033.54	0.038742	1.5266e+06
A2	59	10.2251E+060.0000E+00	10.2251E+060.0000E+00	0.2251E+06	0.217	1	0	1	0.055905	0.944095	1033.54	0.03874	1.84645e+06
A2	60	10.2723E+060.0000E+00	10.2723E+060.0000E+00	0.2723E+06	0.217	1	0	1	0.055892	0.944108	1033.55	0.038739	2.23362e+06
A2	61	10.3293E+060.0000E+00	10.3293E+060.0000E+00	0.3293E+06	0.217	1	0	1	0.055879	0.944121	1033.55	0.038738	2.70114e+06
A2	62	10.3983E+060.0000E+00	10.3983E+060.0000E+00	0.3983E+06	0.217	1	0	1	0.055865	0.944135	1033.56	0.038736	3.26704e+06
A2	63	10.4817E+060.0000E+00	10.4817E+060.0000E+00	0.4817E+06	0.217	1	0	1	0.055849	0.944151	1033.56	0.038735	3.95109e+06
A2	64	10.5826E+060.0000E+00	10.5826E+060.0000E+00	0.5826E+06	0.217	1	0	1	0.05583	0.94417	1033.57	0.038735	4.77886e+06
A2	65	10.7046E+060.0000E+00	10.7046E+060.0000E+00	0.7046E+06	0.217	1	0	1	0.055804	0.944196	1033.57	0.038734	5.77959e+06
A2	66	10.8521E+060.0000E+00	10.8521E+060.0000E+00	0.8521E+06	0.217	1	0	1	0.055687	0.944313	1033.57	0.038733	6.99016e+06
A2	67	10.1030E+070.0000E+00	10.1030E+070.0000E+00	0.1030E+07	0.217	1	0	1	0.055555	0.944445	1033.57	0.038733	8.45074e+06
A2	68	10.1246E+070.0000E+00	10.1246E+070.0000E+00	0.1246E+07	0.217	1	0	1	0.055493	0.944507	1033.57	0.038733	1.02236e+07
A2	69	10.1507E+070.0000E+00	10.1507E+070.0000E+00	0.1507E+07	0.217	1	0	1	0.055443	0.944557	1033.57	0.038733	1.23658e+07
A2	70	10.1822E+070.0000E+00	10.1822E+070.0000E+00	0.1822E+07	0.217	1	0	1	0.055384	0.944616	1033.57	0.038733	1.49515e+07
A2	71	10.2204E+070.0000E+00	10.2204E+070.0000E+00	0.2204E+07	0.217	1	0	1	0.055184	0.944816	1033.57	0.038733	1.809e+07
A2	72	10.2665E+070.0000E+00	10.2665E+070.0000E+00	0.2665E+07	0.217	1	0	1	0.055091	0.944909	1033.57	0.038733	2.1876e+07
A2	73	10.3222E+070.0000E+00	10.3222E+070.0000E+00	0.3222E+07	0.217	1	0	1	0.054816	0.945184	1033.57	0.038733	2.64559e+07
A2	74	10.3896E+070.0000E+00	10.3896E+070.0000E+00	0.3896E+07	0.217	1	0	1	0.054758	0.945242	1033.57	0.038733	3.19921e+07
A2	75	10.4711E+070.0000E+00	10.4711E+070.0000E+00	0.4711E+07	0.217	1	0	1	0.054425	0.945575	1033.58	0.038732	3.86975e+07
A2	76	10.5697E+070.0000E+00	10.5697E+070.0000E+00	0.5697E+07	0.217	1	0	1	0.054264	0.945736	1033.58	0.038732	4.68047e+07
A2	77	10.6889E+070.0000E+00	10.6889E+070.0000E+00	0.6889E+07	0.217	1	0	1	0.053943	0.946057	1033.58	0.038732	5.66171e+07
A2	78	10.8330E+070.0000E+00	10.8330E+070.0000E+00	0.8330E+07	0.217	1	0	1	0.053595	0.946405	1033.58	0.038732	6.84851e+07
A2	79	10.1007E+080.0000E+00	10.1007E+080.0000E+00	0.1007E+08	0.217	1	0	1	0.053301	0.946699	1033.58	0.038732	8.28162e+07
A2	80	10.1218E+080.0000E+00	10.1218E+080.0000E+00	0.1218E+08	0.217	1	0	1	0.053006	0.946994	1033.58	0.038732	1.002e+08
A2	81	10.1473E+080.0000E+00	10.1473E+080.0000E+00	0.1473E+08	0.217	1	0	1	0.048032	0.951968	1033.58	0.038732	1.21814e+08
A2	82	10.1781E+080.0000E+00	10.1781E+080.0000E+00	0.1781E+08	0.217	1	0	1	0.052236	0.947764	1033.58	0.038732	1.46635e+08
A2	83	10.2153E+080.0000E+00	10.2153E+080.0000E+00	0.2153E+08	0.217	1	0	1	0	1	1032.72	0.03429	1.65445e+08
A2	84	10.2603E+080.0000E+00	10.2603E+080.0000E+00	0.2603E+08	0.217	1	0	1	0	1	1028.49	0.012217	7.09739e+07
A2	85	10.3148E+080.0000E+00	10.3148E+080.0000E+00	0.3148E+08	0.217	1	0	1	0	1	1028.51	0.012319	8.65523e+07
A2	86	10.3806E+080.0000E+00	10.3806E+080.0000E+00	0.3806E+08	0.217	1	0	1	0	1	1028.32	0.01134	9.63097e+07
A2	87	10.4602E+080.0000E+00	10.4602E+080.0000E+00	0.4602E+08	0.217	1	0	1	0	1	1028.12	0.010309	1.05844e+08
A2	88	10.5565E+080.0000E+00	10.5565E+080.0000E+00	0.5565E+08	0.217	1	0	1	0	1	1027.84	0.0088223	1.09505e+08
A2	89	10.6728E+080.0000E+00	10.6728E+080.0000E+00	0.6728E+08	0.217	1	0	1	0	1	1026.9	0.003876	5.81109e+07
A2	90	10.8136E+080.0000E+00	10.8136E+080.0000E+00	0.8136E+08	0.217	1	0	1	0	1	1026.16	8.2918e-07	15022.2
A2	91	10.9837E+080.0000E+00	10.9837E+080.0000E+00	0.9837E+08	0.217	1	0	1	0	1	1026.16	5.9807e-19	1.31005e-08
A2	92	10.1189E+090.0000E+00	10.1189E+090.0000E+00	0.1189E+09	0.217	1	0	1	0	1	1026.16	3.7979e-21	1.00554e-10
A2	93	10.1438E+090.0000E+00	10.1438E+090.0000E+00	0.1438E+09	0.217	1	0	1	0	1	1026.16	1.9644e-23	6.29019e-13
A2	94	10.1739E+090.0000E+00	10.1739E+090.0000E+00	0.1739E+09	0.217	1	0	1	0	1	1026.16	8.2873e-26	3.20913e-15
A2	95	10.2103E+090.0000E+00	10.2103E+090.0000E+00	0.2103E+09	0.217	1	0	1	0	1	1026.16	2.8532e-28	1.33612e-17
A2	96	10.2542E+090.0000E+00	10.2542E+090.0000E+00	0.2542E+09	0.217	1	0	1	0	1	1026.16	8.0179e-31	4.53849e-20
A2	97	10.3074E+090.0000E+00	10.3074E+090.0000E+00	0.3074E+09	0.217	1	0	1	0	1	1026.16	1.8354e-33	1.25635e-22
A2	98	10.3717E+090.0000E+00	10.3717E+090.0000E+00	0.3717E+09	0.217	1	0	1	0	1	1026.16	3.4117e-36	2.82383e-25
A2	99	10.4494E+090.0000E+00	10.4494E+090.0000E+00	0.4494E+09	0.217	1	0	1	0	1	1026.16	5.1224e-39	5.12603e-28
A21	0	10.5434E+090.0000E+00	10.5434E+090.0000E+00	0.5434E+09	0.217	1	0	1	0	1	1026.16	6.1779e-72	7.47542e-61
A3	1	10.1767E+000.0000E+00	10.1767E+000.0000E+00	0.1767E+00	0.217	1	0	1	0.053686	0.946314	1048.05	0.034878	1.32637
A3	2	10.6023E+000.0000E+00	10.6023E+000.0000E+00	0.6023E+00	0.217	1	0	1	0.053686	0.946314	1047.05	0.035123	4.54849
A3	3	10.1156E+010.0000E+00	10.1156E+010.0000E+00	0.1156E+01	0.217	1	0	1	0.053684	0.946316	1046.25	0.035322	8.77272
A3	4	10.1867E+010.0000E+00	10.1867E+010.0000E+00	0.1867E+01	0.217	1	0	1	0.053682	0.946318	1045.59	0.035485	14.2248
A3	5	10.2774E+010.0000E+00	10.2774E+010.0000E+00	0.2774E+01	0.217	1	0	1	0.053679	0.946321	1045.02	0.035626	21.2078
A3	6	10.3922E+010.0000E+00	10.3922E+010.0000E+00	0.3922E+01	0.217	1	0	1	0.053675	0.946325	1044.51	0.035755	30.0786
A3	7	10.5367E+010.0000E+00	10.5367E+010.0000E+00	0.5367E+01	0.217	1	0	1	0.05367	0.94633	1044.03	0.035875	41.2799
A3	8	10.7177E+010.0000E+00	10.7177E+010.0000E+00	0.7177E+01	0.217	1	0	1	0.053663	0.946337	1043.58	0.035991	55.3564
A3	9	10.9433E+010.0000E+00	10.9433E+010.0000E+00	0.9433E+01	0.217	1	0	1	0.053655	0.946345	1043.13	0.036105	72.9566
A3	10	10.1224E+020.0000E+00	10.1224E+020.0000E+00	0.1224E+02	0.217	1	0	1	0.053646	0.946354	1042.69	0.036217	94.921
A3	11	10.1571E+020.0000E+00	10.1571E+020.0000E+00	0.1571E+02	0.217	1	0	1	0.053635	0.946365	1042.25	0.03633	122.161
A3	12	10.2000E+020.0000E+00	10.2000E+020.0000E+00	0.2000E+02	0.217	1	0	1	0.053623	0.946377	1041.8	0.036444	155.942
A3	13	10.2528E+020.0000E+00	10.2528E+020.0000E+00	0.2528E+02	0.217	1	0	1	0.053609	0.946391	1041.36	0.036558	197.647
A3	14	10.3178E+020.0000E+00	10.3178E+020.0000E+00	0.3178E+02	0.217	1	0	1	0.053593	0.946407	1040.92	0.036673	249.147
A3	15	10.3976E+020.0000E+00	10.3976E+020.0000E+00	0.3976E+02	0.217	1	0	1	0.053576	0.946424	1040.49	0.036784	312.528
A3	16	10.4955E+020.0000E+00	10.4955E+020.0000E+00	0.4955E+02	0.217	1	0	1	0.053558	0.946442	1040.1	0.036885	390.411
A3	17	10.6152E+020.0000E+00	10.6152E+020.0000E+00	0.6152E+02	0.217	1	0	1	0.053539	0.946461	1039.77	0.036972	485.723
A3	18	10.7616E+020.0000E+00	10.7616E+020.0000E+00	0.7616E+02	0.217	1	0	1	0.053519	0.946481	1039.48	0.037047	602.376
A3	19	10.9404E+020.0000E+00	10.9404E+020.0000E+00	0.9404E+02	0.217	1	0	1	0.053498	0.946502	1039.2	0.037121	745.097
A3	20	10.1159E+030.0000E+00	10.1159E+030.0000E+00	0.1159E+03	0.217	1	0	1	0.053477	0.946523	1038.9	0.037199	919.982
A3	21	10.1424E+030.0000E+00	10.1424E+030.0000E+00	0.1424E+03	0.217	1	0	1	0.053456	0.946544	1038.61	0.037277	1132.41
A3	22	10.1748E+030.0000E+00	10.1748E+030.0000E+00	0.1748E+03	0.217	1	0	1	0.053436	0.946564	1038.39	0.037334	1391.93
A3	23	10.2142E+030.0000E+00	10.2142E+030.0000E+00	0.2142E+03	0.217	1	0	1	0.053416	0.946584	1038.15	0.037398	1708.23
A3	24	10.2622E+030.0000E+00	10.2622E+030.0000E+00	0.2622E+03	0.217	1	0	1	0.053395	0.946605	1037.79	0.037492	2095.6
A3	25	10.3204E+030.0000E+00	10.3204E+030.0000E+00	0.3204E+03	0.217	1	0	1	0.053372	0.946628	1037.32	0.037618	2568.27
A3	26	10.3912E+030.0000E+00	10.3912E+030.0000E+00	0.3912E+03	0.217	1	0	1	0.053347	0.946653	1036.86	0.037743	3144.89
A3	27	10.4772E+030.0000E+00	10.4772E+030.0000E+00	0.4772E+03	0.217	1	0	1	0.053323	0.946677	1036.47	0.037845	3845.27
A3	28	10.5816E+030.0000E+00	10.5816E+030.0000E+00	0.5816E+03	0.217	1	0	1	0.053297	0.946703	1036.14	0.037936	4696.43
A3	29	10.7082E+030.0000E+00	10.7082E+030.0000E+00	0.7082E+03	0.217	1	0	1	0.053272	0.946728	1035.88	0.038006	5727.99
A3	30	10.8619E+030.0000E+00	10.8619E+030.0000E+00	0.8619E+03	0.217	1	0	1	0.053244	0.946756	1035.56	0.038091	6984.77
A3	31	10.1048E+040.0000E+00	10.1048E+040.0000E+00	0.1048E+04	0.217	1	0	1	0.053213	0.946787	1035.2	0.03819	8512.31
A3	32	10.1274E+040.0000E+00	10.1274E+040.0000E+00	0.1274E+04	0.217	1	0	1	0.053178	0.946822	1034.86	0.038283	10370.2
A3	33	10.1548E+040.0000E+00	10.1548E+040.0000E+00	0.1548E+04	0.217	1	0	1	0.053142	0.946858	1034.57	0.038362	12623.4
A3	34	10.1880E+040.0000E+00	10.1880E+040.0000E+00	0.1880E+04	0.217	1	0	1	0.053102	0.946898	1034.27	0.038444	15359.7
A3	35	10.2282E+040.0000E+00	10.2282E+040.0000E+00	0.2282E+04	0.217	1	0	1	0.053059	0.946941	1034.02	0.038513	18673.9
A3	36	10.2768E+040.0000E+00	10.2768E+040.0000E+00	0.2768E+04	0.217	1	0	1	0.053012	0.946988	1033.8	0.038571	22681.3
A3	37	10.3358E+040.0000E+00	10.3358E+040.0000E+00	0.3358E+04	0.217	1	0	1	0.052965	0.947035	1033.66	0.038611	27542
A3	38	10.4072E+040.0000E+00	10.4072E+040.0000E+00	0.4072E+04	0.217	1	0	1	0.052924	0.947076	1033.52	0.038649	33427.9
A3	39	10.4937E+040.0000E+00	10.4937E+040.0000E+00	0.4937E+04	0.217	1	0	1	0.052906	0.947094	1033.43	0.038674	40552.4
A3	40	10.5983E+040.0000E+00	10.5983E+040.0000E+00	0.5983E+04	0.217	1	0	1	0.052897	0.947103	1033.37	0.038691	49163.4
A3	41	10.7250E+040.0000E+00	10.7250E+040.0000E+00	0.7250E+04	0.217	1	0	1	0.052884	0.947116	1033.32	0.038704	59592.5
A3	42	10.8784E+040.0000E+00	10.8784E+040.0000E+00	0.8784E+04	0.217	1	0	1	0.052861	0.947139	1033.29	0.038712	72216
A3	43	10.1064E+050.0000E+00	10.1064E+050.0000E+00	0.1064E+05	0.217	1	0	1	0.05282	0.94718	1033.27	0.038718	87490.4
A3	44	10.1289E+050.0000E+00	10.1289E+050.0000E+00	0.1289E+05	0.217	1	0	1	0.052795	0.947205	1033.26	0.038721	106002
A3	45	10.1560E+050.0000E+00	10.1560E+050.0000E+00	0.1560E+05	0.217	1	0	1	0.052781	0.947219	1033.27	0.038718	128281
A3	46	10.1889E+050.0000E+00	10.1889E+050.0000E+00	0.1889E+05	0.217	1	0	1	0.052772	0.947228	1033.26	0.038722	155351
A3	47	10.2287E+050.0000E+00	10.2287E+050.0000E+00	0.2287E+05	0.217	1	0	1	0.052764	0.947236	1033.24	0.038727	188104
A3	48	10.2768E+050.0000E+00	10.2768E+050.0000E+00	0.2768E+05	0.217	1	0	1	0.052757	0.947243	1033.24	0.038727	227668
A3	49	10.3350E+050.0000E+00	10.3350E+050.0000E+00	0.3350E+05	0.217	1	0	1	0.05275	0.94725	1033.24	0.038727	275540
A3	50	10.4055E+050.0000E+00	10.4055E+050.0000E+00	0.4055E+05	0.217	1	0	1	0.052742	0.947258	1033.24	0.038727	333529
A3	51	10.4907E+050.0000E+00	10.4907E+050.0000E+00	0.4907E+05	0.217	1	0	1	0.052735	0.947265	1033.24	0.038726	403600
A3	52	10.5937E+050.0000E+00	10.5937E+050.0000E+00	0.5937E+05	0.217	1	0	1	0.052727	0.947273	1033.25	0.038725	488314
A3	53	10.7183E+050.0000E+00	10.7183E+050.0000E+00	0.7183E+05	0.217	1	0	1	0.05272	0.94728	1033.25	0.038724	590785
A3	54	10.8691E+050.0000E+00	10.8691E+050.0000E+00	0.8691E+05	0.217	1	0	1	0.052715	0.947285	1033.26	0.038723	714807
A3	55	10.1051E+060.0000E+00	10.1051E+060.0000E+00	0.1051E+06	0.217	1	0	1	0.052711	0.947289	1033.26	0.038721	864373
A3	56	10.1272E+060.0000E+00	10.1272E+060.0000E+00	0.1272E+06	0.217	1	0	1	0.052708	0.947292	1033.27	0.03872	1.04612e+06
A3	57	10.1539E+060.0000E+00	10.1539E+060.0000E+00	0.1539E+06	0.217	1	0	1	0.052706	0.947294	1033.27	0.038718	1.26564e+06
A3	58	10.1861E+060.0000E+00	10.1861E+060.0000E+00	0.1861E+06	0.217	1	0	1	0.052705	0.947295	1033.28	0.038716	1.53038e+06
A3	59	10.2251E+060.0000E+00	10.2251E+060.0000E+00	0.2251E+06	0.217	1	0	1	0.052704	0.947296	1033.28	0.038715	1.85105e+06
A3	60	10.2723E+060.0000E+00	10.2723E+060.0000E+00	0.2723E+06	0.217	1	0	1	0.052704	0.947296	1033.29	0.038714	2.23915e+06
A3	61	10.3293E+060.0000E+00	10.3293E+060.0000E+00	0.3293E+06	0.217	1	0	1	0.052703	0.947297	1033.29	0.038712	2.70773e+06
A3	62	10.3983E+060.0000E+00	10.3983E+060.0000E+00	0.3983E+06	0.217	1	0	1	0.052703	0.947297	1033.3	0.038711	3.27504e+06
A3	63	10.4817E+060.0000E+00	10.4817E+060.0000E+00	0.4817E+06	0.217	1	0	1	0.052702	0.947298	1033.3	0.03871	3.96071e+06
A3	64	10.5826E+060.0000E+00	10.5826E+060.0000E+00	0.5826E+06	0.217	1	0	1	0.052701	0.947299	1033.3	0.03871	4.79035e+06
A3	65	10.7046E+060.0000E+00	10.7046E+060.0000E+00	0.7046E+06	0.217	1	0	1	0.052697	0.947303	1033.31	0.038709	5.7934e+06
A3	66	10.8521E+060.0000E+00	10.8521E+060.0000E+00	0.8521E+06	0.217	1	0	1	0.052578	0.947422	1033.31	0.038709	7.00707e+06
A3	67	10.1030E+070.0000E+00	10.1030E+070.0000E+00	0.1030E+07	0.217	1	0	1	0.052441	0.947559	1033.31	0.038709	8.47122e+06
A3	68	10.1246E+070.0000E+00	10.1246E+070.0000E+00	0.1246E+07	0.217	1	0	1	0.052412	0.947588	1033.31	0.038709	1.0248e+07
A3	69	10.1507E+070.0000E+00	10.1507E+070.0000E+00	0.1507E+07	0.217	1	0	1	0.052407	0.947593	1033.31	0.038709	1.23947e+07
A3	70	10.1822E+070.0000E+00	10.1822E+070.0000E+00	0.1822E+07	0.217	1	0	1	0.052412	0.947588	1033.31	0.038709	1.49855e+07
A3	71	10.2204E+070.0000E+00	10.2204E+070.0000E+00	0.2204E+07	0.217	1	0	1	0.052239	0.947761	1033.31	0.038708	1.81302e+07
A3	72	10.2665E+070.0000E+00	10.2665E+070.0000E+00	0.2665E+07	0.217	1	0	1	0.052218	0.947782	1033.31	0.038708	2.19228e+07
A3	73	10.3222E+070.0000E+00	10.3222E+070.0000E+00	0.3222E+07	0.217	1	0	1	0.052023	0.947977	1033.31	0.038708	2.65103e+07
A3	74	10.3896E+070.0000E+00	10.3896E+070.0000E+00	0.3896E+07	0.217	1	0	1	0.052032	0.947968	1033.31	0.038708	3.20556e+07
A3	75	10.4711E+070.0000E+00	10.4711E+070.0000E+00	0.4711E+07	0.217	1	0	1	0.051816	0.948184	1033.31	0.038708	3.87701e+07
A3	76	10.5697E+070.0000E+00	10.5697E+070.0000E+00	0.5697E+07	0.217	1	0	1	0.051779	0.948221	1033.31	0.038708	4.68864e+07
A3	77	10.6889E+070.0000E+00	10.6889E+070.0000E+00	0.6889E+07	0.217	1	0	1	0.051556	0.948444	1033.31	0.038708	5.67099e+07
A3	78	10.8330E+070.0000E+00	10.8330E+070.0000E+00	0.8330E+07	0.217	1	0	1	0.051261	0.948739	1033.32	0.038708	6.85941e+07
A3	79	10.1007E+080.0000E+00	10.1007E+080.0000E+00	0.1007E+08	0.217	1	0	1	0.05093	0.94907	1033.32	0.038708	8.29513e+07
A3	80	10.1218E+080.0000E+00	10.1218E+080.0000E+00	0.1218E+08	0.217	1	0	1	0.014276	0.985724	1033.32	0.038706	1.04202e+08
A3	81	10.1473E+080.0000E+00	10.1473E+080.0000E+00	0.1473E+08	0.217	1	0	1	0	1	1028	0.011022	3.62173e+07
A3	82	10.1781E+080.0000E+00	10.1781E+080.0000E+00	0.1781E+08	0.217	1	0	1	0	1	1028.2	0.012033	4.78162e+07
A3	83	10.2153E+080.0000E+00	10.2153E+080.0000E+00	0.2153E+08	0.217	1	0	1	0	1	1026.91	0.0053157	2.55033e+07
A3	84	10.2603E+080.0000E+00	10.2603E+080.0000E+00	0.2603E+08	0.217	1	0	1	0	1	1026.32	0.002212	1.28234e+07
A3	85	10.3148E+080.0000E+00	10.3148E+080.0000E+00	0.3148E+08	0.217	1	0	1	0	1	1026.32	0.0021728	1.52334e+07
A3	86	10.3806E+080.0000E+00	10.3806E+080.0000E+00	0.3806E+08	0.217	1	0	1	0	1	1026.24	0.0017917	1.5186e+07
A3	87	10.4602E+080.0000E+00	10.4602E+080.0000E+00	0.4602E+08	0.217	1	0	1	0	1	1026.18	0.0014434	1.47916e+07
A3	88	10.5565E+080.0000E+00	10.5565E+080.0000E+00	0.5565E+08	0.217	1	0	1	0	1	1026.1	0.0010415	1.29055e+07
A3	89	10.6728E+080.0000E+00	10.6728E+080.0000E+00	0.6728E+08	0.217	1	0	1	0	1	1025.94	0.00017941	2.68729e+06
A3	90	10.8136E+080.0000E+00	10.8136E+080.0000E+00	0.8136E+08	0.217	1	0	1	0	1	1025.9	8.7367e-08	1582.42
A3	91	10.9837E+080.0000E+00	10.9837E+080.0000E+00	0.9837E+08	0.217	1	0	1	0	1	1025.9	1.8713e-19	4.09799e-09
A3	92	10.1189E+090.0000E+00	10.1189E+090.0000E+00	0.1189E+09	0.217	1	0	1	0	1	1025.9	1.238e-21	3.27693e-11
A3	93	10.1438E+090.0000E+00	10.1438E+090.0000E+00	0.1438E+09	0.217	1	0	1	0	1	1025.9	6.6481e-24	2.12824e-13
A3	94	10.1739E+090.0000E+00	10.1739E+090.0000E+00	0.1739E+09	0.217	1	0	1	0	1	1025.9	2.9023e-26	1.12359e-15
A3	95	10.2103E+090.0000E+00	10.2103E+090.0000E+00	0.2103E+09	0.217	1	0	1	0	1	1025.9	1.0308e-28	4.8259e-18
A3	96	10.2542E+090.0000E+00	10.2542E+090.0000E+00	0.2542E+09	0.217	1	0	1	0	1	1025.9	2.9797e-31	1.68621e-20
A3	97	10.3074E+090.0000E+00	10.3074E+090.0000E+00	0.3074E+09	0.217	1	0	1	0	1	1025.9	6.9981e-34	4.78904e-23
A3	98	10.3717E+090.0000E+00	10.3717E+090.0000E+00	0.3717E+09	0.217	1	0	1	0	1	1025.9	1.3316e-36	1.10187e-25
A3	99	10.4494E+090.0000E+00	10.4494E+090.0000E+00	0.4494E+09	0.217	1	0	1	0	1	1025.9	2.0425e-39	2.04343e-28
A31	0	10.5434E+090.0000E+00	10.5434E+090.0000E+00	0.5434E+09	0.217	1	0	1	0	1	1025.9	2.5124e-72	3.0393e-61
A4	1	10.1767E+000.0000E+00	10.1767E+000.0000E+00	0.1767E+00	0.217	1	0	1	0.053495	0.946505	1047.71	0.034879	1.32625
A4	2	10.6023E+000.0000E+00	10.6023E+000.0000E+00	0.6023E+00	0.217	1	0	1	0.053494	0.946506	1046.7	0.035128	4.54854
A4	3	10.1156E+010.0000E+00	10.1156E+010.0000E+00	0.1156E+01	0.217	1	0	1	0.053493	0.946507	1045.88	0.03533	8.77338
A4	4	10.1867E+010.0000E+00	10.1867E+010.0000E+00	0.1867E+01	0.217	1	0	1	0.053491	0.946509	1045.22	0.035494	14.2263
A4	5	10.2774E+010.0000E+00	10.2774E+010.0000E+00	0.2774E+01	0.217	1	0	1	0.053487	0.946513	1044.65	0.035635	21.21
A4	6	10.3922E+010.0000E+00	10.3922E+010.0000E+00	0.3922E+01	0.217	1	0	1	0.053483	0.946517	1044.15	0.035762	30.0802
A4	7	10.5367E+010.0000E+00	10.5367E+010.0000E+00	0.5367E+01	0.217	1	0	1	0.053478	0.946522	1043.68	0.035881	41.2814
A4	8	10.7177E+010.0000E+00	10.7177E+010.0000E+00	0.7177E+01	0.217	1	0	1	0.053471	0.946529	1043.23	0.035994	55.3537
A4	9	10.9433E+010.0000E+00	10.9433E+010.0000E+00	0.9433E+01	0.217	1	0	1	0.053463	0.946537	1042.79	0.036104	72.9456
A4	10	10.1224E+020.0000E+00	10.1224E+020.0000E+00	0.1224E+02	0.217	1	0	1	0.053454	0.946546	1042.37	0.036212	94.8981
A4	11	10.1571E+020.0000E+00	10.1571E+020.0000E+00	0.1571E+02	0.217	1	0	1	0.053443	0.946557	1041.95	0.03632	122.117
A4	12	10.2000E+020.0000E+00	10.2000E+020.0000E+00	0.2000E+02	0.217	1	0	1	0.05343	0.94657	1041.53	0.036427	155.861
A4	13	10.2528E+020.0000E+00	10.2528E+020.0000E+00	0.2528E+02	0.217	1	0	1	0.053416	0.946584	1041.11	0.036535	197.516
A4	14	10.3178E+020.0000E+00	10.3178E+020.0000E+00	0.3178E+02	0.217	1	0	1	0.0534	0.9466	1040.7	0.036641	248.928
A4	15	10.3976E+020.0000E+00	10.3976E+020.0000E+00	0.3976E+02	0.217	1	0	1	0.053383	0.946617	1040.31	0.036743	312.189
A4	16	10.4955E+020.0000E+00	10.4955E+020.0000E+00	0.4955E+02	0.217	1	0	1	0.053364	0.946636	1039.95	0.036835	389.906
A4	17	10.6152E+020.0000E+00	10.6152E+020.0000E+00	0.6152E+02	0.217	1	0	1	0.053345	0.946655	1039.64	0.036916	485.026
A4	18	10.7616E+020.0000E+00	10.7616E+020.0000E+00	0.7616E+02	0.217	1	0	1	0.053325	0.946675	1039.36	0.03699	601.503
A4	19	10.9404E+020.0000E+00	10.9404E+020.0000E+00	0.9404E+02	0.217	1	0	1	0.053304	0.946696	1039.08	0.037062	743.979
A4	20	10.1159E+030.0000E+00	10.1159E+030.0000E+00	0.1159E+03	0.217	1	0	1	0.053284	0.946716	1038.79	0.037139	918.588
A4	21	10.1424E+030.0000E+00	10.1424E+030.0000E+00	0.1424E+03	0.217	1	0	1	0.053263	0.946737	1038.51	0.037214	1130.62
A4	22	10.1748E+030.0000E+00	10.1748E+030.0000E+00	0.1748E+03	0.217	1	0	1	0.053243	0.946757	1038.26	0.037279	1389.98
A4	23	10.2142E+030.0000E+00	10.2142E+030.0000E+00	0.2142E+03	0.217	1	0	1	0.053222	0.946778	1037.98	0.037352	1706.2
A4	24	10.2622E+030.0000E+00	10.2622E+030.0000E+00	0.2622E+03	0.217	1	0	1	0.053201	0.946799	1037.63	0.037445	2093.08
A4	25	10.3204E+030.0000E+00	10.3204E+030.0000E+00	0.3204E+03	0.217	1	0	1	0.05318	0.94682	1037.23	0.037552	2564.06
A4	26	10.3912E+030.0000E+00	10.3912E+030.0000E+00	0.3912E+03	0.217	1	0	1	0.053158	0.946842	1036.85	0.037653	3137.99
A4	27	10.4772E+030.0000E+00	10.4772E+030.0000E+00	0.4772E+03	0.217	1	0	1	0.053135	0.946865	1036.51	0.037744	3835.92
A4	28	10.5816E+030.0000E+00	10.5816E+030.0000E+00	0.5816E+03	0.217	1	0	1	0.053112	0.946888	1036.19	0.037829	4684.32
A4	29	10.7082E+030.0000E+00	10.7082E+030.0000E+00	0.7082E+03	0.217	1	0	1	0.053087	0.946913	1035.9	0.037908	5714.45
A4	30	10.8619E+030.0000E+00	10.8619E+030.0000E+00	0.8619E+03	0.217	1	0	1	0.05306	0.94694	1035.59	0.037992	6968.18
A4	31	10.1048E+040.0000E+00	10.1048E+040.0000E+00	0.1048E+04	0.217	1	0	1	0.05303	0.94697	1035.28	0.038075	8488.97
A4	32	10.1274E+040.0000E+00	10.1274E+040.0000E+00	0.1274E+04	0.217	1	0	1	0.052998	0.947002	1034.99	0.038153	10338.2
A4	33	10.1548E+040.0000E+00	10.1548E+040.0000E+00	0.1548E+04	0.217	1	0	1	0.052962	0.947038	1034.73	0.038225	12582.7
A4	34	10.1880E+040.0000E+00	10.1880E+040.0000E+00	0.1880E+04	0.217	1	0	1	0.052924	0.947076	1034.47	0.038296	15306.4
A4	35	10.2282E+040.0000E+00	10.2282E+040.0000E+00	0.2282E+04	0.217	1	0	1	0.052882	0.947118	1034.22	0.038364	18608.7
A4	36	10.2768E+040.0000E+00	10.2768E+040.0000E+00	0.2768E+04	0.217	1	0	1	0.052836	0.947164	1033.97	0.038431	22606.9
A4	37	10.3358E+040.0000E+00	10.3358E+040.0000E+00	0.3358E+04	0.217	1	0	1	0.052789	0.947211	1033.74	0.038495	27466.5
A4	38	10.4072E+040.0000E+00	10.4072E+040.0000E+00	0.4072E+04	0.217	1	0	1	0.052749	0.947251	1033.53	0.038552	33350.5
A4	39	10.4937E+040.0000E+00	10.4937E+040.0000E+00	0.4937E+04	0.217	1	0	1	0.052732	0.947268	1033.37	0.038597	40476.7
A4	40	10.5983E+040.0000E+00	10.5983E+040.0000E+00	0.5983E+04	0.217	1	0	1	0.052723	0.947277	1033.25	0.03863	49089.2
A4	41	10.7250E+040.0000E+00	10.7250E+040.0000E+00	0.7250E+04	0.217	1	0	1	0.05271	0.94729	1033.17	0.038652	59514.7
A4	42	10.8784E+040.0000E+00	10.8784E+040.0000E+00	0.8784E+04	0.217	1	0	1	0.052686	0.947314	1033.12	0.038666	72131.7
A4	43	10.1064E+050.0000E+00	10.1064E+050.0000E+00	0.1064E+05	0.217	1	0	1	0.052648	0.947352	1033.08	0.038677	87397.6
A4	44	10.1289E+050.0000E+00	10.1289E+050.0000E+00	0.1289E+05	0.217	1	0	1	0.052623	0.947377	1033.05	0.038685	105901
A4	45	10.1560E+050.0000E+00	10.1560E+050.0000E+00	0.1560E+05	0.217	1	0	1	0.052608	0.947392	1033.03	0.038691	128185
A4	46	10.1889E+050.0000E+00	10.1889E+050.0000E+00	0.1889E+05	0.217	1	0	1	0.052598	0.947402	1033.01	0.038695	155233
A4	47	10.2287E+050.0000E+00	10.2287E+050.0000E+00	0.2287E+05	0.217	1	0	1	0.052589	0.947411	1033	0.038698	187955
A4	48	10.2768E+050.0000E+00	10.2768E+050.0000E+00	0.2768E+05	0.217	1	0	1	0.052581	0.947419	1032.99	0.0387	227497
A4	49	10.3350E+050.0000E+00	10.3350E+050.0000E+00	0.3350E+05	0.217	1	0	1	0.052574	0.947426	1032.99	0.038702	275346
A4	50	10.4055E+050.0000E+00	10.4055E+050.0000E+00	0.4055E+05	0.217	1	0	1	0.052565	0.947435	1032.99	0.038702	333296
A4	51	10.4907E+050.0000E+00	10.4907E+050.0000E+00	0.4907E+05	0.217	1	0	1	0.052557	0.947443	1032.99	0.038702	403328
A4	52	10.5937E+050.0000E+00	10.5937E+050.0000E+00	0.5937E+05	0.217	1	0	1	0.052548	0.947452	1032.99	0.038701	487980
A4	53	10.7183E+050.0000E+00	10.7183E+050.0000E+00	0.7183E+05	0.217	1	0	1	0.05254	0.94746	1032.99	0.0387	590383
A4	54	10.8691E+050.0000E+00	10.8691E+050.0000E+00	0.8691E+05	0.217	1	0	1	0.052534	0.947466	1033	0.038699	714321
A4	55	10.1051E+060.0000E+00	10.1051E+060.0000E+00	0.1051E+06	0.217	1	0	1	0.052529	0.947471	1033	0.038698	863808
A4	56	10.1272E+060.0000E+00	10.1272E+060.0000E+00	0.1272E+06	0.217	1	0	1	0.052526	0.947474	1033.01	0.038697	1.04543e+06
A4	57	10.1539E+060.0000E+00	10.1539E+060.0000E+00	0.1539E+06	0.217	1	0	1	0.052523	0.947477	1033.01	0.038695	1.26481e+06
A4	58	10.1861E+060.0000E+00	10.1861E+060.0000E+00	0.1861E+06	0.217	1	0	1	0.052522	0.947478	1033.02	0.038694	1.52942e+06
A4	59	10.2251E+060.0000E+00	10.2251E+060.0000E+00	0.2251E+06	0.217	1	0	1	0.052522	0.947478	1033.02	0.038693	1.84989e+06
A4	60	10.2723E+060.0000E+00	10.2723E+060.0000E+00	0.2723E+06	0.217	1	0	1	0.052522	0.947478	1033.03	0.038691	2.23769e+06
A4	61	10.3293E+060.0000E+00	10.3293E+060.0000E+00	0.3293E+06	0.217	1	0	1	0.052522	0.947478	1033.03	0.03869	2.70603e+06
A4	62	10.3983E+060.0000E+00	10.3983E+060.0000E+00	0.3983E+06	0.217	1	0	1	0.052521	0.947479	1033.03	0.038689	3.27296e+06
A4	63	10.4817E+060.0000E+00	10.4817E+060.0000E+00	0.4817E+06	0.217	1	0	1	0.052521	0.947479	1033.04	0.038688	3.95822e+06
A4	64	10.5826E+060.0000E+00	10.5826E+060.0000E+00	0.5826E+06	0.217	1	0	1	0.05252	0.94748	1033.04	0.038688	4.78733e+06
A4	65	10.7046E+060.0000E+00	10.7046E+060.0000E+00	0.7046E+06	0.217	1	0	1	0.052516	0.947484	1033.04	0.038687	5.78971e+06
A4	66	10.8521E+060.0000E+00	10.8521E+060.0000E+00	0.8521E+06	0.217	1	0	1	0.052384	0.947616	1033.04	0.038687	7.00269e+06
A4	67	10.1030E+070.0000E+00	10.1030E+070.0000E+00	0.1030E+07	0.217	1	0	1	0.052228	0.947772	1033.04	0.038687	8.46609e+06
A4	68	10.1246E+070.0000E+00	10.1246E+070.0000E+00	0.1246E+07	0.217	1	0	1	0.0522	0.9478	1033.04	0.038687	1.02418e+07
A4	69	10.1507E+070.0000E+00	10.1507E+070.0000E+00	0.1507E+07	0.217	1	0	1	0.052196	0.947804	1033.04	0.038687	1.23872e+07
A4	70	10.1822E+070.0000E+00	10.1822E+070.0000E+00	0.1822E+07	0.217	1	0	1	0.052201	0.947799	1033.04	0.038687	1.49764e+07
A4	71	10.2204E+070.0000E+00	10.2204E+070.0000E+00	0.2204E+07	0.217	1	0	1	0.052002	0.947998	1033.04	0.038687	1.81201e+07
A4	72	10.2665E+070.0000E+00	10.2665E+070.0000E+00	0.2665E+07	0.217	1	0	1	0.051979	0.948021	1033.04	0.038687	2.19107e+07
A4	73	10.3222E+070.0000E+00	10.3222E+070.0000E+00	0.3222E+07	0.217	1	0	1	0.051723	0.948277	1033.05	0.038686	2.64969e+07
A4	74	10.3896E+070.0000E+00	10.3896E+070.0000E+00	0.3896E+07	0.217	1	0	1	0.051772	0.948228	1033.05	0.038686	3.20381e+07
A4	75	10.4711E+070.0000E+00	10.4711E+070.0000E+00	0.4711E+07	0.217	1	0	1	0.051492	0.948508	1033.05	0.038686	3.87515e+07
A4	76	10.5697E+070.0000E+00	10.5697E+070.0000E+00	0.5697E+07	0.217	1	0	1	0.051416	0.948584	1033.05	0.038686	4.68659e+07
A4	77	10.6889E+070.0000E+00	10.6889E+070.0000E+00	0.6889E+07	0.217	1	0	1	0.051072	0.948928	1033.05	0.038686	5.66923e+07
A4	78	10.8330E+070.0000E+00	10.8330E+070.0000E+00	0.8330E+07	0.217	1	0	1	0.031858	0.968142	1033.05	0.038685	6.99371e+07
A4	79	10.1007E+080.0000E+00	10.1007E+080.0000E+00	0.1007E+08	0.217	1	0	1	0	1	1030.8	0.027022	6.08669e+07
A4	80	10.1218E+080.0000E+00	10.1218E+080.0000E+00	0.1218E+08	0.217	1	0	1	0	1	1028.51	0.015017	4.08224e+07
A4	81	10.1473E+080.0000E+00	10.1473E+080.0000E+00	0.1473E+08	0.217	1	0	1	0	1	1026.21	0.0029538	9.68902e+06
A4	82	10.1781E+080.0000E+00	10.1781E+080.0000E+00	0.1781E+08	0.217	1	0	1	0	1	1026.16	0.0027103	1.07487e+07
A4	83	10.2153E+080.0000E+00	10.2153E+080.0000E+00	0.2153E+08	0.217	1	0	1	0	1	1025.76	0.00058295	2.79371e+06
A4	84	10.2603E+080.0000E+00	10.2603E+080.0000E+00	0.2603E+08	0.217	1	0	1	0	1	1025.69	0.0002588	1.49939e+06
A4	85	10.3148E+080.0000E+00	10.3148E+080.0000E+00	0.3148E+08	0.217	1	0	1	0	1	1025.69	0.00024044	1.68468e+06
A4	86	10.3806E+080.0000E+00	10.3806E+080.0000E+00	0.3806E+08	0.217	1	0	1	0	1	1025.68	0.00017745	1.5032e+06
A4	87	10.4602E+080.0000E+00	10.4602E+080.0000E+00	0.4602E+08	0.217	1	0	1	0	1	1025.67	0.00012494	1.27972e+06
A4	88	10.5565E+080.0000E+00	10.5565E+080.0000E+00	0.5565E+08	0.217	1	0	1	0	1	1025.66	7.4935e-05	928139
A4	89	10.6728E+080.0000E+00	10.6728E+080.0000E+00	0.6728E+08	0.217	1	0	1	0	1	1025.65	4.9993e-06	74860.7
A4	90	10.8136E+080.0000E+00	10.8136E+080.0000E+00	0.8136E+08	0.217	1	0	1	0	1	1025.65	1.8906e-09	34.2349
A4	91	10.9837E+080.0000E+00	10.9837E+080.0000E+00	0.9837E+08	0.217	1	0	1	0	1	1025.65	5.1065e-20	1.11801e-09
A4	92	10.1189E+090.0000E+00	10.1189E+090.0000E+00	0.1189E+09	0.217	1	0	1	0	1	1025.65	3.4488e-22	9.1266e-12
A4	93	10.1438E+090.0000E+00	10.1438E+090.0000E+00	0.1438E+09	0.217	1	0	1	0	1	1025.65	1.8889e-24	6.04542e-14
A4	94	10.1739E+090.0000E+00	10.1739E+090.0000E+00	0.1739E+09	0.217	1	0	1	0	1	1025.65	8.4037e-27	3.25259e-16
A4	95	10.2103E+090.0000E+00	10.2103E+090.0000E+00	0.2103E+09	0.217	1	0	1	0	1	1025.65	3.04e-29	1.42289e-18
A4	96	10.2542E+090.0000E+00	10.2542E+090.0000E+00	0.2542E+09	0.217	1	0	1	0	1	1025.65	8.9463e-32	5.06148e-21
A4	97	10.3074E+090.0000E+00	10.3074E+090.0000E+00	0.3074E+09	0.217	1	0	1	0	1	1025.65	2.1382e-34	1.46289e-23
A4	98	10.3717E+090.0000E+00	10.3717E+090.0000E+00	0.3717E+09	0.217	1	0	1	0	1	1025.65	4.1393e-37	3.42435e-26
A4	99	10.4494E+090.0000E+00	10.4494E+090.0000E+00	0.4494E+09	0.217	1	0	1	0	1	1025.65	6.4579e-40	6.45927e-29
A41	0	10.5434E+090.0000E+00	10.5434E+090.0000E+00	0.5434E+09	0.217	1	0	1	0	1	1025.65	8.0785e-73	9.77033e-62
A5	1	10.1767E+000.0000E+00	10.1767E+000.0000E+00	0.1767E+00	0.217	1	0	1	0.053291	0.946709	1047.48	0.034856	1.32537
A5	2	10.6023E+000.0000E+00	10.6023E+000.0000E+00	0.6023E+00	0.217	1	0	1	0.05329	0.94671	1046.46	0.035106	4.54562
A5	3	10.1156E+010.0000E+00	10.1156E+010.0000E+00	0.1156E+01	0.217	1	0	1	0.053289	0.946711	1045.64	0.035307	8.76754
A5	4	10.1867E+010.0000E+00	10.1867E+010.0000E+00	0.1867E+01	0.217	1	0	1	0.053287	0.946713	1044.99	0.035469	14.2162
A5	5	10.2774E+010.0000E+00	10.2774E+010.0000E+00	0.2774E+01	0.217	1	0	1	0.053283	0.946717	1044.44	0.035608	21.1942
A5	6	10.3922E+010.0000E+00	10.3922E+010.0000E+00	0.3922E+01	0.217	1	0	1	0.053279	0.946721	1043.94	0.035732	30.0554
A5	7	10.5367E+010.0000E+00	10.5367E+010.0000E+00	0.5367E+01	0.217	1	0	1	0.053273	0.946727	1043.48	0.035847	41.2433
A5	8	10.7177E+010.0000E+00	10.7177E+010.0000E+00	0.7177E+01	0.217	1	0	1	0.053266	0.946734	1043.05	0.035955	55.2962
A5	9	10.9433E+010.0000E+00	10.9433E+010.0000E+00	0.9433E+01	0.217	1	0	1	0.053258	0.946742	1042.64	0.036059	72.86
A5	10	10.1224E+020.0000E+00	10.1224E+020.0000E+00	0.1224E+02	0.217	1	0	1	0.053248	0.946752	1042.24	0.036161	94.7732
A5	11	10.1571E+020.0000E+00	10.1571E+020.0000E+00	0.1571E+02	0.217	1	0	1	0.053237	0.946763	1041.85	0.036261	121.933
A5	12	10.2000E+020.0000E+00	10.2000E+020.0000E+00	0.2000E+02	0.217	1	0	1	0.053223	0.946777	1041.46	0.03636	155.598
A5	13	10.2528E+020.0000E+00	10.2528E+020.0000E+00	0.2528E+02	0.217	1	0	1	0.053208	0.946792	1041.08	0.036458	197.137
A5	14	10.3178E+020.0000E+00	10.3178E+020.0000E+00	0.3178E+02	0.217	1	0	1	0.053192	0.946808	1040.71	0.036553	248.387
A5	15	10.3976E+020.0000E+00	10.3976E+020.0000E+00	0.3976E+02	0.217	1	0	1	0.053174	0.946826	1040.35	0.036645	311.437
A5	16	10.4955E+020.0000E+00	10.4955E+020.0000E+00	0.4955E+02	0.217	1	0	1	0.053154	0.946846	1040.03	0.03673	388.91
A5	17	10.6152E+020.0000E+00	10.6152E+020.0000E+00	0.6152E+02	0.217	1	0	1	0.053134	0.946866	1039.74	0.036806	483.735
A5	18	10.7616E+020.0000E+00	10.7616E+020.0000E+00	0.7616E+02	0.217	1	0	1	0.053114	0.946886	1039.47	0.036875	599.83
A5	19	10.9404E+020.0000E+00	10.9404E+020.0000E+00	0.9404E+02	0.217	1	0	1	0.053093	0.946907	1039.21	0.036944	741.868
A5	20	10.1159E+030.0000E+00	10.1159E+030.0000E+00	0.1159E+03	0.217	1	0	1	0.053072	0.946928	1038.93	0.037016	915.874
A5	21	10.1424E+030.0000E+00	10.1424E+030.0000E+00	0.1424E+03	0.217	1	0	1	0.053052	0.946948	1038.66	0.037088	1127.2
A5	22	10.1748E+030.0000E+00	10.1748E+030.0000E+00	0.1748E+03	0.217	1	0	1	0.053032	0.946968	1038.41	0.037153	1385.8
A5	23	10.2142E+030.0000E+00	10.2142E+030.0000E+00	0.2142E+03	0.217	1	0	1	0.053013	0.946987	1038.14	0.037224	1700.99
A5	24	10.2622E+030.0000E+00	10.2622E+030.0000E+00	0.2622E+03	0.217	1	0	1	0.052993	0.947007	1037.82	0.037308	2086.27
A5	25	10.3204E+030.0000E+00	10.3204E+030.0000E+00	0.3204E+03	0.217	1	0	1	0.052974	0.947026	1037.48	0.037399	2554.78
A5	26	10.3912E+030.0000E+00	10.3912E+030.0000E+00	0.3912E+03	0.217	1	0	1	0.052954	0.947046	1037.15	0.037486	3125.65
A5	27	10.4772E+030.0000E+00	10.4772E+030.0000E+00	0.4772E+03	0.217	1	0	1	0.052933	0.947067	1036.84	0.037567	3819.96
A5	28	10.5816E+030.0000E+00	10.5816E+030.0000E+00	0.5816E+03	0.217	1	0	1	0.052912	0.947088	1036.55	0.037645	4664.14
A5	29	10.7082E+030.0000E+00	10.7082E+030.0000E+00	0.7082E+03	0.217	1	0	1	0.052889	0.947111	1036.27	0.037721	5689.48
A5	30	10.8619E+030.0000E+00	10.8619E+030.0000E+00	0.8619E+03	0.217	1	0	1	0.052865	0.947135	1035.98	0.037797	6936.45
A5	31	10.1048E+040.0000E+00	10.1048E+040.0000E+00	0.1048E+04	0.217	1	0	1	0.052838	0.947162	1035.71	0.037869	8448.26
A5	32	10.1274E+040.0000E+00	10.1274E+040.0000E+00	0.1274E+04	0.217	1	0	1	0.052808	0.947192	1035.46	0.037936	10286.1
A5	33	10.1548E+040.0000E+00	10.1548E+040.0000E+00	0.1548E+04	0.217	1	0	1	0.052775	0.947225	1035.24	0.037998	12516.6
A5	34	10.1880E+040.0000E+00	10.1880E+040.0000E+00	0.1880E+04	0.217	1	0	1	0.05274	0.94726	1035.02	0.038055	15221.1
A5	35	10.2282E+040.0000E+00	10.2282E+040.0000E+00	0.2282E+04	0.217	1	0	1	0.052701	0.947299	1034.83	0.038107	18498.5
A5	36	10.2768E+040.0000E+00	10.2768E+040.0000E+00	0.2768E+04	0.217	1	0	1	0.052659	0.947341	1034.64	0.038157	22464.4
A5	37	10.3358E+040.0000E+00	10.3358E+040.0000E+00	0.3358E+04	0.217	1	0	1	0.052615	0.947385	1034.46	0.038208	27285.7
A5	38	10.4072E+040.0000E+00	10.4072E+040.0000E+00	0.4072E+04	0.217	1	0	1	0.052577	0.947423	1034.24	0.038267	33132.7
A5	39	10.4937E+040.0000E+00	10.4937E+040.0000E+00	0.4937E+04	0.217	1	0	1	0.05256	0.94744	1033.97	0.038342	40239.9
A5	40	10.5983E+040.0000E+00	10.5983E+040.0000E+00	0.5983E+04	0.217	1	0	1	0.052551	0.947449	1033.64	0.03843	48862.3
A5	41	10.7250E+040.0000E+00	10.7250E+040.0000E+00	0.7250E+04	0.217	1	0	1	0.052539	0.947461	1033.34	0.038513	59321.2
A5	42	10.8784E+040.0000E+00	10.8784E+040.0000E+00	0.8784E+04	0.217	1	0	1	0.052516	0.947484	1033.12	0.038575	71974.8
A5	43	10.1064E+050.0000E+00	10.1064E+050.0000E+00	0.1064E+05	0.217	1	0	1	0.052482	0.947518	1032.99	0.038609	87251.6
A5	44	10.1289E+050.0000E+00	10.1289E+050.0000E+00	0.1289E+05	0.217	1	0	1	0.052458	0.947542	1032.92	0.038627	105747
A5	45	10.1560E+050.0000E+00	10.1560E+050.0000E+00	0.1560E+05	0.217	1	0	1	0.052442	0.947558	1032.87	0.038643	128028
A5	46	10.1889E+050.0000E+00	10.1889E+050.0000E+00	0.1889E+05	0.217	1	0	1	0.052431	0.947569	1032.83	0.038654	155069
A5	47	10.2287E+050.0000E+00	10.2287E+050.0000E+00	0.2287E+05	0.217	1	0	1	0.052422	0.947578	1032.79	0.038663	187780
A5	48	10.2768E+050.0000E+00	10.2768E+050.0000E+00	0.2768E+05	0.217	1	0	1	0.052412	0.947588	1032.77	0.03867	227312
A5	49	10.3350E+050.0000E+00	10.3350E+050.0000E+00	0.3350E+05	0.217	1	0	1	0.052404	0.947596	1032.75	0.038674	275133
A5	50	10.4055E+050.0000E+00	10.4055E+050.0000E+00	0.4055E+05	0.217	1	0	1	0.052395	0.947605	1032.74	0.038677	333059
A5	51	10.4907E+050.0000E+00	10.4907E+050.0000E+00	0.4907E+05	0.217	1	0	1	0.052386	0.947614	1032.74	0.038679	403064
A5	52	10.5937E+050.0000E+00	10.5937E+050.0000E+00	0.5937E+05	0.217	1	0	1	0.052375	0.947625	1032.74	0.038679	487674
A5	53	10.7183E+050.0000E+00	10.7183E+050.0000E+00	0.7183E+05	0.217	1	0	1	0.052365	0.947635	1032.74	0.038679	590028
A5	54	10.8691E+050.0000E+00	10.8691E+050.0000E+00	0.8691E+05	0.217	1	0	1	0.052358	0.947642	1032.74	0.038678	713886
A5	55	10.1051E+060.0000E+00	10.1051E+060.0000E+00	0.1051E+06	0.217	1	0	1	0.052352	0.947648	1032.74	0.038677	863283
A5	56	10.1272E+060.0000E+00	10.1272E+060.0000E+00	0.1272E+06	0.217	1	0	1	0.052348	0.947652	1032.75	0.038676	1.0448e+06
A5	57	10.1539E+060.0000E+00	10.1539E+060.0000E+00	0.1539E+06	0.217	1	0	1	0.052345	0.947655	1032.75	0.038675	1.26408e+06
A5	58	10.1861E+060.0000E+00	10.1861E+060.0000E+00	0.1861E+06	0.217	1	0	1	0.052343	0.947657	1032.75	0.038674	1.52852e+06
A5	59	10.2251E+060.0000E+00	10.2251E+060.0000E+00	0.2251E+06	0.217	1	0	1	0.052343	0.947657	1032.76	0.038673	1.84882e+06
A5	60	10.2723E+060.0000E+00	10.2723E+060.0000E+00	0.2723E+06	0.217	1	0	1	0.052344	0.947656	1032.76	0.038672	2.23642e+06
A5	61	10.3293E+060.0000E+00	10.3293E+060.0000E+00	0.3293E+06	0.217	1	0	1	0.052344	0.947656	1032.77	0.038671	2.70453e+06
A5	62	10.3983E+060.0000E+00	10.3983E+060.0000E+00	0.3983E+06	0.217	1	0	1	0.052344	0.947656	1032.77	0.03867	3.27114e+06
A5	63	10.4817E+060.0000E+00	10.4817E+060.0000E+00	0.4817E+06	0.217	1	0	1	0.052343	0.947657	1032.77	0.038669	3.95598e+06
A5	64	10.5826E+060.0000E+00	10.5826E+060.0000E+00	0.5826E+06	0.217	1	0	1	0.052343	0.947657	1032.77	0.038669	4.78463e+06
A5	65	10.7046E+060.0000E+00	10.7046E+060.0000E+00	0.7046E+06	0.217	1	0	1	0.052339	0.947661	1032.78	0.038668	5.78649e+06
A5	66	10.8521E+060.0000E+00	10.8521E+060.0000E+00	0.8521E+06	0.217	1	0	1	0.052191	0.947809	1032.78	0.038668	6.99891e+06
A5	67	10.1030E+070.0000E+00	10.1030E+070.0000E+00	0.1030E+07	0.217	1	0	1	0.052012	0.947988	1032.78	0.038668	8.46173e+06
A5	68	10.1246E+070.0000E+00	10.1246E+070.0000E+00	0.1246E+07	0.217	1	0	1	0.051986	0.948014	1032.78	0.038669	1.02368e+07
A5	69	10.1507E+070.0000E+00	10.1507E+070.0000E+00	0.1507E+07	0.217	1	0	1	0.051983	0.948017	1032.78	0.038668	1.23808e+07
A5	70	10.1822E+070.0000E+00	10.1822E+070.0000E+00	0.1822E+07	0.217	1	0	1	0.051987	0.948013	1032.78	0.038668	1.49686e+07
A5	71	10.2204E+070.0000E+00	10.2204E+070.0000E+00	0.2204E+07	0.217	1	0	1	0.051751	0.948249	1032.78	0.038668	1.81115e+07
A5	72	10.2665E+070.0000E+00	10.2665E+070.0000E+00	0.2665E+07	0.217	1	0	1	0.051713	0.948287	1032.78	0.038668	2.19006e+07
A5	73	10.3222E+070.0000E+00	10.3222E+070.0000E+00	0.3222E+07	0.217	1	0	1	0.05134	0.94866	1032.78	0.038667	2.64877e+07
A5	74	10.3896E+070.0000E+00	10.3896E+070.0000E+00	0.3896E+07	0.217	1	0	1	0.051485	0.948515	1032.78	0.038668	3.20245e+07
A5	75	10.4711E+070.0000E+00	10.4711E+070.0000E+00	0.4711E+07	0.217	1	0	1	0.050968	0.949032	1032.78	0.038667	3.87438e+07
A5	76	10.5697E+070.0000E+00	10.5697E+070.0000E+00	0.5697E+07	0.217	1	0	1	0.050173	0.949827	1032.78	0.038667	4.6892e+07
A5	77	10.6889E+070.0000E+00	10.6889E+070.0000E+00	0.6889E+07	0.217	1	0	1	0	1	1031.78	0.033483	5.16449e+07
A5	78	10.8330E+070.0000E+00	10.8330E+070.0000E+00	0.8330E+07	0.217	1	0	1	0	1	1027.46	0.010903	2.02496e+07
A5	79	10.1007E+080.0000E+00	10.1007E+080.0000E+00	0.1007E+08	0.217	1	0	1	0	1	1027.2	0.0095214	2.1372e+07
A5	80	10.1218E+080.0000E+00	10.1218E+080.0000E+00	0.1218E+08	0.217	1	0	1	0	1	1026.24	0.0045007	1.22078e+07
A5	81	10.1473E+080.0000E+00	10.1473E+080.0000E+00	0.1473E+08	0.217	1	0	1	0	1	1025.51	0.00063021	2.0658e+06
A5	82	10.1781E+080.0000E+00	10.1781E+080.0000E+00	0.1781E+08	0.217	1	0	1	0	1	1025.46	0.00041155	1.63104e+06
A5	83	10.2153E+080.0000E+00	10.2153E+080.0000E+00	0.2153E+08	0.217	1	0	1	0	1	1025.4	5.2014e-05	249182
A5	84	10.2603E+080.0000E+00	10.2603E+080.0000E+00	0.2603E+08	0.217	1	0	1	0	1	1025.39	2.0544e-05	118989
A5	85	10.3148E+080.0000E+00	10.3148E+080.0000E+00	0.3148E+08	0.217	1	0	1	0	1	1025.39	1.7904e-05	125410
A5	86	10.3806E+080.0000E+00	10.3806E+080.0000E+00	0.3806E+08	0.217	1	0	1	0	1	1025.39	1.187e-05	100524
A5	87	10.4602E+080.0000E+00	10.4602E+080.0000E+00	0.4602E+08	0.217	1	0	1	0	1	1025.39	7.2302e-06	74036.5
A5	88	10.5565E+080.0000E+00	10.5565E+080.0000E+00	0.5565E+08	0.217	1	0	1	0	1	1025.39	3.586e-06	44404.2
A5	89	10.6728E+080.0000E+00	10.6728E+080.0000E+00	0.6728E+08	0.217	1	0	1	0	1	1025.39	9.2554e-08	1385.57
A5	90	10.8136E+080.0000E+00	10.8136E+080.0000E+00	0.8136E+08	0.217	1	0	1	0	1	1025.39	2.8178e-11	0.510117
A5	91	10.9837E+080.0000E+00	10.9837E+080.0000E+00	0.9837E+08	0.217	1	0	1	0	1	1025.39	1.4885e-20	3.25807e-10
A5	92	10.1189E+090.0000E+00	10.1189E+090.0000E+00	0.1189E+09	0.217	1	0	1	0	1	1025.39	1.0302e-22	2.72554e-12
A5	93	10.1438E+090.0000E+00	10.1438E+090.0000E+00	0.1438E+09	0.217	1	0	1	0	1	1025.39	5.7749e-25	1.84779e-14
A5	94	10.1739E+090.0000E+00	10.1739E+090.0000E+00	0.1739E+09	0.217	1	0	1	0	1	1025.39	2.6267e-27	1.01639e-16
A5	95	10.2103E+090.0000E+00	10.2103E+090.0000E+00	0.2103E+09	0.217	1	0	1	0	1	1025.39	9.704e-30	4.54087e-19
A5	96	10.2542E+090.0000E+00	10.2542E+090.0000E+00	0.2542E+09	0.217	1	0	1	0	1	1025.39	2.9137e-32	1.64805e-21
A5	97	10.3074E+090.0000E+00	10.3074E+090.0000E+00	0.3074E+09	0.217	1	0	1	0	1	1025.39	7.0994e-35	4.85595e-24
A5	98	10.3717E+090.0000E+00	10.3717E+090.0000E+00	0.3717E+09	0.217	1	0	1	0	1	1025.39	1.4e-37	1.1579e-26
A5	99	10.4494E+090.0000E+00	10.4494E+090.0000E+00	0.4494E+09	0.217	1	0	1	0	1	1025.39	2.2235e-40	2.22341e-29
A51	0	10.5434E+090.0000E+00	10.5434E+090.0000E+00	0.5434E+09	0.217	1	0	1	0	1	1025.39	2.8301e-73	3.42192e-62
A6	1	10.1767E+000.0000E+00	10.1767E+000.0000E+00	0.1767E+00	0.217	1	0	1	0.053074	0.946926	1047.34	0.034809	1.32371
A6	2	10.6023E+000.0000E+00	10.6023E+000.0000E+00	0.6023E+00	0.217	1	0	1	0.053073	0.946927	1046.33	0.035055	4.5395
A6	3	10.1156E+010.0000E+00	10.1156E+010.0000E+00	0.1156E+01	0.217	1	0	1	0.053071	0.946929	1045.54	0.035252	8.75507
A6	4	10.1867E+010.0000E+00	10.1867E+010.0000E+00	0.1867E+01	0.217	1	0	1	0.053069	0.946931	1044.9	0.035409	14.1942
A6	5	10.2774E+010.0000E+00	10.2774E+010.0000E+00	0.2774E+01	0.217	1	0	1	0.053065	0.946935	1044.36	0.035543	21.1588
A6	6	10.3922E+010.0000E+00	10.3922E+010.0000E+00	0.3922E+01	0.217	1	0	1	0.05306	0.94694	1043.88	0.035663	30.0026
A6	7	10.5367E+010.0000E+00	10.5367E+010.0000E+00	0.5367E+01	0.217	1	0	1	0.053054	0.946946	1043.45	0.035772	41.1653
A6	8	10.7177E+010.0000E+00	10.7177E+010.0000E+00	0.7177E+01	0.217	1	0	1	0.053046	0.946954	1043.04	0.035874	55.1839
A6	9	10.9433E+010.0000E+00	10.9433E+010.0000E+00	0.9433E+01	0.217	1	0	1	0.053037	0.946963	1042.66	0.035971	72.7006
A6	10	10.1224E+020.0000E+00	10.1224E+020.0000E+00	0.1224E+02	0.217	1	0	1	0.053026	0.946974	1042.28	0.036065	94.5474
A6	11	10.1571E+020.0000E+00	10.1571E+020.0000E+00	0.1571E+02	0.217	1	0	1	0.053014	0.946986	1041.93	0.036156	121.618
A6	12	10.2000E+020.0000E+00	10.2000E+020.0000E+00	0.2000E+02	0.217	1	0	1	0.052999	0.947001	1041.57	0.036246	155.163
A6	13	10.2528E+020.0000E+00	10.2528E+020.0000E+00	0.2528E+02	0.217	1	0	1	0.052983	0.947017	1041.23	0.036334	196.542
A6	14	10.3178E+020.0000E+00	10.3178E+020.0000E+00	0.3178E+02	0.217	1	0	1	0.052965	0.947035	1040.9	0.036419	247.581
A6	15	10.3976E+020.0000E+00	10.3976E+020.0000E+00	0.3976E+02	0.217	1	0	1	0.052946	0.947054	1040.58	0.036501	310.357
A6	16	10.4955E+020.0000E+00	10.4955E+020.0000E+00	0.4955E+02	0.217	1	0	1	0.052925	0.947075	1040.28	0.036578	387.488
A6	17	10.6152E+020.0000E+00	10.6152E+020.0000E+00	0.6152E+02	0.217	1	0	1	0.052904	0.947096	1040.01	0.036647	481.888
A6	18	10.7616E+020.0000E+00	10.7616E+020.0000E+00	0.7616E+02	0.217	1	0	1	0.052882	0.947118	1039.76	0.036712	597.492
A6	19	10.9404E+020.0000E+00	10.9404E+020.0000E+00	0.9404E+02	0.217	1	0	1	0.05286	0.94714	1039.51	0.036776	738.89
A6	20	10.1159E+030.0000E+00	10.1159E+030.0000E+00	0.1159E+03	0.217	1	0	1	0.052839	0.947161	1039.26	0.036842	912.083
A6	21	10.1424E+030.0000E+00	10.1424E+030.0000E+00	0.1424E+03	0.217	1	0	1	0.052819	0.947181	1039	0.036909	1122.41
A6	22	10.1748E+030.0000E+00	10.1748E+030.0000E+00	0.1748E+03	0.217	1	0	1	0.0528	0.9472	1038.76	0.036972	1379.85
A6	23	10.2142E+030.0000E+00	10.2142E+030.0000E+00	0.2142E+03	0.217	1	0	1	0.052781	0.947219	1038.51	0.037038	1693.51
A6	24	10.2622E+030.0000E+00	10.2622E+030.0000E+00	0.2622E+03	0.217	1	0	1	0.052763	0.947237	1038.23	0.037111	2076.57
A6	25	10.3204E+030.0000E+00	10.3204E+030.0000E+00	0.3204E+03	0.217	1	0	1	0.052744	0.947256	1037.93	0.037188	2542.09
A6	26	10.3912E+030.0000E+00	10.3912E+030.0000E+00	0.3912E+03	0.217	1	0	1	0.052726	0.947274	1037.65	0.037264	3109.39
A6	27	10.4772E+030.0000E+00	10.4772E+030.0000E+00	0.4772E+03	0.217	1	0	1	0.052708	0.947292	1037.37	0.037337	3799.42
A6	28	10.5816E+030.0000E+00	10.5816E+030.0000E+00	0.5816E+03	0.217	1	0	1	0.052688	0.947312	1037.1	0.037409	4638.46
A6	29	10.7082E+030.0000E+00	10.7082E+030.0000E+00	0.7082E+03	0.217	1	0	1	0.052668	0.947332	1036.83	0.037479	5657.35
A6	30	10.8619E+030.0000E+00	10.8619E+030.0000E+00	0.8619E+03	0.217	1	0	1	0.052646	0.947354	1036.57	0.037549	6896.46
A6	31	10.1048E+040.0000E+00	10.1048E+040.0000E+00	0.1048E+04	0.217	1	0	1	0.052622	0.947378	1036.32	0.037616	8398.68
A6	32	10.1274E+040.0000E+00	10.1274E+040.0000E+00	0.1274E+04	0.217	1	0	1	0.052595	0.947405	1036.08	0.037681	10225.4
A6	33	10.1548E+040.0000E+00	10.1548E+040.0000E+00	0.1548E+04	0.217	1	0	1	0.052566	0.947434	1035.84	0.037743	12442.5
A6	34	10.1880E+040.0000E+00	10.1880E+040.0000E+00	0.1880E+04	0.217	1	0	1	0.052533	0.947467	1035.61	0.037804	15132.7
A6	35	10.2282E+040.0000E+00	10.2282E+040.0000E+00	0.2282E+04	0.217	1	0	1	0.052498	0.947502	1035.39	0.037865	18394.9
A6	36	10.2768E+040.0000E+00	10.2768E+040.0000E+00	0.2768E+04	0.217	1	0	1	0.052461	0.947539	1035.17	0.037922	22342.2
A6	37	10.3358E+040.0000E+00	10.3358E+040.0000E+00	0.3358E+04	0.217	1	0	1	0.052421	0.947579	1034.99	0.037972	27136.6
A6	38	10.4072E+040.0000E+00	10.4072E+040.0000E+00	0.4072E+04	0.217	1	0	1	0.052387	0.947613	1034.87	0.038006	32933.4
A6	39	10.4937E+040.0000E+00	10.4937E+040.0000E+00	0.4937E+04	0.217	1	0	1	0.052368	0.947632	1034.77	0.03803	39951.5
A6	40	10.5983E+040.0000E+00	10.5983E+040.0000E+00	0.5983E+04	0.217	1	0	1	0.05236	0.94764	1034.61	0.038076	48467.4
A6	41	10.7250E+040.0000E+00	10.7250E+040.0000E+00	0.7250E+04	0.217	1	0	1	0.052348	0.947652	1034.32	0.038154	58835.8
A6	42	10.8784E+040.0000E+00	10.8784E+040.0000E+00	0.8784E+04	0.217	1	0	1	0.052329	0.947671	1033.91	0.038263	71461.4
A6	43	10.1064E+050.0000E+00	10.1064E+050.0000E+00	0.1064E+05	0.217	1	0	1	0.052301	0.947699	1033.42	0.038397	86825.2
A6	44	10.1289E+050.0000E+00	10.1289E+050.0000E+00	0.1289E+05	0.217	1	0	1	0.052279	0.947721	1033.01	0.038511	105459
A6	45	10.1560E+050.0000E+00	10.1560E+050.0000E+00	0.1560E+05	0.217	1	0	1	0.052264	0.947736	1032.84	0.038556	127761
A6	46	10.1889E+050.0000E+00	10.1889E+050.0000E+00	0.1889E+05	0.217	1	0	1	0.052252	0.947748	1032.75	0.03858	154790
A6	47	10.2287E+050.0000E+00	10.2287E+050.0000E+00	0.2287E+05	0.217	1	0	1	0.052242	0.947758	1032.67	0.038603	187502
A6	48	10.2768E+050.0000E+00	10.2768E+050.0000E+00	0.2768E+05	0.217	1	0	1	0.052232	0.947768	1032.61	0.03862	227026
A6	49	10.3350E+050.0000E+00	10.3350E+050.0000E+00	0.3350E+05	0.217	1	0	1	0.052223	0.947777	1032.57	0.038631	274831
A6	50	10.4055E+050.0000E+00	10.4055E+050.0000E+00	0.4055E+05	0.217	1	0	1	0.052213	0.947787	1032.53	0.038641	332746
A6	51	10.4907E+050.0000E+00	10.4907E+050.0000E+00	0.4907E+05	0.217	1	0	1	0.052204	0.947796	1032.51	0.038647	402718
A6	52	10.5937E+050.0000E+00	10.5937E+050.0000E+00	0.5937E+05	0.217	1	0	1	0.052192	0.947808	1032.5	0.038651	487302
A6	53	10.7183E+050.0000E+00	10.7183E+050.0000E+00	0.7183E+05	0.217	1	0	1	0.052179	0.947821	1032.49	0.038653	589605
A6	54	10.8691E+050.0000E+00	10.8691E+050.0000E+00	0.8691E+05	0.217	1	0	1	0.05217	0.94783	1032.48	0.038654	713405
A6	55	10.1051E+060.0000E+00	10.1051E+060.0000E+00	0.1051E+06	0.217	1	0	1	0.052163	0.947837	1032.48	0.038655	862747
A6	56	10.1272E+060.0000E+00	10.1272E+060.0000E+00	0.1272E+06	0.217	1	0	1	0.052157	0.947843	1032.49	0.038654	1.04415e+06
A6	57	10.1539E+060.0000E+00	10.1539E+060.0000E+00	0.1539E+06	0.217	1	0	1	0.052153	0.947847	1032.49	0.038653	1.2633e+06
A6	58	10.1861E+060.0000E+00	10.1861E+060.0000E+00	0.1861E+06	0.217	1	0	1	0.052151	0.947849	1032.49	0.038653	1.52762e+06
A6	59	10.2251E+060.0000E+00	10.2251E+060.0000E+00	0.2251E+06	0.217	1	0	1	0.052151	0.947849	1032.49	0.038652	1.8477e+06
A6	60	10.2723E+060.0000E+00	10.2723E+060.0000E+00	0.2723E+06	0.217	1	0	1	0.052152	0.947848	1032.5	0.038651	2.2351e+06
A6	61	10.3293E+060.0000E+00	10.3293E+060.0000E+00	0.3293E+06	0.217	1	0	1	0.052152	0.947848	1032.5	0.03865	2.7029e+06
A6	62	10.3983E+060.0000E+00	10.3983E+060.0000E+00	0.3983E+06	0.217	1	0	1	0.052152	0.947848	1032.5	0.038649	3.26917e+06
A6	63	10.4817E+060.0000E+00	10.4817E+060.0000E+00	0.4817E+06	0.217	1	0	1	0.052152	0.947848	1032.51	0.038649	3.95374e+06
A6	64	10.5826E+060.0000E+00	10.5826E+060.0000E+00	0.5826E+06	0.217	1	0	1	0.052152	0.947848	1032.51	0.038648	4.78179e+06
A6	65	10.7046E+060.0000E+00	10.7046E+060.0000E+00	0.7046E+06	0.217	1	0	1	0.052148	0.947852	1032.51	0.038648	5.78315e+06
A6	66	10.8521E+060.0000E+00	10.8521E+060.0000E+00	0.8521E+06	0.217	1	0	1	0.051979	0.948021	1032.51	0.038648	6.99503e+06
A6	67	10.1030E+070.0000E+00	10.1030E+070.0000E+00	0.1030E+07	0.217	1	0	1	0.05177	0.94823	1032.51	0.038648	8.4573e+06
A6	68	10.1246E+070.0000E+00	10.1246E+070.0000E+00	0.1246E+07	0.217	1	0	1	0.051746	0.948254	1032.51	0.038648	1.02311e+07
A6	69	10.1507E+070.0000E+00	10.1507E+070.0000E+00	0.1507E+07	0.217	1	0	1	0.051744	0.948256	1032.51	0.038648	1.23743e+07
A6	70	10.1822E+070.0000E+00	10.1822E+070.0000E+00	0.1822E+07	0.217	1	0	1	0.05174	0.94826	1032.51	0.038648	1.49609e+07
A6	71	10.2204E+070.0000E+00	10.2204E+070.0000E+00	0.2204E+07	0.217	1	0	1	0.051417	0.948583	1032.51	0.038647	1.81033e+07
A6	72	10.2665E+070.0000E+00	10.2665E+070.0000E+00	0.2665E+07	0.217	1	0	1	0.051344	0.948656	1032.51	0.038647	2.18915e+07
A6	73	10.3222E+070.0000E+00	10.3222E+070.0000E+00	0.3222E+07	0.217	1	0	1	0.029711	0.970289	1032.51	0.038646	2.70698e+07
A6	74	10.3896E+070.0000E+00	10.3896E+070.0000E+00	0.3896E+07	0.217	1	0	1	0.050924	0.949076	1032.51	0.038647	3.20177e+07
A6	75	10.4711E+070.0000E+00	10.4711E+070.0000E+00	0.4711E+07	0.217	1	0	1	0	1	1031.92	0.035562	3.7515e+07
A6	76	10.5697E+070.0000E+00	10.5697E+070.0000E+00	0.5697E+07	0.217	1	0	1	0	1	1030.42	0.027741	3.5338e+07
A6	77	10.6889E+070.0000E+00	10.6889E+070.0000E+00	0.6889E+07	0.217	1	0	1	0	1	1026.49	0.0071995	1.10477e+07
A6	78	10.8330E+070.0000E+00	10.8330E+070.0000E+00	0.8330E+07	0.217	1	0	1	0	1	1025.69	0.0029747	5.51524e+06
A6	79	10.1007E+080.0000E+00	10.1007E+080.0000E+00	0.1007E+08	0.217	1	0	1	0	1	1025.64	0.0026898	6.02843e+06
A6	80	10.1218E+080.0000E+00	10.1218E+080.0000E+00	0.1218E+08	0.217	1	0	1	0	1	1025.32	0.0010032	2.71865e+06
A6	81	10.1473E+080.0000E+00	10.1473E+080.0000E+00	0.1473E+08	0.217	1	0	1	0	1	1025.15	0.00011294	370082
A6	82	10.1781E+080.0000E+00	10.1781E+080.0000E+00	0.1781E+08	0.217	1	0	1	0	1	1025.13	4.7857e-05	189604
A6	83	10.2153E+080.0000E+00	10.2153E+080.0000E+00	0.2153E+08	0.217	1	0	1	0	1	1025.13	3.7608e-06	18012
A6	84	10.2603E+080.0000E+00	10.2603E+080.0000E+00	0.2603E+08	0.217	1	0	1	0	1	1025.13	1.1385e-06	6592.44
A6	85	10.3148E+080.0000E+00	10.3148E+080.0000E+00	0.3148E+08	0.217	1	0	1	0	1	1025.13	9.2275e-07	6461.86
A6	86	10.3806E+080.0000E+00	10.3806E+080.0000E+00	0.3806E+08	0.217	1	0	1	0	1	1025.13	5.5225e-07	4675.66
A6	87	10.4602E+080.0000E+00	10.4602E+080.0000E+00	0.4602E+08	0.217	1	0	1	0	1	1025.13	2.8867e-07	2955.2
A6	88	10.5565E+080.0000E+00	10.5565E+080.0000E+00	0.5565E+08	0.217	1	0	1	0	1	1025.13	1.1816e-07	1462.76
A6	89	10.6728E+080.0000E+00	10.6728E+080.0000E+00	0.6728E+08	0.217	1	0	1	0	1	1025.13	1.1825e-09	17.6981
A6	90	10.8136E+080.0000E+00	10.8136E+080.0000E+00	0.8136E+08	0.217	1	0	1	0	1	1025.13	3.038e-13	0.00549841
A6	91	10.9837E+080.0000E+00	10.9837E+080.0000E+00	0.9837E+08	0.217	1	0	1	0	1	1025.13	4.6397e-21	1.01529e-10
A6	92	10.1189E+090.0000E+00	10.1189E+090.0000E+00	0.1189E+09	0.217	1	0	1	0	1	1025.13	3.2976e-23	8.72205e-13
A6	93	10.1438E+090.0000E+00	10.1438E+090.0000E+00	0.1438E+09	0.217	1	0	1	0	1	1025.13	1.8951e-25	6.06219e-15
A6	94	10.1739E+090.0000E+00	10.1739E+090.0000E+00	0.1739E+09	0.217	1	0	1	0	1	1025.13	8.8238e-28	3.41345e-17
A6	95	10.2103E+090.0000E+00	10.2103E+090.0000E+00	0.2103E+09	0.217	1	0	1	0	1	1025.13	3.3326e-30	1.55905e-19
A6	96	10.2542E+090.0000E+00	10.2542E+090.0000E+00	0.2542E+09	0.217	1	0	1	0	1	1025.13	1.0217e-32	5.77747e-22
A6	97	10.3074E+090.0000E+00	10.3074E+090.0000E+00	0.3074E+09	0.217	1	0	1	0	1	1025.13	2.5393e-35	1.73643e-24
A6	98	10.3717E+090.0000E+00	10.3717E+090.0000E+00	0.3717E+09	0.217	1	0	1	0	1	1025.13	5.1031e-38	4.21954e-27
A6	99	10.4494E+090.0000E+00	10.4494E+090.0000E+00	0.4494E+09	0.217	1	0	1	0	1	1025.13	8.2528e-41	8.25036e-30
A61	0	10.5434E+090.0000E+00	10.5434E+090.0000E+00	0.5434E+09	0.217	1	0	1	0	1	1025.13	1.069e-73	1.29222e-62
A7	1	10.1767E+000.0000E+00	10.1767E+000.0000E+00	0.1767E+00	0.217	1	0	1	0.052806	0.947194	1047.32	0.034737	1.32132
A7	2	10.6023E+000.0000E+00	10.6023E+000.0000E+00	0.6023E+00	0.217	1	0	1	0.052805	0.947195	1046.34	0.034974	4.53033
A7	3	10.1156E+010.0000E+00	10.1156E+010.0000E+00	0.1156E+01	0.217	1	0	1	0.052804	0.947196	1045.58	0.035161	8.73526
A7	4	10.1867E+010.0000E+00	10.1867E+010.0000E+00	0.1867E+01	0.217	1	0	1	0.052801	0.947199	1044.97	0.035311	14.1599
A7	5	10.2774E+010.0000E+00	10.2774E+010.0000E+00	0.2774E+01	0.217	1	0	1	0.052797	0.947203	1044.46	0.035438	21.1043
A7	6	10.3922E+010.0000E+00	10.3922E+010.0000E+00	0.3922E+01	0.217	1	0	1	0.052792	0.947208	1044.01	0.03555	29.9197
A7	7	10.5367E+010.0000E+00	10.5367E+010.0000E+00	0.5367E+01	0.217	1	0	1	0.052786	0.947214	1043.6	0.035652	41.0447
A7	8	10.7177E+010.0000E+00	10.7177E+010.0000E+00	0.7177E+01	0.217	1	0	1	0.052778	0.947222	1043.22	0.035746	55.012
A7	9	10.9433E+010.0000E+00	10.9433E+010.0000E+00	0.9433E+01	0.217	1	0	1	0.052768	0.947232	1042.87	0.035835	72.4609
A7	10	10.1224E+020.0000E+00	10.1224E+020.0000E+00	0.1224E+02	0.217	1	0	1	0.052757	0.947243	1042.53	0.03592	94.2166
A7	11	10.1571E+020.0000E+00	10.1571E+020.0000E+00	0.1571E+02	0.217	1	0	1	0.052744	0.947256	1042.21	0.036002	121.167
A7	12	10.2000E+020.0000E+00	10.2000E+020.0000E+00	0.2000E+02	0.217	1	0	1	0.052729	0.947271	1041.89	0.036082	154.553
A7	13	10.2528E+020.0000E+00	10.2528E+020.0000E+00	0.2528E+02	0.217	1	0	1	0.052712	0.947288	1041.59	0.036159	195.719
A7	14	10.3178E+020.0000E+00	10.3178E+020.0000E+00	0.3178E+02	0.217	1	0	1	0.052693	0.947307	1041.29	0.036234	246.486
A7	15	10.3976E+020.0000E+00	10.3976E+020.0000E+00	0.3976E+02	0.217	1	0	1	0.052673	0.947327	1041.01	0.036306	308.915
A7	16	10.4955E+020.0000E+00	10.4955E+020.0000E+00	0.4955E+02	0.217	1	0	1	0.052651	0.947349	1040.75	0.036374	385.612
A7	17	10.6152E+020.0000E+00	10.6152E+020.0000E+00	0.6152E+02	0.217	1	0	1	0.052628	0.947372	1040.5	0.036437	479.492
A7	18	10.7616E+020.0000E+00	10.7616E+020.0000E+00	0.7616E+02	0.217	1	0	1	0.052606	0.947394	1040.27	0.036497	594.457
A7	19	10.9404E+020.0000E+00	10.9404E+020.0000E+00	0.9404E+02	0.217	1	0	1	0.052584	0.947416	1040.04	0.036555	735.038
A7	20	10.1159E+030.0000E+00	10.1159E+030.0000E+00	0.1159E+03	0.217	1	0	1	0.052563	0.947437	1039.81	0.036614	907.183
A7	21	10.1424E+030.0000E+00	10.1424E+030.0000E+00	0.1424E+03	0.217	1	0	1	0.052543	0.947457	1039.58	0.036673	1116.18
A7	22	10.1748E+030.0000E+00	10.1748E+030.0000E+00	0.1748E+03	0.217	1	0	1	0.052524	0.947476	1039.36	0.036731	1372.04
A7	23	10.2142E+030.0000E+00	10.2142E+030.0000E+00	0.2142E+03	0.217	1	0	1	0.052506	0.947494	1039.13	0.036791	1683.71
A7	24	10.2622E+030.0000E+00	10.2622E+030.0000E+00	0.2622E+03	0.217	1	0	1	0.05249	0.94751	1038.89	0.036853	2064.04
A7	25	10.3204E+030.0000E+00	10.3204E+030.0000E+00	0.3204E+03	0.217	1	0	1	0.052473	0.947527	1038.64	0.036918	2526.08
A7	26	10.3912E+030.0000E+00	10.3912E+030.0000E+00	0.3912E+03	0.217	1	0	1	0.052457	0.947543	1038.39	0.036983	3089.02
A7	27	10.4772E+030.0000E+00	10.4772E+030.0000E+00	0.4772E+03	0.217	1	0	1	0.052441	0.947559	1038.15	0.037047	3773.81
A7	28	10.5816E+030.0000E+00	10.5816E+030.0000E+00	0.5816E+03	0.217	1	0	1	0.052425	0.947575	1037.9	0.03711	4606.21
A7	29	10.7082E+030.0000E+00	10.7082E+030.0000E+00	0.7082E+03	0.217	1	0	1	0.052407	0.947593	1037.66	0.037173	5617.2
A7	30	10.8619E+030.0000E+00	10.8619E+030.0000E+00	0.8619E+03	0.217	1	0	1	0.052388	0.947612	1037.42	0.037236	6846.44
A7	31	10.1048E+040.0000E+00	10.1048E+040.0000E+00	0.1048E+04	0.217	1	0	1	0.052368	0.947632	1037.19	0.037298	8336.9
A7	32	10.1274E+040.0000E+00	10.1274E+040.0000E+00	0.1274E+04	0.217	1	0	1	0.052345	0.947655	1036.96	0.037359	10149.3
A7	33	10.1548E+040.0000E+00	10.1548E+040.0000E+00	0.1548E+04	0.217	1	0	1	0.05232	0.94768	1036.73	0.037419	12349.5
A7	34	10.1880E+040.0000E+00	10.1880E+040.0000E+00	0.1880E+04	0.217	1	0	1	0.052293	0.947707	1036.5	0.037481	15020.1
A7	35	10.2282E+040.0000E+00	10.2282E+040.0000E+00	0.2282E+04	0.217	1	0	1	0.052264	0.947736	1036.25	0.037546	18259.6
A7	36	10.2768E+040.0000E+00	10.2768E+040.0000E+00	0.2768E+04	0.217	1	0	1	0.052233	0.947767	1035.99	0.037615	22184.2
A7	37	10.3358E+040.0000E+00	10.3358E+040.0000E+00	0.3358E+04	0.217	1	0	1	0.0522	0.9478	1035.72	0.037688	26958.9
A7	38	10.4072E+040.0000E+00	10.4072E+040.0000E+00	0.4072E+04	0.217	1	0	1	0.05217	0.94783	1035.46	0.037756	32742.9
A7	39	10.4937E+040.0000E+00	10.4937E+040.0000E+00	0.4937E+04	0.217	1	0	1	0.052149	0.947851	1035.26	0.037812	39750.4
A7	40	10.5983E+040.0000E+00	10.5983E+040.0000E+00	0.5983E+04	0.217	1	0	1	0.052138	0.947862	1035.16	0.037838	48201.4
A7	41	10.7250E+040.0000E+00	10.7250E+040.0000E+00	0.7250E+04	0.217	1	0	1	0.052129	0.947871	1035.03	0.037874	58457.6
A7	42	10.8784E+040.0000E+00	10.8784E+040.0000E+00	0.8784E+04	0.217	1	0	1	0.052116	0.947884	1034.81	0.037933	70922.7
A7	43	10.1064E+050.0000E+00	10.1064E+050.0000E+00	0.1064E+05	0.217	1	0	1	0.052098	0.947902	1034.5	0.038016	86072
A7	44	10.1289E+050.0000E+00	10.1289E+050.0000E+00	0.1289E+05	0.217	1	0	1	0.05208	0.94792	1034.15	0.038111	104500
A7	45	10.1560E+050.0000E+00	10.1560E+050.0000E+00	0.1560E+05	0.217	1	0	1	0.052067	0.947933	1033.5	0.038285	126970
A7	46	10.1889E+050.0000E+00	10.1889E+050.0000E+00	0.1889E+05	0.217	1	0	1	0.052056	0.947944	1032.9	0.038449	154318
A7	47	10.2287E+050.0000E+00	10.2287E+050.0000E+00	0.2287E+05	0.217	1	0	1	0.052046	0.947954	1032.74	0.038493	187019
A7	48	10.2768E+050.0000E+00	10.2768E+050.0000E+00	0.2768E+05	0.217	1	0	1	0.052035	0.947965	1032.63	0.038523	226508
A7	49	10.3350E+050.0000E+00	10.3350E+050.0000E+00	0.3350E+05	0.217	1	0	1	0.052026	0.947974	1032.54	0.038548	274290
A7	50	10.4055E+050.0000E+00	10.4055E+050.0000E+00	0.4055E+05	0.217	1	0	1	0.052016	0.947984	1032.44	0.038574	332209
A7	51	10.4907E+050.0000E+00	10.4907E+050.0000E+00	0.4907E+05	0.217	1	0	1	0.052006	0.947994	1032.37	0.038596	402216
A7	52	10.5937E+050.0000E+00	10.5937E+050.0000E+00	0.5937E+05	0.217	1	0	1	0.051993	0.948007	1032.32	0.038608	486777
A7	53	10.7183E+050.0000E+00	10.7183E+050.0000E+00	0.7183E+05	0.217	1	0	1	0.051978	0.948022	1032.29	0.038616	589051
A7	54	10.8691E+050.0000E+00	10.8691E+050.0000E+00	0.8691E+05	0.217	1	0	1	0.051967	0.948033	1032.26	0.038625	712870
A7	55	10.1051E+060.0000E+00	10.1051E+060.0000E+00	0.1051E+06	0.217	1	0	1	0.051957	0.948043	1032.24	0.03863	862176
A7	56	10.1272E+060.0000E+00	10.1272E+060.0000E+00	0.1272E+06	0.217	1	0	1	0.05195	0.94805	1032.23	0.038632	1.04352e+06
A7	57	10.1539E+060.0000E+00	10.1539E+060.0000E+00	0.1539E+06	0.217	1	0	1	0.051944	0.948056	1032.23	0.038633	1.2626e+06
A7	58	10.1861E+060.0000E+00	10.1861E+060.0000E+00	0.1861E+06	0.217	1	0	1	0.051941	0.948059	1032.23	0.038633	1.52678e+06
A7	59	10.2251E+060.0000E+00	10.2251E+060.0000E+00	0.2251E+06	0.217	1	0	1	0.051941	0.948059	1032.23	0.038634	1.84679e+06
A7	60	10.2723E+060.0000E+00	10.2723E+060.0000E+00	0.2723E+06	0.217	1	0	1	0.051943	0.948057	1032.23	0.038633	2.23397e+06
A7	61	10.3293E+060.0000E+00	10.3293E+060.0000E+00	0.3293E+06	0.217	1	0	1	0.051943	0.948057	1032.23	0.038632	2.70153e+06
A7	62	10.3983E+060.0000E+00	10.3983E+060.0000E+00	0.3983E+06	0.217	1	0	1	0.051943	0.948057	1032.24	0.038632	3.26763e+06
A7	63	10.4817E+060.0000E+00	10.4817E+060.0000E+00	0.4817E+06	0.217	1	0	1	0.051943	0.948057	1032.24	0.038631	3.95173e+06
A7	64	10.5826E+060.0000E+00	10.5826E+060.0000E+00	0.5826E+06	0.217	1	0	1	0.051942	0.948058	1032.24	0.038631	4.77949e+06
A7	65	10.7046E+060.0000E+00	10.7046E+060.0000E+00	0.7046E+06	0.217	1	0	1	0.051939	0.948061	1032.24	0.038631	5.78037e+06
A7	66	10.8521E+060.0000E+00	10.8521E+060.0000E+00	0.8521E+06	0.217	1	0	1	0.051741	0.948259	1032.24	0.038631	6.99188e+06
A7	67	10.1030E+070.0000E+00	10.1030E+070.0000E+00	0.1030E+07	0.217	1	0	1	0.051485	0.948515	1032.24	0.038631	8.45391e+06
A7	68	10.1246E+070.0000E+00	10.1246E+070.0000E+00	0.1246E+07	0.217	1	0	1	0.051465	0.948535	1032.24	0.038631	1.0227e+07
A7	69	10.1507E+070.0000E+00	10.1507E+070.0000E+00	0.1507E+07	0.217	1	0	1	0.051463	0.948537	1032.24	0.038631	1.23693e+07
A7	70	10.1822E+070.0000E+00	10.1822E+070.0000E+00	0.1822E+07	0.217	1	0	1	0.05141	0.94859	1032.24	0.03863	1.49552e+07
A7	71	10.2204E+070.0000E+00	10.2204E+070.0000E+00	0.2204E+07	0.217	1	0	1	0.049276	0.950724	1032.24	0.03863	1.81314e+07
A7	72	10.2665E+070.0000E+00	10.2665E+070.0000E+00	0.2665E+07	0.217	1	0	1	0.039559	0.960441	1032.24	0.03863	2.21479e+07
A7	73	10.3222E+070.0000E+00	10.3222E+070.0000E+00	0.3222E+07	0.217	1	0	1	0	1	1027.99	0.016465	1.18341e+07
A7	74	10.3896E+070.0000E+00	10.3896E+070.0000E+00	0.3896E+07	0.217	1	0	1	0	1	1030.77	0.030983	2.7e+07
A7	75	10.4711E+070.0000E+00	10.4711E+070.0000E+00	0.4711E+07	0.217	1	0	1	0	1	1026.05	0.0062294	6.53413e+06
A7	76	10.5697E+070.0000E+00	10.5697E+070.0000E+00	0.5697E+07	0.217	1	0	1	0	1	1028.32	0.01817	2.30988e+07
A7	77	10.6889E+070.0000E+00	10.6889E+070.0000E+00	0.6889E+07	0.217	1	0	1	0	1	1025.28	0.0021977	3.36842e+06
A7	78	10.8330E+070.0000E+00	10.8330E+070.0000E+00	0.8330E+07	0.217	1	0	1	0	1	1025	0.00072361	1.3407e+06
A7	79	10.1007E+080.0000E+00	10.1007E+080.0000E+00	0.1007E+08	0.217	1	0	1	0	1	1024.97	0.00056573	1.2671e+06
A7	80	10.1218E+080.0000E+00	10.1218E+080.0000E+00	0.1218E+08	0.217	1	0	1	0	1	1024.9	0.00017585	476355
A7	81	10.1473E+080.0000E+00	10.1473E+080.0000E+00	0.1473E+08	0.217	1	0	1	0	1	1024.87	1.8193e-05	59598.5
A7	82	10.1781E+080.0000E+00	10.1781E+080.0000E+00	0.1781E+08	0.217	1	0	1	0	1	1024.86	5.0143e-06	19860.9
A7	83	10.2153E+080.0000E+00	10.2153E+080.0000E+00	0.2153E+08	0.217	1	0	1	0	1	1024.86	2.5579e-07	1224.76
A7	84	10.2603E+080.0000E+00	10.2603E+080.0000E+00	0.2603E+08	0.217	1	0	1	0	1	1024.86	4.6125e-08	267.014
A7	85	10.3148E+080.0000E+00	10.3148E+080.0000E+00	0.3148E+08	0.217	1	0	1	0	1	1024.86	3.2868e-08	230.108
A7	86	10.3806E+080.0000E+00	10.3806E+080.0000E+00	0.3806E+08	0.217	1	0	1	0	1	1024.86	1.7811e-08	150.758
A7	87	10.4602E+080.0000E+00	10.4602E+080.0000E+00	0.4602E+08	0.217	1	0	1	0	1	1024.86	7.9306e-09	81.1665
A7	88	10.5565E+080.0000E+00	10.5565E+080.0000E+00	0.5565E+08	0.217	1	0	1	0	1	1024.86	2.6781e-09	33.1449
A7	89	10.6728E+080.0000E+00	10.6728E+080.0000E+00	0.6728E+08	0.217	1	0	1	0	1	1024.86	1.0472e-11	0.156689
A7	90	10.8136E+080.0000E+00	10.8136E+080.0000E+00	0.8136E+08	0.217	1	0	1	0	1	1024.86	2.3646e-15	4.27851e-05
A7	91	10.9837E+080.0000E+00	10.9837E+080.0000E+00	0.9837E+08	0.217	1	0	1	0	1	1024.86	1.5407e-21	3.37058e-11
A7	92	10.1189E+090.0000E+00	10.1189E+090.0000E+00	0.1189E+09	0.217	1	0	1	0	1	1024.86	1.1245e-23	2.97348e-13
A7	93	10.1438E+090.0000E+00	10.1438E+090.0000E+00	0.1438E+09	0.217	1	0	1	0	1	1024.86	6.6239e-26	2.11835e-15
A7	94	10.1739E+090.0000E+00	10.1739E+090.0000E+00	0.1739E+09	0.217	1	0	1	0	1	1024.86	3.1564e-28	1.22072e-17
A7	95	10.2103E+090.0000E+00	10.2103E+090.0000E+00	0.2103E+09	0.217	1	0	1	0	1	1024.86	1.2184e-30	5.69841e-20
A7	96	10.2542E+090.0000E+00	10.2542E+090.0000E+00	0.2542E+09	0.217	1	0	1	0	1	1024.86	3.8132e-33	2.15571e-22
A7	97	10.3074E+090.0000E+00	10.3074E+090.0000E+00	0.3074E+09	0.217	1	0	1	0	1	1024.86	9.6641e-36	6.60678e-25
A7	98	10.3717E+090.0000E+00	10.3717E+090.0000E+00	0.3717E+09	0.217	1	0	1	0	1	1024.86	1.9787e-38	1.63567e-27
A7	99	10.4494E+090.0000E+00	10.4494E+090.0000E+00	0.4494E+09	0.217	1	0	1	0	1	1024.86	3.2579e-41	3.25608e-30
A71	0	10.5434E+090.0000E+00	10.5434E+090.0000E+00	0.5434E+09	0.217	1	0	1	0	1	1024.86	4.2937e-74	5.1889e-63
A8	1	10.1767E+000.0000E+00	10.1767E+000.0000E+00	0.1767E+00	0.217	1	0	1	0.052508	0.947492	1047.43	0.034634	1.31795
A8	2	10.6023E+000.0000E+00	10.6023E+000.0000E+00	0.6023E+00	0.217	1	0	1	0.052507	0.947493	1046.53	0.034853	4.5169
A8	3	10.1156E+010.0000E+00	10.1156E+010.0000E+00	0.1156E+01	0.217	1	0	1	0.052505	0.947495	1045.83	0.035023	8.7058
A8	4	10.1867E+010.0000E+00	10.1867E+010.0000E+00	0.1867E+01	0.217	1	0	1	0.052503	0.947497	1045.27	0.035161	14.1082
A8	5	10.2774E+010.0000E+00	10.2774E+010.0000E+00	0.2774E+01	0.217	1	0	1	0.052499	0.947501	1044.79	0.035277	21.0216
A8	6	10.3922E+010.0000E+00	10.3922E+010.0000E+00	0.3922E+01	0.217	1	0	1	0.052494	0.947506	1044.38	0.035379	29.7957
A8	7	10.5367E+010.0000E+00	10.5367E+010.0000E+00	0.5367E+01	0.217	1	0	1	0.052488	0.947512	1044.01	0.035471	40.8652
A8	8	10.7177E+010.0000E+00	10.7177E+010.0000E+00	0.7177E+01	0.217	1	0	1	0.05248	0.94752	1043.67	0.035555	54.7589
A8	9	10.9433E+010.0000E+00	10.9433E+010.0000E+00	0.9433E+01	0.217	1	0	1	0.052471	0.947529	1043.36	0.035634	72.1109
A8	10	10.1224E+020.0000E+00	10.1224E+020.0000E+00	0.1224E+02	0.217	1	0	1	0.05246	0.94754	1043.06	0.035708	93.7375
A8	11	10.1571E+020.0000E+00	10.1571E+020.0000E+00	0.1571E+02	0.217	1	0	1	0.052446	0.947554	1042.78	0.035779	120.52
A8	12	10.2000E+020.0000E+00	10.2000E+020.0000E+00	0.2000E+02	0.217	1	0	1	0.052431	0.947569	1042.51	0.035847	153.686
A8	13	10.2528E+020.0000E+00	10.2528E+020.0000E+00	0.2528E+02	0.217	1	0	1	0.052414	0.947586	1042.25	0.035913	194.571
A8	14	10.3178E+020.0000E+00	10.3178E+020.0000E+00	0.3178E+02	0.217	1	0	1	0.052394	0.947606	1041.99	0.035976	244.973
A8	15	10.3976E+020.0000E+00	10.3976E+020.0000E+00	0.3976E+02	0.217	1	0	1	0.052373	0.947627	1041.75	0.036037	306.942
A8	16	10.4955E+020.0000E+00	10.4955E+020.0000E+00	0.4955E+02	0.217	1	0	1	0.05235	0.94765	1041.52	0.036095	383.059
A8	17	10.6152E+020.0000E+00	10.6152E+020.0000E+00	0.6152E+02	0.217	1	0	1	0.052327	0.947673	1041.31	0.03615	476.237
A8	18	10.7616E+020.0000E+00	10.7616E+020.0000E+00	0.7616E+02	0.217	1	0	1	0.052303	0.947697	1041.1	0.036202	590.311
A8	19	10.9404E+020.0000E+00	10.9404E+020.0000E+00	0.9404E+02	0.217	1	0	1	0.052281	0.947719	1040.9	0.036253	729.802
A8	20	10.1159E+030.0000E+00	10.1159E+030.0000E+00	0.1159E+03	0.217	1	0	1	0.052259	0.947741	1040.71	0.036303	900.544
A8	21	10.1424E+030.0000E+00	10.1424E+030.0000E+00	0.1424E+03	0.217	1	0	1	0.05224	0.94776	1040.51	0.036353	1107.78
A8	22	10.1748E+030.0000E+00	10.1748E+030.0000E+00	0.1748E+03	0.217	1	0	1	0.052221	0.947779	1040.32	0.036403	1361.48
A8	23	10.2142E+030.0000E+00	10.2142E+030.0000E+00	0.2142E+03	0.217	1	0	1	0.052204	0.947796	1040.12	0.036453	1670.36
A8	24	10.2622E+030.0000E+00	10.2622E+030.0000E+00	0.2622E+03	0.217	1	0	1	0.052189	0.947811	1039.92	0.036503	2047.12
A8	25	10.3204E+030.0000E+00	10.3204E+030.0000E+00	0.3204E+03	0.217	1	0	1	0.052174	0.947826	1039.72	0.036555	2504.63
A8	26	10.3912E+030.0000E+00	10.3912E+030.0000E+00	0.3912E+03	0.217	1	0	1	0.052159	0.947841	1039.52	0.036607	3061.9
A8	27	10.4772E+030.0000E+00	10.4772E+030.0000E+00	0.4772E+03	0.217	1	0	1	0.052145	0.947855	1039.32	0.036659	3739.66
A8	28	10.5816E+030.0000E+00	10.5816E+030.0000E+00	0.5816E+03	0.217	1	0	1	0.052131	0.947869	1039.12	0.03671	4563.34
A8	29	10.7082E+030.0000E+00	10.7082E+030.0000E+00	0.7082E+03	0.217	1	0	1	0.052115	0.947885	1038.92	0.036762	5563.56
A8	30	10.8619E+030.0000E+00	10.8619E+030.0000E+00	0.8619E+03	0.217	1	0	1	0.052099	0.947901	1038.73	0.036813	6779.28
A8	31	10.1048E+040.0000E+00	10.1048E+040.0000E+00	0.1048E+04	0.217	1	0	1	0.052081	0.947919	1038.53	0.036864	8253.04
A8	32	10.1274E+040.0000E+00	10.1274E+040.0000E+00	0.1274E+04	0.217	1	0	1	0.052062	0.947938	1038.34	0.036914	10044.8
A8	33	10.1548E+040.0000E+00	10.1548E+040.0000E+00	0.1548E+04	0.217	1	0	1	0.052041	0.947959	1038.14	0.036965	12219.9
A8	34	10.1880E+040.0000E+00	10.1880E+040.0000E+00	0.1880E+04	0.217	1	0	1	0.052018	0.947982	1037.94	0.037017	14859.1
A8	35	10.2282E+040.0000E+00	10.2282E+040.0000E+00	0.2282E+04	0.217	1	0	1	0.051995	0.948005	1037.74	0.03707	18059.1
A8	36	10.2768E+040.0000E+00	10.2768E+040.0000E+00	0.2768E+04	0.217	1	0	1	0.051971	0.948029	1037.52	0.037127	21934.8
A8	37	10.3358E+040.0000E+00	10.3358E+040.0000E+00	0.3358E+04	0.217	1	0	1	0.051946	0.948054	1037.3	0.037185	26646.8
A8	38	10.4072E+040.0000E+00	10.4072E+040.0000E+00	0.4072E+04	0.217	1	0	1	0.051924	0.948076	1037.07	0.037245	32358.4
A8	39	10.4937E+040.0000E+00	10.4937E+040.0000E+00	0.4937E+04	0.217	1	0	1	0.051904	0.948096	1036.84	0.037306	39288.5
A8	40	10.5983E+040.0000E+00	10.5983E+040.0000E+00	0.5983E+04	0.217	1	0	1	0.05189	0.94811	1036.6	0.03737	47683.9
A8	41	10.7250E+040.0000E+00	10.7250E+040.0000E+00	0.7250E+04	0.217	1	0	1	0.051879	0.948121	1036.35	0.037435	57869
A8	42	10.8784E+040.0000E+00	10.8784E+040.0000E+00	0.8784E+04	0.217	1	0	1	0.051869	0.948131	1036.09	0.037503	70223.7
A8	43	10.1064E+050.0000E+00	10.1064E+050.0000E+00	0.1064E+05	0.217	1	0	1	0.05186	0.94814	1035.83	0.037574	85202
A8	44	10.1289E+050.0000E+00	10.1289E+050.0000E+00	0.1289E+05	0.217	1	0	1	0.051851	0.948149	1035.55	0.037648	103396
A8	45	10.1560E+050.0000E+00	10.1560E+050.0000E+00	0.1560E+05	0.217	1	0	1	0.051842	0.948158	1035.33	0.037705	125298
A8	46	10.1889E+050.0000E+00	10.1889E+050.0000E+00	0.1889E+05	0.217	1	0	1	0.051832	0.948168	1035.12	0.037762	151923
A8	47	10.2287E+050.0000E+00	10.2287E+050.0000E+00	0.2287E+05	0.217	1	0	1	0.051823	0.948177	1034.64	0.037891	184476
A8	48	10.2768E+050.0000E+00	10.2768E+050.0000E+00	0.2768E+05	0.217	1	0	1	0.051814	0.948186	1033.92	0.038085	224264
A8	49	10.3350E+050.0000E+00	10.3350E+050.0000E+00	0.3350E+05	0.217	1	0	1	0.051806	0.948194	1033.13	0.038298	272730
A8	50	10.4055E+050.0000E+00	10.4055E+050.0000E+00	0.4055E+05	0.217	1	0	1	0.051797	0.948203	1032.65	0.038429	331104
A8	51	10.4907E+050.0000E+00	10.4907E+050.0000E+00	0.4907E+05	0.217	1	0	1	0.051787	0.948213	1032.56	0.038454	400902
A8	52	10.5937E+050.0000E+00	10.5937E+050.0000E+00	0.5937E+05	0.217	1	0	1	0.051773	0.948227	1032.5	0.038471	485247
A8	53	10.7183E+050.0000E+00	10.7183E+050.0000E+00	0.7183E+05	0.217	1	0	1	0.051756	0.948244	1032.4	0.038498	587451
A8	54	10.8691E+050.0000E+00	10.8691E+050.0000E+00	0.8691E+05	0.217	1	0	1	0.051742	0.948258	1032.21	0.038552	711657
A8	55	10.1051E+060.0000E+00	10.1051E+060.0000E+00	0.1051E+06	0.217	1	0	1	0.05173	0.94827	1032.09	0.038584	861230
A8	56	10.1272E+060.0000E+00	10.1272E+060.0000E+00	0.1272E+06	0.217	1	0	1	0.05172	0.94828	1032.04	0.038596	1.04261e+06
A8	57	10.1539E+060.0000E+00	10.1539E+060.0000E+00	0.1539E+06	0.217	1	0	1	0.051711	0.948289	1032.03	0.0386	1.26159e+06
A8	58	10.1861E+060.0000E+00	10.1861E+060.0000E+00	0.1861E+06	0.217	1	0	1	0.051705	0.948295	1032.01	0.038605	1.52573e+06
A8	59	10.2251E+060.0000E+00	10.2251E+060.0000E+00	0.2251E+06	0.217	1	0	1	0.051705	0.948295	1031.97	0.038617	1.84597e+06
A8	60	10.2723E+060.0000E+00	10.2723E+060.0000E+00	0.2723E+06	0.217	1	0	1	0.051707	0.948293	1031.96	0.038618	2.23307e+06
A8	61	10.3293E+060.0000E+00	10.3293E+060.0000E+00	0.3293E+06	0.217	1	0	1	0.051708	0.948292	1031.96	0.038618	2.70051e+06
A8	62	10.3983E+060.0000E+00	10.3983E+060.0000E+00	0.3983E+06	0.217	1	0	1	0.051708	0.948292	1031.97	0.038617	3.26631e+06
A8	63	10.4817E+060.0000E+00	10.4817E+060.0000E+00	0.4817E+06	0.217	1	0	1	0.051708	0.948292	1031.97	0.038617	3.95025e+06
A8	64	10.5826E+060.0000E+00	10.5826E+060.0000E+00	0.5826E+06	0.217	1	0	1	0.051707	0.948293	1031.97	0.038617	4.77769e+06
A8	65	10.7046E+060.0000E+00	10.7046E+060.0000E+00	0.7046E+06	0.217	1	0	1	0.051704	0.948296	1031.97	0.038616	5.77804e+06
A8	66	10.8521E+060.0000E+00	10.8521E+060.0000E+00	0.8521E+06	0.217	1	0	1	0.051461	0.948539	1031.97	0.038616	6.9894e+06
A8	67	10.1030E+070.0000E+00	10.1030E+070.0000E+00	0.1030E+07	0.217	1	0	1	0.051116	0.948884	1031.97	0.038616	8.45171e+06
A8	68	10.1246E+070.0000E+00	10.1246E+070.0000E+00	0.1246E+07	0.217	1	0	1	0.051101	0.948899	1031.97	0.038616	1.02243e+07
A8	69	10.1507E+070.0000E+00	10.1507E+070.0000E+00	0.1507E+07	0.217	1	0	1	0.051101	0.948899	1031.97	0.038616	1.23659e+07
A8	70	10.1822E+070.0000E+00	10.1822E+070.0000E+00	0.1822E+07	0.217	1	0	1	0.049738	0.950262	1031.97	0.038616	1.49722e+07
A8	71	10.2204E+070.0000E+00	10.2204E+070.0000E+00	0.2204E+07	0.217	1	0	1	0	1	1030.28	0.029817	1.46923e+07
A8	72	10.2665E+070.0000E+00	10.2665E+070.0000E+00	0.2665E+07	0.217	1	0	1	0	1	1031.27	0.034989	2.0867e+07
A8	73	10.3222E+070.0000E+00	10.3222E+070.0000E+00	0.3222E+07	0.217	1	0	1	0	1	1026.74	0.011256	8.08034e+06
A8	74	10.3896E+070.0000E+00	10.3896E+070.0000E+00	0.3896E+07	0.217	1	0	1	0	1	1030.46	0.030748	2.67872e+07
A8	75	10.4711E+070.0000E+00	10.4711E+070.0000E+00	0.4711E+07	0.217	1	0	1	0	1	1025.33	0.0038312	4.01579e+06
A8	76	10.5697E+070.0000E+00	10.5697E+070.0000E+00	0.5697E+07	0.217	1	0	1	0	1	1026.22	0.0085442	1.08397e+07
A8	77	10.6889E+070.0000E+00	10.6889E+070.0000E+00	0.6889E+07	0.217	1	0	1	0	1	1024.79	0.00098263	1.50536e+06
A8	78	10.8330E+070.0000E+00	10.8330E+070.0000E+00	0.8330E+07	0.217	1	0	1	0	1	1024.63	0.0001732	320789
A8	79	10.1007E+080.0000E+00	10.1007E+080.0000E+00	0.1007E+08	0.217	1	0	1	0	1	1024.62	9.8632e-05	220836
A8	80	10.1218E+080.0000E+00	10.1218E+080.0000E+00	0.1218E+08	0.217	1	0	1	0	1	1024.61	2.6802e-05	72582.6
A8	81	10.1473E+080.0000E+00	10.1473E+080.0000E+00	0.1473E+08	0.217	1	0	1	0	1	1024.6	2.8674e-06	9390.85
A8	82	10.1781E+080.0000E+00	10.1781E+080.0000E+00	0.1781E+08	0.217	1	0	1	0	1	1024.6	5.6037e-07	2218.98
A8	83	10.2153E+080.0000E+00	10.2153E+080.0000E+00	0.2153E+08	0.217	1	0	1	0	1	1024.6	2.566e-08	122.833
A8	84	10.2603E+080.0000E+00	10.2603E+080.0000E+00	0.2603E+08	0.217	1	0	1	0	1	1024.6	1.9467e-09	11.2665
A8	85	10.3148E+080.0000E+00	10.3148E+080.0000E+00	0.3148E+08	0.217	1	0	1	0	1	1024.6	8.0482e-10	5.6331
A8	86	10.3806E+080.0000E+00	10.3806E+080.0000E+00	0.3806E+08	0.217	1	0	1	0	1	1024.6	3.8399e-10	3.2494
A8	87	10.4602E+080.0000E+00	10.4602E+080.0000E+00	0.4602E+08	0.217	1	0	1	0	1	1024.6	1.4435e-10	1.47699
A8	88	10.5565E+080.0000E+00	10.5565E+080.0000E+00	0.5565E+08	0.217	1	0	1	0	1	1024.6	4.0231e-11	0.497783
A8	89	10.6728E+080.0000E+00	10.6728E+080.0000E+00	0.6728E+08	0.217	1	0	1	0	1	1024.6	6.2533e-14	0.000935426
A8	90	10.8136E+080.0000E+00	10.8136E+080.0000E+00	0.8136E+08	0.217	1	0	1	0	1	1024.6	1.2988e-17	2.34946e-07
A8	91	10.9837E+080.0000E+00	10.9837E+080.0000E+00	0.9837E+08	0.217	1	0	1	0	1	1024.6	5.6853e-22	1.24346e-11
A8	92	10.1189E+090.0000E+00	10.1189E+090.0000E+00	0.1189E+09	0.217	1	0	1	0	1	1024.6	4.2674e-24	1.12813e-13
A8	93	10.1438E+090.0000E+00	10.1438E+090.0000E+00	0.1438E+09	0.217	1	0	1	0	1	1024.6	2.5803e-26	8.2498e-16
A8	94	10.1739E+090.0000E+00	10.1739E+090.0000E+00	0.1739E+09	0.217	1	0	1	0	1	1024.6	1.2599e-28	4.87135e-18
A8	95	10.2103E+090.0000E+00	10.2103E+090.0000E+00	0.2103E+09	0.217	1	0	1	0	1	1024.6	4.976e-31	2.32666e-20
A8	96	10.2542E+090.0000E+00	10.2542E+090.0000E+00	0.2542E+09	0.217	1	0	1	0	1	1024.6	1.5914e-33	8.99433e-23
A8	97	10.3074E+090.0000E+00	10.3074E+090.0000E+00	0.3074E+09	0.217	1	0	1	0	1	1024.6	4.1167e-36	2.81363e-25
A8	98	10.3717E+090.0000E+00	10.3717E+090.0000E+00	0.3717E+09	0.217	1	0	1	0	1	1024.6	8.5953e-39	7.10342e-28
A8	99	10.4494E+090.0000E+00	10.4494E+090.0000E+00	0.4494E+09	0.217	1	0	1	0	1	1024.6	1.4419e-41	1.44073e-30
A81	0	10.5434E+090.0000E+00	10.5434E+090.0000E+00	0.5434E+09	0.217	1	0	1	0	1	1024.6	1.9351e-74	2.33796e-63
A9	1	10.1767E+000.0000E+00	10.1767E+000.0000E+00	0.1767E+00	0.217	1	0	1	0.052157	0.947843	1047.77	0.034479	1.31297
A9	2	10.6023E+000.0000E+00	10.6023E+000.0000E+00	0.6023E+00	0.217	1	0	1	0.052157	0.947843	1047	0.034665	4.49621
A9	3	10.1156E+010.0000E+00	10.1156E+010.0000E+00	0.1156E+01	0.217	1	0	1	0.052155	0.947845	1046.41	0.034807	8.66011
A9	4	10.1867E+010.0000E+00	10.1867E+010.0000E+00	0.1867E+01	0.217	1	0	1	0.052153	0.947847	1045.93	0.034923	14.0267
A9	5	10.2774E+010.0000E+00	10.2774E+010.0000E+00	0.2774E+01	0.217	1	0	1	0.05215	0.94785	1045.53	0.035022	20.8922
A9	6	10.3922E+010.0000E+00	10.3922E+010.0000E+00	0.3922E+01	0.217	1	0	1	0.052145	0.947855	1045.18	0.035107	29.6002
A9	7	10.5367E+010.0000E+00	10.5367E+010.0000E+00	0.5367E+01	0.217	1	0	1	0.05214	0.94786	1044.87	0.035184	40.5829
A9	8	10.7177E+010.0000E+00	10.7177E+010.0000E+00	0.7177E+01	0.217	1	0	1	0.052133	0.947867	1044.58	0.035254	54.3626
A9	9	10.9433E+010.0000E+00	10.9433E+010.0000E+00	0.9433E+01	0.217	1	0	1	0.052124	0.947876	1044.32	0.035318	71.5634
A9	10	10.1224E+020.0000E+00	10.1224E+020.0000E+00	0.1224E+02	0.217	1	0	1	0.052113	0.947887	1044.08	0.035379	92.9987
A9	11	10.1571E+020.0000E+00	10.1571E+020.0000E+00	0.1571E+02	0.217	1	0	1	0.052101	0.947899	1043.85	0.035435	119.528
A9	12	10.2000E+020.0000E+00	10.2000E+020.0000E+00	0.2000E+02	0.217	1	0	1	0.052086	0.947914	1043.63	0.035489	152.37
A9	13	10.2528E+020.0000E+00	10.2528E+020.0000E+00	0.2528E+02	0.217	1	0	1	0.05207	0.94793	1043.43	0.03554	192.839
A9	14	10.3178E+020.0000E+00	10.3178E+020.0000E+00	0.3178E+02	0.217	1	0	1	0.052051	0.947949	1043.23	0.035589	242.714
A9	15	10.3976E+020.0000E+00	10.3976E+020.0000E+00	0.3976E+02	0.217	1	0	1	0.05203	0.94797	1043.04	0.035636	304.012
A9	16	10.4955E+020.0000E+00	10.4955E+020.0000E+00	0.4955E+02	0.217	1	0	1	0.052008	0.947992	1042.86	0.035681	379.29
A9	17	10.6152E+020.0000E+00	10.6152E+020.0000E+00	0.6152E+02	0.217	1	0	1	0.051985	0.948015	1042.69	0.035724	471.418
A9	18	10.7616E+020.0000E+00	10.7616E+020.0000E+00	0.7616E+02	0.217	1	0	1	0.051963	0.948037	1042.53	0.035764	584.18
A9	19	10.9404E+020.0000E+00	10.9404E+020.0000E+00	0.9404E+02	0.217	1	0	1	0.051941	0.948059	1042.37	0.035803	722.02
A9	20	10.1159E+030.0000E+00	10.1159E+030.0000E+00	0.1159E+03	0.217	1	0	1	0.05192	0.94808	1042.22	0.035841	890.692
A9	21	10.1424E+030.0000E+00	10.1424E+030.0000E+00	0.1424E+03	0.217	1	0	1	0.051901	0.948099	1042.08	0.035878	1095.35
A9	22	10.1748E+030.0000E+00	10.1748E+030.0000E+00	0.1748E+03	0.217	1	0	1	0.051883	0.948117	1041.93	0.035914	1345.75
A9	23	10.2142E+030.0000E+00	10.2142E+030.0000E+00	0.2142E+03	0.217	1	0	1	0.051867	0.948133	1041.79	0.03595	1650.55
A9	24	10.2622E+030.0000E+00	10.2622E+030.0000E+00	0.2622E+03	0.217	1	0	1	0.051852	0.948148	1041.65	0.035985	2022.14
A9	25	10.3204E+030.0000E+00	10.3204E+030.0000E+00	0.3204E+03	0.217	1	0	1	0.051838	0.948162	1041.52	0.036019	2473.06
A9	26	10.3912E+030.0000E+00	10.3912E+030.0000E+00	0.3912E+03	0.217	1	0	1	0.051824	0.948176	1041.38	0.036054	3022.11
A9	27	10.4772E+030.0000E+00	10.4772E+030.0000E+00	0.4772E+03	0.217	1	0	1	0.051811	0.948189	1041.25	0.036088	3689.55
A9	28	10.5816E+030.0000E+00	10.5816E+030.0000E+00	0.5816E+03	0.217	1	0	1	0.051798	0.948202	1041.12	0.036121	4500.34
A9	29	10.7082E+030.0000E+00	10.7082E+030.0000E+00	0.7082E+03	0.217	1	0	1	0.051784	0.948216	1040.99	0.036154	5484.36
A9	30	10.8619E+030.0000E+00	10.8619E+030.0000E+00	0.8619E+03	0.217	1	0	1	0.051769	0.948231	1040.86	0.036186	6679.8
A9	31	10.1048E+040.0000E+00	10.1048E+040.0000E+00	0.1048E+04	0.217	1	0	1	0.051753	0.948247	1040.74	0.036217	8128.25
A9	32	10.1274E+040.0000E+00	10.1274E+040.0000E+00	0.1274E+04	0.217	1	0	1	0.051735	0.948265	1040.62	0.036248	9888.61
A9	33	10.1548E+040.0000E+00	10.1548E+040.0000E+00	0.1548E+04	0.217	1	0	1	0.051716	0.948284	1040.5	0.036278	12024.2
A9	34	10.1880E+040.0000E+00	10.1880E+040.0000E+00	0.1880E+04	0.217	1	0	1	0.051697	0.948303	1040.38	0.036308	14613.7
A9	35	10.2282E+040.0000E+00	10.2282E+040.0000E+00	0.2282E+04	0.217	1	0	1	0.051677	0.948323	1040.26	0.036338	17751.5
A9	36	10.2768E+040.0000E+00	10.2768E+040.0000E+00	0.2768E+04	0.217	1	0	1	0.051657	0.948343	1040.15	0.036367	21547.4
A9	37	10.3358E+040.0000E+00	10.3358E+040.0000E+00	0.3358E+04	0.217	1	0	1	0.051638	0.948362	1040.03	0.036397	26159.3
A9	38	10.4072E+040.0000E+00	10.4072E+040.0000E+00	0.4072E+04	0.217	1	0	1	0.051621	0.948379	1039.92	0.036426	31743.9
A9	39	10.4937E+040.0000E+00	10.4937E+040.0000E+00	0.4937E+04	0.217	1	0	1	0.051607	0.948393	1039.8	0.036457	38516.1
A9	40	10.5983E+040.0000E+00	10.5983E+040.0000E+00	0.5983E+04	0.217	1	0	1	0.051596	0.948404	1039.67	0.036489	46712.1
A9	41	10.7250E+040.0000E+00	10.7250E+040.0000E+00	0.7250E+04	0.217	1	0	1	0.051588	0.948412	1039.54	0.036524	56651.9
A9	42	10.8784E+040.0000E+00	10.8784E+040.0000E+00	0.8784E+04	0.217	1	0	1	0.051581	0.948419	1039.4	0.036559	68695.7
A9	43	10.1064E+050.0000E+00	10.1064E+050.0000E+00	0.1064E+05	0.217	1	0	1	0.051577	0.948423	1039.27	0.036593	83277.9
A9	44	10.1289E+050.0000E+00	10.1289E+050.0000E+00	0.1289E+05	0.217	1	0	1	0.051574	0.948426	1039.13	0.036629	100974
A9	45	10.1560E+050.0000E+00	10.1560E+050.0000E+00	0.1560E+05	0.217	1	0	1	0.05157	0.94843	1038.95	0.036675	122336
A9	46	10.1889E+050.0000E+00	10.1889E+050.0000E+00	0.1889E+05	0.217	1	0	1	0.051565	0.948435	1038.71	0.036737	148353
A9	47	10.2287E+050.0000E+00	10.2287E+050.0000E+00	0.2287E+05	0.217	1	0	1	0.051558	0.948442	1038.5	0.036792	179844
A9	48	10.2768E+050.0000E+00	10.2768E+050.0000E+00	0.2768E+05	0.217	1	0	1	0.051552	0.948448	1038.36	0.036828	217854
A9	49	10.3350E+050.0000E+00	10.3350E+050.0000E+00	0.3350E+05	0.217	1	0	1	0.051547	0.948453	1038.18	0.036873	263938
A9	50	10.4055E+050.0000E+00	10.4055E+050.0000E+00	0.4055E+05	0.217	1	0	1	0.051541	0.948459	1037.65	0.037011	320517
A9	51	10.4907E+050.0000E+00	10.4907E+050.0000E+00	0.4907E+05	0.217	1	0	1	0.051532	0.948468	1036.61	0.037285	390344
A9	52	10.5937E+050.0000E+00	10.5937E+050.0000E+00	0.5937E+05	0.217	1	0	1	0.051518	0.948482	1035.26	0.037643	476200
A9	53	10.7183E+050.0000E+00	10.7183E+050.0000E+00	0.7183E+05	0.217	1	0	1	0.051502	0.948498	1033.78	0.038039	581379
A9	54	10.8691E+050.0000E+00	10.8691E+050.0000E+00	0.8691E+05	0.217	1	0	1	0.051486	0.948514	1032.87	0.038285	707371
A9	55	10.1051E+060.0000E+00	10.1051E+060.0000E+00	0.1051E+06	0.217	1	0	1	0.051469	0.948531	1032.58	0.038364	856962
A9	56	10.1272E+060.0000E+00	10.1272E+060.0000E+00	0.1272E+06	0.217	1	0	1	0.051455	0.948545	1032.48	0.03839	1.03778e+06
A9	57	10.1539E+060.0000E+00	10.1539E+060.0000E+00	0.1539E+06	0.217	1	0	1	0.051442	0.948558	1032.4	0.038414	1.25632e+06
A9	58	10.1861E+060.0000E+00	10.1861E+060.0000E+00	0.1861E+06	0.217	1	0	1	0.051432	0.948568	1032.22	0.038463	1.52086e+06
A9	59	10.2251E+060.0000E+00	10.2251E+060.0000E+00	0.2251E+06	0.217	1	0	1	0.05143	0.94857	1031.77	0.038585	1.84462e+06
A9	60	10.2723E+060.0000E+00	10.2723E+060.0000E+00	0.2723E+06	0.217	1	0	1	0.051432	0.948568	1031.69	0.038606	2.23244e+06
A9	61	10.3293E+060.0000E+00	10.3293E+060.0000E+00	0.3293E+06	0.217	1	0	1	0.051433	0.948567	1031.69	0.038606	2.69975e+06
A9	62	10.3983E+060.0000E+00	10.3983E+060.0000E+00	0.3983E+06	0.217	1	0	1	0.051432	0.948568	1031.69	0.038606	3.26545e+06
A9	63	10.4817E+060.0000E+00	10.4817E+060.0000E+00	0.4817E+06	0.217	1	0	1	0.051432	0.948568	1031.7	0.038605	3.94913e+06
A9	64	10.5826E+060.0000E+00	10.5826E+060.0000E+00	0.5826E+06	0.217	1	0	1	0.051432	0.948568	1031.7	0.038605	4.77634e+06
A9	65	10.7046E+060.0000E+00	10.7046E+060.0000E+00	0.7046E+06	0.217	1	0	1	0.051429	0.948571	1031.7	0.038605	5.77656e+06
A9	66	10.8521E+060.0000E+00	10.8521E+060.0000E+00	0.8521E+06	0.217	1	0	1	0.051099	0.948901	1031.7	0.038605	6.98825e+06
A9	67	10.1030E+070.0000E+00	10.1030E+070.0000E+00	0.1030E+07	0.217	1	0	1	0.033788	0.966212	1031.7	0.038604	8.60112e+06
A9	68	10.1246E+070.0000E+00	10.1246E+070.0000E+00	0.1246E+07	0.217	1	0	1	0.033778	0.966222	1031.7	0.038604	1.0405e+07
A9	69	10.1507E+070.0000E+00	10.1507E+070.0000E+00	0.1507E+07	0.217	1	0	1	0.04178	0.95822	1031.7	0.038605	1.24806e+07
A9	70	10.1822E+070.0000E+00	10.1822E+070.0000E+00	0.1822E+07	0.217	1	0	1	0	1	1030.65	0.033172	1.35173e+07
A9	71	10.2204E+070.0000E+00	10.2204E+070.0000E+00	0.2204E+07	0.217	1	0	1	0	1	1027.33	0.015766	7.74645e+06
A9	72	10.2665E+070.0000E+00	10.2665E+070.0000E+00	0.2665E+07	0.217	1	0	1	0	1	1030.6	0.0329	1.96084e+07
A9	73	10.3222E+070.0000E+00	10.3222E+070.0000E+00	0.3222E+07	0.217	1	0	1	0	1	1026.99	0.014008	1.00584e+07
A9	74	10.3896E+070.0000E+00	10.3896E+070.0000E+00	0.3896E+07	0.217	1	0	1	0	1	1029.23	0.025716	2.23766e+07
A9	75	10.4711E+070.0000E+00	10.4711E+070.0000E+00	0.4711E+07	0.217	1	0	1	0	1	1025.39	0.0055411	5.80842e+06
A9	76	10.5697E+070.0000E+00	10.5697E+070.0000E+00	0.5697E+07	0.217	1	0	1	0	1	1024.81	0.002511	3.18124e+06
A9	77	10.6889E+070.0000E+00	10.6889E+070.0000E+00	0.6889E+07	0.217	1	0	1	0	1	1024.39	0.00030692	470009
A9	78	10.8330E+070.0000E+00	10.8330E+070.0000E+00	0.8330E+07	0.217	1	0	1	0	1	1024.34	4.342e-05	80396.8
A9	79	10.1007E+080.0000E+00	10.1007E+080.0000E+00	0.1007E+08	0.217	1	0	1	0	1	1024.34	1.6606e-05	37170.5
A9	80	10.1218E+080.0000E+00	10.1218E+080.0000E+00	0.1218E+08	0.217	1	0	1	0	1	1024.34	4.0259e-06	10899.7
A9	81	10.1473E+080.0000E+00	10.1473E+080.0000E+00	0.1473E+08	0.217	1	0	1	0	1	1024.34	4.9709e-07	1627.58
A9	82	10.1781E+080.0000E+00	10.1781E+080.0000E+00	0.1781E+08	0.217	1	0	1	0	1	1024.34	7.8329e-08	310.092
A9	83	10.2153E+080.0000E+00	10.2153E+080.0000E+00	0.2153E+08	0.217	1	0	1	0	1	1024.34	4.7073e-09	22.5279
A9	84	10.2603E+080.0000E+00	10.2603E+080.0000E+00	0.2603E+08	0.217	1	0	1	0	1	1024.34	2.4957e-10	1.44401
A9	85	10.3148E+080.0000E+00	10.3148E+080.0000E+00	0.3148E+08	0.217	1	0	1	0	1	1024.34	2.0802e-11	0.145561
A9	86	10.3806E+080.0000E+00	10.3806E+080.0000E+00	0.3806E+08	0.217	1	0	1	0	1	1024.34	5.2945e-12	0.0447917
A9	87	10.4602E+080.0000E+00	10.4602E+080.0000E+00	0.4602E+08	0.217	1	0	1	0	1	1024.34	1.5849e-12	0.0162126
A9	88	10.5565E+080.0000E+00	10.5565E+080.0000E+00	0.5565E+08	0.217	1	0	1	0	1	1024.34	3.6355e-13	0.00449711
A9	89	10.6728E+080.0000E+00	10.6728E+080.0000E+00	0.6728E+08	0.217	1	0	1	0	1	1024.34	2.3439e-16	3.50533e-06
A9	90	10.8136E+080.0000E+00	10.8136E+080.0000E+00	0.8136E+08	0.217	1	0	1	0	1	1024.34	7.3055e-20	1.32119e-09
A9	91	10.9837E+080.0000E+00	10.9837E+080.0000E+00	0.9837E+08	0.217	1	0	1	0	1	1024.34	2.4109e-22	5.27164e-12
A9	92	10.1189E+090.0000E+00	10.1189E+090.0000E+00	0.1189E+09	0.217	1	0	1	0	1	1024.34	1.8571e-24	4.90819e-14
A9	93	10.1438E+090.0000E+00	10.1438E+090.0000E+00	0.1438E+09	0.217	1	0	1	0	1	1024.34	1.1501e-26	3.67619e-16
A9	94	10.1739E+090.0000E+00	10.1739E+090.0000E+00	0.1739E+09	0.217	1	0	1	0	1	1024.34	5.7418e-29	2.21948e-18
A9	95	10.2103E+090.0000E+00	10.2103E+090.0000E+00	0.2103E+09	0.217	1	0	1	0	1	1024.34	2.3154e-31	1.08235e-20
A9	96	10.2542E+090.0000E+00	10.2542E+090.0000E+00	0.2542E+09	0.217	1	0	1	0	1	1024.34	7.5511e-34	4.26668e-23
A9	97	10.3074E+090.0000E+00	10.3074E+090.0000E+00	0.3074E+09	0.217	1	0	1	0	1	1024.34	1.9899e-36	1.35969e-25
A9	98	10.3717E+090.0000E+00	10.3717E+090.0000E+00	0.3717E+09	0.217	1	0	1	0	1	1024.34	4.2283e-39	3.49351e-28
A9	99	10.4494E+090.0000E+00	10.4494E+090.0000E+00	0.4494E+09	0.217	1	0	1	0	1	1024.34	7.2136e-42	7.20591e-31
A91	0	10.5434E+090.0000E+00	10.5434E+090.0000E+00	0.5434E+09	0.217	1	0	1	0	1	1024.34	9.8393e-75	1.18847e-63
AA	1	10.1767E+000.1767E-01	10.1767E+000.1767E-01	0.1767E+00	0.217	1	0	1	0.051689	0.948311	1048.67	0.03419	1.30372
AA	2	10.6023E+000.6023E-01	10.6023E+000.6023E-01	0.6023E+00	0.217	1	0	1	0.051688	0.948312	1048.18	0.034308	4.45713
AA	3	10.1156E+010.1156E+00	10.1156E+010.1156E+00	0.1156E+01	0.217	1	0	1	0.051687	0.948313	1047.81	0.034396	8.57353
AA	4	10.1867E+010.1867E+00	10.1867E+010.1867E+00	0.1867E+01	0.217	1	0	1	0.051685	0.948315	1047.51	0.034468	13.8717
AA	5	10.2774E+010.2774E+00	10.2774E+010.2774E+00	0.2774E+01	0.217	1	0	1	0.051683	0.948317	1047.25	0.034529	20.6421
AA	6	10.3922E+010.3922E+00	10.3922E+010.3922E+00	0.3922E+01	0.217	1	0	1	0.05168	0.94832	1047.03	0.034583	29.2243
AA	7	10.5367E+010.5367E+00	10.5367E+010.5367E+00	0.5367E+01	0.217	1	0	1	0.051675	0.948325	1046.83	0.03463	40.0384
AA	8	10.7177E+010.7177E+00	10.7177E+010.7177E+00	0.7177E+01	0.217	1	0	1	0.05167	0.94833	1046.65	0.034673	53.5988
AA	9	10.9433E+010.9433E+00	10.9433E+010.9433E+00	0.9433E+01	0.217	1	0	1	0.051663	0.948337	1046.5	0.034711	70.5145
AA	10	10.1224E+020.1224E+01	10.1224E+020.1224E+01	0.1224E+02	0.217	1	0	1	0.051655	0.948345	1046.35	0.034747	91.5802
AA	11	10.1571E+020.1571E+01	10.1571E+020.1571E+01	0.1571E+02	0.217	1	0	1	0.051644	0.948356	1046.22	0.034779	117.638
AA	12	10.2000E+020.2000E+01	10.2000E+020.2000E+01	0.2000E+02	0.217	1	0	1	0.051633	0.948367	1046.1	0.034808	149.871
AA	13	10.2528E+020.2528E+01	10.2528E+020.2528E+01	0.2528E+02	0.217	1	0	1	0.051619	0.948381	1045.98	0.034835	189.565
AA	14	10.3178E+020.3178E+01	10.3178E+020.3178E+01	0.3178E+02	0.217	1	0	1	0.051604	0.948396	1045.88	0.03486	238.458
AA	15	10.3976E+020.3976E+01	10.3976E+020.3976E+01	0.3976E+02	0.217	1	0	1	0.051587	0.948413	1045.79	0.034883	298.512
AA	16	10.4955E+020.4955E+01	10.4955E+020.4955E+01	0.4955E+02	0.217	1	0	1	0.051569	0.948431	1045.7	0.034904	372.213
AA	17	10.6152E+020.6152E+01	10.6152E+020.6152E+01	0.6152E+02	0.217	1	0	1	0.05155	0.94845	1045.62	0.034924	462.369
AA	18	10.7616E+020.7616E+01	10.7616E+020.7616E+01	0.7616E+02	0.217	1	0	1	0.051531	0.948469	1045.55	0.034941	572.651
AA	19	10.9404E+020.9404E+01	10.9404E+020.9404E+01	0.9404E+02	0.217	1	0	1	0.051513	0.948487	1045.48	0.034957	707.381
AA	20	10.1159E+030.1159E+02	10.1159E+030.1159E+02	0.1159E+03	0.217	1	0	1	0.051495	0.948505	1045.42	0.034972	872.156
AA	21	10.1424E+030.1424E+02	10.1424E+030.1424E+02	0.1424E+03	0.217	1	0	1	0.051479	0.948521	1045.37	0.034985	1071.94
AA	22	10.1748E+030.1748E+02	10.1748E+030.1748E+02	0.1748E+03	0.217	1	0	1	0.051463	0.948537	1045.32	0.034996	1316.2
AA	23	10.2142E+030.2142E+02	10.2142E+030.2142E+02	0.2142E+03	0.217	1	0	1	0.051449	0.948551	1045.28	0.035006	1613.3
AA	24	10.2622E+030.2622E+02	10.2622E+030.2622E+02	0.2622E+03	0.217	1	0	1	0.051435	0.948565	1045.25	0.035015	1975.3
AA	25	10.3204E+030.3204E+02	10.3204E+030.3204E+02	0.3204E+03	0.217	1	0	1	0.051422	0.948578	1045.22	0.035022	2414.2
AA	26	10.3912E+030.3912E+02	10.3912E+030.3912E+02	0.3912E+03	0.217	1	0	1	0.05141	0.94859	1045.2	0.035027	2948.08
AA	27	10.4772E+030.4772E+02	10.4772E+030.4772E+02	0.4772E+03	0.217	1	0	1	0.051398	0.948602	1045.18	0.035031	3596.56
AA	28	10.5816E+030.5816E+02	10.5816E+030.5816E+02	0.5816E+03	0.217	1	0	1	0.051386	0.948614	1045.17	0.035034	4383.8
AA	29	10.7082E+030.7082E+02	10.7082E+030.7082E+02	0.7082E+03	0.217	1	0	1	0.051373	0.948627	1045.17	0.035035	5338.27
AA	30	10.8619E+030.8619E+02	10.8619E+030.8619E+02	0.8619E+03	0.217	1	0	1	0.051359	0.948641	1045.17	0.035034	6496.74
AA	31	10.1048E+040.1048E+03	10.1048E+040.1048E+03	0.1048E+04	0.217	1	0	1	0.051343	0.948657	1045.18	0.035031	7899.03
AA	32	10.1274E+040.1274E+03	10.1274E+040.1274E+03	0.1274E+04	0.217	1	0	1	0.051327	0.948673	1045.2	0.035027	9601.7
AA	33	10.1548E+040.1548E+03	10.1548E+040.1548E+03	0.1548E+04	0.217	1	0	1	0.05131	0.94869	1045.22	0.035021	11665.2
AA	34	10.1880E+040.1880E+03	10.1880E+040.1880E+03	0.1880E+04	0.217	1	0	1	0.051291	0.948709	1045.25	0.035013	14164.5
AA	35	10.2282E+040.2282E+03	10.2282E+040.2282E+03	0.2282E+04	0.217	1	0	1	0.051273	0.948727	1045.29	0.035003	17189.3
AA	36	10.2768E+040.2768E+03	10.2768E+040.2768E+03	0.2768E+04	0.217	1	0	1	0.051255	0.948745	1045.34	0.034991	20844.4
AA	37	10.3358E+040.3358E+03	10.3358E+040.3358E+03	0.3358E+04	0.217	1	0	1	0.051239	0.948761	1045.4	0.034977	25279.1
AA	38	10.4072E+040.4072E+03	10.4072E+040.4072E+03	0.4072E+04	0.217	1	0	1	0.051225	0.948775	1045.47	0.034959	30640.9
AA	39	10.4937E+040.4937E+03	10.4937E+040.4937E+03	0.4937E+04	0.217	1	0	1	0.051214	0.948786	1045.56	0.034939	37132.2
AA	40	10.5983E+040.5983E+03	10.5983E+040.5983E+03	0.5983E+04	0.217	1	0	1	0.051207	0.948793	1045.66	0.034913	44970.5
AA	41	10.7250E+040.7250E+03	10.7250E+040.7250E+03	0.7250E+04	0.217	1	0	1	0.051201	0.948799	1045.79	0.034883	54454.1
AA	42	10.8784E+040.8784E+03	10.8784E+040.8784E+03	0.8784E+04	0.217	1	0	1	0.051199	0.948801	1045.94	0.034846	65915.4
AA	43	10.1064E+050.1064E+04	10.1064E+050.1064E+04	0.1064E+05	0.217	1	0	1	0.0512	0.9488	1046.11	0.034805	79761.8
AA	44	10.1289E+050.1289E+04	10.1289E+050.1289E+04	0.1289E+05	0.217	1	0	1	0.051202	0.948798	1046.29	0.03476	96520.2
AA	45	10.1560E+050.1560E+04	10.1560E+050.1560E+04	0.1560E+05	0.217	1	0	1	0.051203	0.948797	1046.5	0.03471	116668
AA	46	10.1889E+050.1889E+04	10.1889E+050.1889E+04	0.1889E+05	0.217	1	0	1	0.051202	0.948798	1046.73	0.034654	141076
AA	47	10.2287E+050.2287E+04	10.2287E+050.2287E+04	0.2287E+05	0.217	1	0	1	0.051201	0.948799	1046.92	0.034608	170604
AA	48	10.2768E+050.2768E+04	10.2768E+050.2768E+04	0.2768E+05	0.217	1	0	1	0.051201	0.948799	1047	0.03459	206394
AA	49	10.3350E+050.3350E+04	10.3350E+050.3350E+04	0.3350E+05	0.217	1	0	1	0.051202	0.948798	1046.98	0.034594	249814
AA	50	10.4055E+050.4055E+04	10.4055E+050.4055E+04	0.4055E+05	0.217	1	0	1	0.0512	0.9488	1047.04	0.03458	302283
AA	51	10.4907E+050.4907E+04	10.4907E+050.4907E+04	0.4907E+05	0.217	1	0	1	0.051196	0.948804	1047.3	0.034517	365222
AA	52	10.5937E+050.5937E+04	10.5937E+050.5937E+04	0.5937E+05	0.217	1	0	1	0.051188	0.948812	1047.67	0.034427	440890
AA	53	10.7183E+050.7183E+04	10.7183E+050.7183E+04	0.7183E+05	0.217	1	0	1	0.051176	0.948824	1047.89	0.034375	532733
AA	54	10.8691E+050.8691E+04	10.8691E+050.8691E+04	0.8691E+05	0.217	1	0	1	0.051164	0.948836	1047.11	0.034562	647607
AA	55	10.1051E+060.1051E+05	10.1051E+060.1051E+05	0.1051E+06	0.217	1	0	1	0.051146	0.948854	1045.12	0.035046	792623
AA	56	10.1272E+060.1272E+05	10.1272E+060.1272E+05	0.1272E+06	0.217	1	0	1	0.051125	0.948875	1042.28	0.035748	975870
AA	57	10.1539E+060.1539E+05	10.1539E+060.1539E+05	0.1539E+06	0.217	1	0	1	0.051106	0.948894	1038.83	0.036624	1.20566e+06
AA	58	10.1861E+060.1861E+05	10.1861E+060.1861E+05	0.1861E+06	0.217	1	0	1	0.051091	0.948909	1034.94	0.037643	1.4929e+06
AA	59	10.2251E+060.2251E+05	10.2251E+060.2251E+05	0.2251E+06	0.217	1	0	1	0.05108	0.94892	1032.18	0.038384	1.83641e+06
AA	60	10.2723E+060.2723E+05	10.2723E+060.2723E+05	0.2723E+06	0.217	1	0	1	0.051077	0.948923	1031.46	0.038583	2.23145e+06
AA	61	10.3293E+060.3293E+05	10.3293E+060.3293E+05	0.3293E+06	0.217	1	0	1	0.051077	0.948923	1031.42	0.038593	2.69915e+06
AA	62	10.3983E+060.3983E+05	10.3983E+060.3983E+05	0.3983E+06	0.217	1	0	1	0.051077	0.948923	1031.42	0.038593	3.26471e+06
AA	63	10.4817E+060.4817E+05	10.4817E+060.4817E+05	0.4817E+06	0.217	1	0	1	0.051077	0.948923	1031.42	0.038593	3.94831e+06
AA	64	10.5826E+060.5826E+05	10.5826E+060.5826E+05	0.5826E+06	0.217	1	0	1	0.051076	0.948924	1031.42	0.038592	4.77523e+06
AA	65	10.7046E+060.7046E+05	10.7046E+060.7046E+05	0.7046E+06	0.217	1	0	1	0.051072	0.948928	1031.42	0.038592	5.77522e+06
AA	66	10.8521E+060.8521E+05	10.8521E+060.8521E+05	0.8521E+06	0.217	1	0	1	0.021831	0.978169	1031.42	0.038591	7.19923e+06
AA	67	10.1030E+070.1030E+06	10.1030E+070.1030E+06	0.1030E+07	0.217	1	0	1	0	1	1028.67	0.024228	5.57045e+06
AA	68	10.1246E+070.1246E+06	10.1246E+070.1246E+06	0.1246E+07	0.217	1	0	1	0	1	1027.99	0.020633	5.73494e+06
AA	69	10.1507E+070.1507E+06	10.1507E+070.1507E+06	0.1507E+07	0.217	1	0	1	0	1	1028.59	0.023801	8.00591e+06
AA	70	10.1822E+070.1822E+06	10.1822E+070.1822E+06	0.1822E+07	0.217	1	0	1	0	1	1029.35	0.027765	1.12998e+07
AA	71	10.2204E+070.2204E+06	10.2204E+070.2204E+06	0.2204E+07	0.217	1	0	1	0	1	1027.56	0.018408	9.04659e+06
AA	72	10.2665E+070.2665E+06	10.2665E+070.2665E+06	0.2665E+07	0.217	1	0	1	0	1	1029.04	0.026158	1.55666e+07
AA	73	10.3222E+070.3222E+06	10.3222E+070.3222E+06	0.3222E+07	0.217	1	0	1	0	1	1026.5	0.012821	9.20166e+06
AA	74	10.3896E+070.3896E+06	10.3896E+070.3896E+06	0.3896E+07	0.217	1	0	1	0	1	1026.66	0.013654	1.18513e+07
AA	75	10.4711E+070.4711E+06	10.4711E+070.4711E+06	0.4711E+07	0.217	1	0	1	0	1	1024.75	0.0035967	3.76786e+06
AA	76	10.5697E+070.5697E+06	10.5697E+070.5697E+06	0.5697E+07	0.217	1	0	1	0	1	1024.15	0.00044429	562518
AA	77	10.6889E+070.6889E+06	10.6889E+070.6889E+06	0.6889E+07	0.217	1	0	1	0	1	1024.09	8.415e-05	128827
AA	78	10.8330E+070.8330E+06	10.8330E+070.8330E+06	0.8330E+07	0.217	1	0	1	0	1	1024.07	1.4303e-05	26476.6
AA	79	10.1007E+080.1007E+07	10.1007E+080.1007E+07	0.1007E+08	0.217	1	0	1	0	1	1024.07	3.7012e-06	8282.5
AA	80	10.1218E+080.1218E+07	10.1218E+080.1218E+07	0.1218E+08	0.217	1	0	1	0	1	1024.07	8.148e-07	2205.4
AA	81	10.1473E+080.1473E+07	10.1473E+080.1473E+07	0.1473E+08	0.217	1	0	1	0	1	1024.07	1.2378e-07	405.175
AA	82	10.1781E+080.1781E+07	10.1781E+080.1781E+07	0.1781E+08	0.217	1	0	1	0	1	1024.07	1.7749e-08	70.2469
AA	83	10.2153E+080.2153E+07	10.2153E+080.2153E+07	0.2153E+08	0.217	1	0	1	0	1	1024.07	1.4815e-09	7.08819
AA	84	10.2603E+080.2603E+07	10.2603E+080.2603E+07	0.2603E+08	0.217	1	0	1	0	1	1024.07	8.8054e-11	0.509346
AA	85	10.3148E+080.3148E+07	10.3148E+080.3148E+07	0.3148E+08	0.217	1	0	1	0	1	1024.07	4.082e-12	0.028556
AA	86	10.3806E+080.3806E+07	10.3806E+080.3806E+07	0.3806E+08	0.217	1	0	1	0	1	1024.07	1.6776e-13	0.00141888
AA	87	10.4602E+080.4602E+07	10.4602E+080.4602E+07	0.4602E+08	0.217	1	0	1	0	1	1024.07	1.1517e-14	0.000117781
AA	88	10.5565E+080.5565E+07	10.5565E+080.5565E+07	0.5565E+08	0.217	1	0	1	0	1	1024.07	1.5776e-15	1.95097e-05
AA	89	10.6728E+080.6728E+07	10.6728E+080.6728E+07	0.6728E+08	0.217	1	0	1	0	1	1024.07	1.5879e-18	2.3741e-08
AA	90	10.8136E+080.8136E+07	10.8136E+080.8136E+07	0.8136E+08	0.217	1	0	1	0	1	1024.07	1.508e-20	2.72648e-10
AA	91	10.9837E+080.9837E+07	10.9837E+080.9837E+07	0.9837E+08	0.217	1	0	1	0	1	1024.07	1.3696e-22	2.99396e-12
AA	92	10.1189E+090.1189E+08	10.1189E+090.1189E+08	0.1189E+09	0.217	1	0	1	0	1	1024.07	1.0769e-24	2.84542e-14
AA	93	10.1438E+090.1438E+08	10.1438E+090.1438E+08	0.1438E+09	0.217	1	0	1	0	1	1024.07	6.7967e-27	2.17193e-16
AA	94	10.1739E+090.1739E+08	10.1739E+090.1739E+08	0.1739E+09	0.217	1	0	1	0	1	1024.07	3.4536e-29	1.33463e-18
AA	95	10.2103E+090.2103E+08	10.2103E+090.2103E+08	0.2103E+09	0.217	1	0	1	0	1	1024.07	1.4158e-31	6.61653e-21
AA	96	10.2542E+090.2542E+08	10.2542E+090.2542E+08	0.2542E+09	0.217	1	0	1	0	1	1024.07	4.6894e-34	2.649e-23
AA	97	10.3074E+090.3074E+08	10.3074E+090.3074E+08	0.3074E+09	0.217	1	0	1	0	1	1024.07	1.254e-36	8.56625e-26
AA	98	10.3717E+090.3717E+08	10.3717E+090.3717E+08	0.3717E+09	0.217	1	0	1	0	1	1024.07	2.7021e-39	2.23194e-28
AA	99	10.4494E+090.4494E+08	10.4494E+090.4494E+08	0.4494E+09	0.217	1	0	1	0	1	1024.07	4.6721e-42	4.66589e-31
AA1	0	10.5434E+090.5434E+08	10.5434E+090.5434E+08	0.5434E+09	0.217	1	0	1	0	1	1024.07	6.4556e-75	7.79553e-64
