# Supplementary material for: CO2 geological storage site selection and long-term potential assessment framework based on TOUGH2/ECO2N
Source: PLoS One. 2025 Apr 24;20(4):e0321715. doi: 10.1371/journal.pone.0321715 (PMC12021137; doi:10.1371/journal.pone.0321715)
Supplement: S1 File — (ZIP) [file pone.0321715.s001.zip › suanliang/3/液相/50a.xlsx]

## Sheet: Sheet1
体积				MID提取中间几位（体积）	孔隙度φ		SS	1-SS	SG	1-SG	DL	XCO2aq	溶解	溶解co2量
A1	1	10.1767E+000.1767E-01	10.1767E+000.1767E-01	0.1767E+00	0.217	1	0.025828	0.974172	0.97417	0.02583	0	0.01436	0	4.11397e+09
A1	2	10.6023E+000.6023E-01	10.6023E+000.6023E-01	0.6023E+00	0.217	1	0.017505	0.982495	0.9825	0.0175	0	0.01436	0
A1	3	10.1156E+010.1156E+00	10.1156E+010.1156E+00	0.1156E+01	0.217	1	0.016337	0.983663	0.98366	0.01634	0	0.01436	0
A1	4	10.1867E+010.1867E+00	10.1867E+010.1867E+00	0.1867E+01	0.217	1	0.015784	0.984216	0.98422	0.01578	0	0.01436	0
A1	5	10.2774E+010.2774E+00	10.2774E+010.2774E+00	0.2774E+01	0.217	1	0.015403	0.984597	0.9846	0.0154	0	0.01436	0
A1	6	10.3922E+010.3922E+00	10.3922E+010.3922E+00	0.3922E+01	0.217	1	0.015204	0.984796	0.9848	0.0152	0	0.01436	0
A1	7	10.5367E+010.5367E+00	10.5367E+010.5367E+00	0.5367E+01	0.217	1	0.015136	0.984864	0.98486	0.01514	0	0.01436	0
A1	8	10.7177E+010.7177E+00	10.7177E+010.7177E+00	0.7177E+01	0.217	1	0.014808	0.985192	0.98519	0.01481	0	0.01436	0
A1	9	10.9433E+010.9433E+00	10.9433E+010.9433E+00	0.9433E+01	0.217	1	0.014904	0.985096	0.9851	0.0149	0	0.01436	0
A1	10	10.1224E+020.1224E+01	10.1224E+020.1224E+01	0.1224E+02	0.217	1	0.014858	0.985142	0.98514	0.01486	0	0.01436	0
A1	11	10.1571E+020.1571E+01	10.1571E+020.1571E+01	0.1571E+02	0.217	1	0.014735	0.985265	0.98527	0.01473	0	0.01436	0
A1	12	10.2000E+020.2000E+01	10.2000E+020.2000E+01	0.2000E+02	0.217	1	0.014798	0.985202	0.9852	0.0148	0	0.01436	0
A1	13	10.2528E+020.2528E+01	10.2528E+020.2528E+01	0.2528E+02	0.217	1	0.014617	0.985383	0.98538	0.01462	0	0.01436	0
A1	14	10.3178E+020.3178E+01	10.3178E+020.3178E+01	0.3178E+02	0.217	1	0.014576	0.985424	0.98542	0.01458	0	0.01436	0
A1	15	10.3976E+020.3976E+01	10.3976E+020.3976E+01	0.3976E+02	0.217	1	0.014627	0.985373	0.98537	0.01463	0	0.01436	0
A1	16	10.4955E+020.4955E+01	10.4955E+020.4955E+01	0.4955E+02	0.217	1	0.014625	0.985375	0.98537	0.01463	0	0.01436	0
A1	17	10.6152E+020.6152E+01	10.6152E+020.6152E+01	0.6152E+02	0.217	1	0.014406	0.985594	0.98559	0.01441	0	0.01436	0
A1	18	10.7616E+020.7616E+01	10.7616E+020.7616E+01	0.7616E+02	0.217	1	0.014629	0.985371	0.98537	0.01463	0	0.01436	0
A1	19	10.9404E+020.9404E+01	10.9404E+020.9404E+01	0.9404E+02	0.217	1	0.014596	0.985404	0.9854	0.0146	0	0.01436	0
A1	20	10.1159E+030.1159E+02	10.1159E+030.1159E+02	0.1159E+03	0.217	1	0.014556	0.985444	0.98544	0.01456	0	0.01436	0
A1	21	10.1424E+030.1424E+02	10.1424E+030.1424E+02	0.1424E+03	0.217	1	0.014459	0.985541	0.98554	0.01446	0	0.01436	0
A1	22	10.1748E+030.1748E+02	10.1748E+030.1748E+02	0.1748E+03	0.217	1	0.014567	0.985433	0.98543	0.01457	0	0.01436	0
A1	23	10.2142E+030.2142E+02	10.2142E+030.2142E+02	0.2142E+03	0.217	1	0.014556	0.985444	0.98544	0.01456	0	0.01436	0
A1	24	10.2622E+030.2622E+02	10.2622E+030.2622E+02	0.2622E+03	0.217	1	0.014491	0.985509	0.98551	0.01449	0	0.01436	0
A1	25	10.3204E+030.3204E+02	10.3204E+030.3204E+02	0.3204E+03	0.217	1	0.014405	0.985595	0.9856	0.0144	0	0.01436	0
A1	26	10.3912E+030.3912E+02	10.3912E+030.3912E+02	0.3912E+03	0.217	1	0.014463	0.985537	0.98554	0.01446	0	0.01436	0
A1	27	10.4772E+030.4772E+02	10.4772E+030.4772E+02	0.4772E+03	0.217	1	0.014297	0.985703	0.9857	0.0143	0	0.01436	0
A1	28	10.5816E+030.5816E+02	10.5816E+030.5816E+02	0.5816E+03	0.217	1	0.014626	0.985374	0.98537	0.01463	0	0.01436	0
A1	29	10.7082E+030.7082E+02	10.7082E+030.7082E+02	0.7082E+03	0.217	1	0.014341	0.985659	0.98566	0.01434	0	0.01436	0
A1	30	10.8619E+030.8619E+02	10.8619E+030.8619E+02	0.8619E+03	0.217	1	0.014503	0.985497	0.9855	0.0145	0	0.01436	0
A1	31	10.1048E+040.1048E+03	10.1048E+040.1048E+03	0.1048E+04	0.217	1	0.014463	0.985537	0.98554	0.01446	0	0.01436	0
A1	32	10.1274E+040.1274E+03	10.1274E+040.1274E+03	0.1274E+04	0.217	1	0.014343	0.985657	0.98566	0.01434	0	0.01436	0
A1	33	10.1548E+040.1548E+03	10.1548E+040.1548E+03	0.1548E+04	0.217	1	0.014411	0.985589	0.98559	0.01441	0	0.01436	0
A1	34	10.1880E+040.1880E+03	10.1880E+040.1880E+03	0.1880E+04	0.217	1	0.014441	0.985559	0.98556	0.01444	0	0.01436	0
A1	35	10.2282E+040.2282E+03	10.2282E+040.2282E+03	0.2282E+04	0.217	1	0.014358	0.985642	0.98564	0.01436	0	0.01436	0
A1	36	10.2768E+040.2768E+03	10.2768E+040.2768E+03	0.2768E+04	0.217	1	0.014122	0.985878	0.98588	0.01412	0	0.01436	0
A1	37	10.3358E+040.3358E+03	10.3358E+040.3358E+03	0.3358E+04	0.217	1	0.014448	0.985552	0.98555	0.01445	0	0.01436	0
A1	38	10.4072E+040.4072E+03	10.4072E+040.4072E+03	0.4072E+04	0.217	1	0.014304	0.985696	0.9857	0.0143	0	0.01436	0
A1	39	10.4937E+040.4937E+03	10.4937E+040.4937E+03	0.4937E+04	0.217	1	0.014128	0.985872	0.98587	0.01413	0	0.01436	0
A1	40	10.5983E+040.5983E+03	10.5983E+040.5983E+03	0.5983E+04	0.217	1	0.014298	0.985702	0.9857	0.0143	0	0.01436	0
A1	41	10.7250E+040.7250E+03	10.7250E+040.7250E+03	0.7250E+04	0.217	1	0.013989	0.986011	0.98601	0.01399	0	0.01436	0
A1	42	10.8784E+040.8784E+03	10.8784E+040.8784E+03	0.8784E+04	0.217	1	0.014104	0.985896	0.9859	0.0141	0	0.01436	0
A1	43	10.1064E+050.1064E+04	10.1064E+050.1064E+04	0.1064E+05	0.217	1	0.014071	0.985929	0.98593	0.01407	0	0.01436	0
A1	44	10.1289E+050.1289E+04	10.1289E+050.1289E+04	0.1289E+05	0.217	1	0.013828	0.986172	0.98617	0.01383	0	0.01436	0
A1	45	10.1560E+050.1560E+04	10.1560E+050.1560E+04	0.1560E+05	0.217	1	0.013863	0.986137	0.98614	0.01386	0	0.01436	0
A1	46	10.1889E+050.1889E+04	10.1889E+050.1889E+04	0.1889E+05	0.217	1	0.013614	0.986386	0.98639	0.01361	0	0.01436	0
A1	47	10.2287E+050.2287E+04	10.2287E+050.2287E+04	0.2287E+05	0.217	1	0	1	0.69802	0.30198	1057.98	0.032742	51914.3
A1	48	10.2768E+050.2768E+04	10.2768E+050.2768E+04	0.2768E+05	0.217	1	0	1	0.5959	0.4041	1033.97	0.038767	97293.7
A1	49	10.3350E+050.3350E+04	10.3350E+050.3350E+04	0.3350E+05	0.217	1	0	1	0.57502	0.42498	1033.77	0.038823	123990
A1	50	10.4055E+050.4055E+04	10.4055E+050.4055E+04	0.4055E+05	0.217	1	0	1	0.57073	0.42927	1033.78	0.038821	151592
A1	51	10.4907E+050.4907E+04	10.4907E+050.4907E+04	0.4907E+05	0.217	1	0	1	0.56985	0.43015	1033.79	0.038818	183807
A1	52	10.5937E+050.5937E+04	10.5937E+050.5937E+04	0.5937E+05	0.217	1	0	1	0.56956	0.43044	1033.8	0.038815	222523
A1	53	10.7183E+050.7183E+04	10.7183E+050.7183E+04	0.7183E+05	0.217	1	0	1	0.56939	0.43061	1033.81	0.038813	269319
A1	54	10.8691E+050.8691E+04	10.8691E+050.8691E+04	0.8691E+05	0.217	1	0	1	0.56926	0.43074	1033.81	0.038811	325942
A1	55	10.1051E+060.1051E+05	10.1051E+060.1051E+05	0.1051E+06	0.217	1	0	1	0.56916	0.43084	1033.82	0.038809	394236
A1	56	10.1272E+060.1272E+05	10.1272E+060.1272E+05	0.1272E+06	0.217	1	0	1	0.56909	0.43091	1033.83	0.038807	477191
A1	57	10.1539E+060.1539E+05	10.1539E+060.1539E+05	0.1539E+06	0.217	1	0	1	0.56903	0.43097	1033.83	0.038805	577407
A1	58	10.1861E+060.1861E+05	10.1861E+060.1861E+05	0.1861E+06	0.217	1	0	1	0.56899	0.43101	1033.84	0.038804	698270
A1	59	10.2251E+060.2251E+05	10.2251E+060.2251E+05	0.2251E+06	0.217	1	0	1	0.56896	0.43104	1033.84	0.038802	844618
A1	60	10.2723E+060.2723E+05	10.2723E+060.2723E+05	0.2723E+06	0.217	1	0	1	0.56894	0.43106	1033.85	0.038801	1.02175e+06
A1	61	10.3293E+060.3293E+05	10.3293E+060.3293E+05	0.3293E+06	0.217	1	0	1	0.56893	0.43107	1033.85	0.0388	1.23563e+06
A1	62	10.3983E+060.3983E+05	10.3983E+060.3983E+05	0.3983E+06	0.217	1	0	1	0.56891	0.43109	1033.86	0.038799	1.49458e+06
A1	63	10.4817E+060.4817E+05	10.4817E+060.4817E+05	0.4817E+06	0.217	1	0	1	0.56889	0.43111	1033.86	0.038798	1.80757e+06
A1	64	10.5826E+060.5826E+05	10.5826E+060.5826E+05	0.5826E+06	0.217	1	0	1	0.56887	0.43113	1033.86	0.038797	2.18624e+06
A1	65	10.7046E+060.7046E+05	10.7046E+060.7046E+05	0.7046E+06	0.217	1	0	1	0.56883	0.43117	1033.86	0.038796	2.64423e+06
A1	66	10.8521E+060.8521E+05	10.8521E+060.8521E+05	0.8521E+06	0.217	1	0	1	0.56878	0.43122	1033.87	0.038795	3.19809e+06
A1	67	10.1030E+070.1030E+06	10.1030E+070.1030E+06	0.1030E+07	0.217	1	0	1	0.5687	0.4313	1033.87	0.038795	3.8665e+06
A1	68	10.1246E+070.1246E+06	10.1246E+070.1246E+06	0.1246E+07	0.217	1	0	1	0.56859	0.43141	1033.87	0.038794	4.67841e+06
A1	69	10.1507E+070.1507E+06	10.1507E+070.1507E+06	0.1507E+07	0.217	1	0	1	0.56846	0.43154	1033.87	0.038794	5.66011e+06
A1	70	10.1822E+070.1822E+06	10.1822E+070.1822E+06	0.1822E+07	0.217	1	0	1	0.56831	0.43169	1033.87	0.038793	6.84541e+06
A1	71	10.2204E+070.2204E+06	10.2204E+070.2204E+06	0.2204E+07	0.217	1	0	1	0.56812	0.43188	1033.87	0.038793	8.28426e+06
A1	72	10.2665E+070.2665E+06	10.2665E+070.2665E+06	0.2665E+07	0.217	1	0	1	0.56788	0.43212	1033.87	0.038792	1.00223e+07
A1	73	10.3222E+070.3222E+06	10.3222E+070.3222E+06	0.3222E+07	0.217	1	0	1	0.56758	0.43242	1033.87	0.038791	1.21252e+07
A1	74	10.3896E+070.3896E+06	10.3896E+070.3896E+06	0.3896E+07	0.217	1	0	1	0.56719	0.43281	1033.87	0.038791	1.46748e+07
A1	75	10.4711E+070.4711E+06	10.4711E+070.4711E+06	0.4711E+07	0.217	1	0	1	0.56667	0.43333	1033.87	0.03879	1.77655e+07
A1	76	10.5697E+070.5697E+06	10.5697E+070.5697E+06	0.5697E+07	0.217	1	0	1	0.56594	0.43406	1033.87	0.038789	2.15194e+07
A1	77	10.6889E+070.6889E+06	10.6889E+070.6889E+06	0.6889E+07	0.217	1	0	1	0.56483	0.43517	1033.87	0.038787	2.60872e+07
A1	78	10.8330E+070.8330E+06	10.8330E+070.8330E+06	0.8330E+07	0.217	1	0	1	0.56304	0.43696	1033.87	0.038786	3.16729e+07
A1	79	10.1007E+080.1007E+07	10.1007E+080.1007E+07	0.1007E+08	0.217	1	0	1	0.5595	0.4405	1033.86	0.038784	3.85966e+07
A1	80	10.1218E+080.1218E+07	10.1218E+080.1218E+07	0.1218E+08	0.217	1	0	1	0.55086	0.44914	1033.86	0.038782	4.75971e+07
A1	81	10.1473E+080.1473E+07	10.1473E+080.1473E+07	0.1473E+08	0.217	1	0	1	0.53142	0.46858	1033.86	0.03878	6.00504e+07
A1	82	10.1781E+080.1781E+07	10.1781E+080.1781E+07	0.1781E+08	0.217	1	0	1	0.49477	0.50523	1033.86	0.038776	7.82776e+07
A1	83	10.2153E+080.2153E+07	10.2153E+080.2153E+07	0.2153E+08	0.217	1	0	1	0.4319	0.5681	1033.86	0.038772	1.06392e+08
A1	84	10.2603E+080.2603E+07	10.2603E+080.2603E+07	0.2603E+08	0.217	1	0	1	0.31302	0.68698	1033.85	0.038768	1.55528e+08
A1	85	10.3148E+080.3148E+07	10.3148E+080.3148E+07	0.3148E+08	0.217	1	0	1	0.028723	0.971277	1033.85	0.038759	2.65869e+08
A1	86	10.3806E+080.3806E+07	10.3806E+080.3806E+07	0.3806E+08	0.217	1	0	1	0	1	1026.41	1.2363e-08	104.803
A1	87	10.4602E+080.4602E+07	10.4602E+080.4602E+07	0.4602E+08	0.217	1	0	1	0	1	1026.41	2.1922e-10	2.24702
A1	88	10.5565E+080.5565E+07	10.5565E+080.5565E+07	0.5565E+08	0.217	1	0	1	0	1	1026.41	3.1376e-12	0.0388905
A1	89	10.6728E+080.6728E+07	10.6728E+080.6728E+07	0.6728E+08	0.217	1	0	1	0	1	1026.41	3.6171e-14	0.000542035
A1	90	10.8136E+080.8136E+07	10.8136E+080.8136E+07	0.8136E+08	0.217	1	0	1	0	1	1026.41	3.3714e-16	6.10945e-06
A1	91	10.9837E+080.9837E+07	10.9837E+080.9837E+07	0.9837E+08	0.217	1	0	1	0	1	1026.41	2.5528e-18	5.5932e-08
A1	92	10.1189E+090.1189E+08	10.1189E+090.1189E+08	0.1189E+09	0.217	1	0	1	0	1	1026.41	1.5765e-20	4.175e-10
A1	93	10.1438E+090.1438E+08	10.1438E+090.1438E+08	0.1438E+09	0.217	1	0	1	0	1	1026.41	7.9549e-23	2.54785e-12
A1	94	10.1739E+090.1739E+08	10.1739E+090.1739E+08	0.1739E+09	0.217	1	0	1	0	1	1026.41	3.2842e-25	1.27207e-14
A1	95	10.2103E+090.2103E+08	10.2103E+090.2103E+08	0.2103E+09	0.217	1	0	1	0	1	1026.41	1.1098e-27	5.19834e-17
A1	96	10.2542E+090.2542E+08	10.2542E+090.2542E+08	0.2542E+09	0.217	1	0	1	0	1	1026.41	3.0683e-30	1.73722e-19
A1	97	10.3074E+090.3074E+08	10.3074E+090.3074E+08	0.3074E+09	0.217	1	0	1	0	1	1026.41	6.924e-33	4.74069e-22
A1	98	10.3717E+090.3717E+08	10.3717E+090.3717E+08	0.3717E+09	0.217	1	0	1	0	1	1026.41	1.2708e-35	1.05208e-24
A1	99	10.4494E+090.4494E+08	10.4494E+090.4494E+08	0.4494E+09	0.217	1	0	1	0	1	1026.41	1.8859e-38	1.8877e-27
A11	0	10.5434E+090.5434E+08	10.5434E+090.5434E+08	0.5434E+09	0.217	1	0	1	0	1	1026.41	2.2466e-71	2.71911e-60
A2	1	10.1767E+000.0000E+00	10.1767E+000.0000E+00	0.1767E+00	0.217	1	0.025873	0.974127	0.97413	0.02587	0	0.014355	0
A2	2	10.6023E+000.0000E+00	10.6023E+000.0000E+00	0.6023E+00	0.217	1	0.017502	0.982498	0.9825	0.0175	0	0.014355	0
A2	3	10.1156E+010.0000E+00	10.1156E+010.0000E+00	0.1156E+01	0.217	1	0.01628	0.98372	0.98372	0.01628	0	0.014355	0
A2	4	10.1867E+010.0000E+00	10.1867E+010.0000E+00	0.1867E+01	0.217	1	0.015808	0.984192	0.98419	0.01581	0	0.014355	0
A2	5	10.2774E+010.0000E+00	10.2774E+010.0000E+00	0.2774E+01	0.217	1	0.015408	0.984592	0.98459	0.01541	0	0.014355	0
A2	6	10.3922E+010.0000E+00	10.3922E+010.0000E+00	0.3922E+01	0.217	1	0.015221	0.984779	0.98478	0.01522	0	0.014355	0
A2	7	10.5367E+010.0000E+00	10.5367E+010.0000E+00	0.5367E+01	0.217	1	0.015176	0.984824	0.98482	0.01518	0	0.014355	0
A2	8	10.7177E+010.0000E+00	10.7177E+010.0000E+00	0.7177E+01	0.217	1	0.01486	0.98514	0.98514	0.01486	0	0.014355	0
A2	9	10.9433E+010.0000E+00	10.9433E+010.0000E+00	0.9433E+01	0.217	1	0.014773	0.985227	0.98523	0.01477	0	0.014355	0
A2	10	10.1224E+020.0000E+00	10.1224E+020.0000E+00	0.1224E+02	0.217	1	0.014925	0.985075	0.98508	0.01492	0	0.014355	0
A2	11	10.1571E+020.0000E+00	10.1571E+020.0000E+00	0.1571E+02	0.217	1	0.014799	0.985201	0.9852	0.0148	0	0.014355	0
A2	12	10.2000E+020.0000E+00	10.2000E+020.0000E+00	0.2000E+02	0.217	1	0.014765	0.985235	0.98523	0.01477	0	0.014355	0
A2	13	10.2528E+020.0000E+00	10.2528E+020.0000E+00	0.2528E+02	0.217	1	0.014612	0.985388	0.98539	0.01461	0	0.014355	0
A2	14	10.3178E+020.0000E+00	10.3178E+020.0000E+00	0.3178E+02	0.217	1	0.014569	0.985431	0.98543	0.01457	0	0.014355	0
A2	15	10.3976E+020.0000E+00	10.3976E+020.0000E+00	0.3976E+02	0.217	1	0.01461	0.98539	0.98539	0.01461	0	0.014355	0
A2	16	10.4955E+020.0000E+00	10.4955E+020.0000E+00	0.4955E+02	0.217	1	0.014671	0.985329	0.98533	0.01467	0	0.014355	0
A2	17	10.6152E+020.0000E+00	10.6152E+020.0000E+00	0.6152E+02	0.217	1	0.014507	0.985493	0.98549	0.01451	0	0.014355	0
A2	18	10.7616E+020.0000E+00	10.7616E+020.0000E+00	0.7616E+02	0.217	1	0.014574	0.985426	0.98543	0.01457	0	0.014355	0
A2	19	10.9404E+020.0000E+00	10.9404E+020.0000E+00	0.9404E+02	0.217	1	0.014593	0.985407	0.98541	0.01459	0	0.014355	0
A2	20	10.1159E+030.0000E+00	10.1159E+030.0000E+00	0.1159E+03	0.217	1	0.014587	0.985413	0.98541	0.01459	0	0.014355	0
A2	21	10.1424E+030.0000E+00	10.1424E+030.0000E+00	0.1424E+03	0.217	1	0.014474	0.985526	0.98553	0.01447	0	0.014355	0
A2	22	10.1748E+030.0000E+00	10.1748E+030.0000E+00	0.1748E+03	0.217	1	0.014551	0.985449	0.98545	0.01455	0	0.014355	0
A2	23	10.2142E+030.0000E+00	10.2142E+030.0000E+00	0.2142E+03	0.217	1	0.014583	0.985417	0.98542	0.01458	0	0.014355	0
A2	24	10.2622E+030.0000E+00	10.2622E+030.0000E+00	0.2622E+03	0.217	1	0.014542	0.985458	0.98546	0.01454	0	0.014355	0
A2	25	10.3204E+030.0000E+00	10.3204E+030.0000E+00	0.3204E+03	0.217	1	0.014449	0.985551	0.98555	0.01445	0	0.014355	0
A2	26	10.3912E+030.0000E+00	10.3912E+030.0000E+00	0.3912E+03	0.217	1	0.014232	0.985768	0.98577	0.01423	0	0.014355	0
A2	27	10.4772E+030.0000E+00	10.4772E+030.0000E+00	0.4772E+03	0.217	1	0.014636	0.985364	0.98536	0.01464	0	0.014355	0
A2	28	10.5816E+030.0000E+00	10.5816E+030.0000E+00	0.5816E+03	0.217	1	0.014448	0.985552	0.98555	0.01445	0	0.014355	0
A2	29	10.7082E+030.0000E+00	10.7082E+030.0000E+00	0.7082E+03	0.217	1	0.014488	0.985512	0.98551	0.01449	0	0.014355	0
A2	30	10.8619E+030.0000E+00	10.8619E+030.0000E+00	0.8619E+03	0.217	1	0.014588	0.985412	0.98541	0.01459	0	0.014355	0
A2	31	10.1048E+040.0000E+00	10.1048E+040.0000E+00	0.1048E+04	0.217	1	0.014506	0.985494	0.98549	0.01451	0	0.014355	0
A2	32	10.1274E+040.0000E+00	10.1274E+040.0000E+00	0.1274E+04	0.217	1	0.014423	0.985577	0.98558	0.01442	0	0.014355	0
A2	33	10.1548E+040.0000E+00	10.1548E+040.0000E+00	0.1548E+04	0.217	1	0.014457	0.985543	0.98554	0.01446	0	0.014355	0
A2	34	10.1880E+040.0000E+00	10.1880E+040.0000E+00	0.1880E+04	0.217	1	0.014555	0.985445	0.98545	0.01455	0	0.014355	0
A2	35	10.2282E+040.0000E+00	10.2282E+040.0000E+00	0.2282E+04	0.217	1	0.014441	0.985559	0.98556	0.01444	0	0.014355	0
A2	36	10.2768E+040.0000E+00	10.2768E+040.0000E+00	0.2768E+04	0.217	1	0.014265	0.985735	0.98574	0.01426	0	0.014355	0
A2	37	10.3358E+040.0000E+00	10.3358E+040.0000E+00	0.3358E+04	0.217	1	0.014571	0.985429	0.98543	0.01457	0	0.014355	0
A2	38	10.4072E+040.0000E+00	10.4072E+040.0000E+00	0.4072E+04	0.217	1	0.014461	0.985539	0.98554	0.01446	0	0.014355	0
A2	39	10.4937E+040.0000E+00	10.4937E+040.0000E+00	0.4937E+04	0.217	1	0.014356	0.985644	0.98564	0.01436	0	0.014355	0
A2	40	10.5983E+040.0000E+00	10.5983E+040.0000E+00	0.5983E+04	0.217	1	0.014492	0.985508	0.98551	0.01449	0	0.014355	0
A2	41	10.7250E+040.0000E+00	10.7250E+040.0000E+00	0.7250E+04	0.217	1	0.014309	0.985691	0.98569	0.01431	0	0.014355	0
A2	42	10.8784E+040.0000E+00	10.8784E+040.0000E+00	0.8784E+04	0.217	1	0.014413	0.985587	0.98559	0.01441	0	0.014355	0
A2	43	10.1064E+050.0000E+00	10.1064E+050.0000E+00	0.1064E+05	0.217	1	0.014219	0.985781	0.98578	0.01422	0	0.014355	0
A2	44	10.1289E+050.0000E+00	10.1289E+050.0000E+00	0.1289E+05	0.217	1	0.01397	0.98603	0.98603	0.01397	0	0.014355	0
A2	45	10.1560E+050.0000E+00	10.1560E+050.0000E+00	0.1560E+05	0.217	1	0.014478	0.985522	0.98552	0.01448	0	0.014355	0
A2	46	10.1889E+050.0000E+00	10.1889E+050.0000E+00	0.1889E+05	0.217	1	0.0072191	0.992781	0.9313	0.0687	1191.81	0.014355	4783.13
A2	47	10.2287E+050.0000E+00	10.2287E+050.0000E+00	0.2287E+05	0.217	1	0	1	0.63914	0.36086	1040.58	0.036871	68710.8
A2	48	10.2768E+050.0000E+00	10.2768E+050.0000E+00	0.2768E+05	0.217	1	0	1	0.57558	0.42442	1033.52	0.038767	102142
A2	49	10.3350E+050.0000E+00	10.3350E+050.0000E+00	0.3350E+05	0.217	1	0	1	0.5564	0.4436	1033.48	0.03878	129243
A2	50	10.4055E+050.0000E+00	10.4055E+050.0000E+00	0.4055E+05	0.217	1	0	1	0.55096	0.44904	1033.49	0.038778	158353
A2	51	10.4907E+050.0000E+00	10.4907E+050.0000E+00	0.4907E+05	0.217	1	0	1	0.54957	0.45043	1033.5	0.038775	192205
A2	52	10.5937E+050.0000E+00	10.5937E+050.0000E+00	0.5937E+05	0.217	1	0	1	0.54912	0.45088	1033.51	0.038772	232767
A2	53	10.7183E+050.0000E+00	10.7183E+050.0000E+00	0.7183E+05	0.217	1	0	1	0.54888	0.45112	1033.51	0.03877	281753
A2	54	10.8691E+050.0000E+00	10.8691E+050.0000E+00	0.8691E+05	0.217	1	0	1	0.54871	0.45129	1033.52	0.038767	341009
A2	55	10.1051E+060.0000E+00	10.1051E+060.0000E+00	0.1051E+06	0.217	1	0	1	0.54859	0.45141	1033.53	0.038765	412474
A2	56	10.1272E+060.0000E+00	10.1272E+060.0000E+00	0.1272E+06	0.217	1	0	1	0.54849	0.45151	1033.54	0.038763	499297
A2	57	10.1539E+060.0000E+00	10.1539E+060.0000E+00	0.1539E+06	0.217	1	0	1	0.54842	0.45158	1033.55	0.038761	604171
A2	58	10.1861E+060.0000E+00	10.1861E+060.0000E+00	0.1861E+06	0.217	1	0	1	0.54837	0.45163	1033.55	0.038759	730622
A2	59	10.2251E+060.0000E+00	10.2251E+060.0000E+00	0.2251E+06	0.217	1	0	1	0.54833	0.45167	1033.56	0.038757	883776
A2	60	10.2723E+060.0000E+00	10.2723E+060.0000E+00	0.2723E+06	0.217	1	0	1	0.54831	0.45169	1033.56	0.038756	1.06911e+06
A2	61	10.3293E+060.0000E+00	10.3293E+060.0000E+00	0.3293E+06	0.217	1	0	1	0.54829	0.45171	1033.57	0.038754	1.29291e+06
A2	62	10.3983E+060.0000E+00	10.3983E+060.0000E+00	0.3983E+06	0.217	1	0	1	0.54826	0.45174	1033.57	0.038753	1.56388e+06
A2	63	10.4817E+060.0000E+00	10.4817E+060.0000E+00	0.4817E+06	0.217	1	0	1	0.54824	0.45176	1033.58	0.038752	1.8914e+06
A2	64	10.5826E+060.0000E+00	10.5826E+060.0000E+00	0.5826E+06	0.217	1	0	1	0.5482	0.4518	1033.58	0.038751	2.28772e+06
A2	65	10.7046E+060.0000E+00	10.7046E+060.0000E+00	0.7046E+06	0.217	1	0	1	0.54814	0.45186	1033.58	0.03875	2.76708e+06
A2	66	10.8521E+060.0000E+00	10.8521E+060.0000E+00	0.8521E+06	0.217	1	0	1	0.54805	0.45195	1033.58	0.038749	3.34692e+06
A2	67	10.1030E+070.0000E+00	10.1030E+070.0000E+00	0.1030E+07	0.217	1	0	1	0.54791	0.45209	1033.59	0.038749	4.04698e+06
A2	68	10.1246E+070.0000E+00	10.1246E+070.0000E+00	0.1246E+07	0.217	1	0	1	0.54772	0.45228	1033.59	0.038748	4.89759e+06
A2	69	10.1507E+070.0000E+00	10.1507E+070.0000E+00	0.1507E+07	0.217	1	0	1	0.54746	0.45254	1033.58	0.038748	5.92684e+06
A2	70	10.1822E+070.0000E+00	10.1822E+070.0000E+00	0.1822E+07	0.217	1	0	1	0.54711	0.45289	1033.58	0.038748	7.17124e+06
A2	71	10.2204E+070.0000E+00	10.2204E+070.0000E+00	0.2204E+07	0.217	1	0	1	0.54664	0.45336	1033.58	0.038747	8.68354e+06
A2	72	10.2665E+070.0000E+00	10.2665E+070.0000E+00	0.2665E+07	0.217	1	0	1	0.54597	0.45403	1033.58	0.038746	1.05151e+07
A2	73	10.3222E+070.0000E+00	10.3222E+070.0000E+00	0.3222E+07	0.217	1	0	1	0.54475	0.45525	1033.58	0.038746	1.27469e+07
A2	74	10.3896E+070.0000E+00	10.3896E+070.0000E+00	0.3896E+07	0.217	1	0	1	0.54249	0.45751	1033.58	0.038745	1.54896e+07
A2	75	10.4711E+070.0000E+00	10.4711E+070.0000E+00	0.4711E+07	0.217	1	0	1	0.53886	0.46114	1033.58	0.038744	1.88779e+07
A2	76	10.5697E+070.0000E+00	10.5697E+070.0000E+00	0.5697E+07	0.217	1	0	1	0.53277	0.46723	1033.58	0.038743	2.31299e+07
A2	77	10.6889E+070.0000E+00	10.6889E+070.0000E+00	0.6889E+07	0.217	1	0	1	0.52265	0.47735	1033.58	0.038741	2.85738e+07
A2	78	10.8330E+070.0000E+00	10.8330E+070.0000E+00	0.8330E+07	0.217	1	0	1	0.50506	0.49494	1033.58	0.03874	3.58229e+07
A2	79	10.1007E+080.0000E+00	10.1007E+080.0000E+00	0.1007E+08	0.217	1	0	1	0.46526	0.53474	1033.58	0.038738	4.67857e+07
A2	80	10.1218E+080.0000E+00	10.1218E+080.0000E+00	0.1218E+08	0.217	1	0	1	0.38175	0.61825	1033.58	0.038735	6.54212e+07
A2	81	10.1473E+080.0000E+00	10.1473E+080.0000E+00	0.1473E+08	0.217	1	0	1	0.26175	0.73825	1033.58	0.038733	9.44694e+07
A2	82	10.1781E+080.0000E+00	10.1781E+080.0000E+00	0.1781E+08	0.217	1	0	1	0.1076	0.8924	1033.58	0.03873	1.38062e+08
A2	83	10.2153E+080.0000E+00	10.2153E+080.0000E+00	0.2153E+08	0.217	1	0	1	0	1	1028.86	0.01415	6.80168e+07
A2	84	10.2603E+080.0000E+00	10.2603E+080.0000E+00	0.2603E+08	0.217	1	0	1	0	1	1028.24	0.010947	6.35804e+07
A2	85	10.3148E+080.0000E+00	10.3148E+080.0000E+00	0.3148E+08	0.217	1	0	1	0	1	1026.51	0.0018225	1.27798e+07
A2	86	10.3806E+080.0000E+00	10.3806E+080.0000E+00	0.3806E+08	0.217	1	0	1	0	1	1026.16	2.5845e-09	21.9038
A2	87	10.4602E+080.0000E+00	10.4602E+080.0000E+00	0.4602E+08	0.217	1	0	1	0	1	1026.16	4.6659e-11	0.478142
A2	88	10.5565E+080.0000E+00	10.5565E+080.0000E+00	0.5565E+08	0.217	1	0	1	0	1	1026.16	6.8189e-13	0.00844995
A2	89	10.6728E+080.0000E+00	10.6728E+080.0000E+00	0.6728E+08	0.217	1	0	1	0	1	1026.16	8.0696e-15	0.000120896
A2	90	10.8136E+080.0000E+00	10.8136E+080.0000E+00	0.8136E+08	0.217	1	0	1	0	1	1026.16	7.7405e-17	1.40234e-06
A2	91	10.9837E+080.0000E+00	10.9837E+080.0000E+00	0.9837E+08	0.217	1	0	1	0	1	1026.16	6.0303e-19	1.32092e-08
A2	92	10.1189E+090.0000E+00	10.1189E+090.0000E+00	0.1189E+09	0.217	1	0	1	0	1	1026.16	3.8238e-21	1.0124e-10
A2	93	10.1438E+090.0000E+00	10.1438E+090.0000E+00	0.1438E+09	0.217	1	0	1	0	1	1026.16	1.9755e-23	6.32573e-13
A2	94	10.1739E+090.0000E+00	10.1739E+090.0000E+00	0.1739E+09	0.217	1	0	1	0	1	1026.16	8.326e-26	3.22412e-15
A2	95	10.2103E+090.0000E+00	10.2103E+090.0000E+00	0.2103E+09	0.217	1	0	1	0	1	1026.16	2.8643e-28	1.34132e-17
A2	96	10.2542E+090.0000E+00	10.2542E+090.0000E+00	0.2542E+09	0.217	1	0	1	0	1	1026.16	8.0435e-31	4.55298e-20
A2	97	10.3074E+090.0000E+00	10.3074E+090.0000E+00	0.3074E+09	0.217	1	0	1	0	1	1026.16	1.8402e-33	1.25963e-22
A2	98	10.3717E+090.0000E+00	10.3717E+090.0000E+00	0.3717E+09	0.217	1	0	1	0	1	1026.16	3.4191e-36	2.82995e-25
A2	99	10.4494E+090.0000E+00	10.4494E+090.0000E+00	0.4494E+09	0.217	1	0	1	0	1	1026.16	5.1317e-39	5.13534e-28
A21	0	10.5434E+090.0000E+00	10.5434E+090.0000E+00	0.5434E+09	0.217	1	0	1	0	1	1026.16	6.1779e-72	7.47542e-61
A3	1	10.1767E+000.0000E+00	10.1767E+000.0000E+00	0.1767E+00	0.217	1	0.025933	0.974067	0.97407	0.02593	0	0.01435	0
A3	2	10.6023E+000.0000E+00	10.6023E+000.0000E+00	0.6023E+00	0.217	1	0.017529	0.982471	0.98247	0.01753	0	0.01435	0
A3	3	10.1156E+010.0000E+00	10.1156E+010.0000E+00	0.1156E+01	0.217	1	0.016227	0.983773	0.98377	0.01623	0	0.01435	0
A3	4	10.1867E+010.0000E+00	10.1867E+010.0000E+00	0.1867E+01	0.217	1	0.015857	0.984143	0.98414	0.01586	0	0.01435	0
A3	5	10.2774E+010.0000E+00	10.2774E+010.0000E+00	0.2774E+01	0.217	1	0.015368	0.984632	0.98463	0.01537	0	0.01435	0
A3	6	10.3922E+010.0000E+00	10.3922E+010.0000E+00	0.3922E+01	0.217	1	0.015248	0.984752	0.98475	0.01525	0	0.01435	0
A3	7	10.5367E+010.0000E+00	10.5367E+010.0000E+00	0.5367E+01	0.217	1	0.015212	0.984788	0.98479	0.01521	0	0.01435	0
A3	8	10.7177E+010.0000E+00	10.7177E+010.0000E+00	0.7177E+01	0.217	1	0.014883	0.985117	0.98512	0.01488	0	0.01435	0
A3	9	10.9433E+010.0000E+00	10.9433E+010.0000E+00	0.9433E+01	0.217	1	0.014809	0.985191	0.98519	0.01481	0	0.01435	0
A3	10	10.1224E+020.0000E+00	10.1224E+020.0000E+00	0.1224E+02	0.217	1	0.014878	0.985122	0.98512	0.01488	0	0.01435	0
A3	11	10.1571E+020.0000E+00	10.1571E+020.0000E+00	0.1571E+02	0.217	1	0.014805	0.985195	0.98519	0.01481	0	0.01435	0
A3	12	10.2000E+020.0000E+00	10.2000E+020.0000E+00	0.2000E+02	0.217	1	0.014794	0.985206	0.98521	0.01479	0	0.01435	0
A3	13	10.2528E+020.0000E+00	10.2528E+020.0000E+00	0.2528E+02	0.217	1	0.014593	0.985407	0.98541	0.01459	0	0.01435	0
A3	14	10.3178E+020.0000E+00	10.3178E+020.0000E+00	0.3178E+02	0.217	1	0.014447	0.985553	0.98555	0.01445	0	0.01435	0
A3	15	10.3976E+020.0000E+00	10.3976E+020.0000E+00	0.3976E+02	0.217	1	0.014707	0.985293	0.98529	0.01471	0	0.01435	0
A3	16	10.4955E+020.0000E+00	10.4955E+020.0000E+00	0.4955E+02	0.217	1	0.014684	0.985316	0.98532	0.01468	0	0.01435	0
A3	17	10.6152E+020.0000E+00	10.6152E+020.0000E+00	0.6152E+02	0.217	1	0.014641	0.985359	0.98536	0.01464	0	0.01435	0
A3	18	10.7616E+020.0000E+00	10.7616E+020.0000E+00	0.7616E+02	0.217	1	0.014527	0.985473	0.98547	0.01453	0	0.01435	0
A3	19	10.9404E+020.0000E+00	10.9404E+020.0000E+00	0.9404E+02	0.217	1	0.014555	0.985445	0.98544	0.01456	0	0.01435	0
A3	20	10.1159E+030.0000E+00	10.1159E+030.0000E+00	0.1159E+03	0.217	1	0.014604	0.985396	0.9854	0.0146	0	0.01435	0
A3	21	10.1424E+030.0000E+00	10.1424E+030.0000E+00	0.1424E+03	0.217	1	0.014525	0.985475	0.98547	0.01453	0	0.01435	0
A3	22	10.1748E+030.0000E+00	10.1748E+030.0000E+00	0.1748E+03	0.217	1	0.014502	0.985498	0.9855	0.0145	0	0.01435	0
A3	23	10.2142E+030.0000E+00	10.2142E+030.0000E+00	0.2142E+03	0.217	1	0.014564	0.985436	0.98544	0.01456	0	0.01435	0
A3	24	10.2622E+030.0000E+00	10.2622E+030.0000E+00	0.2622E+03	0.217	1	0.014586	0.985414	0.98541	0.01459	0	0.01435	0
A3	25	10.3204E+030.0000E+00	10.3204E+030.0000E+00	0.3204E+03	0.217	1	0.014416	0.985584	0.98558	0.01442	0	0.01435	0
A3	26	10.3912E+030.0000E+00	10.3912E+030.0000E+00	0.3912E+03	0.217	1	0.014439	0.985561	0.98556	0.01444	0	0.01435	0
A3	27	10.4772E+030.0000E+00	10.4772E+030.0000E+00	0.4772E+03	0.217	1	0.014588	0.985412	0.98541	0.01459	0	0.01435	0
A3	28	10.5816E+030.0000E+00	10.5816E+030.0000E+00	0.5816E+03	0.217	1	0.014395	0.985605	0.98561	0.01439	0	0.01435	0
A3	29	10.7082E+030.0000E+00	10.7082E+030.0000E+00	0.7082E+03	0.217	1	0.014522	0.985478	0.98548	0.01452	0	0.01435	0
A3	30	10.8619E+030.0000E+00	10.8619E+030.0000E+00	0.8619E+03	0.217	1	0.014556	0.985444	0.98544	0.01456	0	0.01435	0
A3	31	10.1048E+040.0000E+00	10.1048E+040.0000E+00	0.1048E+04	0.217	1	0.014512	0.985488	0.98549	0.01451	0	0.01435	0
A3	32	10.1274E+040.0000E+00	10.1274E+040.0000E+00	0.1274E+04	0.217	1	0.014374	0.985626	0.98563	0.01437	0	0.01435	0
A3	33	10.1548E+040.0000E+00	10.1548E+040.0000E+00	0.1548E+04	0.217	1	0.014513	0.985487	0.98549	0.01451	0	0.01435	0
A3	34	10.1880E+040.0000E+00	10.1880E+040.0000E+00	0.1880E+04	0.217	1	0.014545	0.985455	0.98545	0.01455	0	0.01435	0
A3	35	10.2282E+040.0000E+00	10.2282E+040.0000E+00	0.2282E+04	0.217	1	0.014516	0.985484	0.98548	0.01452	0	0.01435	0
A3	36	10.2768E+040.0000E+00	10.2768E+040.0000E+00	0.2768E+04	0.217	1	0.014275	0.985725	0.98572	0.01428	0	0.01435	0
A3	37	10.3358E+040.0000E+00	10.3358E+040.0000E+00	0.3358E+04	0.217	1	0.014619	0.985381	0.98538	0.01462	0	0.01435	0
A3	38	10.4072E+040.0000E+00	10.4072E+040.0000E+00	0.4072E+04	0.217	1	0.014496	0.985504	0.9855	0.0145	0	0.01435	0
A3	39	10.4937E+040.0000E+00	10.4937E+040.0000E+00	0.4937E+04	0.217	1	0.014349	0.985651	0.98565	0.01435	0	0.01435	0
A3	40	10.5983E+040.0000E+00	10.5983E+040.0000E+00	0.5983E+04	0.217	1	0.014601	0.985399	0.9854	0.0146	0	0.01435	0
A3	41	10.7250E+040.0000E+00	10.7250E+040.0000E+00	0.7250E+04	0.217	1	0.014366	0.985634	0.98563	0.01437	0	0.01435	0
A3	42	10.8784E+040.0000E+00	10.8784E+040.0000E+00	0.8784E+04	0.217	1	0.014515	0.985485	0.98548	0.01452	0	0.01435	0
A3	43	10.1064E+050.0000E+00	10.1064E+050.0000E+00	0.1064E+05	0.217	1	0.014404	0.985596	0.9856	0.0144	0	0.01435	0
A3	44	10.1289E+050.0000E+00	10.1289E+050.0000E+00	0.1289E+05	0.217	1	0.014049	0.985951	0.98595	0.01405	0	0.01435	0
A3	45	10.1560E+050.0000E+00	10.1560E+050.0000E+00	0.1560E+05	0.217	1	0.014664	0.985336	0.98534	0.01466	0	0.01435	0
A3	46	10.1889E+050.0000E+00	10.1889E+050.0000E+00	0.1889E+05	0.217	1	0.0017223	0.998278	0.89082	0.10918	1191.63	0.01435	7639.76
A3	47	10.2287E+050.0000E+00	10.2287E+050.0000E+00	0.2287E+05	0.217	1	0	1	0.62454	0.37546	1036.75	0.037769	72962.4
A3	48	10.2768E+050.0000E+00	10.2768E+050.0000E+00	0.2768E+05	0.217	1	0	1	0.56442	0.43558	1033.21	0.038732	104701
A3	49	10.3350E+050.0000E+00	10.3350E+050.0000E+00	0.3350E+05	0.217	1	0	1	0.5444	0.4556	1033.19	0.038738	132558
A3	50	10.4055E+050.0000E+00	10.4055E+050.0000E+00	0.4055E+05	0.217	1	0	1	0.53779	0.46221	1033.2	0.038736	162776
A3	51	10.4907E+050.0000E+00	10.4907E+050.0000E+00	0.4907E+05	0.217	1	0	1	0.53582	0.46418	1033.21	0.038733	197803
A3	52	10.5937E+050.0000E+00	10.5937E+050.0000E+00	0.5937E+05	0.217	1	0	1	0.53515	0.46485	1033.22	0.03873	239651
A3	53	10.7183E+050.0000E+00	10.7183E+050.0000E+00	0.7183E+05	0.217	1	0	1	0.53482	0.46518	1033.23	0.038728	290141
A3	54	10.8691E+050.0000E+00	10.8691E+050.0000E+00	0.8691E+05	0.217	1	0	1	0.53459	0.46541	1033.23	0.038725	351199
A3	55	10.1051E+060.0000E+00	10.1051E+060.0000E+00	0.1051E+06	0.217	1	0	1	0.53441	0.46559	1033.24	0.038723	424851
A3	56	10.1272E+060.0000E+00	10.1272E+060.0000E+00	0.1272E+06	0.217	1	0	1	0.53426	0.46574	1033.25	0.03872	514317
A3	57	10.1539E+060.0000E+00	10.1539E+060.0000E+00	0.1539E+06	0.217	1	0	1	0.53414	0.46586	1033.26	0.038718	622410
A3	58	10.1861E+060.0000E+00	10.1861E+060.0000E+00	0.1861E+06	0.217	1	0	1	0.53403	0.46597	1033.27	0.038716	752781
A3	59	10.2251E+060.0000E+00	10.2251E+060.0000E+00	0.2251E+06	0.217	1	0	1	0.53393	0.46607	1033.27	0.038714	910685
A3	60	10.2723E+060.0000E+00	10.2723E+060.0000E+00	0.2723E+06	0.217	1	0	1	0.53382	0.46618	1033.28	0.038712	1.10186e+06
A3	61	10.3293E+060.0000E+00	10.3293E+060.0000E+00	0.3293E+06	0.217	1	0	1	0.53368	0.46632	1033.28	0.038711	1.33287e+06
A3	62	10.3983E+060.0000E+00	10.3983E+060.0000E+00	0.3983E+06	0.217	1	0	1	0.53344	0.46656	1033.29	0.03871	1.61296e+06
A3	63	10.4817E+060.0000E+00	10.4817E+060.0000E+00	0.4817E+06	0.217	1	0	1	0.53306	0.46694	1033.29	0.038708	1.95218e+06
A3	64	10.5826E+060.0000E+00	10.5826E+060.0000E+00	0.5826E+06	0.217	1	0	1	0.53247	0.46753	1033.3	0.038707	2.36404e+06
A3	65	10.7046E+060.0000E+00	10.7046E+060.0000E+00	0.7046E+06	0.217	1	0	1	0.53158	0.46842	1033.3	0.038706	2.86446e+06
A3	66	10.8521E+060.0000E+00	10.8521E+060.0000E+00	0.8521E+06	0.217	1	0	1	0.53033	0.46967	1033.3	0.038705	3.47325e+06
A3	67	10.1030E+070.0000E+00	10.1030E+070.0000E+00	0.1030E+07	0.217	1	0	1	0.52867	0.47133	1033.3	0.038705	4.21323e+06
A3	68	10.1246E+070.0000E+00	10.1246E+070.0000E+00	0.1246E+07	0.217	1	0	1	0.5264	0.4736	1033.3	0.038705	5.12133e+06
A3	69	10.1507E+070.0000E+00	10.1507E+070.0000E+00	0.1507E+07	0.217	1	0	1	0.52329	0.47671	1033.3	0.038705	6.23477e+06
A3	70	10.1822E+070.0000E+00	10.1822E+070.0000E+00	0.1822E+07	0.217	1	0	1	0.51888	0.48112	1033.3	0.038704	7.60753e+06
A3	71	10.2204E+070.0000E+00	10.2204E+070.0000E+00	0.2204E+07	0.217	1	0	1	0.51287	0.48713	1033.3	0.038704	9.31748e+06
A3	72	10.2665E+070.0000E+00	10.2665E+070.0000E+00	0.2665E+07	0.217	1	0	1	0.50389	0.49611	1033.3	0.038703	1.14738e+07
A3	73	10.3222E+070.0000E+00	10.3222E+070.0000E+00	0.3222E+07	0.217	1	0	1	0.46738	0.53262	1033.3	0.038702	1.48923e+07
A3	74	10.3896E+070.0000E+00	10.3896E+070.0000E+00	0.3896E+07	0.217	1	0	1	0.41437	0.58563	1033.3	0.038701	1.97993e+07
A3	75	10.4711E+070.0000E+00	10.4711E+070.0000E+00	0.4711E+07	0.217	1	0	1	0.35031	0.64969	1033.3	0.0387	2.65593e+07
A3	76	10.5697E+070.0000E+00	10.5697E+070.0000E+00	0.5697E+07	0.217	1	0	1	0.2641	0.7359	1033.3	0.038699	3.6379e+07
A3	77	10.6889E+070.0000E+00	10.6889E+070.0000E+00	0.6889E+07	0.217	1	0	1	0.15866	0.84134	1033.3	0.038697	5.02911e+07
A3	78	10.8330E+070.0000E+00	10.8330E+070.0000E+00	0.8330E+07	0.217	1	0	1	0.085483	0.914517	1033.3	0.038697	6.60998e+07
A3	79	10.1007E+080.0000E+00	10.1007E+080.0000E+00	0.1007E+08	0.217	1	0	1	0.064158	0.935842	1033.31	0.038698	8.17732e+07
A3	80	10.1218E+080.0000E+00	10.1218E+080.0000E+00	0.1218E+08	0.217	1	0	1	0.050784	0.949216	1033.31	0.0387	1.00326e+08
A3	81	10.1473E+080.0000E+00	10.1473E+080.0000E+00	0.1473E+08	0.217	1	0	1	0	1	1029.5	0.018868	6.2089e+07
A3	82	10.1781E+080.0000E+00	10.1781E+080.0000E+00	0.1781E+08	0.217	1	0	1	0	1	1028.11	0.011619	4.6167e+07
A3	83	10.2153E+080.0000E+00	10.2153E+080.0000E+00	0.2153E+08	0.217	1	0	1	0	1	1026.4	0.0026233	1.25796e+07
A3	84	10.2603E+080.0000E+00	10.2603E+080.0000E+00	0.2603E+08	0.217	1	0	1	0	1	1026.2	0.0015924	9.23035e+06
A3	85	10.3148E+080.0000E+00	10.3148E+080.0000E+00	0.3148E+08	0.217	1	0	1	0	1	1025.91	4.6308e-05	324534
A3	86	10.3806E+080.0000E+00	10.3806E+080.0000E+00	0.3806E+08	0.217	1	0	1	0	1	1025.9	6.2464e-10	5.29253
A3	87	10.4602E+080.0000E+00	10.4602E+080.0000E+00	0.4602E+08	0.217	1	0	1	0	1	1025.9	1.1978e-11	0.122714
A3	88	10.5565E+080.0000E+00	10.5565E+080.0000E+00	0.5565E+08	0.217	1	0	1	0	1	1025.9	1.8493e-13	0.00229106
A3	89	10.6728E+080.0000E+00	10.6728E+080.0000E+00	0.6728E+08	0.217	1	0	1	0	1	1025.9	2.3031e-15	3.44956e-05
A3	90	10.8136E+080.0000E+00	10.8136E+080.0000E+00	0.8136E+08	0.217	1	0	1	0	1	1025.9	2.3171e-17	4.19682e-07
A3	91	10.9837E+080.0000E+00	10.9837E+080.0000E+00	0.9837E+08	0.217	1	0	1	0	1	1025.9	1.8869e-19	4.13215e-09
A3	92	10.1189E+090.0000E+00	10.1189E+090.0000E+00	0.1189E+09	0.217	1	0	1	0	1	1025.9	1.2465e-21	3.29943e-11
A3	93	10.1438E+090.0000E+00	10.1438E+090.0000E+00	0.1438E+09	0.217	1	0	1	0	1	1025.9	6.6859e-24	2.14034e-13
A3	94	10.1739E+090.0000E+00	10.1739E+090.0000E+00	0.1739E+09	0.217	1	0	1	0	1	1025.9	2.916e-26	1.12889e-15
A3	95	10.2103E+090.0000E+00	10.2103E+090.0000E+00	0.2103E+09	0.217	1	0	1	0	1	1025.9	1.0348e-28	4.84463e-18
A3	96	10.2542E+090.0000E+00	10.2542E+090.0000E+00	0.2542E+09	0.217	1	0	1	0	1	1025.9	2.9893e-31	1.69165e-20
A3	97	10.3074E+090.0000E+00	10.3074E+090.0000E+00	0.3074E+09	0.217	1	0	1	0	1	1025.9	7.0167e-34	4.80177e-23
A3	98	10.3717E+090.0000E+00	10.3717E+090.0000E+00	0.3717E+09	0.217	1	0	1	0	1	1025.9	1.3345e-36	1.10427e-25
A3	99	10.4494E+090.0000E+00	10.4494E+090.0000E+00	0.4494E+09	0.217	1	0	1	0	1	1025.9	2.0462e-39	2.04713e-28
A31	0	10.5434E+090.0000E+00	10.5434E+090.0000E+00	0.5434E+09	0.217	1	0	1	0	1	1025.9	2.5124e-72	3.0393e-61
A4	1	10.1767E+000.0000E+00	10.1767E+000.0000E+00	0.1767E+00	0.217	1	0.02613	0.97387	0.87975	0.12025	1191.45	0.014345	0.0767465
A4	2	10.6023E+000.0000E+00	10.6023E+000.0000E+00	0.6023E+00	0.217	1	0.017692	0.982308	0.88756	0.11244	1191.45	0.014345	0.246727
A4	3	10.1156E+010.0000E+00	10.1156E+010.0000E+00	0.1156E+01	0.217	1	0.016394	0.983606	0.88848	0.11152	1191.45	0.014345	0.470292
A4	4	10.1867E+010.0000E+00	10.1867E+010.0000E+00	0.1867E+01	0.217	1	0.015965	0.984035	0.88835	0.11165	1191.45	0.014345	0.760764
A4	5	10.2774E+010.0000E+00	10.2774E+010.0000E+00	0.2774E+01	0.217	1	0.015504	0.984496	0.88795	0.11205	1191.45	0.014345	1.13493
A4	6	10.3922E+010.0000E+00	10.3922E+010.0000E+00	0.3922E+01	0.217	1	0.015379	0.984621	0.88681	0.11319	1191.45	0.014345	1.62114
A4	7	10.5367E+010.0000E+00	10.5367E+010.0000E+00	0.5367E+01	0.217	1	0.015206	0.984794	0.88526	0.11474	1191.45	0.014345	2.2492
A4	8	10.7177E+010.0000E+00	10.7177E+010.0000E+00	0.7177E+01	0.217	1	0.015133	0.984867	0.8833	0.1167	1191.45	0.014345	3.05934
A4	9	10.9433E+010.0000E+00	10.9433E+010.0000E+00	0.9433E+01	0.217	1	0.015038	0.984962	0.88118	0.11882	1191.45	0.014345	4.09444
A4	10	10.1224E+020.0000E+00	10.1224E+020.0000E+00	0.1224E+02	0.217	1	0.014915	0.985085	0.87905	0.12095	1191.45	0.014345	5.40875
A4	11	10.1571E+020.0000E+00	10.1571E+020.0000E+00	0.1571E+02	0.217	1	0.014948	0.985052	0.87684	0.12316	1191.45	0.014345	7.06873
A4	12	10.2000E+020.0000E+00	10.2000E+020.0000E+00	0.2000E+02	0.217	1	0.014935	0.985065	0.87465	0.12535	1191.45	0.014345	9.15915
A4	13	10.2528E+020.0000E+00	10.2528E+020.0000E+00	0.2528E+02	0.217	1	0.014724	0.985276	0.87235	0.12765	1191.45	0.014345	11.7921
A4	14	10.3178E+020.0000E+00	10.3178E+020.0000E+00	0.3178E+02	0.217	1	0.014497	0.985503	0.8692	0.1308	1191.45	0.014345	15.1934
A4	15	10.3976E+020.0000E+00	10.3976E+020.0000E+00	0.3976E+02	0.217	1	0.014271	0.985729	0.86547	0.13453	1191.45	0.014345	19.5551
A4	16	10.4955E+020.0000E+00	10.4955E+020.0000E+00	0.4955E+02	0.217	1	0.013819	0.986181	0.86149	0.13851	1191.45	0.014345	25.1025
A4	17	10.6152E+020.0000E+00	10.6152E+020.0000E+00	0.6152E+02	0.217	1	0.013104	0.986896	0.85764	0.14236	1191.45	0.014345	32.0562
A4	18	10.7616E+020.0000E+00	10.7616E+020.0000E+00	0.7616E+02	0.217	1	0.013035	0.986965	0.85356	0.14644	1191.45	0.014345	40.8248
A4	19	10.9404E+020.0000E+00	10.9404E+020.0000E+00	0.9404E+02	0.217	1	0.012321	0.987679	0.84951	0.15049	1191.45	0.014345	51.8409
A4	20	10.1159E+030.0000E+00	10.1159E+030.0000E+00	0.1159E+03	0.217	1	0.011878	0.988122	0.84576	0.15424	1191.45	0.014345	65.5129
A4	21	10.1424E+030.0000E+00	10.1424E+030.0000E+00	0.1424E+03	0.217	1	0.0114	0.9886	0.84211	0.15789	1191.45	0.014345	82.4368
A4	22	10.1748E+030.0000E+00	10.1748E+030.0000E+00	0.1748E+03	0.217	1	0.010721	0.989279	0.83832	0.16168	1191.45	0.014345	103.694
A4	23	10.2142E+030.0000E+00	10.2142E+030.0000E+00	0.2142E+03	0.217	1	0.010466	0.989534	0.83473	0.16527	1191.45	0.014345	129.921
A4	24	10.2622E+030.0000E+00	10.2622E+030.0000E+00	0.2622E+03	0.217	1	0.009884	0.990116	0.83117	0.16883	1191.45	0.014345	162.557
A4	25	10.3204E+030.0000E+00	10.3204E+030.0000E+00	0.3204E+03	0.217	1	0.0092852	0.990715	0.82751	0.17249	1191.45	0.014345	203.068
A4	26	10.3912E+030.0000E+00	10.3912E+030.0000E+00	0.3912E+03	0.217	1	0.0082897	0.99171	0.82406	0.17594	1191.45	0.014345	253.154
A4	27	10.4772E+030.0000E+00	10.4772E+030.0000E+00	0.4772E+03	0.217	1	0.0086866	0.991313	0.8203	0.1797	1191.45	0.014345	315.279
A4	28	10.5816E+030.0000E+00	10.5816E+030.0000E+00	0.5816E+03	0.217	1	0.0076946	0.992305	0.81686	0.18314	1191.45	0.014345	392.003
A4	29	10.7082E+030.0000E+00	10.7082E+030.0000E+00	0.7082E+03	0.217	1	0.0073323	0.992668	0.81326	0.18674	1191.45	0.014345	486.893
A4	30	10.8619E+030.0000E+00	10.8619E+030.0000E+00	0.8619E+03	0.217	1	0.006995	0.993005	0.80982	0.19018	1191.45	0.014345	603.683
A4	31	10.1048E+040.0000E+00	10.1048E+040.0000E+00	0.1048E+04	0.217	1	0.0063881	0.993612	0.80575	0.19425	1191.45	0.014345	750.197
A4	32	10.1274E+040.0000E+00	10.1274E+040.0000E+00	0.1274E+04	0.217	1	0.0059022	0.994098	0.80147	0.19853	1191.45	0.014345	932.526
A4	33	10.1548E+040.0000E+00	10.1548E+040.0000E+00	0.1548E+04	0.217	1	0.0056475	0.994352	0.79697	0.20303	1191.45	0.014345	1159.06
A4	34	10.1880E+040.0000E+00	10.1880E+040.0000E+00	0.1880E+04	0.217	1	0.0051543	0.994846	0.79134	0.20866	1191.45	0.014345	1447.4
A4	35	10.2282E+040.0000E+00	10.2282E+040.0000E+00	0.2282E+04	0.217	1	0.0043915	0.995609	0.78512	0.21488	1191.45	0.014345	1810.66
A4	36	10.2768E+040.0000E+00	10.2768E+040.0000E+00	0.2768E+04	0.217	1	0.0034287	0.996571	0.77766	0.22234	1191.45	0.014345	2274.72
A4	37	10.3358E+040.0000E+00	10.3358E+040.0000E+00	0.3358E+04	0.217	1	0.00299	0.99701	0.76948	0.23052	1191.45	0.014345	2862.36
A4	38	10.4072E+040.0000E+00	10.4072E+040.0000E+00	0.4072E+04	0.217	1	0.0016723	0.998328	0.75955	0.24045	1191.45	0.014345	3625.28
A4	39	10.4937E+040.0000E+00	10.4937E+040.0000E+00	0.4937E+04	0.217	1	0.00025155	0.999748	0.74884	0.25116	1191.45	0.014345	4597.7
A4	40	10.5983E+040.0000E+00	10.5983E+040.0000E+00	0.5983E+04	0.217	1	0	1	0.73653	0.26347	1186.85	0.01469	5963.86
A4	41	10.7250E+040.0000E+00	10.7250E+040.0000E+00	0.7250E+04	0.217	1	0	1	0.7232	0.2768	1179.01	0.015309	7860.1
A4	42	10.8784E+040.0000E+00	10.8784E+040.0000E+00	0.8784E+04	0.217	1	0	1	0.70897	0.29103	1171.96	0.015904	10339.7
A4	43	10.1064E+050.0000E+00	10.1064E+050.0000E+00	0.1064E+05	0.217	1	0	1	0.69396	0.30604	1163.74	0.016644	13686.5
A4	44	10.1289E+050.0000E+00	10.1289E+050.0000E+00	0.1289E+05	0.217	1	0	1	0.6787	0.3213	1154.52	0.017538	18197.2
A4	45	10.1560E+050.0000E+00	10.1560E+050.0000E+00	0.1560E+05	0.217	1	0	1	0.66395	0.33605	1148.63	0.018146	23711
A4	46	10.1889E+050.0000E+00	10.1889E+050.0000E+00	0.1889E+05	0.217	1	0	1	0.64085	0.35915	1115.57	0.022177	36422.3
A4	47	10.2287E+050.0000E+00	10.2287E+050.0000E+00	0.2287E+05	0.217	1	0	1	0.59902	0.40098	1036.16	0.037811	77963.9
A4	48	10.2768E+050.0000E+00	10.2768E+050.0000E+00	0.2768E+05	0.217	1	0	1	0.55178	0.44822	1032.92	0.038691	107595
A4	49	10.3350E+050.0000E+00	10.3350E+050.0000E+00	0.3350E+05	0.217	1	0	1	0.52798	0.47202	1032.9	0.038697	137151
A4	50	10.4055E+050.0000E+00	10.4055E+050.0000E+00	0.4055E+05	0.217	1	0	1	0.51877	0.48123	1032.91	0.038695	169247
A4	51	10.4907E+050.0000E+00	10.4907E+050.0000E+00	0.4907E+05	0.217	1	0	1	0.51543	0.48457	1032.92	0.038692	206215
A4	52	10.5937E+050.0000E+00	10.5937E+050.0000E+00	0.5937E+05	0.217	1	0	1	0.514	0.486	1032.93	0.038689	250220
A4	53	10.7183E+050.0000E+00	10.7183E+050.0000E+00	0.7183E+05	0.217	1	0	1	0.51305	0.48695	1032.94	0.038687	303312
A4	54	10.8691E+050.0000E+00	10.8691E+050.0000E+00	0.8691E+05	0.217	1	0	1	0.51217	0.48783	1032.95	0.038684	367628
A4	55	10.1051E+060.0000E+00	10.1051E+060.0000E+00	0.1051E+06	0.217	1	0	1	0.51125	0.48875	1032.96	0.038682	445391
A4	56	10.1272E+060.0000E+00	10.1272E+060.0000E+00	0.1272E+06	0.217	1	0	1	0.51026	0.48974	1032.96	0.038679	540096
A4	57	10.1539E+060.0000E+00	10.1539E+060.0000E+00	0.1539E+06	0.217	1	0	1	0.50914	0.49086	1032.97	0.038677	654932
A4	58	10.1861E+060.0000E+00	10.1861E+060.0000E+00	0.1861E+06	0.217	1	0	1	0.50781	0.49219	1032.98	0.038675	794074
A4	59	10.2251E+060.0000E+00	10.2251E+060.0000E+00	0.2251E+06	0.217	1	0	1	0.5062	0.4938	1032.99	0.038673	963586
A4	60	10.2723E+060.0000E+00	10.2723E+060.0000E+00	0.2723E+06	0.217	1	0	1	0.50423	0.49577	1032.99	0.038671	1.17022e+06
A4	61	10.3293E+060.0000E+00	10.3293E+060.0000E+00	0.3293E+06	0.217	1	0	1	0.497	0.503	1033	0.03867	1.4358e+06
A4	62	10.3983E+060.0000E+00	10.3983E+060.0000E+00	0.3983E+06	0.217	1	0	1	0.48326	0.51674	1033	0.038668	1.784e+06
A4	63	10.4817E+060.0000E+00	10.4817E+060.0000E+00	0.4817E+06	0.217	1	0	1	0.46489	0.53511	1033.01	0.038667	2.23421e+06
A4	64	10.5826E+060.0000E+00	10.5826E+060.0000E+00	0.5826E+06	0.217	1	0	1	0.44174	0.55826	1033.01	0.038666	2.81904e+06
A4	65	10.7046E+060.0000E+00	10.7046E+060.0000E+00	0.7046E+06	0.217	1	0	1	0.413	0.587	1033.01	0.038664	3.58469e+06
A4	66	10.8521E+060.0000E+00	10.8521E+060.0000E+00	0.8521E+06	0.217	1	0	1	0.37803	0.62197	1033.02	0.038663	4.59329e+06
A4	67	10.1030E+070.0000E+00	10.1030E+070.0000E+00	0.1030E+07	0.217	1	0	1	0.3385	0.6615	1033.02	0.038663	5.90515e+06
A4	68	10.1246E+070.0000E+00	10.1246E+070.0000E+00	0.1246E+07	0.217	1	0	1	0.29152	0.70848	1033.02	0.038663	7.65085e+06
A4	69	10.1507E+070.0000E+00	10.1507E+070.0000E+00	0.1507E+07	0.217	1	0	1	0.23306	0.76694	1033.02	0.038663	1.0017e+07
A4	70	10.1822E+070.0000E+00	10.1822E+070.0000E+00	0.1822E+07	0.217	1	0	1	0.16557	0.83443	1033.02	0.038663	1.31766e+07
A4	71	10.2204E+070.0000E+00	10.2204E+070.0000E+00	0.2204E+07	0.217	1	0	1	0.11392	0.88608	1033.02	0.038663	1.69258e+07
A4	72	10.2665E+070.0000E+00	10.2665E+070.0000E+00	0.2665E+07	0.217	1	0	1	0.085951	0.914049	1033.02	0.038664	2.11126e+07
A4	73	10.3222E+070.0000E+00	10.3222E+070.0000E+00	0.3222E+07	0.217	1	0	1	0.073271	0.926729	1033.02	0.038665	2.588e+07
A4	74	10.3896E+070.0000E+00	10.3896E+070.0000E+00	0.3896E+07	0.217	1	0	1	0.065953	0.934047	1033.03	0.038667	3.15428e+07
A4	75	10.4711E+070.0000E+00	10.4711E+070.0000E+00	0.4711E+07	0.217	1	0	1	0.061922	0.938078	1033.03	0.038668	3.83068e+07
A4	76	10.5697E+070.0000E+00	10.5697E+070.0000E+00	0.5697E+07	0.217	1	0	1	0.058875	0.941125	1033.03	0.03867	4.64772e+07
A4	77	10.6889E+070.0000E+00	10.6889E+070.0000E+00	0.6889E+07	0.217	1	0	1	0.056364	0.943636	1033.04	0.038672	5.63552e+07
A4	78	10.8330E+070.0000E+00	10.8330E+070.0000E+00	0.8330E+07	0.217	1	0	1	0.054478	0.945522	1033.04	0.038674	6.8283e+07
A4	79	10.1007E+080.0000E+00	10.1007E+080.0000E+00	0.1007E+08	0.217	1	0	1	0.015037	0.984963	1033.04	0.038674	8.59895e+07
A4	80	10.1218E+080.0000E+00	10.1218E+080.0000E+00	0.1218E+08	0.217	1	0	1	0	1	1029.08	0.01805	4.90946e+07
A4	81	10.1473E+080.0000E+00	10.1473E+080.0000E+00	0.1473E+08	0.217	1	0	1	0	1	1026.77	0.0059368	1.94844e+07
A4	82	10.1781E+080.0000E+00	10.1781E+080.0000E+00	0.1781E+08	0.217	1	0	1	0	1	1026.04	0.0020828	8.25915e+06
A4	83	10.2153E+080.0000E+00	10.2153E+080.0000E+00	0.2153E+08	0.217	1	0	1	0	1	1025.7	0.0003138	1.50375e+06
A4	84	10.2603E+080.0000E+00	10.2603E+080.0000E+00	0.2603E+08	0.217	1	0	1	0	1	1025.67	0.00014308	828935
A4	85	10.3148E+080.0000E+00	10.3148E+080.0000E+00	0.3148E+08	0.217	1	0	1	0	1	1025.64	8.0968e-07	5672.87
A4	86	10.3806E+080.0000E+00	10.3806E+080.0000E+00	0.3806E+08	0.217	1	0	1	0	1	1025.64	1.4888e-10	1.26113
A4	87	10.4602E+080.0000E+00	10.4602E+080.0000E+00	0.4602E+08	0.217	1	0	1	0	1	1025.64	2.9529e-12	0.0302448
A4	88	10.5565E+080.0000E+00	10.5565E+080.0000E+00	0.5565E+08	0.217	1	0	1	0	1	1025.64	4.6957e-14	0.000581594
A4	89	10.6728E+080.0000E+00	10.6728E+080.0000E+00	0.6728E+08	0.217	1	0	1	0	1	1025.64	6.0036e-16	8.98985e-06
A4	90	10.8136E+080.0000E+00	10.8136E+080.0000E+00	0.8136E+08	0.217	1	0	1	0	1	1025.64	6.1856e-18	1.12008e-07
A4	91	10.9837E+080.0000E+00	10.9837E+080.0000E+00	0.9837E+08	0.217	1	0	1	0	1	1025.64	5.1494e-20	1.12739e-09
A4	92	10.1189E+090.0000E+00	10.1189E+090.0000E+00	0.1189E+09	0.217	1	0	1	0	1	1025.64	3.4726e-22	9.18949e-12
A4	93	10.1438E+090.0000E+00	10.1438E+090.0000E+00	0.1438E+09	0.217	1	0	1	0	1	1025.64	1.8997e-24	6.07993e-14
A4	94	10.1739E+090.0000E+00	10.1739E+090.0000E+00	0.1739E+09	0.217	1	0	1	0	1	1025.64	8.4435e-27	3.26796e-16
A4	95	10.2103E+090.0000E+00	10.2103E+090.0000E+00	0.2103E+09	0.217	1	0	1	0	1	1025.64	3.0519e-29	1.42845e-18
A4	96	10.2542E+090.0000E+00	10.2542E+090.0000E+00	0.2542E+09	0.217	1	0	1	0	1	1025.65	8.9753e-32	5.07789e-21
A4	97	10.3074E+090.0000E+00	10.3074E+090.0000E+00	0.3074E+09	0.217	1	0	1	0	1	1025.65	2.144e-34	1.46686e-23
A4	98	10.3717E+090.0000E+00	10.3717E+090.0000E+00	0.3717E+09	0.217	1	0	1	0	1	1025.65	4.1485e-37	3.43196e-26
A4	99	10.4494E+090.0000E+00	10.4494E+090.0000E+00	0.4494E+09	0.217	1	0	1	0	1	1025.65	6.4698e-40	6.47117e-29
A41	0	10.5434E+090.0000E+00	10.5434E+090.0000E+00	0.5434E+09	0.217	1	0	1	0	1	1025.65	8.0785e-73	9.77033e-62
A5	1	10.1767E+000.0000E+00	10.1767E+000.0000E+00	0.1767E+00	0.217	1	0.026196	0.973804	0.47369	0.52631	1191.27	0.014341	0.335737
A5	2	10.6023E+000.0000E+00	10.6023E+000.0000E+00	0.6023E+00	0.217	1	0.017774	0.982226	0.47766	0.52234	1191.27	0.014341	1.14558
A5	3	10.1156E+010.0000E+00	10.1156E+010.0000E+00	0.1156E+01	0.217	1	0.016449	0.983551	0.47801	0.52199	1191.27	0.014341	2.20022
A5	4	10.1867E+010.0000E+00	10.1867E+010.0000E+00	0.1867E+01	0.217	1	0.015989	0.984011	0.47772	0.52228	1191.27	0.014341	3.55711
A5	5	10.2774E+010.0000E+00	10.2774E+010.0000E+00	0.2774E+01	0.217	1	0.015499	0.984501	0.47719	0.52281	1191.27	0.014341	5.29317
A5	6	10.3922E+010.0000E+00	10.3922E+010.0000E+00	0.3922E+01	0.217	1	0.015047	0.984953	0.47633	0.52367	1191.27	0.014341	7.49946
A5	7	10.5367E+010.0000E+00	10.5367E+010.0000E+00	0.5367E+01	0.217	1	0.013291	0.986709	0.4758	0.5242	1191.27	0.014341	10.2912
A5	8	10.7177E+010.0000E+00	10.7177E+010.0000E+00	0.7177E+01	0.217	1	0.011177	0.988823	0.47525	0.52475	1191.27	0.014341	13.8059
A5	9	10.9433E+010.0000E+00	10.9433E+010.0000E+00	0.9433E+01	0.217	1	0.0089618	0.991038	0.47462	0.52538	1191.27	0.014341	18.208
A5	10	10.1224E+020.0000E+00	10.1224E+020.0000E+00	0.1224E+02	0.217	1	0.0069745	0.993026	0.47377	0.52623	1191.27	0.014341	23.7119
A5	11	10.1571E+020.0000E+00	10.1571E+020.0000E+00	0.1571E+02	0.217	1	0.0045855	0.995414	0.47296	0.52704	1191.27	0.014341	30.5544
A5	12	10.2000E+020.0000E+00	10.2000E+020.0000E+00	0.2000E+02	0.217	1	0.0021374	0.997863	0.47195	0.52805	1191.27	0.014341	39.0684
A5	13	10.2528E+020.0000E+00	10.2528E+020.0000E+00	0.2528E+02	0.217	1	0	1	0.47047	0.52953	1189.52	0.014471	50.0032
A5	14	10.3178E+020.0000E+00	10.3178E+020.0000E+00	0.3178E+02	0.217	1	0	1	0.46759	0.53241	1183.65	0.014917	64.8283
A5	15	10.3976E+020.0000E+00	10.3976E+020.0000E+00	0.3976E+02	0.217	1	0	1	0.46449	0.53551	1177.82	0.015385	83.724
A5	16	10.4955E+020.0000E+00	10.4955E+020.0000E+00	0.4955E+02	0.217	1	0	1	0.46131	0.53869	1172.08	0.015869	107.733
A5	17	10.6152E+020.0000E+00	10.6152E+020.0000E+00	0.6152E+02	0.217	1	0	1	0.45816	0.54184	1167.25	0.016295	137.583
A5	18	10.7616E+020.0000E+00	10.7616E+020.0000E+00	0.7616E+02	0.217	1	0	1	0.4551	0.5449	1163.89	0.016602	174.011
A5	19	10.9404E+020.0000E+00	10.9404E+020.0000E+00	0.9404E+02	0.217	1	0	1	0.45205	0.54795	1159.13	0.017052	221.014
A5	20	10.1159E+030.0000E+00	10.1159E+030.0000E+00	0.1159E+03	0.217	1	0	1	0.44914	0.55086	1156.05	0.017354	277.946
A5	21	10.1424E+030.0000E+00	10.1424E+030.0000E+00	0.1424E+03	0.217	1	0	1	0.44628	0.55372	1153.06	0.017653	348.281
A5	22	10.1748E+030.0000E+00	10.1748E+030.0000E+00	0.1748E+03	0.217	1	0	1	0.44343	0.55657	1149.29	0.018043	437.783
A5	23	10.2142E+030.0000E+00	10.2142E+030.0000E+00	0.2142E+03	0.217	1	0	1	0.44069	0.55931	1147	0.018285	545.243
A5	24	10.2622E+030.0000E+00	10.2622E+030.0000E+00	0.2622E+03	0.217	1	0	1	0.43791	0.56209	1144.13	0.018596	680.445
A5	25	10.3204E+030.0000E+00	10.3204E+030.0000E+00	0.3204E+03	0.217	1	0	1	0.43508	0.56492	1141.22	0.018918	847.976
A5	26	10.3912E+030.0000E+00	10.3912E+030.0000E+00	0.3912E+03	0.217	1	0	1	0.43222	0.56778	1138.04	0.01928	1057.56
A5	27	10.4772E+030.0000E+00	10.4772E+030.0000E+00	0.4772E+03	0.217	1	0	1	0.42953	0.57047	1136.76	0.019427	1304.57
A5	28	10.5816E+030.0000E+00	10.5816E+030.0000E+00	0.5816E+03	0.217	1	0	1	0.42655	0.57345	1133.86	0.01977	1622.35
A5	29	10.7082E+030.0000E+00	10.7082E+030.0000E+00	0.7082E+03	0.217	1	0	1	0.42355	0.57645	1131.94	0.02	2005.54
A5	30	10.8619E+030.0000E+00	10.8619E+030.0000E+00	0.8619E+03	0.217	1	0	1	0.42043	0.57957	1130.63	0.02016	2470.78
A5	31	10.1048E+040.0000E+00	10.1048E+040.0000E+00	0.1048E+04	0.217	1	0	1	0.4168	0.5832	1128.38	0.020438	3058.67
A5	32	10.1274E+040.0000E+00	10.1274E+040.0000E+00	0.1274E+04	0.217	1	0	1	0.41284	0.58716	1126.57	0.020666	3779.2
A5	33	10.1548E+040.0000E+00	10.1548E+040.0000E+00	0.1548E+04	0.217	1	0	1	0.40847	0.59153	1125.44	0.02081	4653.74
A5	34	10.1880E+040.0000E+00	10.1880E+040.0000E+00	0.1880E+04	0.217	1	0	1	0.40317	0.59683	1123.29	0.021087	5767.33
A5	35	10.2282E+040.0000E+00	10.2282E+040.0000E+00	0.2282E+04	0.217	1	0	1	0.39696	0.60304	1121.12	0.021372	7155.15
A5	36	10.2768E+040.0000E+00	10.2768E+040.0000E+00	0.2768E+04	0.217	1	0	1	0.38961	0.61039	1118.15	0.021771	8925.07
A5	37	10.3358E+040.0000E+00	10.3358E+040.0000E+00	0.3358E+04	0.217	1	0	1	0.3813	0.6187	1116.05	0.022059	11099.2
A5	38	10.4072E+040.0000E+00	10.4072E+040.0000E+00	0.4072E+04	0.217	1	0	1	0.37114	0.62886	1111.92	0.02264	13988.5
A5	39	10.4937E+040.0000E+00	10.4937E+040.0000E+00	0.4937E+04	0.217	1	0	1	0.35969	0.64031	1107.81	0.023239	17660.2
A5	40	10.5983E+040.0000E+00	10.5983E+040.0000E+00	0.5983E+04	0.217	1	0	1	0.34691	0.65309	1103.35	0.02391	22368.9
A5	41	10.7250E+040.0000E+00	10.7250E+040.0000E+00	0.7250E+04	0.217	1	0	1	0.3327	0.6673	1098.41	0.024686	28466.5
A5	42	10.8784E+040.0000E+00	10.8784E+040.0000E+00	0.8784E+04	0.217	1	0	1	0.317	0.683	1093.19	0.025539	36347.3
A5	43	10.1064E+050.0000E+00	10.1064E+050.0000E+00	0.1064E+05	0.217	1	0	1	0.29964	0.70036	1087	0.026599	46753.9
A5	44	10.1289E+050.0000E+00	10.1289E+050.0000E+00	0.1289E+05	0.217	1	0	1	0.28086	0.71914	1080.6	0.027754	60327.7
A5	45	10.1560E+050.0000E+00	10.1560E+050.0000E+00	0.1560E+05	0.217	1	0	1	0.26022	0.73978	1073.52	0.029105	78246.5
A5	46	10.1889E+050.0000E+00	10.1889E+050.0000E+00	0.1889E+05	0.217	1	0	1	0.23635	0.76365	1059.77	0.031962	106031
A5	47	10.2287E+050.0000E+00	10.2287E+050.0000E+00	0.2287E+05	0.217	1	0	1	0.21204	0.78796	1034.63	0.038107	154177
A5	48	10.2768E+050.0000E+00	10.2768E+050.0000E+00	0.2768E+05	0.217	1	0	1	0.1985	0.8015	1032.64	0.038651	192149
A5	49	10.3350E+050.0000E+00	10.3350E+050.0000E+00	0.3350E+05	0.217	1	0	1	0.18984	0.81016	1032.62	0.038656	235089
A5	50	10.4055E+050.0000E+00	10.4055E+050.0000E+00	0.4055E+05	0.217	1	0	1	0.18244	0.81756	1032.63	0.038654	287150
A5	51	10.4907E+050.0000E+00	10.4907E+050.0000E+00	0.4907E+05	0.217	1	0	1	0.1752	0.8248	1032.64	0.038651	350537
A5	52	10.5937E+050.0000E+00	10.5937E+050.0000E+00	0.5937E+05	0.217	1	0	1	0.16773	0.83227	1032.65	0.038649	427940
A5	53	10.7183E+050.0000E+00	10.7183E+050.0000E+00	0.7183E+05	0.217	1	0	1	0.15986	0.84014	1032.66	0.038647	522625
A5	54	10.8691E+050.0000E+00	10.8691E+050.0000E+00	0.8691E+05	0.217	1	0	1	0.15154	0.84846	1032.67	0.038645	638581
A5	55	10.1051E+060.0000E+00	10.1051E+060.0000E+00	0.1051E+06	0.217	1	0	1	0.14284	0.85716	1032.67	0.038643	780112
A5	56	10.1272E+060.0000E+00	10.1272E+060.0000E+00	0.1272E+06	0.217	1	0	1	0.13388	0.86612	1032.68	0.038641	953979
A5	57	10.1539E+060.0000E+00	10.1539E+060.0000E+00	0.1539E+06	0.217	1	0	1	0.12487	0.87513	1032.69	0.038639	1.16618e+06
A5	58	10.1861E+060.0000E+00	10.1861E+060.0000E+00	0.1861E+06	0.217	1	0	1	0.11605	0.88395	1032.7	0.038637	1.42433e+06
A5	59	10.2251E+060.0000E+00	10.2251E+060.0000E+00	0.2251E+06	0.217	1	0	1	0.10763	0.89237	1032.71	0.038636	1.7392e+06
A5	60	10.2723E+060.0000E+00	10.2723E+060.0000E+00	0.2723E+06	0.217	1	0	1	0.099799	0.900201	1032.71	0.038634	2.12224e+06
A5	61	10.3293E+060.0000E+00	10.3293E+060.0000E+00	0.3293E+06	0.217	1	0	1	0.092737	0.907263	1032.72	0.038634	2.58665e+06
A5	62	10.3983E+060.0000E+00	10.3983E+060.0000E+00	0.3983E+06	0.217	1	0	1	0.086413	0.913587	1032.72	0.038633	3.15037e+06
A5	63	10.4817E+060.0000E+00	10.4817E+060.0000E+00	0.4817E+06	0.217	1	0	1	0.080777	0.919223	1032.73	0.038632	3.83346e+06
A5	64	10.5826E+060.0000E+00	10.5826E+060.0000E+00	0.5826E+06	0.217	1	0	1	0.075866	0.924134	1032.73	0.038632	4.66122e+06
A5	65	10.7046E+060.0000E+00	10.7046E+060.0000E+00	0.7046E+06	0.217	1	0	1	0.07172	0.92828	1032.74	0.038633	5.66279e+06
A5	66	10.8521E+060.0000E+00	10.8521E+060.0000E+00	0.8521E+06	0.217	1	0	1	0.068325	0.931675	1032.74	0.038633	6.87328e+06
A5	67	10.1030E+070.0000E+00	10.1030E+070.0000E+00	0.1030E+07	0.217	1	0	1	0.065732	0.934268	1032.74	0.038635	8.33183e+06
A5	68	10.1246E+070.0000E+00	10.1246E+070.0000E+00	0.1246E+07	0.217	1	0	1	0.06367	0.93633	1032.74	0.038637	1.01019e+07
A5	69	10.1507E+070.0000E+00	10.1507E+070.0000E+00	0.1507E+07	0.217	1	0	1	0.061914	0.938086	1032.75	0.038638	1.22412e+07
A5	70	10.1822E+070.0000E+00	10.1822E+070.0000E+00	0.1822E+07	0.217	1	0	1	0.060485	0.939515	1032.75	0.03864	1.48233e+07
A5	71	10.2204E+070.0000E+00	10.2204E+070.0000E+00	0.2204E+07	0.217	1	0	1	0.059203	0.940797	1032.75	0.038642	1.79565e+07
A5	72	10.2665E+070.0000E+00	10.2665E+070.0000E+00	0.2665E+07	0.217	1	0	1	0.058044	0.941956	1032.75	0.038644	2.17403e+07
A5	73	10.3222E+070.0000E+00	10.3222E+070.0000E+00	0.3222E+07	0.217	1	0	1	0.057314	0.942686	1032.76	0.038645	2.63054e+07
A5	74	10.3896E+070.0000E+00	10.3896E+070.0000E+00	0.3896E+07	0.217	1	0	1	0.056387	0.943613	1032.76	0.038647	3.18411e+07
A5	75	10.4711E+070.0000E+00	10.4711E+070.0000E+00	0.4711E+07	0.217	1	0	1	0.055718	0.944282	1032.76	0.038649	3.85312e+07
A5	76	10.5697E+070.0000E+00	10.5697E+070.0000E+00	0.5697E+07	0.217	1	0	1	0.054511	0.945489	1032.77	0.038651	4.66581e+07
A5	77	10.6889E+070.0000E+00	10.6889E+070.0000E+00	0.6889E+07	0.217	1	0	1	0.044877	0.955123	1032.77	0.038653	5.69983e+07
A5	78	10.8330E+070.0000E+00	10.8330E+070.0000E+00	0.8330E+07	0.217	1	0	1	0	1	1029.65	0.022421	4.17301e+07
A5	79	10.1007E+080.0000E+00	10.1007E+080.0000E+00	0.1007E+08	0.217	1	0	1	0	1	1028.09	0.014263	3.20429e+07
A5	80	10.1218E+080.0000E+00	10.1218E+080.0000E+00	0.1218E+08	0.217	1	0	1	0	1	1026.47	0.0057356	1.55608e+07
A5	81	10.1473E+080.0000E+00	10.1473E+080.0000E+00	0.1473E+08	0.217	1	0	1	0	1	1025.63	0.0013341	4.37363e+06
A5	82	10.1781E+080.0000E+00	10.1781E+080.0000E+00	0.1781E+08	0.217	1	0	1	0	1	1025.44	0.00028236	1.11902e+06
A5	83	10.2153E+080.0000E+00	10.2153E+080.0000E+00	0.2153E+08	0.217	1	0	1	0	1	1025.39	2.6718e-05	127996
A5	84	10.2603E+080.0000E+00	10.2603E+080.0000E+00	0.2603E+08	0.217	1	0	1	0	1	1025.39	8.6452e-06	50072.4
A5	85	10.3148E+080.0000E+00	10.3148E+080.0000E+00	0.3148E+08	0.217	1	0	1	0	1	1025.39	1.1913e-08	83.4458
A5	86	10.3806E+080.0000E+00	10.3806E+080.0000E+00	0.3806E+08	0.217	1	0	1	0	1	1025.39	3.7423e-11	0.316925
A5	87	10.4602E+080.0000E+00	10.4602E+080.0000E+00	0.4602E+08	0.217	1	0	1	0	1	1025.39	7.6799e-13	0.00786414
A5	88	10.5565E+080.0000E+00	10.5565E+080.0000E+00	0.5565E+08	0.217	1	0	1	0	1	1025.39	1.2603e-14	0.000156059
A5	89	10.6728E+080.0000E+00	10.6728E+080.0000E+00	0.6728E+08	0.217	1	0	1	0	1	1025.39	1.6593e-16	2.48405e-06
A5	90	10.8136E+080.0000E+00	10.8136E+080.0000E+00	0.8136E+08	0.217	1	0	1	0	1	1025.39	1.7572e-18	3.18113e-08
A5	91	10.9837E+080.0000E+00	10.9837E+080.0000E+00	0.9837E+08	0.217	1	0	1	0	1	1025.39	1.5011e-20	3.28565e-10
A5	92	10.1189E+090.0000E+00	10.1189E+090.0000E+00	0.1189E+09	0.217	1	0	1	0	1	1025.39	1.0374e-22	2.74459e-12
A5	93	10.1438E+090.0000E+00	10.1438E+090.0000E+00	0.1438E+09	0.217	1	0	1	0	1	1025.39	5.8082e-25	1.85844e-14
A5	94	10.1739E+090.0000E+00	10.1739E+090.0000E+00	0.1739E+09	0.217	1	0	1	0	1	1025.39	2.6392e-27	1.02122e-16
A5	95	10.2103E+090.0000E+00	10.2103E+090.0000E+00	0.2103E+09	0.217	1	0	1	0	1	1025.39	9.7423e-30	4.55879e-19
A5	96	10.2542E+090.0000E+00	10.2542E+090.0000E+00	0.2542E+09	0.217	1	0	1	0	1	1025.39	2.9232e-32	1.65342e-21
A5	97	10.3074E+090.0000E+00	10.3074E+090.0000E+00	0.3074E+09	0.217	1	0	1	0	1	1025.39	7.1185e-35	4.86902e-24
A5	98	10.3717E+090.0000E+00	10.3717E+090.0000E+00	0.3717E+09	0.217	1	0	1	0	1	1025.39	1.4031e-37	1.16046e-26
A5	99	10.4494E+090.0000E+00	10.4494E+090.0000E+00	0.4494E+09	0.217	1	0	1	0	1	1025.39	2.2276e-40	2.22751e-29
A51	0	10.5434E+090.0000E+00	10.5434E+090.0000E+00	0.5434E+09	0.217	1	0	1	0	1	1025.39	2.8301e-73	3.42192e-62
A6	1	10.1767E+000.0000E+00	10.1767E+000.0000E+00	0.1767E+00	0.217	1	0.026264	0.973736	0.06999	0.93001	1191.1	0.014344	0.593258
A6	2	10.6023E+000.0000E+00	10.6023E+000.0000E+00	0.6023E+00	0.217	1	0.017832	0.982168	0.070594	0.929406	1191.1	0.014344	2.03837
A6	3	10.1156E+010.0000E+00	10.1156E+010.0000E+00	0.1156E+01	0.217	1	0.016489	0.983511	0.070684	0.929316	1191.1	0.014344	3.91723
A6	4	10.1867E+010.0000E+00	10.1867E+010.0000E+00	0.1867E+01	0.217	1	0.0022923	0.997708	0.071693	0.928307	1191.1	0.014344	6.41088
A6	5	10.2774E+010.0000E+00	10.2774E+010.0000E+00	0.2774E+01	0.217	1	0	1	0.071839	0.928161	1175.76	0.01554	10.2084
A6	6	10.3922E+010.0000E+00	10.3922E+010.0000E+00	0.3922E+01	0.217	1	0	1	0.071815	0.928185	1163.18	0.016648	15.2972
A6	7	10.5367E+010.0000E+00	10.5367E+010.0000E+00	0.5367E+01	0.217	1	0	1	0.071787	0.928213	1153.99	0.017535	21.8749
A6	8	10.7177E+010.0000E+00	10.7177E+010.0000E+00	0.7177E+01	0.217	1	0	1	0.071753	0.928247	1147.27	0.01823	30.2356
A6	9	10.9433E+010.0000E+00	10.9433E+010.0000E+00	0.9433E+01	0.217	1	0	1	0.071714	0.928286	1142.11	0.01879	40.778
A6	10	10.1224E+020.0000E+00	10.1224E+020.0000E+00	0.1224E+02	0.217	1	0	1	0.071668	0.928332	1137.88	0.019267	54.0574
A6	11	10.1571E+020.0000E+00	10.1571E+020.0000E+00	0.1571E+02	0.217	1	0	1	0.071617	0.928383	1134.18	0.019699	70.7114
A6	12	10.2000E+020.0000E+00	10.2000E+020.0000E+00	0.2000E+02	0.217	1	0	1	0.071559	0.928441	1130.83	0.020101	91.5923
A6	13	10.2528E+020.0000E+00	10.2528E+020.0000E+00	0.2528E+02	0.217	1	0	1	0.071495	0.928505	1127.76	0.020481	117.649
A6	14	10.3178E+020.0000E+00	10.3178E+020.0000E+00	0.3178E+02	0.217	1	0	1	0.071426	0.928574	1124.88	0.020845	150.154
A6	15	10.3976E+020.0000E+00	10.3976E+020.0000E+00	0.3976E+02	0.217	1	0	1	0.07135	0.92865	1122.18	0.021195	190.57
A6	16	10.4955E+020.0000E+00	10.4955E+020.0000E+00	0.4955E+02	0.217	1	0	1	0.071268	0.928732	1119.64	0.021531	240.733
A6	17	10.6152E+020.0000E+00	10.6152E+020.0000E+00	0.6152E+02	0.217	1	0	1	0.071178	0.928822	1117.26	0.021853	302.743
A6	18	10.7616E+020.0000E+00	10.7616E+020.0000E+00	0.7616E+02	0.217	1	0	1	0.07108	0.92892	1115.01	0.022161	379.344
A6	19	10.9404E+020.0000E+00	10.9404E+020.0000E+00	0.9404E+02	0.217	1	0	1	0.070976	0.929024	1112.9	0.022457	473.813
A6	20	10.1159E+030.0000E+00	10.1159E+030.0000E+00	0.1159E+03	0.217	1	0	1	0.070864	0.929136	1110.92	0.02274	590.331
A6	21	10.1424E+030.0000E+00	10.1424E+030.0000E+00	0.1424E+03	0.217	1	0	1	0.070747	0.929253	1109.06	0.023009	732.751
A6	22	10.1748E+030.0000E+00	10.1748E+030.0000E+00	0.1748E+03	0.217	1	0	1	0.070625	0.929375	1107.33	0.023264	908.142
A6	23	10.2142E+030.0000E+00	10.2142E+030.0000E+00	0.2142E+03	0.217	1	0	1	0.070498	0.929502	1105.72	0.023504	1122.84
A6	24	10.2622E+030.0000E+00	10.2622E+030.0000E+00	0.2622E+03	0.217	1	0	1	0.070368	0.929632	1104.23	0.023729	1385.93
A6	25	10.3204E+030.0000E+00	10.3204E+030.0000E+00	0.3204E+03	0.217	1	0	1	0.070235	0.929765	1102.85	0.02394	1706.73
A6	26	10.3912E+030.0000E+00	10.3912E+030.0000E+00	0.3912E+03	0.217	1	0	1	0.070099	0.929901	1101.57	0.024138	2098.98
A6	27	10.4772E+030.0000E+00	10.4772E+030.0000E+00	0.4772E+03	0.217	1	0	1	0.069958	0.930042	1100.35	0.024328	2578.1
A6	28	10.5816E+030.0000E+00	10.5816E+030.0000E+00	0.5816E+03	0.217	1	0	1	0.069814	0.930186	1099.16	0.024516	3163.48
A6	29	10.7082E+030.0000E+00	10.7082E+030.0000E+00	0.7082E+03	0.217	1	0	1	0.069664	0.930336	1097.94	0.02471	3878.88
A6	30	10.8619E+030.0000E+00	10.8619E+030.0000E+00	0.8619E+03	0.217	1	0	1	0.069506	0.930494	1096.63	0.024921	4756.15
A6	31	10.1048E+040.0000E+00	10.1048E+040.0000E+00	0.1048E+04	0.217	1	0	1	0.069338	0.930662	1095.15	0.02516	5831.73
A6	32	10.1274E+040.0000E+00	10.1274E+040.0000E+00	0.1274E+04	0.217	1	0	1	0.069155	0.930845	1093.45	0.025441	7158.79
A6	33	10.1548E+040.0000E+00	10.1548E+040.0000E+00	0.1548E+04	0.217	1	0	1	0.068954	0.931046	1091.46	0.025775	8798.49
A6	34	10.1880E+040.0000E+00	10.1880E+040.0000E+00	0.1880E+04	0.217	1	0	1	0.068736	0.931264	1089.11	0.026176	10830.9
A6	35	10.2282E+040.0000E+00	10.2282E+040.0000E+00	0.2282E+04	0.217	1	0	1	0.068497	0.931503	1086.35	0.026656	13357.5
A6	36	10.2768E+040.0000E+00	10.2768E+040.0000E+00	0.2768E+04	0.217	1	0	1	0.06824	0.93176	1083.13	0.027231	16507.2
A6	37	10.3358E+040.0000E+00	10.3358E+040.0000E+00	0.3358E+04	0.217	1	0	1	0.067963	0.932037	1079.38	0.027919	20466.7
A6	38	10.4072E+040.0000E+00	10.4072E+040.0000E+00	0.4072E+04	0.217	1	0	1	0.067676	0.932324	1075.09	0.028733	25448.4
A6	39	10.4937E+040.0000E+00	10.4937E+040.0000E+00	0.4937E+04	0.217	1	0	1	0.067377	0.932623	1070.5	0.029637	31699.3
A6	40	10.5983E+040.0000E+00	10.5983E+040.0000E+00	0.5983E+04	0.217	1	0	1	0.067066	0.932934	1065.66	0.030627	39532.4
A6	41	10.7250E+040.0000E+00	10.7250E+040.0000E+00	0.7250E+04	0.217	1	0	1	0.066747	0.933253	1060.61	0.031705	49372
A6	42	10.8784E+040.0000E+00	10.8784E+040.0000E+00	0.8784E+04	0.217	1	0	1	0.066418	0.933582	1055.35	0.032875	61740
A6	43	10.1064E+050.0000E+00	10.1064E+050.0000E+00	0.1064E+05	0.217	1	0	1	0.066079	0.933921	1049.92	0.034138	77286.9
A6	44	10.1289E+050.0000E+00	10.1289E+050.0000E+00	0.1289E+05	0.217	1	0	1	0.065727	0.934273	1044.5	0.035454	96774.3
A6	45	10.1560E+050.0000E+00	10.1560E+050.0000E+00	0.1560E+05	0.217	1	0	1	0.065361	0.934639	1039.49	0.036728	120794
A6	46	10.1889E+050.0000E+00	10.1889E+050.0000E+00	0.1889E+05	0.217	1	0	1	0.065006	0.934994	1035.39	0.03781	150041
A6	47	10.2287E+050.0000E+00	10.2287E+050.0000E+00	0.2287E+05	0.217	1	0	1	0.064762	0.935238	1032.77	0.03852	184645
A6	48	10.2768E+050.0000E+00	10.2768E+050.0000E+00	0.2768E+05	0.217	1	0	1	0.064531	0.935469	1032.37	0.038629	224080
A6	49	10.3350E+050.0000E+00	10.3350E+050.0000E+00	0.3350E+05	0.217	1	0	1	0.064337	0.935663	1032.37	0.03863	271259
A6	50	10.4055E+050.0000E+00	10.4055E+050.0000E+00	0.4055E+05	0.217	1	0	1	0.064146	0.935854	1032.38	0.038629	328406
A6	51	10.4907E+050.0000E+00	10.4907E+050.0000E+00	0.4907E+05	0.217	1	0	1	0.063945	0.936055	1032.38	0.038627	397473
A6	52	10.5937E+050.0000E+00	10.5937E+050.0000E+00	0.5937E+05	0.217	1	0	1	0.063729	0.936271	1032.39	0.038625	480995
A6	53	10.7183E+050.0000E+00	10.7183E+050.0000E+00	0.7183E+05	0.217	1	0	1	0.063494	0.936506	1032.4	0.038624	582078
A6	54	10.8691E+050.0000E+00	10.8691E+050.0000E+00	0.8691E+05	0.217	1	0	1	0.063237	0.936763	1032.41	0.038622	704444
A6	55	10.1051E+060.0000E+00	10.1051E+060.0000E+00	0.1051E+06	0.217	1	0	1	0.062955	0.937045	1032.41	0.03862	852094
A6	56	10.1272E+060.0000E+00	10.1272E+060.0000E+00	0.1272E+06	0.217	1	0	1	0.062647	0.937353	1032.42	0.038619	1.03159e+06
A6	57	10.1539E+060.0000E+00	10.1539E+060.0000E+00	0.1539E+06	0.217	1	0	1	0.062311	0.937689	1032.43	0.038617	1.24852e+06
A6	58	10.1861E+060.0000E+00	10.1861E+060.0000E+00	0.1861E+06	0.217	1	0	1	0.061948	0.938052	1032.44	0.038616	1.51031e+06
A6	59	10.2251E+060.0000E+00	10.2251E+060.0000E+00	0.2251E+06	0.217	1	0	1	0.06156	0.93844	1032.44	0.038615	1.82752e+06
A6	60	10.2723E+060.0000E+00	10.2723E+060.0000E+00	0.2723E+06	0.217	1	0	1	0.06115	0.93885	1032.45	0.038614	2.21166e+06
A6	61	10.3293E+060.0000E+00	10.3293E+060.0000E+00	0.3293E+06	0.217	1	0	1	0.060723	0.939277	1032.45	0.038614	2.67583e+06
A6	62	10.3983E+060.0000E+00	10.3983E+060.0000E+00	0.3983E+06	0.217	1	0	1	0.060285	0.939715	1032.46	0.038613	3.23797e+06
A6	63	10.4817E+060.0000E+00	10.4817E+060.0000E+00	0.4817E+06	0.217	1	0	1	0.059843	0.940157	1032.46	0.038613	3.91781e+06
A6	64	10.5826E+060.0000E+00	10.5826E+060.0000E+00	0.5826E+06	0.217	1	0	1	0.059407	0.940593	1032.47	0.038613	4.74071e+06
A6	65	10.7046E+060.0000E+00	10.7046E+060.0000E+00	0.7046E+06	0.217	1	0	1	0.058976	0.941024	1032.47	0.038614	5.73621e+06
A6	66	10.8521E+060.0000E+00	10.8521E+060.0000E+00	0.8521E+06	0.217	1	0	1	0.058442	0.941558	1032.48	0.038615	6.94121e+06
A6	67	10.1030E+070.0000E+00	10.1030E+070.0000E+00	0.1030E+07	0.217	1	0	1	0.057997	0.942003	1032.48	0.038616	8.39456e+06
A6	68	10.1246E+070.0000E+00	10.1246E+070.0000E+00	0.1246E+07	0.217	1	0	1	0.057618	0.942382	1032.48	0.038618	1.01596e+07
A6	69	10.1507E+070.0000E+00	10.1507E+070.0000E+00	0.1507E+07	0.217	1	0	1	0.057286	0.942714	1032.48	0.03862	1.22927e+07
A6	70	10.1822E+070.0000E+00	10.1822E+070.0000E+00	0.1822E+07	0.217	1	0	1	0.057111	0.942889	1032.48	0.038621	1.48653e+07
A6	71	10.2204E+070.0000E+00	10.2204E+070.0000E+00	0.2204E+07	0.217	1	0	1	0.056551	0.943449	1032.48	0.038623	1.79936e+07
A6	72	10.2665E+070.0000E+00	10.2665E+070.0000E+00	0.2665E+07	0.217	1	0	1	0.055806	0.944194	1032.49	0.038625	2.17757e+07
A6	73	10.3222E+070.0000E+00	10.3222E+070.0000E+00	0.3222E+07	0.217	1	0	1	0.055524	0.944476	1032.49	0.038626	2.63355e+07
A6	74	10.3896E+070.0000E+00	10.3896E+070.0000E+00	0.3896E+07	0.217	1	0	1	0.05454	0.94546	1032.49	0.038628	3.18794e+07
A6	75	10.4711E+070.0000E+00	10.4711E+070.0000E+00	0.4711E+07	0.217	1	0	1	0.053593	0.946407	1032.5	0.03863	3.85892e+07
A6	76	10.5697E+070.0000E+00	10.5697E+070.0000E+00	0.5697E+07	0.217	1	0	1	0.028023	0.971977	1032.5	0.038631	4.79279e+07
A6	77	10.6889E+070.0000E+00	10.6889E+070.0000E+00	0.6889E+07	0.217	1	0	1	0	1	1028.1	0.015695	2.4122e+07
A6	78	10.8330E+070.0000E+00	10.8330E+070.0000E+00	0.8330E+07	0.217	1	0	1	0	1	1026.24	0.0059291	1.09987e+07
A6	79	10.1007E+080.0000E+00	10.1007E+080.0000E+00	0.1007E+08	0.217	1	0	1	0	1	1025.84	0.0037842	8.48287e+06
A6	80	10.1218E+080.0000E+00	10.1218E+080.0000E+00	0.1218E+08	0.217	1	0	1	0	1	1025.37	0.0013047	3.53589e+06
A6	81	10.1473E+080.0000E+00	10.1473E+080.0000E+00	0.1473E+08	0.217	1	0	1	0	1	1025.17	0.00023567	772258
A6	82	10.1781E+080.0000E+00	10.1781E+080.0000E+00	0.1781E+08	0.217	1	0	1	0	1	1025.13	3.4005e-05	134724
A6	83	10.2153E+080.0000E+00	10.2153E+080.0000E+00	0.2153E+08	0.217	1	0	1	0	1	1025.12	1.9146e-06	9169.73
A6	84	10.2603E+080.0000E+00	10.2603E+080.0000E+00	0.2603E+08	0.217	1	0	1	0	1	1025.12	3.741e-07	2166.19
A6	85	10.3148E+080.0000E+00	10.3148E+080.0000E+00	0.3148E+08	0.217	1	0	1	0	1	1025.13	5.1067e-10	3.57613
A6	86	10.3806E+080.0000E+00	10.3806E+080.0000E+00	0.3806E+08	0.217	1	0	1	0	1	1025.13	9.8884e-12	0.0837208
A6	87	10.4602E+080.0000E+00	10.4602E+080.0000E+00	0.4602E+08	0.217	1	0	1	0	1	1025.13	2.1082e-13	0.00215823
A6	88	10.5565E+080.0000E+00	10.5565E+080.0000E+00	0.5565E+08	0.217	1	0	1	0	1	1025.13	3.5844e-15	4.43732e-05
A6	89	10.6728E+080.0000E+00	10.6728E+080.0000E+00	0.6728E+08	0.217	1	0	1	0	1	1025.13	4.8763e-17	7.29819e-07
A6	90	10.8136E+080.0000E+00	10.8136E+080.0000E+00	0.8136E+08	0.217	1	0	1	0	1	1025.13	5.3238e-19	9.63544e-09
A6	91	10.9837E+080.0000E+00	10.9837E+080.0000E+00	0.9837E+08	0.217	1	0	1	0	1	1025.13	4.6792e-21	1.02394e-10
A6	92	10.1189E+090.0000E+00	10.1189E+090.0000E+00	0.1189E+09	0.217	1	0	1	0	1	1025.13	3.3207e-23	8.78315e-13
A6	93	10.1438E+090.0000E+00	10.1438E+090.0000E+00	0.1438E+09	0.217	1	0	1	0	1	1025.13	1.9061e-25	6.09738e-15
A6	94	10.1739E+090.0000E+00	10.1739E+090.0000E+00	0.1739E+09	0.217	1	0	1	0	1	1025.13	8.8662e-28	3.42986e-17
A6	95	10.2103E+090.0000E+00	10.2103E+090.0000E+00	0.2103E+09	0.217	1	0	1	0	1	1025.13	3.3459e-30	1.56528e-19
A6	96	10.2542E+090.0000E+00	10.2542E+090.0000E+00	0.2542E+09	0.217	1	0	1	0	1	1025.13	1.0251e-32	5.7967e-22
A6	97	10.3074E+090.0000E+00	10.3074E+090.0000E+00	0.3074E+09	0.217	1	0	1	0	1	1025.13	2.5463e-35	1.74121e-24
A6	98	10.3717E+090.0000E+00	10.3717E+090.0000E+00	0.3717E+09	0.217	1	0	1	0	1	1025.13	5.1146e-38	4.22905e-27
A6	99	10.4494E+090.0000E+00	10.4494E+090.0000E+00	0.4494E+09	0.217	1	0	1	0	1	1025.13	8.2682e-41	8.26576e-30
A61	0	10.5434E+090.0000E+00	10.5434E+090.0000E+00	0.5434E+09	0.217	1	0	1	0	1	1025.13	1.069e-73	1.29222e-62
A7	1	10.1767E+000.0000E+00	10.1767E+000.0000E+00	0.1767E+00	0.217	1	0.026116	0.973884	0.058775	0.941225	1190.94	0.01435	0.600674
A7	2	10.6023E+000.0000E+00	10.6023E+000.0000E+00	0.6023E+00	0.217	1	0	1	0.060352	0.939648	1190.88	0.014355	2.09947
A7	3	10.1156E+010.0000E+00	10.1156E+010.0000E+00	0.1156E+01	0.217	1	0	1	0.06035	0.93965	1185.58	0.014749	4.12171
A7	4	10.1867E+010.0000E+00	10.1867E+010.0000E+00	0.1867E+01	0.217	1	0	1	0.060348	0.939652	1181.52	0.015064	6.77567
A7	5	10.2774E+010.0000E+00	10.2774E+010.0000E+00	0.2774E+01	0.217	1	0	1	0.060344	0.939656	1172.23	0.015827	10.4941
A7	6	10.3922E+010.0000E+00	10.3922E+010.0000E+00	0.3922E+01	0.217	1	0	1	0.06034	0.93966	1161.67	0.016773	15.5823
A7	7	10.5367E+010.0000E+00	10.5367E+010.0000E+00	0.5367E+01	0.217	1	0	1	0.060332	0.939668	1152.23	0.017695	22.3129
A7	8	10.7177E+010.0000E+00	10.7177E+010.0000E+00	0.7177E+01	0.217	1	0	1	0.060323	0.939677	1144.45	0.01851	31.0016
A7	9	10.9433E+010.0000E+00	10.9433E+010.0000E+00	0.9433E+01	0.217	1	0	1	0.060313	0.939687	1138.16	0.01921	42.0556
A7	10	10.1224E+020.0000E+00	10.1224E+020.0000E+00	0.1224E+02	0.217	1	0	1	0.060301	0.939699	1132.91	0.019824	56.0553
A7	11	10.1571E+020.0000E+00	10.1571E+020.0000E+00	0.1571E+02	0.217	1	0	1	0.060288	0.939712	1128.27	0.020388	73.6917
A7	12	10.2000E+020.0000E+00	10.2000E+020.0000E+00	0.2000E+02	0.217	1	0	1	0.060274	0.939726	1124.04	0.020922	95.9127
A7	13	10.2528E+020.0000E+00	10.2528E+020.0000E+00	0.2528E+02	0.217	1	0	1	0.060258	0.939742	1120.12	0.021434	123.769
A7	14	10.3178E+020.0000E+00	10.3178E+020.0000E+00	0.3178E+02	0.217	1	0	1	0.060241	0.939759	1116.44	0.021929	158.666
A7	15	10.3976E+020.0000E+00	10.3976E+020.0000E+00	0.3976E+02	0.217	1	0	1	0.060222	0.939778	1112.98	0.02241	202.237
A7	16	10.4955E+020.0000E+00	10.4955E+020.0000E+00	0.4955E+02	0.217	1	0	1	0.060202	0.939798	1109.7	0.022878	256.544
A7	17	10.6152E+020.0000E+00	10.6152E+020.0000E+00	0.6152E+02	0.217	1	0	1	0.060179	0.939821	1106.59	0.023334	323.964
A7	18	10.7616E+020.0000E+00	10.7616E+020.0000E+00	0.7616E+02	0.217	1	0	1	0.060155	0.939845	1103.64	0.023778	407.611
A7	19	10.9404E+020.0000E+00	10.9404E+020.0000E+00	0.9404E+02	0.217	1	0	1	0.060128	0.939872	1100.84	0.024209	511.143
A7	20	10.1159E+030.0000E+00	10.1159E+030.0000E+00	0.1159E+03	0.217	1	0	1	0.0601	0.9399	1098.17	0.024628	639.328
A7	21	10.1424E+030.0000E+00	10.1424E+030.0000E+00	0.1424E+03	0.217	1	0	1	0.060068	0.939932	1095.66	0.025033	796.627
A7	22	10.1748E+030.0000E+00	10.1748E+030.0000E+00	0.1748E+03	0.217	1	0	1	0.060035	0.939965	1093.3	0.02542	990.895
A7	23	10.2142E+030.0000E+00	10.2142E+030.0000E+00	0.2142E+03	0.217	1	0	1	0.059998	0.940002	1091.1	0.025788	1229.39
A7	24	10.2622E+030.0000E+00	10.2622E+030.0000E+00	0.2622E+03	0.217	1	0	1	0.059959	0.940041	1089.07	0.026133	1522.24
A7	25	10.3204E+030.0000E+00	10.3204E+030.0000E+00	0.3204E+03	0.217	1	0	1	0.059919	0.940081	1087.21	0.026455	1879.92
A7	26	10.3912E+030.0000E+00	10.3912E+030.0000E+00	0.3912E+03	0.217	1	0	1	0.059877	0.940123	1085.5	0.026754	2317.72
A7	27	10.4772E+030.0000E+00	10.4772E+030.0000E+00	0.4772E+03	0.217	1	0	1	0.059836	0.940164	1083.93	0.027034	2852.83
A7	28	10.5816E+030.0000E+00	10.5816E+030.0000E+00	0.5816E+03	0.217	1	0	1	0.059796	0.940204	1082.43	0.027303	3506.84
A7	29	10.7082E+030.0000E+00	10.7082E+030.0000E+00	0.7082E+03	0.217	1	0	1	0.059759	0.940241	1080.94	0.027575	4306.97
A7	30	10.8619E+030.0000E+00	10.8619E+030.0000E+00	0.8619E+03	0.217	1	0	1	0.059725	0.940275	1079.38	0.027863	5289
A7	31	10.1048E+040.0000E+00	10.1048E+040.0000E+00	0.1048E+04	0.217	1	0	1	0.059692	0.940308	1077.66	0.028185	6495.18
A7	32	10.1274E+040.0000E+00	10.1274E+040.0000E+00	0.1274E+04	0.217	1	0	1	0.05966	0.94034	1075.7	0.028558	7986.07
A7	33	10.1548E+040.0000E+00	10.1548E+040.0000E+00	0.1548E+04	0.217	1	0	1	0.059629	0.940371	1073.42	0.028998	9832.58
A7	34	10.1880E+040.0000E+00	10.1880E+040.0000E+00	0.1880E+04	0.217	1	0	1	0.059598	0.940402	1070.79	0.029517	12125.7
A7	35	10.2282E+040.0000E+00	10.2282E+040.0000E+00	0.2282E+04	0.217	1	0	1	0.059565	0.940435	1067.82	0.030118	14977.1
A7	36	10.2768E+040.0000E+00	10.2768E+040.0000E+00	0.2768E+04	0.217	1	0	1	0.05953	0.94047	1064.57	0.030791	18516.9
A7	37	10.3358E+040.0000E+00	10.3358E+040.0000E+00	0.3358E+04	0.217	1	0	1	0.059493	0.940507	1061.23	0.031501	22910.6
A7	38	10.4072E+040.0000E+00	10.4072E+040.0000E+00	0.4072E+04	0.217	1	0	1	0.059464	0.940536	1057.97	0.032215	28325.3
A7	39	10.4937E+040.0000E+00	10.4937E+040.0000E+00	0.4937E+04	0.217	1	0	1	0.059443	0.940557	1054.52	0.03299	35054.6
A7	40	10.5983E+040.0000E+00	10.5983E+040.0000E+00	0.5983E+04	0.217	1	0	1	0.059425	0.940575	1050.67	0.033884	43474.4
A7	41	10.7250E+040.0000E+00	10.7250E+040.0000E+00	0.7250E+04	0.217	1	0	1	0.059405	0.940595	1046.83	0.034802	53911.4
A7	42	10.8784E+040.0000E+00	10.8784E+040.0000E+00	0.8784E+04	0.217	1	0	1	0.05938	0.94062	1043.2	0.035697	66767.6
A7	43	10.1064E+050.0000E+00	10.1064E+050.0000E+00	0.1064E+05	0.217	1	0	1	0.059351	0.940649	1039.85	0.036549	82542
A7	44	10.1289E+050.0000E+00	10.1289E+050.0000E+00	0.1289E+05	0.217	1	0	1	0.059318	0.940682	1036.89	0.03732	101819
A7	45	10.1560E+050.0000E+00	10.1560E+050.0000E+00	0.1560E+05	0.217	1	0	1	0.059284	0.940716	1034.53	0.037951	125029
A7	46	10.1889E+050.0000E+00	10.1889E+050.0000E+00	0.1889E+05	0.217	1	0	1	0.05925	0.94075	1032.95	0.038377	152868
A7	47	10.2287E+050.0000E+00	10.2287E+050.0000E+00	0.2287E+05	0.217	1	0	1	0.059216	0.940784	1032.23	0.038576	185913
A7	48	10.2768E+050.0000E+00	10.2768E+050.0000E+00	0.2768E+05	0.217	1	0	1	0.059157	0.940843	1032.12	0.038607	225185
A7	49	10.3350E+050.0000E+00	10.3350E+050.0000E+00	0.3350E+05	0.217	1	0	1	0.059092	0.940908	1032.12	0.038607	272551
A7	50	10.4055E+050.0000E+00	10.4055E+050.0000E+00	0.4055E+05	0.217	1	0	1	0.059023	0.940977	1032.12	0.038606	329925
A7	51	10.4907E+050.0000E+00	10.4907E+050.0000E+00	0.4907E+05	0.217	1	0	1	0.058947	0.941053	1032.13	0.038605	399271
A7	52	10.5937E+050.0000E+00	10.5937E+050.0000E+00	0.5937E+05	0.217	1	0	1	0.058864	0.941136	1032.13	0.038603	483097
A7	53	10.7183E+050.0000E+00	10.7183E+050.0000E+00	0.7183E+05	0.217	1	0	1	0.058774	0.941226	1032.14	0.038602	584532
A7	54	10.8691E+050.0000E+00	10.8691E+050.0000E+00	0.8691E+05	0.217	1	0	1	0.058677	0.941323	1032.15	0.038601	707310
A7	55	10.1051E+060.0000E+00	10.1051E+060.0000E+00	0.1051E+06	0.217	1	0	1	0.058571	0.941429	1032.15	0.038599	855399
A7	56	10.1272E+060.0000E+00	10.1272E+060.0000E+00	0.1272E+06	0.217	1	0	1	0.058458	0.941542	1032.16	0.038598	1.03538e+06
A7	57	10.1539E+060.0000E+00	10.1539E+060.0000E+00	0.1539E+06	0.217	1	0	1	0.058336	0.941664	1032.17	0.038597	1.25285e+06
A7	58	10.1861E+060.0000E+00	10.1861E+060.0000E+00	0.1861E+06	0.217	1	0	1	0.058208	0.941792	1032.17	0.038596	1.51515e+06
A7	59	10.2251E+060.0000E+00	10.2251E+060.0000E+00	0.2251E+06	0.217	1	0	1	0.058073	0.941927	1032.18	0.038595	1.8329e+06
A7	60	10.2723E+060.0000E+00	10.2723E+060.0000E+00	0.2723E+06	0.217	1	0	1	0.057932	0.942068	1032.18	0.038595	2.21756e+06
A7	61	10.3293E+060.0000E+00	10.3293E+060.0000E+00	0.3293E+06	0.217	1	0	1	0.057788	0.942212	1032.19	0.038595	2.6822e+06
A7	62	10.3983E+060.0000E+00	10.3983E+060.0000E+00	0.3983E+06	0.217	1	0	1	0.057643	0.942357	1032.19	0.038594	3.24463e+06
A7	63	10.4817E+060.0000E+00	10.4817E+060.0000E+00	0.4817E+06	0.217	1	0	1	0.0575	0.9425	1032.2	0.038594	3.92465e+06
A7	64	10.5826E+060.0000E+00	10.5826E+060.0000E+00	0.5826E+06	0.217	1	0	1	0.057357	0.942643	1032.2	0.038595	4.74758e+06
A7	65	10.7046E+060.0000E+00	10.7046E+060.0000E+00	0.7046E+06	0.217	1	0	1	0.057195	0.942805	1032.2	0.038596	5.74289e+06
A7	66	10.8521E+060.0000E+00	10.8521E+060.0000E+00	0.8521E+06	0.217	1	0	1	0.056811	0.943189	1032.21	0.038597	6.94817e+06
A7	67	10.1030E+070.0000E+00	10.1030E+070.0000E+00	0.1030E+07	0.217	1	0	1	0.056492	0.943508	1032.21	0.038598	8.40186e+06
A7	68	10.1246E+070.0000E+00	10.1246E+070.0000E+00	0.1246E+07	0.217	1	0	1	0.056154	0.943846	1032.21	0.0386	1.0168e+07
A7	69	10.1507E+070.0000E+00	10.1507E+070.0000E+00	0.1507E+07	0.217	1	0	1	0.055924	0.944076	1032.21	0.038602	1.23015e+07
A7	70	10.1822E+070.0000E+00	10.1822E+070.0000E+00	0.1822E+07	0.217	1	0	1	0.055928	0.944072	1032.21	0.038603	1.48731e+07
A7	71	10.2204E+070.0000E+00	10.2204E+070.0000E+00	0.2204E+07	0.217	1	0	1	0.055247	0.944753	1032.22	0.038605	1.80055e+07
A7	72	10.2665E+070.0000E+00	10.2665E+070.0000E+00	0.2665E+07	0.217	1	0	1	0.054285	0.945715	1032.22	0.038607	2.17949e+07
A7	73	10.3222E+070.0000E+00	10.3222E+070.0000E+00	0.3222E+07	0.217	1	0	1	0.054002	0.945998	1032.22	0.038608	2.63588e+07
A7	74	10.3896E+070.0000E+00	10.3896E+070.0000E+00	0.3896E+07	0.217	1	0	1	0.049628	0.950372	1032.22	0.03861	3.20217e+07
A7	75	10.4711E+070.0000E+00	10.4711E+070.0000E+00	0.4711E+07	0.217	1	0	1	0	1	1030.52	0.029736	3.13265e+07
A7	76	10.5697E+070.0000E+00	10.5697E+070.0000E+00	0.5697E+07	0.217	1	0	1	0	1	1027.35	0.013159	1.67127e+07
A7	77	10.6889E+070.0000E+00	10.6889E+070.0000E+00	0.6889E+07	0.217	1	0	1	0	1	1025.8	0.0049897	7.65161e+06
A7	78	10.8330E+070.0000E+00	10.8330E+070.0000E+00	0.8330E+07	0.217	1	0	1	0	1	1025.11	0.0013663	2.53175e+06
A7	79	10.1007E+080.0000E+00	10.1007E+080.0000E+00	0.1007E+08	0.217	1	0	1	0	1	1025	0.00077942	1.74576e+06
A7	80	10.1218E+080.0000E+00	10.1218E+080.0000E+00	0.1218E+08	0.217	1	0	1	0	1	1024.9	0.00023417	634337
A7	81	10.1473E+080.0000E+00	10.1473E+080.0000E+00	0.1473E+08	0.217	1	0	1	0	1	1024.87	3.6062e-05	118136
A7	82	10.1781E+080.0000E+00	10.1781E+080.0000E+00	0.1781E+08	0.217	1	0	1	0	1	1024.86	4.1433e-06	16411
A7	83	10.2153E+080.0000E+00	10.2153E+080.0000E+00	0.2153E+08	0.217	1	0	1	0	1	1024.86	1.7101e-07	818.823
A7	84	10.2603E+080.0000E+00	10.2603E+080.0000E+00	0.2603E+08	0.217	1	0	1	0	1	1024.86	1.4612e-08	84.5879
A7	85	10.3148E+080.0000E+00	10.3148E+080.0000E+00	0.3148E+08	0.217	1	0	1	0	1	1024.86	1.0792e-10	0.755546
A7	86	10.3806E+080.0000E+00	10.3806E+080.0000E+00	0.3806E+08	0.217	1	0	1	0	1	1024.86	2.7663e-12	0.0234149
A7	87	10.4602E+080.0000E+00	10.4602E+080.0000E+00	0.4602E+08	0.217	1	0	1	0	1	1024.86	6.1439e-14	0.000628804
A7	88	10.5565E+080.0000E+00	10.5565E+080.0000E+00	0.5565E+08	0.217	1	0	1	0	1	1024.86	1.0841e-15	1.34171e-05
A7	89	10.6728E+080.0000E+00	10.6728E+080.0000E+00	0.6728E+08	0.217	1	0	1	0	1	1024.86	1.5256e-17	2.28271e-07
A7	90	10.8136E+080.0000E+00	10.8136E+080.0000E+00	0.8136E+08	0.217	1	0	1	0	1	1024.86	1.7181e-19	3.10873e-09
A7	91	10.9837E+080.0000E+00	10.9837E+080.0000E+00	0.9837E+08	0.217	1	0	1	0	1	1024.86	1.5539e-21	3.39946e-11
A7	92	10.1189E+090.0000E+00	10.1189E+090.0000E+00	0.1189E+09	0.217	1	0	1	0	1	1024.86	1.1324e-23	2.99437e-13
A7	93	10.1438E+090.0000E+00	10.1438E+090.0000E+00	0.1438E+09	0.217	1	0	1	0	1	1024.86	6.6626e-26	2.13072e-15
A7	94	10.1739E+090.0000E+00	10.1739E+090.0000E+00	0.1739E+09	0.217	1	0	1	0	1	1024.86	3.1717e-28	1.22664e-17
A7	95	10.2103E+090.0000E+00	10.2103E+090.0000E+00	0.2103E+09	0.217	1	0	1	0	1	1024.86	1.2233e-30	5.72132e-20
A7	96	10.2542E+090.0000E+00	10.2542E+090.0000E+00	0.2542E+09	0.217	1	0	1	0	1	1024.86	3.8258e-33	2.16283e-22
A7	97	10.3074E+090.0000E+00	10.3074E+090.0000E+00	0.3074E+09	0.217	1	0	1	0	1	1024.86	9.6905e-36	6.62482e-25
A7	98	10.3717E+090.0000E+00	10.3717E+090.0000E+00	0.3717E+09	0.217	1	0	1	0	1	1024.86	1.9832e-38	1.63939e-27
A7	99	10.4494E+090.0000E+00	10.4494E+090.0000E+00	0.4494E+09	0.217	1	0	1	0	1	1024.86	3.264e-41	3.26218e-30
A71	0	10.5434E+090.0000E+00	10.5434E+090.0000E+00	0.5434E+09	0.217	1	0	1	0	1	1024.86	4.2937e-74	5.1889e-63
A8	1	10.1767E+000.0000E+00	10.1767E+000.0000E+00	0.1767E+00	0.217	1	0.025813	0.974187	0.056824	0.943176	1190.77	0.014358	0.602356
A8	2	10.6023E+000.0000E+00	10.6023E+000.0000E+00	0.6023E+00	0.217	1	0.011892	0.988108	0.057637	0.942363	1190.77	0.014358	2.08074
A8	3	10.1156E+010.0000E+00	10.1156E+010.0000E+00	0.1156E+01	0.217	1	0	1	0.058329	0.941671	1182.39	0.014988	4.18621
A8	4	10.1867E+010.0000E+00	10.1867E+010.0000E+00	0.1867E+01	0.217	1	0	1	0.05833	0.94167	1176.81	0.015434	6.92927
A8	5	10.2774E+010.0000E+00	10.2774E+010.0000E+00	0.2774E+01	0.217	1	0	1	0.058331	0.941669	1169.07	0.01609	10.6625
A8	6	10.3922E+010.0000E+00	10.3922E+010.0000E+00	0.3922E+01	0.217	1	0	1	0.058332	0.941668	1159.86	0.016929	15.7363
A8	7	10.5367E+010.0000E+00	10.5367E+010.0000E+00	0.5367E+01	0.217	1	0	1	0.058334	0.941666	1150.77	0.017825	22.4961
A8	8	10.7177E+010.0000E+00	10.7177E+010.0000E+00	0.7177E+01	0.217	1	0	1	0.058335	0.941665	1142.69	0.018681	31.306
A8	9	10.9433E+010.0000E+00	10.9433E+010.0000E+00	0.9433E+01	0.217	1	0	1	0.058336	0.941664	1135.89	0.019447	42.5789
A8	10	10.1224E+020.0000E+00	10.1224E+020.0000E+00	0.1224E+02	0.217	1	0	1	0.058338	0.941662	1130.16	0.020128	56.8953
A8	11	10.1571E+020.0000E+00	10.1571E+020.0000E+00	0.1571E+02	0.217	1	0	1	0.058339	0.941661	1125.12	0.020755	74.9639
A8	12	10.2000E+020.0000E+00	10.2000E+020.0000E+00	0.2000E+02	0.217	1	0	1	0.05834	0.94166	1120.51	0.02135	97.7682
A8	13	10.2528E+020.0000E+00	10.2528E+020.0000E+00	0.2528E+02	0.217	1	0	1	0.058342	0.941658	1116.23	0.021925	126.422
A8	14	10.3178E+020.0000E+00	10.3178E+020.0000E+00	0.3178E+02	0.217	1	0	1	0.058342	0.941658	1112.21	0.022485	162.4
A8	15	10.3976E+020.0000E+00	10.3976E+020.0000E+00	0.3976E+02	0.217	1	0	1	0.058342	0.941658	1108.38	0.023034	207.423
A8	16	10.4955E+020.0000E+00	10.4955E+020.0000E+00	0.4955E+02	0.217	1	0	1	0.058341	0.941659	1104.72	0.023576	263.706
A8	17	10.6152E+020.0000E+00	10.6152E+020.0000E+00	0.6152E+02	0.217	1	0	1	0.058338	0.941662	1101.19	0.024113	333.799
A8	18	10.7616E+020.0000E+00	10.7616E+020.0000E+00	0.7616E+02	0.217	1	0	1	0.058334	0.941666	1097.8	0.024646	421.069
A8	19	10.9404E+020.0000E+00	10.9404E+020.0000E+00	0.9404E+02	0.217	1	0	1	0.058328	0.941672	1094.51	0.025176	529.515
A8	20	10.1159E+030.0000E+00	10.1159E+030.0000E+00	0.1159E+03	0.217	1	0	1	0.05832	0.94168	1091.33	0.025702	664.308
A8	21	10.1424E+030.0000E+00	10.1424E+030.0000E+00	0.1424E+03	0.217	1	0	1	0.058308	0.941692	1088.28	0.02622	830.332
A8	22	10.1748E+030.0000E+00	10.1748E+030.0000E+00	0.1748E+03	0.217	1	0	1	0.058293	0.941707	1085.39	0.026725	1036.14
A8	23	10.2142E+030.0000E+00	10.2142E+030.0000E+00	0.2142E+03	0.217	1	0	1	0.058272	0.941728	1082.67	0.027208	1289.43
A8	24	10.2622E+030.0000E+00	10.2622E+030.0000E+00	0.2622E+03	0.217	1	0	1	0.058246	0.941754	1080.17	0.027664	1601.17
A8	25	10.3204E+030.0000E+00	10.3204E+030.0000E+00	0.3204E+03	0.217	1	0	1	0.058215	0.941785	1077.9	0.028087	1982.38
A8	26	10.3912E+030.0000E+00	10.3912E+030.0000E+00	0.3912E+03	0.217	1	0	1	0.058179	0.941821	1075.85	0.028473	2449.13
A8	27	10.4772E+030.0000E+00	10.4772E+030.0000E+00	0.4772E+03	0.217	1	0	1	0.05814	0.94186	1074.02	0.028826	3019.56
A8	28	10.5816E+030.0000E+00	10.5816E+030.0000E+00	0.5816E+03	0.217	1	0	1	0.058101	0.941899	1072.34	0.029153	3716.24
A8	29	10.7082E+030.0000E+00	10.7082E+030.0000E+00	0.7082E+03	0.217	1	0	1	0.058063	0.941937	1070.76	0.029465	4567.05
A8	30	10.8619E+030.0000E+00	10.8619E+030.0000E+00	0.8619E+03	0.217	1	0	1	0.058026	0.941974	1069.21	0.029774	5608.62
A8	31	10.1048E+040.0000E+00	10.1048E+040.0000E+00	0.1048E+04	0.217	1	0	1	0.05799	0.94201	1067.64	0.030094	6883.06
A8	32	10.1274E+040.0000E+00	10.1274E+040.0000E+00	0.1274E+04	0.217	1	0	1	0.057953	0.942047	1065.95	0.030441	8450.79
A8	33	10.1548E+040.0000E+00	10.1548E+040.0000E+00	0.1548E+04	0.217	1	0	1	0.057916	0.942084	1064.07	0.030832	10382.3
A8	34	10.1880E+040.0000E+00	10.1880E+040.0000E+00	0.1880E+04	0.217	1	0	1	0.05788	0.94212	1061.95	0.031281	12767.6
A8	35	10.2282E+040.0000E+00	10.2282E+040.0000E+00	0.2282E+04	0.217	1	0	1	0.057844	0.942156	1059.55	0.0318	15719.8
A8	36	10.2768E+040.0000E+00	10.2768E+040.0000E+00	0.2768E+04	0.217	1	0	1	0.057807	0.942193	1056.83	0.0324	19378.3
A8	37	10.3358E+040.0000E+00	10.3358E+040.0000E+00	0.3358E+04	0.217	1	0	1	0.057771	0.942229	1053.8	0.033086	23938.6
A8	38	10.4072E+040.0000E+00	10.4072E+040.0000E+00	0.4072E+04	0.217	1	0	1	0.057738	0.942262	1050.48	0.033854	29609.9
A8	39	10.4937E+040.0000E+00	10.4937E+040.0000E+00	0.4937E+04	0.217	1	0	1	0.05771	0.94229	1047	0.034686	36661.3
A8	40	10.5983E+040.0000E+00	10.5983E+040.0000E+00	0.5983E+04	0.217	1	0	1	0.057693	0.942307	1043.46	0.035554	45387.4
A8	41	10.7250E+040.0000E+00	10.7250E+040.0000E+00	0.7250E+04	0.217	1	0	1	0.057676	0.942324	1040.37	0.036334	56040.1
A8	42	10.8784E+040.0000E+00	10.8784E+040.0000E+00	0.8784E+04	0.217	1	0	1	0.057656	0.942344	1037.7	0.037025	69012.6
A8	43	10.1064E+050.0000E+00	10.1064E+050.0000E+00	0.1064E+05	0.217	1	0	1	0.057632	0.942368	1035.5	0.037605	84726.2
A8	44	10.1289E+050.0000E+00	10.1289E+050.0000E+00	0.1289E+05	0.217	1	0	1	0.057603	0.942397	1033.81	0.038058	103713
A8	45	10.1560E+050.0000E+00	10.1560E+050.0000E+00	0.1560E+05	0.217	1	0	1	0.05757	0.94243	1032.68	0.038364	126393
A8	46	10.1889E+050.0000E+00	10.1889E+050.0000E+00	0.1889E+05	0.217	1	0	1	0.057532	0.942468	1032.09	0.038524	153606
A8	47	10.2287E+050.0000E+00	10.2287E+050.0000E+00	0.2287E+05	0.217	1	0	1	0.057487	0.942513	1031.89	0.03858	186213
A8	48	10.2768E+050.0000E+00	10.2768E+050.0000E+00	0.2768E+05	0.217	1	0	1	0.05743	0.94257	1031.86	0.038588	225430
A8	49	10.3350E+050.0000E+00	10.3350E+050.0000E+00	0.3350E+05	0.217	1	0	1	0.057369	0.942631	1031.86	0.038587	272840
A8	50	10.4055E+050.0000E+00	10.4055E+050.0000E+00	0.4055E+05	0.217	1	0	1	0.057306	0.942694	1031.87	0.038586	330275
A8	51	10.4907E+050.0000E+00	10.4907E+050.0000E+00	0.4907E+05	0.217	1	0	1	0.05724	0.94276	1031.87	0.038585	399687
A8	52	10.5937E+050.0000E+00	10.5937E+050.0000E+00	0.5937E+05	0.217	1	0	1	0.05717	0.94283	1031.88	0.038584	483612
A8	53	10.7183E+050.0000E+00	10.7183E+050.0000E+00	0.7183E+05	0.217	1	0	1	0.057096	0.942904	1031.88	0.038583	585138
A8	54	10.8691E+050.0000E+00	10.8691E+050.0000E+00	0.8691E+05	0.217	1	0	1	0.05702	0.94298	1031.89	0.038582	708027
A8	55	10.1051E+060.0000E+00	10.1051E+060.0000E+00	0.1051E+06	0.217	1	0	1	0.056941	0.943059	1031.89	0.038581	856265
A8	56	10.1272E+060.0000E+00	10.1272E+060.0000E+00	0.1272E+06	0.217	1	0	1	0.05686	0.94314	1031.9	0.03858	1.03639e+06
A8	57	10.1539E+060.0000E+00	10.1539E+060.0000E+00	0.1539E+06	0.217	1	0	1	0.056777	0.943223	1031.9	0.03858	1.25404e+06
A8	58	10.1861E+060.0000E+00	10.1861E+060.0000E+00	0.1861E+06	0.217	1	0	1	0.056693	0.943307	1031.91	0.038579	1.51653e+06
A8	59	10.2251E+060.0000E+00	10.2251E+060.0000E+00	0.2251E+06	0.217	1	0	1	0.056609	0.943391	1031.91	0.038579	1.83451e+06
A8	60	10.2723E+060.0000E+00	10.2723E+060.0000E+00	0.2723E+06	0.217	1	0	1	0.056526	0.943474	1031.92	0.038579	2.21939e+06
A8	61	10.3293E+060.0000E+00	10.3293E+060.0000E+00	0.3293E+06	0.217	1	0	1	0.056447	0.943553	1031.92	0.038579	2.6842e+06
A8	62	10.3983E+060.0000E+00	10.3983E+060.0000E+00	0.3983E+06	0.217	1	0	1	0.056372	0.943628	1031.92	0.038579	3.24689e+06
A8	63	10.4817E+060.0000E+00	10.4817E+060.0000E+00	0.4817E+06	0.217	1	0	1	0.056302	0.943698	1031.93	0.038579	3.92709e+06
A8	64	10.5826E+060.0000E+00	10.5826E+060.0000E+00	0.5826E+06	0.217	1	0	1	0.056232	0.943768	1031.93	0.03858	4.75016e+06
A8	65	10.7046E+060.0000E+00	10.7046E+060.0000E+00	0.7046E+06	0.217	1	0	1	0.056134	0.943866	1031.93	0.03858	5.74546e+06
A8	66	10.8521E+060.0000E+00	10.8521E+060.0000E+00	0.8521E+06	0.217	1	0	1	0.055722	0.944278	1031.94	0.038582	6.95167e+06
A8	67	10.1030E+070.0000E+00	10.1030E+070.0000E+00	0.1030E+07	0.217	1	0	1	0.055333	0.944667	1031.94	0.038583	8.40671e+06
A8	68	10.1246E+070.0000E+00	10.1246E+070.0000E+00	0.1246E+07	0.217	1	0	1	0.054731	0.945269	1031.94	0.038585	1.01767e+07
A8	69	10.1507E+070.0000E+00	10.1507E+070.0000E+00	0.1507E+07	0.217	1	0	1	0.054499	0.945501	1031.94	0.038586	1.23117e+07
A8	70	10.1822E+070.0000E+00	10.1822E+070.0000E+00	0.1822E+07	0.217	1	0	1	0.054624	0.945376	1031.94	0.038588	1.4884e+07
A8	71	10.2204E+070.0000E+00	10.2204E+070.0000E+00	0.2204E+07	0.217	1	0	1	0.053116	0.946884	1031.95	0.03859	1.80344e+07
A8	72	10.2665E+070.0000E+00	10.2665E+070.0000E+00	0.2665E+07	0.217	1	0	1	0.049544	0.950456	1031.95	0.038592	2.189e+07
A8	73	10.3222E+070.0000E+00	10.3222E+070.0000E+00	0.3222E+07	0.217	1	0	1	0	1	1031.26	0.035015	2.52469e+07
A8	74	10.3896E+070.0000E+00	10.3896E+070.0000E+00	0.3896E+07	0.217	1	0	1	0	1	1027.23	0.013902	1.20732e+07
A8	75	10.4711E+070.0000E+00	10.4711E+070.0000E+00	0.4711E+07	0.217	1	0	1	0	1	1026.03	0.0076085	7.98053e+06
A8	76	10.5697E+070.0000E+00	10.5697E+070.0000E+00	0.5697E+07	0.217	1	0	1	0	1	1025.32	0.003878	4.91556e+06
A8	77	10.6889E+070.0000E+00	10.6889E+070.0000E+00	0.6889E+07	0.217	1	0	1	0	1	1024.83	0.0012628	1.93465e+06
A8	78	10.8330E+070.0000E+00	10.8330E+070.0000E+00	0.8330E+07	0.217	1	0	1	0	1	1024.65	0.00030388	562837
A8	79	10.1007E+080.0000E+00	10.1007E+080.0000E+00	0.1007E+08	0.217	1	0	1	0	1	1024.62	0.0001396	312563
A8	80	10.1218E+080.0000E+00	10.1218E+080.0000E+00	0.1218E+08	0.217	1	0	1	0	1	1024.6	3.6787e-05	99622.1
A8	81	10.1473E+080.0000E+00	10.1473E+080.0000E+00	0.1473E+08	0.217	1	0	1	0	1	1024.6	5.2977e-06	17350.2
A8	82	10.1781E+080.0000E+00	10.1781E+080.0000E+00	0.1781E+08	0.217	1	0	1	0	1	1024.6	5.6815e-07	2249.78
A8	83	10.2153E+080.0000E+00	10.2153E+080.0000E+00	0.2153E+08	0.217	1	0	1	0	1	1024.6	2.6124e-08	125.054
A8	84	10.2603E+080.0000E+00	10.2603E+080.0000E+00	0.2603E+08	0.217	1	0	1	0	1	1024.6	1.257e-09	7.27484
A8	85	10.3148E+080.0000E+00	10.3148E+080.0000E+00	0.3148E+08	0.217	1	0	1	0	1	1024.6	3.0424e-11	0.212944
A8	86	10.3806E+080.0000E+00	10.3806E+080.0000E+00	0.3806E+08	0.217	1	0	1	0	1	1024.6	8.489e-13	0.00718355
A8	87	10.4602E+080.0000E+00	10.4602E+080.0000E+00	0.4602E+08	0.217	1	0	1	0	1	1024.6	1.9716e-14	0.000201734
A8	88	10.5565E+080.0000E+00	10.5565E+080.0000E+00	0.5565E+08	0.217	1	0	1	0	1	1024.6	3.6211e-16	4.48043e-06
A8	89	10.6728E+080.0000E+00	10.6728E+080.0000E+00	0.6728E+08	0.217	1	0	1	0	1	1024.6	5.2839e-18	7.90414e-08
A8	90	10.8136E+080.0000E+00	10.8136E+080.0000E+00	0.8136E+08	0.217	1	0	1	0	1	1024.6	6.1506e-20	1.11261e-09
A8	91	10.9837E+080.0000E+00	10.9837E+080.0000E+00	0.9837E+08	0.217	1	0	1	0	1	1024.6	5.7343e-22	1.25417e-11
A8	92	10.1189E+090.0000E+00	10.1189E+090.0000E+00	0.1189E+09	0.217	1	0	1	0	1	1024.6	4.2978e-24	1.13617e-13
A8	93	10.1438E+090.0000E+00	10.1438E+090.0000E+00	0.1438E+09	0.217	1	0	1	0	1	1024.6	2.5955e-26	8.29839e-16
A8	94	10.1739E+090.0000E+00	10.1739E+090.0000E+00	0.1739E+09	0.217	1	0	1	0	1	1024.6	1.266e-28	4.89494e-18
A8	95	10.2103E+090.0000E+00	10.2103E+090.0000E+00	0.2103E+09	0.217	1	0	1	0	1	1024.6	4.996e-31	2.33602e-20
A8	96	10.2542E+090.0000E+00	10.2542E+090.0000E+00	0.2542E+09	0.217	1	0	1	0	1	1024.6	1.5967e-33	9.02429e-23
A8	97	10.3074E+090.0000E+00	10.3074E+090.0000E+00	0.3074E+09	0.217	1	0	1	0	1	1024.6	4.1281e-36	2.82142e-25
A8	98	10.3717E+090.0000E+00	10.3717E+090.0000E+00	0.3717E+09	0.217	1	0	1	0	1	1024.6	8.6149e-39	7.11962e-28
A8	99	10.4494E+090.0000E+00	10.4494E+090.0000E+00	0.4494E+09	0.217	1	0	1	0	1	1024.6	1.4447e-41	1.44353e-30
A81	0	10.5434E+090.0000E+00	10.5434E+090.0000E+00	0.5434E+09	0.217	1	0	1	0	1	1024.6	1.9351e-74	2.33796e-63
A9	1	10.1767E+000.0000E+00	10.1767E+000.0000E+00	0.1767E+00	0.217	1	0.025364	0.974636	0.05546	0.94454	1190.61	0.014366	0.60376
A9	2	10.6023E+000.0000E+00	10.6023E+000.0000E+00	0.6023E+00	0.217	1	0.016859	0.983141	0.055946	0.944054	1190.61	0.014366	2.07487
A9	3	10.1156E+010.0000E+00	10.1156E+010.0000E+00	0.1156E+01	0.217	1	0	1	0.056908	0.943092	1183.19	0.014919	4.17605
A9	4	10.1867E+010.0000E+00	10.1867E+010.0000E+00	0.1867E+01	0.217	1	0	1	0.056913	0.943087	1175.35	0.015545	6.98094
A9	5	10.2774E+010.0000E+00	10.2774E+010.0000E+00	0.2774E+01	0.217	1	0	1	0.05692	0.94308	1167.89	0.016182	10.7287
A9	6	10.3922E+010.0000E+00	10.3922E+010.0000E+00	0.3922E+01	0.217	1	0	1	0.056929	0.943071	1159.72	0.016928	15.7569
A9	7	10.5367E+010.0000E+00	10.5367E+010.0000E+00	0.5367E+01	0.217	1	0	1	0.056941	0.943059	1151.36	0.017747	22.4422
A9	8	10.7177E+010.0000E+00	10.7177E+010.0000E+00	0.7177E+01	0.217	1	0	1	0.056954	0.943046	1143.48	0.018574	31.1939
A9	9	10.9433E+010.0000E+00	10.9433E+010.0000E+00	0.9433E+01	0.217	1	0	1	0.056968	0.943032	1136.51	0.019353	42.4578
A9	10	10.1224E+020.0000E+00	10.1224E+020.0000E+00	0.1224E+02	0.217	1	0	1	0.056981	0.943019	1130.5	0.020061	56.8048
A9	11	10.1571E+020.0000E+00	10.1571E+020.0000E+00	0.1571E+02	0.217	1	0	1	0.056994	0.943006	1125.25	0.02071	74.9168
A9	12	10.2000E+020.0000E+00	10.2000E+020.0000E+00	0.2000E+02	0.217	1	0	1	0.057005	0.942995	1120.5	0.021322	97.7775
A9	13	10.2528E+020.0000E+00	10.2528E+020.0000E+00	0.2528E+02	0.217	1	0	1	0.057015	0.942985	1116.12	0.021909	126.495
A9	14	10.3178E+020.0000E+00	10.3178E+020.0000E+00	0.3178E+02	0.217	1	0	1	0.057021	0.942979	1112	0.022479	162.554
A9	15	10.3976E+020.0000E+00	10.3976E+020.0000E+00	0.3976E+02	0.217	1	0	1	0.057026	0.942974	1108.1	0.023039	207.706
A9	16	10.4955E+020.0000E+00	10.4955E+020.0000E+00	0.4955E+02	0.217	1	0	1	0.057027	0.942973	1104.35	0.023593	264.176
A9	17	10.6152E+020.0000E+00	10.6152E+020.0000E+00	0.6152E+02	0.217	1	0	1	0.057027	0.942973	1100.73	0.024146	334.581
A9	18	10.7616E+020.0000E+00	10.7616E+020.0000E+00	0.7616E+02	0.217	1	0	1	0.057025	0.942975	1097.2	0.0247	422.347
A9	19	10.9404E+020.0000E+00	10.9404E+020.0000E+00	0.9404E+02	0.217	1	0	1	0.057021	0.942979	1093.74	0.025258	531.603
A9	20	10.1159E+030.0000E+00	10.1159E+030.0000E+00	0.1159E+03	0.217	1	0	1	0.057015	0.942985	1090.34	0.025824	667.78
A9	21	10.1424E+030.0000E+00	10.1424E+030.0000E+00	0.1424E+03	0.217	1	0	1	0.057008	0.942992	1086.99	0.026398	836.131
A9	22	10.1748E+030.0000E+00	10.1748E+030.0000E+00	0.1748E+03	0.217	1	0	1	0.056998	0.943002	1083.68	0.026979	1045.78
A9	23	10.2142E+030.0000E+00	10.2142E+030.0000E+00	0.2142E+03	0.217	1	0	1	0.056984	0.943016	1080.43	0.027567	1305.52
A9	24	10.2622E+030.0000E+00	10.2622E+030.0000E+00	0.2622E+03	0.217	1	0	1	0.056966	0.943034	1077.25	0.028156	1627.45
A9	25	10.3204E+030.0000E+00	10.3204E+030.0000E+00	0.3204E+03	0.217	1	0	1	0.056942	0.943058	1074.16	0.028743	2024.38
A9	26	10.3912E+030.0000E+00	10.3912E+030.0000E+00	0.3912E+03	0.217	1	0	1	0.056913	0.943087	1071.21	0.029319	2514.4
A9	27	10.4772E+030.0000E+00	10.4772E+030.0000E+00	0.4772E+03	0.217	1	0	1	0.056879	0.943121	1068.4	0.029881	3117.86
A9	28	10.5816E+030.0000E+00	10.5816E+030.0000E+00	0.5816E+03	0.217	1	0	1	0.056843	0.943157	1065.71	0.030431	3860.32
A9	29	10.7082E+030.0000E+00	10.7082E+030.0000E+00	0.7082E+03	0.217	1	0	1	0.056807	0.943193	1063.1	0.030975	4773.11
A9	30	10.8619E+030.0000E+00	10.8619E+030.0000E+00	0.8619E+03	0.217	1	0	1	0.056773	0.943227	1060.55	0.03152	5897.26
A9	31	10.1048E+040.0000E+00	10.1048E+040.0000E+00	0.1048E+04	0.217	1	0	1	0.056738	0.943262	1058.05	0.032065	7277.64
A9	32	10.1274E+040.0000E+00	10.1274E+040.0000E+00	0.1274E+04	0.217	1	0	1	0.0567	0.9433	1055.62	0.032604	8975.48
A9	33	10.1548E+040.0000E+00	10.1548E+040.0000E+00	0.1548E+04	0.217	1	0	1	0.056657	0.943343	1053.33	0.033125	11056.6
A9	34	10.1880E+040.0000E+00	10.1880E+040.0000E+00	0.1880E+04	0.217	1	0	1	0.056611	0.943389	1051.16	0.033626	13603.6
A9	35	10.2282E+040.0000E+00	10.2282E+040.0000E+00	0.2282E+04	0.217	1	0	1	0.056562	0.943438	1049	0.034133	16727.8
A9	36	10.2768E+040.0000E+00	10.2768E+040.0000E+00	0.2768E+04	0.217	1	0	1	0.05651	0.94349	1046.72	0.034679	20571.2
A9	37	10.3358E+040.0000E+00	10.3358E+040.0000E+00	0.3358E+04	0.217	1	0	1	0.056454	0.943546	1044.23	0.035288	25335.3
A9	38	10.4072E+040.0000E+00	10.4072E+040.0000E+00	0.4072E+04	0.217	1	0	1	0.0564	0.9436	1041.6	0.035943	31215.5
A9	39	10.4937E+040.0000E+00	10.4937E+040.0000E+00	0.4937E+04	0.217	1	0	1	0.056352	0.943648	1039.04	0.036595	38440.3
A9	40	10.5983E+040.0000E+00	10.5983E+040.0000E+00	0.5983E+04	0.217	1	0	1	0.056317	0.943683	1037.23	0.037067	47105
A9	41	10.7250E+040.0000E+00	10.7250E+040.0000E+00	0.7250E+04	0.217	1	0	1	0.056288	0.943712	1035.45	0.037533	57700.5
A9	42	10.8784E+040.0000E+00	10.8784E+040.0000E+00	0.8784E+04	0.217	1	0	1	0.05626	0.94374	1033.92	0.037943	70570.5
A9	43	10.1064E+050.0000E+00	10.1064E+050.0000E+00	0.1064E+05	0.217	1	0	1	0.05623	0.94377	1032.79	0.038247	86075
A9	44	10.1289E+050.0000E+00	10.1289E+050.0000E+00	0.1289E+05	0.217	1	0	1	0.056196	0.943804	1032.07	0.038444	104745
A9	45	10.1560E+050.0000E+00	10.1560E+050.0000E+00	0.1560E+05	0.217	1	0	1	0.056155	0.943845	1031.72	0.038539	127042
A9	46	10.1889E+050.0000E+00	10.1889E+050.0000E+00	0.1889E+05	0.217	1	0	1	0.056108	0.943892	1031.63	0.038565	153933
A9	47	10.2287E+050.0000E+00	10.2287E+050.0000E+00	0.2287E+05	0.217	1	0	1	0.056055	0.943945	1031.61	0.03857	186397
A9	48	10.2768E+050.0000E+00	10.2768E+050.0000E+00	0.2768E+05	0.217	1	0	1	0.055998	0.944002	1031.61	0.03857	225613
A9	49	10.3350E+050.0000E+00	10.3350E+050.0000E+00	0.3350E+05	0.217	1	0	1	0.05594	0.94406	1031.61	0.03857	273067
A9	50	10.4055E+050.0000E+00	10.4055E+050.0000E+00	0.4055E+05	0.217	1	0	1	0.05588	0.94412	1031.61	0.038569	330546
A9	51	10.4907E+050.0000E+00	10.4907E+050.0000E+00	0.4907E+05	0.217	1	0	1	0.05582	0.94418	1031.62	0.038569	400026
A9	52	10.5937E+050.0000E+00	10.5937E+050.0000E+00	0.5937E+05	0.217	1	0	1	0.05576	0.94424	1031.62	0.038568	484012
A9	53	10.7183E+050.0000E+00	10.7183E+050.0000E+00	0.7183E+05	0.217	1	0	1	0.055699	0.944301	1031.63	0.038567	585620
A9	54	10.8691E+050.0000E+00	10.8691E+050.0000E+00	0.8691E+05	0.217	1	0	1	0.055639	0.944361	1031.63	0.038567	708610
A9	55	10.1051E+060.0000E+00	10.1051E+060.0000E+00	0.1051E+06	0.217	1	0	1	0.055579	0.944421	1031.63	0.038566	856952
A9	56	10.1272E+060.0000E+00	10.1272E+060.0000E+00	0.1272E+06	0.217	1	0	1	0.055519	0.944481	1031.64	0.038566	1.03722e+06
A9	57	10.1539E+060.0000E+00	10.1539E+060.0000E+00	0.1539E+06	0.217	1	0	1	0.055462	0.944538	1031.64	0.038565	1.25499e+06
A9	58	10.1861E+060.0000E+00	10.1861E+060.0000E+00	0.1861E+06	0.217	1	0	1	0.055406	0.944594	1031.64	0.038565	1.51765e+06
A9	59	10.2251E+060.0000E+00	10.2251E+060.0000E+00	0.2251E+06	0.217	1	0	1	0.055353	0.944647	1031.65	0.038565	1.83582e+06
A9	60	10.2723E+060.0000E+00	10.2723E+060.0000E+00	0.2723E+06	0.217	1	0	1	0.055303	0.944697	1031.65	0.038565	2.22088e+06
A9	61	10.3293E+060.0000E+00	10.3293E+060.0000E+00	0.3293E+06	0.217	1	0	1	0.055258	0.944742	1031.65	0.038566	2.68597e+06
A9	62	10.3983E+060.0000E+00	10.3983E+060.0000E+00	0.3983E+06	0.217	1	0	1	0.055217	0.944783	1031.66	0.038566	3.24895e+06
A9	63	10.4817E+060.0000E+00	10.4817E+060.0000E+00	0.4817E+06	0.217	1	0	1	0.05518	0.94482	1031.66	0.038567	3.92951e+06
A9	64	10.5826E+060.0000E+00	10.5826E+060.0000E+00	0.5826E+06	0.217	1	0	1	0.055141	0.944859	1031.66	0.038567	4.7528e+06
A9	65	10.7046E+060.0000E+00	10.7046E+060.0000E+00	0.7046E+06	0.217	1	0	1	0.055071	0.944929	1031.66	0.038568	5.74864e+06
A9	66	10.8521E+060.0000E+00	10.8521E+060.0000E+00	0.8521E+06	0.217	1	0	1	0.054593	0.945407	1031.66	0.03857	6.95593e+06
A9	67	10.1030E+070.0000E+00	10.1030E+070.0000E+00	0.1030E+07	0.217	1	0	1	0.053967	0.946033	1031.67	0.038571	8.41405e+06
A9	68	10.1246E+070.0000E+00	10.1246E+070.0000E+00	0.1246E+07	0.217	1	0	1	0.051071	0.948929	1031.67	0.038573	1.02102e+07
A9	69	10.1507E+070.0000E+00	10.1507E+070.0000E+00	0.1507E+07	0.217	1	0	1	0.049879	0.950121	1031.67	0.038574	1.23648e+07
A9	70	10.1822E+070.0000E+00	10.1822E+070.0000E+00	0.1822E+07	0.217	1	0	1	0.049074	0.950926	1031.67	0.038576	1.49628e+07
A9	71	10.2204E+070.0000E+00	10.2204E+070.0000E+00	0.2204E+07	0.217	1	0	1	0	1	1029.88	0.02923	1.43975e+07
A9	72	10.2665E+070.0000E+00	10.2665E+070.0000E+00	0.2665E+07	0.217	1	0	1	0	1	1027.26	0.015477	9.19442e+06
A9	73	10.3222E+070.0000E+00	10.3222E+070.0000E+00	0.3222E+07	0.217	1	0	1	0	1	1026.22	0.010036	7.20089e+06
A9	74	10.3896E+070.0000E+00	10.3896E+070.0000E+00	0.3896E+07	0.217	1	0	1	0	1	1025.22	0.0047622	4.12765e+06
A9	75	10.4711E+070.0000E+00	10.4711E+070.0000E+00	0.4711E+07	0.217	1	0	1	0	1	1024.75	0.0022821	2.3907e+06
A9	76	10.5697E+070.0000E+00	10.5697E+070.0000E+00	0.5697E+07	0.217	1	0	1	0	1	1024.51	0.0010053	1.27326e+06
A9	77	10.6889E+070.0000E+00	10.6889E+070.0000E+00	0.6889E+07	0.217	1	0	1	0	1	1024.38	0.0003014	461552
A9	78	10.8330E+070.0000E+00	10.8330E+070.0000E+00	0.8330E+07	0.217	1	0	1	0	1	1024.34	7.087e-05	131223
A9	79	10.1007E+080.0000E+00	10.1007E+080.0000E+00	0.1007E+08	0.217	1	0	1	0	1	1024.33	2.472e-05	55332.2
A9	80	10.1218E+080.0000E+00	10.1218E+080.0000E+00	0.1218E+08	0.217	1	0	1	0	1	1024.33	5.751e-06	15570.1
A9	81	10.1473E+080.0000E+00	10.1473E+080.0000E+00	0.1473E+08	0.217	1	0	1	0	1	1024.33	8.4486e-07	2766.22
A9	82	10.1781E+080.0000E+00	10.1781E+080.0000E+00	0.1781E+08	0.217	1	0	1	0	1	1024.33	9.5478e-08	377.978
A9	83	10.2153E+080.0000E+00	10.2153E+080.0000E+00	0.2153E+08	0.217	1	0	1	0	1	1024.33	5.8337e-09	27.9182
A9	84	10.2603E+080.0000E+00	10.2603E+080.0000E+00	0.2603E+08	0.217	1	0	1	0	1	1024.34	2.9217e-10	1.69049
A9	85	10.3148E+080.0000E+00	10.3148E+080.0000E+00	0.3148E+08	0.217	1	0	1	0	1	1024.34	1.002e-11	0.0701143
A9	86	10.3806E+080.0000E+00	10.3806E+080.0000E+00	0.3806E+08	0.217	1	0	1	0	1	1024.34	3.0187e-13	0.00255383
A9	87	10.4602E+080.0000E+00	10.4602E+080.0000E+00	0.4602E+08	0.217	1	0	1	0	1	1024.34	7.3254e-15	7.49345e-05
A9	88	10.5565E+080.0000E+00	10.5565E+080.0000E+00	0.5565E+08	0.217	1	0	1	0	1	1024.34	1.3983e-16	1.72969e-06
A9	89	10.6728E+080.0000E+00	10.6728E+080.0000E+00	0.6728E+08	0.217	1	0	1	0	1	1024.34	2.1119e-18	3.15837e-08
A9	90	10.8136E+080.0000E+00	10.8136E+080.0000E+00	0.8136E+08	0.217	1	0	1	0	1	1024.34	2.5357e-20	4.58577e-10
A9	91	10.9837E+080.0000E+00	10.9837E+080.0000E+00	0.9837E+08	0.217	1	0	1	0	1	1024.34	2.4318e-22	5.31734e-12
A9	92	10.1189E+090.0000E+00	10.1189E+090.0000E+00	0.1189E+09	0.217	1	0	1	0	1	1024.34	1.8704e-24	4.94334e-14
A9	93	10.1438E+090.0000E+00	10.1438E+090.0000E+00	0.1438E+09	0.217	1	0	1	0	1	1024.34	1.1569e-26	3.69793e-16
A9	94	10.1739E+090.0000E+00	10.1739E+090.0000E+00	0.1739E+09	0.217	1	0	1	0	1	1024.34	5.77e-29	2.23038e-18
A9	95	10.2103E+090.0000E+00	10.2103E+090.0000E+00	0.2103E+09	0.217	1	0	1	0	1	1024.34	2.3248e-31	1.08675e-20
A9	96	10.2542E+090.0000E+00	10.2542E+090.0000E+00	0.2542E+09	0.217	1	0	1	0	1	1024.34	7.5765e-34	4.28103e-23
A9	97	10.3074E+090.0000E+00	10.3074E+090.0000E+00	0.3074E+09	0.217	1	0	1	0	1	1024.34	1.9954e-36	1.36345e-25
A9	98	10.3717E+090.0000E+00	10.3717E+090.0000E+00	0.3717E+09	0.217	1	0	1	0	1	1024.34	4.238e-39	3.50153e-28
A9	99	10.4494E+090.0000E+00	10.4494E+090.0000E+00	0.4494E+09	0.217	1	0	1	0	1	1024.34	7.2273e-42	7.2196e-31
A91	0	10.5434E+090.0000E+00	10.5434E+090.0000E+00	0.5434E+09	0.217	1	0	1	0	1	1024.34	9.8393e-75	1.18847e-63
AA	1	10.1767E+000.1767E-01	10.1767E+000.1767E-01	0.1767E+00	0.217	1	0.025114	0.974886	0.053978	0.946022	1190.44	0.014375	0.605155
AA	2	10.6023E+000.6023E-01	10.6023E+000.6023E-01	0.6023E+00	0.217	1	0.016553	0.983447	0.054468	0.945532	1190.44	0.014375	2.07977
AA	3	10.1156E+010.1156E+00	10.1156E+010.1156E+00	0.1156E+01	0.217	1	0.0028706	0.997129	0.055261	0.944739	1190.44	0.014375	4.04386
AA	4	10.1867E+010.1867E+00	10.1867E+010.1867E+00	0.1867E+01	0.217	1	0	1	0.055413	0.944587	1182.74	0.014948	6.76579
AA	5	10.2774E+010.2774E+00	10.2774E+010.2774E+00	0.2774E+01	0.217	1	0	1	0.055434	0.944566	1176.2	0.015468	10.3446
AA	6	10.3922E+010.3922E+00	10.3922E+010.3922E+00	0.3922E+01	0.217	1	0	1	0.055476	0.944524	1169.91	0.015996	15.0433
AA	7	10.5367E+010.5367E+00	10.5367E+010.5367E+00	0.5367E+01	0.217	1	0	1	0.055534	0.944466	1163.68	0.016548	21.1815
AA	8	10.7177E+010.7177E+00	10.7177E+010.7177E+00	0.7177E+01	0.217	1	0	1	0.055596	0.944404	1157.59	0.017117	29.1436
AA	9	10.9433E+010.9433E+00	10.9433E+010.9433E+00	0.9433E+01	0.217	1	0	1	0.055655	0.944345	1151.79	0.017688	39.3815
AA	10	10.1224E+020.1224E+01	10.1224E+020.1224E+01	0.1224E+02	0.217	1	0	1	0.055702	0.944298	1146.35	0.018248	52.4666
AA	11	10.1571E+020.1571E+01	10.1571E+020.1571E+01	0.1571E+02	0.217	1	0	1	0.055735	0.944265	1141.31	0.018791	69.0372
AA	12	10.2000E+020.2000E+01	10.2000E+020.2000E+01	0.2000E+02	0.217	1	0	1	0.055757	0.944243	1136.62	0.019318	89.981
AA	13	10.2528E+020.2528E+01	10.2528E+020.2528E+01	0.2528E+02	0.217	1	0	1	0.055768	0.944232	1132.22	0.01983	116.297
AA	14	10.3178E+020.3178E+01	10.3178E+020.3178E+01	0.3178E+02	0.217	1	0	1	0.055771	0.944229	1128.09	0.02033	149.339
AA	15	10.3976E+020.3976E+01	10.3976E+020.3976E+01	0.3976E+02	0.217	1	0	1	0.055769	0.944231	1124.17	0.020819	190.667
AA	16	10.4955E+020.4955E+01	10.4955E+020.4955E+01	0.4955E+02	0.217	1	0	1	0.055763	0.944237	1120.44	0.021301	242.311
AA	17	10.6152E+020.6152E+01	10.6152E+020.6152E+01	0.6152E+02	0.217	1	0	1	0.055754	0.944246	1116.86	0.021778	306.604
AA	18	10.7616E+020.7616E+01	10.7616E+020.7616E+01	0.7616E+02	0.217	1	0	1	0.055744	0.944256	1113.41	0.02225	386.6
AA	19	10.9404E+020.9404E+01	10.9404E+020.9404E+01	0.9404E+02	0.217	1	0	1	0.055734	0.944266	1110.06	0.022721	486.005
AA	20	10.1159E+030.1159E+02	10.1159E+030.1159E+02	0.1159E+03	0.217	1	0	1	0.055722	0.944278	1106.81	0.023193	609.639
AA	21	10.1424E+030.1424E+02	10.1424E+030.1424E+02	0.1424E+03	0.217	1	0	1	0.05571	0.94429	1103.63	0.023665	762.088
AA	22	10.1748E+030.1748E+02	10.1748E+030.1748E+02	0.1748E+03	0.217	1	0	1	0.055694	0.944306	1100.51	0.02414	951.58
AA	23	10.2142E+030.2142E+02	10.2142E+030.2142E+02	0.2142E+03	0.217	1	0	1	0.055674	0.944326	1097.46	0.024619	1185.93
AA	24	10.2622E+030.2622E+02	10.2622E+030.2622E+02	0.2622E+03	0.217	1	0	1	0.055645	0.944355	1094.45	0.025101	1476.1
AA	25	10.3204E+030.3204E+02	10.3204E+030.3204E+02	0.3204E+03	0.217	1	0	1	0.055606	0.944394	1091.51	0.025586	1833.73
AA	26	10.3912E+030.3912E+02	10.3912E+030.3912E+02	0.3912E+03	0.217	1	0	1	0.055555	0.944445	1088.62	0.026072	2275.55
AA	27	10.4772E+030.4772E+02	10.4772E+030.4772E+02	0.4772E+03	0.217	1	0	1	0.055495	0.944505	1085.79	0.02656	2820.58
AA	28	10.5816E+030.5816E+02	10.5816E+030.5816E+02	0.5816E+03	0.217	1	0	1	0.055429	0.944571	1083.03	0.027047	3492.03
AA	29	10.7082E+030.7082E+02	10.7082E+030.7082E+02	0.7082E+03	0.217	1	0	1	0.055363	0.944637	1080.34	0.027532	4317.96
AA	30	10.8619E+030.8619E+02	10.8619E+030.8619E+02	0.8619E+03	0.217	1	0	1	0.055299	0.944701	1077.72	0.028016	5334.86
AA	31	10.1048E+040.1048E+03	10.1048E+040.1048E+03	0.1048E+04	0.217	1	0	1	0.05524	0.94476	1075.17	0.028496	6582.69
AA	32	10.1274E+040.1274E+03	10.1274E+040.1274E+03	0.1274E+04	0.217	1	0	1	0.055183	0.944817	1072.67	0.028977	8118.89
AA	33	10.1548E+040.1548E+03	10.1548E+040.1548E+03	0.1548E+04	0.217	1	0	1	0.055129	0.944871	1070.19	0.029467	10009.2
AA	34	10.1880E+040.1880E+03	10.1880E+040.1880E+03	0.1880E+04	0.217	1	0	1	0.055077	0.944923	1067.62	0.029981	12338.9
AA	35	10.2282E+040.2282E+03	10.2282E+040.2282E+03	0.2282E+04	0.217	1	0	1	0.05503	0.94497	1064.84	0.030552	15223.6
AA	36	10.2768E+040.2768E+03	10.2768E+040.2768E+03	0.2768E+04	0.217	1	0	1	0.054985	0.945015	1061.63	0.031227	18817.8
AA	37	10.3358E+040.3358E+03	10.3358E+040.3358E+03	0.3358E+04	0.217	1	0	1	0.054938	0.945062	1057.71	0.032076	23364
AA	38	10.4072E+040.4072E+03	10.4072E+040.4072E+03	0.4072E+04	0.217	1	0	1	0.054887	0.945113	1052.81	0.033176	29169.3
AA	39	10.4937E+040.4937E+03	10.4937E+040.4937E+03	0.4937E+04	0.217	1	0	1	0.054829	0.945171	1046.93	0.034557	36634.2
AA	40	10.5983E+040.5983E+03	10.5983E+040.5983E+03	0.5983E+04	0.217	1	0	1	0.054758	0.945242	1040.66	0.036103	46107.7
AA	41	10.7250E+040.7250E+03	10.7250E+040.7250E+03	0.7250E+04	0.217	1	0	1	0.054691	0.945309	1035.63	0.037406	57612.6
AA	42	10.8784E+040.8784E+03	10.8784E+040.8784E+03	0.8784E+04	0.217	1	0	1	0.054645	0.945355	1032.73	0.038181	71052.8
AA	43	10.1064E+050.1064E+04	10.1064E+050.1064E+04	0.1064E+05	0.217	1	0	1	0.054609	0.945391	1031.63	0.03848	86650.7
AA	44	10.1289E+050.1289E+04	10.1289E+050.1289E+04	0.1289E+05	0.217	1	0	1	0.054573	0.945427	1031.38	0.038548	105138
AA	45	10.1560E+050.1560E+04	10.1560E+050.1560E+04	0.1560E+05	0.217	1	0	1	0.054531	0.945469	1031.35	0.038555	127268
AA	46	10.1889E+050.1889E+04	10.1889E+050.1889E+04	0.1889E+05	0.217	1	0	1	0.054486	0.945514	1031.35	0.038555	154116
AA	47	10.2287E+050.2287E+04	10.2287E+050.2287E+04	0.2287E+05	0.217	1	0	1	0.054438	0.945562	1031.35	0.038555	186596
AA	48	10.2768E+050.2768E+04	10.2768E+050.2768E+04	0.2768E+05	0.217	1	0	1	0.054388	0.945612	1031.36	0.038554	225849
AA	49	10.3350E+050.3350E+04	10.3350E+050.3350E+04	0.3350E+05	0.217	1	0	1	0.054339	0.945661	1031.36	0.038554	273350
AA	50	10.4055E+050.4055E+04	10.4055E+050.4055E+04	0.4055E+05	0.217	1	0	1	0.054291	0.945709	1031.36	0.038554	330893
AA	51	10.4907E+050.4907E+04	10.4907E+050.4907E+04	0.4907E+05	0.217	1	0	1	0.054244	0.945756	1031.36	0.038553	400427
AA	52	10.5937E+050.5937E+04	10.5937E+050.5937E+04	0.5937E+05	0.217	1	0	1	0.054199	0.945801	1031.36	0.038553	484501
AA	53	10.7183E+050.7183E+04	10.7183E+050.7183E+04	0.7183E+05	0.217	1	0	1	0.054156	0.945844	1031.37	0.038553	586216
AA	54	10.8691E+050.8691E+04	10.8691E+050.8691E+04	0.8691E+05	0.217	1	0	1	0.054115	0.945885	1031.37	0.038553	709317
AA	55	10.1051E+060.1051E+05	10.1051E+060.1051E+05	0.1051E+06	0.217	1	0	1	0.054076	0.945924	1031.37	0.038553	857811
AA	56	10.1272E+060.1272E+05	10.1272E+060.1272E+05	0.1272E+06	0.217	1	0	1	0.054039	0.945961	1031.37	0.038553	1.03823e+06
AA	57	10.1539E+060.1539E+05	10.1539E+060.1539E+05	0.1539E+06	0.217	1	0	1	0.054003	0.945997	1031.37	0.038553	1.25621e+06
AA	58	10.1861E+060.1861E+05	10.1861E+060.1861E+05	0.1861E+06	0.217	1	0	1	0.05397	0.94603	1031.38	0.038553	1.51911e+06
AA	59	10.2251E+060.2251E+05	10.2251E+060.2251E+05	0.2251E+06	0.217	1	0	1	0.053938	0.946062	1031.38	0.038553	1.83752e+06
AA	60	10.2723E+060.2723E+05	10.2723E+060.2723E+05	0.2723E+06	0.217	1	0	1	0.05391	0.94609	1031.38	0.038554	2.22294e+06
AA	61	10.3293E+060.3293E+05	10.3293E+060.3293E+05	0.3293E+06	0.217	1	0	1	0.053885	0.946115	1031.38	0.038554	2.68834e+06
AA	62	10.3983E+060.3983E+05	10.3983E+060.3983E+05	0.3983E+06	0.217	1	0	1	0.053864	0.946136	1031.38	0.038555	3.25179e+06
AA	63	10.4817E+060.4817E+05	10.4817E+060.4817E+05	0.4817E+06	0.217	1	0	1	0.053845	0.946155	1031.39	0.038556	3.93291e+06
AA	64	10.5826E+060.5826E+05	10.5826E+060.5826E+05	0.5826E+06	0.217	1	0	1	0.053823	0.946177	1031.39	0.038556	4.75683e+06
AA	65	10.7046E+060.7046E+05	10.7046E+060.7046E+05	0.7046E+06	0.217	1	0	1	0.053774	0.946226	1031.39	0.038558	5.75353e+06
AA	66	10.8521E+060.8521E+05	10.8521E+060.8521E+05	0.8521E+06	0.217	1	0	1	0.053226	0.946774	1031.39	0.038559	6.96218e+06
AA	67	10.1030E+070.1030E+06	10.1030E+070.1030E+06	0.1030E+07	0.217	1	0	1	0.001791	0.998209	1031.39	0.038557	8.87247e+06
AA	68	10.1246E+070.1246E+06	10.1246E+070.1246E+06	0.1246E+07	0.217	1	0	1	0	1	1029.13	0.02677	7.44897e+06
AA	69	10.1507E+070.1507E+06	10.1507E+070.1507E+06	0.1507E+07	0.217	1	0	1	0	1	1028.47	0.023259	7.82268e+06
AA	70	10.1822E+070.1822E+06	10.1822E+070.1822E+06	0.1822E+07	0.217	1	0	1	0	1	1027.89	0.020244	8.22718e+06
AA	71	10.2204E+070.2204E+06	10.2204E+070.2204E+06	0.2204E+07	0.217	1	0	1	0	1	1026.67	0.013827	6.78938e+06
AA	72	10.2665E+070.2665E+06	10.2665E+070.2665E+06	0.2665E+07	0.217	1	0	1	0	1	1025.67	0.0085167	5.05168e+06
AA	73	10.3222E+070.3222E+06	10.3222E+070.3222E+06	0.3222E+07	0.217	1	0	1	0	1	1024.98	0.0049017	3.51275e+06
AA	74	10.3896E+070.3896E+06	10.3896E+070.3896E+06	0.3896E+07	0.217	1	0	1	0	1	1024.47	0.002206	1.91066e+06
AA	75	10.4711E+070.4711E+06	10.4711E+070.4711E+06	0.4711E+07	0.217	1	0	1	0	1	1024.23	0.00089891	941210
AA	76	10.5697E+070.5697E+06	10.5697E+070.5697E+06	0.5697E+07	0.217	1	0	1	0	1	1024.12	0.00032755	414700
AA	77	10.6889E+070.6889E+06	10.6889E+070.6889E+06	0.6889E+07	0.217	1	0	1	0	1	1024.08	9.4945e-05	145352
AA	78	10.8330E+070.8330E+06	10.8330E+070.8330E+06	0.8330E+07	0.217	1	0	1	0	1	1024.07	2.2676e-05	41976
AA	79	10.1007E+080.1007E+07	10.1007E+080.1007E+07	0.1007E+08	0.217	1	0	1	0	1	1024.06	5.8423e-06	13073.7
AA	80	10.1218E+080.1218E+07	10.1218E+080.1218E+07	0.1218E+08	0.217	1	0	1	0	1	1024.06	1.2185e-06	3298.06
AA	81	10.1473E+080.1473E+07	10.1473E+080.1473E+07	0.1473E+08	0.217	1	0	1	0	1	1024.07	1.9521e-07	638.99
AA	82	10.1781E+080.1781E+07	10.1781E+080.1781E+07	0.1781E+08	0.217	1	0	1	0	1	1024.07	2.4742e-08	97.9238
AA	83	10.2153E+080.2153E+07	10.2153E+080.2153E+07	0.2153E+08	0.217	1	0	1	0	1	1024.07	1.9859e-09	9.50147
AA	84	10.2603E+080.2603E+07	10.2603E+080.2603E+07	0.2603E+08	0.217	1	0	1	0	1	1024.07	1.1363e-10	0.657289
AA	85	10.3148E+080.3148E+07	10.3148E+080.3148E+07	0.3148E+08	0.217	1	0	1	0	1	1024.07	4.6254e-12	0.0323574
AA	86	10.3806E+080.3806E+07	10.3806E+080.3806E+07	0.3806E+08	0.217	1	0	1	0	1	1024.07	1.4864e-13	0.00125717
AA	87	10.4602E+080.4602E+07	10.4602E+080.4602E+07	0.4602E+08	0.217	1	0	1	0	1	1024.07	3.7407e-15	3.82551e-05
AA	88	10.5565E+080.5565E+07	10.5565E+080.5565E+07	0.5565E+08	0.217	1	0	1	0	1	1024.07	7.369e-17	9.11304e-07
AA	89	10.6728E+080.6728E+07	10.6728E+080.6728E+07	0.6728E+08	0.217	1	0	1	0	1	1024.07	1.1443e-18	1.71086e-08
AA	90	10.8136E+080.8136E+07	10.8136E+080.8136E+07	0.8136E+08	0.217	1	0	1	0	1	1024.07	1.4085e-20	2.54658e-10
AA	91	10.9837E+080.9837E+07	10.9837E+080.9837E+07	0.9837E+08	0.217	1	0	1	0	1	1024.07	1.3815e-22	3.01997e-12
AA	92	10.1189E+090.1189E+08	10.1189E+090.1189E+08	0.1189E+09	0.217	1	0	1	0	1	1024.07	1.0847e-24	2.86603e-14
AA	93	10.1438E+090.1438E+08	10.1438E+090.1438E+08	0.1438E+09	0.217	1	0	1	0	1	1024.07	6.8372e-27	2.18487e-16
AA	94	10.1739E+090.1739E+08	10.1739E+090.1739E+08	0.1739E+09	0.217	1	0	1	0	1	1024.07	3.4707e-29	1.34124e-18
AA	95	10.2103E+090.2103E+08	10.2103E+090.2103E+08	0.2103E+09	0.217	1	0	1	0	1	1024.07	1.4216e-31	6.64364e-21
AA	96	10.2542E+090.2542E+08	10.2542E+090.2542E+08	0.2542E+09	0.217	1	0	1	0	1	1024.07	4.7053e-34	2.65798e-23
AA	97	10.3074E+090.3074E+08	10.3074E+090.3074E+08	0.3074E+09	0.217	1	0	1	0	1	1024.07	1.2575e-36	8.59016e-26
AA	98	10.3717E+090.3717E+08	10.3717E+090.3717E+08	0.3717E+09	0.217	1	0	1	0	1	1024.07	2.7084e-39	2.23715e-28
AA	99	10.4494E+090.4494E+08	10.4494E+090.4494E+08	0.4494E+09	0.217	1	0	1	0	1	1024.07	4.681e-42	4.67478e-31
AA1	0	10.5434E+090.5434E+08	10.5434E+090.5434E+08	0.5434E+09	0.217	1	0	1	0	1	1024.07	6.4556e-75	7.79553e-64
