# Supplementary material for: CO2 geological storage site selection and long-term potential assessment framework based on TOUGH2/ECO2N
Source: PLoS One. 2025 Apr 24;20(4):e0321715. doi: 10.1371/journal.pone.0321715 (PMC12021137; doi:10.1371/journal.pone.0321715)
Supplement: S1 File — (ZIP) [file pone.0321715.s001.zip › suanliang/3/液相/5a.xlsx]

## Sheet: Sheet1
体积				MID提取中间几位（体积）	孔隙度φ		SS	1-SS	SG	1-SG	DL	XCO2aq	溶解	溶解co2量
A1	1	10.1767E+000.1767E-01	10.1767E+000.1767E-01	0.1767E+00	0.217	1	0.025779	0.974221	0.97422	0.02578	0	0.015249	0	1.68805e+09
A1	2	10.6023E+000.6023E-01	10.6023E+000.6023E-01	0.6023E+00	0.217	1	0.017473	0.982527	0.98253	0.01747	0	0.015227	0
A1	3	10.1156E+010.1156E+00	10.1156E+010.1156E+00	0.1156E+01	0.217	1	0.016307	0.983693	0.98369	0.01631	0	0.015216	0
A1	4	10.1867E+010.1867E+00	10.1867E+010.1867E+00	0.1867E+01	0.217	1	0.015756	0.984244	0.98424	0.01576	0	0.015208	0
A1	5	10.2774E+010.2774E+00	10.2774E+010.2774E+00	0.2774E+01	0.217	1	0.015376	0.984624	0.98462	0.01538	0	0.015202	0
A1	6	10.3922E+010.3922E+00	10.3922E+010.3922E+00	0.3922E+01	0.217	1	0.015177	0.984823	0.98482	0.01518	0	0.015197	0
A1	7	10.5367E+010.5367E+00	10.5367E+010.5367E+00	0.5367E+01	0.217	1	0.01511	0.98489	0.98489	0.01511	0	0.015192	0
A1	8	10.7177E+010.7177E+00	10.7177E+010.7177E+00	0.7177E+01	0.217	1	0.014783	0.985217	0.98522	0.01478	0	0.015188	0
A1	9	10.9433E+010.9433E+00	10.9433E+010.9433E+00	0.9433E+01	0.217	1	0.014878	0.985122	0.98512	0.01488	0	0.015185	0
A1	10	10.1224E+020.1224E+01	10.1224E+020.1224E+01	0.1224E+02	0.217	1	0.014832	0.985168	0.98517	0.01483	0	0.015182	0
A1	11	10.1571E+020.1571E+01	10.1571E+020.1571E+01	0.1571E+02	0.217	1	0.014709	0.985291	0.98529	0.01471	0	0.015178	0
A1	12	10.2000E+020.2000E+01	10.2000E+020.2000E+01	0.2000E+02	0.217	1	0.014772	0.985228	0.98523	0.01477	0	0.015175	0
A1	13	10.2528E+020.2528E+01	10.2528E+020.2528E+01	0.2528E+02	0.217	1	0.014592	0.985408	0.98541	0.01459	0	0.015172	0
A1	14	10.3178E+020.3178E+01	10.3178E+020.3178E+01	0.3178E+02	0.217	1	0.014552	0.985448	0.98545	0.01455	0	0.015169	0
A1	15	10.3976E+020.3976E+01	10.3976E+020.3976E+01	0.3976E+02	0.217	1	0.014602	0.985398	0.9854	0.0146	0	0.015167	0
A1	16	10.4955E+020.4955E+01	10.4955E+020.4955E+01	0.4955E+02	0.217	1	0.0146	0.9854	0.9854	0.0146	0	0.015164	0
A1	17	10.6152E+020.6152E+01	10.6152E+020.6152E+01	0.6152E+02	0.217	1	0.014382	0.985618	0.98562	0.01438	0	0.015161	0
A1	18	10.7616E+020.7616E+01	10.7616E+020.7616E+01	0.7616E+02	0.217	1	0.014604	0.985396	0.9854	0.0146	0	0.015159	0
A1	19	10.9404E+020.9404E+01	10.9404E+020.9404E+01	0.9404E+02	0.217	1	0.014571	0.985429	0.98543	0.01457	0	0.015157	0
A1	20	10.1159E+030.1159E+02	10.1159E+030.1159E+02	0.1159E+03	0.217	1	0.014532	0.985468	0.98547	0.01453	0	0.015154	0
A1	21	10.1424E+030.1424E+02	10.1424E+030.1424E+02	0.1424E+03	0.217	1	0.014435	0.985565	0.98556	0.01444	0	0.015152	0
A1	22	10.1748E+030.1748E+02	10.1748E+030.1748E+02	0.1748E+03	0.217	1	0.014542	0.985458	0.98546	0.01454	0	0.015149	0
A1	23	10.2142E+030.2142E+02	10.2142E+030.2142E+02	0.2142E+03	0.217	1	0.014532	0.985468	0.98547	0.01453	0	0.015147	0
A1	24	10.2622E+030.2622E+02	10.2622E+030.2622E+02	0.2622E+03	0.217	1	0.014467	0.985533	0.98553	0.01447	0	0.015145	0
A1	25	10.3204E+030.3204E+02	10.3204E+030.3204E+02	0.3204E+03	0.217	1	0.014381	0.985619	0.98562	0.01438	0	0.015143	0
A1	26	10.3912E+030.3912E+02	10.3912E+030.3912E+02	0.3912E+03	0.217	1	0.014439	0.985561	0.98556	0.01444	0	0.015141	0
A1	27	10.4772E+030.4772E+02	10.4772E+030.4772E+02	0.4772E+03	0.217	1	0.014274	0.985726	0.98573	0.01427	0	0.015138	0
A1	28	10.5816E+030.5816E+02	10.5816E+030.5816E+02	0.5816E+03	0.217	1	0.014602	0.985398	0.9854	0.0146	0	0.015136	0
A1	29	10.7082E+030.7082E+02	10.7082E+030.7082E+02	0.7082E+03	0.217	1	0.014318	0.985682	0.98568	0.01432	0	0.015134	0
A1	30	10.8619E+030.8619E+02	10.8619E+030.8619E+02	0.8619E+03	0.217	1	0.01448	0.98552	0.98552	0.01448	0	0.015132	0
A1	31	10.1048E+040.1048E+03	10.1048E+040.1048E+03	0.1048E+04	0.217	1	0.01444	0.98556	0.98556	0.01444	0	0.01513	0
A1	32	10.1274E+040.1274E+03	10.1274E+040.1274E+03	0.1274E+04	0.217	1	0.01432	0.98568	0.98568	0.01432	0	0.015128	0
A1	33	10.1548E+040.1548E+03	10.1548E+040.1548E+03	0.1548E+04	0.217	1	0.014388	0.985612	0.98561	0.01439	0	0.015126	0
A1	34	10.1880E+040.1880E+03	10.1880E+040.1880E+03	0.1880E+04	0.217	1	0.014418	0.985582	0.98558	0.01442	0	0.015124	0
A1	35	10.2282E+040.2282E+03	10.2282E+040.2282E+03	0.2282E+04	0.217	1	0.014335	0.985665	0.98566	0.01434	0	0.015122	0
A1	36	10.2768E+040.2768E+03	10.2768E+040.2768E+03	0.2768E+04	0.217	1	0.0141	0.9859	0.9859	0.0141	0	0.01512	0
A1	37	10.3358E+040.3358E+03	10.3358E+040.3358E+03	0.3358E+04	0.217	1	0.014425	0.985575	0.98557	0.01443	0	0.015118	0
A1	38	10.4072E+040.4072E+03	10.4072E+040.4072E+03	0.4072E+04	0.217	1	0.014281	0.985719	0.98572	0.01428	0	0.015115	0
A1	39	10.4937E+040.4937E+03	10.4937E+040.4937E+03	0.4937E+04	0.217	1	0.014106	0.985894	0.98589	0.01411	0	0.015113	0
A1	40	10.5983E+040.5983E+03	10.5983E+040.5983E+03	0.5983E+04	0.217	1	0.014276	0.985724	0.98572	0.01428	0	0.015111	0
A1	41	10.7250E+040.7250E+03	10.7250E+040.7250E+03	0.7250E+04	0.217	1	0.013967	0.986033	0.98603	0.01397	0	0.015109	0
A1	42	10.8784E+040.8784E+03	10.8784E+040.8784E+03	0.8784E+04	0.217	1	0.014082	0.985918	0.98592	0.01408	0	0.015107	0
A1	43	10.1064E+050.1064E+04	10.1064E+050.1064E+04	0.1064E+05	0.217	1	0	1	0.86464	0.13536	1117.23	0.023263	8122.69
A1	44	10.1289E+050.1289E+04	10.1289E+050.1289E+04	0.1289E+05	0.217	1	0	1	0.53386	0.46614	1036	0.04015	54234.3
A1	45	10.1560E+050.1560E+04	10.1560E+050.1560E+04	0.1560E+05	0.217	1	0	1	0.4977	0.5023	1035.34	0.04033	71000.1
A1	46	10.1889E+050.1889E+04	10.1889E+050.1889E+04	0.1889E+05	0.217	1	0	1	0.48853	0.51147	1035.33	0.04032	87520.8
A1	47	10.2287E+050.2287E+04	10.2287E+050.2287E+04	0.2287E+05	0.217	1	0	1	0.4834	0.5166	1035.32	0.040306	106985
A1	48	10.2768E+050.2768E+04	10.2768E+050.2768E+04	0.2768E+05	0.217	1	0	1	0.47966	0.52034	1035.31	0.040292	130377
A1	49	10.3350E+050.3350E+04	10.3350E+050.3350E+04	0.3350E+05	0.217	1	0	1	0.47659	0.52341	1035.31	0.040277	158662
A1	50	10.4055E+050.4055E+04	10.4055E+050.4055E+04	0.4055E+05	0.217	1	0	1	0.47395	0.52605	1035.3	0.040262	192948
A1	51	10.4907E+050.4907E+04	10.4907E+050.4907E+04	0.4907E+05	0.217	1	0	1	0.47166	0.52834	1035.29	0.040246	234409
A1	52	10.5937E+050.5937E+04	10.5937E+050.5937E+04	0.5937E+05	0.217	1	0	1	0.46967	0.53033	1035.28	0.04023	284565
A1	53	10.7183E+050.7183E+04	10.7183E+050.7183E+04	0.7183E+05	0.217	1	0	1	0.46795	0.53205	1035.26	0.040214	345259
A1	54	10.8691E+050.8691E+04	10.8691E+050.8691E+04	0.8691E+05	0.217	1	0	1	0.46649	0.53351	1035.25	0.040197	418708
A1	55	10.1051E+060.1051E+05	10.1051E+060.1051E+05	0.1051E+06	0.217	1	0	1	0.46526	0.53474	1035.23	0.040179	507272
A1	56	10.1272E+060.1272E+05	10.1272E+060.1272E+05	0.1272E+06	0.217	1	0	1	0.46424	0.53576	1035.22	0.040161	614829
A1	57	10.1539E+060.1539E+05	10.1539E+060.1539E+05	0.1539E+06	0.217	1	0	1	0.46339	0.53661	1035.2	0.040142	744698
A1	58	10.1861E+060.1861E+05	10.1861E+060.1861E+05	0.1861E+06	0.217	1	0	1	0.4627	0.5373	1035.18	0.040123	901223
A1	59	10.2251E+060.2251E+05	10.2251E+060.2251E+05	0.2251E+06	0.217	1	0	1	0.46213	0.53787	1035.16	0.040102	1.09065e+06
A1	60	10.2723E+060.2723E+05	10.2723E+060.2723E+05	0.2723E+06	0.217	1	0	1	0.46163	0.53837	1035.14	0.04008	1.31982e+06
A1	61	10.3293E+060.3293E+05	10.3293E+060.3293E+05	0.3293E+06	0.217	1	0	1	0.46116	0.53884	1035.12	0.040058	1.59658e+06
A1	62	10.3983E+060.3983E+05	10.3983E+060.3983E+05	0.3983E+06	0.217	1	0	1	0.46068	0.53932	1035.1	0.040035	1.9317e+06
A1	63	10.4817E+060.4817E+05	10.4817E+060.4817E+05	0.4817E+06	0.217	1	0	1	0.46012	0.53988	1035.08	0.040012	2.33721e+06
A1	64	10.5826E+060.5826E+05	10.5826E+060.5826E+05	0.5826E+06	0.217	1	0	1	0.45942	0.54058	1035.06	0.039989	2.82876e+06
A1	65	10.7046E+060.7046E+05	10.7046E+060.7046E+05	0.7046E+06	0.217	1	0	1	0.45847	0.54153	1035.03	0.039966	3.42506e+06
A1	66	10.8521E+060.8521E+05	10.8521E+060.8521E+05	0.8521E+06	0.217	1	0	1	0.45715	0.54285	1035.01	0.039942	4.14958e+06
A1	67	10.1030E+070.1030E+06	10.1030E+070.1030E+06	0.1030E+07	0.217	1	0	1	0.45531	0.54469	1034.99	0.039917	5.02968e+06
A1	68	10.1246E+070.1246E+06	10.1246E+070.1246E+06	0.1246E+07	0.217	1	0	1	0.45287	0.54713	1034.96	0.039893	6.10785e+06
A1	69	10.1507E+070.1507E+06	10.1507E+070.1507E+06	0.1507E+07	0.217	1	0	1	0.44973	0.55027	1034.93	0.039868	7.42479e+06
A1	70	10.1822E+070.1822E+06	10.1822E+070.1822E+06	0.1822E+07	0.217	1	0	1	0.44591	0.55409	1034.91	0.039842	9.033e+06
A1	71	10.2204E+070.2204E+06	10.2204E+070.2204E+06	0.2204E+07	0.217	1	0	1	0.44081	0.55919	1034.88	0.039814	1.10194e+07
A1	72	10.2665E+070.2665E+06	10.2665E+070.2665E+06	0.2665E+07	0.217	1	0	1	0.43386	0.56614	1034.85	0.039786	1.348e+07
A1	73	10.3222E+070.3222E+06	10.3222E+070.3222E+06	0.3222E+07	0.217	1	0	1	0.42409	0.57591	1034.82	0.039754	1.65648e+07
A1	74	10.3896E+070.3896E+06	10.3896E+070.3896E+06	0.3896E+07	0.217	1	0	1	0.40966	0.59034	1034.78	0.039717	2.05119e+07
A1	75	10.4711E+070.4711E+06	10.4711E+070.4711E+06	0.4711E+07	0.217	1	0	1	0.38639	0.61361	1034.74	0.039676	2.57528e+07
A1	76	10.5697E+070.5697E+06	10.5697E+070.5697E+06	0.5697E+07	0.217	1	0	1	0.34085	0.65915	1034.69	0.039627	3.34112e+07
A1	77	10.6889E+070.6889E+06	10.6889E+070.6889E+06	0.6889E+07	0.217	1	0	1	0.18826	0.81174	1034.63	0.039568	4.96778e+07
A1	78	10.8330E+070.8330E+06	10.8330E+070.8330E+06	0.8330E+07	0.217	1	0	1	0	1	1028.24	0.0064406	1.19709e+07
A1	79	10.1007E+080.1007E+07	10.1007E+080.1007E+07	0.1007E+08	0.217	1	0	1	0	1	1027.04	0.00028634	642626
A1	80	10.1218E+080.1218E+07	10.1218E+080.1218E+07	0.1218E+08	0.217	1	0	1	0	1	1026.96	1.1054e-05	30004.1
A1	81	10.1473E+080.1473E+07	10.1473E+080.1473E+07	0.1473E+08	0.217	1	0	1	0	1	1026.93	3.2823e-07	1077.41
A1	82	10.1781E+080.1781E+07	10.1781E+080.1781E+07	0.1781E+08	0.217	1	0	1	0	1	1026.9	7.5108e-09	29.8084
A1	83	10.2153E+080.2153E+07	10.2153E+080.2153E+07	0.2153E+08	0.217	1	0	1	0	1	1026.88	1.3487e-10	0.647051
A1	84	10.2603E+080.2603E+07	10.2603E+080.2603E+07	0.2603E+08	0.217	1	0	1	0	1	1026.85	1.9251e-12	0.0111659
A1	85	10.3148E+080.3148E+07	10.3148E+080.3148E+07	0.3148E+08	0.217	1	0	1	0	1	1026.82	2.1989e-14	0.000154239
A1	86	10.3806E+080.3806E+07	10.3806E+080.3806E+07	0.3806E+08	0.217	1	0	1	0	1	1026.8	2.0175e-16	1.71091e-06
A1	87	10.4602E+080.4602E+07	10.4602E+080.4602E+07	0.4602E+08	0.217	1	0	1	0	1	1026.77	1.4898e-18	1.52759e-08
A1	88	10.5565E+080.5565E+07	10.5565E+080.5565E+07	0.5565E+08	0.217	1	0	1	0	1	1026.74	8.8646e-21	1.09912e-10
A1	89	10.6728E+080.6728E+07	10.6728E+080.6728E+07	0.6728E+08	0.217	1	0	1	0	1	1026.71	4.2568e-23	6.38082e-13
A1	90	10.8136E+080.8136E+07	10.8136E+080.8136E+07	0.8136E+08	0.217	1	0	1	0	1	1026.69	1.6512e-25	2.99302e-15
A1	91	10.9837E+080.9837E+07	10.9837E+080.9837E+07	0.9837E+08	0.217	1	0	1	0	1	1026.66	5.1803e-28	1.13528e-17
A1	92	10.1189E+090.1189E+08	10.1189E+090.1189E+08	0.1189E+09	0.217	1	0	1	0	1	1026.63	1.3165e-30	3.4872e-20
A1	93	10.1438E+090.1438E+08	10.1438E+090.1438E+08	0.1438E+09	0.217	1	0	1	0	1	1026.6	2.7113e-33	8.68555e-23
A1	94	10.1739E+090.1739E+08	10.1739E+090.1739E+08	0.1739E+09	0.217	1	0	1	0	1	1026.58	4.5306e-36	1.75512e-25
A1	95	10.2103E+090.2103E+08	10.2103E+090.2103E+08	0.2103E+09	0.217	1	0	1	0	1	1026.55	6.1486e-39	2.88042e-28
A1	96	10.2542E+090.2542E+08	10.2542E+090.2542E+08	0.2542E+09	0.217	1	0	1	0	1	1026.52	6.787e-42	3.84309e-31
A1	97	10.3074E+090.3074E+08	10.3074E+090.3074E+08	0.3074E+09	0.217	1	0	1	0	1	1026.5	6.0963e-45	4.17435e-34
A1	98	10.3717E+090.3717E+08	10.3717E+090.3717E+08	0.3717E+09	0.217	1	0	1	0	1	1026.47	4.4605e-48	3.69302e-37
A1	99	10.4494E+090.4494E+08	10.4494E+090.4494E+08	0.4494E+09	0.217	1	0	1	0	1	1026.44	2.6611e-51	2.66371e-40
A11	0	10.5434E+090.5434E+08	10.5434E+090.5434E+08	0.5434E+09	0.217	1	0	1	0	1	1026.41	1.2962e-84	1.56882e-73
A2	1	10.1767E+000.0000E+00	10.1767E+000.0000E+00	0.1767E+00	0.217	1	0.025824	0.974176	0.97418	0.02582	0	0.015248	0
A2	2	10.6023E+000.0000E+00	10.6023E+000.0000E+00	0.6023E+00	0.217	1	0.017469	0.982531	0.98253	0.01747	0	0.015226	0
A2	3	10.1156E+010.0000E+00	10.1156E+010.0000E+00	0.1156E+01	0.217	1	0.01625	0.98375	0.98375	0.01625	0	0.015215	0
A2	4	10.1867E+010.0000E+00	10.1867E+010.0000E+00	0.1867E+01	0.217	1	0.01578	0.98422	0.98422	0.01578	0	0.015207	0
A2	5	10.2774E+010.0000E+00	10.2774E+010.0000E+00	0.2774E+01	0.217	1	0.01538	0.98462	0.98462	0.01538	0	0.0152	0
A2	6	10.3922E+010.0000E+00	10.3922E+010.0000E+00	0.3922E+01	0.217	1	0.015194	0.984806	0.98481	0.01519	0	0.015195	0
A2	7	10.5367E+010.0000E+00	10.5367E+010.0000E+00	0.5367E+01	0.217	1	0.015149	0.984851	0.98485	0.01515	0	0.015191	0
A2	8	10.7177E+010.0000E+00	10.7177E+010.0000E+00	0.7177E+01	0.217	1	0.014834	0.985166	0.98517	0.01483	0	0.015187	0
A2	9	10.9433E+010.0000E+00	10.9433E+010.0000E+00	0.9433E+01	0.217	1	0.014747	0.985253	0.98525	0.01475	0	0.015183	0
A2	10	10.1224E+020.0000E+00	10.1224E+020.0000E+00	0.1224E+02	0.217	1	0.014899	0.985101	0.9851	0.0149	0	0.01518	0
A2	11	10.1571E+020.0000E+00	10.1571E+020.0000E+00	0.1571E+02	0.217	1	0.014773	0.985227	0.98523	0.01477	0	0.015177	0
A2	12	10.2000E+020.0000E+00	10.2000E+020.0000E+00	0.2000E+02	0.217	1	0.01474	0.98526	0.98526	0.01474	0	0.015174	0
A2	13	10.2528E+020.0000E+00	10.2528E+020.0000E+00	0.2528E+02	0.217	1	0.014586	0.985414	0.98541	0.01459	0	0.015171	0
A2	14	10.3178E+020.0000E+00	10.3178E+020.0000E+00	0.3178E+02	0.217	1	0.014544	0.985456	0.98546	0.01454	0	0.015168	0
A2	15	10.3976E+020.0000E+00	10.3976E+020.0000E+00	0.3976E+02	0.217	1	0.014585	0.985415	0.98541	0.01459	0	0.015165	0
A2	16	10.4955E+020.0000E+00	10.4955E+020.0000E+00	0.4955E+02	0.217	1	0.014646	0.985354	0.98535	0.01465	0	0.015163	0
A2	17	10.6152E+020.0000E+00	10.6152E+020.0000E+00	0.6152E+02	0.217	1	0.014482	0.985518	0.98552	0.01448	0	0.01516	0
A2	18	10.7616E+020.0000E+00	10.7616E+020.0000E+00	0.7616E+02	0.217	1	0.014549	0.985451	0.98545	0.01455	0	0.015158	0
A2	19	10.9404E+020.0000E+00	10.9404E+020.0000E+00	0.9404E+02	0.217	1	0.014569	0.985431	0.98543	0.01457	0	0.015155	0
A2	20	10.1159E+030.0000E+00	10.1159E+030.0000E+00	0.1159E+03	0.217	1	0.014563	0.985437	0.98544	0.01456	0	0.015153	0
A2	21	10.1424E+030.0000E+00	10.1424E+030.0000E+00	0.1424E+03	0.217	1	0.01445	0.98555	0.98555	0.01445	0	0.01515	0
A2	22	10.1748E+030.0000E+00	10.1748E+030.0000E+00	0.1748E+03	0.217	1	0.014527	0.985473	0.98547	0.01453	0	0.015148	0
A2	23	10.2142E+030.0000E+00	10.2142E+030.0000E+00	0.2142E+03	0.217	1	0.014559	0.985441	0.98544	0.01456	0	0.015146	0
A2	24	10.2622E+030.0000E+00	10.2622E+030.0000E+00	0.2622E+03	0.217	1	0.014517	0.985483	0.98548	0.01452	0	0.015144	0
A2	25	10.3204E+030.0000E+00	10.3204E+030.0000E+00	0.3204E+03	0.217	1	0.014425	0.985575	0.98558	0.01442	0	0.015141	0
A2	26	10.3912E+030.0000E+00	10.3912E+030.0000E+00	0.3912E+03	0.217	1	0.014209	0.985791	0.98579	0.01421	0	0.015139	0
A2	27	10.4772E+030.0000E+00	10.4772E+030.0000E+00	0.4772E+03	0.217	1	0.014612	0.985388	0.98539	0.01461	0	0.015137	0
A2	28	10.5816E+030.0000E+00	10.5816E+030.0000E+00	0.5816E+03	0.217	1	0.014424	0.985576	0.98558	0.01442	0	0.015135	0
A2	29	10.7082E+030.0000E+00	10.7082E+030.0000E+00	0.7082E+03	0.217	1	0.014464	0.985536	0.98554	0.01446	0	0.015133	0
A2	30	10.8619E+030.0000E+00	10.8619E+030.0000E+00	0.8619E+03	0.217	1	0.014564	0.985436	0.98544	0.01456	0	0.01513	0
A2	31	10.1048E+040.0000E+00	10.1048E+040.0000E+00	0.1048E+04	0.217	1	0.014482	0.985518	0.98552	0.01448	0	0.015128	0
A2	32	10.1274E+040.0000E+00	10.1274E+040.0000E+00	0.1274E+04	0.217	1	0.0144	0.9856	0.9856	0.0144	0	0.015126	0
A2	33	10.1548E+040.0000E+00	10.1548E+040.0000E+00	0.1548E+04	0.217	1	0.014433	0.985567	0.98557	0.01443	0	0.015124	0
A2	34	10.1880E+040.0000E+00	10.1880E+040.0000E+00	0.1880E+04	0.217	1	0.014531	0.985469	0.98547	0.01453	0	0.015122	0
A2	35	10.2282E+040.0000E+00	10.2282E+040.0000E+00	0.2282E+04	0.217	1	0.014418	0.985582	0.98558	0.01442	0	0.01512	0
A2	36	10.2768E+040.0000E+00	10.2768E+040.0000E+00	0.2768E+04	0.217	1	0.014242	0.985758	0.98576	0.01424	0	0.015118	0
A2	37	10.3358E+040.0000E+00	10.3358E+040.0000E+00	0.3358E+04	0.217	1	0.014548	0.985452	0.98545	0.01455	0	0.015116	0
A2	38	10.4072E+040.0000E+00	10.4072E+040.0000E+00	0.4072E+04	0.217	1	0.014438	0.985562	0.98556	0.01444	0	0.015114	0
A2	39	10.4937E+040.0000E+00	10.4937E+040.0000E+00	0.4937E+04	0.217	1	0.014333	0.985667	0.98567	0.01433	0	0.015112	0
A2	40	10.5983E+040.0000E+00	10.5983E+040.0000E+00	0.5983E+04	0.217	1	0.014469	0.985531	0.98553	0.01447	0	0.01511	0
A2	41	10.7250E+040.0000E+00	10.7250E+040.0000E+00	0.7250E+04	0.217	1	0.014287	0.985713	0.98571	0.01429	0	0.015108	0
A2	42	10.8784E+040.0000E+00	10.8784E+040.0000E+00	0.8784E+04	0.217	1	0.01439	0.98561	0.98561	0.01439	0	0.015105	0
A2	43	10.1064E+050.0000E+00	10.1064E+050.0000E+00	0.1064E+05	0.217	1	0	1	0.80357	0.19643	1079.31	0.029667	14522.1
A2	44	10.1289E+050.0000E+00	10.1289E+050.0000E+00	0.1289E+05	0.217	1	0	1	0.51527	0.48473	1035.38	0.040213	56451.9
A2	45	10.1560E+050.0000E+00	10.1560E+050.0000E+00	0.1560E+05	0.217	1	0	1	0.48239	0.51761	1035.06	0.040294	73079.1
A2	46	10.1889E+050.0000E+00	10.1889E+050.0000E+00	0.1889E+05	0.217	1	0	1	0.47035	0.52965	1035.05	0.040282	90521.8
A2	47	10.2287E+050.0000E+00	10.2287E+050.0000E+00	0.2287E+05	0.217	1	0	1	0.46252	0.53748	1035.04	0.040269	111177
A2	48	10.2768E+050.0000E+00	10.2768E+050.0000E+00	0.2768E+05	0.217	1	0	1	0.45644	0.54356	1035.04	0.040256	136038
A2	49	10.3350E+050.0000E+00	10.3350E+050.0000E+00	0.3350E+05	0.217	1	0	1	0.45134	0.54866	1035.03	0.040241	166123
A2	50	10.4055E+050.0000E+00	10.4055E+050.0000E+00	0.4055E+05	0.217	1	0	1	0.44691	0.55309	1035.02	0.040226	202629
A2	51	10.4907E+050.0000E+00	10.4907E+050.0000E+00	0.4907E+05	0.217	1	0	1	0.44301	0.55699	1035.01	0.04021	246832
A2	52	10.5937E+050.0000E+00	10.5937E+050.0000E+00	0.5937E+05	0.217	1	0	1	0.43959	0.56041	1035	0.040194	300355
A2	53	10.7183E+050.0000E+00	10.7183E+050.0000E+00	0.7183E+05	0.217	1	0	1	0.43662	0.56338	1034.98	0.040177	365154
A2	54	10.8691E+050.0000E+00	10.8691E+050.0000E+00	0.8691E+05	0.217	1	0	1	0.43407	0.56593	1034.97	0.040159	443612
A2	55	10.1051E+060.0000E+00	10.1051E+060.0000E+00	0.1051E+06	0.217	1	0	1	0.43192	0.56808	1034.96	0.040141	538250
A2	56	10.1272E+060.0000E+00	10.1272E+060.0000E+00	0.1272E+06	0.217	1	0	1	0.43015	0.56985	1034.94	0.040123	653155
A2	57	10.1539E+060.0000E+00	10.1539E+060.0000E+00	0.1539E+06	0.217	1	0	1	0.42872	0.57128	1034.92	0.040103	791828
A2	58	10.1861E+060.0000E+00	10.1861E+060.0000E+00	0.1861E+06	0.217	1	0	1	0.42759	0.57241	1034.91	0.040084	958930
A2	59	10.2251E+060.0000E+00	10.2251E+060.0000E+00	0.2251E+06	0.217	1	0	1	0.4267	0.5733	1034.89	0.040063	1.16106e+06
A2	60	10.2723E+060.0000E+00	10.2723E+060.0000E+00	0.2723E+06	0.217	1	0	1	0.42601	0.57399	1034.87	0.040041	1.40541e+06
A2	61	10.3293E+060.0000E+00	10.3293E+060.0000E+00	0.3293E+06	0.217	1	0	1	0.42543	0.57457	1034.85	0.040019	1.70035e+06
A2	62	10.3983E+060.0000E+00	10.3983E+060.0000E+00	0.3983E+06	0.217	1	0	1	0.4249	0.5751	1034.83	0.039996	2.05731e+06
A2	63	10.4817E+060.0000E+00	10.4817E+060.0000E+00	0.4817E+06	0.217	1	0	1	0.42434	0.57566	1034.8	0.039972	2.48894e+06
A2	64	10.5826E+060.0000E+00	10.5826E+060.0000E+00	0.5826E+06	0.217	1	0	1	0.42366	0.57634	1034.78	0.039948	3.01198e+06
A2	65	10.7046E+060.0000E+00	10.7046E+060.0000E+00	0.7046E+06	0.217	1	0	1	0.42275	0.57725	1034.76	0.039925	3.64629e+06
A2	66	10.8521E+060.0000E+00	10.8521E+060.0000E+00	0.8521E+06	0.217	1	0	1	0.42142	0.57858	1034.73	0.039901	4.41697e+06
A2	67	10.1030E+070.0000E+00	10.1030E+070.0000E+00	0.1030E+07	0.217	1	0	1	0.41942	0.58058	1034.71	0.039878	5.3544e+06
A2	68	10.1246E+070.0000E+00	10.1246E+070.0000E+00	0.1246E+07	0.217	1	0	1	0.41659	0.58341	1034.68	0.039853	6.50457e+06
A2	69	10.1507E+070.0000E+00	10.1507E+070.0000E+00	0.1507E+07	0.217	1	0	1	0.41294	0.58706	1034.66	0.039828	7.91119e+06
A2	70	10.1822E+070.0000E+00	10.1822E+070.0000E+00	0.1822E+07	0.217	1	0	1	0.40857	0.59143	1034.63	0.039801	9.62921e+06
A2	71	10.2204E+070.0000E+00	10.2204E+070.0000E+00	0.2204E+07	0.217	1	0	1	0.40275	0.59725	1034.6	0.039774	1.17544e+07
A2	72	10.2665E+070.0000E+00	10.2665E+070.0000E+00	0.2665E+07	0.217	1	0	1	0.39478	0.60522	1034.57	0.039744	1.43914e+07
A2	73	10.3222E+070.0000E+00	10.3222E+070.0000E+00	0.3222E+07	0.217	1	0	1	0.38338	0.61662	1034.54	0.039713	1.77126e+07
A2	74	10.3896E+070.0000E+00	10.3896E+070.0000E+00	0.3896E+07	0.217	1	0	1	0.3659	0.6341	1034.5	0.039677	2.20042e+07
A2	75	10.4711E+070.0000E+00	10.4711E+070.0000E+00	0.4711E+07	0.217	1	0	1	0.33563	0.66437	1034.46	0.039635	2.78468e+07
A2	76	10.5697E+070.0000E+00	10.5697E+070.0000E+00	0.5697E+07	0.217	1	0	1	0.26444	0.73556	1034.41	0.039585	3.72347e+07
A2	77	10.6889E+070.0000E+00	10.6889E+070.0000E+00	0.6889E+07	0.217	1	0	1	0.0044892	0.995511	1034.35	0.039527	6.08448e+07
A2	78	10.8330E+070.0000E+00	10.8330E+070.0000E+00	0.8330E+07	0.217	1	0	1	0	1	1027.12	0.0018805	3.4914e+06
A2	79	10.1007E+080.0000E+00	10.1007E+080.0000E+00	0.1007E+08	0.217	1	0	1	0	1	1026.75	7.7778e-05	174506
A2	80	10.1218E+080.0000E+00	10.1218E+080.0000E+00	0.1218E+08	0.217	1	0	1	0	1	1026.7	2.7386e-06	7431.55
A2	81	10.1473E+080.0000E+00	10.1473E+080.0000E+00	0.1473E+08	0.217	1	0	1	0	1	1026.68	8.1008e-08	265.843
A2	82	10.1781E+080.0000E+00	10.1781E+080.0000E+00	0.1781E+08	0.217	1	0	1	0	1	1026.65	1.9519e-09	7.74468
A2	83	10.2153E+080.0000E+00	10.2153E+080.0000E+00	0.2153E+08	0.217	1	0	1	0	1	1026.62	3.7582e-11	0.180258
A2	84	10.2603E+080.0000E+00	10.2603E+080.0000E+00	0.2603E+08	0.217	1	0	1	0	1	1026.6	5.7453e-13	0.00333156
A2	85	10.3148E+080.0000E+00	10.3148E+080.0000E+00	0.3148E+08	0.217	1	0	1	0	1	1026.57	6.9736e-15	4.89035e-05
A2	86	10.3806E+080.0000E+00	10.3806E+080.0000E+00	0.3806E+08	0.217	1	0	1	0	1	1026.54	6.7397e-17	5.71406e-07
A2	87	10.4602E+080.0000E+00	10.4602E+080.0000E+00	0.4602E+08	0.217	1	0	1	0	1	1026.51	5.2013e-19	5.33189e-09
A2	88	10.5565E+080.0000E+00	10.5565E+080.0000E+00	0.5565E+08	0.217	1	0	1	0	1	1026.49	3.2139e-21	3.98393e-11
A2	89	10.6728E+080.0000E+00	10.6728E+080.0000E+00	0.6728E+08	0.217	1	0	1	0	1	1026.46	1.5944e-23	2.38938e-13
A2	90	10.8136E+080.0000E+00	10.8136E+080.0000E+00	0.8136E+08	0.217	1	0	1	0	1	1026.43	6.3633e-26	1.15314e-15
A2	91	10.9837E+080.0000E+00	10.9837E+080.0000E+00	0.9837E+08	0.217	1	0	1	0	1	1026.4	2.0474e-28	4.48582e-18
A2	92	10.1189E+090.0000E+00	10.1189E+090.0000E+00	0.1189E+09	0.217	1	0	1	0	1	1026.38	5.3222e-31	1.40942e-20
A2	93	10.1438E+090.0000E+00	10.1438E+090.0000E+00	0.1438E+09	0.217	1	0	1	0	1	1026.35	1.1188e-33	3.58316e-23
A2	94	10.1739E+090.0000E+00	10.1739E+090.0000E+00	0.1739E+09	0.217	1	0	1	0	1	1026.32	1.9051e-36	7.37836e-26
A2	95	10.2103E+090.0000E+00	10.2103E+090.0000E+00	0.2103E+09	0.217	1	0	1	0	1	1026.3	2.6309e-39	1.23219e-28
A2	96	10.2542E+090.0000E+00	10.2542E+090.0000E+00	0.2542E+09	0.217	1	0	1	0	1	1026.27	2.9519e-42	1.67109e-31
A2	97	10.3074E+090.0000E+00	10.3074E+090.0000E+00	0.3074E+09	0.217	1	0	1	0	1	1026.24	2.6927e-45	1.84332e-34
A2	98	10.3717E+090.0000E+00	10.3717E+090.0000E+00	0.3717E+09	0.217	1	0	1	0	1	1026.21	1.9992e-48	1.6548e-37
A2	99	10.4494E+090.0000E+00	10.4494E+090.0000E+00	0.4494E+09	0.217	1	0	1	0	1	1026.19	1.2096e-51	1.21049e-40
A21	0	10.5434E+090.0000E+00	10.5434E+090.0000E+00	0.5434E+09	0.217	1	0	1	0	1	1026.16	5.9715e-85	7.22567e-74
A3	1	10.1767E+000.0000E+00	10.1767E+000.0000E+00	0.1767E+00	0.217	1	0.025884	0.974116	0.97412	0.02588	0	0.015247	0
A3	2	10.6023E+000.0000E+00	10.6023E+000.0000E+00	0.6023E+00	0.217	1	0.017497	0.982503	0.9825	0.0175	0	0.015225	0
A3	3	10.1156E+010.0000E+00	10.1156E+010.0000E+00	0.1156E+01	0.217	1	0.016198	0.983802	0.9838	0.0162	0	0.015214	0
A3	4	10.1867E+010.0000E+00	10.1867E+010.0000E+00	0.1867E+01	0.217	1	0.015828	0.984172	0.98417	0.01583	0	0.015206	0
A3	5	10.2774E+010.0000E+00	10.2774E+010.0000E+00	0.2774E+01	0.217	1	0.015341	0.984659	0.98466	0.01534	0	0.015199	0
A3	6	10.3922E+010.0000E+00	10.3922E+010.0000E+00	0.3922E+01	0.217	1	0.015221	0.984779	0.98478	0.01522	0	0.015194	0
A3	7	10.5367E+010.0000E+00	10.5367E+010.0000E+00	0.5367E+01	0.217	1	0.015185	0.984815	0.98481	0.01519	0	0.01519	0
A3	8	10.7177E+010.0000E+00	10.7177E+010.0000E+00	0.7177E+01	0.217	1	0.014857	0.985143	0.98514	0.01486	0	0.015186	0
A3	9	10.9433E+010.0000E+00	10.9433E+010.0000E+00	0.9433E+01	0.217	1	0.014783	0.985217	0.98522	0.01478	0	0.015182	0
A3	10	10.1224E+020.0000E+00	10.1224E+020.0000E+00	0.1224E+02	0.217	1	0.014852	0.985148	0.98515	0.01485	0	0.015178	0
A3	11	10.1571E+020.0000E+00	10.1571E+020.0000E+00	0.1571E+02	0.217	1	0.014779	0.985221	0.98522	0.01478	0	0.015175	0
A3	12	10.2000E+020.0000E+00	10.2000E+020.0000E+00	0.2000E+02	0.217	1	0.014769	0.985231	0.98523	0.01477	0	0.015172	0
A3	13	10.2528E+020.0000E+00	10.2528E+020.0000E+00	0.2528E+02	0.217	1	0.014568	0.985432	0.98543	0.01457	0	0.015169	0
A3	14	10.3178E+020.0000E+00	10.3178E+020.0000E+00	0.3178E+02	0.217	1	0.014422	0.985578	0.98558	0.01442	0	0.015167	0
A3	15	10.3976E+020.0000E+00	10.3976E+020.0000E+00	0.3976E+02	0.217	1	0.014682	0.985318	0.98532	0.01468	0	0.015164	0
A3	16	10.4955E+020.0000E+00	10.4955E+020.0000E+00	0.4955E+02	0.217	1	0.014659	0.985341	0.98534	0.01466	0	0.015161	0
A3	17	10.6152E+020.0000E+00	10.6152E+020.0000E+00	0.6152E+02	0.217	1	0.014616	0.985384	0.98538	0.01462	0	0.015159	0
A3	18	10.7616E+020.0000E+00	10.7616E+020.0000E+00	0.7616E+02	0.217	1	0.014503	0.985497	0.9855	0.0145	0	0.015157	0
A3	19	10.9404E+020.0000E+00	10.9404E+020.0000E+00	0.9404E+02	0.217	1	0.014531	0.985469	0.98547	0.01453	0	0.015154	0
A3	20	10.1159E+030.0000E+00	10.1159E+030.0000E+00	0.1159E+03	0.217	1	0.01458	0.98542	0.98542	0.01458	0	0.015152	0
A3	21	10.1424E+030.0000E+00	10.1424E+030.0000E+00	0.1424E+03	0.217	1	0.014501	0.985499	0.9855	0.0145	0	0.01515	0
A3	22	10.1748E+030.0000E+00	10.1748E+030.0000E+00	0.1748E+03	0.217	1	0.014478	0.985522	0.98552	0.01448	0	0.015147	0
A3	23	10.2142E+030.0000E+00	10.2142E+030.0000E+00	0.2142E+03	0.217	1	0.01454	0.98546	0.98546	0.01454	0	0.015145	0
A3	24	10.2622E+030.0000E+00	10.2622E+030.0000E+00	0.2622E+03	0.217	1	0.014562	0.985438	0.98544	0.01456	0	0.015143	0
A3	25	10.3204E+030.0000E+00	10.3204E+030.0000E+00	0.3204E+03	0.217	1	0.014392	0.985608	0.98561	0.01439	0	0.015141	0
A3	26	10.3912E+030.0000E+00	10.3912E+030.0000E+00	0.3912E+03	0.217	1	0.014415	0.985585	0.98558	0.01442	0	0.015138	0
A3	27	10.4772E+030.0000E+00	10.4772E+030.0000E+00	0.4772E+03	0.217	1	0.014564	0.985436	0.98544	0.01456	0	0.015136	0
A3	28	10.5816E+030.0000E+00	10.5816E+030.0000E+00	0.5816E+03	0.217	1	0.014371	0.985629	0.98563	0.01437	0	0.015134	0
A3	29	10.7082E+030.0000E+00	10.7082E+030.0000E+00	0.7082E+03	0.217	1	0.014498	0.985502	0.9855	0.0145	0	0.015132	0
A3	30	10.8619E+030.0000E+00	10.8619E+030.0000E+00	0.8619E+03	0.217	1	0.014533	0.985467	0.98547	0.01453	0	0.01513	0
A3	31	10.1048E+040.0000E+00	10.1048E+040.0000E+00	0.1048E+04	0.217	1	0.014489	0.985511	0.98551	0.01449	0	0.015127	0
A3	32	10.1274E+040.0000E+00	10.1274E+040.0000E+00	0.1274E+04	0.217	1	0.014351	0.985649	0.98565	0.01435	0	0.015125	0
A3	33	10.1548E+040.0000E+00	10.1548E+040.0000E+00	0.1548E+04	0.217	1	0.014489	0.985511	0.98551	0.01449	0	0.015123	0
A3	34	10.1880E+040.0000E+00	10.1880E+040.0000E+00	0.1880E+04	0.217	1	0.014522	0.985478	0.98548	0.01452	0	0.015121	0
A3	35	10.2282E+040.0000E+00	10.2282E+040.0000E+00	0.2282E+04	0.217	1	0.014493	0.985507	0.98551	0.01449	0	0.015119	0
A3	36	10.2768E+040.0000E+00	10.2768E+040.0000E+00	0.2768E+04	0.217	1	0.014252	0.985748	0.98575	0.01425	0	0.015117	0
A3	37	10.3358E+040.0000E+00	10.3358E+040.0000E+00	0.3358E+04	0.217	1	0.014595	0.985405	0.9854	0.0146	0	0.015115	0
A3	38	10.4072E+040.0000E+00	10.4072E+040.0000E+00	0.4072E+04	0.217	1	0.014473	0.985527	0.98553	0.01447	0	0.015113	0
A3	39	10.4937E+040.0000E+00	10.4937E+040.0000E+00	0.4937E+04	0.217	1	0.014326	0.985674	0.98567	0.01433	0	0.015111	0
A3	40	10.5983E+040.0000E+00	10.5983E+040.0000E+00	0.5983E+04	0.217	1	0.014577	0.985423	0.98542	0.01458	0	0.015109	0
A3	41	10.7250E+040.0000E+00	10.7250E+040.0000E+00	0.7250E+04	0.217	1	0.014343	0.985657	0.98566	0.01434	0	0.015106	0
A3	42	10.8784E+040.0000E+00	10.8784E+040.0000E+00	0.8784E+04	0.217	1	0.014492	0.985508	0.98551	0.01449	0	0.015104	0
A3	43	10.1064E+050.0000E+00	10.1064E+050.0000E+00	0.1064E+05	0.217	1	0	1	0.79866	0.20134	1077.16	0.030021	15032.7
A3	44	10.1289E+050.0000E+00	10.1289E+050.0000E+00	0.1289E+05	0.217	1	0	1	0.51239	0.48761	1035.08	0.040183	56728.5
A3	45	10.1560E+050.0000E+00	10.1560E+050.0000E+00	0.1560E+05	0.217	1	0	1	0.47788	0.52212	1034.78	0.040258	73630
A3	46	10.1889E+050.0000E+00	10.1889E+050.0000E+00	0.1889E+05	0.217	1	0	1	0.46419	0.53581	1034.77	0.040247	91470.2
A3	47	10.2287E+050.0000E+00	10.2287E+050.0000E+00	0.2287E+05	0.217	1	0	1	0.45471	0.54529	1034.77	0.040234	112665
A3	48	10.2768E+050.0000E+00	10.2768E+050.0000E+00	0.2768E+05	0.217	1	0	1	0.44699	0.55301	1034.76	0.04022	138242
A3	49	10.3350E+050.0000E+00	10.3350E+050.0000E+00	0.3350E+05	0.217	1	0	1	0.44027	0.55973	1034.75	0.040206	169281
A3	50	10.4055E+050.0000E+00	10.4055E+050.0000E+00	0.4055E+05	0.217	1	0	1	0.43424	0.56576	1034.74	0.040191	207035
A3	51	10.4907E+050.0000E+00	10.4907E+050.0000E+00	0.4907E+05	0.217	1	0	1	0.42878	0.57122	1034.73	0.040176	252856
A3	52	10.5937E+050.0000E+00	10.5937E+050.0000E+00	0.5937E+05	0.217	1	0	1	0.42386	0.57614	1034.72	0.040159	308433
A3	53	10.7183E+050.0000E+00	10.7183E+050.0000E+00	0.7183E+05	0.217	1	0	1	0.41945	0.58055	1034.71	0.040142	375857
A3	54	10.8691E+050.0000E+00	10.8691E+050.0000E+00	0.8691E+05	0.217	1	0	1	0.41557	0.58443	1034.69	0.040124	457590
A3	55	10.1051E+060.0000E+00	10.1051E+060.0000E+00	0.1051E+06	0.217	1	0	1	0.41222	0.58778	1034.68	0.040106	556279
A3	56	10.1272E+060.0000E+00	10.1272E+060.0000E+00	0.1272E+06	0.217	1	0	1	0.40939	0.59061	1034.66	0.040086	676142
A3	57	10.1539E+060.0000E+00	10.1539E+060.0000E+00	0.1539E+06	0.217	1	0	1	0.40707	0.59293	1034.64	0.040067	820877
A3	58	10.1861E+060.0000E+00	10.1861E+060.0000E+00	0.1861E+06	0.217	1	0	1	0.40522	0.59478	1034.63	0.040046	995192
A3	59	10.2251E+060.0000E+00	10.2251E+060.0000E+00	0.2251E+06	0.217	1	0	1	0.40379	0.59621	1034.61	0.040026	1.20602e+06
A3	60	10.2723E+060.0000E+00	10.2723E+060.0000E+00	0.2723E+06	0.217	1	0	1	0.4027	0.5973	1034.59	0.040005	1.46077e+06
A3	61	10.3293E+060.0000E+00	10.3293E+060.0000E+00	0.3293E+06	0.217	1	0	1	0.40188	0.59812	1034.57	0.039982	1.76793e+06
A3	62	10.3983E+060.0000E+00	10.3983E+060.0000E+00	0.3983E+06	0.217	1	0	1	0.40121	0.59879	1034.55	0.039959	2.13949e+06
A3	63	10.4817E+060.0000E+00	10.4817E+060.0000E+00	0.4817E+06	0.217	1	0	1	0.40061	0.59939	1034.52	0.039935	2.58844e+06
A3	64	10.5826E+060.0000E+00	10.5826E+060.0000E+00	0.5826E+06	0.217	1	0	1	0.39995	0.60005	1034.5	0.039911	3.13214e+06
A3	65	10.7046E+060.0000E+00	10.7046E+060.0000E+00	0.7046E+06	0.217	1	0	1	0.39912	0.60088	1034.48	0.039886	3.79082e+06
A3	66	10.8521E+060.0000E+00	10.8521E+060.0000E+00	0.8521E+06	0.217	1	0	1	0.39787	0.60213	1034.46	0.039862	4.59106e+06
A3	67	10.1030E+070.0000E+00	10.1030E+070.0000E+00	0.1030E+07	0.217	1	0	1	0.39584	0.60416	1034.43	0.039838	5.56477e+06
A3	68	10.1246E+070.0000E+00	10.1246E+070.0000E+00	0.1246E+07	0.217	1	0	1	0.39277	0.60723	1034.4	0.039815	6.76186e+06
A3	69	10.1507E+070.0000E+00	10.1507E+070.0000E+00	0.1507E+07	0.217	1	0	1	0.38874	0.61126	1034.38	0.03979	8.22722e+06
A3	70	10.1822E+070.0000E+00	10.1822E+070.0000E+00	0.1822E+07	0.217	1	0	1	0.38397	0.61603	1034.35	0.039763	1.00174e+07
A3	71	10.2204E+070.0000E+00	10.2204E+070.0000E+00	0.2204E+07	0.217	1	0	1	0.37761	0.62239	1034.32	0.039735	1.22338e+07
A3	72	10.2665E+070.0000E+00	10.2665E+070.0000E+00	0.2665E+07	0.217	1	0	1	0.3688	0.6312	1034.29	0.039705	1.49903e+07
A3	73	10.3222E+070.0000E+00	10.3222E+070.0000E+00	0.3222E+07	0.217	1	0	1	0.3557	0.6443	1034.26	0.039673	1.84841e+07
A3	74	10.3896E+070.0000E+00	10.3896E+070.0000E+00	0.3896E+07	0.217	1	0	1	0.33391	0.66609	1034.22	0.039638	2.30853e+07
A3	75	10.4711E+070.0000E+00	10.4711E+070.0000E+00	0.4711E+07	0.217	1	0	1	0.28865	0.71135	1034.18	0.039596	2.97786e+07
A3	76	10.5697E+070.0000E+00	10.5697E+070.0000E+00	0.5697E+07	0.217	1	0	1	0.12355	0.87645	1034.13	0.039545	4.43098e+07
A3	77	10.6889E+070.0000E+00	10.6889E+070.0000E+00	0.6889E+07	0.217	1	0	1	0	1	1027.82	0.0067912	1.04347e+07
A3	78	10.8330E+070.0000E+00	10.8330E+070.0000E+00	0.8330E+07	0.217	1	0	1	0	1	1026.6	0.00051293	951840
A3	79	10.1007E+080.0000E+00	10.1007E+080.0000E+00	0.1007E+08	0.217	1	0	1	0	1	1026.48	2.6404e-05	59225.6
A3	80	10.1218E+080.0000E+00	10.1218E+080.0000E+00	0.1218E+08	0.217	1	0	1	0	1	1026.45	1.0372e-06	2813.89
A3	81	10.1473E+080.0000E+00	10.1473E+080.0000E+00	0.1473E+08	0.217	1	0	1	0	1	1026.42	3.1672e-08	103.911
A3	82	10.1781E+080.0000E+00	10.1781E+080.0000E+00	0.1781E+08	0.217	1	0	1	0	1	1026.39	7.6257e-10	3.02493
A3	83	10.2153E+080.0000E+00	10.2153E+080.0000E+00	0.2153E+08	0.217	1	0	1	0	1	1026.37	1.4573e-11	0.0698806
A3	84	10.2603E+080.0000E+00	10.2603E+080.0000E+00	0.2603E+08	0.217	1	0	1	0	1	1026.34	2.2172e-13	0.00128538
A3	85	10.3148E+080.0000E+00	10.3148E+080.0000E+00	0.3148E+08	0.217	1	0	1	0	1	1026.31	2.6907e-15	1.88642e-05
A3	86	10.3806E+080.0000E+00	10.3806E+080.0000E+00	0.3806E+08	0.217	1	0	1	0	1	1026.29	2.6105e-17	2.2127e-07
A3	87	10.4602E+080.0000E+00	10.4602E+080.0000E+00	0.4602E+08	0.217	1	0	1	0	1	1026.26	2.0287e-19	2.07913e-09
A3	88	10.5565E+080.0000E+00	10.5565E+080.0000E+00	0.5565E+08	0.217	1	0	1	0	1	1026.23	1.2653e-21	1.56806e-11
A3	89	10.6728E+080.0000E+00	10.6728E+080.0000E+00	0.6728E+08	0.217	1	0	1	0	1	1026.2	6.3461e-24	9.5079e-14
A3	90	10.8136E+080.0000E+00	10.8136E+080.0000E+00	0.8136E+08	0.217	1	0	1	0	1	1026.18	2.5636e-26	4.64456e-16
A3	91	10.9837E+080.0000E+00	10.9837E+080.0000E+00	0.9837E+08	0.217	1	0	1	0	1	1026.15	8.356e-29	1.83034e-18
A3	92	10.1189E+090.0000E+00	10.1189E+090.0000E+00	0.1189E+09	0.217	1	0	1	0	1	1026.12	2.2015e-31	5.82852e-21
A3	93	10.1438E+090.0000E+00	10.1438E+090.0000E+00	0.1438E+09	0.217	1	0	1	0	1	1026.09	4.6923e-34	1.50241e-23
A3	94	10.1739E+090.0000E+00	10.1739E+090.0000E+00	0.1739E+09	0.217	1	0	1	0	1	1026.07	8.1015e-37	3.13691e-26
A3	95	10.2103E+090.0000E+00	10.2103E+090.0000E+00	0.2103E+09	0.217	1	0	1	0	1	1026.04	1.1345e-39	5.31212e-29
A3	96	10.2542E+090.0000E+00	10.2542E+090.0000E+00	0.2542E+09	0.217	1	0	1	0	1	1026.01	1.2905e-42	7.30373e-32
A3	97	10.3074E+090.0000E+00	10.3074E+090.0000E+00	0.3074E+09	0.217	1	0	1	0	1	1025.98	1.1933e-45	8.1668e-35
A3	98	10.3717E+090.0000E+00	10.3717E+090.0000E+00	0.3717E+09	0.217	1	0	1	0	1	1025.96	8.9794e-49	7.43071e-38
A3	99	10.4494E+090.0000E+00	10.4494E+090.0000E+00	0.4494E+09	0.217	1	0	1	0	1	1025.93	5.5044e-52	5.50707e-41
A31	0	10.5434E+090.0000E+00	10.5434E+090.0000E+00	0.5434E+09	0.217	1	0	1	0	1	1025.9	2.7525e-85	3.32975e-74
A4	1	10.1767E+000.0000E+00	10.1767E+000.0000E+00	0.1767E+00	0.217	1	0.025952	0.974048	0.97405	0.02595	0	0.015246	0
A4	2	10.6023E+000.0000E+00	10.6023E+000.0000E+00	0.6023E+00	0.217	1	0.017528	0.982472	0.98247	0.01753	0	0.015225	0
A4	3	10.1156E+010.0000E+00	10.1156E+010.0000E+00	0.1156E+01	0.217	1	0.016232	0.983768	0.98377	0.01623	0	0.015213	0
A4	4	10.1867E+010.0000E+00	10.1867E+010.0000E+00	0.1867E+01	0.217	1	0.015805	0.984195	0.9842	0.0158	0	0.015205	0
A4	5	10.2774E+010.0000E+00	10.2774E+010.0000E+00	0.2774E+01	0.217	1	0.015344	0.984656	0.98466	0.01534	0	0.015199	0
A4	6	10.3922E+010.0000E+00	10.3922E+010.0000E+00	0.3922E+01	0.217	1	0.015219	0.984781	0.98478	0.01522	0	0.015193	0
A4	7	10.5367E+010.0000E+00	10.5367E+010.0000E+00	0.5367E+01	0.217	1	0.015046	0.984954	0.98495	0.01505	0	0.015189	0
A4	8	10.7177E+010.0000E+00	10.7177E+010.0000E+00	0.7177E+01	0.217	1	0.014973	0.985027	0.98503	0.01497	0	0.015185	0
A4	9	10.9433E+010.0000E+00	10.9433E+010.0000E+00	0.9433E+01	0.217	1	0.014879	0.985121	0.98512	0.01488	0	0.015181	0
A4	10	10.1224E+020.0000E+00	10.1224E+020.0000E+00	0.1224E+02	0.217	1	0.014755	0.985245	0.98524	0.01476	0	0.015178	0
A4	11	10.1571E+020.0000E+00	10.1571E+020.0000E+00	0.1571E+02	0.217	1	0.014785	0.985215	0.98521	0.01479	0	0.015174	0
A4	12	10.2000E+020.0000E+00	10.2000E+020.0000E+00	0.2000E+02	0.217	1	0.014771	0.985229	0.98523	0.01477	0	0.015171	0
A4	13	10.2528E+020.0000E+00	10.2528E+020.0000E+00	0.2528E+02	0.217	1	0.014593	0.985407	0.98541	0.01459	0	0.015168	0
A4	14	10.3178E+020.0000E+00	10.3178E+020.0000E+00	0.3178E+02	0.217	1	0.014559	0.985441	0.98544	0.01456	0	0.015166	0
A4	15	10.3976E+020.0000E+00	10.3976E+020.0000E+00	0.3976E+02	0.217	1	0.01464	0.98536	0.98536	0.01464	0	0.015163	0
A4	16	10.4955E+020.0000E+00	10.4955E+020.0000E+00	0.4955E+02	0.217	1	0.014612	0.985388	0.98539	0.01461	0	0.01516	0
A4	17	10.6152E+020.0000E+00	10.6152E+020.0000E+00	0.6152E+02	0.217	1	0.014373	0.985627	0.98563	0.01437	0	0.015158	0
A4	18	10.7616E+020.0000E+00	10.7616E+020.0000E+00	0.7616E+02	0.217	1	0.01468	0.98532	0.98532	0.01468	0	0.015155	0
A4	19	10.9404E+020.0000E+00	10.9404E+020.0000E+00	0.9404E+02	0.217	1	0.014556	0.985444	0.98544	0.01456	0	0.015153	0
A4	20	10.1159E+030.0000E+00	10.1159E+030.0000E+00	0.1159E+03	0.217	1	0.014569	0.985431	0.98543	0.01457	0	0.015151	0
A4	21	10.1424E+030.0000E+00	10.1424E+030.0000E+00	0.1424E+03	0.217	1	0.014548	0.985452	0.98545	0.01455	0	0.015148	0
A4	22	10.1748E+030.0000E+00	10.1748E+030.0000E+00	0.1748E+03	0.217	1	0.01446	0.98554	0.98554	0.01446	0	0.015146	0
A4	23	10.2142E+030.0000E+00	10.2142E+030.0000E+00	0.2142E+03	0.217	1	0.014617	0.985383	0.98538	0.01462	0	0.015144	0
A4	24	10.2622E+030.0000E+00	10.2622E+030.0000E+00	0.2622E+03	0.217	1	0.014541	0.985459	0.98546	0.01454	0	0.015142	0
A4	25	10.3204E+030.0000E+00	10.3204E+030.0000E+00	0.3204E+03	0.217	1	0.014475	0.985525	0.98552	0.01448	0	0.015139	0
A4	26	10.3912E+030.0000E+00	10.3912E+030.0000E+00	0.3912E+03	0.217	1	0.014084	0.985916	0.98592	0.01408	0	0.015137	0
A4	27	10.4772E+030.0000E+00	10.4772E+030.0000E+00	0.4772E+03	0.217	1	0.014794	0.985206	0.98521	0.01479	0	0.015135	0
A4	28	10.5816E+030.0000E+00	10.5816E+030.0000E+00	0.5816E+03	0.217	1	0.014395	0.985605	0.9856	0.0144	0	0.015133	0
A4	29	10.7082E+030.0000E+00	10.7082E+030.0000E+00	0.7082E+03	0.217	1	0.014478	0.985522	0.98552	0.01448	0	0.015131	0
A4	30	10.8619E+030.0000E+00	10.8619E+030.0000E+00	0.8619E+03	0.217	1	0.014496	0.985504	0.9855	0.0145	0	0.015129	0
A4	31	10.1048E+040.0000E+00	10.1048E+040.0000E+00	0.1048E+04	0.217	1	0.014426	0.985574	0.98557	0.01443	0	0.015127	0
A4	32	10.1274E+040.0000E+00	10.1274E+040.0000E+00	0.1274E+04	0.217	1	0.014413	0.985587	0.98559	0.01441	0	0.015125	0
A4	33	10.1548E+040.0000E+00	10.1548E+040.0000E+00	0.1548E+04	0.217	1	0.014498	0.985502	0.9855	0.0145	0	0.015122	0
A4	34	10.1880E+040.0000E+00	10.1880E+040.0000E+00	0.1880E+04	0.217	1	0.014581	0.985419	0.98542	0.01458	0	0.01512	0
A4	35	10.2282E+040.0000E+00	10.2282E+040.0000E+00	0.2282E+04	0.217	1	0.01444	0.98556	0.98556	0.01444	0	0.015118	0
A4	36	10.2768E+040.0000E+00	10.2768E+040.0000E+00	0.2768E+04	0.217	1	0.014328	0.985672	0.98567	0.01433	0	0.015116	0
A4	37	10.3358E+040.0000E+00	10.3358E+040.0000E+00	0.3358E+04	0.217	1	0.014558	0.985442	0.98544	0.01456	0	0.015114	0
A4	38	10.4072E+040.0000E+00	10.4072E+040.0000E+00	0.4072E+04	0.217	1	0.014479	0.985521	0.98552	0.01448	0	0.015112	0
A4	39	10.4937E+040.0000E+00	10.4937E+040.0000E+00	0.4937E+04	0.217	1	0.014385	0.985615	0.98561	0.01439	0	0.01511	0
A4	40	10.5983E+040.0000E+00	10.5983E+040.0000E+00	0.5983E+04	0.217	1	0.014585	0.985415	0.98542	0.01458	0	0.015108	0
A4	41	10.7250E+040.0000E+00	10.7250E+040.0000E+00	0.7250E+04	0.217	1	0.014401	0.985599	0.9856	0.0144	0	0.015106	0
A4	42	10.8784E+040.0000E+00	10.8784E+040.0000E+00	0.8784E+04	0.217	1	0.014437	0.985563	0.98556	0.01444	0	0.015104	0
A4	43	10.1064E+050.0000E+00	10.1064E+050.0000E+00	0.1064E+05	0.217	1	0	1	0.81204	0.18796	1083.23	0.028759	13519.5
A4	44	10.1289E+050.0000E+00	10.1289E+050.0000E+00	0.1289E+05	0.217	1	0	1	0.51435	0.48565	1034.86	0.040133	56418.2
A4	45	10.1560E+050.0000E+00	10.1560E+050.0000E+00	0.1560E+05	0.217	1	0	1	0.47692	0.52308	1034.5	0.040224	73683.2
A4	46	10.1889E+050.0000E+00	10.1889E+050.0000E+00	0.1889E+05	0.217	1	0	1	0.46229	0.53771	1034.49	0.040212	91690
A4	47	10.2287E+050.0000E+00	10.2287E+050.0000E+00	0.2287E+05	0.217	1	0	1	0.45194	0.54806	1034.49	0.040199	113109
A4	48	10.2768E+050.0000E+00	10.2768E+050.0000E+00	0.2768E+05	0.217	1	0	1	0.44328	0.55672	1034.48	0.040185	139011
A4	49	10.3350E+050.0000E+00	10.3350E+050.0000E+00	0.3350E+05	0.217	1	0	1	0.43553	0.56447	1034.47	0.040171	170520
A4	50	10.4055E+050.0000E+00	10.4055E+050.0000E+00	0.4055E+05	0.217	1	0	1	0.42838	0.57162	1034.46	0.040156	208940
A4	51	10.4907E+050.0000E+00	10.4907E+050.0000E+00	0.4907E+05	0.217	1	0	1	0.42172	0.57828	1034.45	0.040141	255689
A4	52	10.5937E+050.0000E+00	10.5937E+050.0000E+00	0.5937E+05	0.217	1	0	1	0.41552	0.58448	1034.44	0.040125	312548
A4	53	10.7183E+050.0000E+00	10.7183E+050.0000E+00	0.7183E+05	0.217	1	0	1	0.40981	0.59019	1034.43	0.040108	381671
A4	54	10.8691E+050.0000E+00	10.8691E+050.0000E+00	0.8691E+05	0.217	1	0	1	0.40462	0.59538	1034.41	0.04009	465642
A4	55	10.1051E+060.0000E+00	10.1051E+060.0000E+00	0.1051E+06	0.217	1	0	1	0.39999	0.60001	1034.4	0.040071	567204
A4	56	10.1272E+060.0000E+00	10.1272E+060.0000E+00	0.1272E+06	0.217	1	0	1	0.39594	0.60406	1034.38	0.040052	690766
A4	57	10.1539E+060.0000E+00	10.1539E+060.0000E+00	0.1539E+06	0.217	1	0	1	0.39251	0.60749	1034.36	0.040031	840051
A4	58	10.1861E+060.0000E+00	10.1861E+060.0000E+00	0.1861E+06	0.217	1	0	1	0.38969	0.61031	1034.35	0.040011	1.02001e+06
A4	59	10.2251E+060.0000E+00	10.2251E+060.0000E+00	0.2251E+06	0.217	1	0	1	0.38744	0.61256	1034.33	0.039989	1.23761e+06
A4	60	10.2723E+060.0000E+00	10.2723E+060.0000E+00	0.2723E+06	0.217	1	0	1	0.38572	0.61428	1034.31	0.039968	1.5005e+06
A4	61	10.3293E+060.0000E+00	10.3293E+060.0000E+00	0.3293E+06	0.217	1	0	1	0.38443	0.61557	1034.29	0.039946	1.81737e+06
A4	62	10.3983E+060.0000E+00	10.3983E+060.0000E+00	0.3983E+06	0.217	1	0	1	0.38347	0.61653	1034.27	0.039923	2.2003e+06
A4	63	10.4817E+060.0000E+00	10.4817E+060.0000E+00	0.4817E+06	0.217	1	0	1	0.38269	0.61731	1034.24	0.039899	2.6627e+06
A4	64	10.5826E+060.0000E+00	10.5826E+060.0000E+00	0.5826E+06	0.217	1	0	1	0.38199	0.61801	1034.22	0.039874	3.22202e+06
A4	65	10.7046E+060.0000E+00	10.7046E+060.0000E+00	0.7046E+06	0.217	1	0	1	0.38121	0.61879	1034.2	0.039849	3.89913e+06
A4	66	10.8521E+060.0000E+00	10.8521E+060.0000E+00	0.8521E+06	0.217	1	0	1	0.38008	0.61992	1034.17	0.039824	4.72088e+06
A4	67	10.1030E+070.0000E+00	10.1030E+070.0000E+00	0.1030E+07	0.217	1	0	1	0.37808	0.62192	1034.15	0.0398	5.72134e+06
A4	68	10.1246E+070.0000E+00	10.1246E+070.0000E+00	0.1246E+07	0.217	1	0	1	0.37482	0.62518	1034.12	0.039777	6.95322e+06
A4	69	10.1507E+070.0000E+00	10.1507E+070.0000E+00	0.1507E+07	0.217	1	0	1	0.37046	0.62954	1034.1	0.039753	8.46309e+06
A4	70	10.1822E+070.0000E+00	10.1822E+070.0000E+00	0.1822E+07	0.217	1	0	1	0.36534	0.63466	1034.07	0.039727	1.03083e+07
A4	71	10.2204E+070.0000E+00	10.2204E+070.0000E+00	0.2204E+07	0.217	1	0	1	0.35841	0.64159	1034.04	0.039698	1.25961e+07
A4	72	10.2665E+070.0000E+00	10.2665E+070.0000E+00	0.2665E+07	0.217	1	0	1	0.34845	0.65155	1034.01	0.039668	1.5455e+07
A4	73	10.3222E+070.0000E+00	10.3222E+070.0000E+00	0.3222E+07	0.217	1	0	1	0.33218	0.66782	1033.98	0.039635	1.91353e+07
A4	74	10.3896E+070.0000E+00	10.3896E+070.0000E+00	0.3896E+07	0.217	1	0	1	0.29952	0.70048	1033.94	0.039599	2.42468e+07
A4	75	10.4711E+070.0000E+00	10.4711E+070.0000E+00	0.4711E+07	0.217	1	0	1	0.20313	0.79687	1033.9	0.039558	3.33176e+07
A4	76	10.5697E+070.0000E+00	10.5697E+070.0000E+00	0.5697E+07	0.217	1	0	1	0	1	1030.55	0.022302	2.84131e+07
A4	77	10.6889E+070.0000E+00	10.6889E+070.0000E+00	0.6889E+07	0.217	1	0	1	0	1	1026.68	0.0021295	3.26835e+06
A4	78	10.8330E+070.0000E+00	10.8330E+070.0000E+00	0.8330E+07	0.217	1	0	1	0	1	1026.28	0.00015392	285539
A4	79	10.1007E+080.0000E+00	10.1007E+080.0000E+00	0.1007E+08	0.217	1	0	1	0	1	1026.22	8.0715e-06	18100.2
A4	80	10.1218E+080.0000E+00	10.1218E+080.0000E+00	0.1218E+08	0.217	1	0	1	0	1	1026.19	3.317e-07	899.664
A4	81	10.1473E+080.0000E+00	10.1473E+080.0000E+00	0.1473E+08	0.217	1	0	1	0	1	1026.17	1.066e-08	34.9654
A4	82	10.1781E+080.0000E+00	10.1781E+080.0000E+00	0.1781E+08	0.217	1	0	1	0	1	1026.14	2.6912e-10	1.06727
A4	83	10.2153E+080.0000E+00	10.2153E+080.0000E+00	0.2153E+08	0.217	1	0	1	0	1	1026.11	5.3638e-12	0.025714
A4	84	10.2603E+080.0000E+00	10.2603E+080.0000E+00	0.2603E+08	0.217	1	0	1	0	1	1026.08	8.4718e-14	0.000491011
A4	85	10.3148E+080.0000E+00	10.3148E+080.0000E+00	0.3148E+08	0.217	1	0	1	0	1	1026.06	1.0635e-15	7.45426e-06
A4	86	10.3806E+080.0000E+00	10.3806E+080.0000E+00	0.3806E+08	0.217	1	0	1	0	1	1026.03	1.0643e-17	9.01888e-08
A4	87	10.4602E+080.0000E+00	10.4602E+080.0000E+00	0.4602E+08	0.217	1	0	1	0	1	1026	8.5112e-20	8.72056e-10
A4	88	10.5565E+080.0000E+00	10.5565E+080.0000E+00	0.5565E+08	0.217	1	0	1	0	1	1025.97	5.451e-22	6.75361e-12
A4	89	10.6728E+080.0000E+00	10.6728E+080.0000E+00	0.6728E+08	0.217	1	0	1	0	1	1025.95	2.8023e-24	4.19746e-14
A4	90	10.8136E+080.0000E+00	10.8136E+080.0000E+00	0.8136E+08	0.217	1	0	1	0	1	1025.92	1.1583e-26	2.098e-16
A4	91	10.9837E+080.0000E+00	10.9837E+080.0000E+00	0.9837E+08	0.217	1	0	1	0	1	1025.89	3.8571e-29	8.44664e-19
A4	92	10.1189E+090.0000E+00	10.1189E+090.0000E+00	0.1189E+09	0.217	1	0	1	0	1	1025.86	1.0368e-31	2.74426e-21
A4	93	10.1438E+090.0000E+00	10.1438E+090.0000E+00	0.1438E+09	0.217	1	0	1	0	1	1025.84	2.2516e-34	7.20758e-24
A4	94	10.1739E+090.0000E+00	10.1739E+090.0000E+00	0.1739E+09	0.217	1	0	1	0	1	1025.81	3.9568e-37	1.53169e-26
A4	95	10.2103E+090.0000E+00	10.2103E+090.0000E+00	0.2103E+09	0.217	1	0	1	0	1	1025.78	5.634e-40	2.63736e-29
A4	96	10.2542E+090.0000E+00	10.2542E+090.0000E+00	0.2542E+09	0.217	1	0	1	0	1	1025.75	6.5111e-43	3.6841e-32
A4	97	10.3074E+090.0000E+00	10.3074E+090.0000E+00	0.3074E+09	0.217	1	0	1	0	1	1025.73	6.1117e-46	4.18176e-35
A4	98	10.3717E+090.0000E+00	10.3717E+090.0000E+00	0.3717E+09	0.217	1	0	1	0	1	1025.7	4.6651e-49	3.85952e-38
A4	99	10.4494E+090.0000E+00	10.4494E+090.0000E+00	0.4494E+09	0.217	1	0	1	0	1	1025.67	2.8991e-52	2.89977e-41
A41	0	10.5434E+090.0000E+00	10.5434E+090.0000E+00	0.5434E+09	0.217	1	0	1	0	1	1025.65	1.4688e-85	1.7764e-74
A5	1	10.1767E+000.0000E+00	10.1767E+000.0000E+00	0.1767E+00	0.217	1	0.025983	0.974017	0.97402	0.02598	0	0.015246	0
A5	2	10.6023E+000.0000E+00	10.6023E+000.0000E+00	0.6023E+00	0.217	1	0.017575	0.982425	0.98243	0.01757	0	0.015224	0
A5	3	10.1156E+010.0000E+00	10.1156E+010.0000E+00	0.1156E+01	0.217	1	0.016252	0.983748	0.98375	0.01625	0	0.015213	0
A5	4	10.1867E+010.0000E+00	10.1867E+010.0000E+00	0.1867E+01	0.217	1	0.015794	0.984206	0.98421	0.01579	0	0.015205	0
A5	5	10.2774E+010.0000E+00	10.2774E+010.0000E+00	0.2774E+01	0.217	1	0.015306	0.984694	0.98469	0.01531	0	0.015199	0
A5	6	10.3922E+010.0000E+00	10.3922E+010.0000E+00	0.3922E+01	0.217	1	0.015254	0.984746	0.98475	0.01525	0	0.015193	0
A5	7	10.5367E+010.0000E+00	10.5367E+010.0000E+00	0.5367E+01	0.217	1	0.015053	0.984947	0.98495	0.01505	0	0.015189	0
A5	8	10.7177E+010.0000E+00	10.7177E+010.0000E+00	0.7177E+01	0.217	1	0.014945	0.985055	0.98506	0.01494	0	0.015185	0
A5	9	10.9433E+010.0000E+00	10.9433E+010.0000E+00	0.9433E+01	0.217	1	0.014788	0.985212	0.98521	0.01479	0	0.015181	0
A5	10	10.1224E+020.0000E+00	10.1224E+020.0000E+00	0.1224E+02	0.217	1	0.014834	0.985166	0.98517	0.01483	0	0.015177	0
A5	11	10.1571E+020.0000E+00	10.1571E+020.0000E+00	0.1571E+02	0.217	1	0.0148	0.9852	0.9852	0.0148	0	0.015174	0
A5	12	10.2000E+020.0000E+00	10.2000E+020.0000E+00	0.2000E+02	0.217	1	0.014803	0.985197	0.9852	0.0148	0	0.015171	0
A5	13	10.2528E+020.0000E+00	10.2528E+020.0000E+00	0.2528E+02	0.217	1	0.014587	0.985413	0.98541	0.01459	0	0.015168	0
A5	14	10.3178E+020.0000E+00	10.3178E+020.0000E+00	0.3178E+02	0.217	1	0.014699	0.985301	0.9853	0.0147	0	0.015165	0
A5	15	10.3976E+020.0000E+00	10.3976E+020.0000E+00	0.3976E+02	0.217	1	0.014621	0.985379	0.98538	0.01462	0	0.015162	0
A5	16	10.4955E+020.0000E+00	10.4955E+020.0000E+00	0.4955E+02	0.217	1	0.01454	0.98546	0.98546	0.01454	0	0.01516	0
A5	17	10.6152E+020.0000E+00	10.6152E+020.0000E+00	0.6152E+02	0.217	1	0.014457	0.985543	0.98554	0.01446	0	0.015157	0
A5	18	10.7616E+020.0000E+00	10.7616E+020.0000E+00	0.7616E+02	0.217	1	0.014711	0.985289	0.98529	0.01471	0	0.015155	0
A5	19	10.9404E+020.0000E+00	10.9404E+020.0000E+00	0.9404E+02	0.217	1	0.014491	0.985509	0.98551	0.01449	0	0.015152	0
A5	20	10.1159E+030.0000E+00	10.1159E+030.0000E+00	0.1159E+03	0.217	1	0.014536	0.985464	0.98546	0.01454	0	0.01515	0
A5	21	10.1424E+030.0000E+00	10.1424E+030.0000E+00	0.1424E+03	0.217	1	0.014598	0.985402	0.9854	0.0146	0	0.015148	0
A5	22	10.1748E+030.0000E+00	10.1748E+030.0000E+00	0.1748E+03	0.217	1	0.014446	0.985554	0.98555	0.01445	0	0.015145	0
A5	23	10.2142E+030.0000E+00	10.2142E+030.0000E+00	0.2142E+03	0.217	1	0.014579	0.985421	0.98542	0.01458	0	0.015143	0
A5	24	10.2622E+030.0000E+00	10.2622E+030.0000E+00	0.2622E+03	0.217	1	0.014564	0.985436	0.98544	0.01456	0	0.015141	0
A5	25	10.3204E+030.0000E+00	10.3204E+030.0000E+00	0.3204E+03	0.217	1	0.014508	0.985492	0.98549	0.01451	0	0.015139	0
A5	26	10.3912E+030.0000E+00	10.3912E+030.0000E+00	0.3912E+03	0.217	1	0.014312	0.985688	0.98569	0.01431	0	0.015137	0
A5	27	10.4772E+030.0000E+00	10.4772E+030.0000E+00	0.4772E+03	0.217	1	0.01462	0.98538	0.98538	0.01462	0	0.015134	0
A5	28	10.5816E+030.0000E+00	10.5816E+030.0000E+00	0.5816E+03	0.217	1	0.014407	0.985593	0.98559	0.01441	0	0.015132	0
A5	29	10.7082E+030.0000E+00	10.7082E+030.0000E+00	0.7082E+03	0.217	1	0.014472	0.985528	0.98553	0.01447	0	0.01513	0
A5	30	10.8619E+030.0000E+00	10.8619E+030.0000E+00	0.8619E+03	0.217	1	0.014571	0.985429	0.98543	0.01457	0	0.015128	0
A5	31	10.1048E+040.0000E+00	10.1048E+040.0000E+00	0.1048E+04	0.217	1	0.014361	0.985639	0.98564	0.01436	0	0.015126	0
A5	32	10.1274E+040.0000E+00	10.1274E+040.0000E+00	0.1274E+04	0.217	1	0.014414	0.985586	0.98559	0.01441	0	0.015124	0
A5	33	10.1548E+040.0000E+00	10.1548E+040.0000E+00	0.1548E+04	0.217	1	0.014496	0.985504	0.9855	0.0145	0	0.015122	0
A5	34	10.1880E+040.0000E+00	10.1880E+040.0000E+00	0.1880E+04	0.217	1	0.014531	0.985469	0.98547	0.01453	0	0.01512	0
A5	35	10.2282E+040.0000E+00	10.2282E+040.0000E+00	0.2282E+04	0.217	1	0.014485	0.985515	0.98551	0.01449	0	0.015118	0
A5	36	10.2768E+040.0000E+00	10.2768E+040.0000E+00	0.2768E+04	0.217	1	0.014384	0.985616	0.98562	0.01438	0	0.015116	0
A5	37	10.3358E+040.0000E+00	10.3358E+040.0000E+00	0.3358E+04	0.217	1	0.014487	0.985513	0.98551	0.01449	0	0.015114	0
A5	38	10.4072E+040.0000E+00	10.4072E+040.0000E+00	0.4072E+04	0.217	1	0.014533	0.985467	0.98547	0.01453	0	0.015112	0
A5	39	10.4937E+040.0000E+00	10.4937E+040.0000E+00	0.4937E+04	0.217	1	0.014493	0.985507	0.98551	0.01449	0	0.01511	0
A5	40	10.5983E+040.0000E+00	10.5983E+040.0000E+00	0.5983E+04	0.217	1	0.014407	0.985593	0.98559	0.01441	0	0.015108	0
A5	41	10.7250E+040.0000E+00	10.7250E+040.0000E+00	0.7250E+04	0.217	1	0.014448	0.985552	0.98555	0.01445	0	0.015105	0
A5	42	10.8784E+040.0000E+00	10.8784E+040.0000E+00	0.8784E+04	0.217	1	0.014463	0.985537	0.98554	0.01446	0	0.015103	0
A5	43	10.1064E+050.0000E+00	10.1064E+050.0000E+00	0.1064E+05	0.217	1	0	1	0.83203	0.16797	1093.97	0.026738	11344
A5	44	10.1289E+050.0000E+00	10.1289E+050.0000E+00	0.1289E+05	0.217	1	0	1	0.5184	0.4816	1034.67	0.040074	55855.2
A5	45	10.1560E+050.0000E+00	10.1560E+050.0000E+00	0.1560E+05	0.217	1	0	1	0.47722	0.52278	1034.22	0.040191	73560.6
A5	46	10.1889E+050.0000E+00	10.1889E+050.0000E+00	0.1889E+05	0.217	1	0	1	0.46195	0.53805	1034.22	0.04018	91651
A5	47	10.2287E+050.0000E+00	10.2287E+050.0000E+00	0.2287E+05	0.217	1	0	1	0.45115	0.54885	1034.21	0.040167	113151
A5	48	10.2768E+050.0000E+00	10.2768E+050.0000E+00	0.2768E+05	0.217	1	0	1	0.44201	0.55799	1034.2	0.040153	139179
A5	49	10.3350E+050.0000E+00	10.3350E+050.0000E+00	0.3350E+05	0.217	1	0	1	0.4337	0.5663	1034.19	0.040138	170886
A5	50	10.4055E+050.0000E+00	10.4055E+050.0000E+00	0.4055E+05	0.217	1	0	1	0.42589	0.57411	1034.18	0.040123	209621
A5	51	10.4907E+050.0000E+00	10.4907E+050.0000E+00	0.4907E+05	0.217	1	0	1	0.41846	0.58154	1034.17	0.040108	256849
A5	52	10.5937E+050.0000E+00	10.5937E+050.0000E+00	0.5937E+05	0.217	1	0	1	0.41138	0.58862	1034.16	0.040091	314410
A5	53	10.7183E+050.0000E+00	10.7183E+050.0000E+00	0.7183E+05	0.217	1	0	1	0.40467	0.59533	1034.15	0.040075	384574
A5	54	10.8691E+050.0000E+00	10.8691E+050.0000E+00	0.8691E+05	0.217	1	0	1	0.39839	0.60161	1034.13	0.040057	470000
A5	55	10.1051E+060.0000E+00	10.1051E+060.0000E+00	0.1051E+06	0.217	1	0	1	0.3926	0.6074	1034.12	0.040039	573577
A5	56	10.1272E+060.0000E+00	10.1272E+060.0000E+00	0.1272E+06	0.217	1	0	1	0.38738	0.61262	1034.1	0.040019	699788
A5	57	10.1539E+060.0000E+00	10.1539E+060.0000E+00	0.1539E+06	0.217	1	0	1	0.38278	0.61722	1034.08	0.039999	852593
A5	58	10.1861E+060.0000E+00	10.1861E+060.0000E+00	0.1861E+06	0.217	1	0	1	0.37885	0.62115	1034.07	0.039977	1.03696e+06
A5	59	10.2251E+060.0000E+00	10.2251E+060.0000E+00	0.2251E+06	0.217	1	0	1	0.3756	0.6244	1034.05	0.039956	1.26015e+06
A5	60	10.2723E+060.0000E+00	10.2723E+060.0000E+00	0.2723E+06	0.217	1	0	1	0.37302	0.62698	1034.03	0.039933	1.52977e+06
A5	61	10.3293E+060.0000E+00	10.3293E+060.0000E+00	0.3293E+06	0.217	1	0	1	0.37105	0.62895	1034.01	0.039911	1.85475e+06
A5	62	10.3983E+060.0000E+00	10.3983E+060.0000E+00	0.3983E+06	0.217	1	0	1	0.36957	0.63043	1033.98	0.039888	2.2473e+06
A5	63	10.4817E+060.0000E+00	10.4817E+060.0000E+00	0.4817E+06	0.217	1	0	1	0.36845	0.63155	1033.96	0.039864	2.721e+06
A5	64	10.5826E+060.0000E+00	10.5826E+060.0000E+00	0.5826E+06	0.217	1	0	1	0.36757	0.63243	1033.94	0.03984	3.2935e+06
A5	65	10.7046E+060.0000E+00	10.7046E+060.0000E+00	0.7046E+06	0.217	1	0	1	0.36677	0.63323	1033.92	0.039815	3.98563e+06
A5	66	10.8521E+060.0000E+00	10.8521E+060.0000E+00	0.8521E+06	0.217	1	0	1	0.36574	0.63426	1033.89	0.039789	4.82453e+06
A5	67	10.1030E+070.0000E+00	10.1030E+070.0000E+00	0.1030E+07	0.217	1	0	1	0.36381	0.63619	1033.87	0.039764	5.84574e+06
A5	68	10.1246E+070.0000E+00	10.1246E+070.0000E+00	0.1246E+07	0.217	1	0	1	0.3604	0.6396	1033.84	0.039741	7.10523e+06
A5	69	10.1507E+070.0000E+00	10.1507E+070.0000E+00	0.1507E+07	0.217	1	0	1	0.35567	0.64433	1033.82	0.039716	8.65151e+06
A5	70	10.1822E+070.0000E+00	10.1822E+070.0000E+00	0.1822E+07	0.217	1	0	1	0.35015	0.64985	1033.79	0.03969	1.05423e+07
A5	71	10.2204E+070.0000E+00	10.2204E+070.0000E+00	0.2204E+07	0.217	1	0	1	0.34219	0.65781	1033.76	0.039663	1.28996e+07
A5	72	10.2665E+070.0000E+00	10.2665E+070.0000E+00	0.2665E+07	0.217	1	0	1	0.32952	0.67048	1033.73	0.039633	1.58857e+07
A5	73	10.3222E+070.0000E+00	10.3222E+070.0000E+00	0.3222E+07	0.217	1	0	1	0.30352	0.69648	1033.7	0.039599	1.9933e+07
A5	74	10.3896E+070.0000E+00	10.3896E+070.0000E+00	0.3896E+07	0.217	1	0	1	0.2335	0.7665	1033.66	0.039563	2.65007e+07
A5	75	10.4711E+070.0000E+00	10.4711E+070.0000E+00	0.4711E+07	0.217	1	0	1	0.006916	0.993084	1033.62	0.039521	4.14713e+07
A5	76	10.5697E+070.0000E+00	10.5697E+070.0000E+00	0.5697E+07	0.217	1	0	1	0	1	1027.17	0.005897	7.48823e+06
A5	77	10.6889E+070.0000E+00	10.6889E+070.0000E+00	0.6889E+07	0.217	1	0	1	0	1	1026.14	0.00062835	963883
A5	78	10.8330E+070.0000E+00	10.8330E+070.0000E+00	0.8330E+07	0.217	1	0	1	0	1	1026	4.8062e-05	89136.2
A5	79	10.1007E+080.0000E+00	10.1007E+080.0000E+00	0.1007E+08	0.217	1	0	1	0	1	1025.96	2.6359e-06	5909.47
A5	80	10.1218E+080.0000E+00	10.1218E+080.0000E+00	0.1218E+08	0.217	1	0	1	0	1	1025.93	1.1235e-07	304.648
A5	81	10.1473E+080.0000E+00	10.1473E+080.0000E+00	0.1473E+08	0.217	1	0	1	0	1	1025.91	3.7386e-09	12.2597
A5	82	10.1781E+080.0000E+00	10.1781E+080.0000E+00	0.1781E+08	0.217	1	0	1	0	1	1025.88	9.76e-11	0.386964
A5	83	10.2153E+080.0000E+00	10.2153E+080.0000E+00	0.2153E+08	0.217	1	0	1	0	1	1025.85	2.008e-12	0.00962391
A5	84	10.2603E+080.0000E+00	10.2603E+080.0000E+00	0.2603E+08	0.217	1	0	1	0	1	1025.83	3.2677e-14	0.000189344
A5	85	10.3148E+080.0000E+00	10.3148E+080.0000E+00	0.3148E+08	0.217	1	0	1	0	1	1025.8	4.2194e-16	2.9567e-06
A5	86	10.3806E+080.0000E+00	10.3806E+080.0000E+00	0.3806E+08	0.217	1	0	1	0	1	1025.77	4.3371e-18	3.67433e-08
A5	87	10.4602E+080.0000E+00	10.4602E+080.0000E+00	0.4602E+08	0.217	1	0	1	0	1	1025.74	3.5579e-20	3.6445e-10
A5	88	10.5565E+080.0000E+00	10.5565E+080.0000E+00	0.5565E+08	0.217	1	0	1	0	1	1025.72	2.3348e-22	2.89203e-12
A5	89	10.6728E+080.0000E+00	10.6728E+080.0000E+00	0.6728E+08	0.217	1	0	1	0	1	1025.69	1.2286e-24	1.83981e-14
A5	90	10.8136E+080.0000E+00	10.8136E+080.0000E+00	0.8136E+08	0.217	1	0	1	0	1	1025.66	5.1931e-27	9.40374e-17
A5	91	10.9837E+080.0000E+00	10.9837E+080.0000E+00	0.9837E+08	0.217	1	0	1	0	1	1025.63	1.7668e-29	3.86813e-19
A5	92	10.1189E+090.0000E+00	10.1189E+090.0000E+00	0.1189E+09	0.217	1	0	1	0	1	1025.61	4.8484e-32	1.28299e-21
A5	93	10.1438E+090.0000E+00	10.1438E+090.0000E+00	0.1438E+09	0.217	1	0	1	0	1	1025.58	1.0741e-34	3.43742e-24
A5	94	10.1739E+090.0000E+00	10.1739E+090.0000E+00	0.1739E+09	0.217	1	0	1	0	1	1025.55	1.924e-37	7.44597e-27
A5	95	10.2103E+090.0000E+00	10.2103E+090.0000E+00	0.2103E+09	0.217	1	0	1	0	1	1025.52	2.7906e-40	1.30599e-29
A5	96	10.2542E+090.0000E+00	10.2542E+090.0000E+00	0.2542E+09	0.217	1	0	1	0	1	1025.5	3.2829e-43	1.85707e-32
A5	97	10.3074E+090.0000E+00	10.3074E+090.0000E+00	0.3074E+09	0.217	1	0	1	0	1	1025.47	3.1348e-46	2.14435e-35
A5	98	10.3717E+090.0000E+00	10.3717E+090.0000E+00	0.3717E+09	0.217	1	0	1	0	1	1025.44	2.4328e-49	2.01219e-38
A5	99	10.4494E+090.0000E+00	10.4494E+090.0000E+00	0.4494E+09	0.217	1	0	1	0	1	1025.41	1.5362e-52	1.53617e-41
A51	0	10.5434E+090.0000E+00	10.5434E+090.0000E+00	0.5434E+09	0.217	1	0	1	0	1	1025.39	7.9043e-86	9.55723e-75
A6	1	10.1767E+000.0000E+00	10.1767E+000.0000E+00	0.1767E+00	0.217	1	0.026032	0.973968	0.97397	0.02603	0	0.015246	0
A6	2	10.6023E+000.0000E+00	10.6023E+000.0000E+00	0.6023E+00	0.217	1	0.017614	0.982386	0.98239	0.01761	0	0.015224	0
A6	3	10.1156E+010.0000E+00	10.1156E+010.0000E+00	0.1156E+01	0.217	1	0.016274	0.983726	0.98373	0.01627	0	0.015213	0
A6	4	10.1867E+010.0000E+00	10.1867E+010.0000E+00	0.1867E+01	0.217	1	0.01579	0.98421	0.98421	0.01579	0	0.015205	0
A6	5	10.2774E+010.0000E+00	10.2774E+010.0000E+00	0.2774E+01	0.217	1	0.015317	0.984683	0.98468	0.01532	0	0.015199	0
A6	6	10.3922E+010.0000E+00	10.3922E+010.0000E+00	0.3922E+01	0.217	1	0.015266	0.984734	0.98473	0.01527	0	0.015194	0
A6	7	10.5367E+010.0000E+00	10.5367E+010.0000E+00	0.5367E+01	0.217	1	0.015113	0.984887	0.98489	0.01511	0	0.015189	0
A6	8	10.7177E+010.0000E+00	10.7177E+010.0000E+00	0.7177E+01	0.217	1	0.014883	0.985117	0.98512	0.01488	0	0.015185	0
A6	9	10.9433E+010.0000E+00	10.9433E+010.0000E+00	0.9433E+01	0.217	1	0.014863	0.985137	0.98514	0.01486	0	0.015181	0
A6	10	10.1224E+020.0000E+00	10.1224E+020.0000E+00	0.1224E+02	0.217	1	0.014811	0.985189	0.98519	0.01481	0	0.015178	0
A6	11	10.1571E+020.0000E+00	10.1571E+020.0000E+00	0.1571E+02	0.217	1	0.014847	0.985153	0.98515	0.01485	0	0.015174	0
A6	12	10.2000E+020.0000E+00	10.2000E+020.0000E+00	0.2000E+02	0.217	1	0.014763	0.985237	0.98524	0.01476	0	0.015171	0
A6	13	10.2528E+020.0000E+00	10.2528E+020.0000E+00	0.2528E+02	0.217	1	0.014597	0.985403	0.9854	0.0146	0	0.015168	0
A6	14	10.3178E+020.0000E+00	10.3178E+020.0000E+00	0.3178E+02	0.217	1	0.014462	0.985538	0.98554	0.01446	0	0.015165	0
A6	15	10.3976E+020.0000E+00	10.3976E+020.0000E+00	0.3976E+02	0.217	1	0.014822	0.985178	0.98518	0.01482	0	0.015163	0
A6	16	10.4955E+020.0000E+00	10.4955E+020.0000E+00	0.4955E+02	0.217	1	0.014532	0.985468	0.98547	0.01453	0	0.01516	0
A6	17	10.6152E+020.0000E+00	10.6152E+020.0000E+00	0.6152E+02	0.217	1	0.01456	0.98544	0.98544	0.01456	0	0.015157	0
A6	18	10.7616E+020.0000E+00	10.7616E+020.0000E+00	0.7616E+02	0.217	1	0.014643	0.985357	0.98536	0.01464	0	0.015155	0
A6	19	10.9404E+020.0000E+00	10.9404E+020.0000E+00	0.9404E+02	0.217	1	0.014499	0.985501	0.9855	0.0145	0	0.015153	0
A6	20	10.1159E+030.0000E+00	10.1159E+030.0000E+00	0.1159E+03	0.217	1	0.0145	0.9855	0.9855	0.0145	0	0.01515	0
A6	21	10.1424E+030.0000E+00	10.1424E+030.0000E+00	0.1424E+03	0.217	1	0.014608	0.985392	0.98539	0.01461	0	0.015148	0
A6	22	10.1748E+030.0000E+00	10.1748E+030.0000E+00	0.1748E+03	0.217	1	0.014465	0.985535	0.98553	0.01447	0	0.015145	0
A6	23	10.2142E+030.0000E+00	10.2142E+030.0000E+00	0.2142E+03	0.217	1	0.014559	0.985441	0.98544	0.01456	0	0.015143	0
A6	24	10.2622E+030.0000E+00	10.2622E+030.0000E+00	0.2622E+03	0.217	1	0.014593	0.985407	0.98541	0.01459	0	0.015141	0
A6	25	10.3204E+030.0000E+00	10.3204E+030.0000E+00	0.3204E+03	0.217	1	0.01455	0.98545	0.98545	0.01455	0	0.015139	0
A6	26	10.3912E+030.0000E+00	10.3912E+030.0000E+00	0.3912E+03	0.217	1	0.014424	0.985576	0.98558	0.01442	0	0.015137	0
A6	27	10.4772E+030.0000E+00	10.4772E+030.0000E+00	0.4772E+03	0.217	1	0.014564	0.985436	0.98544	0.01456	0	0.015134	0
A6	28	10.5816E+030.0000E+00	10.5816E+030.0000E+00	0.5816E+03	0.217	1	0.014463	0.985537	0.98554	0.01446	0	0.015132	0
A6	29	10.7082E+030.0000E+00	10.7082E+030.0000E+00	0.7082E+03	0.217	1	0.014405	0.985595	0.98559	0.01441	0	0.01513	0
A6	30	10.8619E+030.0000E+00	10.8619E+030.0000E+00	0.8619E+03	0.217	1	0.014508	0.985492	0.98549	0.01451	0	0.015128	0
A6	31	10.1048E+040.0000E+00	10.1048E+040.0000E+00	0.1048E+04	0.217	1	0.014527	0.985473	0.98547	0.01453	0	0.015126	0
A6	32	10.1274E+040.0000E+00	10.1274E+040.0000E+00	0.1274E+04	0.217	1	0.014325	0.985675	0.98568	0.01432	0	0.015124	0
A6	33	10.1548E+040.0000E+00	10.1548E+040.0000E+00	0.1548E+04	0.217	1	0.014644	0.985356	0.98536	0.01464	0	0.015122	0
A6	34	10.1880E+040.0000E+00	10.1880E+040.0000E+00	0.1880E+04	0.217	1	0.014449	0.985551	0.98555	0.01445	0	0.01512	0
A6	35	10.2282E+040.0000E+00	10.2282E+040.0000E+00	0.2282E+04	0.217	1	0.014485	0.985515	0.98551	0.01449	0	0.015118	0
A6	36	10.2768E+040.0000E+00	10.2768E+040.0000E+00	0.2768E+04	0.217	1	0.01443	0.98557	0.98557	0.01443	0	0.015116	0
A6	37	10.3358E+040.0000E+00	10.3358E+040.0000E+00	0.3358E+04	0.217	1	0.014526	0.985474	0.98547	0.01453	0	0.015114	0
A6	38	10.4072E+040.0000E+00	10.4072E+040.0000E+00	0.4072E+04	0.217	1	0.014489	0.985511	0.98551	0.01449	0	0.015112	0
A6	39	10.4937E+040.0000E+00	10.4937E+040.0000E+00	0.4937E+04	0.217	1	0.014386	0.985614	0.98561	0.01439	0	0.01511	0
A6	40	10.5983E+040.0000E+00	10.5983E+040.0000E+00	0.5983E+04	0.217	1	0.014543	0.985457	0.98546	0.01454	0	0.015108	0
A6	41	10.7250E+040.0000E+00	10.7250E+040.0000E+00	0.7250E+04	0.217	1	0.01434	0.98566	0.98566	0.01434	0	0.015106	0
A6	42	10.8784E+040.0000E+00	10.8784E+040.0000E+00	0.8784E+04	0.217	1	0.014561	0.985439	0.98544	0.01456	0	0.015104	0
A6	43	10.1064E+050.0000E+00	10.1064E+050.0000E+00	0.1064E+05	0.217	1	0	1	0.85456	0.14544	1109.41	0.024172	9005.13
A6	44	10.1289E+050.0000E+00	10.1289E+050.0000E+00	0.1289E+05	0.217	1	0	1	0.52381	0.47619	1034.53	0.040004	55123.8
A6	45	10.1560E+050.0000E+00	10.1560E+050.0000E+00	0.1560E+05	0.217	1	0	1	0.47799	0.52201	1033.95	0.040161	73378.2
A6	46	10.1889E+050.0000E+00	10.1889E+050.0000E+00	0.1889E+05	0.217	1	0	1	0.46217	0.53783	1033.94	0.04015	91520.3
A6	47	10.2287E+050.0000E+00	10.2287E+050.0000E+00	0.2287E+05	0.217	1	0	1	0.45111	0.54889	1033.93	0.040136	113041
A6	48	10.2768E+050.0000E+00	10.2768E+050.0000E+00	0.2768E+05	0.217	1	0	1	0.44174	0.55826	1033.92	0.040122	139102
A6	49	10.3350E+050.0000E+00	10.3350E+050.0000E+00	0.3350E+05	0.217	1	0	1	0.43316	0.56684	1033.91	0.040108	170875
A6	50	10.4055E+050.0000E+00	10.4055E+050.0000E+00	0.4055E+05	0.217	1	0	1	0.42501	0.57499	1033.9	0.040092	209724
A6	51	10.4907E+050.0000E+00	10.4907E+050.0000E+00	0.4907E+05	0.217	1	0	1	0.41714	0.58286	1033.89	0.040077	257164
A6	52	10.5937E+050.0000E+00	10.5937E+050.0000E+00	0.5937E+05	0.217	1	0	1	0.40951	0.59049	1033.88	0.04006	315080
A6	53	10.7183E+050.0000E+00	10.7183E+050.0000E+00	0.7183E+05	0.217	1	0	1	0.40214	0.59786	1033.87	0.040043	385796
A6	54	10.8691E+050.0000E+00	10.8691E+050.0000E+00	0.8691E+05	0.217	1	0	1	0.39507	0.60493	1033.85	0.040025	472089
A6	55	10.1051E+060.0000E+00	10.1051E+060.0000E+00	0.1051E+06	0.217	1	0	1	0.38838	0.61162	1033.84	0.040007	576944
A6	56	10.1272E+060.0000E+00	10.1272E+060.0000E+00	0.1272E+06	0.217	1	0	1	0.38215	0.61785	1033.82	0.039988	705025
A6	57	10.1539E+060.0000E+00	10.1539E+060.0000E+00	0.1539E+06	0.217	1	0	1	0.37648	0.62352	1033.8	0.039968	860395
A6	58	10.1861E+060.0000E+00	10.1861E+060.0000E+00	0.1861E+06	0.217	1	0	1	0.37144	0.62856	1033.79	0.039946	1.04823e+06
A6	59	10.2251E+060.0000E+00	10.2251E+060.0000E+00	0.2251E+06	0.217	1	0	1	0.36711	0.63289	1033.77	0.039924	1.27591e+06
A6	60	10.2723E+060.0000E+00	10.2723E+060.0000E+00	0.2723E+06	0.217	1	0	1	0.36352	0.63648	1033.75	0.039901	1.55128e+06
A6	61	10.3293E+060.0000E+00	10.3293E+060.0000E+00	0.3293E+06	0.217	1	0	1	0.36065	0.63935	1033.72	0.039878	1.88333e+06
A6	62	10.3983E+060.0000E+00	10.3983E+060.0000E+00	0.3983E+06	0.217	1	0	1	0.35843	0.64157	1033.7	0.039854	2.28444e+06
A6	63	10.4817E+060.0000E+00	10.4817E+060.0000E+00	0.4817E+06	0.217	1	0	1	0.35675	0.64325	1033.68	0.039831	2.76837e+06
A6	64	10.5826E+060.0000E+00	10.5826E+060.0000E+00	0.5826E+06	0.217	1	0	1	0.35548	0.64452	1033.66	0.039807	3.35277e+06
A6	65	10.7046E+060.0000E+00	10.7046E+060.0000E+00	0.7046E+06	0.217	1	0	1	0.35453	0.64547	1033.63	0.039782	4.05817e+06
A6	66	10.8521E+060.0000E+00	10.8521E+060.0000E+00	0.8521E+06	0.217	1	0	1	0.35361	0.64639	1033.61	0.039756	4.91139e+06
A6	67	10.1030E+070.0000E+00	10.1030E+070.0000E+00	0.1030E+07	0.217	1	0	1	0.35181	0.64819	1033.58	0.039731	5.9494e+06
A6	68	10.1246E+070.0000E+00	10.1246E+070.0000E+00	0.1246E+07	0.217	1	0	1	0.34823	0.65177	1033.56	0.039707	7.23227e+06
A6	69	10.1507E+070.0000E+00	10.1507E+070.0000E+00	0.1507E+07	0.217	1	0	1	0.34283	0.65717	1033.53	0.039682	8.81388e+06
A6	70	10.1822E+070.0000E+00	10.1822E+070.0000E+00	0.1822E+07	0.217	1	0	1	0.33631	0.66369	1033.5	0.039656	1.07546e+07
A6	71	10.2204E+070.0000E+00	10.2204E+070.0000E+00	0.2204E+07	0.217	1	0	1	0.32523	0.67477	1033.48	0.039629	1.32173e+07
A6	72	10.2665E+070.0000E+00	10.2665E+070.0000E+00	0.2665E+07	0.217	1	0	1	0.30288	0.69712	1033.45	0.0396	1.64987e+07
A6	73	10.3222E+070.0000E+00	10.3222E+070.0000E+00	0.3222E+07	0.217	1	0	1	0.23774	0.76226	1033.41	0.039566	2.17913e+07
A6	74	10.3896E+070.0000E+00	10.3896E+070.0000E+00	0.3896E+07	0.217	1	0	1	0.036849	0.963151	1033.37	0.039529	3.32617e+07
A6	75	10.4711E+070.0000E+00	10.4711E+070.0000E+00	0.4711E+07	0.217	1	0	1	0	1	1027.73	0.010134	1.06471e+07
A6	76	10.5697E+070.0000E+00	10.5697E+070.0000E+00	0.5697E+07	0.217	1	0	1	0	1	1026.12	0.0017222	2.18468e+06
A6	77	10.6889E+070.0000E+00	10.6889E+070.0000E+00	0.6889E+07	0.217	1	0	1	0	1	1025.8	0.00019487	298830
A6	78	10.8330E+070.0000E+00	10.8330E+070.0000E+00	0.8330E+07	0.217	1	0	1	0	1	1025.73	1.579e-05	29276.6
A6	79	10.1007E+080.0000E+00	10.1007E+080.0000E+00	0.1007E+08	0.217	1	0	1	0	1	1025.7	9.1063e-07	2041.04
A6	80	10.1218E+080.0000E+00	10.1218E+080.0000E+00	0.1218E+08	0.217	1	0	1	0	1	1025.68	4.0443e-08	109.638
A6	81	10.1473E+080.0000E+00	10.1473E+080.0000E+00	0.1473E+08	0.217	1	0	1	0	1	1025.65	1.3967e-09	4.57894
A6	82	10.1781E+080.0000E+00	10.1781E+080.0000E+00	0.1781E+08	0.217	1	0	1	0	1	1025.62	3.7723e-11	0.149526
A6	83	10.2153E+080.0000E+00	10.2153E+080.0000E+00	0.2153E+08	0.217	1	0	1	0	1	1025.59	8.0074e-13	0.0038368
A6	84	10.2603E+080.0000E+00	10.2603E+080.0000E+00	0.2603E+08	0.217	1	0	1	0	1	1025.57	1.3411e-14	7.76892e-05
A6	85	10.3148E+080.0000E+00	10.3148E+080.0000E+00	0.3148E+08	0.217	1	0	1	0	1	1025.54	1.7783e-16	1.24581e-06
A6	86	10.3806E+080.0000E+00	10.3806E+080.0000E+00	0.3806E+08	0.217	1	0	1	0	1	1025.51	1.8733e-18	1.58663e-08
A6	87	10.4602E+080.0000E+00	10.4602E+080.0000E+00	0.4602E+08	0.217	1	0	1	0	1	1025.48	1.5722e-20	1.61006e-10
A6	88	10.5565E+080.0000E+00	10.5565E+080.0000E+00	0.5565E+08	0.217	1	0	1	0	1	1025.46	1.0539e-22	1.3051e-12
A6	89	10.6728E+080.0000E+00	10.6728E+080.0000E+00	0.6728E+08	0.217	1	0	1	0	1	1025.43	5.6571e-25	8.46926e-15
A6	90	10.8136E+080.0000E+00	10.8136E+080.0000E+00	0.8136E+08	0.217	1	0	1	0	1	1025.4	2.4364e-27	4.41075e-17
A6	91	10.9837E+080.0000E+00	10.9837E+080.0000E+00	0.9837E+08	0.217	1	0	1	0	1	1025.37	8.4368e-30	1.84663e-19
A6	92	10.1189E+090.0000E+00	10.1189E+090.0000E+00	0.1189E+09	0.217	1	0	1	0	1	1025.35	2.354e-32	6.22759e-22
A6	93	10.1438E+090.0000E+00	10.1438E+090.0000E+00	0.1438E+09	0.217	1	0	1	0	1	1025.32	5.2981e-35	1.69511e-24
A6	94	10.1739E+090.0000E+00	10.1739E+090.0000E+00	0.1739E+09	0.217	1	0	1	0	1	1025.29	9.6342e-38	3.72753e-27
A6	95	10.2103E+090.0000E+00	10.2103E+090.0000E+00	0.2103E+09	0.217	1	0	1	0	1	1025.26	1.4175e-40	6.63218e-30
A6	96	10.2542E+090.0000E+00	10.2542E+090.0000E+00	0.2542E+09	0.217	1	0	1	0	1	1025.24	1.6905e-43	9.5604e-33
A6	97	10.3074E+090.0000E+00	10.3074E+090.0000E+00	0.3074E+09	0.217	1	0	1	0	1	1025.21	1.6356e-46	1.11855e-35
A6	98	10.3717E+090.0000E+00	10.3717E+090.0000E+00	0.3717E+09	0.217	1	0	1	0	1	1025.18	1.2854e-49	1.0629e-38
A6	99	10.4494E+090.0000E+00	10.4494E+090.0000E+00	0.4494E+09	0.217	1	0	1	0	1	1025.15	8.2155e-53	8.21323e-42
A61	0	10.5434E+090.0000E+00	10.5434E+090.0000E+00	0.5434E+09	0.217	1	0	1	0	1	1025.13	4.277e-86	5.17008e-75
A7	1	10.1767E+000.0000E+00	10.1767E+000.0000E+00	0.1767E+00	0.217	1	0.02609	0.97391	0.97391	0.02609	0	0.015247	0
A7	2	10.6023E+000.0000E+00	10.6023E+000.0000E+00	0.6023E+00	0.217	1	0.017627	0.982373	0.98237	0.01763	0	0.015225	0
A7	3	10.1156E+010.0000E+00	10.1156E+010.0000E+00	0.1156E+01	0.217	1	0.01631	0.98369	0.98369	0.01631	0	0.015213	0
A7	4	10.1867E+010.0000E+00	10.1867E+010.0000E+00	0.1867E+01	0.217	1	0.015752	0.984248	0.98425	0.01575	0	0.015205	0
A7	5	10.2774E+010.0000E+00	10.2774E+010.0000E+00	0.2774E+01	0.217	1	0.015403	0.984597	0.9846	0.0154	0	0.015199	0
A7	6	10.3922E+010.0000E+00	10.3922E+010.0000E+00	0.3922E+01	0.217	1	0.015233	0.984767	0.98477	0.01523	0	0.015194	0
A7	7	10.5367E+010.0000E+00	10.5367E+010.0000E+00	0.5367E+01	0.217	1	0.015	0.985	0.985	0.015	0	0.015189	0
A7	8	10.7177E+010.0000E+00	10.7177E+010.0000E+00	0.7177E+01	0.217	1	0.014963	0.985037	0.98504	0.01496	0	0.015185	0
A7	9	10.9433E+010.0000E+00	10.9433E+010.0000E+00	0.9433E+01	0.217	1	0.014757	0.985243	0.98524	0.01476	0	0.015182	0
A7	10	10.1224E+020.0000E+00	10.1224E+020.0000E+00	0.1224E+02	0.217	1	0.014914	0.985086	0.98509	0.01491	0	0.015178	0
A7	11	10.1571E+020.0000E+00	10.1571E+020.0000E+00	0.1571E+02	0.217	1	0.014581	0.985419	0.98542	0.01458	0	0.015175	0
A7	12	10.2000E+020.0000E+00	10.2000E+020.0000E+00	0.2000E+02	0.217	1	0.014837	0.985163	0.98516	0.01484	0	0.015172	0
A7	13	10.2528E+020.0000E+00	10.2528E+020.0000E+00	0.2528E+02	0.217	1	0.014697	0.985303	0.9853	0.0147	0	0.015169	0
A7	14	10.3178E+020.0000E+00	10.3178E+020.0000E+00	0.3178E+02	0.217	1	0.014564	0.985436	0.98544	0.01456	0	0.015166	0
A7	15	10.3976E+020.0000E+00	10.3976E+020.0000E+00	0.3976E+02	0.217	1	0.014791	0.985209	0.98521	0.01479	0	0.015164	0
A7	16	10.4955E+020.0000E+00	10.4955E+020.0000E+00	0.4955E+02	0.217	1	0.014499	0.985501	0.9855	0.0145	0	0.015161	0
A7	17	10.6152E+020.0000E+00	10.6152E+020.0000E+00	0.6152E+02	0.217	1	0.014618	0.985382	0.98538	0.01462	0	0.015158	0
A7	18	10.7616E+020.0000E+00	10.7616E+020.0000E+00	0.7616E+02	0.217	1	0.014558	0.985442	0.98544	0.01456	0	0.015156	0
A7	19	10.9404E+020.0000E+00	10.9404E+020.0000E+00	0.9404E+02	0.217	1	0.014556	0.985444	0.98544	0.01456	0	0.015153	0
A7	20	10.1159E+030.0000E+00	10.1159E+030.0000E+00	0.1159E+03	0.217	1	0.014552	0.985448	0.98545	0.01455	0	0.015151	0
A7	21	10.1424E+030.0000E+00	10.1424E+030.0000E+00	0.1424E+03	0.217	1	0.014605	0.985395	0.9854	0.0146	0	0.015148	0
A7	22	10.1748E+030.0000E+00	10.1748E+030.0000E+00	0.1748E+03	0.217	1	0.014467	0.985533	0.98553	0.01447	0	0.015146	0
A7	23	10.2142E+030.0000E+00	10.2142E+030.0000E+00	0.2142E+03	0.217	1	0.014531	0.985469	0.98547	0.01453	0	0.015144	0
A7	24	10.2622E+030.0000E+00	10.2622E+030.0000E+00	0.2622E+03	0.217	1	0.01457	0.98543	0.98543	0.01457	0	0.015142	0
A7	25	10.3204E+030.0000E+00	10.3204E+030.0000E+00	0.3204E+03	0.217	1	0.014561	0.985439	0.98544	0.01456	0	0.015139	0
A7	26	10.3912E+030.0000E+00	10.3912E+030.0000E+00	0.3912E+03	0.217	1	0.014433	0.985567	0.98557	0.01443	0	0.015137	0
A7	27	10.4772E+030.0000E+00	10.4772E+030.0000E+00	0.4772E+03	0.217	1	0.014529	0.985471	0.98547	0.01453	0	0.015135	0
A7	28	10.5816E+030.0000E+00	10.5816E+030.0000E+00	0.5816E+03	0.217	1	0.014558	0.985442	0.98544	0.01456	0	0.015133	0
A7	29	10.7082E+030.0000E+00	10.7082E+030.0000E+00	0.7082E+03	0.217	1	0.014361	0.985639	0.98564	0.01436	0	0.015131	0
A7	30	10.8619E+030.0000E+00	10.8619E+030.0000E+00	0.8619E+03	0.217	1	0.014514	0.985486	0.98549	0.01451	0	0.015128	0
A7	31	10.1048E+040.0000E+00	10.1048E+040.0000E+00	0.1048E+04	0.217	1	0.014511	0.985489	0.98549	0.01451	0	0.015126	0
A7	32	10.1274E+040.0000E+00	10.1274E+040.0000E+00	0.1274E+04	0.217	1	0.01435	0.98565	0.98565	0.01435	0	0.015124	0
A7	33	10.1548E+040.0000E+00	10.1548E+040.0000E+00	0.1548E+04	0.217	1	0.014562	0.985438	0.98544	0.01456	0	0.015122	0
A7	34	10.1880E+040.0000E+00	10.1880E+040.0000E+00	0.1880E+04	0.217	1	0.014438	0.985562	0.98556	0.01444	0	0.01512	0
A7	35	10.2282E+040.0000E+00	10.2282E+040.0000E+00	0.2282E+04	0.217	1	0.014468	0.985532	0.98553	0.01447	0	0.015118	0
A7	36	10.2768E+040.0000E+00	10.2768E+040.0000E+00	0.2768E+04	0.217	1	0.01432	0.98568	0.98568	0.01432	0	0.015116	0
A7	37	10.3358E+040.0000E+00	10.3358E+040.0000E+00	0.3358E+04	0.217	1	0.014633	0.985367	0.98537	0.01463	0	0.015114	0
A7	38	10.4072E+040.0000E+00	10.4072E+040.0000E+00	0.4072E+04	0.217	1	0.014525	0.985475	0.98548	0.01452	0	0.015112	0
A7	39	10.4937E+040.0000E+00	10.4937E+040.0000E+00	0.4937E+04	0.217	1	0.014484	0.985516	0.98552	0.01448	0	0.01511	0
A7	40	10.5983E+040.0000E+00	10.5983E+040.0000E+00	0.5983E+04	0.217	1	0.014422	0.985578	0.98558	0.01442	0	0.015108	0
A7	41	10.7250E+040.0000E+00	10.7250E+040.0000E+00	0.7250E+04	0.217	1	0.014485	0.985515	0.98552	0.01448	0	0.015106	0
A7	42	10.8784E+040.0000E+00	10.8784E+040.0000E+00	0.8784E+04	0.217	1	0.014461	0.985539	0.98554	0.01446	0	0.015104	0
A7	43	10.1064E+050.0000E+00	10.1064E+050.0000E+00	0.1064E+05	0.217	1	0	1	0.87669	0.12331	1130.79	0.021158	6811.71
A7	44	10.1289E+050.0000E+00	10.1289E+050.0000E+00	0.1289E+05	0.217	1	0	1	0.53021	0.46979	1034.44	0.03992	54264.1
A7	45	10.1560E+050.0000E+00	10.1560E+050.0000E+00	0.1560E+05	0.217	1	0	1	0.47891	0.52109	1033.66	0.040131	73173.7
A7	46	10.1889E+050.0000E+00	10.1889E+050.0000E+00	0.1889E+05	0.217	1	0	1	0.46259	0.53741	1033.65	0.040121	91357.2
A7	47	10.2287E+050.0000E+00	10.2287E+050.0000E+00	0.2287E+05	0.217	1	0	1	0.45133	0.54867	1033.65	0.040108	112886
A7	48	10.2768E+050.0000E+00	10.2768E+050.0000E+00	0.2768E+05	0.217	1	0	1	0.44183	0.55817	1033.64	0.040094	138944
A7	49	10.3350E+050.0000E+00	10.3350E+050.0000E+00	0.3350E+05	0.217	1	0	1	0.43312	0.56688	1033.63	0.04008	170722
A7	50	10.4055E+050.0000E+00	10.4055E+050.0000E+00	0.4055E+05	0.217	1	0	1	0.4248	0.5752	1033.62	0.040064	209597
A7	51	10.4907E+050.0000E+00	10.4907E+050.0000E+00	0.4907E+05	0.217	1	0	1	0.41669	0.58331	1033.61	0.040048	257106
A7	52	10.5937E+050.0000E+00	10.5937E+050.0000E+00	0.5937E+05	0.217	1	0	1	0.40875	0.59125	1033.6	0.040031	315171
A7	53	10.7183E+050.0000E+00	10.7183E+050.0000E+00	0.7183E+05	0.217	1	0	1	0.40095	0.59905	1033.59	0.040014	386179
A7	54	10.8691E+050.0000E+00	10.8691E+050.0000E+00	0.8691E+05	0.217	1	0	1	0.39334	0.60666	1033.57	0.039996	472968
A7	55	10.1051E+060.0000E+00	10.1051E+060.0000E+00	0.1051E+06	0.217	1	0	1	0.38596	0.61404	1033.56	0.039977	578635
A7	56	10.1272E+060.0000E+00	10.1272E+060.0000E+00	0.1272E+06	0.217	1	0	1	0.37891	0.62109	1033.54	0.039958	707999
A7	57	10.1539E+060.0000E+00	10.1539E+060.0000E+00	0.1539E+06	0.217	1	0	1	0.37228	0.62772	1033.52	0.039938	865306
A7	58	10.1861E+060.0000E+00	10.1861E+060.0000E+00	0.1861E+06	0.217	1	0	1	0.36619	0.63381	1033.5	0.039917	1.05593e+06
A7	59	10.2251E+060.0000E+00	10.2251E+060.0000E+00	0.2251E+06	0.217	1	0	1	0.36072	0.63928	1033.48	0.039894	1.28747e+06
A7	60	10.2723E+060.0000E+00	10.2723E+060.0000E+00	0.2723E+06	0.217	1	0	1	0.35596	0.64404	1033.46	0.039871	1.56809e+06
A7	61	10.3293E+060.0000E+00	10.3293E+060.0000E+00	0.3293E+06	0.217	1	0	1	0.35195	0.64805	1033.44	0.039847	1.90696e+06
A7	62	10.3983E+060.0000E+00	10.3983E+060.0000E+00	0.3983E+06	0.217	1	0	1	0.34863	0.65137	1033.42	0.039823	2.31691e+06
A7	63	10.4817E+060.0000E+00	10.4817E+060.0000E+00	0.4817E+06	0.217	1	0	1	0.34591	0.65409	1033.4	0.039799	2.81199e+06
A7	64	10.5826E+060.0000E+00	10.5826E+060.0000E+00	0.5826E+06	0.217	1	0	1	0.34375	0.65625	1033.37	0.039775	3.41009e+06
A7	65	10.7046E+060.0000E+00	10.7046E+060.0000E+00	0.7046E+06	0.217	1	0	1	0.34233	0.65767	1033.35	0.03975	4.13043e+06
A7	66	10.8521E+060.0000E+00	10.8521E+060.0000E+00	0.8521E+06	0.217	1	0	1	0.34182	0.65818	1033.32	0.039725	4.99567e+06
A7	67	10.1030E+070.0000E+00	10.1030E+070.0000E+00	0.1030E+07	0.217	1	0	1	0.34058	0.65942	1033.3	0.0397	6.04611e+06
A7	68	10.1246E+070.0000E+00	10.1246E+070.0000E+00	0.1246E+07	0.217	1	0	1	0.33672	0.66328	1033.27	0.039675	7.352e+06
A7	69	10.1507E+070.0000E+00	10.1507E+070.0000E+00	0.1507E+07	0.217	1	0	1	0.32848	0.67152	1033.25	0.039651	8.99687e+06
A7	70	10.1822E+070.0000E+00	10.1822E+070.0000E+00	0.1822E+07	0.217	1	0	1	0.31685	0.68315	1033.22	0.039624	1.1058e+07
A7	71	10.2204E+070.0000E+00	10.2204E+070.0000E+00	0.2204E+07	0.217	1	0	1	0.29396	0.70604	1033.19	0.039596	1.38144e+07
A7	72	10.2665E+070.0000E+00	10.2665E+070.0000E+00	0.2665E+07	0.217	1	0	1	0.22901	0.77099	1033.16	0.039567	1.82266e+07
A7	73	10.3222E+070.0000E+00	10.3222E+070.0000E+00	0.3222E+07	0.217	1	0	1	0.049755	0.950245	1033.13	0.039537	2.71381e+07
A7	74	10.3896E+070.0000E+00	10.3896E+070.0000E+00	0.3896E+07	0.217	1	0	1	0	1	1028.11	0.013362	1.16142e+07
A7	75	10.4711E+070.0000E+00	10.4711E+070.0000E+00	0.4711E+07	0.217	1	0	1	0	1	1026.13	0.0030508	3.20029e+06
A7	76	10.5697E+070.0000E+00	10.5697E+070.0000E+00	0.5697E+07	0.217	1	0	1	0	1	1025.63	0.0005242	664651
A7	77	10.6889E+070.0000E+00	10.6889E+070.0000E+00	0.6889E+07	0.217	1	0	1	0	1	1025.51	6.2695e-05	96114.5
A7	78	10.8330E+070.0000E+00	10.8330E+070.0000E+00	0.8330E+07	0.217	1	0	1	0	1	1025.47	5.3923e-06	9995.44
A7	79	10.1007E+080.0000E+00	10.1007E+080.0000E+00	0.1007E+08	0.217	1	0	1	0	1	1025.44	3.278e-07	734.528
A7	80	10.1218E+080.0000E+00	10.1218E+080.0000E+00	0.1218E+08	0.217	1	0	1	0	1	1025.41	1.5223e-08	41.2577
A7	81	10.1473E+080.0000E+00	10.1473E+080.0000E+00	0.1473E+08	0.217	1	0	1	0	1	1025.39	5.4747e-10	1.79437
A7	82	10.1781E+080.0000E+00	10.1781E+080.0000E+00	0.1781E+08	0.217	1	0	1	0	1	1025.36	1.5346e-11	0.0608128
A7	83	10.2153E+080.0000E+00	10.2153E+080.0000E+00	0.2153E+08	0.217	1	0	1	0	1	1025.33	3.3706e-13	0.00161464
A7	84	10.2603E+080.0000E+00	10.2603E+080.0000E+00	0.2603E+08	0.217	1	0	1	0	1	1025.3	5.8253e-15	3.37367e-05
A7	85	10.3148E+080.0000E+00	10.3148E+080.0000E+00	0.3148E+08	0.217	1	0	1	0	1	1025.28	7.9506e-17	5.56848e-07
A7	86	10.3806E+080.0000E+00	10.3806E+080.0000E+00	0.3806E+08	0.217	1	0	1	0	1	1025.25	8.6021e-19	7.28388e-09
A7	87	10.4602E+080.0000E+00	10.4602E+080.0000E+00	0.4602E+08	0.217	1	0	1	0	1	1025.22	7.4001e-21	7.57637e-11
A7	88	10.5565E+080.0000E+00	10.5565E+080.0000E+00	0.5565E+08	0.217	1	0	1	0	1	1025.19	5.0757e-23	6.28384e-13
A7	89	10.6728E+080.0000E+00	10.6728E+080.0000E+00	0.6728E+08	0.217	1	0	1	0	1	1025.17	2.7835e-25	4.16613e-15
A7	90	10.8136E+080.0000E+00	10.8136E+080.0000E+00	0.8136E+08	0.217	1	0	1	0	1	1025.14	1.2231e-27	2.21368e-17
A7	91	10.9837E+080.0000E+00	10.9837E+080.0000E+00	0.9837E+08	0.217	1	0	1	0	1	1025.11	4.3157e-30	9.44374e-20
A7	92	10.1189E+090.0000E+00	10.1189E+090.0000E+00	0.1189E+09	0.217	1	0	1	0	1	1025.08	1.2257e-32	3.24178e-22
A7	93	10.1438E+090.0000E+00	10.1438E+090.0000E+00	0.1438E+09	0.217	1	0	1	0	1	1025.06	2.8053e-35	8.9732e-25
A7	94	10.1739E+090.0000E+00	10.1739E+090.0000E+00	0.1739E+09	0.217	1	0	1	0	1	1025.03	5.1832e-38	2.00491e-27
A7	95	10.2103E+090.0000E+00	10.2103E+090.0000E+00	0.2103E+09	0.217	1	0	1	0	1	1025	7.7427e-41	3.62172e-30
A7	96	10.2542E+090.0000E+00	10.2542E+090.0000E+00	0.2542E+09	0.217	1	0	1	0	1	1024.97	9.369e-44	5.29712e-33
A7	97	10.3074E+090.0000E+00	10.3074E+090.0000E+00	0.3074E+09	0.217	1	0	1	0	1	1024.95	9.1914e-47	6.28417e-36
A7	98	10.3717E+090.0000E+00	10.3717E+090.0000E+00	0.3717E+09	0.217	1	0	1	0	1	1024.92	7.3205e-50	6.05178e-39
A7	99	10.4494E+090.0000E+00	10.4494E+090.0000E+00	0.4494E+09	0.217	1	0	1	0	1	1024.89	4.7396e-53	4.73709e-42
A71	0	10.5434E+090.0000E+00	10.5434E+090.0000E+00	0.5434E+09	0.217	1	0	1	0	1	1024.86	2.4983e-86	3.01918e-75
A8	1	10.1767E+000.0000E+00	10.1767E+000.0000E+00	0.1767E+00	0.217	1	0.026112	0.973888	0.97389	0.02611	0	0.015248	0
A8	2	10.6023E+000.0000E+00	10.6023E+000.0000E+00	0.6023E+00	0.217	1	0.017678	0.982322	0.98232	0.01768	0	0.015226	0
A8	3	10.1156E+010.0000E+00	10.1156E+010.0000E+00	0.1156E+01	0.217	1	0.016337	0.983663	0.98366	0.01634	0	0.015214	0
A8	4	10.1867E+010.0000E+00	10.1867E+010.0000E+00	0.1867E+01	0.217	1	0.015742	0.984258	0.98426	0.01574	0	0.015206	0
A8	5	10.2774E+010.0000E+00	10.2774E+010.0000E+00	0.2774E+01	0.217	1	0.015465	0.984535	0.98454	0.01546	0	0.0152	0
A8	6	10.3922E+010.0000E+00	10.3922E+010.0000E+00	0.3922E+01	0.217	1	0.015194	0.984806	0.98481	0.01519	0	0.015195	0
A8	7	10.5367E+010.0000E+00	10.5367E+010.0000E+00	0.5367E+01	0.217	1	0.015037	0.984963	0.98496	0.01504	0	0.01519	0
A8	8	10.7177E+010.0000E+00	10.7177E+010.0000E+00	0.7177E+01	0.217	1	0.01493	0.98507	0.98507	0.01493	0	0.015186	0
A8	9	10.9433E+010.0000E+00	10.9433E+010.0000E+00	0.9433E+01	0.217	1	0.014863	0.985137	0.98514	0.01486	0	0.015182	0
A8	10	10.1224E+020.0000E+00	10.1224E+020.0000E+00	0.1224E+02	0.217	1	0.014806	0.985194	0.98519	0.01481	0	0.015179	0
A8	11	10.1571E+020.0000E+00	10.1571E+020.0000E+00	0.1571E+02	0.217	1	0.014728	0.985272	0.98527	0.01473	0	0.015176	0
A8	12	10.2000E+020.0000E+00	10.2000E+020.0000E+00	0.2000E+02	0.217	1	0.014656	0.985344	0.98534	0.01466	0	0.015173	0
A8	13	10.2528E+020.0000E+00	10.2528E+020.0000E+00	0.2528E+02	0.217	1	0.014745	0.985255	0.98525	0.01475	0	0.01517	0
A8	14	10.3178E+020.0000E+00	10.3178E+020.0000E+00	0.3178E+02	0.217	1	0.014699	0.985301	0.9853	0.0147	0	0.015167	0
A8	15	10.3976E+020.0000E+00	10.3976E+020.0000E+00	0.3976E+02	0.217	1	0.014736	0.985264	0.98526	0.01474	0	0.015165	0
A8	16	10.4955E+020.0000E+00	10.4955E+020.0000E+00	0.4955E+02	0.217	1	0.014474	0.985526	0.98553	0.01447	0	0.015162	0
A8	17	10.6152E+020.0000E+00	10.6152E+020.0000E+00	0.6152E+02	0.217	1	0.014644	0.985356	0.98536	0.01464	0	0.015159	0
A8	18	10.7616E+020.0000E+00	10.7616E+020.0000E+00	0.7616E+02	0.217	1	0.014608	0.985392	0.98539	0.01461	0	0.015157	0
A8	19	10.9404E+020.0000E+00	10.9404E+020.0000E+00	0.9404E+02	0.217	1	0.014521	0.985479	0.98548	0.01452	0	0.015155	0
A8	20	10.1159E+030.0000E+00	10.1159E+030.0000E+00	0.1159E+03	0.217	1	0.014702	0.985298	0.9853	0.0147	0	0.015152	0
A8	21	10.1424E+030.0000E+00	10.1424E+030.0000E+00	0.1424E+03	0.217	1	0.014602	0.985398	0.9854	0.0146	0	0.01515	0
A8	22	10.1748E+030.0000E+00	10.1748E+030.0000E+00	0.1748E+03	0.217	1	0.014382	0.985618	0.98562	0.01438	0	0.015147	0
A8	23	10.2142E+030.0000E+00	10.2142E+030.0000E+00	0.2142E+03	0.217	1	0.014532	0.985468	0.98547	0.01453	0	0.015145	0
A8	24	10.2622E+030.0000E+00	10.2622E+030.0000E+00	0.2622E+03	0.217	1	0.014543	0.985457	0.98546	0.01454	0	0.015143	0
A8	25	10.3204E+030.0000E+00	10.3204E+030.0000E+00	0.3204E+03	0.217	1	0.014477	0.985523	0.98552	0.01448	0	0.01514	0
A8	26	10.3912E+030.0000E+00	10.3912E+030.0000E+00	0.3912E+03	0.217	1	0.014493	0.985507	0.98551	0.01449	0	0.015138	0
A8	27	10.4772E+030.0000E+00	10.4772E+030.0000E+00	0.4772E+03	0.217	1	0.014535	0.985465	0.98546	0.01454	0	0.015136	0
A8	28	10.5816E+030.0000E+00	10.5816E+030.0000E+00	0.5816E+03	0.217	1	0.014548	0.985452	0.98545	0.01455	0	0.015134	0
A8	29	10.7082E+030.0000E+00	10.7082E+030.0000E+00	0.7082E+03	0.217	1	0.014387	0.985613	0.98561	0.01439	0	0.015132	0
A8	30	10.8619E+030.0000E+00	10.8619E+030.0000E+00	0.8619E+03	0.217	1	0.014553	0.985447	0.98545	0.01455	0	0.015129	0
A8	31	10.1048E+040.0000E+00	10.1048E+040.0000E+00	0.1048E+04	0.217	1	0.01452	0.98548	0.98548	0.01452	0	0.015127	0
A8	32	10.1274E+040.0000E+00	10.1274E+040.0000E+00	0.1274E+04	0.217	1	0.014351	0.985649	0.98565	0.01435	0	0.015125	0
A8	33	10.1548E+040.0000E+00	10.1548E+040.0000E+00	0.1548E+04	0.217	1	0.014541	0.985459	0.98546	0.01454	0	0.015123	0
A8	34	10.1880E+040.0000E+00	10.1880E+040.0000E+00	0.1880E+04	0.217	1	0.014478	0.985522	0.98552	0.01448	0	0.015121	0
A8	35	10.2282E+040.0000E+00	10.2282E+040.0000E+00	0.2282E+04	0.217	1	0.01452	0.98548	0.98548	0.01452	0	0.015119	0
A8	36	10.2768E+040.0000E+00	10.2768E+040.0000E+00	0.2768E+04	0.217	1	0.013443	0.986557	0.98656	0.01344	0	0.015117	0
A8	37	10.3358E+040.0000E+00	10.3358E+040.0000E+00	0.3358E+04	0.217	1	0.015275	0.984725	0.98473	0.01527	0	0.015115	0
A8	38	10.4072E+040.0000E+00	10.4072E+040.0000E+00	0.4072E+04	0.217	1	0.014542	0.985458	0.98546	0.01454	0	0.015113	0
A8	39	10.4937E+040.0000E+00	10.4937E+040.0000E+00	0.4937E+04	0.217	1	0.014395	0.985605	0.98561	0.01439	0	0.015111	0
A8	40	10.5983E+040.0000E+00	10.5983E+040.0000E+00	0.5983E+04	0.217	1	0.014496	0.985504	0.9855	0.0145	0	0.015109	0
A8	41	10.7250E+040.0000E+00	10.7250E+040.0000E+00	0.7250E+04	0.217	1	0.014598	0.985402	0.9854	0.0146	0	0.015107	0
A8	42	10.8784E+040.0000E+00	10.8784E+040.0000E+00	0.8784E+04	0.217	1	0.014442	0.985558	0.98556	0.01444	0	0.015105	0
A8	43	10.1064E+050.0000E+00	10.1064E+050.0000E+00	0.1064E+05	0.217	1	0	1	0.89559	0.10441	1155.62	0.018302	5098.67
A8	44	10.1289E+050.0000E+00	10.1289E+050.0000E+00	0.1289E+05	0.217	1	0	1	0.53675	0.46325	1034.37	0.039831	53385.7
A8	45	10.1560E+050.0000E+00	10.1560E+050.0000E+00	0.1560E+05	0.217	1	0	1	0.47976	0.52024	1033.38	0.040103	72983.6
A8	46	10.1889E+050.0000E+00	10.1889E+050.0000E+00	0.1889E+05	0.217	1	0	1	0.46293	0.53707	1033.37	0.040094	91213.2
A8	47	10.2287E+050.0000E+00	10.2287E+050.0000E+00	0.2287E+05	0.217	1	0	1	0.45145	0.54855	1033.36	0.040081	112754
A8	48	10.2768E+050.0000E+00	10.2768E+050.0000E+00	0.2768E+05	0.217	1	0	1	0.44179	0.55821	1033.36	0.040067	138823
A8	49	10.3350E+050.0000E+00	10.3350E+050.0000E+00	0.3350E+05	0.217	1	0	1	0.43292	0.56708	1033.35	0.040053	170621
A8	50	10.4055E+050.0000E+00	10.4055E+050.0000E+00	0.4055E+05	0.217	1	0	1	0.4244	0.5756	1033.34	0.040038	209550
A8	51	10.4907E+050.0000E+00	10.4907E+050.0000E+00	0.4907E+05	0.217	1	0	1	0.41605	0.58395	1033.33	0.040021	257145
A8	52	10.5937E+050.0000E+00	10.5937E+050.0000E+00	0.5937E+05	0.217	1	0	1	0.40776	0.59224	1033.32	0.040004	315401
A8	53	10.7183E+050.0000E+00	10.7183E+050.0000E+00	0.7183E+05	0.217	1	0	1	0.3995	0.6005	1033.3	0.039987	386744
A8	54	10.8691E+050.0000E+00	10.8691E+050.0000E+00	0.8691E+05	0.217	1	0	1	0.39129	0.60871	1033.29	0.039968	474105
A8	55	10.1051E+060.0000E+00	10.1051E+060.0000E+00	0.1051E+06	0.217	1	0	1	0.38315	0.61685	1033.27	0.039949	580713
A8	56	10.1272E+060.0000E+00	10.1272E+060.0000E+00	0.1272E+06	0.217	1	0	1	0.37514	0.62486	1033.26	0.039929	711586
A8	57	10.1539E+060.0000E+00	10.1539E+060.0000E+00	0.1539E+06	0.217	1	0	1	0.36734	0.63266	1033.24	0.039909	871246
A8	58	10.1861E+060.0000E+00	10.1861E+060.0000E+00	0.1861E+06	0.217	1	0	1	0.35985	0.64015	1033.22	0.039888	1.06543e+06
A8	59	10.2251E+060.0000E+00	10.2251E+060.0000E+00	0.2251E+06	0.217	1	0	1	0.35274	0.64726	1033.2	0.039866	1.30227e+06
A8	60	10.2723E+060.0000E+00	10.2723E+060.0000E+00	0.2723E+06	0.217	1	0	1	0.34608	0.65392	1033.18	0.039843	1.5906e+06
A8	61	10.3293E+060.0000E+00	10.3293E+060.0000E+00	0.3293E+06	0.217	1	0	1	0.33984	0.66016	1033.16	0.039819	1.9407e+06
A8	62	10.3983E+060.0000E+00	10.3983E+060.0000E+00	0.3983E+06	0.217	1	0	1	0.3339	0.6661	1033.13	0.039795	2.36697e+06
A8	63	10.4817E+060.0000E+00	10.4817E+060.0000E+00	0.4817E+06	0.217	1	0	1	0.32801	0.67199	1033.11	0.03977	2.88603e+06
A8	64	10.5826E+060.0000E+00	10.5826E+060.0000E+00	0.5826E+06	0.217	1	0	1	0.3223	0.6777	1033.09	0.039745	3.51794e+06
A8	65	10.7046E+060.0000E+00	10.7046E+060.0000E+00	0.7046E+06	0.217	1	0	1	0.31867	0.68133	1033.06	0.03972	4.27459e+06
A8	66	10.8521E+060.0000E+00	10.8521E+060.0000E+00	0.8521E+06	0.217	1	0	1	0.32085	0.67915	1033.04	0.039694	5.14942e+06
A8	67	10.1030E+070.0000E+00	10.1030E+070.0000E+00	0.1030E+07	0.217	1	0	1	0.32339	0.67661	1033.01	0.03967	6.19729e+06
A8	68	10.1246E+070.0000E+00	10.1246E+070.0000E+00	0.1246E+07	0.217	1	0	1	0.31824	0.68176	1032.99	0.039646	7.54927e+06
A8	69	10.1507E+070.0000E+00	10.1507E+070.0000E+00	0.1507E+07	0.217	1	0	1	0.29339	0.70661	1032.96	0.039621	9.45718e+06
A8	70	10.1822E+070.0000E+00	10.1822E+070.0000E+00	0.1822E+07	0.217	1	0	1	0.24968	0.75032	1032.93	0.039594	1.21326e+07
A8	71	10.2204E+070.0000E+00	10.2204E+070.0000E+00	0.2204E+07	0.217	1	0	1	0.18929	0.81071	1032.9	0.039566	1.58459e+07
A8	72	10.2665E+070.0000E+00	10.2665E+070.0000E+00	0.2665E+07	0.217	1	0	1	0.020529	0.979471	1032.88	0.03954	2.31332e+07
A8	73	10.3222E+070.0000E+00	10.3222E+070.0000E+00	0.3222E+07	0.217	1	0	1	0	1	1028.31	0.01569	1.12806e+07
A8	74	10.3896E+070.0000E+00	10.3896E+070.0000E+00	0.3896E+07	0.217	1	0	1	0	1	1026.14	0.004377	3.79719e+06
A8	75	10.4711E+070.0000E+00	10.4711E+070.0000E+00	0.4711E+07	0.217	1	0	1	0	1	1025.48	0.00098043	1.02782e+06
A8	76	10.5697E+070.0000E+00	10.5697E+070.0000E+00	0.5697E+07	0.217	1	0	1	0	1	1025.3	0.00017215	218205
A8	77	10.6889E+070.0000E+00	10.6889E+070.0000E+00	0.6889E+07	0.217	1	0	1	0	1	1025.24	2.2052e-05	33797.9
A8	78	10.8330E+070.0000E+00	10.8330E+070.0000E+00	0.8330E+07	0.217	1	0	1	0	1	1025.21	2.0344e-06	3770.11
A8	79	10.1007E+080.0000E+00	10.1007E+080.0000E+00	0.1007E+08	0.217	1	0	1	0	1	1025.18	1.3108e-07	293.647
A8	80	10.1218E+080.0000E+00	10.1218E+080.0000E+00	0.1218E+08	0.217	1	0	1	0	1	1025.15	6.3892e-09	17.3117
A8	81	10.1473E+080.0000E+00	10.1473E+080.0000E+00	0.1473E+08	0.217	1	0	1	0	1	1025.13	2.3979e-10	0.785728
A8	82	10.1781E+080.0000E+00	10.1781E+080.0000E+00	0.1781E+08	0.217	1	0	1	0	1	1025.1	6.9855e-12	0.027675
A8	83	10.2153E+080.0000E+00	10.2153E+080.0000E+00	0.2153E+08	0.217	1	0	1	0	1	1025.07	1.5892e-13	0.00076109
A8	84	10.2603E+080.0000E+00	10.2603E+080.0000E+00	0.2603E+08	0.217	1	0	1	0	1	1025.04	2.8373e-15	1.64278e-05
A8	85	10.3148E+080.0000E+00	10.3148E+080.0000E+00	0.3148E+08	0.217	1	0	1	0	1	1025.02	3.9914e-17	2.79481e-07
A8	86	10.3806E+080.0000E+00	10.3806E+080.0000E+00	0.3806E+08	0.217	1	0	1	0	1	1024.99	4.4427e-19	3.76093e-09
A8	87	10.4602E+080.0000E+00	10.4602E+080.0000E+00	0.4602E+08	0.217	1	0	1	0	1	1024.96	3.9255e-21	4.01798e-11
A8	88	10.5565E+080.0000E+00	10.5565E+080.0000E+00	0.5565E+08	0.217	1	0	1	0	1	1024.93	2.7615e-23	3.41794e-13
A8	89	10.6728E+080.0000E+00	10.6728E+080.0000E+00	0.6728E+08	0.217	1	0	1	0	1	1024.9	1.5513e-25	2.32126e-15
A8	90	10.8136E+080.0000E+00	10.8136E+080.0000E+00	0.8136E+08	0.217	1	0	1	0	1	1024.88	6.9746e-28	1.26201e-17
A8	91	10.9837E+080.0000E+00	10.9837E+080.0000E+00	0.9837E+08	0.217	1	0	1	0	1	1024.85	2.5157e-30	5.50353e-20
A8	92	10.1189E+090.0000E+00	10.1189E+090.0000E+00	0.1189E+09	0.217	1	0	1	0	1	1024.82	7.2967e-33	1.92937e-22
A8	93	10.1438E+090.0000E+00	10.1438E+090.0000E+00	0.1438E+09	0.217	1	0	1	0	1	1024.79	1.7041e-35	5.4494e-25
A8	94	10.1739E+090.0000E+00	10.1739E+090.0000E+00	0.1739E+09	0.217	1	0	1	0	1	1024.77	3.2101e-38	1.24138e-27
A8	95	10.2103E+090.0000E+00	10.2103E+090.0000E+00	0.2103E+09	0.217	1	0	1	0	1	1024.74	4.8856e-41	2.28471e-30
A8	96	10.2542E+090.0000E+00	10.2542E+090.0000E+00	0.2542E+09	0.217	1	0	1	0	1	1024.71	6.0189e-44	3.40215e-33
A8	97	10.3074E+090.0000E+00	10.3074E+090.0000E+00	0.3074E+09	0.217	1	0	1	0	1	1024.68	6.0079e-47	4.10653e-36
A8	98	10.3717E+090.0000E+00	10.3717E+090.0000E+00	0.3717E+09	0.217	1	0	1	0	1	1024.66	4.8655e-50	4.02124e-39
A8	99	10.4494E+090.0000E+00	10.4494E+090.0000E+00	0.4494E+09	0.217	1	0	1	0	1	1024.63	3.2013e-53	3.19879e-42
A81	0	10.5434E+090.0000E+00	10.5434E+090.0000E+00	0.5434E+09	0.217	1	0	1	0	1	1024.6	1.7139e-86	2.07071e-75
A9	1	10.1767E+000.0000E+00	10.1767E+000.0000E+00	0.1767E+00	0.217	1	0.026147	0.973853	0.97385	0.02615	0	0.015249	0
A9	2	10.6023E+000.0000E+00	10.6023E+000.0000E+00	0.6023E+00	0.217	1	0.017718	0.982282	0.98228	0.01772	0	0.015228	0
A9	3	10.1156E+010.0000E+00	10.1156E+010.0000E+00	0.1156E+01	0.217	1	0.016328	0.983672	0.98367	0.01633	0	0.015216	0
A9	4	10.1867E+010.0000E+00	10.1867E+010.0000E+00	0.1867E+01	0.217	1	0.015706	0.984294	0.98429	0.01571	0	0.015208	0
A9	5	10.2774E+010.0000E+00	10.2774E+010.0000E+00	0.2774E+01	0.217	1	0.015409	0.984591	0.98459	0.01541	0	0.015202	0
A9	6	10.3922E+010.0000E+00	10.3922E+010.0000E+00	0.3922E+01	0.217	1	0.015227	0.984773	0.98477	0.01523	0	0.015196	0
A9	7	10.5367E+010.0000E+00	10.5367E+010.0000E+00	0.5367E+01	0.217	1	0.015123	0.984877	0.98488	0.01512	0	0.015192	0
A9	8	10.7177E+010.0000E+00	10.7177E+010.0000E+00	0.7177E+01	0.217	1	0.014923	0.985077	0.98508	0.01492	0	0.015188	0
A9	9	10.9433E+010.0000E+00	10.9433E+010.0000E+00	0.9433E+01	0.217	1	0.014909	0.985091	0.98509	0.01491	0	0.015184	0
A9	10	10.1224E+020.0000E+00	10.1224E+020.0000E+00	0.1224E+02	0.217	1	0.014754	0.985246	0.98525	0.01475	0	0.01518	0
A9	11	10.1571E+020.0000E+00	10.1571E+020.0000E+00	0.1571E+02	0.217	1	0.014589	0.985411	0.98541	0.01459	0	0.015177	0
A9	12	10.2000E+020.0000E+00	10.2000E+020.0000E+00	0.2000E+02	0.217	1	0.014873	0.985127	0.98513	0.01487	0	0.015174	0
A9	13	10.2528E+020.0000E+00	10.2528E+020.0000E+00	0.2528E+02	0.217	1	0.014811	0.985189	0.98519	0.01481	0	0.015171	0
A9	14	10.3178E+020.0000E+00	10.3178E+020.0000E+00	0.3178E+02	0.217	1	0.014404	0.985596	0.9856	0.0144	0	0.015168	0
A9	15	10.3976E+020.0000E+00	10.3976E+020.0000E+00	0.3976E+02	0.217	1	0.014888	0.985112	0.98511	0.01489	0	0.015166	0
A9	16	10.4955E+020.0000E+00	10.4955E+020.0000E+00	0.4955E+02	0.217	1	0.01449	0.98551	0.98551	0.01449	0	0.015163	0
A9	17	10.6152E+020.0000E+00	10.6152E+020.0000E+00	0.6152E+02	0.217	1	0.01468	0.98532	0.98532	0.01468	0	0.015161	0
A9	18	10.7616E+020.0000E+00	10.7616E+020.0000E+00	0.7616E+02	0.217	1	0.014607	0.985393	0.98539	0.01461	0	0.015158	0
A9	19	10.9404E+020.0000E+00	10.9404E+020.0000E+00	0.9404E+02	0.217	1	0.014525	0.985475	0.98547	0.01453	0	0.015156	0
A9	20	10.1159E+030.0000E+00	10.1159E+030.0000E+00	0.1159E+03	0.217	1	0.014357	0.985643	0.98564	0.01436	0	0.015153	0
A9	21	10.1424E+030.0000E+00	10.1424E+030.0000E+00	0.1424E+03	0.217	1	0.01418	0.98582	0.98582	0.01418	0	0.015151	0
A9	22	10.1748E+030.0000E+00	10.1748E+030.0000E+00	0.1748E+03	0.217	1	0.014924	0.985076	0.98508	0.01492	0	0.015149	0
A9	23	10.2142E+030.0000E+00	10.2142E+030.0000E+00	0.2142E+03	0.217	1	0.014593	0.985407	0.98541	0.01459	0	0.015147	0
A9	24	10.2622E+030.0000E+00	10.2622E+030.0000E+00	0.2622E+03	0.217	1	0.014435	0.985565	0.98557	0.01443	0	0.015144	0
A9	25	10.3204E+030.0000E+00	10.3204E+030.0000E+00	0.3204E+03	0.217	1	0.014524	0.985476	0.98548	0.01452	0	0.015142	0
A9	26	10.3912E+030.0000E+00	10.3912E+030.0000E+00	0.3912E+03	0.217	1	0.014517	0.985483	0.98548	0.01452	0	0.01514	0
A9	27	10.4772E+030.0000E+00	10.4772E+030.0000E+00	0.4772E+03	0.217	1	0.014572	0.985428	0.98543	0.01457	0	0.015138	0
A9	28	10.5816E+030.0000E+00	10.5816E+030.0000E+00	0.5816E+03	0.217	1	0.014536	0.985464	0.98546	0.01454	0	0.015135	0
A9	29	10.7082E+030.0000E+00	10.7082E+030.0000E+00	0.7082E+03	0.217	1	0.014372	0.985628	0.98563	0.01437	0	0.015133	0
A9	30	10.8619E+030.0000E+00	10.8619E+030.0000E+00	0.8619E+03	0.217	1	0.014569	0.985431	0.98543	0.01457	0	0.015131	0
A9	31	10.1048E+040.0000E+00	10.1048E+040.0000E+00	0.1048E+04	0.217	1	0.014463	0.985537	0.98554	0.01446	0	0.015129	0
A9	32	10.1274E+040.0000E+00	10.1274E+040.0000E+00	0.1274E+04	0.217	1	0.014476	0.985524	0.98552	0.01448	0	0.015127	0
A9	33	10.1548E+040.0000E+00	10.1548E+040.0000E+00	0.1548E+04	0.217	1	0.01449	0.98551	0.98551	0.01449	0	0.015125	0
A9	34	10.1880E+040.0000E+00	10.1880E+040.0000E+00	0.1880E+04	0.217	1	0.014523	0.985477	0.98548	0.01452	0	0.015123	0
A9	35	10.2282E+040.0000E+00	10.2282E+040.0000E+00	0.2282E+04	0.217	1	0.014571	0.985429	0.98543	0.01457	0	0.01512	0
A9	36	10.2768E+040.0000E+00	10.2768E+040.0000E+00	0.2768E+04	0.217	1	0.013411	0.986589	0.98659	0.01341	0	0.015118	0
A9	37	10.3358E+040.0000E+00	10.3358E+040.0000E+00	0.3358E+04	0.217	1	0.015277	0.984723	0.98472	0.01528	0	0.015116	0
A9	38	10.4072E+040.0000E+00	10.4072E+040.0000E+00	0.4072E+04	0.217	1	0.014551	0.985449	0.98545	0.01455	0	0.015114	0
A9	39	10.4937E+040.0000E+00	10.4937E+040.0000E+00	0.4937E+04	0.217	1	0.014438	0.985562	0.98556	0.01444	0	0.015112	0
A9	40	10.5983E+040.0000E+00	10.5983E+040.0000E+00	0.5983E+04	0.217	1	0.014444	0.985556	0.98556	0.01444	0	0.01511	0
A9	41	10.7250E+040.0000E+00	10.7250E+040.0000E+00	0.7250E+04	0.217	1	0.014556	0.985444	0.98544	0.01456	0	0.015108	0
A9	42	10.8784E+040.0000E+00	10.8784E+040.0000E+00	0.8784E+04	0.217	1	0.014566	0.985434	0.98543	0.01457	0	0.015106	0
A9	43	10.1064E+050.0000E+00	10.1064E+050.0000E+00	0.1064E+05	0.217	1	0	1	0.89708	0.10292	1157.62	0.018075	4972.16
A9	44	10.1289E+050.0000E+00	10.1289E+050.0000E+00	0.1289E+05	0.217	1	0	1	0.53745	0.46255	1034.11	0.039798	53247.5
A9	45	10.1560E+050.0000E+00	10.1560E+050.0000E+00	0.1560E+05	0.217	1	0	1	0.4789	0.5211	1033.1	0.040077	73037
A9	46	10.1889E+050.0000E+00	10.1889E+050.0000E+00	0.1889E+05	0.217	1	0	1	0.46133	0.53867	1033.08	0.040068	91400
A9	47	10.2287E+050.0000E+00	10.2287E+050.0000E+00	0.2287E+05	0.217	1	0	1	0.44909	0.55091	1033.08	0.040055	113135
A9	48	10.2768E+050.0000E+00	10.2768E+050.0000E+00	0.2768E+05	0.217	1	0	1	0.4386	0.5614	1033.07	0.040041	139487
A9	49	10.3350E+050.0000E+00	10.3350E+050.0000E+00	0.3350E+05	0.217	1	0	1	0.42877	0.57123	1033.07	0.040026	171707
A9	50	10.4055E+050.0000E+00	10.4055E+050.0000E+00	0.4055E+05	0.217	1	0	1	0.41916	0.58084	1033.06	0.040011	211257
A9	51	10.4907E+050.0000E+00	10.4907E+050.0000E+00	0.4907E+05	0.217	1	0	1	0.40953	0.59047	1033.05	0.039995	259777
A9	52	10.5937E+050.0000E+00	10.5937E+050.0000E+00	0.5937E+05	0.217	1	0	1	0.39976	0.60024	1033.04	0.039979	319375
A9	53	10.7183E+050.0000E+00	10.7183E+050.0000E+00	0.7183E+05	0.217	1	0	1	0.38976	0.61024	1033.02	0.039961	392655
A9	54	10.8691E+050.0000E+00	10.8691E+050.0000E+00	0.8691E+05	0.217	1	0	1	0.37948	0.62052	1033.01	0.039942	482858
A9	55	10.1051E+060.0000E+00	10.1051E+060.0000E+00	0.1051E+06	0.217	1	0	1	0.36888	0.63112	1032.99	0.039922	593585
A9	56	10.1272E+060.0000E+00	10.1272E+060.0000E+00	0.1272E+06	0.217	1	0	1	0.35791	0.64209	1032.98	0.039902	730515
A9	57	10.1539E+060.0000E+00	10.1539E+060.0000E+00	0.1539E+06	0.217	1	0	1	0.34654	0.65346	1032.96	0.039881	899015
A9	58	10.1861E+060.0000E+00	10.1861E+060.0000E+00	0.1861E+06	0.217	1	0	1	0.3347	0.6653	1032.94	0.03986	1.10621e+06
A9	59	10.2251E+060.0000E+00	10.2251E+060.0000E+00	0.2251E+06	0.217	1	0	1	0.32224	0.67776	1032.92	0.039838	1.36231e+06
A9	60	10.2723E+060.0000E+00	10.2723E+060.0000E+00	0.2723E+06	0.217	1	0	1	0.30887	0.69113	1032.9	0.039815	1.67947e+06
A9	61	10.3293E+060.0000E+00	10.3293E+060.0000E+00	0.3293E+06	0.217	1	0	1	0.29407	0.70593	1032.87	0.039792	2.07326e+06
A9	62	10.3983E+060.0000E+00	10.3983E+060.0000E+00	0.3983E+06	0.217	1	0	1	0.27696	0.72304	1032.85	0.039768	2.56687e+06
A9	63	10.4817E+060.0000E+00	10.4817E+060.0000E+00	0.4817E+06	0.217	1	0	1	0.25669	0.74331	1032.83	0.039743	3.1893e+06
A9	64	10.5826E+060.0000E+00	10.5826E+060.0000E+00	0.5826E+06	0.217	1	0	1	0.23392	0.76608	1032.8	0.039718	3.9729e+06
A9	65	10.7046E+060.0000E+00	10.7046E+060.0000E+00	0.7046E+06	0.217	1	0	1	0.21518	0.78482	1032.78	0.039692	4.91907e+06
A9	66	10.8521E+060.0000E+00	10.8521E+060.0000E+00	0.8521E+06	0.217	1	0	1	0.22433	0.77567	1032.75	0.039665	5.8753e+06
A9	67	10.1030E+070.0000E+00	10.1030E+070.0000E+00	0.1030E+07	0.217	1	0	1	0.25449	0.74551	1032.72	0.039641	6.82146e+06
A9	68	10.1246E+070.0000E+00	10.1246E+070.0000E+00	0.1246E+07	0.217	1	0	1	0.24063	0.75937	1032.7	0.039618	8.40036e+06
A9	69	10.1507E+070.0000E+00	10.1507E+070.0000E+00	0.1507E+07	0.217	1	0	1	0.16886	0.83114	1032.68	0.039596	1.11138e+07
A9	70	10.1822E+070.0000E+00	10.1822E+070.0000E+00	0.1822E+07	0.217	1	0	1	0.079561	0.920439	1032.65	0.039572	1.48711e+07
A9	71	10.2204E+070.0000E+00	10.2204E+070.0000E+00	0.2204E+07	0.217	1	0	1	0	1	1030.43	0.028085	1.38409e+07
A9	72	10.2665E+070.0000E+00	10.2665E+070.0000E+00	0.2665E+07	0.217	1	0	1	0	1	1027.89	0.014809	8.80297e+06
A9	73	10.3222E+070.0000E+00	10.3222E+070.0000E+00	0.3222E+07	0.217	1	0	1	0	1	1026.12	0.0055786	4.00229e+06
A9	74	10.3896E+070.0000E+00	10.3896E+070.0000E+00	0.3896E+07	0.217	1	0	1	0	1	1025.35	0.0015761	1.36626e+06
A9	75	10.4711E+070.0000E+00	10.4711E+070.0000E+00	0.4711E+07	0.217	1	0	1	0	1	1025.09	0.00035526	372290
A9	76	10.5697E+070.0000E+00	10.5697E+070.0000E+00	0.5697E+07	0.217	1	0	1	0	1	1025.02	6.3887e-05	80956.3
A9	77	10.6889E+070.0000E+00	10.6889E+070.0000E+00	0.6889E+07	0.217	1	0	1	0	1	1024.98	8.7506e-06	13408.2
A9	78	10.8330E+070.0000E+00	10.8330E+070.0000E+00	0.8330E+07	0.217	1	0	1	0	1	1024.94	8.6139e-07	1595.89
A9	79	10.1007E+080.0000E+00	10.1007E+080.0000E+00	0.1007E+08	0.217	1	0	1	0	1	1024.92	5.8389e-08	130.771
A9	80	10.1218E+080.0000E+00	10.1218E+080.0000E+00	0.1218E+08	0.217	1	0	1	0	1	1024.89	2.9667e-09	8.03633
A9	81	10.1473E+080.0000E+00	10.1473E+080.0000E+00	0.1473E+08	0.217	1	0	1	0	1	1024.86	1.1543e-10	0.378134
A9	82	10.1781E+080.0000E+00	10.1781E+080.0000E+00	0.1781E+08	0.217	1	0	1	0	1	1024.83	3.4718e-12	0.0137509
A9	83	10.2153E+080.0000E+00	10.2153E+080.0000E+00	0.2153E+08	0.217	1	0	1	0	1	1024.81	8.129e-14	0.00038921
A9	84	10.2603E+080.0000E+00	10.2603E+080.0000E+00	0.2603E+08	0.217	1	0	1	0	1	1024.78	1.4899e-15	8.62426e-06
A9	85	10.3148E+080.0000E+00	10.3148E+080.0000E+00	0.3148E+08	0.217	1	0	1	0	1	1024.75	2.1472e-17	1.50309e-07
A9	86	10.3806E+080.0000E+00	10.3806E+080.0000E+00	0.3806E+08	0.217	1	0	1	0	1	1024.72	2.4441e-19	2.06849e-09
A9	87	10.4602E+080.0000E+00	10.4602E+080.0000E+00	0.4602E+08	0.217	1	0	1	0	1	1024.7	2.2053e-21	2.25668e-11
A9	88	10.5565E+080.0000E+00	10.5565E+080.0000E+00	0.5565E+08	0.217	1	0	1	0	1	1024.67	1.5823e-23	1.95793e-13
A9	89	10.6728E+080.0000E+00	10.6728E+080.0000E+00	0.6728E+08	0.217	1	0	1	0	1	1024.64	9.0563e-26	1.35478e-15
A9	90	10.8136E+080.0000E+00	10.8136E+080.0000E+00	0.8136E+08	0.217	1	0	1	0	1	1024.61	4.1445e-28	7.49724e-18
A9	91	10.9837E+080.0000E+00	10.9837E+080.0000E+00	0.9837E+08	0.217	1	0	1	0	1	1024.59	1.5204e-30	3.3253e-20
A9	92	10.1189E+090.0000E+00	10.1189E+090.0000E+00	0.1189E+09	0.217	1	0	1	0	1	1024.56	4.4817e-33	1.18474e-22
A9	93	10.1438E+090.0000E+00	10.1438E+090.0000E+00	0.1438E+09	0.217	1	0	1	0	1	1024.53	1.063e-35	3.39842e-25
A9	94	10.1739E+090.0000E+00	10.1739E+090.0000E+00	0.1739E+09	0.217	1	0	1	0	1	1024.5	2.0326e-38	7.8582e-28
A9	95	10.2103E+090.0000E+00	10.2103E+090.0000E+00	0.2103E+09	0.217	1	0	1	0	1	1024.48	3.1383e-41	1.46723e-30
A9	96	10.2542E+090.0000E+00	10.2542E+090.0000E+00	0.2542E+09	0.217	1	0	1	0	1	1024.45	3.9204e-44	2.21542e-33
A9	97	10.3074E+090.0000E+00	10.3074E+090.0000E+00	0.3074E+09	0.217	1	0	1	0	1	1024.42	3.9662e-47	2.71029e-36
A9	98	10.3717E+090.0000E+00	10.3717E+090.0000E+00	0.3717E+09	0.217	1	0	1	0	1	1024.39	3.2542e-50	2.68882e-39
A9	99	10.4494E+090.0000E+00	10.4494E+090.0000E+00	0.4494E+09	0.217	1	0	1	0	1	1024.36	2.1683e-53	2.16603e-42
A91	0	10.5434E+090.0000E+00	10.5434E+090.0000E+00	0.5434E+09	0.217	1	0	1	0	1	1024.34	1.1753e-86	1.41962e-75
AA	1	10.1767E+000.1767E-01	10.1767E+000.1767E-01	0.1767E+00	0.217	1	0.026193	0.973807	0.97381	0.02619	0	0.015251	0
AA	2	10.6023E+000.6023E-01	10.6023E+000.6023E-01	0.6023E+00	0.217	1	0.01773	0.98227	0.98227	0.01773	0	0.01523	0
AA	3	10.1156E+010.1156E+00	10.1156E+010.1156E+00	0.1156E+01	0.217	1	0.016344	0.983656	0.98366	0.01634	0	0.015218	0
AA	4	10.1867E+010.1867E+00	10.1867E+010.1867E+00	0.1867E+01	0.217	1	0.01573	0.98427	0.98427	0.01573	0	0.01521	0
AA	5	10.2774E+010.2774E+00	10.2774E+010.2774E+00	0.2774E+01	0.217	1	0.015423	0.984577	0.98458	0.01542	0	0.015204	0
AA	6	10.3922E+010.3922E+00	10.3922E+010.3922E+00	0.3922E+01	0.217	1	0.015236	0.984764	0.98476	0.01524	0	0.015198	0
AA	7	10.5367E+010.5367E+00	10.5367E+010.5367E+00	0.5367E+01	0.217	1	0.015027	0.984973	0.98497	0.01503	0	0.015194	0
AA	8	10.7177E+010.7177E+00	10.7177E+010.7177E+00	0.7177E+01	0.217	1	0.014985	0.985015	0.98502	0.01498	0	0.015189	0
AA	9	10.9433E+010.9433E+00	10.9433E+010.9433E+00	0.9433E+01	0.217	1	0.01495	0.98505	0.98505	0.01495	0	0.015186	0
AA	10	10.1224E+020.1224E+01	10.1224E+020.1224E+01	0.1224E+02	0.217	1	0.014773	0.985227	0.98523	0.01477	0	0.015182	0
AA	11	10.1571E+020.1571E+01	10.1571E+020.1571E+01	0.1571E+02	0.217	1	0.014718	0.985282	0.98528	0.01472	0	0.015179	0
AA	12	10.2000E+020.2000E+01	10.2000E+020.2000E+01	0.2000E+02	0.217	1	0.014874	0.985126	0.98513	0.01487	0	0.015176	0
AA	13	10.2528E+020.2528E+01	10.2528E+020.2528E+01	0.2528E+02	0.217	1	0.014343	0.985657	0.98566	0.01434	0	0.015173	0
AA	14	10.3178E+020.3178E+01	10.3178E+020.3178E+01	0.3178E+02	0.217	1	0.014842	0.985158	0.98516	0.01484	0	0.01517	0
AA	15	10.3976E+020.3976E+01	10.3976E+020.3976E+01	0.3976E+02	0.217	1	0.014781	0.985219	0.98522	0.01478	0	0.015167	0
AA	16	10.4955E+020.4955E+01	10.4955E+020.4955E+01	0.4955E+02	0.217	1	0.014538	0.985462	0.98546	0.01454	0	0.015165	0
AA	17	10.6152E+020.6152E+01	10.6152E+020.6152E+01	0.6152E+02	0.217	1	0.014767	0.985233	0.98523	0.01477	0	0.015162	0
AA	18	10.7616E+020.7616E+01	10.7616E+020.7616E+01	0.7616E+02	0.217	1	0.014452	0.985548	0.98555	0.01445	0	0.01516	0
AA	19	10.9404E+020.9404E+01	10.9404E+020.9404E+01	0.9404E+02	0.217	1	0.014611	0.985389	0.98539	0.01461	0	0.015157	0
AA	20	10.1159E+030.1159E+02	10.1159E+030.1159E+02	0.1159E+03	0.217	1	0.014519	0.985481	0.98548	0.01452	0	0.015155	0
AA	21	10.1424E+030.1424E+02	10.1424E+030.1424E+02	0.1424E+03	0.217	1	0.014097	0.985903	0.9859	0.0141	0	0.015153	0
AA	22	10.1748E+030.1748E+02	10.1748E+030.1748E+02	0.1748E+03	0.217	1	0.01502	0.98498	0.98498	0.01502	0	0.01515	0
AA	23	10.2142E+030.2142E+02	10.2142E+030.2142E+02	0.2142E+03	0.217	1	0.014511	0.985489	0.98549	0.01451	0	0.015148	0
AA	24	10.2622E+030.2622E+02	10.2622E+030.2622E+02	0.2622E+03	0.217	1	0.014352	0.985648	0.98565	0.01435	0	0.015146	0
AA	25	10.3204E+030.3204E+02	10.3204E+030.3204E+02	0.3204E+03	0.217	1	0.01464	0.98536	0.98536	0.01464	0	0.015144	0
AA	26	10.3912E+030.3912E+02	10.3912E+030.3912E+02	0.3912E+03	0.217	1	0.014536	0.985464	0.98546	0.01454	0	0.015141	0
AA	27	10.4772E+030.4772E+02	10.4772E+030.4772E+02	0.4772E+03	0.217	1	0.014573	0.985427	0.98543	0.01457	0	0.015139	0
AA	28	10.5816E+030.5816E+02	10.5816E+030.5816E+02	0.5816E+03	0.217	1	0.014607	0.985393	0.98539	0.01461	0	0.015137	0
AA	29	10.7082E+030.7082E+02	10.7082E+030.7082E+02	0.7082E+03	0.217	1	0.014462	0.985538	0.98554	0.01446	0	0.015135	0
AA	30	10.8619E+030.8619E+02	10.8619E+030.8619E+02	0.8619E+03	0.217	1	0.014547	0.985453	0.98545	0.01455	0	0.015133	0
AA	31	10.1048E+040.1048E+03	10.1048E+040.1048E+03	0.1048E+04	0.217	1	0.01447	0.98553	0.98553	0.01447	0	0.015131	0
AA	32	10.1274E+040.1274E+03	10.1274E+040.1274E+03	0.1274E+04	0.217	1	0.014615	0.985385	0.98538	0.01462	0	0.015129	0
AA	33	10.1548E+040.1548E+03	10.1548E+040.1548E+03	0.1548E+04	0.217	1	0.014596	0.985404	0.9854	0.0146	0	0.015127	0
AA	34	10.1880E+040.1880E+03	10.1880E+040.1880E+03	0.1880E+04	0.217	1	0.014583	0.985417	0.98542	0.01458	0	0.015125	0
AA	35	10.2282E+040.2282E+03	10.2282E+040.2282E+03	0.2282E+04	0.217	1	0.014697	0.985303	0.9853	0.0147	0	0.015122	0
AA	36	10.2768E+040.2768E+03	10.2768E+040.2768E+03	0.2768E+04	0.217	1	0.013598	0.986402	0.9864	0.0136	0	0.01512	0
AA	37	10.3358E+040.3358E+03	10.3358E+040.3358E+03	0.3358E+04	0.217	1	0.015503	0.984497	0.9845	0.0155	0	0.015118	0
AA	38	10.4072E+040.4072E+03	10.4072E+040.4072E+03	0.4072E+04	0.217	1	0.014738	0.985262	0.98526	0.01474	0	0.015116	0
AA	39	10.4937E+040.4937E+03	10.4937E+040.4937E+03	0.4937E+04	0.217	1	0.014745	0.985255	0.98525	0.01475	0	0.015114	0
AA	40	10.5983E+040.5983E+03	10.5983E+040.5983E+03	0.5983E+04	0.217	1	0.014827	0.985173	0.98517	0.01483	0	0.015112	0
AA	41	10.7250E+040.7250E+03	10.7250E+040.7250E+03	0.7250E+04	0.217	1	0.014768	0.985232	0.98523	0.01477	0	0.01511	0
AA	42	10.8784E+040.8784E+03	10.8784E+040.8784E+03	0.8784E+04	0.217	1	0.014971	0.985029	0.98503	0.01497	0	0.015108	0
AA	43	10.1064E+050.1064E+04	10.1064E+050.1064E+04	0.1064E+05	0.217	1	0	1	0.80909	0.19091	1081.77	0.028633	13653.1
AA	44	10.1289E+050.1289E+04	10.1289E+050.1289E+04	0.1289E+05	0.217	1	0	1	0.50609	0.49391	1033.19	0.039957	57034
AA	45	10.1560E+050.1560E+04	10.1560E+050.1560E+04	0.1560E+05	0.217	1	0	1	0.45636	0.54364	1032.84	0.040044	76114.3
AA	46	10.1889E+050.1889E+04	10.1889E+050.1889E+04	0.1889E+05	0.217	1	0	1	0.43385	0.56615	1032.84	0.040034	95958.9
AA	47	10.2287E+050.2287E+04	10.2287E+050.2287E+04	0.2287E+05	0.217	1	0	1	0.41591	0.58409	1032.83	0.040021	119818
AA	48	10.2768E+050.2768E+04	10.2768E+050.2768E+04	0.2768E+05	0.217	1	0	1	0.39942	0.60058	1032.82	0.040008	149062
AA	49	10.3350E+050.3350E+04	10.3350E+050.3350E+04	0.3350E+05	0.217	1	0	1	0.38333	0.61667	1032.81	0.039994	185171
AA	50	10.4055E+050.4055E+04	10.4055E+050.4055E+04	0.4055E+05	0.217	1	0	1	0.36715	0.63285	1032.8	0.039979	229932
AA	51	10.4907E+050.4907E+04	10.4907E+050.4907E+04	0.4907E+05	0.217	1	0	1	0.3506	0.6494	1032.78	0.039964	285407
AA	52	10.5937E+050.5937E+04	10.5937E+050.5937E+04	0.5937E+05	0.217	1	0	1	0.33348	0.66652	1032.77	0.039949	354282
AA	53	10.7183E+050.7183E+04	10.7183E+050.7183E+04	0.7183E+05	0.217	1	0	1	0.31567	0.68433	1032.76	0.039932	439898
AA	54	10.8691E+050.8691E+04	10.8691E+050.8691E+04	0.8691E+05	0.217	1	0	1	0.29706	0.70294	1032.74	0.039915	546481
AA	55	10.1051E+060.1051E+05	10.1051E+060.1051E+05	0.1051E+06	0.217	1	0	1	0.27758	0.72242	1032.72	0.039896	678835
AA	56	10.1272E+060.1272E+05	10.1272E+060.1272E+05	0.1272E+06	0.217	1	0	1	0.25714	0.74286	1032.7	0.039876	844383
AA	57	10.1539E+060.1539E+05	10.1539E+060.1539E+05	0.1539E+06	0.217	1	0	1	0.2357	0.7643	1032.68	0.039856	1.05056e+06
AA	58	10.1861E+060.1861E+05	10.1861E+060.1861E+05	0.1861E+06	0.217	1	0	1	0.21326	0.78674	1032.66	0.039835	1.30695e+06
AA	59	10.2251E+060.2251E+05	10.2251E+060.2251E+05	0.2251E+06	0.217	1	0	1	0.18986	0.81014	1032.64	0.039813	1.62693e+06
AA	60	10.2723E+060.2723E+05	10.2723E+060.2723E+05	0.2723E+06	0.217	1	0	1	0.16566	0.83434	1032.62	0.039791	2.0257e+06
AA	61	10.3293E+060.3293E+05	10.3293E+060.3293E+05	0.3293E+06	0.217	1	0	1	0.14112	0.85888	1032.59	0.039769	2.52032e+06
AA	62	10.3983E+060.3983E+05	10.3983E+060.3983E+05	0.3983E+06	0.217	1	0	1	0.11728	0.88272	1032.57	0.039747	3.13124e+06
AA	63	10.4817E+060.4817E+05	10.4817E+060.4817E+05	0.4817E+06	0.217	1	0	1	0.096001	0.903999	1032.55	0.039724	3.87586e+06
AA	64	10.5826E+060.5826E+05	10.5826E+060.5826E+05	0.5826E+06	0.217	1	0	1	0.079875	0.920125	1032.52	0.0397	4.76833e+06
AA	65	10.7046E+060.7046E+05	10.7046E+060.7046E+05	0.7046E+06	0.217	1	0	1	0.070815	0.929185	1032.5	0.039674	5.8197e+06
AA	66	10.8521E+060.8521E+05	10.8521E+060.8521E+05	0.8521E+06	0.217	1	0	1	0.048312	0.951688	1032.47	0.039645	7.20296e+06
AA	67	10.1030E+070.1030E+06	10.1030E+070.1030E+06	0.1030E+07	0.217	1	0	1	0.010872	0.989128	1032.43	0.039615	9.04211e+06
AA	68	10.1246E+070.1246E+06	10.1246E+070.1246E+06	0.1246E+07	0.217	1	0	1	0	1	1032.29	0.038959	1.08739e+07
AA	69	10.1507E+070.1507E+06	10.1507E+070.1507E+06	0.1507E+07	0.217	1	0	1	0	1	1031.81	0.036519	1.23223e+07
AA	70	10.1822E+070.1822E+06	10.1822E+070.1822E+06	0.1822E+07	0.217	1	0	1	0	1	1030.54	0.02994	1.2199e+07
AA	71	10.2204E+070.2204E+06	10.2204E+070.2204E+06	0.2204E+07	0.217	1	0	1	0	1	1028.4	0.018845	9.26893e+06
AA	72	10.2665E+070.2665E+06	10.2665E+070.2665E+06	0.2665E+07	0.217	1	0	1	0	1	1026.41	0.0084097	4.99181e+06
AA	73	10.3222E+070.3222E+06	10.3222E+070.3222E+06	0.3222E+07	0.217	1	0	1	0	1	1025.35	0.0028862	2.06911e+06
AA	74	10.3896E+070.3896E+06	10.3896E+070.3896E+06	0.3896E+07	0.217	1	0	1	0	1	1024.93	0.00078641	681431
AA	75	10.4711E+070.4711E+06	10.4711E+070.4711E+06	0.4711E+07	0.217	1	0	1	0	1	1024.8	0.0001741	182394
AA	76	10.5697E+070.5697E+06	10.5697E+070.5697E+06	0.5697E+07	0.217	1	0	1	0	1	1024.74	3.1699e-05	40157.4
AA	77	10.6889E+070.6889E+06	10.6889E+070.6889E+06	0.6889E+07	0.217	1	0	1	0	1	1024.71	4.5875e-06	7027.37
AA	78	10.8330E+070.8330E+06	10.8330E+070.8330E+06	0.8330E+07	0.217	1	0	1	0	1	1024.68	4.7513e-07	880.046
AA	79	10.1007E+080.1007E+07	10.1007E+080.1007E+07	0.1007E+08	0.217	1	0	1	0	1	1024.65	3.3421e-08	74.8315
AA	80	10.1218E+080.1218E+07	10.1218E+080.1218E+07	0.1218E+08	0.217	1	0	1	0	1	1024.62	1.7483e-09	4.73463
AA	81	10.1473E+080.1473E+07	10.1473E+080.1473E+07	0.1473E+08	0.217	1	0	1	0	1	1024.6	6.9699e-11	0.228267
AA	82	10.1781E+080.1781E+07	10.1781E+080.1781E+07	0.1781E+08	0.217	1	0	1	0	1	1024.57	2.141e-12	0.00847778
AA	83	10.2153E+080.2153E+07	10.2153E+080.2153E+07	0.2153E+08	0.217	1	0	1	0	1	1024.54	5.1075e-14	0.000244479
AA	84	10.2603E+080.2603E+07	10.2603E+080.2603E+07	0.2603E+08	0.217	1	0	1	0	1	1024.51	9.5196e-16	5.50895e-06
AA	85	10.3148E+080.3148E+07	10.3148E+080.3148E+07	0.3148E+08	0.217	1	0	1	0	1	1024.49	1.3931e-17	9.74955e-08
AA	86	10.3806E+080.3806E+07	10.3806E+080.3806E+07	0.3806E+08	0.217	1	0	1	0	1	1024.46	1.6085e-19	1.36096e-09
AA	87	10.4602E+080.4602E+07	10.4602E+080.4602E+07	0.4602E+08	0.217	1	0	1	0	1	1024.43	1.4706e-21	1.50447e-11
AA	88	10.5565E+080.5565E+07	10.5565E+080.5565E+07	0.5565E+08	0.217	1	0	1	0	1	1024.4	1.0684e-23	1.32169e-13
AA	89	10.6728E+080.6728E+07	10.6728E+080.6728E+07	0.6728E+08	0.217	1	0	1	0	1	1024.38	6.1875e-26	9.25384e-16
AA	90	10.8136E+080.8136E+07	10.8136E+080.8136E+07	0.8136E+08	0.217	1	0	1	0	1	1024.35	2.8636e-28	5.17883e-18
AA	91	10.9837E+080.9837E+07	10.9837E+080.9837E+07	0.9837E+08	0.217	1	0	1	0	1	1024.32	1.0618e-30	2.32167e-20
AA	92	10.1189E+090.1189E+08	10.1189E+090.1189E+08	0.1189E+09	0.217	1	0	1	0	1	1024.29	3.1626e-33	8.35812e-23
AA	93	10.1438E+090.1438E+08	10.1438E+090.1438E+08	0.1438E+09	0.217	1	0	1	0	1	1024.27	7.5767e-36	2.42166e-25
AA	94	10.1739E+090.1739E+08	10.1739E+090.1739E+08	0.1739E+09	0.217	1	0	1	0	1	1024.24	1.4628e-38	5.65387e-28
AA	95	10.2103E+090.2103E+08	10.2103E+090.2103E+08	0.2103E+09	0.217	1	0	1	0	1	1024.21	2.2798e-41	1.06558e-30
AA	96	10.2542E+090.2542E+08	10.2542E+090.2542E+08	0.2542E+09	0.217	1	0	1	0	1	1024.18	2.8741e-44	1.62373e-33
AA	97	10.3074E+090.3074E+08	10.3074E+090.3074E+08	0.3074E+09	0.217	1	0	1	0	1	1024.15	2.9337e-47	2.00421e-36
AA	98	10.3717E+090.3717E+08	10.3717E+090.3717E+08	0.3717E+09	0.217	1	0	1	0	1	1024.13	2.4281e-50	2.00574e-39
AA	99	10.4494E+090.4494E+08	10.4494E+090.4494E+08	0.4494E+09	0.217	1	0	1	0	1	1024.1	1.6318e-53	1.62968e-42
AA1	0	10.5434E+090.5434E+08	10.5434E+090.5434E+08	0.5434E+09	0.217	1	0	1	0	1	1024.07	8.9189e-87	1.07701e-75
