# Supplementary material for: CO2 geological storage site selection and long-term potential assessment framework based on TOUGH2/ECO2N
Source: PLoS One. 2025 Apr 24;20(4):e0321715. doi: 10.1371/journal.pone.0321715 (PMC12021137; doi:10.1371/journal.pone.0321715)
Supplement: S1 File — (ZIP) [file pone.0321715.s001.zip › suanliang/4/残余/100a.xlsx]

## Sheet: Sheet1
体积				MID提取中间几位（体积）	孔隙度φ		SS	1-SS	SG	DG	YH2OG	1-YH2OG	气相	气相质量	残余气相饱和度Sgr
A1	1	10.1767E+000.1767E-01	10.1767E+000.1767E-01	0.1767E+00	0.188	1	0.022629	0.977371	0.97737	661.21	8.8212e-06	0.999991	20.9821	2.00121e+10	0.05
A1	2	10.6023E+000.6023E-01	10.6023E+000.6023E-01	0.6023E+00	0.188	1	0.016634	0.983366	0.98337	661.21	8.5922e-06	0.999991	72.4		0.05
A1	3	10.1156E+010.1156E+00	10.1156E+010.1156E+00	0.1156E+01	0.188	1	0.015725	0.984275	0.98428	661.21	8.5478e-06	0.999991	139.215		0.05
A1	4	10.1867E+010.1867E+00	10.1867E+010.1867E+00	0.1867E+01	0.188	1	0.01535	0.98465	0.98465	661.21	8.5321e-06	0.999991	225.01		0.05
A1	5	10.2774E+010.2774E+00	10.2774E+010.2774E+00	0.2774E+01	0.188	1	0.015186	0.984814	0.98481	661.21	8.5289e-06	0.999991	334.431		0.05
A1	6	10.3922E+010.3922E+00	10.3922E+010.3922E+00	0.3922E+01	0.188	1	0.014817	0.985183	0.98518	661.21	8.5254e-06	0.999991	473.188		0.05
A1	7	10.5367E+010.5367E+00	10.5367E+010.5367E+00	0.5367E+01	0.188	1	0.014753	0.985247	0.98525	661.21	8.5302e-06	0.999991	647.615		0.05
A1	8	10.7177E+010.7177E+00	10.7177E+010.7177E+00	0.7177E+01	0.188	1	0.014572	0.985428	0.98543	661.21	8.5353e-06	0.999991	866.338		0.05
A1	9	10.9433E+010.9433E+00	10.9433E+010.9433E+00	0.9433E+01	0.188	1	0.014754	0.985246	0.98525	661.21	8.5477e-06	0.999991	1138.24		0.05
A1	10	10.1224E+020.1224E+01	10.1224E+020.1224E+01	0.1224E+02	0.188	1	0.014464	0.985536	0.98554	661.21	8.5597e-06	0.999991	1477.82		0.05
A1	11	10.1571E+020.1571E+01	10.1571E+020.1571E+01	0.1571E+02	0.188	1	0.014479	0.985521	0.98552	661.21	8.5788e-06	0.999991	1896.71		0.05
A1	12	10.2000E+020.2000E+01	10.2000E+020.2000E+01	0.2000E+02	0.188	1	0.014447	0.985553	0.98555	661.21	8.6068e-06	0.999991	2414.81		0.05
A1	13	10.2528E+020.2528E+01	10.2528E+020.2528E+01	0.2528E+02	0.188	1	0.014244	0.985756	0.98576	661.21	8.6316e-06	0.999991	3053.59		0.05
A1	14	10.3178E+020.3178E+01	10.3178E+020.3178E+01	0.3178E+02	0.188	1	0.014623	0.985377	0.98538	661.21	8.6761e-06	0.999991	3835.78		0.05
A1	15	10.3976E+020.3976E+01	10.3976E+020.3976E+01	0.3976E+02	0.188	1	0.01448	0.98552	0.98552	661.21	8.7205e-06	0.999991	4800.33		0.05
A1	16	10.4955E+020.4955E+01	10.4955E+020.4955E+01	0.4955E+02	0.188	1	0.014391	0.985609	0.98561	661.21	8.7667e-06	0.999991	5983.38		0.05
A1	17	10.6152E+020.6152E+01	10.6152E+020.6152E+01	0.6152E+02	0.188	1	0.014361	0.985639	0.98564	661.21	8.8237e-06	0.999991	7429.27		0.05
A1	18	10.7616E+020.7616E+01	10.7616E+020.7616E+01	0.7616E+02	0.188	1	0.014297	0.985703	0.9857	661.21	8.8931e-06	0.999991	9198.38		0.05
A1	19	10.9404E+020.9404E+01	10.9404E+020.9404E+01	0.9404E+02	0.188	1	0.014401	0.985599	0.9856	661.21	8.9721e-06	0.999991	11355.5		0.05
A1	20	10.1159E+030.1159E+02	10.1159E+030.1159E+02	0.1159E+03	0.188	1	0.01437	0.98563	0.98563	661.21	9.053e-06	0.999991	13996		0.05
A1	21	10.1424E+030.1424E+02	10.1424E+030.1424E+02	0.1424E+03	0.188	1	0.014145	0.985855	0.98586	661.21	9.1393e-06	0.999991	17204.1		0.05
A1	22	10.1748E+030.1748E+02	10.1748E+030.1748E+02	0.1748E+03	0.188	1	0.014368	0.985632	0.98563	661.21	9.223e-06	0.999991	21108.8		0.05
A1	23	10.2142E+030.2142E+02	10.2142E+030.2142E+02	0.2142E+03	0.188	1	0.014346	0.985654	0.98565	661.21	9.3046e-06	0.999991	25867.8		0.05
A1	24	10.2622E+030.2622E+02	10.2622E+030.2622E+02	0.2622E+03	0.188	1	0.014325	0.985675	0.98568	661.21	9.3947e-06	0.999991	31666.2		0.05
A1	25	10.3204E+030.3204E+02	10.3204E+030.3204E+02	0.3204E+03	0.188	1	0.01434	0.98566	0.98566	661.21	9.4983e-06	0.999991	38693.7		0.05
A1	26	10.3912E+030.3912E+02	10.3912E+030.3912E+02	0.3912E+03	0.188	1	0.014309	0.985691	0.98569	661.21	9.6278e-06	0.99999	47246.9		0.05
A1	27	10.4772E+030.4772E+02	10.4772E+030.4772E+02	0.4772E+03	0.188	1	0.014362	0.985638	0.98564	661.21	9.7915e-06	0.99999	57627.4		0.05
A1	28	10.5816E+030.5816E+02	10.5816E+030.5816E+02	0.5816E+03	0.188	1	0.014201	0.985799	0.9858	661.21	9.9828e-06	0.99999	70257.8		0.05
A1	29	10.7082E+030.7082E+02	10.7082E+030.7082E+02	0.7082E+03	0.188	1	0.014225	0.985775	0.98578	661.21	1.0156e-05	0.99999	85547.4		0.05
A1	30	10.8619E+030.8619E+02	10.8619E+030.8619E+02	0.8619E+03	0.188	1	0.014378	0.985622	0.98562	661.21	1.0314e-05	0.99999	104081		0.05
A1	31	10.1048E+040.1048E+03	10.1048E+040.1048E+03	0.1048E+04	0.188	1	0.014241	0.985759	0.98576	661.21	1.0472e-05	0.99999	126589		0.05
A1	32	10.1274E+040.1274E+03	10.1274E+040.1274E+03	0.1274E+04	0.188	1	0.014185	0.985815	0.98582	661.21	1.066e-05	0.999989	153906		0.05
A1	33	10.1548E+040.1548E+03	10.1548E+040.1548E+03	0.1548E+04	0.188	1	0.014498	0.985502	0.9855	661.21	1.0883e-05	0.999989	186886		0.05
A1	34	10.1880E+040.1880E+03	10.1880E+040.1880E+03	0.1880E+04	0.188	1	0.014109	0.985891	0.98589	661.21	1.1108e-05	0.999989	227147		0.05
A1	35	10.2282E+040.2282E+03	10.2282E+040.2282E+03	0.2282E+04	0.188	1	0.014284	0.985716	0.98572	661.21	1.1348e-05	0.999989	275622		0.05
A1	36	10.2768E+040.2768E+03	10.2768E+040.2768E+03	0.2768E+04	0.188	1	0.014334	0.985666	0.98567	661.21	1.1623e-05	0.999988	334287		0.05
A1	37	10.3358E+040.3358E+03	10.3358E+040.3358E+03	0.3358E+04	0.188	1	0.014202	0.985798	0.9858	661.21	1.1943e-05	0.999988	405648		0.05
A1	38	10.4072E+040.4072E+03	10.4072E+040.4072E+03	0.4072E+04	0.188	1	0.014326	0.985674	0.98567	661.21	1.2316e-05	0.999988	491773		0.05
A1	39	10.4937E+040.4937E+03	10.4937E+040.4937E+03	0.4937E+04	0.188	1	0.014254	0.985746	0.98575	661.21	1.275e-05	0.999987	596330		0.05
A1	40	10.5983E+040.5983E+03	10.5983E+040.5983E+03	0.5983E+04	0.188	1	0.014085	0.985915	0.98592	661.21	1.3293e-05	0.999987	722922		0.05
A1	41	10.7250E+040.7250E+03	10.7250E+040.7250E+03	0.7250E+04	0.188	1	0.014253	0.985747	0.98575	661.2	1.3951e-05	0.999986	875699		0.05
A1	42	10.8784E+040.8784E+03	10.8784E+040.8784E+03	0.8784E+04	0.188	1	0.014183	0.985817	0.98582	661.2	1.4609e-05	0.999985	1.06113e+06		0.05
A1	43	10.1064E+050.1064E+04	10.1064E+050.1064E+04	0.1064E+05	0.188	1	0.014129	0.985871	0.98587	661.2	1.5278e-05	0.999985	1.28548e+06		0.05
A1	44	10.1289E+050.1289E+04	10.1289E+050.1289E+04	0.1289E+05	0.188	1	0.014257	0.985743	0.98574	661.2	1.6085e-05	0.999984	1.55691e+06		0.05
A1	45	10.1560E+050.1560E+04	10.1560E+050.1560E+04	0.1560E+05	0.188	1	0.014025	0.985975	0.98598	661.2	1.7236e-05	0.999983	1.88513e+06		0.05
A1	46	10.1889E+050.1889E+04	10.1889E+050.1889E+04	0.1889E+05	0.188	1	0.014084	0.985916	0.98592	661.2	1.8861e-05	0.999981	2.28242e+06		0.05
A1	47	10.2287E+050.2287E+04	10.2287E+050.2287E+04	0.2287E+05	0.188	1	0.0023446	0.997655	0.8992	661.2	0.0036347	0.996365	2.54104e+06		0.05
A1	48	10.2768E+050.2768E+04	10.2768E+050.2768E+04	0.2768E+05	0.188	1	0	1	0.62911	661.2	0.0042536	0.995746	2.15542e+06		0.05
A1	49	10.3350E+050.3350E+04	10.3350E+050.3350E+04	0.3350E+05	0.188	1	0	1	0.57718	661.2	0.0042651	0.995735	2.39326e+06		0.05
A1	50	10.4055E+050.4055E+04	10.4055E+050.4055E+04	0.4055E+05	0.188	1	0	1	0.56619	661.2	0.0042652	0.995735	2.84176e+06		0.05
A1	51	10.4907E+050.4907E+04	10.4907E+050.4907E+04	0.4907E+05	0.188	1	0	1	0.56372	661.2	0.0042652	0.995735	3.42384e+06		0.05
A1	52	10.5937E+050.5937E+04	10.5937E+050.5937E+04	0.5937E+05	0.188	1	0	1	0.56296	661.2	0.0042651	0.995735	4.13694e+06		0.05
A1	53	10.7183E+050.7183E+04	10.7183E+050.7183E+04	0.7183E+05	0.188	1	0	1	0.56254	661.2	0.0042651	0.995735	5.00142e+06		0.05
A1	54	10.8691E+050.8691E+04	10.8691E+050.8691E+04	0.8691E+05	0.188	1	0	1	0.56223	661.2	0.0042651	0.995735	6.04809e+06		0.05
A1	55	10.1051E+060.1051E+05	10.1051E+060.1051E+05	0.1051E+06	0.188	1	0	1	0.56196	661.2	0.004265	0.995735	7.31042e+06		0.05
A1	56	10.1272E+060.1272E+05	10.1272E+060.1272E+05	0.1272E+06	0.188	1	0	1	0.56174	661.2	0.004265	0.995735	8.84417e+06		0.05
A1	57	10.1539E+060.1539E+05	10.1539E+060.1539E+05	0.1539E+06	0.188	1	0	1	0.56155	661.2	0.004265	0.995735	1.0697e+07		0.05
A1	58	10.1861E+060.1861E+05	10.1861E+060.1861E+05	0.1861E+06	0.188	1	0	1	0.56139	661.19	0.0042649	0.995735	1.29312e+07		0.05
A1	59	10.2251E+060.2251E+05	10.2251E+060.2251E+05	0.2251E+06	0.188	1	0	1	0.56125	661.19	0.0042649	0.995735	1.56372e+07		0.05
A1	60	10.2723E+060.2723E+05	10.2723E+060.2723E+05	0.2723E+06	0.188	1	0	1	0.56114	661.19	0.0042649	0.995735	1.89124e+07		0.05
A1	61	10.3293E+060.3293E+05	10.3293E+060.3293E+05	0.3293E+06	0.188	1	0	1	0.56104	661.19	0.0042649	0.995735	2.28672e+07		0.05
A1	62	10.3983E+060.3983E+05	10.3983E+060.3983E+05	0.3983E+06	0.188	1	0	1	0.56096	661.18	0.0042648	0.995735	2.76544e+07		0.05
A1	63	10.4817E+060.4817E+05	10.4817E+060.4817E+05	0.4817E+06	0.188	1	0	1	0.5609	661.18	0.0042648	0.995735	3.34413e+07		0.05
A1	64	10.5826E+060.5826E+05	10.5826E+060.5826E+05	0.5826E+06	0.188	1	0	1	0.56085	661.18	0.0042648	0.995735	4.04426e+07		0.05
A1	65	10.7046E+060.7046E+05	10.7046E+060.7046E+05	0.7046E+06	0.188	1	0	1	0.56081	661.17	0.0042648	0.995735	4.89072e+07		0.05
A1	66	10.8521E+060.8521E+05	10.8521E+060.8521E+05	0.8521E+06	0.188	1	0	1	0.56078	661.17	0.0042647	0.995735	5.91423e+07		0.05
A1	67	10.1030E+070.1030E+06	10.1030E+070.1030E+06	0.1030E+07	0.188	1	0	1	0.56076	661.16	0.0042647	0.995735	7.14863e+07		0.05
A1	68	10.1246E+070.1246E+06	10.1246E+070.1246E+06	0.1246E+07	0.188	1	0	1	0.56073	661.16	0.0042647	0.995735	8.64729e+07		0.05
A1	69	10.1507E+070.1507E+06	10.1507E+070.1507E+06	0.1507E+07	0.188	1	0	1	0.56071	661.15	0.0042646	0.995735	1.04581e+08		0.05
A1	70	10.1822E+070.1822E+06	10.1822E+070.1822E+06	0.1822E+07	0.188	1	0	1	0.56067	661.14	0.0042646	0.995735	1.2643e+08		0.05
A1	71	10.2204E+070.2204E+06	10.2204E+070.2204E+06	0.2204E+07	0.188	1	0	1	0.56063	661.12	0.0042645	0.995735	1.52922e+08		0.05
A1	72	10.2665E+070.2665E+06	10.2665E+070.2665E+06	0.2665E+07	0.188	1	0	1	0.56055	661.11	0.0042645	0.995735	1.84879e+08		0.05
A1	73	10.3222E+070.3222E+06	10.3222E+070.3222E+06	0.3222E+07	0.188	1	0	1	0.56043	661.09	0.0042644	0.995736	2.23465e+08		0.05
A1	74	10.3896E+070.3896E+06	10.3896E+070.3896E+06	0.3896E+07	0.188	1	0	1	0.56025	661.07	0.0042643	0.995736	2.70116e+08		0.05
A1	75	10.4711E+070.4711E+06	10.4711E+070.4711E+06	0.4711E+07	0.188	1	0	1	0.56002	661.04	0.0042642	0.995736	3.26472e+08		0.05
A1	76	10.5697E+070.5697E+06	10.5697E+070.5697E+06	0.5697E+07	0.188	1	0	1	0.55968	661.01	0.004264	0.995736	3.94545e+08		0.05
A1	77	10.6889E+070.6889E+06	10.6889E+070.6889E+06	0.6889E+07	0.188	1	0	1	0.5591	660.97	0.0042639	0.995736	4.76573e+08		0.05
A1	78	10.8330E+070.8330E+06	10.8330E+070.8330E+06	0.8330E+07	0.188	1	0	1	0.55795	660.92	0.0042637	0.995736	5.75031e+08		0.05
A1	79	10.1007E+080.1007E+07	10.1007E+080.1007E+07	0.1007E+08	0.188	1	0	1	0.55561	660.86	0.0042634	0.995737	6.92168e+08		0.05
A1	80	10.1218E+080.1218E+07	10.1218E+080.1218E+07	0.1218E+08	0.188	1	0	1	0.54936	660.79	0.0042631	0.995737	8.27695e+08		0.05
A1	81	10.1473E+080.1473E+07	10.1473E+080.1473E+07	0.1473E+08	0.188	1	0	1	0.53148	660.7	0.0042628	0.995737	9.6827e+08		0.05
A1	82	10.1781E+080.1781E+07	10.1781E+080.1781E+07	0.1781E+08	0.188	1	0	1	0.49446	660.59	0.0042623	0.995738	1.08901e+09		0.05
A1	83	10.2153E+080.2153E+07	10.2153E+080.2153E+07	0.2153E+08	0.188	1	0	1	0.42887	660.44	0.0042617	0.995738	1.14158e+09		0.05
A1	84	10.2603E+080.2603E+07	10.2603E+080.2603E+07	0.2603E+08	0.188	1	0	1	0.30078	660.25	0.004261	0.995739	9.67687e+08		0.05
A1	85	10.3148E+080.3148E+07	10.3148E+080.3148E+07	0.3148E+08	0.188	1	0	1	0	659.85	0.0042594	0.995741	0		0.05
A1	86	10.3806E+080.3806E+07	10.3806E+080.3806E+07	0.3806E+08	0.188	1	0	1	0	0	1	0	0		0.05
A1	87	10.4602E+080.4602E+07	10.4602E+080.4602E+07	0.4602E+08	0.188	1	0	1	0	0	1	0	0		0.05
A1	88	10.5565E+080.5565E+07	10.5565E+080.5565E+07	0.5565E+08	0.188	1	0	1	0	0	1	0	0		0.05
A1	89	10.6728E+080.6728E+07	10.6728E+080.6728E+07	0.6728E+08	0.188	1	0	1	0	0	1	0	0		0.05
A1	90	10.8136E+080.8136E+07	10.8136E+080.8136E+07	0.8136E+08	0.188	1	0	1	0	0	1	0	0		0.05
A1	91	10.9837E+080.9837E+07	10.9837E+080.9837E+07	0.9837E+08	0.188	1	0	1	0	0	1	0	0		0.05
A1	92	10.1189E+090.1189E+08	10.1189E+090.1189E+08	0.1189E+09	0.188	1	0	1	0	0	1	0	0		0.05
A1	93	10.1438E+090.1438E+08	10.1438E+090.1438E+08	0.1438E+09	0.188	1	0	1	0	0	1	0	0		0.05
A1	94	10.1739E+090.1739E+08	10.1739E+090.1739E+08	0.1739E+09	0.188	1	0	1	0	0	1	0	0		0.05
A1	95	10.2103E+090.2103E+08	10.2103E+090.2103E+08	0.2103E+09	0.188	1	0	1	0	0	1	0	0		0.05
A1	96	10.2542E+090.2542E+08	10.2542E+090.2542E+08	0.2542E+09	0.188	1	0	1	0	0	1	0	0		0.05
A1	97	10.3074E+090.3074E+08	10.3074E+090.3074E+08	0.3074E+09	0.188	1	0	1	0	0	1	0	0		0.05
A1	98	10.3717E+090.3717E+08	10.3717E+090.3717E+08	0.3717E+09	0.188	1	0	1	0	0	1	0	0		0.05
A1	99	10.4494E+090.4494E+08	10.4494E+090.4494E+08	0.4494E+09	0.188	1	0	1	0	0	1	0	0		0.05
A11	0	10.5434E+090.5434E+08	10.5434E+090.5434E+08	0.5434E+09	0.188	1	0	1	0	0	1	0	0		0.05
A2	1	10.1767E+000.0000E+00	10.1767E+000.0000E+00	0.1767E+00	0.188	1	0.022675	0.977325	0.97732	658.87	0.00010361	0.999896	20.9038		0.05
A2	2	10.6023E+000.0000E+00	10.6023E+000.0000E+00	0.6023E+00	0.188	1	0.01669	0.98331	0.98331	658.87	0.0001016	0.999898	72.1286		0.05
A2	3	10.1156E+010.0000E+00	10.1156E+010.0000E+00	0.1156E+01	0.188	1	0.015766	0.984234	0.98423	658.87	0.00010121	0.999899	138.697		0.05
A2	4	10.1867E+010.0000E+00	10.1867E+010.0000E+00	0.1867E+01	0.188	1	0.015298	0.984702	0.9847	658.87	0.00010107	0.999899	224.216		0.05
A2	5	10.2774E+010.0000E+00	10.2774E+010.0000E+00	0.2774E+01	0.188	1	0.015216	0.984784	0.98478	658.87	0.00010104	0.999899	333.196		0.05
A2	6	10.3922E+010.0000E+00	10.3922E+010.0000E+00	0.3922E+01	0.188	1	0.01483	0.98517	0.98517	658.87	0.00010101	0.999899	471.459		0.05
A2	7	10.5367E+010.0000E+00	10.5367E+010.0000E+00	0.5367E+01	0.188	1	0.014804	0.985196	0.9852	658.87	0.00010106	0.999899	645.197		0.05
A2	8	10.7177E+010.0000E+00	10.7177E+010.0000E+00	0.7177E+01	0.188	1	0.014614	0.985386	0.98539	658.87	0.0001011	0.999899	863.12		0.05
A2	9	10.9433E+010.0000E+00	10.9433E+010.0000E+00	0.9433E+01	0.188	1	0.014726	0.985274	0.98527	658.87	0.00010121	0.999899	1134.16		0.05
A2	10	10.1224E+020.0000E+00	10.1224E+020.0000E+00	0.1224E+02	0.188	1	0.014531	0.985469	0.98547	658.87	0.00010132	0.999899	1472.25		0.05
A2	11	10.1571E+020.0000E+00	10.1571E+020.0000E+00	0.1571E+02	0.188	1	0.014507	0.985493	0.98549	658.87	0.00010154	0.999898	1889.71		0.05
A2	12	10.2000E+020.0000E+00	10.2000E+020.0000E+00	0.2000E+02	0.188	1	0.01447	0.98553	0.98553	658.87	0.00010188	0.999898	2405.93		0.05
A2	13	10.2528E+020.0000E+00	10.2528E+020.0000E+00	0.2528E+02	0.188	1	0.014503	0.985497	0.9855	658.87	0.00010218	0.999898	3040.9		0.05
A2	14	10.3178E+020.0000E+00	10.3178E+020.0000E+00	0.3178E+02	0.188	1	0.014463	0.985537	0.98554	658.87	0.00010269	0.999897	3823.09		0.05
A2	15	10.3976E+020.0000E+00	10.3976E+020.0000E+00	0.3976E+02	0.188	1	0.014525	0.985475	0.98548	658.87	0.00010318	0.999897	4782.47		0.05
A2	16	10.4955E+020.0000E+00	10.4955E+020.0000E+00	0.4955E+02	0.188	1	0.014398	0.985602	0.9856	658.87	0.00010364	0.999896	5961.54		0.05
A2	17	10.6152E+020.0000E+00	10.6152E+020.0000E+00	0.6152E+02	0.188	1	0.014367	0.985633	0.98563	658.87	0.00010416	0.999896	7402.15		0.05
A2	18	10.7616E+020.0000E+00	10.7616E+020.0000E+00	0.7616E+02	0.188	1	0.014327	0.985673	0.98567	658.87	0.00010479	0.999895	9164.39		0.05
A2	19	10.9404E+020.0000E+00	10.9404E+020.0000E+00	0.9404E+02	0.188	1	0.01441	0.98559	0.98559	658.87	0.00010549	0.999895	11314		0.05
A2	20	10.1159E+030.0000E+00	10.1159E+030.0000E+00	0.1159E+03	0.188	1	0.014081	0.985919	0.98592	658.87	0.00010619	0.999894	13953.3		0.05
A2	21	10.1424E+030.0000E+00	10.1424E+030.0000E+00	0.1424E+03	0.188	1	0.014484	0.985516	0.98552	658.87	0.000107	0.999893	17129.7		0.05
A2	22	10.1748E+030.0000E+00	10.1748E+030.0000E+00	0.1748E+03	0.188	1	0.014329	0.985671	0.98567	658.87	0.00010776	0.999892	21033.7		0.05
A2	23	10.2142E+030.0000E+00	10.2142E+030.0000E+00	0.2142E+03	0.188	1	0.014393	0.985607	0.98561	658.87	0.00010858	0.999891	25771.4		0.05
A2	24	10.2622E+030.0000E+00	10.2622E+030.0000E+00	0.2622E+03	0.188	1	0.014348	0.985652	0.98565	658.87	0.00010955	0.99989	31549.2		0.05
A2	25	10.3204E+030.0000E+00	10.3204E+030.0000E+00	0.3204E+03	0.188	1	0.014282	0.985718	0.98572	658.87	0.00011072	0.999889	38557.4		0.05
A2	26	10.3912E+030.0000E+00	10.3912E+030.0000E+00	0.3912E+03	0.188	1	0.014314	0.985686	0.98569	658.87	0.00011223	0.999888	47074.6		0.05
A2	27	10.4772E+030.0000E+00	10.4772E+030.0000E+00	0.4772E+03	0.188	1	0.014411	0.985589	0.98559	658.87	0.00011411	0.999886	57411.7		0.05
A2	28	10.5816E+030.0000E+00	10.5816E+030.0000E+00	0.5816E+03	0.188	1	0.014284	0.985716	0.98572	658.87	0.00011632	0.999884	69990.1		0.05
A2	29	10.7082E+030.0000E+00	10.7082E+030.0000E+00	0.7082E+03	0.188	1	0.014255	0.985745	0.98575	658.87	0.00011804	0.999882	85230.2		0.05
A2	30	10.8619E+030.0000E+00	10.8619E+030.0000E+00	0.8619E+03	0.188	1	0.014298	0.985702	0.9857	658.87	0.00011937	0.999881	103718		0.05
A2	31	10.1048E+040.0000E+00	10.1048E+040.0000E+00	0.1048E+04	0.188	1	0.014338	0.985662	0.98566	658.87	0.00012063	0.999879	126102		0.05
A2	32	10.1274E+040.0000E+00	10.1274E+040.0000E+00	0.1274E+04	0.188	1	0.014216	0.985784	0.98578	658.87	0.00012211	0.999878	153333		0.05
A2	33	10.1548E+040.0000E+00	10.1548E+040.0000E+00	0.1548E+04	0.188	1	0.014494	0.985506	0.98551	658.87	0.00012389	0.999876	186207		0.05
A2	34	10.1880E+040.0000E+00	10.1880E+040.0000E+00	0.1880E+04	0.188	1	0.014212	0.985788	0.98579	658.87	0.00012565	0.999874	226271		0.05
A2	35	10.2282E+040.0000E+00	10.2282E+040.0000E+00	0.2282E+04	0.188	1	0.014317	0.985683	0.98568	658.87	0.0001275	0.999873	274594		0.05
A2	36	10.2768E+040.0000E+00	10.2768E+040.0000E+00	0.2768E+04	0.188	1	0.014359	0.985641	0.98564	658.87	0.00012966	0.99987	333046		0.05
A2	37	10.3358E+040.0000E+00	10.3358E+040.0000E+00	0.3358E+04	0.188	1	0.014218	0.985782	0.98578	658.87	0.00013221	0.999868	404149		0.05
A2	38	10.4072E+040.0000E+00	10.4072E+040.0000E+00	0.4072E+04	0.188	1	0.014355	0.985645	0.98565	658.87	0.00013521	0.999865	489948		0.05
A2	39	10.4937E+040.0000E+00	10.4937E+040.0000E+00	0.4937E+04	0.188	1	0.014319	0.985681	0.98568	658.87	0.0001388	0.999861	594063		0.05
A2	40	10.5983E+040.0000E+00	10.5983E+040.0000E+00	0.5983E+04	0.188	1	0.014232	0.985768	0.98577	658.87	0.00014353	0.999856	720053		0.05
A2	41	10.7250E+040.0000E+00	10.7250E+040.0000E+00	0.7250E+04	0.188	1	0.014274	0.985726	0.98573	658.87	0.0001494	0.999851	872459		0.05
A2	42	10.8784E+040.0000E+00	10.8784E+040.0000E+00	0.8784E+04	0.188	1	0.014091	0.985909	0.98591	658.87	0.00015461	0.999845	1.05744e+06		0.05
A2	43	10.1064E+050.0000E+00	10.1064E+050.0000E+00	0.1064E+05	0.188	1	0.014442	0.985558	0.98556	658.87	0.00015922	0.999841	1.27996e+06		0.05
A2	44	10.1289E+050.0000E+00	10.1289E+050.0000E+00	0.1289E+05	0.188	1	0.014286	0.985714	0.98571	658.87	0.00016439	0.999836	1.5511e+06		0.05
A2	45	10.1560E+050.0000E+00	10.1560E+050.0000E+00	0.1560E+05	0.188	1	0.014219	0.985781	0.98578	658.87	0.00017199	0.999828	1.87745e+06		0.05
A2	46	10.1889E+050.0000E+00	10.1889E+050.0000E+00	0.1889E+05	0.188	1	0.014283	0.985717	0.98572	658.87	0.00018247	0.999818	2.27309e+06		0.05
A2	47	10.2287E+050.0000E+00	10.2287E+050.0000E+00	0.2287E+05	0.188	1	0	1	0.87041	658.87	0.0037341	0.996266	2.45653e+06		0.05
A2	48	10.2768E+050.0000E+00	10.2768E+050.0000E+00	0.2768E+05	0.188	1	0	1	0.61687	658.87	0.0043089	0.995691	2.10592e+06		0.05
A2	49	10.3350E+050.0000E+00	10.3350E+050.0000E+00	0.3350E+05	0.188	1	0	1	0.56163	658.87	0.0043182	0.995682	2.32046e+06		0.05
A2	50	10.4055E+050.0000E+00	10.4055E+050.0000E+00	0.4055E+05	0.188	1	0	1	0.54682	658.87	0.0043182	0.995682	2.73472e+06		0.05
A2	51	10.4907E+050.0000E+00	10.4907E+050.0000E+00	0.4907E+05	0.188	1	0	1	0.54291	658.87	0.0043182	0.995682	3.28566e+06		0.05
A2	52	10.5937E+050.0000E+00	10.5937E+050.0000E+00	0.5937E+05	0.188	1	0	1	0.54171	658.87	0.0043182	0.995682	3.96654e+06		0.05
A2	53	10.7183E+050.0000E+00	10.7183E+050.0000E+00	0.7183E+05	0.188	1	0	1	0.54114	658.87	0.0043181	0.995682	4.79395e+06		0.05
A2	54	10.8691E+050.0000E+00	10.8691E+050.0000E+00	0.8691E+05	0.188	1	0	1	0.54073	658.87	0.0043181	0.995682	5.796e+06		0.05
A2	55	10.1051E+060.0000E+00	10.1051E+060.0000E+00	0.1051E+06	0.188	1	0	1	0.5404	658.87	0.0043181	0.995682	7.00481e+06		0.05
A2	56	10.1272E+060.0000E+00	10.1272E+060.0000E+00	0.1272E+06	0.188	1	0	1	0.54012	658.87	0.004318	0.995682	8.47336e+06		0.05
A2	57	10.1539E+060.0000E+00	10.1539E+060.0000E+00	0.1539E+06	0.188	1	0	1	0.53989	658.86	0.004318	0.995682	1.02474e+07		0.05
A2	58	10.1861E+060.0000E+00	10.1861E+060.0000E+00	0.1861E+06	0.188	1	0	1	0.53969	658.86	0.004318	0.995682	1.23869e+07		0.05
A2	59	10.2251E+060.0000E+00	10.2251E+060.0000E+00	0.2251E+06	0.188	1	0	1	0.53952	658.86	0.0043179	0.995682	1.4978e+07		0.05
A2	60	10.2723E+060.0000E+00	10.2723E+060.0000E+00	0.2723E+06	0.188	1	0	1	0.53938	658.86	0.0043179	0.995682	1.8114e+07		0.05
A2	61	10.3293E+060.0000E+00	10.3293E+060.0000E+00	0.3293E+06	0.188	1	0	1	0.53926	658.86	0.0043179	0.995682	2.19009e+07		0.05
A2	62	10.3983E+060.0000E+00	10.3983E+060.0000E+00	0.3983E+06	0.188	1	0	1	0.53916	658.85	0.0043179	0.995682	2.64846e+07		0.05
A2	63	10.4817E+060.0000E+00	10.4817E+060.0000E+00	0.4817E+06	0.188	1	0	1	0.53909	658.85	0.0043178	0.995682	3.2026e+07		0.05
A2	64	10.5826E+060.0000E+00	10.5826E+060.0000E+00	0.5826E+06	0.188	1	0	1	0.53903	658.85	0.0043178	0.995682	3.87301e+07		0.05
A2	65	10.7046E+060.0000E+00	10.7046E+060.0000E+00	0.7046E+06	0.188	1	0	1	0.53898	658.84	0.0043178	0.995682	4.68354e+07		0.05
A2	66	10.8521E+060.0000E+00	10.8521E+060.0000E+00	0.8521E+06	0.188	1	0	1	0.53894	658.84	0.0043178	0.995682	5.66356e+07		0.05
A2	67	10.1030E+070.0000E+00	10.1030E+070.0000E+00	0.1030E+07	0.188	1	0	1	0.53891	658.83	0.0043177	0.995682	6.8455e+07		0.05
A2	68	10.1246E+070.0000E+00	10.1246E+070.0000E+00	0.1246E+07	0.188	1	0	1	0.53887	658.83	0.0043177	0.995682	8.28045e+07		0.05
A2	69	10.1507E+070.0000E+00	10.1507E+070.0000E+00	0.1507E+07	0.188	1	0	1	0.53883	658.82	0.0043176	0.995682	1.00141e+08		0.05
A2	70	10.1822E+070.0000E+00	10.1822E+070.0000E+00	0.1822E+07	0.188	1	0	1	0.53877	658.8	0.0043176	0.995682	1.21055e+08		0.05
A2	71	10.2204E+070.0000E+00	10.2204E+070.0000E+00	0.2204E+07	0.188	1	0	1	0.53868	658.79	0.0043175	0.995683	1.46409e+08		0.05
A2	72	10.2665E+070.0000E+00	10.2665E+070.0000E+00	0.2665E+07	0.188	1	0	1	0.53849	658.78	0.0043175	0.995683	1.76968e+08		0.05
A2	73	10.3222E+070.0000E+00	10.3222E+070.0000E+00	0.3222E+07	0.188	1	0	1	0.53812	658.76	0.0043174	0.995683	2.13801e+08		0.05
A2	74	10.3896E+070.0000E+00	10.3896E+070.0000E+00	0.3896E+07	0.188	1	0	1	0.53743	658.74	0.0043173	0.995683	2.58187e+08		0.05
A2	75	10.4711E+070.0000E+00	10.4711E+070.0000E+00	0.4711E+07	0.188	1	0	1	0.53625	658.71	0.0043172	0.995683	3.11497e+08		0.05
A2	76	10.5697E+070.0000E+00	10.5697E+070.0000E+00	0.5697E+07	0.188	1	0	1	0.53325	658.68	0.004317	0.995683	3.74568e+08		0.05
A2	77	10.6889E+070.0000E+00	10.6889E+070.0000E+00	0.6889E+07	0.188	1	0	1	0.52567	658.64	0.0043169	0.995683	4.46474e+08		0.05
A2	78	10.8330E+070.0000E+00	10.8330E+070.0000E+00	0.8330E+07	0.188	1	0	1	0.5108	658.58	0.0043167	0.995683	5.24546e+08		0.05
A2	79	10.1007E+080.0000E+00	10.1007E+080.0000E+00	0.1007E+08	0.188	1	0	1	0.48184	658.52	0.0043164	0.995684	5.98109e+08		0.05
A2	80	10.1218E+080.0000E+00	10.1218E+080.0000E+00	0.1218E+08	0.188	1	0	1	0.40869	658.45	0.0043161	0.995684	6.13541e+08		0.05
A2	81	10.1473E+080.0000E+00	10.1473E+080.0000E+00	0.1473E+08	0.188	1	0	1	0.28363	658.37	0.0043158	0.995684	5.14878e+08		0.05
A2	82	10.1781E+080.0000E+00	10.1781E+080.0000E+00	0.1781E+08	0.188	1	0	1	0.12134	658.26	0.0043153	0.995685	2.66284e+08		0.05
A2	83	10.2153E+080.0000E+00	10.2153E+080.0000E+00	0.2153E+08	0.188	1	0	1	0	0	1	0	0		0.05
A2	84	10.2603E+080.0000E+00	10.2603E+080.0000E+00	0.2603E+08	0.188	1	0	1	0	0	1	0	0		0.05
A2	85	10.3148E+080.0000E+00	10.3148E+080.0000E+00	0.3148E+08	0.188	1	0	1	0	0	1	0	0		0.05
A2	86	10.3806E+080.0000E+00	10.3806E+080.0000E+00	0.3806E+08	0.188	1	0	1	0	0	1	0	0		0.05
A2	87	10.4602E+080.0000E+00	10.4602E+080.0000E+00	0.4602E+08	0.188	1	0	1	0	0	1	0	0		0.05
A2	88	10.5565E+080.0000E+00	10.5565E+080.0000E+00	0.5565E+08	0.188	1	0	1	0	0	1	0	0		0.05
A2	89	10.6728E+080.0000E+00	10.6728E+080.0000E+00	0.6728E+08	0.188	1	0	1	0	0	1	0	0		0.05
A2	90	10.8136E+080.0000E+00	10.8136E+080.0000E+00	0.8136E+08	0.188	1	0	1	0	0	1	0	0		0.05
A2	91	10.9837E+080.0000E+00	10.9837E+080.0000E+00	0.9837E+08	0.188	1	0	1	0	0	1	0	0		0.05
A2	92	10.1189E+090.0000E+00	10.1189E+090.0000E+00	0.1189E+09	0.188	1	0	1	0	0	1	0	0		0.05
A2	93	10.1438E+090.0000E+00	10.1438E+090.0000E+00	0.1438E+09	0.188	1	0	1	0	0	1	0	0		0.05
A2	94	10.1739E+090.0000E+00	10.1739E+090.0000E+00	0.1739E+09	0.188	1	0	1	0	0	1	0	0		0.05
A2	95	10.2103E+090.0000E+00	10.2103E+090.0000E+00	0.2103E+09	0.188	1	0	1	0	0	1	0	0		0.05
A2	96	10.2542E+090.0000E+00	10.2542E+090.0000E+00	0.2542E+09	0.188	1	0	1	0	0	1	0	0		0.05
A2	97	10.3074E+090.0000E+00	10.3074E+090.0000E+00	0.3074E+09	0.188	1	0	1	0	0	1	0	0		0.05
A2	98	10.3717E+090.0000E+00	10.3717E+090.0000E+00	0.3717E+09	0.188	1	0	1	0	0	1	0	0		0.05
A2	99	10.4494E+090.0000E+00	10.4494E+090.0000E+00	0.4494E+09	0.188	1	0	1	0	0	1	0	0		0.05
A21	0	10.5434E+090.0000E+00	10.5434E+090.0000E+00	0.5434E+09	0.188	1	0	1	0	0	1	0	0		0.05
A3	1	10.1767E+000.0000E+00	10.1767E+000.0000E+00	0.1767E+00	0.188	1	0.022691	0.977309	0.97731	656.57	0.00056027	0.99944	20.8207		0.05
A3	2	10.6023E+000.0000E+00	10.6023E+000.0000E+00	0.6023E+00	0.188	1	0.016727	0.983273	0.98327	656.57	0.00055314	0.999447	71.8387		0.05
A3	3	10.1156E+010.0000E+00	10.1156E+010.0000E+00	0.1156E+01	0.188	1	0.015783	0.984217	0.98422	656.57	0.00055176	0.999448	138.147		0.05
A3	4	10.1867E+010.0000E+00	10.1867E+010.0000E+00	0.1867E+01	0.188	1	0.015328	0.984672	0.98467	656.57	0.00055125	0.999449	223.319		0.05
A3	5	10.2774E+010.0000E+00	10.2774E+010.0000E+00	0.2774E+01	0.188	1	0.015185	0.984815	0.98482	656.57	0.00055113	0.999449	331.908		0.05
A3	6	10.3922E+010.0000E+00	10.3922E+010.0000E+00	0.3922E+01	0.188	1	0.014851	0.985149	0.98515	656.57	0.00055105	0.999449	469.582		0.05
A3	7	10.5367E+010.0000E+00	10.5367E+010.0000E+00	0.5367E+01	0.188	1	0.014846	0.985154	0.98515	656.57	0.00055122	0.999449	642.595		0.05
A3	8	10.7177E+010.0000E+00	10.7177E+010.0000E+00	0.7177E+01	0.188	1	0.014695	0.985305	0.9853	656.57	0.0005514	0.999449	859.57		0.05
A3	9	10.9433E+010.0000E+00	10.9433E+010.0000E+00	0.9433E+01	0.188	1	0.014661	0.985339	0.98534	656.57	0.00055176	0.999448	1129.85		0.05
A3	10	10.1224E+020.0000E+00	10.1224E+020.0000E+00	0.1224E+02	0.188	1	0.014622	0.985378	0.98538	656.57	0.00055224	0.999448	1466.18		0.05
A3	11	10.1571E+020.0000E+00	10.1571E+020.0000E+00	0.1571E+02	0.188	1	0.014481	0.985519	0.98552	656.57	0.0005535	0.999447	1882.37		0.05
A3	12	10.2000E+020.0000E+00	10.2000E+020.0000E+00	0.2000E+02	0.188	1	0.01455	0.98545	0.98545	656.57	0.00055553	0.999444	2396.05		0.05
A3	13	10.2528E+020.0000E+00	10.2528E+020.0000E+00	0.2528E+02	0.188	1	0.013773	0.986227	0.98623	656.57	0.00055726	0.999443	3033.4		0.05
A3	14	10.3178E+020.0000E+00	10.3178E+020.0000E+00	0.3178E+02	0.188	1	0.014986	0.985014	0.98501	656.57	0.00056032	0.99944	3803.93		0.05
A3	15	10.3976E+020.0000E+00	10.3976E+020.0000E+00	0.3976E+02	0.188	1	0.014572	0.985428	0.98543	656.57	0.00056286	0.999437	4763.12		0.05
A3	16	10.4955E+020.0000E+00	10.4955E+020.0000E+00	0.4955E+02	0.188	1	0.014387	0.985613	0.98561	656.57	0.00056486	0.999435	5938.12		0.05
A3	17	10.6152E+020.0000E+00	10.6152E+020.0000E+00	0.6152E+02	0.188	1	0.014392	0.985608	0.98561	656.57	0.00056682	0.999433	7372.56		0.05
A3	18	10.7616E+020.0000E+00	10.7616E+020.0000E+00	0.7616E+02	0.188	1	0.014382	0.985618	0.98562	656.57	0.0005691	0.999431	9127.18		0.05
A3	19	10.9404E+020.0000E+00	10.9404E+020.0000E+00	0.9404E+02	0.188	1	0.014486	0.985514	0.98551	656.57	0.00057156	0.999428	11267.5		0.05
A3	20	10.1159E+030.0000E+00	10.1159E+030.0000E+00	0.1159E+03	0.188	1	0.014213	0.985787	0.98579	656.57	0.00057404	0.999426	13894.4		0.05
A3	21	10.1424E+030.0000E+00	10.1424E+030.0000E+00	0.1424E+03	0.188	1	0.014399	0.985601	0.9856	656.57	0.00057703	0.999423	17064.8		0.05
A3	22	10.1748E+030.0000E+00	10.1748E+030.0000E+00	0.1748E+03	0.188	1	0.014336	0.985664	0.98566	656.57	0.00058005	0.99942	20950		0.05
A3	23	10.2142E+030.0000E+00	10.2142E+030.0000E+00	0.2142E+03	0.188	1	0.014365	0.985635	0.98564	656.57	0.00058369	0.999416	25670.8		0.05
A3	24	10.2622E+030.0000E+00	10.2622E+030.0000E+00	0.2622E+03	0.188	1	0.014426	0.985574	0.98557	656.57	0.00058844	0.999412	31419		0.05
A3	25	10.3204E+030.0000E+00	10.3204E+030.0000E+00	0.3204E+03	0.188	1	0.014298	0.985702	0.9857	656.57	0.00059457	0.999405	38402.9		0.05
A3	26	10.3912E+030.0000E+00	10.3912E+030.0000E+00	0.3912E+03	0.188	1	0.014309	0.985691	0.98569	656.57	0.00060275	0.999397	46887.5		0.05
A3	27	10.4772E+030.0000E+00	10.4772E+030.0000E+00	0.4772E+03	0.188	1	0.01434	0.98566	0.98566	656.57	0.00061242	0.999388	57191		0.05
A3	28	10.5816E+030.0000E+00	10.5816E+030.0000E+00	0.5816E+03	0.188	1	0.014361	0.985639	0.98564	656.57	0.00062398	0.999376	69699.3		0.05
A3	29	10.7082E+030.0000E+00	10.7082E+030.0000E+00	0.7082E+03	0.188	1	0.014215	0.985785	0.98579	656.57	0.00063123	0.999369	84896		0.05
A3	30	10.8619E+030.0000E+00	10.8619E+030.0000E+00	0.8619E+03	0.188	1	0.0144	0.9856	0.9856	656.57	0.00063578	0.999364	103281		0.05
A3	31	10.1048E+040.0000E+00	10.1048E+040.0000E+00	0.1048E+04	0.188	1	0.014335	0.985665	0.98566	656.57	0.00063952	0.99936	125597		0.05
A3	32	10.1274E+040.0000E+00	10.1274E+040.0000E+00	0.1274E+04	0.188	1	0.014218	0.985782	0.98578	656.57	0.00064394	0.999356	152718		0.05
A3	33	10.1548E+040.0000E+00	10.1548E+040.0000E+00	0.1548E+04	0.188	1	0.014464	0.985536	0.98554	656.57	0.00064937	0.999351	185470		0.05
A3	34	10.1880E+040.0000E+00	10.1880E+040.0000E+00	0.1880E+04	0.188	1	0.014211	0.985789	0.98579	656.57	0.00065464	0.999345	225362		0.05
A3	35	10.2282E+040.0000E+00	10.2282E+040.0000E+00	0.2282E+04	0.188	1	0.014299	0.985701	0.9857	656.57	0.0006602	0.99934	273500		0.05
A3	36	10.2768E+040.0000E+00	10.2768E+040.0000E+00	0.2768E+04	0.188	1	0.01439	0.98561	0.98561	656.57	0.00066693	0.999333	331685		0.05
A3	37	10.3358E+040.0000E+00	10.3358E+040.0000E+00	0.3358E+04	0.188	1	0.014189	0.985811	0.98581	656.57	0.00067518	0.999325	402544		0.05
A3	38	10.4072E+040.0000E+00	10.4072E+040.0000E+00	0.4072E+04	0.188	1	0.014378	0.985622	0.98562	656.57	0.00068515	0.999315	487943		0.05
A3	39	10.4937E+040.0000E+00	10.4937E+040.0000E+00	0.4937E+04	0.188	1	0.014359	0.985641	0.98564	656.57	0.00069774	0.999302	591611		0.05
A3	40	10.5983E+040.0000E+00	10.5983E+040.0000E+00	0.5983E+04	0.188	1	0.014284	0.985716	0.98572	656.57	0.00071561	0.999284	717055		0.05
A3	41	10.7250E+040.0000E+00	10.7250E+040.0000E+00	0.7250E+04	0.188	1	0.01423	0.98577	0.98577	656.57	0.00073878	0.999261	868975		0.05
A3	42	10.8784E+040.0000E+00	10.8784E+040.0000E+00	0.8784E+04	0.188	1	0.014212	0.985788	0.98579	656.57	0.00075655	0.999243	1.05286e+06		0.05
A3	43	10.1064E+050.0000E+00	10.1064E+050.0000E+00	0.1064E+05	0.188	1	0.014423	0.985577	0.98558	656.57	0.00076955	0.99923	1.27476e+06		0.05
A3	44	10.1289E+050.0000E+00	10.1289E+050.0000E+00	0.1289E+05	0.188	1	0.014242	0.985758	0.98576	656.57	0.00078298	0.999217	1.54487e+06		0.05
A3	45	10.1560E+050.0000E+00	10.1560E+050.0000E+00	0.1560E+05	0.188	1	0.014273	0.985727	0.98573	656.57	0.00080419	0.999196	1.86951e+06		0.05
A3	46	10.1889E+050.0000E+00	10.1889E+050.0000E+00	0.1889E+05	0.188	1	0.014318	0.985682	0.98568	656.57	0.00083392	0.999166	2.2635e+06		0.05
A3	47	10.2287E+050.0000E+00	10.2287E+050.0000E+00	0.2287E+05	0.188	1	0	1	0.87218	656.57	0.0037559	0.996244	2.45288e+06		0.05
A3	48	10.2768E+050.0000E+00	10.2768E+050.0000E+00	0.2768E+05	0.188	1	0	1	0.61341	656.57	0.0043573	0.995643	2.0867e+06		0.05
A3	49	10.3350E+050.0000E+00	10.3350E+050.0000E+00	0.3350E+05	0.188	1	0	1	0.55304	656.57	0.0043718	0.995628	2.27687e+06		0.05
A3	50	10.4055E+050.0000E+00	10.4055E+050.0000E+00	0.4055E+05	0.188	1	0	1	0.53477	656.56	0.0043719	0.995628	2.66494e+06		0.05
A3	51	10.4907E+050.0000E+00	10.4907E+050.0000E+00	0.4907E+05	0.188	1	0	1	0.52932	656.56	0.0043718	0.995628	3.19201e+06		0.05
A3	52	10.5937E+050.0000E+00	10.5937E+050.0000E+00	0.5937E+05	0.188	1	0	1	0.5276	656.56	0.0043718	0.995628	3.84947e+06		0.05
A3	53	10.7183E+050.0000E+00	10.7183E+050.0000E+00	0.7183E+05	0.188	1	0	1	0.52684	656.56	0.0043717	0.995628	4.65065e+06		0.05
A3	54	10.8691E+050.0000E+00	10.8691E+050.0000E+00	0.8691E+05	0.188	1	0	1	0.52634	656.56	0.0043717	0.995628	5.62167e+06		0.05
A3	55	10.1051E+060.0000E+00	10.1051E+060.0000E+00	0.1051E+06	0.188	1	0	1	0.52595	656.56	0.0043717	0.995628	6.79324e+06		0.05
A3	56	10.1272E+060.0000E+00	10.1272E+060.0000E+00	0.1272E+06	0.188	1	0	1	0.52562	656.56	0.0043716	0.995628	8.21653e+06		0.05
A3	57	10.1539E+060.0000E+00	10.1539E+060.0000E+00	0.1539E+06	0.188	1	0	1	0.52534	656.56	0.0043716	0.995628	9.93593e+06		0.05
A3	58	10.1861E+060.0000E+00	10.1861E+060.0000E+00	0.1861E+06	0.188	1	0	1	0.5251	656.56	0.0043716	0.995628	1.20093e+07		0.05
A3	59	10.2251E+060.0000E+00	10.2251E+060.0000E+00	0.2251E+06	0.188	1	0	1	0.5249	656.55	0.0043716	0.995628	1.45203e+07		0.05
A3	60	10.2723E+060.0000E+00	10.2723E+060.0000E+00	0.2723E+06	0.188	1	0	1	0.52473	656.55	0.0043715	0.995629	1.75593e+07		0.05
A3	61	10.3293E+060.0000E+00	10.3293E+060.0000E+00	0.3293E+06	0.188	1	0	1	0.52458	656.55	0.0043715	0.995629	2.12288e+07		0.05
A3	62	10.3983E+060.0000E+00	10.3983E+060.0000E+00	0.3983E+06	0.188	1	0	1	0.52446	656.55	0.0043715	0.995629	2.56712e+07		0.05
A3	63	10.4817E+060.0000E+00	10.4817E+060.0000E+00	0.4817E+06	0.188	1	0	1	0.52436	656.54	0.0043715	0.995629	3.10401e+07		0.05
A3	64	10.5826E+060.0000E+00	10.5826E+060.0000E+00	0.5826E+06	0.188	1	0	1	0.52426	656.54	0.0043714	0.995629	3.75348e+07		0.05
A3	65	10.7046E+060.0000E+00	10.7046E+060.0000E+00	0.7046E+06	0.188	1	0	1	0.52417	656.54	0.0043714	0.995629	4.5387e+07		0.05
A3	66	10.8521E+060.0000E+00	10.8521E+060.0000E+00	0.8521E+06	0.188	1	0	1	0.52406	656.53	0.0043714	0.995629	5.48759e+07		0.05
A3	67	10.1030E+070.0000E+00	10.1030E+070.0000E+00	0.1030E+07	0.188	1	0	1	0.52392	656.53	0.0043713	0.995629	6.6315e+07		0.05
A3	68	10.1246E+070.0000E+00	10.1246E+070.0000E+00	0.1246E+07	0.188	1	0	1	0.52371	656.52	0.0043713	0.995629	8.01885e+07		0.05
A3	69	10.1507E+070.0000E+00	10.1507E+070.0000E+00	0.1507E+07	0.188	1	0	1	0.52337	656.51	0.0043713	0.995629	9.69212e+07		0.05
A3	70	10.1822E+070.0000E+00	10.1822E+070.0000E+00	0.1822E+07	0.188	1	0	1	0.52281	656.5	0.0043712	0.995629	1.17053e+08		0.05
A3	71	10.2204E+070.0000E+00	10.2204E+070.0000E+00	0.2204E+07	0.188	1	0	1	0.52181	656.48	0.0043711	0.995629	1.41319e+08		0.05
A3	72	10.2665E+070.0000E+00	10.2665E+070.0000E+00	0.2665E+07	0.188	1	0	1	0.51898	656.47	0.0043711	0.995629	1.69949e+08		0.05
A3	73	10.3222E+070.0000E+00	10.3222E+070.0000E+00	0.3222E+07	0.188	1	0	1	0.51291	656.45	0.004371	0.995629	2.0306e+08		0.05
A3	74	10.3896E+070.0000E+00	10.3896E+070.0000E+00	0.3896E+07	0.188	1	0	1	0.50252	656.43	0.0043709	0.995629	2.40556e+08		0.05
A3	75	10.4711E+070.0000E+00	10.4711E+070.0000E+00	0.4711E+07	0.188	1	0	1	0.48482	656.4	0.0043708	0.995629	2.80619e+08		0.05
A3	76	10.5697E+070.0000E+00	10.5697E+070.0000E+00	0.5697E+07	0.188	1	0	1	0.41211	656.37	0.0043706	0.995629	2.88445e+08		0.05
A3	77	10.6889E+070.0000E+00	10.6889E+070.0000E+00	0.6889E+07	0.188	1	0	1	0.29058	656.33	0.0043705	0.995629	2.45923e+08		0.05
A3	78	10.8330E+070.0000E+00	10.8330E+070.0000E+00	0.8330E+07	0.188	1	0	1	0.14003	656.29	0.0043703	0.99563	1.43291e+08		0.05
A3	79	10.1007E+080.0000E+00	10.1007E+080.0000E+00	0.1007E+08	0.188	1	0	1	0.071452	656.33	0.0043705	0.995629	8.83938e+07		0.05
A3	80	10.1218E+080.0000E+00	10.1218E+080.0000E+00	0.1218E+08	0.188	1	0	1	0.056508	656.42	0.0043708	0.995629	8.45657e+07		0.05
A3	81	10.1473E+080.0000E+00	10.1473E+080.0000E+00	0.1473E+08	0.188	1	0	1	0	0	1	0	0		0.05
A3	82	10.1781E+080.0000E+00	10.1781E+080.0000E+00	0.1781E+08	0.188	1	0	1	0	0	1	0	0		0.05
A3	83	10.2153E+080.0000E+00	10.2153E+080.0000E+00	0.2153E+08	0.188	1	0	1	0	0	1	0	0		0.05
A3	84	10.2603E+080.0000E+00	10.2603E+080.0000E+00	0.2603E+08	0.188	1	0	1	0	0	1	0	0		0.05
A3	85	10.3148E+080.0000E+00	10.3148E+080.0000E+00	0.3148E+08	0.188	1	0	1	0	0	1	0	0		0.05
A3	86	10.3806E+080.0000E+00	10.3806E+080.0000E+00	0.3806E+08	0.188	1	0	1	0	0	1	0	0		0.05
A3	87	10.4602E+080.0000E+00	10.4602E+080.0000E+00	0.4602E+08	0.188	1	0	1	0	0	1	0	0		0.05
A3	88	10.5565E+080.0000E+00	10.5565E+080.0000E+00	0.5565E+08	0.188	1	0	1	0	0	1	0	0		0.05
A3	89	10.6728E+080.0000E+00	10.6728E+080.0000E+00	0.6728E+08	0.188	1	0	1	0	0	1	0	0		0.05
A3	90	10.8136E+080.0000E+00	10.8136E+080.0000E+00	0.8136E+08	0.188	1	0	1	0	0	1	0	0		0.05
A3	91	10.9837E+080.0000E+00	10.9837E+080.0000E+00	0.9837E+08	0.188	1	0	1	0	0	1	0	0		0.05
A3	92	10.1189E+090.0000E+00	10.1189E+090.0000E+00	0.1189E+09	0.188	1	0	1	0	0	1	0	0		0.05
A3	93	10.1438E+090.0000E+00	10.1438E+090.0000E+00	0.1438E+09	0.188	1	0	1	0	0	1	0	0		0.05
A3	94	10.1739E+090.0000E+00	10.1739E+090.0000E+00	0.1739E+09	0.188	1	0	1	0	0	1	0	0		0.05
A3	95	10.2103E+090.0000E+00	10.2103E+090.0000E+00	0.2103E+09	0.188	1	0	1	0	0	1	0	0		0.05
A3	96	10.2542E+090.0000E+00	10.2542E+090.0000E+00	0.2542E+09	0.188	1	0	1	0	0	1	0	0		0.05
A3	97	10.3074E+090.0000E+00	10.3074E+090.0000E+00	0.3074E+09	0.188	1	0	1	0	0	1	0	0		0.05
A3	98	10.3717E+090.0000E+00	10.3717E+090.0000E+00	0.3717E+09	0.188	1	0	1	0	0	1	0	0		0.05
A3	99	10.4494E+090.0000E+00	10.4494E+090.0000E+00	0.4494E+09	0.188	1	0	1	0	0	1	0	0		0.05
A31	0	10.5434E+090.0000E+00	10.5434E+090.0000E+00	0.5434E+09	0.188	1	0	1	0	0	1	0	0		0.05
A4	1	10.1767E+000.0000E+00	10.1767E+000.0000E+00	0.1767E+00	0.188	1	0.022711	0.977289	0.97729	654.28	0.0018381	0.998162	20.7208		0.05
A4	2	10.6023E+000.0000E+00	10.6023E+000.0000E+00	0.6023E+00	0.188	1	0.016769	0.983231	0.98323	654.28	0.001827	0.998173	71.4909		0.05
A4	3	10.1156E+010.0000E+00	10.1156E+010.0000E+00	0.1156E+01	0.188	1	0.015819	0.984181	0.98418	654.28	0.0018249	0.998175	137.479		0.05
A4	4	10.1867E+010.0000E+00	10.1867E+010.0000E+00	0.1867E+01	0.188	1	0.015344	0.984656	0.98466	654.28	0.0018241	0.998176	222.251		0.05
A4	5	10.2774E+010.0000E+00	10.2774E+010.0000E+00	0.2774E+01	0.188	1	0.015153	0.984847	0.98485	654.28	0.0018239	0.998176	330.35		0.05
A4	6	10.3922E+010.0000E+00	10.3922E+010.0000E+00	0.3922E+01	0.188	1	0.014888	0.985112	0.98511	654.28	0.0018238	0.998176	467.312		0.05
A4	7	10.5367E+010.0000E+00	10.5367E+010.0000E+00	0.5367E+01	0.188	1	0.014856	0.985144	0.98514	654.28	0.0018241	0.998176	639.525		0.05
A4	8	10.7177E+010.0000E+00	10.7177E+010.0000E+00	0.7177E+01	0.188	1	0.014651	0.985349	0.98535	654.28	0.0018244	0.998176	855.563		0.05
A4	9	10.9433E+010.0000E+00	10.9433E+010.0000E+00	0.9433E+01	0.188	1	0.014689	0.985311	0.98531	654.28	0.001825	0.998175	1124.41		0.05
A4	10	10.1224E+020.0000E+00	10.1224E+020.0000E+00	0.1224E+02	0.188	1	0.014648	0.985352	0.98535	654.28	0.0018259	0.998174	1459.12		0.05
A4	11	10.1571E+020.0000E+00	10.1571E+020.0000E+00	0.1571E+02	0.188	1	0.014445	0.985555	0.98555	654.28	0.0018297	0.99817	1873.54		0.05
A4	12	10.2000E+020.0000E+00	10.2000E+020.0000E+00	0.2000E+02	0.188	1	0.014661	0.985339	0.98534	654.28	0.0018357	0.998164	2384.1		0.05
A4	13	10.2528E+020.0000E+00	10.2528E+020.0000E+00	0.2528E+02	0.188	1	0.013495	0.986505	0.98651	654.28	0.0018413	0.998159	3020.64		0.05
A4	14	10.3178E+020.0000E+00	10.3178E+020.0000E+00	0.3178E+02	0.188	1	0.015167	0.984833	0.98483	654.28	0.0018494	0.998151	3784.39		0.05
A4	15	10.3976E+020.0000E+00	10.3976E+020.0000E+00	0.3976E+02	0.188	1	0.014607	0.985393	0.98539	654.28	0.0018561	0.998144	4740		0.05
A4	16	10.4955E+020.0000E+00	10.4955E+020.0000E+00	0.4955E+02	0.188	1	0.014342	0.985658	0.98566	654.28	0.0018603	0.99814	5910.3		0.05
A4	17	10.6152E+020.0000E+00	10.6152E+020.0000E+00	0.6152E+02	0.188	1	0.014423	0.985577	0.98558	654.28	0.0018635	0.998136	7336.86		0.05
A4	18	10.7616E+020.0000E+00	10.7616E+020.0000E+00	0.7616E+02	0.188	1	0.014455	0.985545	0.98555	654.28	0.001867	0.998133	9082.22		0.05
A4	19	10.9404E+020.0000E+00	10.9404E+020.0000E+00	0.9404E+02	0.188	1	0.014393	0.985607	0.98561	654.28	0.0018707	0.998129	11215.8		0.05
A4	20	10.1159E+030.0000E+00	10.1159E+030.0000E+00	0.1159E+03	0.188	1	0.01401	0.98599	0.98599	654.28	0.0018744	0.998126	13833.6		0.05
A4	21	10.1424E+030.0000E+00	10.1424E+030.0000E+00	0.1424E+03	0.188	1	0.014675	0.985325	0.98533	654.28	0.0018797	0.99812	16973.7		0.05
A4	22	10.1748E+030.0000E+00	10.1748E+030.0000E+00	0.1748E+03	0.188	1	0.014381	0.985619	0.98562	654.28	0.0018852	0.998115	20847.9		0.05
A4	23	10.2142E+030.0000E+00	10.2142E+030.0000E+00	0.2142E+03	0.188	1	0.014299	0.985701	0.9857	654.28	0.0018927	0.998107	25551		0.05
A4	24	10.2622E+030.0000E+00	10.2622E+030.0000E+00	0.2622E+03	0.188	1	0.014397	0.985603	0.9856	654.28	0.0019034	0.998097	31270.1		0.05
A4	25	10.3204E+030.0000E+00	10.3204E+030.0000E+00	0.3204E+03	0.188	1	0.014299	0.985701	0.9857	654.28	0.0019181	0.998082	38218.2		0.05
A4	26	10.3912E+030.0000E+00	10.3912E+030.0000E+00	0.3912E+03	0.188	1	0.014321	0.985679	0.98568	654.28	0.0019382	0.998062	46660.5		0.05
A4	27	10.4772E+030.0000E+00	10.4772E+030.0000E+00	0.4772E+03	0.188	1	0.014336	0.985664	0.98566	654.28	0.0019606	0.998039	56914.9		0.05
A4	28	10.5816E+030.0000E+00	10.5816E+030.0000E+00	0.5816E+03	0.188	1	0.014365	0.985635	0.98564	654.28	0.0019871	0.998013	69361.2		0.05
A4	29	10.7082E+030.0000E+00	10.7082E+030.0000E+00	0.7082E+03	0.188	1	0.014324	0.985676	0.98568	654.28	0.0020005	0.998	84465.2		0.05
A4	30	10.8619E+030.0000E+00	10.8619E+030.0000E+00	0.8619E+03	0.188	1	0.014313	0.985687	0.98569	654.28	0.0020067	0.997993	102798		0.05
A4	31	10.1048E+040.0000E+00	10.1048E+040.0000E+00	0.1048E+04	0.188	1	0.01437	0.98563	0.98563	654.28	0.0020111	0.997989	124979		0.05
A4	32	10.1274E+040.0000E+00	10.1274E+040.0000E+00	0.1274E+04	0.188	1	0.0142	0.9858	0.9858	654.28	0.0020162	0.997984	151982		0.05
A4	33	10.1548E+040.0000E+00	10.1548E+040.0000E+00	0.1548E+04	0.188	1	0.014479	0.985521	0.98552	654.28	0.0020228	0.997977	184563		0.05
A4	34	10.1880E+040.0000E+00	10.1880E+040.0000E+00	0.1880E+04	0.188	1	0.014219	0.985781	0.98578	654.28	0.0020291	0.997971	224263		0.05
A4	35	10.2282E+040.0000E+00	10.2282E+040.0000E+00	0.2282E+04	0.188	1	0.014237	0.985763	0.98576	654.28	0.0020359	0.997964	272205		0.05
A4	36	10.2768E+040.0000E+00	10.2768E+040.0000E+00	0.2768E+04	0.188	1	0.014322	0.985678	0.98568	654.28	0.0020448	0.997955	330118		0.05
A4	37	10.3358E+040.0000E+00	10.3358E+040.0000E+00	0.3358E+04	0.188	1	0.014405	0.985595	0.98559	654.28	0.0020565	0.997943	400408		0.05
A4	38	10.4072E+040.0000E+00	10.4072E+040.0000E+00	0.4072E+04	0.188	1	0.014268	0.985732	0.98573	654.28	0.002071	0.997929	485675		0.05
A4	39	10.4937E+040.0000E+00	10.4937E+040.0000E+00	0.4937E+04	0.188	1	0.014285	0.985715	0.98572	654.28	0.0020907	0.997909	588817		0.05
A4	40	10.5983E+040.0000E+00	10.5983E+040.0000E+00	0.5983E+04	0.188	1	0.014384	0.985616	0.98562	654.28	0.0021209	0.997879	713404		0.05
A4	41	10.7250E+040.0000E+00	10.7250E+040.0000E+00	0.7250E+04	0.188	1	0.014257	0.985743	0.98574	654.28	0.0021617	0.997838	864661		0.05
A4	42	10.8784E+040.0000E+00	10.8784E+040.0000E+00	0.8784E+04	0.188	1	0.014292	0.985708	0.98571	654.28	0.0021892	0.997811	1.04751e+06		0.05
A4	43	10.1064E+050.0000E+00	10.1064E+050.0000E+00	0.1064E+05	0.188	1	0.01436	0.98564	0.98564	654.28	0.0022075	0.997792	1.26864e+06		0.05
A4	44	10.1289E+050.0000E+00	10.1289E+050.0000E+00	0.1289E+05	0.188	1	0.014207	0.985793	0.98579	654.28	0.0022257	0.997774	1.53736e+06		0.05
A4	45	10.1560E+050.0000E+00	10.1560E+050.0000E+00	0.1560E+05	0.188	1	0.014274	0.985726	0.98573	654.28	0.0022562	0.997744	1.86028e+06		0.05
A4	46	10.1889E+050.0000E+00	10.1889E+050.0000E+00	0.1889E+05	0.188	1	0.014427	0.985573	0.98557	654.28	0.0023003	0.9977	2.2518e+06		0.05
A4	47	10.2287E+050.0000E+00	10.2287E+050.0000E+00	0.2287E+05	0.188	1	0.00095739	0.999043	0.88393	654.28	0.0037701	0.99623	2.47485e+06		0.05
A4	48	10.2768E+050.0000E+00	10.2768E+050.0000E+00	0.2768E+05	0.188	1	0	1	0.61376	654.28	0.0044018	0.995598	2.08051e+06		0.05
A4	49	10.3350E+050.0000E+00	10.3350E+050.0000E+00	0.3350E+05	0.188	1	0	1	0.5477	654.28	0.004426	0.995574	2.24689e+06		0.05
A4	50	10.4055E+050.0000E+00	10.4055E+050.0000E+00	0.4055E+05	0.188	1	0	1	0.52605	654.28	0.0044261	0.995574	2.61224e+06		0.05
A4	51	10.4907E+050.0000E+00	10.4907E+050.0000E+00	0.4907E+05	0.188	1	0	1	0.51891	654.28	0.004426	0.995574	3.11819e+06		0.05
A4	52	10.5937E+050.0000E+00	10.5937E+050.0000E+00	0.5937E+05	0.188	1	0	1	0.51653	654.28	0.004426	0.995574	3.75541e+06		0.05
A4	53	10.7183E+050.0000E+00	10.7183E+050.0000E+00	0.7183E+05	0.188	1	0	1	0.5155	654.27	0.004426	0.995574	4.53443e+06		0.05
A4	54	10.8691E+050.0000E+00	10.8691E+050.0000E+00	0.8691E+05	0.188	1	0	1	0.51485	654.27	0.0044259	0.995574	5.47947e+06		0.05
A4	55	10.1051E+060.0000E+00	10.1051E+060.0000E+00	0.1051E+06	0.188	1	0	1	0.51433	654.27	0.0044259	0.995574	6.61962e+06		0.05
A4	56	10.1272E+060.0000E+00	10.1272E+060.0000E+00	0.1272E+06	0.188	1	0	1	0.51389	654.27	0.0044259	0.995574	8.00471e+06		0.05
A4	57	10.1539E+060.0000E+00	10.1539E+060.0000E+00	0.1539E+06	0.188	1	0	1	0.5135	654.27	0.0044258	0.995574	9.6776e+06		0.05
A4	58	10.1861E+060.0000E+00	10.1861E+060.0000E+00	0.1861E+06	0.188	1	0	1	0.51313	654.27	0.0044258	0.995574	1.1694e+07		0.05
A4	59	10.2251E+060.0000E+00	10.2251E+060.0000E+00	0.2251E+06	0.188	1	0	1	0.51279	654.27	0.0044258	0.995574	1.41353e+07		0.05
A4	60	10.2723E+060.0000E+00	10.2723E+060.0000E+00	0.2723E+06	0.188	1	0	1	0.51245	654.26	0.0044257	0.995574	1.70876e+07		0.05
A4	61	10.3293E+060.0000E+00	10.3293E+060.0000E+00	0.3293E+06	0.188	1	0	1	0.5121	654.26	0.0044257	0.995574	2.06504e+07		0.05
A4	62	10.3983E+060.0000E+00	10.3983E+060.0000E+00	0.3983E+06	0.188	1	0	1	0.51172	654.26	0.0044257	0.995574	2.49589e+07		0.05
A4	63	10.4817E+060.0000E+00	10.4817E+060.0000E+00	0.4817E+06	0.188	1	0	1	0.51126	654.25	0.0044257	0.995574	3.01574e+07		0.05
A4	64	10.5826E+060.0000E+00	10.5826E+060.0000E+00	0.5826E+06	0.188	1	0	1	0.51052	654.25	0.0044256	0.995574	3.64216e+07		0.05
A4	65	10.7046E+060.0000E+00	10.7046E+060.0000E+00	0.7046E+06	0.188	1	0	1	0.5094	654.25	0.0044256	0.995574	4.39518e+07		0.05
A4	66	10.8521E+060.0000E+00	10.8521E+060.0000E+00	0.8521E+06	0.188	1	0	1	0.5077	654.24	0.0044256	0.995574	5.29744e+07		0.05
A4	67	10.1030E+070.0000E+00	10.1030E+070.0000E+00	0.1030E+07	0.188	1	0	1	0.50517	654.24	0.0044255	0.995575	6.37153e+07		0.05
A4	68	10.1246E+070.0000E+00	10.1246E+070.0000E+00	0.1246E+07	0.188	1	0	1	0.50126	654.23	0.0044255	0.995575	7.64792e+07		0.05
A4	69	10.1507E+070.0000E+00	10.1507E+070.0000E+00	0.1507E+07	0.188	1	0	1	0.49513	654.22	0.0044255	0.995575	9.13667e+07		0.05
A4	70	10.1822E+070.0000E+00	10.1822E+070.0000E+00	0.1822E+07	0.188	1	0	1	0.4853	654.21	0.0044254	0.995575	1.0827e+08		0.05
A4	71	10.2204E+070.0000E+00	10.2204E+070.0000E+00	0.2204E+07	0.188	1	0	1	0.46538	654.19	0.0044253	0.995575	1.2559e+08		0.05
A4	72	10.2665E+070.0000E+00	10.2665E+070.0000E+00	0.2665E+07	0.188	1	0	1	0.38658	654.18	0.0044253	0.995575	1.26144e+08		0.05
A4	73	10.3222E+070.0000E+00	10.3222E+070.0000E+00	0.3222E+07	0.188	1	0	1	0.27208	654.16	0.0044252	0.995575	1.07334e+08		0.05
A4	74	10.3896E+070.0000E+00	10.3896E+070.0000E+00	0.3896E+07	0.188	1	0	1	0.14159	654.16	0.0044252	0.995575	6.7541e+07		0.05
A4	75	10.4711E+070.0000E+00	10.4711E+070.0000E+00	0.4711E+07	0.188	1	0	1	0.081202	654.24	0.0044255	0.995575	4.68434e+07		0.05
A4	76	10.5697E+070.0000E+00	10.5697E+070.0000E+00	0.5697E+07	0.188	1	0	1	0.066458	654.37	0.004426	0.995574	4.63712e+07		0.05
A4	77	10.6889E+070.0000E+00	10.6889E+070.0000E+00	0.6889E+07	0.188	1	0	1	0.061263	654.51	0.0044266	0.995573	5.17013e+07		0.05
A4	78	10.8330E+070.0000E+00	10.8330E+070.0000E+00	0.8330E+07	0.188	1	0	1	0.058201	654.65	0.0044271	0.995573	5.9404e+07		0.05
A4	79	10.1007E+080.0000E+00	10.1007E+080.0000E+00	0.1007E+08	0.188	1	0	1	0.055223	654.77	0.0044276	0.995572	6.81505e+07		0.05
A4	80	10.1218E+080.0000E+00	10.1218E+080.0000E+00	0.1218E+08	0.188	1	0	1	0	654.86	0.0044279	0.995572	0		0.05
A4	81	10.1473E+080.0000E+00	10.1473E+080.0000E+00	0.1473E+08	0.188	1	0	1	0	0	1	0	0		0.05
A4	82	10.1781E+080.0000E+00	10.1781E+080.0000E+00	0.1781E+08	0.188	1	0	1	0	0	1	0	0		0.05
A4	83	10.2153E+080.0000E+00	10.2153E+080.0000E+00	0.2153E+08	0.188	1	0	1	0	0	1	0	0		0.05
A4	84	10.2603E+080.0000E+00	10.2603E+080.0000E+00	0.2603E+08	0.188	1	0	1	0	0	1	0	0		0.05
A4	85	10.3148E+080.0000E+00	10.3148E+080.0000E+00	0.3148E+08	0.188	1	0	1	0	0	1	0	0		0.05
A4	86	10.3806E+080.0000E+00	10.3806E+080.0000E+00	0.3806E+08	0.188	1	0	1	0	0	1	0	0		0.05
A4	87	10.4602E+080.0000E+00	10.4602E+080.0000E+00	0.4602E+08	0.188	1	0	1	0	0	1	0	0		0.05
A4	88	10.5565E+080.0000E+00	10.5565E+080.0000E+00	0.5565E+08	0.188	1	0	1	0	0	1	0	0		0.05
A4	89	10.6728E+080.0000E+00	10.6728E+080.0000E+00	0.6728E+08	0.188	1	0	1	0	0	1	0	0		0.05
A4	90	10.8136E+080.0000E+00	10.8136E+080.0000E+00	0.8136E+08	0.188	1	0	1	0	0	1	0	0		0.05
A4	91	10.9837E+080.0000E+00	10.9837E+080.0000E+00	0.9837E+08	0.188	1	0	1	0	0	1	0	0		0.05
A4	92	10.1189E+090.0000E+00	10.1189E+090.0000E+00	0.1189E+09	0.188	1	0	1	0	0	1	0	0		0.05
A4	93	10.1438E+090.0000E+00	10.1438E+090.0000E+00	0.1438E+09	0.188	1	0	1	0	0	1	0	0		0.05
A4	94	10.1739E+090.0000E+00	10.1739E+090.0000E+00	0.1739E+09	0.188	1	0	1	0	0	1	0	0		0.05
A4	95	10.2103E+090.0000E+00	10.2103E+090.0000E+00	0.2103E+09	0.188	1	0	1	0	0	1	0	0		0.05
A4	96	10.2542E+090.0000E+00	10.2542E+090.0000E+00	0.2542E+09	0.188	1	0	1	0	0	1	0	0		0.05
A4	97	10.3074E+090.0000E+00	10.3074E+090.0000E+00	0.3074E+09	0.188	1	0	1	0	0	1	0	0		0.05
A4	98	10.3717E+090.0000E+00	10.3717E+090.0000E+00	0.3717E+09	0.188	1	0	1	0	0	1	0	0		0.05
A4	99	10.4494E+090.0000E+00	10.4494E+090.0000E+00	0.4494E+09	0.188	1	0	1	0	0	1	0	0		0.05
A41	0	10.5434E+090.0000E+00	10.5434E+090.0000E+00	0.5434E+09	0.188	1	0	1	0	0	1	0	0		0.05
A5	1	10.1767E+000.0000E+00	10.1767E+000.0000E+00	0.1767E+00	0.188	1	0.022876	0.977124	0.90449	652.01	0.0038163	0.996184	19.0696		0.05
A5	2	10.6023E+000.0000E+00	10.6023E+000.0000E+00	0.6023E+00	0.188	1	0.016943	0.983057	0.91004	652.01	0.0038163	0.996184	65.7966		0.05
A5	3	10.1156E+010.0000E+00	10.1156E+010.0000E+00	0.1156E+01	0.188	1	0.015957	0.984043	0.91067	652.01	0.0038163	0.996184	126.498		0.05
A5	4	10.1867E+010.0000E+00	10.1867E+010.0000E+00	0.1867E+01	0.188	1	0.01553	0.98447	0.91054	652.01	0.0038163	0.996184	204.361		0.05
A5	5	10.2774E+010.0000E+00	10.2774E+010.0000E+00	0.2774E+01	0.188	1	0.015266	0.984734	0.90994	652.01	0.0038163	0.996184	303.522		0.05
A5	6	10.3922E+010.0000E+00	10.3922E+010.0000E+00	0.3922E+01	0.188	1	0.015093	0.984907	0.90883	652.01	0.0038163	0.996184	428.684		0.05
A5	7	10.5367E+010.0000E+00	10.5367E+010.0000E+00	0.5367E+01	0.188	1	0.014958	0.985042	0.90719	652.01	0.0038163	0.996184	585.647		0.05
A5	8	10.7177E+010.0000E+00	10.7177E+010.0000E+00	0.7177E+01	0.188	1	0.014824	0.985176	0.90519	652.01	0.0038163	0.996184	781.534		0.05
A5	9	10.9433E+010.0000E+00	10.9433E+010.0000E+00	0.9433E+01	0.188	1	0.014812	0.985188	0.90289	652.01	0.0038163	0.996184	1024.6		0.05
A5	10	10.1224E+020.0000E+00	10.1224E+020.0000E+00	0.1224E+02	0.188	1	0.014805	0.985195	0.90056	652.01	0.0038163	0.996184	1326.07		0.05
A5	11	10.1571E+020.0000E+00	10.1571E+020.0000E+00	0.1571E+02	0.188	1	0.014553	0.985447	0.89863	652.01	0.0038163	0.996184	1698.8		0.05
A5	12	10.2000E+020.0000E+00	10.2000E+020.0000E+00	0.2000E+02	0.188	1	0.014881	0.985119	0.89627	652.01	0.0038163	0.996184	2156.3		0.05
A5	13	10.2528E+020.0000E+00	10.2528E+020.0000E+00	0.2528E+02	0.188	1	0.013732	0.986268	0.8953	652.01	0.0038163	0.996184	2725.79		0.05
A5	14	10.3178E+020.0000E+00	10.3178E+020.0000E+00	0.3178E+02	0.188	1	0.015228	0.984772	0.89155	652.01	0.0038163	0.996184	3407.12		0.05
A5	15	10.3976E+020.0000E+00	10.3976E+020.0000E+00	0.3976E+02	0.188	1	0.014506	0.985494	0.88874	652.01	0.0038163	0.996184	4252.33		0.05
A5	16	10.4955E+020.0000E+00	10.4955E+020.0000E+00	0.4955E+02	0.188	1	0.013981	0.986019	0.88501	652.01	0.0038163	0.996184	5279.94		0.05
A5	17	10.6152E+020.0000E+00	10.6152E+020.0000E+00	0.6152E+02	0.188	1	0.013535	0.986465	0.88095	652.01	0.0038163	0.996184	6528.31		0.05
A5	18	10.7616E+020.0000E+00	10.7616E+020.0000E+00	0.7616E+02	0.188	1	0.013205	0.986795	0.87695	652.01	0.0038163	0.996184	8047.86		0.05
A5	19	10.9404E+020.0000E+00	10.9404E+020.0000E+00	0.9404E+02	0.188	1	0.01263	0.98737	0.87285	652.01	0.0038163	0.996184	9896.55		0.05
A5	20	10.1159E+030.0000E+00	10.1159E+030.0000E+00	0.1159E+03	0.188	1	0.01194	0.98806	0.86854	652.01	0.0038163	0.996184	12145.3		0.05
A5	21	10.1424E+030.0000E+00	10.1424E+030.0000E+00	0.1424E+03	0.188	1	0.011906	0.988094	0.86521	652.01	0.0038163	0.996184	14865.6		0.05
A5	22	10.1748E+030.0000E+00	10.1748E+030.0000E+00	0.1748E+03	0.188	1	0.011296	0.988704	0.86107	652.01	0.0038163	0.996184	18171.8		0.05
A5	23	10.2142E+030.0000E+00	10.2142E+030.0000E+00	0.2142E+03	0.188	1	0.010522	0.989478	0.85693	652.01	0.0038163	0.996184	22178		0.05
A5	24	10.2622E+030.0000E+00	10.2622E+030.0000E+00	0.2622E+03	0.188	1	0.010194	0.989806	0.85314	652.01	0.0038163	0.996184	27036.8		0.05
A5	25	10.3204E+030.0000E+00	10.3204E+030.0000E+00	0.3204E+03	0.188	1	0.0095046	0.990495	0.84896	652.01	0.0038163	0.996184	32899.1		0.05
A5	26	10.3912E+030.0000E+00	10.3912E+030.0000E+00	0.3912E+03	0.188	1	0.0089948	0.991005	0.84485	652.01	0.0038163	0.996184	39995		0.05
A5	27	10.4772E+030.0000E+00	10.4772E+030.0000E+00	0.4772E+03	0.188	1	0.0085111	0.991489	0.84085	652.01	0.0038163	0.996184	48580.1		0.05
A5	28	10.5816E+030.0000E+00	10.5816E+030.0000E+00	0.5816E+03	0.188	1	0.0080501	0.99195	0.83684	652.01	0.0038163	0.996184	58953.3		0.05
A5	29	10.7082E+030.0000E+00	10.7082E+030.0000E+00	0.7082E+03	0.188	1	0.0072955	0.992704	0.83262	652.01	0.0038163	0.996184	71478.3		0.05
A5	30	10.8619E+030.0000E+00	10.8619E+030.0000E+00	0.8619E+03	0.188	1	0.0067655	0.993235	0.82839	652.01	0.0038163	0.996184	86595.4		0.05
A5	31	10.1048E+040.0000E+00	10.1048E+040.0000E+00	0.1048E+04	0.188	1	0.0063812	0.993619	0.82562	652.01	0.0038163	0.996184	104982		0.05
A5	32	10.1274E+040.0000E+00	10.1274E+040.0000E+00	0.1274E+04	0.188	1	0.0057413	0.994259	0.82128	652.01	0.0038163	0.996184	127032		0.05
A5	33	10.1548E+040.0000E+00	10.1548E+040.0000E+00	0.1548E+04	0.188	1	0.0053924	0.994608	0.81813	652.01	0.0038163	0.996184	153814		0.05
A5	34	10.1880E+040.0000E+00	10.1880E+040.0000E+00	0.1880E+04	0.188	1	0.0050893	0.994911	0.81512	652.01	0.0038163	0.996184	186172		0.05
A5	35	10.2282E+040.0000E+00	10.2282E+040.0000E+00	0.2282E+04	0.188	1	0.0046368	0.995363	0.81174	652.01	0.0038163	0.996184	225147		0.05
A5	36	10.2768E+040.0000E+00	10.2768E+040.0000E+00	0.2768E+04	0.188	1	0.004101	0.995899	0.80806	652.01	0.0038163	0.996184	272005		0.05
A5	37	10.3358E+040.0000E+00	10.3358E+040.0000E+00	0.3358E+04	0.188	1	0.0040169	0.995983	0.80381	652.01	0.0038163	0.996184	328275		0.05
A5	38	10.4072E+040.0000E+00	10.4072E+040.0000E+00	0.4072E+04	0.188	1	0.003382	0.996618	0.79848	652.01	0.0038163	0.996184	395687		0.05
A5	39	10.4937E+040.0000E+00	10.4937E+040.0000E+00	0.4937E+04	0.188	1	0.0025451	0.997455	0.79154	652.01	0.0038163	0.996184	475971		0.05
A5	40	10.5983E+040.0000E+00	10.5983E+040.0000E+00	0.5983E+04	0.188	1	0.0017956	0.998204	0.78307	652.01	0.0038163	0.996184	571072		0.05
A5	41	10.7250E+040.0000E+00	10.7250E+040.0000E+00	0.7250E+04	0.188	1	0.00047685	0.999523	0.77339	652.01	0.0038163	0.996184	684354		0.05
A5	42	10.8784E+040.0000E+00	10.8784E+040.0000E+00	0.8784E+04	0.188	1	0	1	0.7622	652.01	0.0038328	0.996167	817534		0.05
A5	43	10.1064E+050.0000E+00	10.1064E+050.0000E+00	0.1064E+05	0.188	1	0	1	0.7491	652.01	0.0038651	0.996135	973221		0.05
A5	44	10.1289E+050.0000E+00	10.1289E+050.0000E+00	0.1289E+05	0.188	1	0	1	0.73532	652.01	0.0038947	0.996105	1.1573e+06		0.05
A5	45	10.1560E+050.0000E+00	10.1560E+050.0000E+00	0.1560E+05	0.188	1	0	1	0.71959	652.01	0.0039292	0.996071	1.3706e+06		0.05
A5	46	10.1889E+050.0000E+00	10.1889E+050.0000E+00	0.1889E+05	0.188	1	0	1	0.70218	652.01	0.003966	0.996034	1.61945e+06		0.05
A5	47	10.2287E+050.0000E+00	10.2287E+050.0000E+00	0.2287E+05	0.188	1	0	1	0.6794	652.01	0.0040663	0.995934	1.89686e+06		0.05
A5	48	10.2768E+050.0000E+00	10.2768E+050.0000E+00	0.2768E+05	0.188	1	0	1	0.60904	652.01	0.0044438	0.995556	2.05726e+06		0.05
A5	49	10.3350E+050.0000E+00	10.3350E+050.0000E+00	0.3350E+05	0.188	1	0	1	0.5387	652.01	0.0044807	0.995519	2.20218e+06		0.05
A5	50	10.4055E+050.0000E+00	10.4055E+050.0000E+00	0.4055E+05	0.188	1	0	1	0.51138	652.01	0.0044809	0.995519	2.53044e+06		0.05
A5	51	10.4907E+050.0000E+00	10.4907E+050.0000E+00	0.4907E+05	0.188	1	0	1	0.50114	652.01	0.0044808	0.995519	3.0008e+06		0.05
A5	52	10.5937E+050.0000E+00	10.5937E+050.0000E+00	0.5937E+05	0.188	1	0	1	0.49714	652.01	0.0044808	0.995519	3.6017e+06		0.05
A5	53	10.7183E+050.0000E+00	10.7183E+050.0000E+00	0.7183E+05	0.188	1	0	1	0.49504	652.01	0.0044808	0.995519	4.33918e+06		0.05
A5	54	10.8691E+050.0000E+00	10.8691E+050.0000E+00	0.8691E+05	0.188	1	0	1	0.49342	652.01	0.0044807	0.995519	5.23297e+06		0.05
A5	55	10.1051E+060.0000E+00	10.1051E+060.0000E+00	0.1051E+06	0.188	1	0	1	0.49185	652.01	0.0044807	0.995519	6.30808e+06		0.05
A5	56	10.1272E+060.0000E+00	10.1272E+060.0000E+00	0.1272E+06	0.188	1	0	1	0.49018	652.01	0.0044807	0.995519	7.6086e+06		0.05
A5	57	10.1539E+060.0000E+00	10.1539E+060.0000E+00	0.1539E+06	0.188	1	0	1	0.48831	652	0.0044806	0.995519	9.17042e+06		0.05
A5	58	10.1861E+060.0000E+00	10.1861E+060.0000E+00	0.1861E+06	0.188	1	0	1	0.48617	652	0.0044806	0.995519	1.10405e+07		0.05
A5	59	10.2251E+060.0000E+00	10.2251E+060.0000E+00	0.2251E+06	0.188	1	0	1	0.48362	652	0.0044806	0.995519	1.32842e+07		0.05
A5	60	10.2723E+060.0000E+00	10.2723E+060.0000E+00	0.2723E+06	0.188	1	0	1	0.48054	652	0.0044805	0.99552	1.59673e+07		0.05
A5	61	10.3293E+060.0000E+00	10.3293E+060.0000E+00	0.3293E+06	0.188	1	0	1	0.47672	652	0.0044805	0.99552	1.91562e+07		0.05
A5	62	10.3983E+060.0000E+00	10.3983E+060.0000E+00	0.3983E+06	0.188	1	0	1	0.47191	651.99	0.0044805	0.99552	2.2936e+07		0.05
A5	63	10.4817E+060.0000E+00	10.4817E+060.0000E+00	0.4817E+06	0.188	1	0	1	0.46317	651.99	0.0044805	0.99552	2.72249e+07		0.05
A5	64	10.5826E+060.0000E+00	10.5826E+060.0000E+00	0.5826E+06	0.188	1	0	1	0.44021	651.99	0.0044804	0.99552	3.12953e+07		0.05
A5	65	10.7046E+060.0000E+00	10.7046E+060.0000E+00	0.7046E+06	0.188	1	0	1	0.40953	651.98	0.0044804	0.99552	3.52103e+07		0.05
A5	66	10.8521E+060.0000E+00	10.8521E+060.0000E+00	0.8521E+06	0.188	1	0	1	0.36943	651.98	0.0044804	0.99552	3.84118e+07		0.05
A5	67	10.1030E+070.0000E+00	10.1030E+070.0000E+00	0.1030E+07	0.188	1	0	1	0.31616	651.97	0.0044803	0.99552	3.97356e+07		0.05
A5	68	10.1246E+070.0000E+00	10.1246E+070.0000E+00	0.1246E+07	0.188	1	0	1	0.24443	651.97	0.0044803	0.99552	3.71628e+07		0.05
A5	69	10.1507E+070.0000E+00	10.1507E+070.0000E+00	0.1507E+07	0.188	1	0	1	0.1585	651.98	0.0044803	0.99552	2.91464e+07		0.05
A5	70	10.1822E+070.0000E+00	10.1822E+070.0000E+00	0.1822E+07	0.188	1	0	1	0.10014	652.04	0.0044806	0.995519	2.22658e+07		0.05
A5	71	10.2204E+070.0000E+00	10.2204E+070.0000E+00	0.2204E+07	0.188	1	0	1	0.076703	652.14	0.004481	0.995519	2.06335e+07		0.05
A5	72	10.2665E+070.0000E+00	10.2665E+070.0000E+00	0.2665E+07	0.188	1	0	1	0.067257	652.26	0.0044814	0.995519	2.18808e+07		0.05
A5	73	10.3222E+070.0000E+00	10.3222E+070.0000E+00	0.3222E+07	0.188	1	0	1	0.062434	652.41	0.004482	0.995518	2.45626e+07		0.05
A5	74	10.3896E+070.0000E+00	10.3896E+070.0000E+00	0.3896E+07	0.188	1	0	1	0.060093	652.56	0.0044826	0.995517	2.85937e+07		0.05
A5	75	10.4711E+070.0000E+00	10.4711E+070.0000E+00	0.4711E+07	0.188	1	0	1	0.058945	652.71	0.0044833	0.995517	3.39224e+07		0.05
A5	76	10.5697E+070.0000E+00	10.5697E+070.0000E+00	0.5697E+07	0.188	1	0	1	0.058383	652.86	0.0044839	0.995516	4.06405e+07		0.05
A5	77	10.6889E+070.0000E+00	10.6889E+070.0000E+00	0.6889E+07	0.188	1	0	1	0.057623	653.01	0.0044845	0.995515	4.85152e+07		0.05
A5	78	10.8330E+070.0000E+00	10.8330E+070.0000E+00	0.8330E+07	0.188	1	0	1	0.056113	653.15	0.004485	0.995515	5.71383e+07		0.05
A5	79	10.1007E+080.0000E+00	10.1007E+080.0000E+00	0.1007E+08	0.188	1	0	1	0	653.27	0.0044855	0.995514	0		0.05
A5	80	10.1218E+080.0000E+00	10.1218E+080.0000E+00	0.1218E+08	0.188	1	0	1	0	0	1	0	0		0.05
A5	81	10.1473E+080.0000E+00	10.1473E+080.0000E+00	0.1473E+08	0.188	1	0	1	0	0	1	0	0		0.05
A5	82	10.1781E+080.0000E+00	10.1781E+080.0000E+00	0.1781E+08	0.188	1	0	1	0	0	1	0	0		0.05
A5	83	10.2153E+080.0000E+00	10.2153E+080.0000E+00	0.2153E+08	0.188	1	0	1	0	0	1	0	0		0.05
A5	84	10.2603E+080.0000E+00	10.2603E+080.0000E+00	0.2603E+08	0.188	1	0	1	0	0	1	0	0		0.05
A5	85	10.3148E+080.0000E+00	10.3148E+080.0000E+00	0.3148E+08	0.188	1	0	1	0	0	1	0	0		0.05
A5	86	10.3806E+080.0000E+00	10.3806E+080.0000E+00	0.3806E+08	0.188	1	0	1	0	0	1	0	0		0.05
A5	87	10.4602E+080.0000E+00	10.4602E+080.0000E+00	0.4602E+08	0.188	1	0	1	0	0	1	0	0		0.05
A5	88	10.5565E+080.0000E+00	10.5565E+080.0000E+00	0.5565E+08	0.188	1	0	1	0	0	1	0	0		0.05
A5	89	10.6728E+080.0000E+00	10.6728E+080.0000E+00	0.6728E+08	0.188	1	0	1	0	0	1	0	0		0.05
A5	90	10.8136E+080.0000E+00	10.8136E+080.0000E+00	0.8136E+08	0.188	1	0	1	0	0	1	0	0		0.05
A5	91	10.9837E+080.0000E+00	10.9837E+080.0000E+00	0.9837E+08	0.188	1	0	1	0	0	1	0	0		0.05
A5	92	10.1189E+090.0000E+00	10.1189E+090.0000E+00	0.1189E+09	0.188	1	0	1	0	0	1	0	0		0.05
A5	93	10.1438E+090.0000E+00	10.1438E+090.0000E+00	0.1438E+09	0.188	1	0	1	0	0	1	0	0		0.05
A5	94	10.1739E+090.0000E+00	10.1739E+090.0000E+00	0.1739E+09	0.188	1	0	1	0	0	1	0	0		0.05
A5	95	10.2103E+090.0000E+00	10.2103E+090.0000E+00	0.2103E+09	0.188	1	0	1	0	0	1	0	0		0.05
A5	96	10.2542E+090.0000E+00	10.2542E+090.0000E+00	0.2542E+09	0.188	1	0	1	0	0	1	0	0		0.05
A5	97	10.3074E+090.0000E+00	10.3074E+090.0000E+00	0.3074E+09	0.188	1	0	1	0	0	1	0	0		0.05
A5	98	10.3717E+090.0000E+00	10.3717E+090.0000E+00	0.3717E+09	0.188	1	0	1	0	0	1	0	0		0.05
A5	99	10.4494E+090.0000E+00	10.4494E+090.0000E+00	0.4494E+09	0.188	1	0	1	0	0	1	0	0		0.05
A51	0	10.5434E+090.0000E+00	10.5434E+090.0000E+00	0.5434E+09	0.188	1	0	1	0	0	1	0	0		0.05
A6	1	10.1767E+000.0000E+00	10.1767E+000.0000E+00	0.1767E+00	0.188	1	0.022957	0.977043	0.50087	649.77	0.0038629	0.996137	10.5223		0.05
A6	2	10.6023E+000.0000E+00	10.6023E+000.0000E+00	0.6023E+00	0.188	1	0.01701	0.98299	0.50373	649.77	0.0038629	0.996137	36.2908		0.05
A6	3	10.1156E+010.0000E+00	10.1156E+010.0000E+00	0.1156E+01	0.188	1	0.016035	0.983965	0.50381	649.77	0.0038629	0.996137	69.7334		0.05
A6	4	10.1867E+010.0000E+00	10.1867E+010.0000E+00	0.1867E+01	0.188	1	0.015603	0.984397	0.50331	649.77	0.0038629	0.996137	112.561		0.05
A6	5	10.2774E+010.0000E+00	10.2774E+010.0000E+00	0.2774E+01	0.188	1	0.015319	0.984681	0.50236	649.77	0.0038629	0.996137	166.976		0.05
A6	6	10.3922E+010.0000E+00	10.3922E+010.0000E+00	0.3922E+01	0.188	1	0.014844	0.985156	0.50109	649.77	0.0038629	0.996137	235.594		0.05
A6	7	10.5367E+010.0000E+00	10.5367E+010.0000E+00	0.5367E+01	0.188	1	0.013704	0.986296	0.49981	649.77	0.0038629	0.996137	321.944		0.05
A6	8	10.7177E+010.0000E+00	10.7177E+010.0000E+00	0.7177E+01	0.188	1	0.012013	0.987987	0.49866	649.77	0.0038629	0.996137	430.264		0.05
A6	9	10.9433E+010.0000E+00	10.9433E+010.0000E+00	0.9433E+01	0.188	1	0.010071	0.989929	0.49762	649.77	0.0038629	0.996137	565.442		0.05
A6	10	10.1224E+020.0000E+00	10.1224E+020.0000E+00	0.1224E+02	0.188	1	0.0083801	0.99162	0.49647	649.77	0.0038629	0.996137	733.257		0.05
A6	11	10.1571E+020.0000E+00	10.1571E+020.0000E+00	0.1571E+02	0.188	1	0.006017	0.993983	0.49567	649.77	0.0038629	0.996137	941.856		0.05
A6	12	10.2000E+020.0000E+00	10.2000E+020.0000E+00	0.2000E+02	0.188	1	0.0038933	0.996107	0.49468	649.77	0.0038629	0.996137	1199.21		0.05
A6	13	10.2528E+020.0000E+00	10.2528E+020.0000E+00	0.2528E+02	0.188	1	0.00085887	0.999141	0.49394	649.77	0.0038629	0.996137	1518.15		0.05
A6	14	10.3178E+020.0000E+00	10.3178E+020.0000E+00	0.3178E+02	0.188	1	0	1	0.4917	649.77	0.0038708	0.996129	1901.46		0.05
A6	15	10.3976E+020.0000E+00	10.3976E+020.0000E+00	0.3976E+02	0.188	1	0	1	0.48847	649.77	0.0039008	0.996099	2363.22		0.05
A6	16	10.4955E+020.0000E+00	10.4955E+020.0000E+00	0.4955E+02	0.188	1	0	1	0.48501	649.77	0.0039288	0.996071	2924.17		0.05
A6	17	10.6152E+020.0000E+00	10.6152E+020.0000E+00	0.6152E+02	0.188	1	0	1	0.48157	649.77	0.0039529	0.996047	3604.73		0.05
A6	18	10.7616E+020.0000E+00	10.7616E+020.0000E+00	0.7616E+02	0.188	1	0	1	0.47823	649.77	0.0039705	0.99603	4431.53		0.05
A6	19	10.9404E+020.0000E+00	10.9404E+020.0000E+00	0.9404E+02	0.188	1	0	1	0.47489	649.77	0.0039908	0.996009	5433.59		0.05
A6	20	10.1159E+030.0000E+00	10.1159E+030.0000E+00	0.1159E+03	0.188	1	0	1	0.47164	649.77	0.0040142	0.995986	6650.66		0.05
A6	21	10.1424E+030.0000E+00	10.1424E+030.0000E+00	0.1424E+03	0.188	1	0	1	0.46875	649.77	0.0040184	0.995982	8121.2		0.05
A6	22	10.1748E+030.0000E+00	10.1748E+030.0000E+00	0.1748E+03	0.188	1	0	1	0.46555	649.77	0.0040379	0.995962	9900.75		0.05
A6	23	10.2142E+030.0000E+00	10.2142E+030.0000E+00	0.2142E+03	0.188	1	0	1	0.46232	649.77	0.0040568	0.995943	12048		0.05
A6	24	10.2622E+030.0000E+00	10.2622E+030.0000E+00	0.2622E+03	0.188	1	0	1	0.45929	649.77	0.004067	0.995933	14651		0.05
A6	25	10.3204E+030.0000E+00	10.3204E+030.0000E+00	0.3204E+03	0.188	1	0	1	0.45608	649.77	0.0040838	0.995916	17777.6		0.05
A6	26	10.3912E+030.0000E+00	10.3912E+030.0000E+00	0.3912E+03	0.188	1	0	1	0.45294	649.77	0.0040974	0.995903	21556.3		0.05
A6	27	10.4772E+030.0000E+00	10.4772E+030.0000E+00	0.4772E+03	0.188	1	0	1	0.44985	649.77	0.0041097	0.99589	26115.4		0.05
A6	28	10.5816E+030.0000E+00	10.5816E+030.0000E+00	0.5816E+03	0.188	1	0	1	0.44674	649.77	0.0041212	0.995879	31608.5		0.05
A6	29	10.7082E+030.0000E+00	10.7082E+030.0000E+00	0.7082E+03	0.188	1	0	1	0.44347	649.77	0.0041355	0.995865	38206.6		0.05
A6	30	10.8619E+030.0000E+00	10.8619E+030.0000E+00	0.8619E+03	0.188	1	0	1	0.4403	649.77	0.0041485	0.995852	46165.5		0.05
A6	31	10.1048E+040.0000E+00	10.1048E+040.0000E+00	0.1048E+04	0.188	1	0	1	0.4377	649.77	0.0041505	0.99585	55801.9		0.05
A6	32	10.1274E+040.0000E+00	10.1274E+040.0000E+00	0.1274E+04	0.188	1	0	1	0.43454	649.77	0.0041648	0.995835	67344.8		0.05
A6	33	10.1548E+040.0000E+00	10.1548E+040.0000E+00	0.1548E+04	0.188	1	0	1	0.43191	649.77	0.0041699	0.99583	81333		0.05
A6	34	10.1880E+040.0000E+00	10.1880E+040.0000E+00	0.1880E+04	0.188	1	0	1	0.42934	649.77	0.004174	0.995826	98188.4		0.05
A6	35	10.2282E+040.0000E+00	10.2282E+040.0000E+00	0.2282E+04	0.188	1	0	1	0.42641	649.77	0.0041798	0.99582	118370		0.05
A6	36	10.2768E+040.0000E+00	10.2768E+040.0000E+00	0.2768E+04	0.188	1	0	1	0.423	649.77	0.0041857	0.995814	142430		0.05
A6	37	10.3358E+040.0000E+00	10.3358E+040.0000E+00	0.3358E+04	0.188	1	0	1	0.41904	649.77	0.0041893	0.995811	171171		0.05
A6	38	10.4072E+040.0000E+00	10.4072E+040.0000E+00	0.4072E+04	0.188	1	0	1	0.4138	649.77	0.0041963	0.995804	204970		0.05
A6	39	10.4937E+040.0000E+00	10.4937E+040.0000E+00	0.4937E+04	0.188	1	0	1	0.40709	649.77	0.0042068	0.995793	244478		0.05
A6	40	10.5983E+040.0000E+00	10.5983E+040.0000E+00	0.5983E+04	0.188	1	0	1	0.39905	649.77	0.004219	0.995781	290421		0.05
A6	41	10.7250E+040.0000E+00	10.7250E+040.0000E+00	0.7250E+04	0.188	1	0	1	0.38959	649.77	0.0042345	0.995765	343574		0.05
A6	42	10.8784E+040.0000E+00	10.8784E+040.0000E+00	0.8784E+04	0.188	1	0	1	0.37897	649.77	0.004251	0.995749	404916		0.05
A6	43	10.1064E+050.0000E+00	10.1064E+050.0000E+00	0.1064E+05	0.188	1	0	1	0.36688	649.77	0.0042715	0.995729	474815		0.05
A6	44	10.1289E+050.0000E+00	10.1289E+050.0000E+00	0.1289E+05	0.188	1	0	1	0.35351	649.78	0.0042907	0.995709	554257		0.05
A6	45	10.1560E+050.0000E+00	10.1560E+050.0000E+00	0.1560E+05	0.188	1	0	1	0.33785	649.78	0.0043152	0.995685	641054		0.05
A6	46	10.1889E+050.0000E+00	10.1889E+050.0000E+00	0.1889E+05	0.188	1	0	1	0.31954	649.78	0.0043433	0.995657	734160		0.05
A6	47	10.2287E+050.0000E+00	10.2287E+050.0000E+00	0.2287E+05	0.188	1	0	1	0.2966	649.78	0.004377	0.995623	825005		0.05
A6	48	10.2768E+050.0000E+00	10.2768E+050.0000E+00	0.2768E+05	0.188	1	0	1	0.26303	649.78	0.0045067	0.995493	885389		0.05
A6	49	10.3350E+050.0000E+00	10.3350E+050.0000E+00	0.3350E+05	0.188	1	0	1	0.24569	649.78	0.0045361	0.995464	1.00088e+06		0.05
A6	50	10.4055E+050.0000E+00	10.4055E+050.0000E+00	0.4055E+05	0.188	1	0	1	0.23487	649.78	0.0045363	0.995464	1.15816e+06		0.05
A6	51	10.4907E+050.0000E+00	10.4907E+050.0000E+00	0.4907E+05	0.188	1	0	1	0.22483	649.78	0.0045363	0.995464	1.34159e+06		0.05
A6	52	10.5937E+050.0000E+00	10.5937E+050.0000E+00	0.5937E+05	0.188	1	0	1	0.2143	649.78	0.0045362	0.995464	1.54717e+06		0.05
A6	53	10.7183E+050.0000E+00	10.7183E+050.0000E+00	0.7183E+05	0.188	1	0	1	0.20279	649.78	0.0045362	0.995464	1.77134e+06		0.05
A6	54	10.8691E+050.0000E+00	10.8691E+050.0000E+00	0.8691E+05	0.188	1	0	1	0.19008	649.79	0.0045362	0.995464	2.00892e+06		0.05
A6	55	10.1051E+060.0000E+00	10.1051E+060.0000E+00	0.1051E+06	0.188	1	0	1	0.17618	649.79	0.0045362	0.995464	2.25173e+06		0.05
A6	56	10.1272E+060.0000E+00	10.1272E+060.0000E+00	0.1272E+06	0.188	1	0	1	0.16138	649.8	0.0045362	0.995464	2.49632e+06		0.05
A6	57	10.1539E+060.0000E+00	10.1539E+060.0000E+00	0.1539E+06	0.188	1	0	1	0.14627	649.81	0.0045362	0.995464	2.73756e+06		0.05
A6	58	10.1861E+060.0000E+00	10.1861E+060.0000E+00	0.1861E+06	0.188	1	0	1	0.13166	649.83	0.0045362	0.995464	2.97977e+06		0.05
A6	59	10.2251E+060.0000E+00	10.2251E+060.0000E+00	0.2251E+06	0.188	1	0	1	0.11826	649.85	0.0045363	0.995464	3.2375e+06		0.05
A6	60	10.2723E+060.0000E+00	10.2723E+060.0000E+00	0.2723E+06	0.188	1	0	1	0.1065	649.87	0.0045364	0.995464	3.52701e+06		0.05
A6	61	10.3293E+060.0000E+00	10.3293E+060.0000E+00	0.3293E+06	0.188	1	0	1	0.096501	649.9	0.0045365	0.995463	3.86503e+06		0.05
A6	62	10.3983E+060.0000E+00	10.3983E+060.0000E+00	0.3983E+06	0.188	1	0	1	0.088199	649.94	0.0045366	0.995463	4.27298e+06		0.05
A6	63	10.4817E+060.0000E+00	10.4817E+060.0000E+00	0.4817E+06	0.188	1	0	1	0.081418	649.97	0.0045368	0.995463	4.7706e+06		0.05
A6	64	10.5826E+060.0000E+00	10.5826E+060.0000E+00	0.5826E+06	0.188	1	0	1	0.075966	650.01	0.0045369	0.995463	5.38385e+06		0.05
A6	65	10.7046E+060.0000E+00	10.7046E+060.0000E+00	0.7046E+06	0.188	1	0	1	0.071582	650.06	0.0045371	0.995463	6.13596e+06		0.05
A6	66	10.8521E+060.0000E+00	10.8521E+060.0000E+00	0.8521E+06	0.188	1	0	1	0.068096	650.12	0.0045373	0.995463	7.05974e+06		0.05
A6	67	10.1030E+070.0000E+00	10.1030E+070.0000E+00	0.1030E+07	0.188	1	0	1	0.065305	650.19	0.0045376	0.995462	8.18477e+06		0.05
A6	68	10.1246E+070.0000E+00	10.1246E+070.0000E+00	0.1246E+07	0.188	1	0	1	0.06304	650.28	0.004538	0.995462	9.5591e+06		0.05
A6	69	10.1507E+070.0000E+00	10.1507E+070.0000E+00	0.1507E+07	0.188	1	0	1	0.061237	650.38	0.0045384	0.995462	1.12325e+07		0.05
A6	70	10.1822E+070.0000E+00	10.1822E+070.0000E+00	0.1822E+07	0.188	1	0	1	0.059929	650.5	0.0045389	0.995461	1.32928e+07		0.05
A6	71	10.2204E+070.0000E+00	10.2204E+070.0000E+00	0.2204E+07	0.188	1	0	1	0.059079	650.63	0.0045394	0.995461	1.58548e+07		0.05
A6	72	10.2665E+070.0000E+00	10.2665E+070.0000E+00	0.2665E+07	0.188	1	0	1	0.058562	650.76	0.0045399	0.99546	1.90071e+07		0.05
A6	73	10.3222E+070.0000E+00	10.3222E+070.0000E+00	0.3222E+07	0.188	1	0	1	0.057771	650.91	0.0045405	0.99546	2.26745e+07		0.05
A6	74	10.3896E+070.0000E+00	10.3896E+070.0000E+00	0.3896E+07	0.188	1	0	1	0.057624	651.06	0.0045411	0.995459	2.73542e+07		0.05
A6	75	10.4711E+070.0000E+00	10.4711E+070.0000E+00	0.4711E+07	0.188	1	0	1	0.057499	651.2	0.0045417	0.995458	3.30118e+07		0.05
A6	76	10.5697E+070.0000E+00	10.5697E+070.0000E+00	0.5697E+07	0.188	1	0	1	0.05736	651.35	0.0045423	0.995458	3.98337e+07		0.05
A6	77	10.6889E+070.0000E+00	10.6889E+070.0000E+00	0.6889E+07	0.188	1	0	1	0.056649	651.49	0.0045429	0.995457	4.75813e+07		0.05
A6	78	10.8330E+070.0000E+00	10.8330E+070.0000E+00	0.8330E+07	0.188	1	0	1	0.054627	651.63	0.0045435	0.995456	5.54924e+07		0.05
A6	79	10.1007E+080.0000E+00	10.1007E+080.0000E+00	0.1007E+08	0.188	1	0	1	0	651.72	0.0045438	0.995456	0		0.05
A6	80	10.1218E+080.0000E+00	10.1218E+080.0000E+00	0.1218E+08	0.188	1	0	1	0	0	1	0	0		0.05
A6	81	10.1473E+080.0000E+00	10.1473E+080.0000E+00	0.1473E+08	0.188	1	0	1	0	0	1	0	0		0.05
A6	82	10.1781E+080.0000E+00	10.1781E+080.0000E+00	0.1781E+08	0.188	1	0	1	0	0	1	0	0		0.05
A6	83	10.2153E+080.0000E+00	10.2153E+080.0000E+00	0.2153E+08	0.188	1	0	1	0	0	1	0	0		0.05
A6	84	10.2603E+080.0000E+00	10.2603E+080.0000E+00	0.2603E+08	0.188	1	0	1	0	0	1	0	0		0.05
A6	85	10.3148E+080.0000E+00	10.3148E+080.0000E+00	0.3148E+08	0.188	1	0	1	0	0	1	0	0		0.05
A6	86	10.3806E+080.0000E+00	10.3806E+080.0000E+00	0.3806E+08	0.188	1	0	1	0	0	1	0	0		0.05
A6	87	10.4602E+080.0000E+00	10.4602E+080.0000E+00	0.4602E+08	0.188	1	0	1	0	0	1	0	0		0.05
A6	88	10.5565E+080.0000E+00	10.5565E+080.0000E+00	0.5565E+08	0.188	1	0	1	0	0	1	0	0		0.05
A6	89	10.6728E+080.0000E+00	10.6728E+080.0000E+00	0.6728E+08	0.188	1	0	1	0	0	1	0	0		0.05
A6	90	10.8136E+080.0000E+00	10.8136E+080.0000E+00	0.8136E+08	0.188	1	0	1	0	0	1	0	0		0.05
A6	91	10.9837E+080.0000E+00	10.9837E+080.0000E+00	0.9837E+08	0.188	1	0	1	0	0	1	0	0		0.05
A6	92	10.1189E+090.0000E+00	10.1189E+090.0000E+00	0.1189E+09	0.188	1	0	1	0	0	1	0	0		0.05
A6	93	10.1438E+090.0000E+00	10.1438E+090.0000E+00	0.1438E+09	0.188	1	0	1	0	0	1	0	0		0.05
A6	94	10.1739E+090.0000E+00	10.1739E+090.0000E+00	0.1739E+09	0.188	1	0	1	0	0	1	0	0		0.05
A6	95	10.2103E+090.0000E+00	10.2103E+090.0000E+00	0.2103E+09	0.188	1	0	1	0	0	1	0	0		0.05
A6	96	10.2542E+090.0000E+00	10.2542E+090.0000E+00	0.2542E+09	0.188	1	0	1	0	0	1	0	0		0.05
A6	97	10.3074E+090.0000E+00	10.3074E+090.0000E+00	0.3074E+09	0.188	1	0	1	0	0	1	0	0		0.05
A6	98	10.3717E+090.0000E+00	10.3717E+090.0000E+00	0.3717E+09	0.188	1	0	1	0	0	1	0	0		0.05
A6	99	10.4494E+090.0000E+00	10.4494E+090.0000E+00	0.4494E+09	0.188	1	0	1	0	0	1	0	0		0.05
A61	0	10.5434E+090.0000E+00	10.5434E+090.0000E+00	0.5434E+09	0.188	1	0	1	0	0	1	0	0		0.05
A7	1	10.1767E+000.0000E+00	10.1767E+000.0000E+00	0.1767E+00	0.188	1	0.023029	0.976971	0.071819	647.91	0.0039113	0.996089	1.50428		0.05
A7	2	10.6023E+000.0000E+00	10.6023E+000.0000E+00	0.6023E+00	0.188	1	0.017099	0.982901	0.072252	647.91	0.0039113	0.996089	5.18971		0.05
A7	3	10.1156E+010.0000E+00	10.1156E+010.0000E+00	0.1156E+01	0.188	1	0.016071	0.983929	0.07232	647.91	0.0039113	0.996089	9.98046		0.05
A7	4	10.1867E+010.0000E+00	10.1867E+010.0000E+00	0.1867E+01	0.188	1	0.011828	0.988172	0.072619	647.91	0.0039113	0.996089	16.2554		0.05
A7	5	10.2774E+010.0000E+00	10.2774E+010.0000E+00	0.2774E+01	0.188	1	0	1	0.073469	647.91	0.0039479	0.996052	24.7266		0.05
A7	6	10.3922E+010.0000E+00	10.3922E+010.0000E+00	0.3922E+01	0.188	1	0	1	0.073443	647.91	0.0040096	0.99599	34.9451		0.05
A7	7	10.5367E+010.0000E+00	10.5367E+010.0000E+00	0.5367E+01	0.188	1	0	1	0.073411	647.91	0.0040561	0.995944	47.7969		0.05
A7	8	10.7177E+010.0000E+00	10.7177E+010.0000E+00	0.7177E+01	0.188	1	0	1	0.073372	647.91	0.0040913	0.995909	63.8801		0.05
A7	9	10.9433E+010.0000E+00	10.9433E+010.0000E+00	0.9433E+01	0.188	1	0	1	0.073325	647.91	0.0041183	0.995882	83.9039		0.05
A7	10	10.1224E+020.0000E+00	10.1224E+020.0000E+00	0.1224E+02	0.188	1	0	1	0.073271	647.91	0.0041396	0.99586	108.789		0.05
A7	11	10.1571E+020.0000E+00	10.1571E+020.0000E+00	0.1571E+02	0.188	1	0	1	0.073209	647.91	0.0041579	0.995842	139.509		0.05
A7	12	10.2000E+020.0000E+00	10.2000E+020.0000E+00	0.2000E+02	0.188	1	0	1	0.073137	647.91	0.0041742	0.995826	177.428		0.05
A7	13	10.2528E+020.0000E+00	10.2528E+020.0000E+00	0.2528E+02	0.188	1	0	1	0.073058	647.91	0.0041892	0.995811	224.024		0.05
A7	14	10.3178E+020.0000E+00	10.3178E+020.0000E+00	0.3178E+02	0.188	1	0	1	0.07297	647.91	0.0042031	0.995797	281.282		0.05
A7	15	10.3976E+020.0000E+00	10.3976E+020.0000E+00	0.3976E+02	0.188	1	0	1	0.072874	647.91	0.0042163	0.995784	351.444		0.05
A7	16	10.4955E+020.0000E+00	10.4955E+020.0000E+00	0.4955E+02	0.188	1	0	1	0.07277	647.91	0.0042289	0.995771	437.349		0.05
A7	17	10.6152E+020.0000E+00	10.6152E+020.0000E+00	0.6152E+02	0.188	1	0	1	0.072656	647.91	0.0042409	0.995759	542.144		0.05
A7	18	10.7616E+020.0000E+00	10.7616E+020.0000E+00	0.7616E+02	0.188	1	0	1	0.072531	647.91	0.0042524	0.995748	669.996		0.05
A7	19	10.9404E+020.0000E+00	10.9404E+020.0000E+00	0.9404E+02	0.188	1	0	1	0.072396	647.91	0.0042634	0.995737	825.742		0.05
A7	20	10.1159E+030.0000E+00	10.1159E+030.0000E+00	0.1159E+03	0.188	1	0	1	0.072253	647.91	0.004274	0.995726	1015.67		0.05
A7	21	10.1424E+030.0000E+00	10.1424E+030.0000E+00	0.1424E+03	0.188	1	0	1	0.072098	647.91	0.0042842	0.995716	1245.21		0.05
A7	22	10.1748E+030.0000E+00	10.1748E+030.0000E+00	0.1748E+03	0.188	1	0	1	0.071938	647.91	0.004294	0.995706	1525.12		0.05
A7	23	10.2142E+030.0000E+00	10.2142E+030.0000E+00	0.2142E+03	0.188	1	0	1	0.071771	647.91	0.0043035	0.995696	1864.52		0.05
A7	24	10.2622E+030.0000E+00	10.2622E+030.0000E+00	0.2622E+03	0.188	1	0	1	0.071597	647.91	0.0043126	0.995687	2276.79		0.05
A7	25	10.3204E+030.0000E+00	10.3204E+030.0000E+00	0.3204E+03	0.188	1	0	1	0.071421	647.91	0.0043212	0.995679	2775.3		0.05
A7	26	10.3912E+030.0000E+00	10.3912E+030.0000E+00	0.3912E+03	0.188	1	0	1	0.071242	647.92	0.0043294	0.995671	3380.1		0.05
A7	27	10.4772E+030.0000E+00	10.4772E+030.0000E+00	0.4772E+03	0.188	1	0	1	0.071063	647.92	0.0043371	0.995663	4112.78		0.05
A7	28	10.5816E+030.0000E+00	10.5816E+030.0000E+00	0.5816E+03	0.188	1	0	1	0.070886	647.92	0.0043444	0.995656	5000.04		0.05
A7	29	10.7082E+030.0000E+00	10.7082E+030.0000E+00	0.7082E+03	0.188	1	0	1	0.070714	647.92	0.0043513	0.995649	6073.61		0.05
A7	30	10.8619E+030.0000E+00	10.8619E+030.0000E+00	0.8619E+03	0.188	1	0	1	0.070548	647.92	0.0043579	0.995642	7374.36		0.05
A7	31	10.1048E+040.0000E+00	10.1048E+040.0000E+00	0.1048E+04	0.188	1	0	1	0.070386	647.92	0.0043637	0.995636	8945.97		0.05
A7	32	10.1274E+040.0000E+00	10.1274E+040.0000E+00	0.1274E+04	0.188	1	0	1	0.070235	647.93	0.004368	0.995632	10852		0.05
A7	33	10.1548E+040.0000E+00	10.1548E+040.0000E+00	0.1548E+04	0.188	1	0	1	0.070084	647.93	0.004371	0.995629	13157.5		0.05
A7	34	10.1880E+040.0000E+00	10.1880E+040.0000E+00	0.1880E+04	0.188	1	0	1	0.069934	647.93	0.0043733	0.995627	15945.2		0.05
A7	35	10.2282E+040.0000E+00	10.2282E+040.0000E+00	0.2282E+04	0.188	1	0	1	0.069781	647.94	0.0043757	0.995624	19312.6		0.05
A7	36	10.2768E+040.0000E+00	10.2768E+040.0000E+00	0.2768E+04	0.188	1	0	1	0.069614	647.94	0.0043794	0.995621	23369.5		0.05
A7	37	10.3358E+040.0000E+00	10.3358E+040.0000E+00	0.3358E+04	0.188	1	0	1	0.069424	647.94	0.0043858	0.995614	28273.1		0.05
A7	38	10.4072E+040.0000E+00	10.4072E+040.0000E+00	0.4072E+04	0.188	1	0	1	0.069203	647.95	0.0043958	0.995604	34175.8		0.05
A7	39	10.4937E+040.0000E+00	10.4937E+040.0000E+00	0.4937E+04	0.188	1	0	1	0.068945	647.96	0.0044092	0.995591	41281.2		0.05
A7	40	10.5983E+040.0000E+00	10.5983E+040.0000E+00	0.5983E+04	0.188	1	0	1	0.068651	647.96	0.0044251	0.995575	49813.4		0.05
A7	41	10.7250E+040.0000E+00	10.7250E+040.0000E+00	0.7250E+04	0.188	1	0	1	0.068329	647.97	0.0044427	0.995557	60078.9		0.05
A7	42	10.8784E+040.0000E+00	10.8784E+040.0000E+00	0.8784E+04	0.188	1	0	1	0.067988	647.98	0.004461	0.995539	72427.3		0.05
A7	43	10.1064E+050.0000E+00	10.1064E+050.0000E+00	0.1064E+05	0.188	1	0	1	0.067635	647.99	0.00448	0.99552	87274.9		0.05
A7	44	10.1289E+050.0000E+00	10.1289E+050.0000E+00	0.1289E+05	0.188	1	0	1	0.067266	648	0.0045007	0.995499	105153		0.05
A7	45	10.1560E+050.0000E+00	10.1560E+050.0000E+00	0.1560E+05	0.188	1	0	1	0.066872	648.01	0.0045239	0.995476	126514		0.05
A7	46	10.1889E+050.0000E+00	10.1889E+050.0000E+00	0.1889E+05	0.188	1	0	1	0.066441	648.03	0.0045489	0.995451	152209		0.05
A7	47	10.2287E+050.0000E+00	10.2287E+050.0000E+00	0.2287E+05	0.188	1	0	1	0.065955	648.04	0.0045719	0.995428	182929		0.05
A7	48	10.2768E+050.0000E+00	10.2768E+050.0000E+00	0.2768E+05	0.188	1	0	1	0.065541	648.05	0.004589	0.995411	220013		0.05
A7	49	10.3350E+050.0000E+00	10.3350E+050.0000E+00	0.3350E+05	0.188	1	0	1	0.065209	648.06	0.0045944	0.995406	264927		0.05
A7	50	10.4055E+050.0000E+00	10.4055E+050.0000E+00	0.4055E+05	0.188	1	0	1	0.064906	648.07	0.0045945	0.995406	319195		0.05
A7	51	10.4907E+050.0000E+00	10.4907E+050.0000E+00	0.4907E+05	0.188	1	0	1	0.064604	648.09	0.0045945	0.995406	384476		0.05
A7	52	10.5937E+050.0000E+00	10.5937E+050.0000E+00	0.5937E+05	0.188	1	0	1	0.064286	648.1	0.0045945	0.995406	462896		0.05
A7	53	10.7183E+050.0000E+00	10.7183E+050.0000E+00	0.7183E+05	0.188	1	0	1	0.063948	648.11	0.0045946	0.995405	557108		0.05
A7	54	10.8691E+050.0000E+00	10.8691E+050.0000E+00	0.8691E+05	0.188	1	0	1	0.063587	648.13	0.0045946	0.995405	670283		0.05
A7	55	10.1051E+060.0000E+00	10.1051E+060.0000E+00	0.1051E+06	0.188	1	0	1	0.063201	648.15	0.0045946	0.995405	805675		0.05
A7	56	10.1272E+060.0000E+00	10.1272E+060.0000E+00	0.1272E+06	0.188	1	0	1	0.062791	648.17	0.0045947	0.995405	968794		0.05
A7	57	10.1539E+060.0000E+00	10.1539E+060.0000E+00	0.1539E+06	0.188	1	0	1	0.062355	648.2	0.0045948	0.995405	1.16406e+06		0.05
A7	58	10.1861E+060.0000E+00	10.1861E+060.0000E+00	0.1861E+06	0.188	1	0	1	0.061897	648.23	0.0045949	0.995405	1.39734e+06		0.05
A7	59	10.2251E+060.0000E+00	10.2251E+060.0000E+00	0.2251E+06	0.188	1	0	1	0.061422	648.26	0.004595	0.995405	1.67728e+06		0.05
A7	60	10.2723E+060.0000E+00	10.2723E+060.0000E+00	0.2723E+06	0.188	1	0	1	0.060935	648.3	0.0045952	0.995405	2.01302e+06		0.05
A7	61	10.3293E+060.0000E+00	10.3293E+060.0000E+00	0.3293E+06	0.188	1	0	1	0.060448	648.34	0.0045953	0.995405	2.41509e+06		0.05
A7	62	10.3983E+060.0000E+00	10.3983E+060.0000E+00	0.3983E+06	0.188	1	0	1	0.059972	648.38	0.0045955	0.995405	2.89832e+06		0.05
A7	63	10.4817E+060.0000E+00	10.4817E+060.0000E+00	0.4817E+06	0.188	1	0	1	0.059516	648.43	0.0045956	0.995404	3.47881e+06		0.05
A7	64	10.5826E+060.0000E+00	10.5826E+060.0000E+00	0.5826E+06	0.188	1	0	1	0.059089	648.47	0.0045958	0.995404	4.17758e+06		0.05
A7	65	10.7046E+060.0000E+00	10.7046E+060.0000E+00	0.7046E+06	0.188	1	0	1	0.058702	648.53	0.004596	0.995404	5.01976e+06		0.05
A7	66	10.8521E+060.0000E+00	10.8521E+060.0000E+00	0.8521E+06	0.188	1	0	1	0.058363	648.59	0.0045963	0.995404	6.03609e+06		0.05
A7	67	10.1030E+070.0000E+00	10.1030E+070.0000E+00	0.1030E+07	0.188	1	0	1	0.058078	648.66	0.0045966	0.995403	7.26144e+06		0.05
A7	68	10.1246E+070.0000E+00	10.1246E+070.0000E+00	0.1246E+07	0.188	1	0	1	0.05785	648.75	0.0045969	0.995403	8.75096e+06		0.05
A7	69	10.1507E+070.0000E+00	10.1507E+070.0000E+00	0.1507E+07	0.188	1	0	1	0.057677	648.86	0.0045974	0.995403	1.05542e+07		0.05
A7	70	10.1822E+070.0000E+00	10.1822E+070.0000E+00	0.1822E+07	0.188	1	0	1	0.057554	648.98	0.0045979	0.995402	1.27354e+07		0.05
A7	71	10.2204E+070.0000E+00	10.2204E+070.0000E+00	0.2204E+07	0.188	1	0	1	0.057467	649.1	0.0045984	0.995402	1.5385e+07		0.05
A7	72	10.2665E+070.0000E+00	10.2665E+070.0000E+00	0.2665E+07	0.188	1	0	1	0.057383	649.24	0.0045989	0.995401	1.85798e+07		0.05
A7	73	10.3222E+070.0000E+00	10.3222E+070.0000E+00	0.3222E+07	0.188	1	0	1	0.056642	649.39	0.0045996	0.9954	2.21782e+07		0.05
A7	74	10.3896E+070.0000E+00	10.3896E+070.0000E+00	0.3896E+07	0.188	1	0	1	0.056622	649.54	0.0046002	0.9954	2.68142e+07		0.05
A7	75	10.4711E+070.0000E+00	10.4711E+070.0000E+00	0.4711E+07	0.188	1	0	1	0.056492	649.69	0.0046008	0.995399	3.23565e+07		0.05
A7	76	10.5697E+070.0000E+00	10.5697E+070.0000E+00	0.5697E+07	0.188	1	0	1	0.056398	649.83	0.0046014	0.995399	3.90719e+07		0.05
A7	77	10.6889E+070.0000E+00	10.6889E+070.0000E+00	0.6889E+07	0.188	1	0	1	0.055575	649.98	0.004602	0.995398	4.65683e+07		0.05
A7	78	10.8330E+070.0000E+00	10.8330E+070.0000E+00	0.8330E+07	0.188	1	0	1	0	650.11	0.0046025	0.995398	0		0.05
A7	79	10.1007E+080.0000E+00	10.1007E+080.0000E+00	0.1007E+08	0.188	1	0	1	0	0	1	0	0		0.05
A7	80	10.1218E+080.0000E+00	10.1218E+080.0000E+00	0.1218E+08	0.188	1	0	1	0	0	1	0	0		0.05
A7	81	10.1473E+080.0000E+00	10.1473E+080.0000E+00	0.1473E+08	0.188	1	0	1	0	0	1	0	0		0.05
A7	82	10.1781E+080.0000E+00	10.1781E+080.0000E+00	0.1781E+08	0.188	1	0	1	0	0	1	0	0		0.05
A7	83	10.2153E+080.0000E+00	10.2153E+080.0000E+00	0.2153E+08	0.188	1	0	1	0	0	1	0	0		0.05
A7	84	10.2603E+080.0000E+00	10.2603E+080.0000E+00	0.2603E+08	0.188	1	0	1	0	0	1	0	0		0.05
A7	85	10.3148E+080.0000E+00	10.3148E+080.0000E+00	0.3148E+08	0.188	1	0	1	0	0	1	0	0		0.05
A7	86	10.3806E+080.0000E+00	10.3806E+080.0000E+00	0.3806E+08	0.188	1	0	1	0	0	1	0	0		0.05
A7	87	10.4602E+080.0000E+00	10.4602E+080.0000E+00	0.4602E+08	0.188	1	0	1	0	0	1	0	0		0.05
A7	88	10.5565E+080.0000E+00	10.5565E+080.0000E+00	0.5565E+08	0.188	1	0	1	0	0	1	0	0		0.05
A7	89	10.6728E+080.0000E+00	10.6728E+080.0000E+00	0.6728E+08	0.188	1	0	1	0	0	1	0	0		0.05
A7	90	10.8136E+080.0000E+00	10.8136E+080.0000E+00	0.8136E+08	0.188	1	0	1	0	0	1	0	0		0.05
A7	91	10.9837E+080.0000E+00	10.9837E+080.0000E+00	0.9837E+08	0.188	1	0	1	0	0	1	0	0		0.05
A7	92	10.1189E+090.0000E+00	10.1189E+090.0000E+00	0.1189E+09	0.188	1	0	1	0	0	1	0	0		0.05
A7	93	10.1438E+090.0000E+00	10.1438E+090.0000E+00	0.1438E+09	0.188	1	0	1	0	0	1	0	0		0.05
A7	94	10.1739E+090.0000E+00	10.1739E+090.0000E+00	0.1739E+09	0.188	1	0	1	0	0	1	0	0		0.05
A7	95	10.2103E+090.0000E+00	10.2103E+090.0000E+00	0.2103E+09	0.188	1	0	1	0	0	1	0	0		0.05
A7	96	10.2542E+090.0000E+00	10.2542E+090.0000E+00	0.2542E+09	0.188	1	0	1	0	0	1	0	0		0.05
A7	97	10.3074E+090.0000E+00	10.3074E+090.0000E+00	0.3074E+09	0.188	1	0	1	0	0	1	0	0		0.05
A7	98	10.3717E+090.0000E+00	10.3717E+090.0000E+00	0.3717E+09	0.188	1	0	1	0	0	1	0	0		0.05
A7	99	10.4494E+090.0000E+00	10.4494E+090.0000E+00	0.4494E+09	0.188	1	0	1	0	0	1	0	0		0.05
A71	0	10.5434E+090.0000E+00	10.5434E+090.0000E+00	0.5434E+09	0.188	1	0	1	0	0	1	0	0		0.05
A8	1	10.1767E+000.0000E+00	10.1767E+000.0000E+00	0.1767E+00	0.188	1	0.022944	0.977056	0.059066	646.49	0.0039619	0.996038	1.23449		0.05
A8	2	10.6023E+000.0000E+00	10.6023E+000.0000E+00	0.6023E+00	0.188	1	0	1	0.060453	646.49	0.0039624	0.996038	4.40784		0.05
A8	3	10.1156E+010.0000E+00	10.1156E+010.0000E+00	0.1156E+01	0.188	1	0	1	0.060452	646.49	0.0039866	0.996013	8.45967		0.05
A8	4	10.1867E+010.0000E+00	10.1867E+010.0000E+00	0.1867E+01	0.188	1	0	1	0.06045	646.49	0.0040011	0.995999	13.6622		0.05
A8	5	10.2774E+010.0000E+00	10.2774E+010.0000E+00	0.2774E+01	0.188	1	0	1	0.060447	646.49	0.004029	0.995971	20.2977		0.05
A8	6	10.3922E+010.0000E+00	10.3922E+010.0000E+00	0.3922E+01	0.188	1	0	1	0.060442	646.49	0.0040752	0.995925	28.6941		0.05
A8	7	10.5367E+010.0000E+00	10.5367E+010.0000E+00	0.5367E+01	0.188	1	0	1	0.060435	646.49	0.0041201	0.99588	39.2597		0.05
A8	8	10.7177E+010.0000E+00	10.7177E+010.0000E+00	0.7177E+01	0.188	1	0	1	0.060426	646.49	0.0041591	0.995841	52.49		0.05
A8	9	10.9433E+010.0000E+00	10.9433E+010.0000E+00	0.9433E+01	0.188	1	0	1	0.060414	646.49	0.0041914	0.995809	68.9736		0.05
A8	10	10.1224E+020.0000E+00	10.1224E+020.0000E+00	0.1224E+02	0.188	1	0	1	0.0604	646.49	0.0042178	0.995782	89.4751		0.05
A8	11	10.1571E+020.0000E+00	10.1571E+020.0000E+00	0.1571E+02	0.188	1	0	1	0.060385	646.49	0.0042408	0.995759	114.81		0.05
A8	12	10.2000E+020.0000E+00	10.2000E+020.0000E+00	0.2000E+02	0.188	1	0	1	0.060368	646.49	0.0042615	0.995738	146.117		0.05
A8	13	10.2528E+020.0000E+00	10.2528E+020.0000E+00	0.2528E+02	0.188	1	0	1	0.060349	646.49	0.0042806	0.995719	184.631		0.05
A8	14	10.3178E+020.0000E+00	10.3178E+020.0000E+00	0.3178E+02	0.188	1	0	1	0.060328	646.49	0.0042986	0.995701	232.018		0.05
A8	15	10.3976E+020.0000E+00	10.3976E+020.0000E+00	0.3976E+02	0.188	1	0	1	0.060306	646.49	0.0043157	0.995684	290.167		0.05
A8	16	10.4955E+020.0000E+00	10.4955E+020.0000E+00	0.4955E+02	0.188	1	0	1	0.060281	646.5	0.0043321	0.995668	361.464		0.05
A8	17	10.6152E+020.0000E+00	10.6152E+020.0000E+00	0.6152E+02	0.188	1	0	1	0.060253	646.5	0.0043479	0.995652	448.569		0.05
A8	18	10.7616E+020.0000E+00	10.7616E+020.0000E+00	0.7616E+02	0.188	1	0	1	0.060224	646.5	0.0043633	0.995637	555.039		0.05
A8	19	10.9404E+020.0000E+00	10.9404E+020.0000E+00	0.9404E+02	0.188	1	0	1	0.060192	646.5	0.0043783	0.995622	684.971		0.05
A8	20	10.1159E+030.0000E+00	10.1159E+030.0000E+00	0.1159E+03	0.188	1	0	1	0.060157	646.5	0.0043929	0.995607	843.692		0.05
A8	21	10.1424E+030.0000E+00	10.1424E+030.0000E+00	0.1424E+03	0.188	1	0	1	0.06012	646.5	0.0044072	0.995593	1035.95		0.05
A8	22	10.1748E+030.0000E+00	10.1748E+030.0000E+00	0.1748E+03	0.188	1	0	1	0.06008	646.5	0.0044212	0.995579	1270.79		0.05
A8	23	10.2142E+030.0000E+00	10.2142E+030.0000E+00	0.2142E+03	0.188	1	0	1	0.060036	646.5	0.0044348	0.995565	1556.06		0.05
A8	24	10.2622E+030.0000E+00	10.2622E+030.0000E+00	0.2622E+03	0.188	1	0	1	0.059988	646.5	0.0044479	0.995552	1903.21		0.05
A8	25	10.3204E+030.0000E+00	10.3204E+030.0000E+00	0.3204E+03	0.188	1	0	1	0.059936	646.5	0.0044604	0.99554	2323.62		0.05
A8	26	10.3912E+030.0000E+00	10.3912E+030.0000E+00	0.3912E+03	0.188	1	0	1	0.05988	646.5	0.0044721	0.995528	2834.4		0.05
A8	27	10.4772E+030.0000E+00	10.4772E+030.0000E+00	0.4772E+03	0.188	1	0	1	0.059822	646.5	0.0044827	0.995517	3454.11		0.05
A8	28	10.5816E+030.0000E+00	10.5816E+030.0000E+00	0.5816E+03	0.188	1	0	1	0.059764	646.5	0.0044921	0.995508	4205.67		0.05
A8	29	10.7082E+030.0000E+00	10.7082E+030.0000E+00	0.7082E+03	0.188	1	0	1	0.05971	646.5	0.0044999	0.9955	5116.47		0.05
A8	30	10.8619E+030.0000E+00	10.8619E+030.0000E+00	0.8619E+03	0.188	1	0	1	0.059664	646.5	0.0045059	0.995494	6222.06		0.05
A8	31	10.1048E+040.0000E+00	10.1048E+040.0000E+00	0.1048E+04	0.188	1	0	1	0.059627	646.5	0.0045104	0.99549	7560.79		0.05
A8	32	10.1274E+040.0000E+00	10.1274E+040.0000E+00	0.1274E+04	0.188	1	0	1	0.059592	646.51	0.0045142	0.995486	9185.98		0.05
A8	33	10.1548E+040.0000E+00	10.1548E+040.0000E+00	0.1548E+04	0.188	1	0	1	0.059557	646.51	0.0045174	0.995483	11155		0.05
A8	34	10.1880E+040.0000E+00	10.1880E+040.0000E+00	0.1880E+04	0.188	1	0	1	0.05952	646.51	0.0045203	0.99548	13539		0.05
A8	35	10.2282E+040.0000E+00	10.2282E+040.0000E+00	0.2282E+04	0.188	1	0	1	0.059484	646.51	0.0045232	0.995477	16424		0.05
A8	36	10.2768E+040.0000E+00	10.2768E+040.0000E+00	0.2768E+04	0.188	1	0	1	0.05945	646.51	0.0045265	0.995474	19910.4		0.05
A8	37	10.3358E+040.0000E+00	10.3358E+040.0000E+00	0.3358E+04	0.188	1	0	1	0.059419	646.52	0.0045312	0.995469	24142		0.05
A8	38	10.4072E+040.0000E+00	10.4072E+040.0000E+00	0.4072E+04	0.188	1	0	1	0.059392	646.52	0.0045382	0.995462	29261.7		0.05
A8	39	10.4937E+040.0000E+00	10.4937E+040.0000E+00	0.4937E+04	0.188	1	0	1	0.059367	646.52	0.0045484	0.995452	35462.4		0.05
A8	40	10.5983E+040.0000E+00	10.5983E+040.0000E+00	0.5983E+04	0.188	1	0	1	0.059343	646.52	0.0045621	0.995438	42957.8		0.05
A8	41	10.7250E+040.0000E+00	10.7250E+040.0000E+00	0.7250E+04	0.188	1	0	1	0.059313	646.53	0.0045778	0.995422	52028.6		0.05
A8	42	10.8784E+040.0000E+00	10.8784E+040.0000E+00	0.8784E+04	0.188	1	0	1	0.059275	646.53	0.0045935	0.995406	62995.7		0.05
A8	43	10.1064E+050.0000E+00	10.1064E+050.0000E+00	0.1064E+05	0.188	1	0	1	0.059227	646.53	0.004608	0.995392	76243.4		0.05
A8	44	10.1289E+050.0000E+00	10.1289E+050.0000E+00	0.1289E+05	0.188	1	0	1	0.059172	646.54	0.004621	0.995379	92280.7		0.05
A8	45	10.1560E+050.0000E+00	10.1560E+050.0000E+00	0.1560E+05	0.188	1	0	1	0.059111	646.54	0.0046325	0.995367	111565		0.05
A8	46	10.1889E+050.0000E+00	10.1889E+050.0000E+00	0.1889E+05	0.188	1	0	1	0.059046	646.55	0.0046421	0.995358	134947		0.05
A8	47	10.2287E+050.0000E+00	10.2287E+050.0000E+00	0.2287E+05	0.188	1	0	1	0.058976	646.56	0.0046492	0.995351	163187		0.05
A8	48	10.2768E+050.0000E+00	10.2768E+050.0000E+00	0.2768E+05	0.188	1	0	1	0.058901	646.56	0.004653	0.995347	197256		0.05
A8	49	10.3350E+050.0000E+00	10.3350E+050.0000E+00	0.3350E+05	0.188	1	0	1	0.058807	646.57	0.004654	0.995346	238353		0.05
A8	50	10.4055E+050.0000E+00	10.4055E+050.0000E+00	0.4055E+05	0.188	1	0	1	0.058698	646.58	0.0046541	0.995346	287984		0.05
A8	51	10.4907E+050.0000E+00	10.4907E+050.0000E+00	0.4907E+05	0.188	1	0	1	0.058583	646.59	0.0046541	0.995346	347815		0.05
A8	52	10.5937E+050.0000E+00	10.5937E+050.0000E+00	0.5937E+05	0.188	1	0	1	0.058462	646.61	0.0046541	0.995346	419967		0.05
A8	53	10.7183E+050.0000E+00	10.7183E+050.0000E+00	0.7183E+05	0.188	1	0	1	0.058335	646.62	0.0046542	0.995346	507009		0.05
A8	54	10.8691E+050.0000E+00	10.8691E+050.0000E+00	0.8691E+05	0.188	1	0	1	0.058201	646.64	0.0046542	0.995346	612061		0.05
A8	55	10.1051E+060.0000E+00	10.1051E+060.0000E+00	0.1051E+06	0.188	1	0	1	0.058062	646.66	0.0046543	0.995346	738418		0.05
A8	56	10.1272E+060.0000E+00	10.1272E+060.0000E+00	0.1272E+06	0.188	1	0	1	0.057918	646.68	0.0046544	0.995346	891501		0.05
A8	57	10.1539E+060.0000E+00	10.1539E+060.0000E+00	0.1539E+06	0.188	1	0	1	0.05777	646.71	0.0046545	0.995345	1.07593e+06		0.05
A8	58	10.1861E+060.0000E+00	10.1861E+060.0000E+00	0.1861E+06	0.188	1	0	1	0.057621	646.74	0.0046546	0.995345	1.29774e+06		0.05
A8	59	10.2251E+060.0000E+00	10.2251E+060.0000E+00	0.2251E+06	0.188	1	0	1	0.057472	646.77	0.0046547	0.995345	1.56572e+06		0.05
A8	60	10.2723E+060.0000E+00	10.2723E+060.0000E+00	0.2723E+06	0.188	1	0	1	0.057327	646.81	0.0046548	0.995345	1.88936e+06		0.05
A8	61	10.3293E+060.0000E+00	10.3293E+060.0000E+00	0.3293E+06	0.188	1	0	1	0.057189	646.85	0.004655	0.995345	2.2795e+06		0.05
A8	62	10.3983E+060.0000E+00	10.3983E+060.0000E+00	0.3983E+06	0.188	1	0	1	0.057062	646.89	0.0046552	0.995345	2.75118e+06		0.05
A8	63	10.4817E+060.0000E+00	10.4817E+060.0000E+00	0.4817E+06	0.188	1	0	1	0.056947	646.94	0.0046553	0.995345	3.3208e+06		0.05
A8	64	10.5826E+060.0000E+00	10.5826E+060.0000E+00	0.5826E+06	0.188	1	0	1	0.056845	646.98	0.0046555	0.995344	4.00945e+06		0.05
A8	65	10.7046E+060.0000E+00	10.7046E+060.0000E+00	0.7046E+06	0.188	1	0	1	0.056756	647.04	0.0046557	0.995344	4.84191e+06		0.05
A8	66	10.8521E+060.0000E+00	10.8521E+060.0000E+00	0.8521E+06	0.188	1	0	1	0.056683	647.1	0.004656	0.995344	5.84852e+06		0.05
A8	67	10.1030E+070.0000E+00	10.1030E+070.0000E+00	0.1030E+07	0.188	1	0	1	0.056626	647.18	0.0046563	0.995344	7.06332e+06		0.05
A8	68	10.1246E+070.0000E+00	10.1246E+070.0000E+00	0.1246E+07	0.188	1	0	1	0.056582	647.27	0.0046567	0.995343	8.53911e+06		0.05
A8	69	10.1507E+070.0000E+00	10.1507E+070.0000E+00	0.1507E+07	0.188	1	0	1	0.056548	647.37	0.0046571	0.995343	1.03232e+07		0.05
A8	70	10.1822E+070.0000E+00	10.1822E+070.0000E+00	0.1822E+07	0.188	1	0	1	0.056522	647.5	0.0046576	0.995342	1.24777e+07		0.05
A8	71	10.2204E+070.0000E+00	10.2204E+070.0000E+00	0.2204E+07	0.188	1	0	1	0.056499	647.62	0.0046581	0.995342	1.50905e+07		0.05
A8	72	10.2665E+070.0000E+00	10.2665E+070.0000E+00	0.2665E+07	0.188	1	0	1	0.056454	647.76	0.0046587	0.995341	1.82363e+07		0.05
A8	73	10.3222E+070.0000E+00	10.3222E+070.0000E+00	0.3222E+07	0.188	1	0	1	0.055539	647.91	0.0046593	0.995341	2.16954e+07		0.05
A8	74	10.3896E+070.0000E+00	10.3896E+070.0000E+00	0.3896E+07	0.188	1	0	1	0.055538	648.06	0.0046599	0.99534	2.62394e+07		0.05
A8	75	10.4711E+070.0000E+00	10.4711E+070.0000E+00	0.4711E+07	0.188	1	0	1	0.05527	648.21	0.0046605	0.99534	3.15826e+07		0.05
A8	76	10.5697E+070.0000E+00	10.5697E+070.0000E+00	0.5697E+07	0.188	1	0	1	0.055269	648.36	0.0046612	0.995339	3.82008e+07		0.05
A8	77	10.6889E+070.0000E+00	10.6889E+070.0000E+00	0.6889E+07	0.188	1	0	1	0.054196	648.5	0.0046618	0.995338	4.53066e+07		0.05
A8	78	10.8330E+070.0000E+00	10.8330E+070.0000E+00	0.8330E+07	0.188	1	0	1	0	648.6	0.0046622	0.995338	0		0.05
A8	79	10.1007E+080.0000E+00	10.1007E+080.0000E+00	0.1007E+08	0.188	1	0	1	0	0	1	0	0		0.05
A8	80	10.1218E+080.0000E+00	10.1218E+080.0000E+00	0.1218E+08	0.188	1	0	1	0	0	1	0	0		0.05
A8	81	10.1473E+080.0000E+00	10.1473E+080.0000E+00	0.1473E+08	0.188	1	0	1	0	0	1	0	0		0.05
A8	82	10.1781E+080.0000E+00	10.1781E+080.0000E+00	0.1781E+08	0.188	1	0	1	0	0	1	0	0		0.05
A8	83	10.2153E+080.0000E+00	10.2153E+080.0000E+00	0.2153E+08	0.188	1	0	1	0	0	1	0	0		0.05
A8	84	10.2603E+080.0000E+00	10.2603E+080.0000E+00	0.2603E+08	0.188	1	0	1	0	0	1	0	0		0.05
A8	85	10.3148E+080.0000E+00	10.3148E+080.0000E+00	0.3148E+08	0.188	1	0	1	0	0	1	0	0		0.05
A8	86	10.3806E+080.0000E+00	10.3806E+080.0000E+00	0.3806E+08	0.188	1	0	1	0	0	1	0	0		0.05
A8	87	10.4602E+080.0000E+00	10.4602E+080.0000E+00	0.4602E+08	0.188	1	0	1	0	0	1	0	0		0.05
A8	88	10.5565E+080.0000E+00	10.5565E+080.0000E+00	0.5565E+08	0.188	1	0	1	0	0	1	0	0		0.05
A8	89	10.6728E+080.0000E+00	10.6728E+080.0000E+00	0.6728E+08	0.188	1	0	1	0	0	1	0	0		0.05
A8	90	10.8136E+080.0000E+00	10.8136E+080.0000E+00	0.8136E+08	0.188	1	0	1	0	0	1	0	0		0.05
A8	91	10.9837E+080.0000E+00	10.9837E+080.0000E+00	0.9837E+08	0.188	1	0	1	0	0	1	0	0		0.05
A8	92	10.1189E+090.0000E+00	10.1189E+090.0000E+00	0.1189E+09	0.188	1	0	1	0	0	1	0	0		0.05
A8	93	10.1438E+090.0000E+00	10.1438E+090.0000E+00	0.1438E+09	0.188	1	0	1	0	0	1	0	0		0.05
A8	94	10.1739E+090.0000E+00	10.1739E+090.0000E+00	0.1739E+09	0.188	1	0	1	0	0	1	0	0		0.05
A8	95	10.2103E+090.0000E+00	10.2103E+090.0000E+00	0.2103E+09	0.188	1	0	1	0	0	1	0	0		0.05
A8	96	10.2542E+090.0000E+00	10.2542E+090.0000E+00	0.2542E+09	0.188	1	0	1	0	0	1	0	0		0.05
A8	97	10.3074E+090.0000E+00	10.3074E+090.0000E+00	0.3074E+09	0.188	1	0	1	0	0	1	0	0		0.05
A8	98	10.3717E+090.0000E+00	10.3717E+090.0000E+00	0.3717E+09	0.188	1	0	1	0	0	1	0	0		0.05
A8	99	10.4494E+090.0000E+00	10.4494E+090.0000E+00	0.4494E+09	0.188	1	0	1	0	0	1	0	0		0.05
A81	0	10.5434E+090.0000E+00	10.5434E+090.0000E+00	0.5434E+09	0.188	1	0	1	0	0	1	0	0		0.05
A9	1	10.1767E+000.0000E+00	10.1767E+000.0000E+00	0.1767E+00	0.188	1	0.022457	0.977543	0.056624	645.1	0.0040129	0.995987	1.18144		0.05
A9	2	10.6023E+000.0000E+00	10.6023E+000.0000E+00	0.6023E+00	0.188	1	0.016496	0.983504	0.05697	645.1	0.0040129	0.995987	4.07637		0.05
A9	3	10.1156E+010.0000E+00	10.1156E+010.0000E+00	0.1156E+01	0.188	1	0	1	0.057928	645.1	0.0040384	0.995962	8.08861		0.05
A9	4	10.1867E+010.0000E+00	10.1867E+010.0000E+00	0.1867E+01	0.188	1	0	1	0.057932	645.1	0.004064	0.995936	13.0641		0.05
A9	5	10.2774E+010.0000E+00	10.2774E+010.0000E+00	0.2774E+01	0.188	1	0	1	0.057936	645.1	0.0040906	0.995909	19.4115		0.05
A9	6	10.3922E+010.0000E+00	10.3922E+010.0000E+00	0.3922E+01	0.188	1	0	1	0.057943	645.1	0.0041269	0.995873	27.4472		0.05
A9	7	10.5367E+010.0000E+00	10.5367E+010.0000E+00	0.5367E+01	0.188	1	0	1	0.057951	645.1	0.0041664	0.995834	37.5633		0.05
A9	8	10.7177E+010.0000E+00	10.7177E+010.0000E+00	0.7177E+01	0.188	1	0	1	0.05796	645.1	0.0042049	0.995795	50.2373		0.05
A9	9	10.9433E+010.0000E+00	10.9433E+010.0000E+00	0.9433E+01	0.188	1	0	1	0.057969	645.1	0.0042399	0.99576	66.0367		0.05
A9	10	10.1224E+020.0000E+00	10.1224E+020.0000E+00	0.1224E+02	0.188	1	0	1	0.057978	645.1	0.0042701	0.99573	85.6981		0.05
A9	11	10.1571E+020.0000E+00	10.1571E+020.0000E+00	0.1571E+02	0.188	1	0	1	0.057986	645.1	0.0042956	0.995704	110.006		0.05
A9	12	10.2000E+020.0000E+00	10.2000E+020.0000E+00	0.2000E+02	0.188	1	0	1	0.057993	645.1	0.0043181	0.995682	140.059		0.05
A9	13	10.2528E+020.0000E+00	10.2528E+020.0000E+00	0.2528E+02	0.188	1	0	1	0.057997	645.1	0.0043387	0.995661	177.043		0.05
A9	14	10.3178E+020.0000E+00	10.3178E+020.0000E+00	0.3178E+02	0.188	1	0	1	0.057998	645.1	0.0043578	0.995642	222.564		0.05
A9	15	10.3976E+020.0000E+00	10.3976E+020.0000E+00	0.3976E+02	0.188	1	0	1	0.057997	645.1	0.0043758	0.995624	278.44		0.05
A9	16	10.4955E+020.0000E+00	10.4955E+020.0000E+00	0.4955E+02	0.188	1	0	1	0.057993	645.1	0.0043929	0.995607	346.97		0.05
A9	17	10.6152E+020.0000E+00	10.6152E+020.0000E+00	0.6152E+02	0.188	1	0	1	0.057987	645.1	0.0044095	0.995591	430.737		0.05
A9	18	10.7616E+020.0000E+00	10.7616E+020.0000E+00	0.7616E+02	0.188	1	0	1	0.05798	645.1	0.0044257	0.995574	533.168		0.05
A9	19	10.9404E+020.0000E+00	10.9404E+020.0000E+00	0.9404E+02	0.188	1	0	1	0.05797	645.1	0.0044418	0.995558	658.215		0.05
A9	20	10.1159E+030.0000E+00	10.1159E+030.0000E+00	0.1159E+03	0.188	1	0	1	0.05796	645.1	0.0044578	0.995542	811.066		0.05
A9	21	10.1424E+030.0000E+00	10.1424E+030.0000E+00	0.1424E+03	0.188	1	0	1	0.057949	645.1	0.004474	0.995526	996.308		0.05
A9	22	10.1748E+030.0000E+00	10.1748E+030.0000E+00	0.1748E+03	0.188	1	0	1	0.057936	645.1	0.0044906	0.995509	1222.7		0.05
A9	23	10.2142E+030.0000E+00	10.2142E+030.0000E+00	0.2142E+03	0.188	1	0	1	0.057921	645.1	0.0045077	0.995492	1497.88		0.05
A9	24	10.2622E+030.0000E+00	10.2622E+030.0000E+00	0.2622E+03	0.188	1	0	1	0.057902	645.1	0.0045253	0.995475	1832.91		0.05
A9	25	10.3204E+030.0000E+00	10.3204E+030.0000E+00	0.3204E+03	0.188	1	0	1	0.057877	645.1	0.0045431	0.995457	2238.75		0.05
A9	26	10.3912E+030.0000E+00	10.3912E+030.0000E+00	0.3912E+03	0.188	1	0	1	0.057844	645.1	0.0045605	0.99544	2731.85		0.05
A9	27	10.4772E+030.0000E+00	10.4772E+030.0000E+00	0.4772E+03	0.188	1	0	1	0.057803	645.1	0.0045768	0.995423	3329.99		0.05
A9	28	10.5816E+030.0000E+00	10.5816E+030.0000E+00	0.5816E+03	0.188	1	0	1	0.057757	645.1	0.0045914	0.995409	4055.23		0.05
A9	29	10.7082E+030.0000E+00	10.7082E+030.0000E+00	0.7082E+03	0.188	1	0	1	0.05771	645.1	0.0046044	0.995396	4933.87		0.05
A9	30	10.8619E+030.0000E+00	10.8619E+030.0000E+00	0.8619E+03	0.188	1	0	1	0.057666	645.1	0.0046159	0.995384	6000.01		0.05
A9	31	10.1048E+040.0000E+00	10.1048E+040.0000E+00	0.1048E+04	0.188	1	0	1	0.057624	645.1	0.0046258	0.995374	7290.14		0.05
A9	32	10.1274E+040.0000E+00	10.1274E+040.0000E+00	0.1274E+04	0.188	1	0	1	0.057583	645.1	0.0046344	0.995366	8855.87		0.05
A9	33	10.1548E+040.0000E+00	10.1548E+040.0000E+00	0.1548E+04	0.188	1	0	1	0.057541	645.1	0.0046418	0.995358	10752.6		0.05
A9	34	10.1880E+040.0000E+00	10.1880E+040.0000E+00	0.1880E+04	0.188	1	0	1	0.057495	645.1	0.004648	0.995352	13048.2		0.05
A9	35	10.2282E+040.0000E+00	10.2282E+040.0000E+00	0.2282E+04	0.188	1	0	1	0.057449	645.1	0.004653	0.995347	15825.5		0.05
A9	36	10.2768E+040.0000E+00	10.2768E+040.0000E+00	0.2768E+04	0.188	1	0	1	0.057402	645.1	0.0046571	0.995343	19180.1		0.05
A9	37	10.3358E+040.0000E+00	10.3358E+040.0000E+00	0.3358E+04	0.188	1	0	1	0.057355	645.1	0.0046608	0.995339	23249.2		0.05
A9	38	10.4072E+040.0000E+00	10.4072E+040.0000E+00	0.4072E+04	0.188	1	0	1	0.057311	645.1	0.0046647	0.995335	28170.9		0.05
A9	39	10.4937E+040.0000E+00	10.4937E+040.0000E+00	0.4937E+04	0.188	1	0	1	0.057274	645.1	0.0046691	0.995331	34132.9		0.05
A9	40	10.5983E+040.0000E+00	10.5983E+040.0000E+00	0.5983E+04	0.188	1	0	1	0.057243	645.1	0.0046743	0.995326	41342		0.05
A9	41	10.7250E+040.0000E+00	10.7250E+040.0000E+00	0.7250E+04	0.188	1	0	1	0.05721	645.1	0.0046818	0.995318	50067.6		0.05
A9	42	10.8784E+040.0000E+00	10.8784E+040.0000E+00	0.8784E+04	0.188	1	0	1	0.057173	645.1	0.0046911	0.995309	60621.4		0.05
A9	43	10.1064E+050.0000E+00	10.1064E+050.0000E+00	0.1064E+05	0.188	1	0	1	0.05713	645.1	0.0046998	0.9953	73374.4		0.05
A9	44	10.1289E+050.0000E+00	10.1289E+050.0000E+00	0.1289E+05	0.188	1	0	1	0.05708	645.1	0.0047064	0.995294	88812.3		0.05
A9	45	10.1560E+050.0000E+00	10.1560E+050.0000E+00	0.1560E+05	0.188	1	0	1	0.057023	645.11	0.0047106	0.995289	107378		0.05
A9	46	10.1889E+050.0000E+00	10.1889E+050.0000E+00	0.1889E+05	0.188	1	0	1	0.056959	645.11	0.004713	0.995287	129878		0.05
A9	47	10.2287E+050.0000E+00	10.2287E+050.0000E+00	0.2287E+05	0.188	1	0	1	0.056888	645.11	0.004714	0.995286	157046		0.05
A9	48	10.2768E+050.0000E+00	10.2768E+050.0000E+00	0.2768E+05	0.188	1	0	1	0.056807	645.12	0.0047143	0.995286	189808		0.05
A9	49	10.3350E+050.0000E+00	10.3350E+050.0000E+00	0.3350E+05	0.188	1	0	1	0.05672	645.13	0.0047144	0.995286	229369		0.05
A9	50	10.4055E+050.0000E+00	10.4055E+050.0000E+00	0.4055E+05	0.188	1	0	1	0.056627	645.14	0.0047144	0.995286	277188		0.05
A9	51	10.4907E+050.0000E+00	10.4907E+050.0000E+00	0.4907E+05	0.188	1	0	1	0.056534	645.15	0.0047145	0.995286	334882		0.05
A9	52	10.5937E+050.0000E+00	10.5937E+050.0000E+00	0.5937E+05	0.188	1	0	1	0.05644	645.16	0.0047145	0.995286	404508		0.05
A9	53	10.7183E+050.0000E+00	10.7183E+050.0000E+00	0.7183E+05	0.188	1	0	1	0.056348	645.17	0.0047145	0.995286	488612		0.05
A9	54	10.8691E+050.0000E+00	10.8691E+050.0000E+00	0.8691E+05	0.188	1	0	1	0.056256	645.19	0.0047146	0.995285	590244		0.05
A9	55	10.1051E+060.0000E+00	10.1051E+060.0000E+00	0.1051E+06	0.188	1	0	1	0.056167	645.21	0.0047147	0.995285	712673		0.05
A9	56	10.1272E+060.0000E+00	10.1272E+060.0000E+00	0.1272E+06	0.188	1	0	1	0.05608	645.24	0.0047148	0.995285	861235		0.05
A9	57	10.1539E+060.0000E+00	10.1539E+060.0000E+00	0.1539E+06	0.188	1	0	1	0.055997	645.26	0.0047149	0.995285	1.0405e+06		0.05
A9	58	10.1861E+060.0000E+00	10.1861E+060.0000E+00	0.1861E+06	0.188	1	0	1	0.055919	645.29	0.004715	0.995285	1.25651e+06		0.05
A9	59	10.2251E+060.0000E+00	10.2251E+060.0000E+00	0.2251E+06	0.188	1	0	1	0.055845	645.32	0.0047151	0.995285	1.51789e+06		0.05
A9	60	10.2723E+060.0000E+00	10.2723E+060.0000E+00	0.2723E+06	0.188	1	0	1	0.055776	645.36	0.0047152	0.995285	1.83401e+06		0.05
A9	61	10.3293E+060.0000E+00	10.3293E+060.0000E+00	0.3293E+06	0.188	1	0	1	0.055715	645.4	0.0047154	0.995285	2.21563e+06		0.05
A9	62	10.3983E+060.0000E+00	10.3983E+060.0000E+00	0.3983E+06	0.188	1	0	1	0.055661	645.44	0.0047156	0.995284	2.67746e+06		0.05
A9	63	10.4817E+060.0000E+00	10.4817E+060.0000E+00	0.4817E+06	0.188	1	0	1	0.055615	645.49	0.0047157	0.995284	3.23566e+06		0.05
A9	64	10.5826E+060.0000E+00	10.5826E+060.0000E+00	0.5826E+06	0.188	1	0	1	0.055575	645.54	0.0047159	0.995284	3.91091e+06		0.05
A9	65	10.7046E+060.0000E+00	10.7046E+060.0000E+00	0.7046E+06	0.188	1	0	1	0.055542	645.59	0.0047162	0.995284	4.72744e+06		0.05
A9	66	10.8521E+060.0000E+00	10.8521E+060.0000E+00	0.8521E+06	0.188	1	0	1	0.055515	645.66	0.0047164	0.995284	5.71491e+06		0.05
A9	67	10.1030E+070.0000E+00	10.1030E+070.0000E+00	0.1030E+07	0.188	1	0	1	0.055494	645.73	0.0047167	0.995283	6.90619e+06		0.05
A9	68	10.1246E+070.0000E+00	10.1246E+070.0000E+00	0.1246E+07	0.188	1	0	1	0.055478	645.82	0.0047171	0.995283	8.35324e+06		0.05
A9	69	10.1507E+070.0000E+00	10.1507E+070.0000E+00	0.1507E+07	0.188	1	0	1	0.055465	645.93	0.0047175	0.995282	1.01023e+07		0.05
A9	70	10.1822E+070.0000E+00	10.1822E+070.0000E+00	0.1822E+07	0.188	1	0	1	0.055453	646.05	0.004718	0.995282	1.22136e+07		0.05
A9	71	10.2204E+070.0000E+00	10.2204E+070.0000E+00	0.2204E+07	0.188	1	0	1	0.05544	646.18	0.0047186	0.995281	1.47738e+07		0.05
A9	72	10.2665E+070.0000E+00	10.2665E+070.0000E+00	0.2665E+07	0.188	1	0	1	0.055406	646.32	0.0047192	0.995281	1.78569e+07		0.05
A9	73	10.3222E+070.0000E+00	10.3222E+070.0000E+00	0.3222E+07	0.188	1	0	1	0.054155	646.48	0.0047198	0.99528	2.11068e+07		0.05
A9	74	10.3896E+070.0000E+00	10.3896E+070.0000E+00	0.3896E+07	0.188	1	0	1	0.054158	646.63	0.0047204	0.99528	2.55294e+07		0.05
A9	75	10.4711E+070.0000E+00	10.4711E+070.0000E+00	0.4711E+07	0.188	1	0	1	0.05333	646.77	0.004721	0.995279	3.04045e+07		0.05
A9	76	10.5697E+070.0000E+00	10.5697E+070.0000E+00	0.5697E+07	0.188	1	0	1	0.053815	646.93	0.0047217	0.995278	3.71116e+07		0.05
A9	77	10.6889E+070.0000E+00	10.6889E+070.0000E+00	0.6889E+07	0.188	1	0	1	0	646.99	0.0047219	0.995278	0		0.05
A9	78	10.8330E+070.0000E+00	10.8330E+070.0000E+00	0.8330E+07	0.188	1	0	1	0	0	1	0	0		0.05
A9	79	10.1007E+080.0000E+00	10.1007E+080.0000E+00	0.1007E+08	0.188	1	0	1	0	0	1	0	0		0.05
A9	80	10.1218E+080.0000E+00	10.1218E+080.0000E+00	0.1218E+08	0.188	1	0	1	0	0	1	0	0		0.05
A9	81	10.1473E+080.0000E+00	10.1473E+080.0000E+00	0.1473E+08	0.188	1	0	1	0	0	1	0	0		0.05
A9	82	10.1781E+080.0000E+00	10.1781E+080.0000E+00	0.1781E+08	0.188	1	0	1	0	0	1	0	0		0.05
A9	83	10.2153E+080.0000E+00	10.2153E+080.0000E+00	0.2153E+08	0.188	1	0	1	0	0	1	0	0		0.05
A9	84	10.2603E+080.0000E+00	10.2603E+080.0000E+00	0.2603E+08	0.188	1	0	1	0	0	1	0	0		0.05
A9	85	10.3148E+080.0000E+00	10.3148E+080.0000E+00	0.3148E+08	0.188	1	0	1	0	0	1	0	0		0.05
A9	86	10.3806E+080.0000E+00	10.3806E+080.0000E+00	0.3806E+08	0.188	1	0	1	0	0	1	0	0		0.05
A9	87	10.4602E+080.0000E+00	10.4602E+080.0000E+00	0.4602E+08	0.188	1	0	1	0	0	1	0	0		0.05
A9	88	10.5565E+080.0000E+00	10.5565E+080.0000E+00	0.5565E+08	0.188	1	0	1	0	0	1	0	0		0.05
A9	89	10.6728E+080.0000E+00	10.6728E+080.0000E+00	0.6728E+08	0.188	1	0	1	0	0	1	0	0		0.05
A9	90	10.8136E+080.0000E+00	10.8136E+080.0000E+00	0.8136E+08	0.188	1	0	1	0	0	1	0	0		0.05
A9	91	10.9837E+080.0000E+00	10.9837E+080.0000E+00	0.9837E+08	0.188	1	0	1	0	0	1	0	0		0.05
A9	92	10.1189E+090.0000E+00	10.1189E+090.0000E+00	0.1189E+09	0.188	1	0	1	0	0	1	0	0		0.05
A9	93	10.1438E+090.0000E+00	10.1438E+090.0000E+00	0.1438E+09	0.188	1	0	1	0	0	1	0	0		0.05
A9	94	10.1739E+090.0000E+00	10.1739E+090.0000E+00	0.1739E+09	0.188	1	0	1	0	0	1	0	0		0.05
A9	95	10.2103E+090.0000E+00	10.2103E+090.0000E+00	0.2103E+09	0.188	1	0	1	0	0	1	0	0		0.05
A9	96	10.2542E+090.0000E+00	10.2542E+090.0000E+00	0.2542E+09	0.188	1	0	1	0	0	1	0	0		0.05
A9	97	10.3074E+090.0000E+00	10.3074E+090.0000E+00	0.3074E+09	0.188	1	0	1	0	0	1	0	0		0.05
A9	98	10.3717E+090.0000E+00	10.3717E+090.0000E+00	0.3717E+09	0.188	1	0	1	0	0	1	0	0		0.05
A9	99	10.4494E+090.0000E+00	10.4494E+090.0000E+00	0.4494E+09	0.188	1	0	1	0	0	1	0	0		0.05
A91	0	10.5434E+090.0000E+00	10.5434E+090.0000E+00	0.5434E+09	0.188	1	0	1	0	0	1	0	0		0.05
AA	1	10.1767E+000.1767E-01	10.1767E+000.1767E-01	0.1767E+00	0.188	1	0.022115	0.977885	0.054694	643.76	0.0040646	0.995935	1.13914		0.05
AA	2	10.6023E+000.6023E-01	10.6023E+000.6023E-01	0.6023E+00	0.188	1	0.016152	0.983848	0.055037	643.76	0.0040646	0.995935	3.93105		0.05
AA	3	10.1156E+010.1156E+00	10.1156E+010.1156E+00	0.1156E+01	0.188	1	0.0047027	0.995297	0.055699	643.76	0.0040646	0.995935	7.72451		0.05
AA	4	10.1867E+010.1867E+00	10.1867E+010.1867E+00	0.1867E+01	0.188	1	0	1	0.05596	643.76	0.004091	0.995909	12.5928		0.05
AA	5	10.2774E+010.2774E+00	10.2774E+010.2774E+00	0.2774E+01	0.188	1	0	1	0.055978	643.76	0.0041145	0.995885	18.7161		0.05
AA	6	10.3922E+010.3922E+00	10.3922E+010.3922E+00	0.3922E+01	0.188	1	0	1	0.056014	643.76	0.0041398	0.99586	26.478		0.05
AA	7	10.5367E+010.5367E+00	10.5367E+010.5367E+00	0.5367E+01	0.188	1	0	1	0.056066	643.76	0.0041667	0.995833	36.266		0.05
AA	8	10.7177E+010.7177E+00	10.7177E+010.7177E+00	0.7177E+01	0.188	1	0	1	0.056126	643.76	0.0041942	0.995806	48.5471		0.05
AA	9	10.9433E+010.9433E+00	10.9433E+010.9433E+00	0.9433E+01	0.188	1	0	1	0.056185	643.76	0.0042215	0.995779	63.8726		0.05
AA	10	10.1224E+020.1224E+01	10.1224E+020.1224E+01	0.1224E+02	0.188	1	0	1	0.056236	643.76	0.0042476	0.995752	82.9524		0.05
AA	11	10.1571E+020.1571E+01	10.1571E+020.1571E+01	0.1571E+02	0.188	1	0	1	0.056274	643.76	0.0042719	0.995728	106.538		0.05
AA	12	10.2000E+020.2000E+01	10.2000E+020.2000E+01	0.2000E+02	0.188	1	0	1	0.056298	643.76	0.0042945	0.995706	135.686		0.05
AA	13	10.2528E+020.2528E+01	10.2528E+020.2528E+01	0.2528E+02	0.188	1	0	1	0.056311	643.76	0.0043156	0.995684	171.543		0.05
AA	14	10.3178E+020.3178E+01	10.3178E+020.3178E+01	0.3178E+02	0.188	1	0	1	0.056314	643.76	0.0043353	0.995665	215.658		0.05
AA	15	10.3976E+020.3976E+01	10.3976E+020.3976E+01	0.3976E+02	0.188	1	0	1	0.056311	643.76	0.0043538	0.995646	269.79		0.05
AA	16	10.4955E+020.4955E+01	10.4955E+020.4955E+01	0.4955E+02	0.188	1	0	1	0.056303	643.76	0.0043714	0.995629	336.166		0.05
AA	17	10.6152E+020.6152E+01	10.6152E+020.6152E+01	0.6152E+02	0.188	1	0	1	0.056292	643.76	0.0043881	0.995612	417.287		0.05
AA	18	10.7616E+020.7616E+01	10.7616E+020.7616E+01	0.7616E+02	0.188	1	0	1	0.056279	643.76	0.0044041	0.995596	516.462		0.05
AA	19	10.9404E+020.9404E+01	10.9404E+020.9404E+01	0.9404E+02	0.188	1	0	1	0.056266	643.76	0.0044194	0.995581	637.554		0.05
AA	20	10.1159E+030.1159E+02	10.1159E+030.1159E+02	0.1159E+03	0.188	1	0	1	0.056253	643.76	0.0044343	0.995566	785.563		0.05
AA	21	10.1424E+030.1424E+02	10.1424E+030.1424E+02	0.1424E+03	0.188	1	0	1	0.056241	643.75	0.0044488	0.995551	964.943		0.05
AA	22	10.1748E+030.1748E+02	10.1748E+030.1748E+02	0.1748E+03	0.188	1	0	1	0.056228	643.75	0.004463	0.995537	1184.2		0.05
AA	23	10.2142E+030.2142E+02	10.2142E+030.2142E+02	0.2142E+03	0.188	1	0	1	0.056215	643.75	0.0044769	0.995523	1450.77		0.05
AA	24	10.2622E+030.2622E+02	10.2622E+030.2622E+02	0.2622E+03	0.188	1	0	1	0.056197	643.75	0.0044906	0.995509	1775.28		0.05
AA	25	10.3204E+030.3204E+02	10.3204E+030.3204E+02	0.3204E+03	0.188	1	0	1	0.056172	643.75	0.0045039	0.995496	2168.34		0.05
AA	26	10.3912E+030.3912E+02	10.3912E+030.3912E+02	0.3912E+03	0.188	1	0	1	0.056136	643.75	0.0045167	0.995483	2645.75		0.05
AA	27	10.4772E+030.4772E+02	10.4772E+030.4772E+02	0.4772E+03	0.188	1	0	1	0.056087	643.75	0.0045288	0.995471	3224.53		0.05
AA	28	10.5816E+030.5816E+02	10.5816E+030.5816E+02	0.5816E+03	0.188	1	0	1	0.056028	643.74	0.0045404	0.99546	3925.74		0.05
AA	29	10.7082E+030.7082E+02	10.7082E+030.7082E+02	0.7082E+03	0.188	1	0	1	0.055966	643.74	0.0045515	0.995448	4774.93		0.05
AA	30	10.8619E+030.8619E+02	10.8619E+030.8619E+02	0.8619E+03	0.188	1	0	1	0.055905	643.74	0.0045623	0.995438	5804.84		0.05
AA	31	10.1048E+040.1048E+03	10.1048E+040.1048E+03	0.1048E+04	0.188	1	0	1	0.055848	643.74	0.0045735	0.995426	7050.93		0.05
AA	32	10.1274E+040.1274E+03	10.1274E+040.1274E+03	0.1274E+04	0.188	1	0	1	0.055795	643.73	0.0045857	0.995414	8563.08		0.05
AA	33	10.1548E+040.1548E+03	10.1548E+040.1548E+03	0.1548E+04	0.188	1	0	1	0.055746	643.73	0.0046	0.9954	10395.5		0.05
AA	34	10.1880E+040.1880E+03	10.1880E+040.1880E+03	0.1880E+04	0.188	1	0	1	0.055701	643.73	0.0046177	0.995382	12614.6		0.05
AA	35	10.2282E+040.2282E+03	10.2282E+040.2282E+03	0.2282E+04	0.188	1	0	1	0.05566	643.72	0.0046404	0.99536	15300.1		0.05
AA	36	10.2768E+040.2768E+03	10.2768E+040.2768E+03	0.2768E+04	0.188	1	0	1	0.055615	643.72	0.0046692	0.995331	18543		0.05
AA	37	10.3358E+040.3358E+03	10.3358E+040.3358E+03	0.3358E+04	0.188	1	0	1	0.055549	643.72	0.0047027	0.995297	22468		0.05
AA	38	10.4072E+040.4072E+03	10.4072E+040.4072E+03	0.4072E+04	0.188	1	0	1	0.055461	643.71	0.0047347	0.995265	27200.8		0.05
AA	39	10.4937E+040.4937E+03	10.4937E+040.4937E+03	0.4937E+04	0.188	1	0	1	0.055387	643.71	0.0047573	0.995243	32934.3		0.05
AA	40	10.5983E+040.5983E+03	10.5983E+040.5983E+03	0.5983E+04	0.188	1	0	1	0.05534	643.71	0.0047689	0.995231	39877.7		0.05
AA	41	10.7250E+040.7250E+03	10.7250E+040.7250E+03	0.7250E+04	0.188	1	0	1	0.055301	643.7	0.0047732	0.995227	48287.5		0.05
AA	42	10.8784E+040.8784E+03	10.8784E+040.8784E+03	0.8784E+04	0.188	1	0	1	0.055262	643.7	0.0047745	0.995225	58463.1		0.05
AA	43	10.1064E+050.1064E+04	10.1064E+050.1064E+04	0.1064E+05	0.188	1	0	1	0.055217	643.7	0.004775	0.995225	70758.2		0.05
AA	44	10.1289E+050.1289E+04	10.1289E+050.1289E+04	0.1289E+05	0.188	1	0	1	0.055167	643.7	0.0047752	0.995225	85643.6		0.05
AA	45	10.1560E+050.1560E+04	10.1560E+050.1560E+04	0.1560E+05	0.188	1	0	1	0.055111	643.7	0.0047753	0.995225	103544		0.05
AA	46	10.1889E+050.1889E+04	10.1889E+050.1889E+04	0.1889E+05	0.188	1	0	1	0.055049	643.7	0.0047754	0.995225	125240		0.05
AA	47	10.2287E+050.2287E+04	10.2287E+050.2287E+04	0.2287E+05	0.188	1	0	1	0.054982	643.71	0.0047754	0.995225	151445		0.05
AA	48	10.2768E+050.2768E+04	10.2768E+050.2768E+04	0.2768E+05	0.188	1	0	1	0.054912	643.71	0.0047754	0.995225	183064		0.05
AA	49	10.3350E+050.3350E+04	10.3350E+050.3350E+04	0.3350E+05	0.188	1	0	1	0.054841	643.72	0.0047755	0.995224	221272		0.05
AA	50	10.4055E+050.4055E+04	10.4055E+050.4055E+04	0.4055E+05	0.188	1	0	1	0.05477	643.73	0.0047755	0.995224	267495		0.05
AA	51	10.4907E+050.4907E+04	10.4907E+050.4907E+04	0.4907E+05	0.188	1	0	1	0.054704	643.74	0.0047755	0.995224	323314		0.05
AA	52	10.5937E+050.5937E+04	10.5937E+050.5937E+04	0.5937E+05	0.188	1	0	1	0.054642	643.75	0.0047756	0.995224	390742		0.05
AA	53	10.7183E+050.7183E+04	10.7183E+050.7183E+04	0.7183E+05	0.188	1	0	1	0.054584	643.77	0.0047756	0.995224	472260		0.05
AA	54	10.8691E+050.8691E+04	10.8691E+050.8691E+04	0.8691E+05	0.188	1	0	1	0.054531	643.78	0.0047757	0.995224	570860		0.05
AA	55	10.1051E+060.1051E+05	10.1051E+060.1051E+05	0.1051E+06	0.188	1	0	1	0.05448	643.8	0.0047758	0.995224	689715		0.05
AA	56	10.1272E+060.1272E+05	10.1272E+060.1272E+05	0.1272E+06	0.188	1	0	1	0.054432	643.83	0.0047758	0.995224	834049		0.05
AA	57	10.1539E+060.1539E+05	10.1539E+060.1539E+05	0.1539E+06	0.188	1	0	1	0.054387	643.85	0.0047759	0.995224	1.00832e+06		0.05
AA	58	10.1861E+060.1861E+05	10.1861E+060.1861E+05	0.1861E+06	0.188	1	0	1	0.054344	643.88	0.0047761	0.995224	1.21838e+06		0.05
AA	59	10.2251E+060.2251E+05	10.2251E+060.2251E+05	0.2251E+06	0.188	1	0	1	0.054303	643.92	0.0047762	0.995224	1.47268e+06		0.05
AA	60	10.2723E+060.2723E+05	10.2723E+060.2723E+05	0.2723E+06	0.188	1	0	1	0.054265	643.95	0.0047763	0.995224	1.78032e+06		0.05
AA	61	10.3293E+060.3293E+05	10.3293E+060.3293E+05	0.3293E+06	0.188	1	0	1	0.054231	643.99	0.0047765	0.995224	2.15178e+06		0.05
AA	62	10.3983E+060.3983E+05	10.3983E+060.3983E+05	0.3983E+06	0.188	1	0	1	0.054202	644.04	0.0047767	0.995223	2.60146e+06		0.05
AA	63	10.4817E+060.4817E+05	10.4817E+060.4817E+05	0.4817E+06	0.188	1	0	1	0.054178	644.08	0.0047769	0.995223	3.14498e+06		0.05
AA	64	10.5826E+060.5826E+05	10.5826E+060.5826E+05	0.5826E+06	0.188	1	0	1	0.054157	644.13	0.0047771	0.995223	3.80257e+06		0.05
AA	65	10.7046E+060.7046E+05	10.7046E+060.7046E+05	0.7046E+06	0.188	1	0	1	0.05414	644.19	0.0047773	0.995223	4.59783e+06		0.05
AA	66	10.8521E+060.8521E+05	10.8521E+060.8521E+05	0.8521E+06	0.188	1	0	1	0.054127	644.25	0.0047775	0.995223	5.55952e+06		0.05
AA	67	10.1030E+070.1030E+06	10.1030E+070.1030E+06	0.1030E+07	0.188	1	0	1	0.054118	644.32	0.0047779	0.995222	6.71983e+06		0.05
AA	68	10.1246E+070.1246E+06	10.1246E+070.1246E+06	0.1246E+07	0.188	1	0	1	0.05411	644.41	0.0047782	0.995222	8.12897e+06		0.05
AA	69	10.1507E+070.1507E+06	10.1507E+070.1507E+06	0.1507E+07	0.188	1	0	1	0.054103	644.51	0.0047787	0.995221	9.832e+06		0.05
AA	70	10.1822E+070.1822E+06	10.1822E+070.1822E+06	0.1822E+07	0.188	1	0	1	0.054097	644.63	0.0047792	0.995221	1.1888e+07		0.05
AA	71	10.2204E+070.2204E+06	10.2204E+070.2204E+06	0.2204E+07	0.188	1	0	1	0.054089	644.76	0.0047797	0.99522	1.43812e+07		0.05
AA	72	10.2665E+070.2665E+06	10.2665E+070.2665E+06	0.2665E+07	0.188	1	0	1	0.054064	644.89	0.0047803	0.99522	1.73847e+07		0.05
AA	73	10.3222E+070.3222E+06	10.3222E+070.3222E+06	0.3222E+07	0.188	1	0	1	0	645.04	0.0047809	0.995219	0		0.05
AA	74	10.3896E+070.3896E+06	10.3896E+070.3896E+06	0.3896E+07	0.188	1	0	1	0	645.11	0.0047812	0.995219	0		0.05
AA	75	10.4711E+070.4711E+06	10.4711E+070.4711E+06	0.4711E+07	0.188	1	0	1	0	0	1	0	0		0.05
AA	76	10.5697E+070.5697E+06	10.5697E+070.5697E+06	0.5697E+07	0.188	1	0	1	0	0	1	0	0		0.05
AA	77	10.6889E+070.6889E+06	10.6889E+070.6889E+06	0.6889E+07	0.188	1	0	1	0	0	1	0	0		0.05
AA	78	10.8330E+070.8330E+06	10.8330E+070.8330E+06	0.8330E+07	0.188	1	0	1	0	0	1	0	0		0.05
AA	79	10.1007E+080.1007E+07	10.1007E+080.1007E+07	0.1007E+08	0.188	1	0	1	0	0	1	0	0		0.05
AA	80	10.1218E+080.1218E+07	10.1218E+080.1218E+07	0.1218E+08	0.188	1	0	1	0	0	1	0	0		0.05
AA	81	10.1473E+080.1473E+07	10.1473E+080.1473E+07	0.1473E+08	0.188	1	0	1	0	0	1	0	0		0.05
AA	82	10.1781E+080.1781E+07	10.1781E+080.1781E+07	0.1781E+08	0.188	1	0	1	0	0	1	0	0		0.05
AA	83	10.2153E+080.2153E+07	10.2153E+080.2153E+07	0.2153E+08	0.188	1	0	1	0	0	1	0	0		0.05
AA	84	10.2603E+080.2603E+07	10.2603E+080.2603E+07	0.2603E+08	0.188	1	0	1	0	0	1	0	0		0.05
AA	85	10.3148E+080.3148E+07	10.3148E+080.3148E+07	0.3148E+08	0.188	1	0	1	0	0	1	0	0		0.05
AA	86	10.3806E+080.3806E+07	10.3806E+080.3806E+07	0.3806E+08	0.188	1	0	1	0	0	1	0	0		0.05
AA	87	10.4602E+080.4602E+07	10.4602E+080.4602E+07	0.4602E+08	0.188	1	0	1	0	0	1	0	0		0.05
AA	88	10.5565E+080.5565E+07	10.5565E+080.5565E+07	0.5565E+08	0.188	1	0	1	0	0	1	0	0		0.05
AA	89	10.6728E+080.6728E+07	10.6728E+080.6728E+07	0.6728E+08	0.188	1	0	1	0	0	1	0	0		0.05
AA	90	10.8136E+080.8136E+07	10.8136E+080.8136E+07	0.8136E+08	0.188	1	0	1	0	0	1	0	0		0.05
AA	91	10.9837E+080.9837E+07	10.9837E+080.9837E+07	0.9837E+08	0.188	1	0	1	0	0	1	0	0		0.05
AA	92	10.1189E+090.1189E+08	10.1189E+090.1189E+08	0.1189E+09	0.188	1	0	1	0	0	1	0	0		0.05
AA	93	10.1438E+090.1438E+08	10.1438E+090.1438E+08	0.1438E+09	0.188	1	0	1	0	0	1	0	0		0.05
AA	94	10.1739E+090.1739E+08	10.1739E+090.1739E+08	0.1739E+09	0.188	1	0	1	0	0	1	0	0		0.05
AA	95	10.2103E+090.2103E+08	10.2103E+090.2103E+08	0.2103E+09	0.188	1	0	1	0	0	1	0	0		0.05
AA	96	10.2542E+090.2542E+08	10.2542E+090.2542E+08	0.2542E+09	0.188	1	0	1	0	0	1	0	0		0.05
AA	97	10.3074E+090.3074E+08	10.3074E+090.3074E+08	0.3074E+09	0.188	1	0	1	0	0	1	0	0		0.05
AA	98	10.3717E+090.3717E+08	10.3717E+090.3717E+08	0.3717E+09	0.188	1	0	1	0	0	1	0	0		0.05
AA	99	10.4494E+090.4494E+08	10.4494E+090.4494E+08	0.4494E+09	0.188	1	0	1	0	0	1	0	0		0.05
AA1	0	10.5434E+090.5434E+08	10.5434E+090.5434E+08	0.5434E+09	0.188	1	0	1	0	0	1	0	0		0.05
