# Supplementary material for: CO2 geological storage site selection and long-term potential assessment framework based on TOUGH2/ECO2N
Source: PLoS One. 2025 Apr 24;20(4):e0321715. doi: 10.1371/journal.pone.0321715 (PMC12021137; doi:10.1371/journal.pone.0321715)
Supplement: S1 File — (ZIP) [file pone.0321715.s001.zip › suanliang/4/残余/10a.xlsx]

## Sheet: Sheet1
体积				MID提取中间几位（体积）	孔隙度φ		SS	1-SS	SG	DG	YH2OG	1-YH2OG	气相	气相质量	残余气相饱和度Sgr
A1	1	10.1767E+000.1767E-01	10.1767E+000.1767E-01	0.1767E+00	0.188	1	0.022525	0.977475	0.97747	783.42	0	1	24.8656	2.11505e+10	0.05
A1	2	10.6023E+000.6023E-01	10.6023E+000.6023E-01	0.6023E+00	0.188	1	0.016559	0.983441	0.98344	782.03	0	1	85.6427		0.05
A1	3	10.1156E+010.1156E+00	10.1156E+010.1156E+00	0.1156E+01	0.188	1	0.015655	0.984345	0.98435	781.29	0	1	164.522		0.05
A1	4	10.1867E+010.1867E+00	10.1867E+010.1867E+00	0.1867E+01	0.188	1	0.015282	0.984718	0.98472	780.77	0	1	265.736		0.05
A1	5	10.2774E+010.2774E+00	10.2774E+010.2774E+00	0.2774E+01	0.188	1	0.015119	0.984881	0.98488	780.36	0	1	394.754		0.05
A1	6	10.3922E+010.3922E+00	10.3922E+010.3922E+00	0.3922E+01	0.188	1	0.014752	0.985248	0.98525	780.02	0	1	558.294		0.05
A1	7	10.5367E+010.5367E+00	10.5367E+010.5367E+00	0.5367E+01	0.188	1	0.014689	0.985311	0.98531	779.72	0	1	763.791		0.05
A1	8	10.7177E+010.7177E+00	10.7177E+010.7177E+00	0.7177E+01	0.188	1	0.014508	0.985492	0.98549	779.46	0	1	1021.41		0.05
A1	9	10.9433E+010.9433E+00	10.9433E+010.9433E+00	0.9433E+01	0.188	1	0.014689	0.985311	0.98531	779.22	0	1	1341.57		0.05
A1	10	10.1224E+020.1224E+01	10.1224E+020.1224E+01	0.1224E+02	0.188	1	0.014401	0.985599	0.9856	778.99	0	1	1741.29		0.05
A1	11	10.1571E+020.1571E+01	10.1571E+020.1571E+01	0.1571E+02	0.188	1	0.014417	0.985583	0.98558	778.78	0	1	2234.26		0.05
A1	12	10.2000E+020.2000E+01	10.2000E+020.2000E+01	0.2000E+02	0.188	1	0.014384	0.985616	0.98562	778.58	0	1	2843.86		0.05
A1	13	10.2528E+020.2528E+01	10.2528E+020.2528E+01	0.2528E+02	0.188	1	0.014183	0.985817	0.98582	778.39	0	1	3595.23		0.05
A1	14	10.3178E+020.3178E+01	10.3178E+020.3178E+01	0.3178E+02	0.188	1	0.014561	0.985439	0.98544	778.21	0	1	4515.11		0.05
A1	15	10.3976E+020.3976E+01	10.3976E+020.3976E+01	0.3976E+02	0.188	1	0.014418	0.985582	0.98558	778.04	0	1	5649.25		0.05
A1	16	10.4955E+020.4955E+01	10.4955E+020.4955E+01	0.4955E+02	0.188	1	0.014329	0.985671	0.98567	777.87	0	1	7039.99		0.05
A1	17	10.6152E+020.6152E+01	10.6152E+020.6152E+01	0.6152E+02	0.188	1	0.0143	0.9857	0.9857	777.7	0	1	8739.28		0.05
A1	18	10.7616E+020.7616E+01	10.7616E+020.7616E+01	0.7616E+02	0.188	1	0.014236	0.985764	0.98576	777.54	0	1	10818.1		0.05
A1	19	10.9404E+020.9404E+01	10.9404E+020.9404E+01	0.9404E+02	0.188	1	0.01434	0.98566	0.98566	777.37	0	1	13352.2		0.05
A1	20	10.1159E+030.1159E+02	10.1159E+030.1159E+02	0.1159E+03	0.188	1	0.014309	0.985691	0.98569	777.22	0	1	16453.8		0.05
A1	21	10.1424E+030.1424E+02	10.1424E+030.1424E+02	0.1424E+03	0.188	1	0.014085	0.985915	0.98592	777.06	0	1	20221		0.05
A1	22	10.1748E+030.1748E+02	10.1748E+030.1748E+02	0.1748E+03	0.188	1	0.014307	0.985693	0.98569	776.91	0	1	24805.7		0.05
A1	23	10.2142E+030.2142E+02	10.2142E+030.2142E+02	0.2142E+03	0.188	1	0.014285	0.985715	0.98571	776.76	0	1	30392.4		0.05
A1	24	10.2622E+030.2622E+02	10.2622E+030.2622E+02	0.2622E+03	0.188	1	0.014264	0.985736	0.98574	776.61	0	1	37197.7		0.05
A1	25	10.3204E+030.3204E+02	10.3204E+030.3204E+02	0.3204E+03	0.188	1	0.01428	0.98572	0.98572	776.46	0	1	45444		0.05
A1	26	10.3912E+030.3912E+02	10.3912E+030.3912E+02	0.3912E+03	0.188	1	0.014249	0.985751	0.98575	776.32	0	1	55479.4		0.05
A1	27	10.4772E+030.4772E+02	10.4772E+030.4772E+02	0.4772E+03	0.188	1	0.014302	0.985698	0.9857	776.17	0	1	67655.6		0.05
A1	28	10.5816E+030.5816E+02	10.5816E+030.5816E+02	0.5816E+03	0.188	1	0.014142	0.985858	0.98586	776.03	0	1	82468.9		0.05
A1	29	10.7082E+030.7082E+02	10.7082E+030.7082E+02	0.7082E+03	0.188	1	0.014165	0.985835	0.98583	775.89	0	1	100397		0.05
A1	30	10.8619E+030.8619E+02	10.8619E+030.8619E+02	0.8619E+03	0.188	1	0.014318	0.985682	0.98568	775.75	0	1	122126		0.05
A1	31	10.1048E+040.1048E+03	10.1048E+040.1048E+03	0.1048E+04	0.188	1	0.014182	0.985818	0.98582	775.61	0	1	148510		0.05
A1	32	10.1274E+040.1274E+03	10.1274E+040.1274E+03	0.1274E+04	0.188	1	0.014126	0.985874	0.98587	775.47	0	1	180523		0.05
A1	33	10.1548E+040.1548E+03	10.1548E+040.1548E+03	0.1548E+04	0.188	1	0.014438	0.985562	0.98556	775.33	0	1	219171		0.05
A1	34	10.1880E+040.1880E+03	10.1880E+040.1880E+03	0.1880E+04	0.188	1	0.014051	0.985949	0.98595	775.19	0	1	266338		0.05
A1	35	10.2282E+040.2282E+03	10.2282E+040.2282E+03	0.2282E+04	0.188	1	0.014225	0.985775	0.98577	775.05	0	1	323115		0.05
A1	36	10.2768E+040.2768E+03	10.2768E+040.2768E+03	0.2768E+04	0.188	1	0.014275	0.985725	0.98572	774.91	0	1	391818		0.05
A1	37	10.3358E+040.3358E+03	10.3358E+040.3358E+03	0.3358E+04	0.188	1	0.014144	0.985856	0.98586	774.77	0	1	475379		0.05
A1	38	10.4072E+040.4072E+03	10.4072E+040.4072E+03	0.4072E+04	0.188	1	0.014268	0.985732	0.98573	774.64	0	1	576212		0.05
A1	39	10.4937E+040.4937E+03	10.4937E+040.4937E+03	0.4937E+04	0.188	1	0.014196	0.985804	0.9858	774.5	0	1	698589		0.05
A1	40	10.5983E+040.5983E+03	10.5983E+040.5983E+03	0.5983E+04	0.188	1	0.014027	0.985973	0.98597	774.36	0	1	846737		0.05
A1	41	10.7250E+040.7250E+03	10.7250E+040.7250E+03	0.7250E+04	0.188	1	0.014195	0.985805	0.98581	774.22	0	1	1.02552e+06		0.05
A1	42	10.8784E+040.8784E+03	10.8784E+040.8784E+03	0.8784E+04	0.188	1	0.014125	0.985875	0.98587	774.08	0	1	1.24245e+06		0.05
A1	43	10.1064E+050.1064E+04	10.1064E+050.1064E+04	0.1064E+05	0.188	1	0.014071	0.985929	0.98593	773.94	0	1	1.50487e+06		0.05
A1	44	10.1289E+050.1289E+04	10.1289E+050.1289E+04	0.1289E+05	0.188	1	0.014199	0.985801	0.9858	773.79	0	1	1.82227e+06		0.05
A1	45	10.1560E+050.1560E+04	10.1560E+050.1560E+04	0.1560E+05	0.188	1	0.013968	0.986032	0.98603	773.64	0	1	2.20598e+06		0.05
A1	46	10.1889E+050.1889E+04	10.1889E+050.1889E+04	0.1889E+05	0.188	1	0.014027	0.985973	0.98597	773.5	0	1	2.67042e+06		0.05
A1	47	10.2287E+050.2287E+04	10.2287E+050.2287E+04	0.2287E+05	0.188	1	0.013891	0.986109	0.98611	773.34	0.0029242	0.997076	3.22384e+06		0.05
A1	48	10.2768E+050.2768E+04	10.2768E+050.2768E+04	0.2768E+05	0.188	1	0	1	0.5894	773.19	0.0046615	0.995339	2.36043e+06		0.05
A1	49	10.3350E+050.3350E+04	10.3350E+050.3350E+04	0.3350E+05	0.188	1	0	1	0.49618	772.94	0.0046739	0.995326	2.4041e+06		0.05
A1	50	10.4055E+050.4055E+04	10.4055E+050.4055E+04	0.4055E+05	0.188	1	0	1	0.48255	772.55	0.0046727	0.995327	2.82868e+06		0.05
A1	51	10.4907E+050.4907E+04	10.4907E+050.4907E+04	0.4907E+05	0.188	1	0	1	0.47514	772.11	0.0046712	0.995329	3.36854e+06		0.05
A1	52	10.5937E+050.5937E+04	10.5937E+050.5937E+04	0.5937E+05	0.188	1	0	1	0.46968	771.64	0.0046695	0.995331	4.02633e+06		0.05
A1	53	10.7183E+050.7183E+04	10.7183E+050.7183E+04	0.7183E+05	0.188	1	0	1	0.46511	771.12	0.0046677	0.995332	4.82069e+06		0.05
A1	54	10.8691E+050.8691E+04	10.8691E+050.8691E+04	0.8691E+05	0.188	1	0	1	0.46105	770.57	0.0046658	0.995334	5.77772e+06		0.05
A1	55	10.1051E+060.1051E+05	10.1051E+060.1051E+05	0.1051E+06	0.188	1	0	1	0.45739	769.96	0.0046637	0.995336	6.92604e+06		0.05
A1	56	10.1272E+060.1272E+05	10.1272E+060.1272E+05	0.1272E+06	0.188	1	0	1	0.45407	769.3	0.0046615	0.995339	8.31446e+06		0.05
A1	57	10.1539E+060.1539E+05	10.1539E+060.1539E+05	0.1539E+06	0.188	1	0	1	0.45107	768.59	0.004659	0.995341	9.98406e+06		0.05
A1	58	10.1861E+060.1861E+05	10.1861E+060.1861E+05	0.1861E+06	0.188	1	0	1	0.44838	767.81	0.0046564	0.995344	1.19888e+07		0.05
A1	59	10.2251E+060.2251E+05	10.2251E+060.2251E+05	0.2251E+06	0.188	1	0	1	0.44601	766.97	0.0046535	0.995347	1.44089e+07		0.05
A1	60	10.2723E+060.2723E+05	10.2723E+060.2723E+05	0.2723E+06	0.188	1	0	1	0.44395	766.05	0.0046503	0.99535	1.7329e+07		0.05
A1	61	10.3293E+060.3293E+05	10.3293E+060.3293E+05	0.3293E+06	0.188	1	0	1	0.44218	765.04	0.0046469	0.995353	2.08454e+07		0.05
A1	62	10.3983E+060.3983E+05	10.3983E+060.3983E+05	0.3983E+06	0.188	1	0	1	0.44069	763.93	0.0046431	0.995357	2.50919e+07		0.05
A1	63	10.4817E+060.4817E+05	10.4817E+060.4817E+05	0.4817E+06	0.188	1	0	1	0.43947	762.74	0.004639	0.995361	3.02149e+07		0.05
A1	64	10.5826E+060.5826E+05	10.5826E+060.5826E+05	0.5826E+06	0.188	1	0	1	0.43847	761.43	0.0046345	0.995366	3.63983e+07		0.05
A1	65	10.7046E+060.7046E+05	10.7046E+060.7046E+05	0.7046E+06	0.188	1	0	1	0.43767	760	0.0046296	0.99537	4.38577e+07		0.05
A1	66	10.8521E+060.8521E+05	10.8521E+060.8521E+05	0.8521E+06	0.188	1	0	1	0.43702	758.47	0.0046242	0.995376	5.28537e+07		0.05
A1	67	10.1030E+070.1030E+06	10.1030E+070.1030E+06	0.1030E+07	0.188	1	0	1	0.43645	756.8	0.0046185	0.995382	6.36649e+07		0.05
A1	68	10.1246E+070.1246E+06	10.1246E+070.1246E+06	0.1246E+07	0.188	1	0	1	0.43589	755.02	0.0046123	0.995388	7.67368e+07		0.05
A1	69	10.1507E+070.1507E+06	10.1507E+070.1507E+06	0.1507E+07	0.188	1	0	1	0.43525	753.13	0.0046058	0.995394	9.24432e+07		0.05
A1	70	10.1822E+070.1822E+06	10.1822E+070.1822E+06	0.1822E+07	0.188	1	0	1	0.43439	751.12	0.0045987	0.995401	1.11248e+08		0.05
A1	71	10.2204E+070.2204E+06	10.2204E+070.2204E+06	0.2204E+07	0.188	1	0	1	0.43312	749.01	0.0045914	0.995409	1.33803e+08		0.05
A1	72	10.2665E+070.2665E+06	10.2665E+070.2665E+06	0.2665E+07	0.188	1	0	1	0.43112	746.77	0.0045835	0.995417	1.60563e+08		0.05
A1	73	10.3222E+070.3222E+06	10.3222E+070.3222E+06	0.3222E+07	0.188	1	0	1	0.42805	744.48	0.0045754	0.995425	1.9215e+08		0.05
A1	74	10.3896E+070.3896E+06	10.3896E+070.3896E+06	0.3896E+07	0.188	1	0	1	0.42367	742.1	0.0045671	0.995433	2.29234e+08		0.05
A1	75	10.4711E+070.4711E+06	10.4711E+070.4711E+06	0.4711E+07	0.188	1	0	1	0.41767	739.68	0.0045585	0.995441	2.72373e+08		0.05
A1	76	10.5697E+070.5697E+06	10.5697E+070.5697E+06	0.5697E+07	0.188	1	0	1	0.40942	737.1	0.0045494	0.995451	3.21751e+08		0.05
A1	77	10.6889E+070.6889E+06	10.6889E+070.6889E+06	0.6889E+07	0.188	1	0	1	0.39765	734.3	0.0045394	0.995461	3.76455e+08		0.05
A1	78	10.8330E+070.8330E+06	10.8330E+070.8330E+06	0.8330E+07	0.188	1	0	1	0.37873	731.12	0.004528	0.995472	4.31668e+08		0.05
A1	79	10.1007E+080.1007E+07	10.1007E+080.1007E+07	0.1007E+08	0.188	1	0	1	0.34441	727.38	0.0045145	0.995486	4.72128e+08		0.05
A1	80	10.1218E+080.1218E+07	10.1218E+080.1218E+07	0.1218E+08	0.188	1	0	1	0.24853	722.9	0.0044983	0.995502	4.09547e+08		0.05
A1	81	10.1473E+080.1473E+07	10.1473E+080.1473E+07	0.1473E+08	0.188	1	0	1	0	0	1	0	0		0.05
A1	82	10.1781E+080.1781E+07	10.1781E+080.1781E+07	0.1781E+08	0.188	1	0	1	0	0	1	0	0		0.05
A1	83	10.2153E+080.2153E+07	10.2153E+080.2153E+07	0.2153E+08	0.188	1	0	1	0	0	1	0	0		0.05
A1	84	10.2603E+080.2603E+07	10.2603E+080.2603E+07	0.2603E+08	0.188	1	0	1	0	0	1	0	0		0.05
A1	85	10.3148E+080.3148E+07	10.3148E+080.3148E+07	0.3148E+08	0.188	1	0	1	0	0	1	0	0		0.05
A1	86	10.3806E+080.3806E+07	10.3806E+080.3806E+07	0.3806E+08	0.188	1	0	1	0	0	1	0	0		0.05
A1	87	10.4602E+080.4602E+07	10.4602E+080.4602E+07	0.4602E+08	0.188	1	0	1	0	0	1	0	0		0.05
A1	88	10.5565E+080.5565E+07	10.5565E+080.5565E+07	0.5565E+08	0.188	1	0	1	0	0	1	0	0		0.05
A1	89	10.6728E+080.6728E+07	10.6728E+080.6728E+07	0.6728E+08	0.188	1	0	1	0	0	1	0	0		0.05
A1	90	10.8136E+080.8136E+07	10.8136E+080.8136E+07	0.8136E+08	0.188	1	0	1	0	0	1	0	0		0.05
A1	91	10.9837E+080.9837E+07	10.9837E+080.9837E+07	0.9837E+08	0.188	1	0	1	0	0	1	0	0		0.05
A1	92	10.1189E+090.1189E+08	10.1189E+090.1189E+08	0.1189E+09	0.188	1	0	1	0	0	1	0	0		0.05
A1	93	10.1438E+090.1438E+08	10.1438E+090.1438E+08	0.1438E+09	0.188	1	0	1	0	0	1	0	0		0.05
A1	94	10.1739E+090.1739E+08	10.1739E+090.1739E+08	0.1739E+09	0.188	1	0	1	0	0	1	0	0		0.05
A1	95	10.2103E+090.2103E+08	10.2103E+090.2103E+08	0.2103E+09	0.188	1	0	1	0	0	1	0	0		0.05
A1	96	10.2542E+090.2542E+08	10.2542E+090.2542E+08	0.2542E+09	0.188	1	0	1	0	0	1	0	0		0.05
A1	97	10.3074E+090.3074E+08	10.3074E+090.3074E+08	0.3074E+09	0.188	1	0	1	0	0	1	0	0		0.05
A1	98	10.3717E+090.3717E+08	10.3717E+090.3717E+08	0.3717E+09	0.188	1	0	1	0	0	1	0	0		0.05
A1	99	10.4494E+090.4494E+08	10.4494E+090.4494E+08	0.4494E+09	0.188	1	0	1	0	0	1	0	0		0.05
A11	0	10.5434E+090.5434E+08	10.5434E+090.5434E+08	0.5434E+09	0.188	1	0	1	0	0	1	0	0		0.05
A2	1	10.1767E+000.0000E+00	10.1767E+000.0000E+00	0.1767E+00	0.188	1	0.022572	0.977428	0.97743	781.71	0	1	24.8091		0.05
A2	2	10.6023E+000.0000E+00	10.6023E+000.0000E+00	0.6023E+00	0.188	1	0.016615	0.983385	0.98339	780.31	0	1	85.4451		0.05
A2	3	10.1156E+010.0000E+00	10.1156E+010.0000E+00	0.1156E+01	0.188	1	0.015696	0.984304	0.9843	779.57	0	1	164.145		0.05
A2	4	10.1867E+010.0000E+00	10.1867E+010.0000E+00	0.1867E+01	0.188	1	0.01523	0.98477	0.98477	779.06	0	1	265.181		0.05
A2	5	10.2774E+010.0000E+00	10.2774E+010.0000E+00	0.2774E+01	0.188	1	0.015149	0.984851	0.98485	778.65	0	1	393.865		0.05
A2	6	10.3922E+010.0000E+00	10.3922E+010.0000E+00	0.3922E+01	0.188	1	0.014765	0.985235	0.98523	778.31	0	1	557.052		0.05
A2	7	10.5367E+010.0000E+00	10.5367E+010.0000E+00	0.5367E+01	0.188	1	0.01474	0.98526	0.98526	778.01	0	1	762.037		0.05
A2	8	10.7177E+010.0000E+00	10.7177E+010.0000E+00	0.7177E+01	0.188	1	0.014551	0.985449	0.98545	777.74	0	1	1019.07		0.05
A2	9	10.9433E+010.0000E+00	10.9433E+010.0000E+00	0.9433E+01	0.188	1	0.014661	0.985339	0.98534	777.5	0	1	1338.69		0.05
A2	10	10.1224E+020.0000E+00	10.1224E+020.0000E+00	0.1224E+02	0.188	1	0.014468	0.985532	0.98553	777.27	0	1	1737.21		0.05
A2	11	10.1571E+020.0000E+00	10.1571E+020.0000E+00	0.1571E+02	0.188	1	0.014444	0.985556	0.98556	777.06	0	1	2229.22		0.05
A2	12	10.2000E+020.0000E+00	10.2000E+020.0000E+00	0.2000E+02	0.188	1	0.014407	0.985593	0.98559	776.86	0	1	2837.43		0.05
A2	13	10.2528E+020.0000E+00	10.2528E+020.0000E+00	0.2528E+02	0.188	1	0.014441	0.985559	0.98556	776.67	0	1	3585.4		0.05
A2	14	10.3178E+020.0000E+00	10.3178E+020.0000E+00	0.3178E+02	0.188	1	0.0144	0.9856	0.9856	776.48	0	1	4506.54		0.05
A2	15	10.3976E+020.0000E+00	10.3976E+020.0000E+00	0.3976E+02	0.188	1	0.014462	0.985538	0.98554	776.31	0	1	5636.21		0.05
A2	16	10.4955E+020.0000E+00	10.4955E+020.0000E+00	0.4955E+02	0.188	1	0.014336	0.985664	0.98566	776.14	0	1	7024.21		0.05
A2	17	10.6152E+020.0000E+00	10.6152E+020.0000E+00	0.6152E+02	0.188	1	0.014305	0.985695	0.98569	775.97	0	1	8719.71		0.05
A2	18	10.7616E+020.0000E+00	10.7616E+020.0000E+00	0.7616E+02	0.188	1	0.014266	0.985734	0.98573	775.81	0	1	10793.4		0.05
A2	19	10.9404E+020.0000E+00	10.9404E+020.0000E+00	0.9404E+02	0.188	1	0.014349	0.985651	0.98565	775.65	0	1	13322.4		0.05
A2	20	10.1159E+030.0000E+00	10.1159E+030.0000E+00	0.1159E+03	0.188	1	0.014021	0.985979	0.98598	775.5	0	1	16427		0.05
A2	21	10.1424E+030.0000E+00	10.1424E+030.0000E+00	0.1424E+03	0.188	1	0.014422	0.985578	0.98558	775.34	0	1	20162.4		0.05
A2	22	10.1748E+030.0000E+00	10.1748E+030.0000E+00	0.1748E+03	0.188	1	0.014268	0.985732	0.98573	775.19	0	1	24752.8		0.05
A2	23	10.2142E+030.0000E+00	10.2142E+030.0000E+00	0.2142E+03	0.188	1	0.014332	0.985668	0.98567	775.04	0	1	30322.4		0.05
A2	24	10.2622E+030.0000E+00	10.2622E+030.0000E+00	0.2622E+03	0.188	1	0.014287	0.985713	0.98571	774.89	0	1	37113.4		0.05
A2	25	10.3204E+030.0000E+00	10.3204E+030.0000E+00	0.3204E+03	0.188	1	0.014222	0.985778	0.98578	774.74	0	1	45348.8		0.05
A2	26	10.3912E+030.0000E+00	10.3912E+030.0000E+00	0.3912E+03	0.188	1	0.014253	0.985747	0.98575	774.59	0	1	55355.5		0.05
A2	27	10.4772E+030.0000E+00	10.4772E+030.0000E+00	0.4772E+03	0.188	1	0.01435	0.98565	0.98565	774.45	0	1	67499		0.05
A2	28	10.5816E+030.0000E+00	10.5816E+030.0000E+00	0.5816E+03	0.188	1	0.014224	0.985776	0.98578	774.3	0	1	82271.6		0.05
A2	29	10.7082E+030.0000E+00	10.7082E+030.0000E+00	0.7082E+03	0.188	1	0.014195	0.985805	0.9858	774.16	0	1	100167		0.05
A2	30	10.8619E+030.0000E+00	10.8619E+030.0000E+00	0.8619E+03	0.188	1	0.014239	0.985761	0.98576	774.02	0	1	121874		0.05
A2	31	10.1048E+040.0000E+00	10.1048E+040.0000E+00	0.1048E+04	0.188	1	0.014278	0.985722	0.98572	773.88	0	1	148150		0.05
A2	32	10.1274E+040.0000E+00	10.1274E+040.0000E+00	0.1274E+04	0.188	1	0.014157	0.985843	0.98584	773.74	0	1	180109		0.05
A2	33	10.1548E+040.0000E+00	10.1548E+040.0000E+00	0.1548E+04	0.188	1	0.014434	0.985566	0.98557	773.6	0	1	218685		0.05
A2	34	10.1880E+040.0000E+00	10.1880E+040.0000E+00	0.1880E+04	0.188	1	0.014153	0.985847	0.98585	773.46	0	1	265689		0.05
A2	35	10.2282E+040.0000E+00	10.2282E+040.0000E+00	0.2282E+04	0.188	1	0.014258	0.985742	0.98574	773.32	0	1	322373		0.05
A2	36	10.2768E+040.0000E+00	10.2768E+040.0000E+00	0.2768E+04	0.188	1	0.0143	0.9857	0.9857	773.18	0	1	390926		0.05
A2	37	10.3358E+040.0000E+00	10.3358E+040.0000E+00	0.3358E+04	0.188	1	0.01416	0.98584	0.98584	773.04	0	1	474300		0.05
A2	38	10.4072E+040.0000E+00	10.4072E+040.0000E+00	0.4072E+04	0.188	1	0.014296	0.985704	0.9857	772.9	0	1	574884		0.05
A2	39	10.4937E+040.0000E+00	10.4937E+040.0000E+00	0.4937E+04	0.188	1	0.01426	0.98574	0.98574	772.76	0	1	696932		0.05
A2	40	10.5983E+040.0000E+00	10.5983E+040.0000E+00	0.5983E+04	0.188	1	0.014173	0.985827	0.98583	772.62	0	1	844589		0.05
A2	41	10.7250E+040.0000E+00	10.7250E+040.0000E+00	0.7250E+04	0.188	1	0.014216	0.985784	0.98578	772.48	0	1	1.02316e+06		0.05
A2	42	10.8784E+040.0000E+00	10.8784E+040.0000E+00	0.8784E+04	0.188	1	0.014034	0.985966	0.98597	772.34	0	1	1.23989e+06		0.05
A2	43	10.1064E+050.0000E+00	10.1064E+050.0000E+00	0.1064E+05	0.188	1	0.014383	0.985617	0.98562	772.2	0	1	1.50054e+06		0.05
A2	44	10.1289E+050.0000E+00	10.1289E+050.0000E+00	0.1289E+05	0.188	1	0.014228	0.985772	0.98577	772.05	0	1	1.81806e+06		0.05
A2	45	10.1560E+050.0000E+00	10.1560E+050.0000E+00	0.1560E+05	0.188	1	0.014161	0.985839	0.98584	771.91	0	1	2.2002e+06		0.05
A2	46	10.1889E+050.0000E+00	10.1889E+050.0000E+00	0.1889E+05	0.188	1	0.014225	0.985775	0.98578	771.76	0	1	2.66336e+06		0.05
A2	47	10.2287E+050.0000E+00	10.2287E+050.0000E+00	0.2287E+05	0.188	1	0.014012	0.985988	0.98599	771.62	0.0040334	0.995967	3.2123e+06		0.05
A2	48	10.2768E+050.0000E+00	10.2768E+050.0000E+00	0.2768E+05	0.188	1	0	1	0.58094	771.46	0.0047223	0.995278	2.3212e+06		0.05
A2	49	10.3350E+050.0000E+00	10.3350E+050.0000E+00	0.3350E+05	0.188	1	0	1	0.48722	771.22	0.0047327	0.995267	2.3553e+06		0.05
A2	50	10.4055E+050.0000E+00	10.4055E+050.0000E+00	0.4055E+05	0.188	1	0	1	0.47042	770.83	0.0047315	0.995269	2.75127e+06		0.05
A2	51	10.4907E+050.0000E+00	10.4907E+050.0000E+00	0.4907E+05	0.188	1	0	1	0.46025	770.39	0.0047299	0.99527	3.25551e+06		0.05
A2	52	10.5937E+050.0000E+00	10.5937E+050.0000E+00	0.5937E+05	0.188	1	0	1	0.45236	769.91	0.0047283	0.995272	3.86893e+06		0.05
A2	53	10.7183E+050.0000E+00	10.7183E+050.0000E+00	0.7183E+05	0.188	1	0	1	0.44557	769.39	0.0047265	0.995274	4.60753e+06		0.05
A2	54	10.8691E+050.0000E+00	10.8691E+050.0000E+00	0.8691E+05	0.188	1	0	1	0.43944	768.83	0.0047245	0.995275	5.49415e+06		0.05
A2	55	10.1051E+060.0000E+00	10.1051E+060.0000E+00	0.1051E+06	0.188	1	0	1	0.4338	768.22	0.0047224	0.995278	6.5536e+06		0.05
A2	56	10.1272E+060.0000E+00	10.1272E+060.0000E+00	0.1272E+06	0.188	1	0	1	0.42858	767.57	0.0047201	0.99528	7.82961e+06		0.05
A2	57	10.1539E+060.0000E+00	10.1539E+060.0000E+00	0.1539E+06	0.188	1	0	1	0.42376	766.84	0.0047176	0.995282	9.35767e+06		0.05
A2	58	10.1861E+060.0000E+00	10.1861E+060.0000E+00	0.1861E+06	0.188	1	0	1	0.41935	766.06	0.0047149	0.995285	1.11864e+07		0.05
A2	59	10.2251E+060.0000E+00	10.2251E+060.0000E+00	0.2251E+06	0.188	1	0	1	0.41535	765.21	0.004712	0.995288	1.33868e+07		0.05
A2	60	10.2723E+060.0000E+00	10.2723E+060.0000E+00	0.2723E+06	0.188	1	0	1	0.41178	764.29	0.0047088	0.995291	1.60354e+07		0.05
A2	61	10.3293E+060.0000E+00	10.3293E+060.0000E+00	0.3293E+06	0.188	1	0	1	0.40865	763.28	0.0047053	0.995295	1.92193e+07		0.05
A2	62	10.3983E+060.0000E+00	10.3983E+060.0000E+00	0.3983E+06	0.188	1	0	1	0.40596	762.16	0.0047015	0.995298	2.30596e+07		0.05
A2	63	10.4817E+060.0000E+00	10.4817E+060.0000E+00	0.4817E+06	0.188	1	0	1	0.40369	760.96	0.0046973	0.995303	2.76885e+07		0.05
A2	64	10.5826E+060.0000E+00	10.5826E+060.0000E+00	0.5826E+06	0.188	1	0	1	0.40184	759.65	0.0046927	0.995307	3.32776e+07		0.05
A2	65	10.7046E+060.0000E+00	10.7046E+060.0000E+00	0.7046E+06	0.188	1	0	1	0.40036	758.21	0.0046877	0.995312	4.00221e+07		0.05
A2	66	10.8521E+060.0000E+00	10.8521E+060.0000E+00	0.8521E+06	0.188	1	0	1	0.39921	756.66	0.0046823	0.995318	4.81629e+07		0.05
A2	67	10.1030E+070.0000E+00	10.1030E+070.0000E+00	0.1030E+07	0.188	1	0	1	0.3983	755	0.0046765	0.995324	5.79584e+07		0.05
A2	68	10.1246E+070.0000E+00	10.1246E+070.0000E+00	0.1246E+07	0.188	1	0	1	0.39753	753.2	0.0046703	0.99533	6.98109e+07		0.05
A2	69	10.1507E+070.0000E+00	10.1507E+070.0000E+00	0.1507E+07	0.188	1	0	1	0.39679	751.31	0.0046636	0.995336	8.40661e+07		0.05
A2	70	10.1822E+070.0000E+00	10.1822E+070.0000E+00	0.1822E+07	0.188	1	0	1	0.39594	749.28	0.0046565	0.995344	1.01147e+08		0.05
A2	71	10.2204E+070.0000E+00	10.2204E+070.0000E+00	0.2204E+07	0.188	1	0	1	0.39478	747.15	0.004649	0.995351	1.21649e+08		0.05
A2	72	10.2665E+070.0000E+00	10.2665E+070.0000E+00	0.2665E+07	0.188	1	0	1	0.39296	744.91	0.0046411	0.995359	1.45978e+08		0.05
A2	73	10.3222E+070.0000E+00	10.3222E+070.0000E+00	0.3222E+07	0.188	1	0	1	0.38992	742.59	0.0046329	0.995367	1.74579e+08		0.05
A2	74	10.3896E+070.0000E+00	10.3896E+070.0000E+00	0.3896E+07	0.188	1	0	1	0.38513	740.21	0.0046244	0.995376	2.07839e+08		0.05
A2	75	10.4711E+070.0000E+00	10.4711E+070.0000E+00	0.4711E+07	0.188	1	0	1	0.37836	737.77	0.0046157	0.995384	2.46087e+08		0.05
A2	76	10.5697E+070.0000E+00	10.5697E+070.0000E+00	0.5697E+07	0.188	1	0	1	0.36898	735.19	0.0046065	0.995394	2.89202e+08		0.05
A2	77	10.6889E+070.0000E+00	10.6889E+070.0000E+00	0.6889E+07	0.188	1	0	1	0.35596	732.38	0.0045963	0.995404	3.36086e+08		0.05
A2	78	10.8330E+070.0000E+00	10.8330E+070.0000E+00	0.8330E+07	0.188	1	0	1	0.33487	729.17	0.0045848	0.995415	3.80638e+08		0.05
A2	79	10.1007E+080.0000E+00	10.1007E+080.0000E+00	0.1007E+08	0.188	1	0	1	0.29495	725.42	0.0045712	0.995429	4.03214e+08		0.05
A2	80	10.1218E+080.0000E+00	10.1218E+080.0000E+00	0.1218E+08	0.188	1	0	1	0.13847	720.9	0.0045547	0.995445	2.27538e+08		0.05
A2	81	10.1473E+080.0000E+00	10.1473E+080.0000E+00	0.1473E+08	0.188	1	0	1	0	0	1	0	0		0.05
A2	82	10.1781E+080.0000E+00	10.1781E+080.0000E+00	0.1781E+08	0.188	1	0	1	0	0	1	0	0		0.05
A2	83	10.2153E+080.0000E+00	10.2153E+080.0000E+00	0.2153E+08	0.188	1	0	1	0	0	1	0	0		0.05
A2	84	10.2603E+080.0000E+00	10.2603E+080.0000E+00	0.2603E+08	0.188	1	0	1	0	0	1	0	0		0.05
A2	85	10.3148E+080.0000E+00	10.3148E+080.0000E+00	0.3148E+08	0.188	1	0	1	0	0	1	0	0		0.05
A2	86	10.3806E+080.0000E+00	10.3806E+080.0000E+00	0.3806E+08	0.188	1	0	1	0	0	1	0	0		0.05
A2	87	10.4602E+080.0000E+00	10.4602E+080.0000E+00	0.4602E+08	0.188	1	0	1	0	0	1	0	0		0.05
A2	88	10.5565E+080.0000E+00	10.5565E+080.0000E+00	0.5565E+08	0.188	1	0	1	0	0	1	0	0		0.05
A2	89	10.6728E+080.0000E+00	10.6728E+080.0000E+00	0.6728E+08	0.188	1	0	1	0	0	1	0	0		0.05
A2	90	10.8136E+080.0000E+00	10.8136E+080.0000E+00	0.8136E+08	0.188	1	0	1	0	0	1	0	0		0.05
A2	91	10.9837E+080.0000E+00	10.9837E+080.0000E+00	0.9837E+08	0.188	1	0	1	0	0	1	0	0		0.05
A2	92	10.1189E+090.0000E+00	10.1189E+090.0000E+00	0.1189E+09	0.188	1	0	1	0	0	1	0	0		0.05
A2	93	10.1438E+090.0000E+00	10.1438E+090.0000E+00	0.1438E+09	0.188	1	0	1	0	0	1	0	0		0.05
A2	94	10.1739E+090.0000E+00	10.1739E+090.0000E+00	0.1739E+09	0.188	1	0	1	0	0	1	0	0		0.05
A2	95	10.2103E+090.0000E+00	10.2103E+090.0000E+00	0.2103E+09	0.188	1	0	1	0	0	1	0	0		0.05
A2	96	10.2542E+090.0000E+00	10.2542E+090.0000E+00	0.2542E+09	0.188	1	0	1	0	0	1	0	0		0.05
A2	97	10.3074E+090.0000E+00	10.3074E+090.0000E+00	0.3074E+09	0.188	1	0	1	0	0	1	0	0		0.05
A2	98	10.3717E+090.0000E+00	10.3717E+090.0000E+00	0.3717E+09	0.188	1	0	1	0	0	1	0	0		0.05
A2	99	10.4494E+090.0000E+00	10.4494E+090.0000E+00	0.4494E+09	0.188	1	0	1	0	0	1	0	0		0.05
A21	0	10.5434E+090.0000E+00	10.5434E+090.0000E+00	0.5434E+09	0.188	1	0	1	0	0	1	0	0		0.05
A3	1	10.1767E+000.0000E+00	10.1767E+000.0000E+00	0.1767E+00	0.188	1	0.022587	0.977413	0.97741	780.01	0	1	24.7542		0.05
A3	2	10.6023E+000.0000E+00	10.6023E+000.0000E+00	0.6023E+00	0.188	1	0.016651	0.983349	0.98335	778.59	0	1	85.2502		0.05
A3	3	10.1156E+010.0000E+00	10.1156E+010.0000E+00	0.1156E+01	0.188	1	0.015712	0.984288	0.98429	777.85	0	1	163.778		0.05
A3	4	10.1867E+010.0000E+00	10.1867E+010.0000E+00	0.1867E+01	0.188	1	0.01526	0.98474	0.98474	777.34	0	1	264.58		0.05
A3	5	10.2774E+010.0000E+00	10.2774E+010.0000E+00	0.2774E+01	0.188	1	0.015118	0.984882	0.98488	776.94	0	1	393.024		0.05
A3	6	10.3922E+010.0000E+00	10.3922E+010.0000E+00	0.3922E+01	0.188	1	0.014786	0.985214	0.98521	776.6	0	1	555.805		0.05
A3	7	10.5367E+010.0000E+00	10.5367E+010.0000E+00	0.5367E+01	0.188	1	0.014781	0.985219	0.98522	776.29	0	1	760.29		0.05
A3	8	10.7177E+010.0000E+00	10.7177E+010.0000E+00	0.7177E+01	0.188	1	0.014631	0.985369	0.98537	776.03	0	1	1016.66		0.05
A3	9	10.9433E+010.0000E+00	10.9433E+010.0000E+00	0.9433E+01	0.188	1	0.014597	0.985403	0.9854	775.78	0	1	1335.9		0.05
A3	10	10.1224E+020.0000E+00	10.1224E+020.0000E+00	0.1224E+02	0.188	1	0.014558	0.985442	0.98544	775.55	0	1	1733.05		0.05
A3	11	10.1571E+020.0000E+00	10.1571E+020.0000E+00	0.1571E+02	0.188	1	0.014418	0.985582	0.98558	775.34	0	1	2224.39		0.05
A3	12	10.2000E+020.0000E+00	10.2000E+020.0000E+00	0.2000E+02	0.188	1	0.014487	0.985513	0.98551	775.14	0	1	2830.68		0.05
A3	13	10.2528E+020.0000E+00	10.2528E+020.0000E+00	0.2528E+02	0.188	1	0.013714	0.986286	0.98629	774.95	0	1	3582.75		0.05
A3	14	10.3178E+020.0000E+00	10.3178E+020.0000E+00	0.3178E+02	0.188	1	0.014921	0.985079	0.98508	774.76	0	1	4491.81		0.05
A3	15	10.3976E+020.0000E+00	10.3976E+020.0000E+00	0.3976E+02	0.188	1	0.014509	0.985491	0.98549	774.59	0	1	5623.17		0.05
A3	16	10.4955E+020.0000E+00	10.4955E+020.0000E+00	0.4955E+02	0.188	1	0.014326	0.985674	0.98567	774.41	0	1	7008.7		0.05
A3	17	10.6152E+020.0000E+00	10.6152E+020.0000E+00	0.6152E+02	0.188	1	0.01433	0.98567	0.98567	774.25	0	1	8699.98		0.05
A3	18	10.7616E+020.0000E+00	10.7616E+020.0000E+00	0.7616E+02	0.188	1	0.01432	0.98568	0.98568	774.08	0	1	10768.2		0.05
A3	19	10.9404E+020.0000E+00	10.9404E+020.0000E+00	0.9404E+02	0.188	1	0.014424	0.985576	0.98558	773.92	0	1	13290.7		0.05
A3	20	10.1159E+030.0000E+00	10.1159E+030.0000E+00	0.1159E+03	0.188	1	0.014152	0.985848	0.98585	773.77	0	1	16386		0.05
A3	21	10.1424E+030.0000E+00	10.1424E+030.0000E+00	0.1424E+03	0.188	1	0.014338	0.985662	0.98566	773.61	0	1	20120.8		0.05
A3	22	10.1748E+030.0000E+00	10.1748E+030.0000E+00	0.1748E+03	0.188	1	0.014275	0.985725	0.98573	773.46	0	1	24697.4		0.05
A3	23	10.2142E+030.0000E+00	10.2142E+030.0000E+00	0.2142E+03	0.188	1	0.014304	0.985696	0.9857	773.32	0	1	30256.9		0.05
A3	24	10.2622E+030.0000E+00	10.2622E+030.0000E+00	0.2622E+03	0.188	1	0.014365	0.985635	0.98564	773.17	0	1	37025.4		0.05
A3	25	10.3204E+030.0000E+00	10.3204E+030.0000E+00	0.3204E+03	0.188	1	0.014238	0.985762	0.98576	773.02	0	1	45246.4		0.05
A3	26	10.3912E+030.0000E+00	10.3912E+030.0000E+00	0.3912E+03	0.188	1	0.014249	0.985751	0.98575	772.88	0	1	55233.5		0.05
A3	27	10.4772E+030.0000E+00	10.4772E+030.0000E+00	0.4772E+03	0.188	1	0.01428	0.98572	0.98572	772.73	0	1	67358.6		0.05
A3	28	10.5816E+030.0000E+00	10.5816E+030.0000E+00	0.5816E+03	0.188	1	0.014301	0.985699	0.9857	772.59	0	1	82076.8		0.05
A3	29	10.7082E+030.0000E+00	10.7082E+030.0000E+00	0.7082E+03	0.188	1	0.014155	0.985845	0.98584	772.44	0	1	99952.5		0.05
A3	30	10.8619E+030.0000E+00	10.8619E+030.0000E+00	0.8619E+03	0.188	1	0.01434	0.98566	0.98566	772.3	0	1	121578		0.05
A3	31	10.1048E+040.0000E+00	10.1048E+040.0000E+00	0.1048E+04	0.188	1	0.014275	0.985725	0.98572	772.16	0	1	147821		0.05
A3	32	10.1274E+040.0000E+00	10.1274E+040.0000E+00	0.1274E+04	0.188	1	0.014159	0.985841	0.98584	772.01	0	1	179706		0.05
A3	33	10.1548E+040.0000E+00	10.1548E+040.0000E+00	0.1548E+04	0.188	1	0.014404	0.985596	0.9856	771.87	0	1	218209		0.05
A3	34	10.1880E+040.0000E+00	10.1880E+040.0000E+00	0.1880E+04	0.188	1	0.014152	0.985848	0.98585	771.73	0	1	265095		0.05
A3	35	10.2282E+040.0000E+00	10.2282E+040.0000E+00	0.2282E+04	0.188	1	0.014239	0.985761	0.98576	771.59	0	1	321664		0.05
A3	36	10.2768E+040.0000E+00	10.2768E+040.0000E+00	0.2768E+04	0.188	1	0.014331	0.985669	0.98567	771.45	0	1	390027		0.05
A3	37	10.3358E+040.0000E+00	10.3358E+040.0000E+00	0.3358E+04	0.188	1	0.01413	0.98587	0.98587	771.31	0	1	473268		0.05
A3	38	10.4072E+040.0000E+00	10.4072E+040.0000E+00	0.4072E+04	0.188	1	0.014319	0.985681	0.98568	771.17	0	1	573572		0.05
A3	39	10.4937E+040.0000E+00	10.4937E+040.0000E+00	0.4937E+04	0.188	1	0.0143	0.9857	0.9857	771.03	0	1	695315		0.05
A3	40	10.5983E+040.0000E+00	10.5983E+040.0000E+00	0.5983E+04	0.188	1	0.014225	0.985775	0.98577	770.89	0	1	842602		0.05
A3	41	10.7250E+040.0000E+00	10.7250E+040.0000E+00	0.7250E+04	0.188	1	0.014171	0.985829	0.98583	770.75	0	1	1.02097e+06		0.05
A3	42	10.8784E+040.0000E+00	10.8784E+040.0000E+00	0.8784E+04	0.188	1	0.014154	0.985846	0.98585	770.61	0	1	1.23681e+06		0.05
A3	43	10.1064E+050.0000E+00	10.1064E+050.0000E+00	0.1064E+05	0.188	1	0.014365	0.985635	0.98564	770.46	0	1	1.49721e+06		0.05
A3	44	10.1289E+050.0000E+00	10.1289E+050.0000E+00	0.1289E+05	0.188	1	0.014184	0.985816	0.98582	770.32	0	1	1.81416e+06		0.05
A3	45	10.1560E+050.0000E+00	10.1560E+050.0000E+00	0.1560E+05	0.188	1	0.014214	0.985786	0.98579	770.17	0	1	2.19501e+06		0.05
A3	46	10.1889E+050.0000E+00	10.1889E+050.0000E+00	0.1889E+05	0.188	1	0.014259	0.985741	0.98574	770.03	0	1	2.65719e+06		0.05
A3	47	10.2287E+050.0000E+00	10.2287E+050.0000E+00	0.2287E+05	0.188	1	0.014227	0.985773	0.98577	769.88	0.0013256	0.998674	3.21235e+06		0.05
A3	48	10.2768E+050.0000E+00	10.2768E+050.0000E+00	0.2768E+05	0.188	1	0	1	0.60361	769.73	0.0047735	0.995227	2.40625e+06		0.05
A3	49	10.3350E+050.0000E+00	10.3350E+050.0000E+00	0.3350E+05	0.188	1	0	1	0.48663	769.51	0.0047921	0.995208	2.34709e+06		0.05
A3	50	10.4055E+050.0000E+00	10.4055E+050.0000E+00	0.4055E+05	0.188	1	0	1	0.46819	769.13	0.0047909	0.995209	2.73203e+06		0.05
A3	51	10.4907E+050.0000E+00	10.4907E+050.0000E+00	0.4907E+05	0.188	1	0	1	0.45674	768.68	0.0047893	0.995211	3.22332e+06		0.05
A3	52	10.5937E+050.0000E+00	10.5937E+050.0000E+00	0.5937E+05	0.188	1	0	1	0.4476	768.2	0.0047876	0.995212	3.81949e+06		0.05
A3	53	10.7183E+050.0000E+00	10.7183E+050.0000E+00	0.7183E+05	0.188	1	0	1	0.43954	767.67	0.0047858	0.995214	4.53475e+06		0.05
A3	54	10.8691E+050.0000E+00	10.8691E+050.0000E+00	0.8691E+05	0.188	1	0	1	0.43208	767.1	0.0047838	0.995216	5.38966e+06		0.05
A3	55	10.1051E+060.0000E+00	10.1051E+060.0000E+00	0.1051E+06	0.188	1	0	1	0.42505	766.49	0.0047816	0.995218	6.40657e+06		0.05
A3	56	10.1272E+060.0000E+00	10.1272E+060.0000E+00	0.1272E+06	0.188	1	0	1	0.41837	765.84	0.0047793	0.995221	7.62541e+06		0.05
A3	57	10.1539E+060.0000E+00	10.1539E+060.0000E+00	0.1539E+06	0.188	1	0	1	0.41204	765.12	0.0047768	0.995223	9.07791e+06		0.05
A3	58	10.1861E+060.0000E+00	10.1861E+060.0000E+00	0.1861E+06	0.188	1	0	1	0.40608	764.33	0.0047741	0.995226	1.08073e+07		0.05
A3	59	10.2251E+060.0000E+00	10.2251E+060.0000E+00	0.2251E+06	0.188	1	0	1	0.40052	763.47	0.0047711	0.995229	1.28787e+07		0.05
A3	60	10.2723E+060.0000E+00	10.2723E+060.0000E+00	0.2723E+06	0.188	1	0	1	0.3954	762.54	0.0047679	0.995232	1.53613e+07		0.05
A3	61	10.3293E+060.0000E+00	10.3293E+060.0000E+00	0.3293E+06	0.188	1	0	1	0.39075	761.53	0.0047643	0.995236	1.83342e+07		0.05
A3	62	10.3983E+060.0000E+00	10.3983E+060.0000E+00	0.3983E+06	0.188	1	0	1	0.38661	760.41	0.0047604	0.99524	2.19087e+07		0.05
A3	63	10.4817E+060.0000E+00	10.4817E+060.0000E+00	0.4817E+06	0.188	1	0	1	0.38301	759.19	0.0047562	0.995244	2.62074e+07		0.05
A3	64	10.5826E+060.0000E+00	10.5826E+060.0000E+00	0.5826E+06	0.188	1	0	1	0.37995	757.87	0.0047516	0.995248	3.13893e+07		0.05
A3	65	10.7046E+060.0000E+00	10.7046E+060.0000E+00	0.7046E+06	0.188	1	0	1	0.37743	756.44	0.0047465	0.995254	3.76396e+07		0.05
A3	66	10.8521E+060.0000E+00	10.8521E+060.0000E+00	0.8521E+06	0.188	1	0	1	0.37543	754.87	0.0047411	0.995259	4.51841e+07		0.05
A3	67	10.1030E+070.0000E+00	10.1030E+070.0000E+00	0.1030E+07	0.188	1	0	1	0.37387	753.2	0.0047352	0.995265	5.42706e+07		0.05
A3	68	10.1246E+070.0000E+00	10.1246E+070.0000E+00	0.1246E+07	0.188	1	0	1	0.37264	751.39	0.0047288	0.995271	6.52788e+07		0.05
A3	69	10.1507E+070.0000E+00	10.1507E+070.0000E+00	0.1507E+07	0.188	1	0	1	0.37161	749.48	0.004722	0.995278	7.85349e+07		0.05
A3	70	10.1822E+070.0000E+00	10.1822E+070.0000E+00	0.1822E+07	0.188	1	0	1	0.37064	747.45	0.0047149	0.995285	9.4447e+07		0.05
A3	71	10.2204E+070.0000E+00	10.2204E+070.0000E+00	0.2204E+07	0.188	1	0	1	0.36955	745.3	0.0047072	0.995293	1.13586e+08		0.05
A3	72	10.2665E+070.0000E+00	10.2665E+070.0000E+00	0.2665E+07	0.188	1	0	1	0.36802	743.06	0.0046992	0.995301	1.36366e+08		0.05
A3	73	10.3222E+070.0000E+00	10.3222E+070.0000E+00	0.3222E+07	0.188	1	0	1	0.36528	740.72	0.0046909	0.995309	1.63125e+08		0.05
A3	74	10.3896E+070.0000E+00	10.3896E+070.0000E+00	0.3896E+07	0.188	1	0	1	0.3604	738.33	0.0046823	0.995318	1.93988e+08		0.05
A3	75	10.4711E+070.0000E+00	10.4711E+070.0000E+00	0.4711E+07	0.188	1	0	1	0.35319	735.87	0.0046735	0.995327	2.29111e+08		0.05
A3	76	10.5697E+070.0000E+00	10.5697E+070.0000E+00	0.5697E+07	0.188	1	0	1	0.34306	733.29	0.0046642	0.995336	2.68176e+08		0.05
A3	77	10.6889E+070.0000E+00	10.6889E+070.0000E+00	0.6889E+07	0.188	1	0	1	0.32929	730.46	0.0046539	0.995346	3.10072e+08		0.05
A3	78	10.8330E+070.0000E+00	10.8330E+070.0000E+00	0.8330E+07	0.188	1	0	1	0.30659	727.24	0.0046422	0.995358	3.4755e+08		0.05
A3	79	10.1007E+080.0000E+00	10.1007E+080.0000E+00	0.1007E+08	0.188	1	0	1	0.25973	723.46	0.0046283	0.995372	3.54086e+08		0.05
A3	80	10.1218E+080.0000E+00	10.1218E+080.0000E+00	0.1218E+08	0.188	1	0	1	0	718.97	0.0046118	0.995388	0		0.05
A3	81	10.1473E+080.0000E+00	10.1473E+080.0000E+00	0.1473E+08	0.188	1	0	1	0	0	1	0	0		0.05
A3	82	10.1781E+080.0000E+00	10.1781E+080.0000E+00	0.1781E+08	0.188	1	0	1	0	0	1	0	0		0.05
A3	83	10.2153E+080.0000E+00	10.2153E+080.0000E+00	0.2153E+08	0.188	1	0	1	0	0	1	0	0		0.05
A3	84	10.2603E+080.0000E+00	10.2603E+080.0000E+00	0.2603E+08	0.188	1	0	1	0	0	1	0	0		0.05
A3	85	10.3148E+080.0000E+00	10.3148E+080.0000E+00	0.3148E+08	0.188	1	0	1	0	0	1	0	0		0.05
A3	86	10.3806E+080.0000E+00	10.3806E+080.0000E+00	0.3806E+08	0.188	1	0	1	0	0	1	0	0		0.05
A3	87	10.4602E+080.0000E+00	10.4602E+080.0000E+00	0.4602E+08	0.188	1	0	1	0	0	1	0	0		0.05
A3	88	10.5565E+080.0000E+00	10.5565E+080.0000E+00	0.5565E+08	0.188	1	0	1	0	0	1	0	0		0.05
A3	89	10.6728E+080.0000E+00	10.6728E+080.0000E+00	0.6728E+08	0.188	1	0	1	0	0	1	0	0		0.05
A3	90	10.8136E+080.0000E+00	10.8136E+080.0000E+00	0.8136E+08	0.188	1	0	1	0	0	1	0	0		0.05
A3	91	10.9837E+080.0000E+00	10.9837E+080.0000E+00	0.9837E+08	0.188	1	0	1	0	0	1	0	0		0.05
A3	92	10.1189E+090.0000E+00	10.1189E+090.0000E+00	0.1189E+09	0.188	1	0	1	0	0	1	0	0		0.05
A3	93	10.1438E+090.0000E+00	10.1438E+090.0000E+00	0.1438E+09	0.188	1	0	1	0	0	1	0	0		0.05
A3	94	10.1739E+090.0000E+00	10.1739E+090.0000E+00	0.1739E+09	0.188	1	0	1	0	0	1	0	0		0.05
A3	95	10.2103E+090.0000E+00	10.2103E+090.0000E+00	0.2103E+09	0.188	1	0	1	0	0	1	0	0		0.05
A3	96	10.2542E+090.0000E+00	10.2542E+090.0000E+00	0.2542E+09	0.188	1	0	1	0	0	1	0	0		0.05
A3	97	10.3074E+090.0000E+00	10.3074E+090.0000E+00	0.3074E+09	0.188	1	0	1	0	0	1	0	0		0.05
A3	98	10.3717E+090.0000E+00	10.3717E+090.0000E+00	0.3717E+09	0.188	1	0	1	0	0	1	0	0		0.05
A3	99	10.4494E+090.0000E+00	10.4494E+090.0000E+00	0.4494E+09	0.188	1	0	1	0	0	1	0	0		0.05
A31	0	10.5434E+090.0000E+00	10.5434E+090.0000E+00	0.5434E+09	0.188	1	0	1	0	0	1	0	0		0.05
A4	1	10.1767E+000.0000E+00	10.1767E+000.0000E+00	0.1767E+00	0.188	1	0.022607	0.977393	0.97739	778.29	0	1	24.6986		0.05
A4	2	10.6023E+000.0000E+00	10.6023E+000.0000E+00	0.6023E+00	0.188	1	0.016693	0.983307	0.98331	776.88	0	1	85.0559		0.05
A4	3	10.1156E+010.0000E+00	10.1156E+010.0000E+00	0.1156E+01	0.188	1	0.015749	0.984251	0.98425	776.14	0	1	163.406		0.05
A4	4	10.1867E+010.0000E+00	10.1867E+010.0000E+00	0.1867E+01	0.188	1	0.015276	0.984724	0.98472	775.62	0	1	263.985		0.05
A4	5	10.2774E+010.0000E+00	10.2774E+010.0000E+00	0.2774E+01	0.188	1	0.015086	0.984914	0.98491	775.21	0	1	392.174		0.05
A4	6	10.3922E+010.0000E+00	10.3922E+010.0000E+00	0.3922E+01	0.188	1	0.014822	0.985178	0.98518	774.87	0	1	554.529		0.05
A4	7	10.5367E+010.0000E+00	10.5367E+010.0000E+00	0.5367E+01	0.188	1	0.014791	0.985209	0.98521	774.57	0	1	758.59		0.05
A4	8	10.7177E+010.0000E+00	10.7177E+010.0000E+00	0.7177E+01	0.188	1	0.014587	0.985413	0.98541	774.31	0	1	1014.5		0.05
A4	9	10.9433E+010.0000E+00	10.9433E+010.0000E+00	0.9433E+01	0.188	1	0.014625	0.985375	0.98538	774.06	0	1	1332.87		0.05
A4	10	10.1224E+020.0000E+00	10.1224E+020.0000E+00	0.1224E+02	0.188	1	0.014584	0.985416	0.98542	773.84	0	1	1729.15		0.05
A4	11	10.1571E+020.0000E+00	10.1571E+020.0000E+00	0.1571E+02	0.188	1	0.014383	0.985617	0.98562	773.62	0	1	2219.62		0.05
A4	12	10.2000E+020.0000E+00	10.2000E+020.0000E+00	0.2000E+02	0.188	1	0.014597	0.985403	0.9854	773.42	0	1	2823.77		0.05
A4	13	10.2528E+020.0000E+00	10.2528E+020.0000E+00	0.2528E+02	0.188	1	0.013436	0.986564	0.98656	773.22	0	1	3576.74		0.05
A4	14	10.3178E+020.0000E+00	10.3178E+020.0000E+00	0.3178E+02	0.188	1	0.015102	0.984898	0.9849	773.04	0	1	4480.2		0.05
A4	15	10.3976E+020.0000E+00	10.3976E+020.0000E+00	0.3976E+02	0.188	1	0.014544	0.985456	0.98546	772.86	0	1	5610.24		0.05
A4	16	10.4955E+020.0000E+00	10.4955E+020.0000E+00	0.4955E+02	0.188	1	0.014281	0.985719	0.98572	772.69	0	1	6993.8		0.05
A4	17	10.6152E+020.0000E+00	10.6152E+020.0000E+00	0.6152E+02	0.188	1	0.014361	0.985639	0.98564	772.52	0	1	8680.01		0.05
A4	18	10.7616E+020.0000E+00	10.7616E+020.0000E+00	0.7616E+02	0.188	1	0.014393	0.985607	0.98561	772.36	0	1	10742.7		0.05
A4	19	10.9404E+020.0000E+00	10.9404E+020.0000E+00	0.9404E+02	0.188	1	0.014332	0.985668	0.98567	772.2	0	1	13263.6		0.05
A4	20	10.1159E+030.0000E+00	10.1159E+030.0000E+00	0.1159E+03	0.188	1	0.01395	0.98605	0.98605	772.04	0	1	16356.1		0.05
A4	21	10.1424E+030.0000E+00	10.1424E+030.0000E+00	0.1424E+03	0.188	1	0.014612	0.985388	0.98539	771.88	0	1	20064.7		0.05
A4	22	10.1748E+030.0000E+00	10.1748E+030.0000E+00	0.1748E+03	0.188	1	0.01432	0.98568	0.98568	771.73	0	1	24639.8		0.05
A4	23	10.2142E+030.0000E+00	10.2142E+030.0000E+00	0.2142E+03	0.188	1	0.014239	0.985761	0.98576	771.58	0	1	30192.6		0.05
A4	24	10.2622E+030.0000E+00	10.2622E+030.0000E+00	0.2622E+03	0.188	1	0.014336	0.985664	0.98566	771.43	0	1	36943.9		0.05
A4	25	10.3204E+030.0000E+00	10.3204E+030.0000E+00	0.3204E+03	0.188	1	0.014239	0.985761	0.98576	771.29	0	1	45145.1		0.05
A4	26	10.3912E+030.0000E+00	10.3912E+030.0000E+00	0.3912E+03	0.188	1	0.01426	0.98574	0.98574	771.14	0	1	55108		0.05
A4	27	10.4772E+030.0000E+00	10.4772E+030.0000E+00	0.4772E+03	0.188	1	0.014276	0.985724	0.98572	771	0	1	67208.1		0.05
A4	28	10.5816E+030.0000E+00	10.5816E+030.0000E+00	0.5816E+03	0.188	1	0.014305	0.985695	0.9857	770.86	0	1	81892.7		0.05
A4	29	10.7082E+030.0000E+00	10.7082E+030.0000E+00	0.7082E+03	0.188	1	0.014264	0.985736	0.98574	770.72	0	1	99708.8		0.05
A4	30	10.8619E+030.0000E+00	10.8619E+030.0000E+00	0.8619E+03	0.188	1	0.014253	0.985747	0.98575	770.57	0	1	121327		0.05
A4	31	10.1048E+040.0000E+00	10.1048E+040.0000E+00	0.1048E+04	0.188	1	0.01431	0.98569	0.98569	770.43	0	1	147480		0.05
A4	32	10.1274E+040.0000E+00	10.1274E+040.0000E+00	0.1274E+04	0.188	1	0.014141	0.985859	0.98586	770.29	0	1	179313		0.05
A4	33	10.1548E+040.0000E+00	10.1548E+040.0000E+00	0.1548E+04	0.188	1	0.014419	0.985581	0.98558	770.15	0	1	217715		0.05
A4	34	10.1880E+040.0000E+00	10.1880E+040.0000E+00	0.1880E+04	0.188	1	0.01416	0.98584	0.98584	770.01	0	1	264500		0.05
A4	35	10.2282E+040.0000E+00	10.2282E+040.0000E+00	0.2282E+04	0.188	1	0.014178	0.985822	0.98582	769.86	0	1	320983		0.05
A4	36	10.2768E+040.0000E+00	10.2768E+040.0000E+00	0.2768E+04	0.188	1	0.014263	0.985737	0.98574	769.72	0	1	389207		0.05
A4	37	10.3358E+040.0000E+00	10.3358E+040.0000E+00	0.3358E+04	0.188	1	0.014346	0.985654	0.98565	769.58	0	1	471997		0.05
A4	38	10.4072E+040.0000E+00	10.4072E+040.0000E+00	0.4072E+04	0.188	1	0.014209	0.985791	0.98579	769.44	0	1	572413		0.05
A4	39	10.4937E+040.0000E+00	10.4937E+040.0000E+00	0.4937E+04	0.188	1	0.014226	0.985774	0.98577	769.3	0	1	693857		0.05
A4	40	10.5983E+040.0000E+00	10.5983E+040.0000E+00	0.5983E+04	0.188	1	0.014325	0.985675	0.98567	769.16	0	1	840541		0.05
A4	41	10.7250E+040.0000E+00	10.7250E+040.0000E+00	0.7250E+04	0.188	1	0.014198	0.985802	0.9858	769.02	0	1	1.01862e+06		0.05
A4	42	10.8784E+040.0000E+00	10.8784E+040.0000E+00	0.8784E+04	0.188	1	0.014234	0.985766	0.98577	768.87	0	1	1.23382e+06		0.05
A4	43	10.1064E+050.0000E+00	10.1064E+050.0000E+00	0.1064E+05	0.188	1	0.014301	0.985699	0.9857	768.73	0	1	1.49404e+06		0.05
A4	44	10.1289E+050.0000E+00	10.1289E+050.0000E+00	0.1289E+05	0.188	1	0.014149	0.985851	0.98585	768.58	0	1	1.81018e+06		0.05
A4	45	10.1560E+050.0000E+00	10.1560E+050.0000E+00	0.1560E+05	0.188	1	0.014216	0.985784	0.98578	768.44	0	1	2.19005e+06		0.05
A4	46	10.1889E+050.0000E+00	10.1889E+050.0000E+00	0.1889E+05	0.188	1	0.014369	0.985631	0.98563	768.29	0	1	2.65059e+06		0.05
A4	47	10.2287E+050.0000E+00	10.2287E+050.0000E+00	0.2287E+05	0.188	1	0.014222	0.985778	0.98578	768.14	0.00021585	0.999784	3.2087e+06		0.05
A4	48	10.2768E+050.0000E+00	10.2768E+050.0000E+00	0.2768E+05	0.188	1	0	1	0.63444	767.99	0.0048181	0.995182	2.52332e+06		0.05
A4	49	10.3350E+050.0000E+00	10.3350E+050.0000E+00	0.3350E+05	0.188	1	0	1	0.48779	767.79	0.004852	0.995148	2.34728e+06		0.05
A4	50	10.4055E+050.0000E+00	10.4055E+050.0000E+00	0.4055E+05	0.188	1	0	1	0.46832	767.4	0.0048508	0.995149	2.72647e+06		0.05
A4	51	10.4907E+050.0000E+00	10.4907E+050.0000E+00	0.4907E+05	0.188	1	0	1	0.4563	766.97	0.0048492	0.995151	3.21286e+06		0.05
A4	52	10.5937E+050.0000E+00	10.5937E+050.0000E+00	0.5937E+05	0.188	1	0	1	0.44665	766.48	0.0048475	0.995152	3.80262e+06		0.05
A4	53	10.7183E+050.0000E+00	10.7183E+050.0000E+00	0.7183E+05	0.188	1	0	1	0.43802	765.95	0.0048456	0.995154	4.50867e+06		0.05
A4	54	10.8691E+050.0000E+00	10.8691E+050.0000E+00	0.8691E+05	0.188	1	0	1	0.42992	765.38	0.0048436	0.995156	5.35037e+06		0.05
A4	55	10.1051E+060.0000E+00	10.1051E+060.0000E+00	0.1051E+06	0.188	1	0	1	0.42214	764.77	0.0048415	0.995158	6.34805e+06		0.05
A4	56	10.1272E+060.0000E+00	10.1272E+060.0000E+00	0.1272E+06	0.188	1	0	1	0.4146	764.1	0.0048391	0.995161	7.53907e+06		0.05
A4	57	10.1539E+060.0000E+00	10.1539E+060.0000E+00	0.1539E+06	0.188	1	0	1	0.4073	763.38	0.0048366	0.995163	8.95254e+06		0.05
A4	58	10.1861E+060.0000E+00	10.1861E+060.0000E+00	0.1861E+06	0.188	1	0	1	0.40026	762.61	0.0048338	0.995166	1.06278e+07		0.05
A4	59	10.2251E+060.0000E+00	10.2251E+060.0000E+00	0.2251E+06	0.188	1	0	1	0.39352	761.74	0.0048308	0.995169	1.26242e+07		0.05
A4	60	10.2723E+060.0000E+00	10.2723E+060.0000E+00	0.2723E+06	0.188	1	0	1	0.38712	760.8	0.0048275	0.995173	1.50044e+07		0.05
A4	61	10.3293E+060.0000E+00	10.3293E+060.0000E+00	0.3293E+06	0.188	1	0	1	0.38114	759.78	0.0048239	0.995176	1.78411e+07		0.05
A4	62	10.3983E+060.0000E+00	10.3983E+060.0000E+00	0.3983E+06	0.188	1	0	1	0.37563	758.67	0.00482	0.99518	2.12365e+07		0.05
A4	63	10.4817E+060.0000E+00	10.4817E+060.0000E+00	0.4817E+06	0.188	1	0	1	0.37065	757.44	0.0048157	0.995184	2.53017e+07		0.05
A4	64	10.5826E+060.0000E+00	10.5826E+060.0000E+00	0.5826E+06	0.188	1	0	1	0.36625	756.1	0.004811	0.995189	3.0185e+07		0.05
A4	65	10.7046E+060.0000E+00	10.7046E+060.0000E+00	0.7046E+06	0.188	1	0	1	0.36247	754.66	0.0048059	0.995194	3.60605e+07		0.05
A4	66	10.8521E+060.0000E+00	10.8521E+060.0000E+00	0.8521E+06	0.188	1	0	1	0.35933	753.08	0.0048004	0.9952	4.31413e+07		0.05
A4	67	10.1030E+070.0000E+00	10.1030E+070.0000E+00	0.1030E+07	0.188	1	0	1	0.3568	751.39	0.0047944	0.995206	5.16652e+07		0.05
A4	68	10.1246E+070.0000E+00	10.1246E+070.0000E+00	0.1246E+07	0.188	1	0	1	0.3548	749.59	0.0047879	0.995212	6.2001e+07		0.05
A4	69	10.1507E+070.0000E+00	10.1507E+070.0000E+00	0.1507E+07	0.188	1	0	1	0.3532	747.65	0.0047811	0.995219	7.44576e+07		0.05
A4	70	10.1822E+070.0000E+00	10.1822E+070.0000E+00	0.1822E+07	0.188	1	0	1	0.35185	745.63	0.0047738	0.995226	8.94353e+07		0.05
A4	71	10.2204E+070.0000E+00	10.2204E+070.0000E+00	0.2204E+07	0.188	1	0	1	0.35064	743.45	0.004766	0.995234	1.075e+08		0.05
A4	72	10.2665E+070.0000E+00	10.2665E+070.0000E+00	0.2665E+07	0.188	1	0	1	0.34931	741.21	0.0047579	0.995242	1.29103e+08		0.05
A4	73	10.3222E+070.0000E+00	10.3222E+070.0000E+00	0.3222E+07	0.188	1	0	1	0.34696	738.83	0.0047494	0.995251	1.5454e+08		0.05
A4	74	10.3896E+070.0000E+00	10.3896E+070.0000E+00	0.3896E+07	0.188	1	0	1	0.34218	736.45	0.0047408	0.995259	1.83701e+08		0.05
A4	75	10.4711E+070.0000E+00	10.4711E+070.0000E+00	0.4711E+07	0.188	1	0	1	0.33472	733.97	0.0047318	0.995268	2.16556e+08		0.05
A4	76	10.5697E+070.0000E+00	10.5697E+070.0000E+00	0.5697E+07	0.188	1	0	1	0.32399	731.4	0.0047224	0.995278	2.52601e+08		0.05
A4	77	10.6889E+070.0000E+00	10.6889E+070.0000E+00	0.6889E+07	0.188	1	0	1	0.30955	728.53	0.004712	0.995288	2.90697e+08		0.05
A4	78	10.8330E+070.0000E+00	10.8330E+070.0000E+00	0.8330E+07	0.188	1	0	1	0.28483	725.31	0.0047001	0.9953	3.22008e+08		0.05
A4	79	10.1007E+080.0000E+00	10.1007E+080.0000E+00	0.1007E+08	0.188	1	0	1	0.22301	721.5	0.004686	0.995314	3.03185e+08		0.05
A4	80	10.1218E+080.0000E+00	10.1218E+080.0000E+00	0.1218E+08	0.188	1	0	1	0	0	1	0	0		0.05
A4	81	10.1473E+080.0000E+00	10.1473E+080.0000E+00	0.1473E+08	0.188	1	0	1	0	0	1	0	0		0.05
A4	82	10.1781E+080.0000E+00	10.1781E+080.0000E+00	0.1781E+08	0.188	1	0	1	0	0	1	0	0		0.05
A4	83	10.2153E+080.0000E+00	10.2153E+080.0000E+00	0.2153E+08	0.188	1	0	1	0	0	1	0	0		0.05
A4	84	10.2603E+080.0000E+00	10.2603E+080.0000E+00	0.2603E+08	0.188	1	0	1	0	0	1	0	0		0.05
A4	85	10.3148E+080.0000E+00	10.3148E+080.0000E+00	0.3148E+08	0.188	1	0	1	0	0	1	0	0		0.05
A4	86	10.3806E+080.0000E+00	10.3806E+080.0000E+00	0.3806E+08	0.188	1	0	1	0	0	1	0	0		0.05
A4	87	10.4602E+080.0000E+00	10.4602E+080.0000E+00	0.4602E+08	0.188	1	0	1	0	0	1	0	0		0.05
A4	88	10.5565E+080.0000E+00	10.5565E+080.0000E+00	0.5565E+08	0.188	1	0	1	0	0	1	0	0		0.05
A4	89	10.6728E+080.0000E+00	10.6728E+080.0000E+00	0.6728E+08	0.188	1	0	1	0	0	1	0	0		0.05
A4	90	10.8136E+080.0000E+00	10.8136E+080.0000E+00	0.8136E+08	0.188	1	0	1	0	0	1	0	0		0.05
A4	91	10.9837E+080.0000E+00	10.9837E+080.0000E+00	0.9837E+08	0.188	1	0	1	0	0	1	0	0		0.05
A4	92	10.1189E+090.0000E+00	10.1189E+090.0000E+00	0.1189E+09	0.188	1	0	1	0	0	1	0	0		0.05
A4	93	10.1438E+090.0000E+00	10.1438E+090.0000E+00	0.1438E+09	0.188	1	0	1	0	0	1	0	0		0.05
A4	94	10.1739E+090.0000E+00	10.1739E+090.0000E+00	0.1739E+09	0.188	1	0	1	0	0	1	0	0		0.05
A4	95	10.2103E+090.0000E+00	10.2103E+090.0000E+00	0.2103E+09	0.188	1	0	1	0	0	1	0	0		0.05
A4	96	10.2542E+090.0000E+00	10.2542E+090.0000E+00	0.2542E+09	0.188	1	0	1	0	0	1	0	0		0.05
A4	97	10.3074E+090.0000E+00	10.3074E+090.0000E+00	0.3074E+09	0.188	1	0	1	0	0	1	0	0		0.05
A4	98	10.3717E+090.0000E+00	10.3717E+090.0000E+00	0.3717E+09	0.188	1	0	1	0	0	1	0	0		0.05
A4	99	10.4494E+090.0000E+00	10.4494E+090.0000E+00	0.4494E+09	0.188	1	0	1	0	0	1	0	0		0.05
A41	0	10.5434E+090.0000E+00	10.5434E+090.0000E+00	0.5434E+09	0.188	1	0	1	0	0	1	0	0		0.05
A5	1	10.1767E+000.0000E+00	10.1767E+000.0000E+00	0.1767E+00	0.188	1	0.022634	0.977366	0.97737	776.58	0	1	24.6432		0.05
A5	2	10.6023E+000.0000E+00	10.6023E+000.0000E+00	0.6023E+00	0.188	1	0.016728	0.983272	0.98327	775.18	0	1	84.8633		0.05
A5	3	10.1156E+010.0000E+00	10.1156E+010.0000E+00	0.1156E+01	0.188	1	0.015747	0.984253	0.98425	774.43	0	1	163.046		0.05
A5	4	10.1867E+010.0000E+00	10.1867E+010.0000E+00	0.1867E+01	0.188	1	0.015322	0.984678	0.98468	773.9	0	1	263.376		0.05
A5	5	10.2774E+010.0000E+00	10.2774E+010.0000E+00	0.2774E+01	0.188	1	0.015059	0.984941	0.98494	773.49	0	1	391.326		0.05
A5	6	10.3922E+010.0000E+00	10.3922E+010.0000E+00	0.3922E+01	0.188	1	0.014887	0.985113	0.98511	773.15	0	1	553.223		0.05
A5	7	10.5367E+010.0000E+00	10.5367E+010.0000E+00	0.5367E+01	0.188	1	0.014753	0.985247	0.98525	772.86	0	1	756.976		0.05
A5	8	10.7177E+010.0000E+00	10.7177E+010.0000E+00	0.7177E+01	0.188	1	0.014619	0.985381	0.98538	772.59	0	1	1012.18		0.05
A5	9	10.9433E+010.0000E+00	10.9433E+010.0000E+00	0.9433E+01	0.188	1	0.014607	0.985393	0.98539	772.35	0	1	1329.96		0.05
A5	10	10.1224E+020.0000E+00	10.1224E+020.0000E+00	0.1224E+02	0.188	1	0.0146	0.9854	0.9854	772.12	0	1	1725.24		0.05
A5	11	10.1571E+020.0000E+00	10.1571E+020.0000E+00	0.1571E+02	0.188	1	0.014347	0.985653	0.98565	771.91	0	1	2214.87		0.05
A5	12	10.2000E+020.0000E+00	10.2000E+020.0000E+00	0.2000E+02	0.188	1	0.014672	0.985328	0.98533	771.71	0	1	2817.11		0.05
A5	13	10.2528E+020.0000E+00	10.2528E+020.0000E+00	0.2528E+02	0.188	1	0.013527	0.986473	0.98647	771.51	0	1	3568.17		0.05
A5	14	10.3178E+020.0000E+00	10.3178E+020.0000E+00	0.3178E+02	0.188	1	0.015035	0.984965	0.98497	771.33	0	1	4470.91		0.05
A5	15	10.3976E+020.0000E+00	10.3976E+020.0000E+00	0.3976E+02	0.188	1	0.014522	0.985478	0.98548	771.15	0	1	5598.06		0.05
A5	16	10.4955E+020.0000E+00	10.4955E+020.0000E+00	0.4955E+02	0.188	1	0.014349	0.985651	0.98565	770.97	0	1	6977.26		0.05
A5	17	10.6152E+020.0000E+00	10.6152E+020.0000E+00	0.6152E+02	0.188	1	0.014322	0.985678	0.98568	770.8	0	1	8661.38		0.05
A5	18	10.7616E+020.0000E+00	10.7616E+020.0000E+00	0.7616E+02	0.188	1	0.014375	0.985625	0.98562	770.64	0	1	10719.1		0.05
A5	19	10.9404E+020.0000E+00	10.9404E+020.0000E+00	0.9404E+02	0.188	1	0.014291	0.985709	0.98571	770.48	0	1	13235.2		0.05
A5	20	10.1159E+030.0000E+00	10.1159E+030.0000E+00	0.1159E+03	0.188	1	0.014238	0.985762	0.98576	770.32	0	1	16310.1		0.05
A5	21	10.1424E+030.0000E+00	10.1424E+030.0000E+00	0.1424E+03	0.188	1	0.014407	0.985593	0.98559	770.16	0	1	20028.2		0.05
A5	22	10.1748E+030.0000E+00	10.1748E+030.0000E+00	0.1748E+03	0.188	1	0.014375	0.985625	0.98562	770.01	0	1	24582		0.05
A5	23	10.2142E+030.0000E+00	10.2142E+030.0000E+00	0.2142E+03	0.188	1	0.014224	0.985776	0.98578	769.86	0	1	30126.4		0.05
A5	24	10.2622E+030.0000E+00	10.2622E+030.0000E+00	0.2622E+03	0.188	1	0.014299	0.985701	0.9857	769.71	0	1	36864.4		0.05
A5	25	10.3204E+030.0000E+00	10.3204E+030.0000E+00	0.3204E+03	0.188	1	0.014219	0.985781	0.98578	769.56	0	1	45045.7		0.05
A5	26	10.3912E+030.0000E+00	10.3912E+030.0000E+00	0.3912E+03	0.188	1	0.014256	0.985744	0.98574	769.42	0	1	54985.3		0.05
A5	27	10.4772E+030.0000E+00	10.4772E+030.0000E+00	0.4772E+03	0.188	1	0.014301	0.985699	0.9857	769.27	0	1	67054.2		0.05
A5	28	10.5816E+030.0000E+00	10.5816E+030.0000E+00	0.5816E+03	0.188	1	0.014359	0.985641	0.98564	769.13	0	1	81699.4		0.05
A5	29	10.7082E+030.0000E+00	10.7082E+030.0000E+00	0.7082E+03	0.188	1	0.014269	0.985731	0.98573	768.99	0	1	99483.5		0.05
A5	30	10.8619E+030.0000E+00	10.8619E+030.0000E+00	0.8619E+03	0.188	1	0.014365	0.985635	0.98563	768.85	0	1	121028		0.05
A5	31	10.1048E+040.0000E+00	10.1048E+040.0000E+00	0.1048E+04	0.188	1	0.014176	0.985824	0.98582	768.7	0	1	147188		0.05
A5	32	10.1274E+040.0000E+00	10.1274E+040.0000E+00	0.1274E+04	0.188	1	0.014254	0.985746	0.98575	768.56	0	1	178870		0.05
A5	33	10.1548E+040.0000E+00	10.1548E+040.0000E+00	0.1548E+04	0.188	1	0.014262	0.985738	0.98574	768.42	0	1	217296		0.05
A5	34	10.1880E+040.0000E+00	10.1880E+040.0000E+00	0.1880E+04	0.188	1	0.014265	0.985735	0.98573	768.29	0	1	263851		0.05
A5	35	10.2282E+040.0000E+00	10.2282E+040.0000E+00	0.2282E+04	0.188	1	0.014226	0.985774	0.98577	768.15	0	1	320238		0.05
A5	36	10.2768E+040.0000E+00	10.2768E+040.0000E+00	0.2768E+04	0.188	1	0.014131	0.985869	0.98587	768.01	0	1	388445		0.05
A5	37	10.3358E+040.0000E+00	10.3358E+040.0000E+00	0.3358E+04	0.188	1	0.014377	0.985623	0.98562	767.86	0	1	470913		0.05
A5	38	10.4072E+040.0000E+00	10.4072E+040.0000E+00	0.4072E+04	0.188	1	0.014273	0.985727	0.98573	767.72	0	1	571062		0.05
A5	39	10.4937E+040.0000E+00	10.4937E+040.0000E+00	0.4937E+04	0.188	1	0.014193	0.985807	0.98581	767.58	0	1	692356		0.05
A5	40	10.5983E+040.0000E+00	10.5983E+040.0000E+00	0.5983E+04	0.188	1	0.014344	0.985656	0.98566	767.44	0	1	838637		0.05
A5	41	10.7250E+040.0000E+00	10.7250E+040.0000E+00	0.7250E+04	0.188	1	0.014195	0.985805	0.98581	767.29	0	1	1.01634e+06		0.05
A5	42	10.8784E+040.0000E+00	10.8784E+040.0000E+00	0.8784E+04	0.188	1	0.01423	0.98577	0.98577	767.15	0	1	1.23107e+06		0.05
A5	43	10.1064E+050.0000E+00	10.1064E+050.0000E+00	0.1064E+05	0.188	1	0.014223	0.985777	0.98578	767	0	1	1.49092e+06		0.05
A5	44	10.1289E+050.0000E+00	10.1289E+050.0000E+00	0.1289E+05	0.188	1	0.014211	0.985789	0.98579	766.86	0	1	1.80591e+06		0.05
A5	45	10.1560E+050.0000E+00	10.1560E+050.0000E+00	0.1560E+05	0.188	1	0.014225	0.985775	0.98577	766.71	0	1	2.18508e+06		0.05
A5	46	10.1889E+050.0000E+00	10.1889E+050.0000E+00	0.1889E+05	0.188	1	0.01431	0.98569	0.98569	766.56	0	1	2.64495e+06		0.05
A5	47	10.2287E+050.0000E+00	10.2287E+050.0000E+00	0.2287E+05	0.188	1	0.014289	0.985711	0.98571	766.41	1.2219e-05	0.999988	3.20169e+06		0.05
A5	48	10.2768E+050.0000E+00	10.2768E+050.0000E+00	0.2768E+05	0.188	1	0	1	0.66838	766.25	0.0048573	0.995143	2.65218e+06		0.05
A5	49	10.3350E+050.0000E+00	10.3350E+050.0000E+00	0.3350E+05	0.188	1	0	1	0.48943	766.08	0.0049124	0.995088	2.34979e+06		0.05
A5	50	10.4055E+050.0000E+00	10.4055E+050.0000E+00	0.4055E+05	0.188	1	0	1	0.46903	765.69	0.0049113	0.995089	2.72436e+06		0.05
A5	51	10.4907E+050.0000E+00	10.4907E+050.0000E+00	0.4907E+05	0.188	1	0	1	0.45666	765.25	0.0049097	0.99509	3.20799e+06		0.05
A5	52	10.5937E+050.0000E+00	10.5937E+050.0000E+00	0.5937E+05	0.188	1	0	1	0.44678	764.77	0.004908	0.995092	3.79501e+06		0.05
A5	53	10.7183E+050.0000E+00	10.7183E+050.0000E+00	0.7183E+05	0.188	1	0	1	0.43793	764.25	0.0049061	0.995094	4.49747e+06		0.05
A5	54	10.8691E+050.0000E+00	10.8691E+050.0000E+00	0.8691E+05	0.188	1	0	1	0.42957	763.67	0.0049041	0.995096	5.33374e+06		0.05
A5	55	10.1051E+060.0000E+00	10.1051E+060.0000E+00	0.1051E+06	0.188	1	0	1	0.42146	763.05	0.0049019	0.995098	6.32318e+06		0.05
A5	56	10.1272E+060.0000E+00	10.1272E+060.0000E+00	0.1272E+06	0.188	1	0	1	0.41352	762.38	0.0048995	0.995101	7.50205e+06		0.05
A5	57	10.1539E+060.0000E+00	10.1539E+060.0000E+00	0.1539E+06	0.188	1	0	1	0.40571	761.66	0.004897	0.995103	8.89695e+06		0.05
A5	58	10.1861E+060.0000E+00	10.1861E+060.0000E+00	0.1861E+06	0.188	1	0	1	0.39804	760.87	0.0048942	0.995106	1.05441e+07		0.05
A5	59	10.2251E+060.0000E+00	10.2251E+060.0000E+00	0.2251E+06	0.188	1	0	1	0.39056	760.02	0.0048911	0.995109	1.25002e+07		0.05
A5	60	10.2723E+060.0000E+00	10.2723E+060.0000E+00	0.2723E+06	0.188	1	0	1	0.38331	759.07	0.0048878	0.995112	1.48221e+07		0.05
A5	61	10.3293E+060.0000E+00	10.3293E+060.0000E+00	0.3293E+06	0.188	1	0	1	0.37635	758.04	0.0048842	0.995116	1.75755e+07		0.05
A5	62	10.3983E+060.0000E+00	10.3983E+060.0000E+00	0.3983E+06	0.188	1	0	1	0.36975	756.92	0.0048802	0.99512	2.08546e+07		0.05
A5	63	10.4817E+060.0000E+00	10.4817E+060.0000E+00	0.4817E+06	0.188	1	0	1	0.36359	755.69	0.0048758	0.995124	2.4761e+07		0.05
A5	64	10.5826E+060.0000E+00	10.5826E+060.0000E+00	0.5826E+06	0.188	1	0	1	0.35795	754.35	0.0048711	0.995129	2.94309e+07		0.05
A5	65	10.7046E+060.0000E+00	10.7046E+060.0000E+00	0.7046E+06	0.188	1	0	1	0.35291	752.89	0.0048659	0.995134	3.5025e+07		0.05
A5	66	10.8521E+060.0000E+00	10.8521E+060.0000E+00	0.8521E+06	0.188	1	0	1	0.34852	751.32	0.0048602	0.99514	4.17431e+07		0.05
A5	67	10.1030E+070.0000E+00	10.1030E+070.0000E+00	0.1030E+07	0.188	1	0	1	0.34483	749.61	0.0048542	0.995146	4.98106e+07		0.05
A5	68	10.1246E+070.0000E+00	10.1246E+070.0000E+00	0.1246E+07	0.188	1	0	1	0.3418	747.8	0.0048476	0.995152	5.95831e+07		0.05
A5	69	10.1507E+070.0000E+00	10.1507E+070.0000E+00	0.1507E+07	0.188	1	0	1	0.33934	745.84	0.0048407	0.995159	7.13583e+07		0.05
A5	70	10.1822E+070.0000E+00	10.1822E+070.0000E+00	0.1822E+07	0.188	1	0	1	0.33734	743.79	0.0048333	0.995167	8.55303e+07		0.05
A5	71	10.2204E+070.0000E+00	10.2204E+070.0000E+00	0.2204E+07	0.188	1	0	1	0.33573	741.62	0.0048254	0.995175	1.02669e+08		0.05
A5	72	10.2665E+070.0000E+00	10.2665E+070.0000E+00	0.2665E+07	0.188	1	0	1	0.33439	739.34	0.0048172	0.995183	1.23269e+08		0.05
A5	73	10.3222E+070.0000E+00	10.3222E+070.0000E+00	0.3222E+07	0.188	1	0	1	0.33241	736.97	0.0048085	0.995192	1.47677e+08		0.05
A5	74	10.3896E+070.0000E+00	10.3896E+070.0000E+00	0.3896E+07	0.188	1	0	1	0.32785	734.56	0.0047998	0.9952	1.75546e+08		0.05
A5	75	10.4711E+070.0000E+00	10.4711E+070.0000E+00	0.4711E+07	0.188	1	0	1	0.32025	732.08	0.0047907	0.995209	2.06649e+08		0.05
A5	76	10.5697E+070.0000E+00	10.5697E+070.0000E+00	0.5697E+07	0.188	1	0	1	0.30897	729.49	0.0047812	0.995219	2.40247e+08		0.05
A5	77	10.6889E+070.0000E+00	10.6889E+070.0000E+00	0.6889E+07	0.188	1	0	1	0.29368	726.62	0.0047706	0.995229	2.75055e+08		0.05
A5	78	10.8330E+070.0000E+00	10.8330E+070.0000E+00	0.8330E+07	0.188	1	0	1	0.265	723.39	0.0047586	0.995241	2.98779e+08		0.05
A5	79	10.1007E+080.0000E+00	10.1007E+080.0000E+00	0.1007E+08	0.188	1	0	1	0.15812	719.51	0.0047442	0.995256	2.14361e+08		0.05
A5	80	10.1218E+080.0000E+00	10.1218E+080.0000E+00	0.1218E+08	0.188	1	0	1	0	0	1	0	0		0.05
A5	81	10.1473E+080.0000E+00	10.1473E+080.0000E+00	0.1473E+08	0.188	1	0	1	0	0	1	0	0		0.05
A5	82	10.1781E+080.0000E+00	10.1781E+080.0000E+00	0.1781E+08	0.188	1	0	1	0	0	1	0	0		0.05
A5	83	10.2153E+080.0000E+00	10.2153E+080.0000E+00	0.2153E+08	0.188	1	0	1	0	0	1	0	0		0.05
A5	84	10.2603E+080.0000E+00	10.2603E+080.0000E+00	0.2603E+08	0.188	1	0	1	0	0	1	0	0		0.05
A5	85	10.3148E+080.0000E+00	10.3148E+080.0000E+00	0.3148E+08	0.188	1	0	1	0	0	1	0	0		0.05
A5	86	10.3806E+080.0000E+00	10.3806E+080.0000E+00	0.3806E+08	0.188	1	0	1	0	0	1	0	0		0.05
A5	87	10.4602E+080.0000E+00	10.4602E+080.0000E+00	0.4602E+08	0.188	1	0	1	0	0	1	0	0		0.05
A5	88	10.5565E+080.0000E+00	10.5565E+080.0000E+00	0.5565E+08	0.188	1	0	1	0	0	1	0	0		0.05
A5	89	10.6728E+080.0000E+00	10.6728E+080.0000E+00	0.6728E+08	0.188	1	0	1	0	0	1	0	0		0.05
A5	90	10.8136E+080.0000E+00	10.8136E+080.0000E+00	0.8136E+08	0.188	1	0	1	0	0	1	0	0		0.05
A5	91	10.9837E+080.0000E+00	10.9837E+080.0000E+00	0.9837E+08	0.188	1	0	1	0	0	1	0	0		0.05
A5	92	10.1189E+090.0000E+00	10.1189E+090.0000E+00	0.1189E+09	0.188	1	0	1	0	0	1	0	0		0.05
A5	93	10.1438E+090.0000E+00	10.1438E+090.0000E+00	0.1438E+09	0.188	1	0	1	0	0	1	0	0		0.05
A5	94	10.1739E+090.0000E+00	10.1739E+090.0000E+00	0.1739E+09	0.188	1	0	1	0	0	1	0	0		0.05
A5	95	10.2103E+090.0000E+00	10.2103E+090.0000E+00	0.2103E+09	0.188	1	0	1	0	0	1	0	0		0.05
A5	96	10.2542E+090.0000E+00	10.2542E+090.0000E+00	0.2542E+09	0.188	1	0	1	0	0	1	0	0		0.05
A5	97	10.3074E+090.0000E+00	10.3074E+090.0000E+00	0.3074E+09	0.188	1	0	1	0	0	1	0	0		0.05
A5	98	10.3717E+090.0000E+00	10.3717E+090.0000E+00	0.3717E+09	0.188	1	0	1	0	0	1	0	0		0.05
A5	99	10.4494E+090.0000E+00	10.4494E+090.0000E+00	0.4494E+09	0.188	1	0	1	0	0	1	0	0		0.05
A51	0	10.5434E+090.0000E+00	10.5434E+090.0000E+00	0.5434E+09	0.188	1	0	1	0	0	1	0	0		0.05
A6	1	10.1767E+000.0000E+00	10.1767E+000.0000E+00	0.1767E+00	0.188	1	0.022668	0.977332	0.97733	774.88	0	1	24.5874		0.05
A6	2	10.6023E+000.0000E+00	10.6023E+000.0000E+00	0.6023E+00	0.188	1	0.016748	0.983252	0.98325	773.47	0	1	84.6726		0.05
A6	3	10.1156E+010.0000E+00	10.1156E+010.0000E+00	0.1156E+01	0.188	1	0.015778	0.984222	0.98422	772.73	0	1	162.678		0.05
A6	4	10.1867E+010.0000E+00	10.1867E+010.0000E+00	0.1867E+01	0.188	1	0.015348	0.984652	0.98465	772.2	0	1	262.783		0.05
A6	5	10.2774E+010.0000E+00	10.2774E+010.0000E+00	0.2774E+01	0.188	1	0.015066	0.984934	0.98493	771.79	0	1	390.459		0.05
A6	6	10.3922E+010.0000E+00	10.3922E+010.0000E+00	0.3922E+01	0.188	1	0.014836	0.985164	0.98516	771.44	0	1	552.056		0.05
A6	7	10.5367E+010.0000E+00	10.5367E+010.0000E+00	0.5367E+01	0.188	1	0.014789	0.985211	0.98521	771.14	0	1	755.233		0.05
A6	8	10.7177E+010.0000E+00	10.7177E+010.0000E+00	0.7177E+01	0.188	1	0.014672	0.985328	0.98533	770.88	0	1	1009.83		0.05
A6	9	10.9433E+010.0000E+00	10.9433E+010.0000E+00	0.9433E+01	0.188	1	0.014561	0.985439	0.98544	770.63	0	1	1327.13		0.05
A6	10	10.1224E+020.0000E+00	10.1224E+020.0000E+00	0.1224E+02	0.188	1	0.014639	0.985361	0.98536	770.41	0	1	1721.28		0.05
A6	11	10.1571E+020.0000E+00	10.1571E+020.0000E+00	0.1571E+02	0.188	1	0.014377	0.985623	0.98562	770.19	0	1	2209.8		0.05
A6	12	10.2000E+020.0000E+00	10.2000E+020.0000E+00	0.2000E+02	0.188	1	0.014593	0.985407	0.98541	769.99	0	1	2811.29		0.05
A6	13	10.2528E+020.0000E+00	10.2528E+020.0000E+00	0.2528E+02	0.188	1	0.013914	0.986086	0.98609	769.8	0	1	3557.49		0.05
A6	14	10.3178E+020.0000E+00	10.3178E+020.0000E+00	0.3178E+02	0.188	1	0.014779	0.985221	0.98522	769.62	0	1	4463.29		0.05
A6	15	10.3976E+020.0000E+00	10.3976E+020.0000E+00	0.3976E+02	0.188	1	0.014503	0.985497	0.9855	769.44	0	1	5585.87		0.05
A6	16	10.4955E+020.0000E+00	10.4955E+020.0000E+00	0.4955E+02	0.188	1	0.014381	0.985619	0.98562	769.27	0	1	6961.44		0.05
A6	17	10.6152E+020.0000E+00	10.6152E+020.0000E+00	0.6152E+02	0.188	1	0.014315	0.985685	0.98569	769.1	0	1	8642.42		0.05
A6	18	10.7616E+020.0000E+00	10.7616E+020.0000E+00	0.7616E+02	0.188	1	0.01441	0.98559	0.98559	768.93	0	1	10694.6		0.05
A6	19	10.9404E+020.0000E+00	10.9404E+020.0000E+00	0.9404E+02	0.188	1	0.014329	0.985671	0.98567	768.77	0	1	13204.8		0.05
A6	20	10.1159E+030.0000E+00	10.1159E+030.0000E+00	0.1159E+03	0.188	1	0.013949	0.986051	0.98605	768.61	0	1	16283.4		0.05
A6	21	10.1424E+030.0000E+00	10.1424E+030.0000E+00	0.1424E+03	0.188	1	0.014565	0.985435	0.98543	768.45	0	1	19977.3		0.05
A6	22	10.1748E+030.0000E+00	10.1748E+030.0000E+00	0.1748E+03	0.188	1	0.014424	0.985576	0.98558	768.3	0	1	24525.2		0.05
A6	23	10.2142E+030.0000E+00	10.2142E+030.0000E+00	0.2142E+03	0.188	1	0.014209	0.985791	0.98579	768.15	0	1	30060.3		0.05
A6	24	10.2622E+030.0000E+00	10.2622E+030.0000E+00	0.2622E+03	0.188	1	0.014378	0.985622	0.98562	768	0	1	36776.6		0.05
A6	25	10.3204E+030.0000E+00	10.3204E+030.0000E+00	0.3204E+03	0.188	1	0.014219	0.985781	0.98578	767.85	0	1	44945.6		0.05
A6	26	10.3912E+030.0000E+00	10.3912E+030.0000E+00	0.3912E+03	0.188	1	0.014264	0.985736	0.98574	767.7	0	1	54861.9		0.05
A6	27	10.4772E+030.0000E+00	10.4772E+030.0000E+00	0.4772E+03	0.188	1	0.014252	0.985748	0.98575	767.56	0	1	66911.9		0.05
A6	28	10.5816E+030.0000E+00	10.5816E+030.0000E+00	0.5816E+03	0.188	1	0.0144	0.9856	0.9856	767.41	0	1	81510		0.05
A6	29	10.7082E+030.0000E+00	10.7082E+030.0000E+00	0.7082E+03	0.188	1	0.014205	0.985795	0.98579	767.27	0	1	99273.4		0.05
A6	30	10.8619E+030.0000E+00	10.8619E+030.0000E+00	0.8619E+03	0.188	1	0.013977	0.986023	0.98602	767.13	0	1	120853		0.05
A6	31	10.1048E+040.0000E+00	10.1048E+040.0000E+00	0.1048E+04	0.188	1	0.014538	0.985462	0.98546	766.98	0	1	146751		0.05
A6	32	10.1274E+040.0000E+00	10.1274E+040.0000E+00	0.1274E+04	0.188	1	0.014215	0.985785	0.98579	766.84	0	1	178484		0.05
A6	33	10.1548E+040.0000E+00	10.1548E+040.0000E+00	0.1548E+04	0.188	1	0.01424	0.98576	0.98576	766.7	0	1	216819		0.05
A6	34	10.1880E+040.0000E+00	10.1880E+040.0000E+00	0.1880E+04	0.188	1	0.014334	0.985666	0.98567	766.56	0	1	263223		0.05
A6	35	10.2282E+040.0000E+00	10.2282E+040.0000E+00	0.2282E+04	0.188	1	0.014271	0.985729	0.98573	766.42	0	1	319489		0.05
A6	36	10.2768E+040.0000E+00	10.2768E+040.0000E+00	0.2768E+04	0.188	1	0.014126	0.985874	0.98587	766.28	0	1	387572		0.05
A6	37	10.3358E+040.0000E+00	10.3358E+040.0000E+00	0.3358E+04	0.188	1	0.014321	0.985679	0.98568	766.14	0	1	469914		0.05
A6	38	10.4072E+040.0000E+00	10.4072E+040.0000E+00	0.4072E+04	0.188	1	0.014289	0.985711	0.98571	766	0	1	569762		0.05
A6	39	10.4937E+040.0000E+00	10.4937E+040.0000E+00	0.4937E+04	0.188	1	0.014265	0.985735	0.98574	765.86	0	1	690706		0.05
A6	40	10.5983E+040.0000E+00	10.5983E+040.0000E+00	0.5983E+04	0.188	1	0.014311	0.985689	0.98569	765.72	0	1	836810		0.05
A6	41	10.7250E+040.0000E+00	10.7250E+040.0000E+00	0.7250E+04	0.188	1	0.014151	0.985849	0.98585	765.58	0	1	1.01416e+06		0.05
A6	42	10.8784E+040.0000E+00	10.8784E+040.0000E+00	0.8784E+04	0.188	1	0.014319	0.985681	0.98568	765.44	0	1	1.2281e+06		0.05
A6	43	10.1064E+050.0000E+00	10.1064E+050.0000E+00	0.1064E+05	0.188	1	0.014128	0.985872	0.98587	765.29	0	1	1.48787e+06		0.05
A6	44	10.1289E+050.0000E+00	10.1289E+050.0000E+00	0.1289E+05	0.188	1	0.014325	0.985675	0.98568	765.14	0	1	1.80145e+06		0.05
A6	45	10.1560E+050.0000E+00	10.1560E+050.0000E+00	0.1560E+05	0.188	1	0.014332	0.985668	0.98567	764.99	0	1	2.17972e+06		0.05
A6	46	10.1889E+050.0000E+00	10.1889E+050.0000E+00	0.1889E+05	0.188	1	0.01421	0.98579	0.98579	764.84	0	1	2.63955e+06		0.05
A6	47	10.2287E+050.0000E+00	10.2287E+050.0000E+00	0.2287E+05	0.188	1	0.014274	0.985726	0.98573	764.69	3.248e-07	1	3.19465e+06		0.05
A6	48	10.2768E+050.0000E+00	10.2768E+050.0000E+00	0.2768E+05	0.188	1	0	1	0.70349	764.53	0.0048907	0.995109	2.78514e+06		0.05
A6	49	10.3350E+050.0000E+00	10.3350E+050.0000E+00	0.3350E+05	0.188	1	0	1	0.49147	764.37	0.0049733	0.995027	2.35417e+06		0.05
A6	50	10.4055E+050.0000E+00	10.4055E+050.0000E+00	0.4055E+05	0.188	1	0	1	0.46989	763.98	0.0049724	0.995028	2.72309e+06		0.05
A6	51	10.4907E+050.0000E+00	10.4907E+050.0000E+00	0.4907E+05	0.188	1	0	1	0.4572	763.54	0.0049708	0.995029	3.20441e+06		0.05
A6	52	10.5937E+050.0000E+00	10.5937E+050.0000E+00	0.5937E+05	0.188	1	0	1	0.44718	763.05	0.004969	0.995031	3.78963e+06		0.05
A6	53	10.7183E+050.0000E+00	10.7183E+050.0000E+00	0.7183E+05	0.188	1	0	1	0.43824	762.53	0.0049671	0.995033	4.49025e+06		0.05
A6	54	10.8691E+050.0000E+00	10.8691E+050.0000E+00	0.8691E+05	0.188	1	0	1	0.42978	761.96	0.0049651	0.995035	5.32408e+06		0.05
A6	55	10.1051E+060.0000E+00	10.1051E+060.0000E+00	0.1051E+06	0.188	1	0	1	0.42155	761.35	0.0049629	0.995037	6.31006e+06		0.05
A6	56	10.1272E+060.0000E+00	10.1272E+060.0000E+00	0.1272E+06	0.188	1	0	1	0.41344	760.67	0.0049605	0.995039	7.48332e+06		0.05
A6	57	10.1539E+060.0000E+00	10.1539E+060.0000E+00	0.1539E+06	0.188	1	0	1	0.40541	759.94	0.0049579	0.995042	8.86976e+06		0.05
A6	58	10.1861E+060.0000E+00	10.1861E+060.0000E+00	0.1861E+06	0.188	1	0	1	0.39744	759.15	0.0049551	0.995045	1.05038e+07		0.05
A6	59	10.2251E+060.0000E+00	10.2251E+060.0000E+00	0.2251E+06	0.188	1	0	1	0.38956	758.29	0.004952	0.995048	1.2439e+07		0.05
A6	60	10.2723E+060.0000E+00	10.2723E+060.0000E+00	0.2723E+06	0.188	1	0	1	0.3818	757.35	0.0049486	0.995051	1.47293e+07		0.05
A6	61	10.3293E+060.0000E+00	10.3293E+060.0000E+00	0.3293E+06	0.188	1	0	1	0.37421	756.31	0.0049449	0.995055	1.74346e+07		0.05
A6	62	10.3983E+060.0000E+00	10.3983E+060.0000E+00	0.3983E+06	0.188	1	0	1	0.36686	755.18	0.0049409	0.995059	2.06428e+07		0.05
A6	63	10.4817E+060.0000E+00	10.4817E+060.0000E+00	0.4817E+06	0.188	1	0	1	0.35981	753.95	0.0049365	0.995063	2.44456e+07		0.05
A6	64	10.5826E+060.0000E+00	10.5826E+060.0000E+00	0.5826E+06	0.188	1	0	1	0.35317	752.6	0.0049317	0.995068	2.89687e+07		0.05
A6	65	10.7046E+060.0000E+00	10.7046E+060.0000E+00	0.7046E+06	0.188	1	0	1	0.34701	751.13	0.0049264	0.995074	3.43568e+07		0.05
A6	66	10.8521E+060.0000E+00	10.8521E+060.0000E+00	0.8521E+06	0.188	1	0	1	0.34144	749.55	0.0049207	0.995079	4.07963e+07		0.05
A6	67	10.1030E+070.0000E+00	10.1030E+070.0000E+00	0.1030E+07	0.188	1	0	1	0.33654	747.83	0.0049145	0.995085	4.84948e+07		0.05
A6	68	10.1246E+070.0000E+00	10.1246E+070.0000E+00	0.1246E+07	0.188	1	0	1	0.33233	746	0.0049079	0.995092	5.77893e+07		0.05
A6	69	10.1507E+070.0000E+00	10.1507E+070.0000E+00	0.1507E+07	0.188	1	0	1	0.32877	744.05	0.0049009	0.995099	6.89655e+07		0.05
A6	70	10.1822E+070.0000E+00	10.1822E+070.0000E+00	0.1822E+07	0.188	1	0	1	0.32579	741.98	0.0048933	0.995107	8.23959e+07		0.05
A6	71	10.2204E+070.0000E+00	10.2204E+070.0000E+00	0.2204E+07	0.188	1	0	1	0.32337	739.8	0.0048854	0.995115	9.86408e+07		0.05
A6	72	10.2665E+070.0000E+00	10.2665E+070.0000E+00	0.2665E+07	0.188	1	0	1	0.32174	737.5	0.004877	0.995123	1.18304e+08		0.05
A6	73	10.3222E+070.0000E+00	10.3222E+070.0000E+00	0.3222E+07	0.188	1	0	1	0.32017	735.11	0.0048682	0.995132	1.41872e+08		0.05
A6	74	10.3896E+070.0000E+00	10.3896E+070.0000E+00	0.3896E+07	0.188	1	0	1	0.31596	732.68	0.0048593	0.995141	1.68736e+08		0.05
A6	75	10.4711E+070.0000E+00	10.4711E+070.0000E+00	0.4711E+07	0.188	1	0	1	0.30835	730.2	0.0048502	0.99515	1.98447e+08		0.05
A6	76	10.5697E+070.0000E+00	10.5697E+070.0000E+00	0.5697E+07	0.188	1	0	1	0.29632	727.6	0.0048406	0.995159	2.298e+08		0.05
A6	77	10.6889E+070.0000E+00	10.6889E+070.0000E+00	0.6889E+07	0.188	1	0	1	0.27948	724.72	0.0048299	0.99517	2.61055e+08		0.05
A6	78	10.8330E+070.0000E+00	10.8330E+070.0000E+00	0.8330E+07	0.188	1	0	1	0.24067	721.47	0.0048177	0.995182	2.70611e+08		0.05
A6	79	10.1007E+080.0000E+00	10.1007E+080.0000E+00	0.1007E+08	0.188	1	0	1	0	717.54	0.004803	0.995197	0		0.05
A6	80	10.1218E+080.0000E+00	10.1218E+080.0000E+00	0.1218E+08	0.188	1	0	1	0	0	1	0	0		0.05
A6	81	10.1473E+080.0000E+00	10.1473E+080.0000E+00	0.1473E+08	0.188	1	0	1	0	0	1	0	0		0.05
A6	82	10.1781E+080.0000E+00	10.1781E+080.0000E+00	0.1781E+08	0.188	1	0	1	0	0	1	0	0		0.05
A6	83	10.2153E+080.0000E+00	10.2153E+080.0000E+00	0.2153E+08	0.188	1	0	1	0	0	1	0	0		0.05
A6	84	10.2603E+080.0000E+00	10.2603E+080.0000E+00	0.2603E+08	0.188	1	0	1	0	0	1	0	0		0.05
A6	85	10.3148E+080.0000E+00	10.3148E+080.0000E+00	0.3148E+08	0.188	1	0	1	0	0	1	0	0		0.05
A6	86	10.3806E+080.0000E+00	10.3806E+080.0000E+00	0.3806E+08	0.188	1	0	1	0	0	1	0	0		0.05
A6	87	10.4602E+080.0000E+00	10.4602E+080.0000E+00	0.4602E+08	0.188	1	0	1	0	0	1	0	0		0.05
A6	88	10.5565E+080.0000E+00	10.5565E+080.0000E+00	0.5565E+08	0.188	1	0	1	0	0	1	0	0		0.05
A6	89	10.6728E+080.0000E+00	10.6728E+080.0000E+00	0.6728E+08	0.188	1	0	1	0	0	1	0	0		0.05
A6	90	10.8136E+080.0000E+00	10.8136E+080.0000E+00	0.8136E+08	0.188	1	0	1	0	0	1	0	0		0.05
A6	91	10.9837E+080.0000E+00	10.9837E+080.0000E+00	0.9837E+08	0.188	1	0	1	0	0	1	0	0		0.05
A6	92	10.1189E+090.0000E+00	10.1189E+090.0000E+00	0.1189E+09	0.188	1	0	1	0	0	1	0	0		0.05
A6	93	10.1438E+090.0000E+00	10.1438E+090.0000E+00	0.1438E+09	0.188	1	0	1	0	0	1	0	0		0.05
A6	94	10.1739E+090.0000E+00	10.1739E+090.0000E+00	0.1739E+09	0.188	1	0	1	0	0	1	0	0		0.05
A6	95	10.2103E+090.0000E+00	10.2103E+090.0000E+00	0.2103E+09	0.188	1	0	1	0	0	1	0	0		0.05
A6	96	10.2542E+090.0000E+00	10.2542E+090.0000E+00	0.2542E+09	0.188	1	0	1	0	0	1	0	0		0.05
A6	97	10.3074E+090.0000E+00	10.3074E+090.0000E+00	0.3074E+09	0.188	1	0	1	0	0	1	0	0		0.05
A6	98	10.3717E+090.0000E+00	10.3717E+090.0000E+00	0.3717E+09	0.188	1	0	1	0	0	1	0	0		0.05
A6	99	10.4494E+090.0000E+00	10.4494E+090.0000E+00	0.4494E+09	0.188	1	0	1	0	0	1	0	0		0.05
A61	0	10.5434E+090.0000E+00	10.5434E+090.0000E+00	0.5434E+09	0.188	1	0	1	0	0	1	0	0		0.05
A7	1	10.1767E+000.0000E+00	10.1767E+000.0000E+00	0.1767E+00	0.188	1	0.022691	0.977309	0.97731	773.19	0	1	24.5327		0.05
A7	2	10.6023E+000.0000E+00	10.6023E+000.0000E+00	0.6023E+00	0.188	1	0.016787	0.983213	0.98321	771.77	0	1	84.4797		0.05
A7	3	10.1156E+010.0000E+00	10.1156E+010.0000E+00	0.1156E+01	0.188	1	0.015765	0.984235	0.98424	771.03	0	1	162.326		0.05
A7	4	10.1867E+010.0000E+00	10.1867E+010.0000E+00	0.1867E+01	0.188	1	0.015384	0.984616	0.98462	770.51	0	1	262.19		0.05
A7	5	10.2774E+010.0000E+00	10.2774E+010.0000E+00	0.2774E+01	0.188	1	0.01505	0.98495	0.98495	770.09	0	1	389.614		0.05
A7	6	10.3922E+010.0000E+00	10.3922E+010.0000E+00	0.3922E+01	0.188	1	0.014861	0.985139	0.98514	769.75	0	1	550.821		0.05
A7	7	10.5367E+010.0000E+00	10.5367E+010.0000E+00	0.5367E+01	0.188	1	0.014775	0.985225	0.98522	769.44	0	1	753.586		0.05
A7	8	10.7177E+010.0000E+00	10.7177E+010.0000E+00	0.7177E+01	0.188	1	0.014744	0.985256	0.98526	769.17	0	1	1007.45		0.05
A7	9	10.9433E+010.0000E+00	10.9433E+010.0000E+00	0.9433E+01	0.188	1	0.014522	0.985478	0.98548	768.93	0	1	1324.31		0.05
A7	10	10.1224E+020.0000E+00	10.1224E+020.0000E+00	0.1224E+02	0.188	1	0.01467	0.98533	0.98533	768.7	0	1	1717.35		0.05
A7	11	10.1571E+020.0000E+00	10.1571E+020.0000E+00	0.1571E+02	0.188	1	0.014418	0.985582	0.98558	768.49	0	1	2204.74		0.05
A7	12	10.2000E+020.0000E+00	10.2000E+020.0000E+00	0.2000E+02	0.188	1	0.014512	0.985488	0.98549	768.29	0	1	2805.54		0.05
A7	13	10.2528E+020.0000E+00	10.2528E+020.0000E+00	0.2528E+02	0.188	1	0.014434	0.985566	0.98557	768.09	0	1	3545.85		0.05
A7	14	10.3178E+020.0000E+00	10.3178E+020.0000E+00	0.3178E+02	0.188	1	0.014412	0.985588	0.98559	767.91	0	1	4456.7		0.05
A7	15	10.3976E+020.0000E+00	10.3976E+020.0000E+00	0.3976E+02	0.188	1	0.01448	0.98552	0.98552	767.73	0	1	5573.7		0.05
A7	16	10.4955E+020.0000E+00	10.4955E+020.0000E+00	0.4955E+02	0.188	1	0.014431	0.985569	0.98557	767.56	0	1	6945.26		0.05
A7	17	10.6152E+020.0000E+00	10.6152E+020.0000E+00	0.6152E+02	0.188	1	0.01429	0.98571	0.98571	767.39	0	1	8623.6		0.05
A7	18	10.7616E+020.0000E+00	10.7616E+020.0000E+00	0.7616E+02	0.188	1	0.014376	0.985624	0.98562	767.23	0	1	10671.6		0.05
A7	19	10.9404E+020.0000E+00	10.9404E+020.0000E+00	0.9404E+02	0.188	1	0.014404	0.985596	0.9856	767.07	0	1	13173.6		0.05
A7	20	10.1159E+030.0000E+00	10.1159E+030.0000E+00	0.1159E+03	0.188	1	0.014174	0.985826	0.98583	766.91	0	1	16240.1		0.05
A7	21	10.1424E+030.0000E+00	10.1424E+030.0000E+00	0.1424E+03	0.188	1	0.014349	0.985651	0.98565	766.75	0	1	19941.9		0.05
A7	22	10.1748E+030.0000E+00	10.1748E+030.0000E+00	0.1748E+03	0.188	1	0.014435	0.985565	0.98556	766.6	0	1	24470.1		0.05
A7	23	10.2142E+030.0000E+00	10.2142E+030.0000E+00	0.2142E+03	0.188	1	0.014197	0.985803	0.9858	766.44	0	1	29994		0.05
A7	24	10.2622E+030.0000E+00	10.2622E+030.0000E+00	0.2622E+03	0.188	1	0.014365	0.985635	0.98564	766.29	0	1	36695.9		0.05
A7	25	10.3204E+030.0000E+00	10.3204E+030.0000E+00	0.3204E+03	0.188	1	0.014302	0.985698	0.9857	766.14	0	1	44838.1		0.05
A7	26	10.3912E+030.0000E+00	10.3912E+030.0000E+00	0.3912E+03	0.188	1	0.014222	0.985778	0.98578	766	0	1	54745		0.05
A7	27	10.4772E+030.0000E+00	10.4772E+030.0000E+00	0.4772E+03	0.188	1	0.014353	0.985647	0.98565	765.85	0	1	66749.2		0.05
A7	28	10.5816E+030.0000E+00	10.5816E+030.0000E+00	0.5816E+03	0.188	1	0.014265	0.985735	0.98573	765.7	0	1	81350.3		0.05
A7	29	10.7082E+030.0000E+00	10.7082E+030.0000E+00	0.7082E+03	0.188	1	0.014172	0.985828	0.98583	765.56	0	1	99059.5		0.05
A7	30	10.8619E+030.0000E+00	10.8619E+030.0000E+00	0.8619E+03	0.188	1	0.014279	0.985721	0.98572	765.42	0	1	120510		0.05
A7	31	10.1048E+040.0000E+00	10.1048E+040.0000E+00	0.1048E+04	0.188	1	0.014412	0.985588	0.98559	765.27	0	1	146462		0.05
A7	32	10.1274E+040.0000E+00	10.1274E+040.0000E+00	0.1274E+04	0.188	1	0.014111	0.985889	0.98589	765.13	0	1	178123		0.05
A7	33	10.1548E+040.0000E+00	10.1548E+040.0000E+00	0.1548E+04	0.188	1	0.014272	0.985728	0.98573	764.99	0	1	216321		0.05
A7	34	10.1880E+040.0000E+00	10.1880E+040.0000E+00	0.1880E+04	0.188	1	0.014348	0.985652	0.98565	764.85	0	1	262626		0.05
A7	35	10.2282E+040.0000E+00	10.2282E+040.0000E+00	0.2282E+04	0.188	1	0.01427	0.98573	0.98573	764.71	0	1	318776		0.05
A7	36	10.2768E+040.0000E+00	10.2768E+040.0000E+00	0.2768E+04	0.188	1	0.01416	0.98584	0.98584	764.57	0	1	386682		0.05
A7	37	10.3358E+040.0000E+00	10.3358E+040.0000E+00	0.3358E+04	0.188	1	0.014282	0.985718	0.98572	764.43	0	1	468902		0.05
A7	38	10.4072E+040.0000E+00	10.4072E+040.0000E+00	0.4072E+04	0.188	1	0.014271	0.985729	0.98573	764.29	0	1	568512		0.05
A7	39	10.4937E+040.0000E+00	10.4937E+040.0000E+00	0.4937E+04	0.188	1	0.014219	0.985781	0.98578	764.15	0	1	689223		0.05
A7	40	10.5983E+040.0000E+00	10.5983E+040.0000E+00	0.5983E+04	0.188	1	0.014286	0.985714	0.98571	764	0	1	834969		0.05
A7	41	10.7250E+040.0000E+00	10.7250E+040.0000E+00	0.7250E+04	0.188	1	0.014329	0.985671	0.98567	763.86	0	1	1.01152e+06		0.05
A7	42	10.8784E+040.0000E+00	10.8784E+040.0000E+00	0.8784E+04	0.188	1	0.014228	0.985772	0.98577	763.72	0	1	1.22557e+06		0.05
A7	43	10.1064E+050.0000E+00	10.1064E+050.0000E+00	0.1064E+05	0.188	1	0.014163	0.985837	0.98584	763.58	0	1	1.48445e+06		0.05
A7	44	10.1289E+050.0000E+00	10.1289E+050.0000E+00	0.1289E+05	0.188	1	0.014261	0.985739	0.98574	763.43	0	1	1.79765e+06		0.05
A7	45	10.1560E+050.0000E+00	10.1560E+050.0000E+00	0.1560E+05	0.188	1	0.014282	0.985718	0.98572	763.29	0	1	2.1751e+06		0.05
A7	46	10.1889E+050.0000E+00	10.1889E+050.0000E+00	0.1889E+05	0.188	1	0.014242	0.985758	0.98576	763.14	0	1	2.63351e+06		0.05
A7	47	10.2287E+050.0000E+00	10.2287E+050.0000E+00	0.2287E+05	0.188	1	0.014289	0.985711	0.98571	762.99	9.9397e-09	1	3.18744e+06		0.05
A7	48	10.2768E+050.0000E+00	10.2768E+050.0000E+00	0.2768E+05	0.188	1	0	1	0.73878	762.83	0.0049155	0.995085	2.91828e+06		0.05
A7	49	10.3350E+050.0000E+00	10.3350E+050.0000E+00	0.3350E+05	0.188	1	0	1	0.49395	762.67	0.0050347	0.994965	2.36064e+06		0.05
A7	50	10.4055E+050.0000E+00	10.4055E+050.0000E+00	0.4055E+05	0.188	1	0	1	0.47082	762.28	0.005034	0.994966	2.72224e+06		0.05
A7	51	10.4907E+050.0000E+00	10.4907E+050.0000E+00	0.4907E+05	0.188	1	0	1	0.45781	761.84	0.0050324	0.994968	3.20134e+06		0.05
A7	52	10.5937E+050.0000E+00	10.5937E+050.0000E+00	0.5937E+05	0.188	1	0	1	0.44766	761.35	0.0050306	0.994969	3.78501e+06		0.05
A7	53	10.7183E+050.0000E+00	10.7183E+050.0000E+00	0.7183E+05	0.188	1	0	1	0.43864	760.82	0.0050287	0.994971	4.48399e+06		0.05
A7	54	10.8691E+050.0000E+00	10.8691E+050.0000E+00	0.8691E+05	0.188	1	0	1	0.43014	760.25	0.0050267	0.994973	5.31625e+06		0.05
A7	55	10.1051E+060.0000E+00	10.1051E+060.0000E+00	0.1051E+06	0.188	1	0	1	0.42186	759.64	0.0050244	0.994976	6.30013e+06		0.05
A7	56	10.1272E+060.0000E+00	10.1272E+060.0000E+00	0.1272E+06	0.188	1	0	1	0.41368	758.97	0.005022	0.994978	7.47046e+06		0.05
A7	57	10.1539E+060.0000E+00	10.1539E+060.0000E+00	0.1539E+06	0.188	1	0	1	0.40554	758.23	0.0050194	0.994981	8.85209e+06		0.05
A7	58	10.1861E+060.0000E+00	10.1861E+060.0000E+00	0.1861E+06	0.188	1	0	1	0.39742	757.44	0.0050165	0.994984	1.0479e+07		0.05
A7	59	10.2251E+060.0000E+00	10.2251E+060.0000E+00	0.2251E+06	0.188	1	0	1	0.38932	756.57	0.0050134	0.994987	1.24024e+07		0.05
A7	60	10.2723E+060.0000E+00	10.2723E+060.0000E+00	0.2723E+06	0.188	1	0	1	0.38126	755.63	0.00501	0.99499	1.46742e+07		0.05
A7	61	10.3293E+060.0000E+00	10.3293E+060.0000E+00	0.3293E+06	0.188	1	0	1	0.37327	754.59	0.0050063	0.994994	1.73502e+07		0.05
A7	62	10.3983E+060.0000E+00	10.3983E+060.0000E+00	0.3983E+06	0.188	1	0	1	0.3654	753.45	0.0050022	0.994998	2.05122e+07		0.05
A7	63	10.4817E+060.0000E+00	10.4817E+060.0000E+00	0.4817E+06	0.188	1	0	1	0.35769	752.21	0.0049977	0.995002	2.4244e+07		0.05
A7	64	10.5826E+060.0000E+00	10.5826E+060.0000E+00	0.5826E+06	0.188	1	0	1	0.35022	750.87	0.0049929	0.995007	2.86589e+07		0.05
A7	65	10.7046E+060.0000E+00	10.7046E+060.0000E+00	0.7046E+06	0.188	1	0	1	0.34309	749.39	0.0049875	0.995012	3.38879e+07		0.05
A7	66	10.8521E+060.0000E+00	10.8521E+060.0000E+00	0.8521E+06	0.188	1	0	1	0.33639	747.79	0.0049817	0.995018	4.00961e+07		0.05
A7	67	10.1030E+070.0000E+00	10.1030E+070.0000E+00	0.1030E+07	0.188	1	0	1	0.33021	746.07	0.0049755	0.995024	4.74678e+07		0.05
A7	68	10.1246E+070.0000E+00	10.1246E+070.0000E+00	0.1246E+07	0.188	1	0	1	0.3246	744.22	0.0049688	0.995031	5.6307e+07		0.05
A7	69	10.1507E+070.0000E+00	10.1507E+070.0000E+00	0.1507E+07	0.188	1	0	1	0.31953	742.27	0.0049616	0.995038	6.68628e+07		0.05
A7	70	10.1822E+070.0000E+00	10.1822E+070.0000E+00	0.1822E+07	0.188	1	0	1	0.31482	740.18	0.004954	0.995046	7.94235e+07		0.05
A7	71	10.2204E+070.0000E+00	10.2204E+070.0000E+00	0.2204E+07	0.188	1	0	1	0.3105	737.99	0.004946	0.995054	9.44775e+07		0.05
A7	72	10.2665E+070.0000E+00	10.2665E+070.0000E+00	0.2665E+07	0.188	1	0	1	0.30785	735.66	0.0049374	0.995063	1.12907e+08		0.05
A7	73	10.3222E+070.0000E+00	10.3222E+070.0000E+00	0.3222E+07	0.188	1	0	1	0.30775	733.26	0.0049285	0.995071	1.36017e+08		0.05
A7	74	10.3896E+070.0000E+00	10.3896E+070.0000E+00	0.3896E+07	0.188	1	0	1	0.30464	730.81	0.0049195	0.995081	1.62266e+08		0.05
A7	75	10.4711E+070.0000E+00	10.4711E+070.0000E+00	0.4711E+07	0.188	1	0	1	0.29744	728.33	0.0049102	0.99509	1.90924e+08		0.05
A7	76	10.5697E+070.0000E+00	10.5697E+070.0000E+00	0.5697E+07	0.188	1	0	1	0.28348	725.72	0.0049005	0.9951	2.19261e+08		0.05
A7	77	10.6889E+070.0000E+00	10.6889E+070.0000E+00	0.6889E+07	0.188	1	0	1	0.26201	722.84	0.0048897	0.99511	2.44087e+08		0.05
A7	78	10.8330E+070.0000E+00	10.8330E+070.0000E+00	0.8330E+07	0.188	1	0	1	0.19012	719.54	0.0048773	0.995123	2.13188e+08		0.05
A7	79	10.1007E+080.0000E+00	10.1007E+080.0000E+00	0.1007E+08	0.188	1	0	1	0	0	1	0	0		0.05
A7	80	10.1218E+080.0000E+00	10.1218E+080.0000E+00	0.1218E+08	0.188	1	0	1	0	0	1	0	0		0.05
A7	81	10.1473E+080.0000E+00	10.1473E+080.0000E+00	0.1473E+08	0.188	1	0	1	0	0	1	0	0		0.05
A7	82	10.1781E+080.0000E+00	10.1781E+080.0000E+00	0.1781E+08	0.188	1	0	1	0	0	1	0	0		0.05
A7	83	10.2153E+080.0000E+00	10.2153E+080.0000E+00	0.2153E+08	0.188	1	0	1	0	0	1	0	0		0.05
A7	84	10.2603E+080.0000E+00	10.2603E+080.0000E+00	0.2603E+08	0.188	1	0	1	0	0	1	0	0		0.05
A7	85	10.3148E+080.0000E+00	10.3148E+080.0000E+00	0.3148E+08	0.188	1	0	1	0	0	1	0	0		0.05
A7	86	10.3806E+080.0000E+00	10.3806E+080.0000E+00	0.3806E+08	0.188	1	0	1	0	0	1	0	0		0.05
A7	87	10.4602E+080.0000E+00	10.4602E+080.0000E+00	0.4602E+08	0.188	1	0	1	0	0	1	0	0		0.05
A7	88	10.5565E+080.0000E+00	10.5565E+080.0000E+00	0.5565E+08	0.188	1	0	1	0	0	1	0	0		0.05
A7	89	10.6728E+080.0000E+00	10.6728E+080.0000E+00	0.6728E+08	0.188	1	0	1	0	0	1	0	0		0.05
A7	90	10.8136E+080.0000E+00	10.8136E+080.0000E+00	0.8136E+08	0.188	1	0	1	0	0	1	0	0		0.05
A7	91	10.9837E+080.0000E+00	10.9837E+080.0000E+00	0.9837E+08	0.188	1	0	1	0	0	1	0	0		0.05
A7	92	10.1189E+090.0000E+00	10.1189E+090.0000E+00	0.1189E+09	0.188	1	0	1	0	0	1	0	0		0.05
A7	93	10.1438E+090.0000E+00	10.1438E+090.0000E+00	0.1438E+09	0.188	1	0	1	0	0	1	0	0		0.05
A7	94	10.1739E+090.0000E+00	10.1739E+090.0000E+00	0.1739E+09	0.188	1	0	1	0	0	1	0	0		0.05
A7	95	10.2103E+090.0000E+00	10.2103E+090.0000E+00	0.2103E+09	0.188	1	0	1	0	0	1	0	0		0.05
A7	96	10.2542E+090.0000E+00	10.2542E+090.0000E+00	0.2542E+09	0.188	1	0	1	0	0	1	0	0		0.05
A7	97	10.3074E+090.0000E+00	10.3074E+090.0000E+00	0.3074E+09	0.188	1	0	1	0	0	1	0	0		0.05
A7	98	10.3717E+090.0000E+00	10.3717E+090.0000E+00	0.3717E+09	0.188	1	0	1	0	0	1	0	0		0.05
A7	99	10.4494E+090.0000E+00	10.4494E+090.0000E+00	0.4494E+09	0.188	1	0	1	0	0	1	0	0		0.05
A71	0	10.5434E+090.0000E+00	10.5434E+090.0000E+00	0.5434E+09	0.188	1	0	1	0	0	1	0	0		0.05
A8	1	10.1767E+000.0000E+00	10.1767E+000.0000E+00	0.1767E+00	0.188	1	0.022695	0.977305	0.9773	771.5	0	1	24.4787		0.05
A8	2	10.6023E+000.0000E+00	10.6023E+000.0000E+00	0.6023E+00	0.188	1	0.0168	0.9832	0.9832	770.08	0	1	84.2928		0.05
A8	3	10.1156E+010.0000E+00	10.1156E+010.0000E+00	0.1156E+01	0.188	1	0.015798	0.984202	0.9842	769.33	0	1	161.956		0.05
A8	4	10.1867E+010.0000E+00	10.1867E+010.0000E+00	0.1867E+01	0.188	1	0.015392	0.984608	0.98461	768.81	0	1	261.607		0.05
A8	5	10.2774E+010.0000E+00	10.2774E+010.0000E+00	0.2774E+01	0.188	1	0.015047	0.984953	0.98495	768.41	0	1	388.765		0.05
A8	6	10.3922E+010.0000E+00	10.3922E+010.0000E+00	0.3922E+01	0.188	1	0.014913	0.985087	0.98509	768.06	0	1	549.555		0.05
A8	7	10.5367E+010.0000E+00	10.5367E+010.0000E+00	0.5367E+01	0.188	1	0.014733	0.985267	0.98527	767.75	0	1	752.001		0.05
A8	8	10.7177E+010.0000E+00	10.7177E+010.0000E+00	0.7177E+01	0.188	1	0.014666	0.985334	0.98533	767.48	0	1	1005.39		0.05
A8	9	10.9433E+010.0000E+00	10.9433E+010.0000E+00	0.9433E+01	0.188	1	0.014634	0.985366	0.98537	767.23	0	1	1321.08		0.05
A8	10	10.1224E+020.0000E+00	10.1224E+020.0000E+00	0.1224E+02	0.188	1	0.014467	0.985533	0.98553	767.01	0	1	1714.28		0.05
A8	11	10.1571E+020.0000E+00	10.1571E+020.0000E+00	0.1571E+02	0.188	1	0.014606	0.985394	0.98539	766.79	0	1	2199.02		0.05
A8	12	10.2000E+020.0000E+00	10.2000E+020.0000E+00	0.2000E+02	0.188	1	0.014445	0.985555	0.98556	766.59	0	1	2799.72		0.05
A8	13	10.2528E+020.0000E+00	10.2528E+020.0000E+00	0.2528E+02	0.188	1	0.013938	0.986062	0.98606	766.39	0	1	3541.54		0.05
A8	14	10.3178E+020.0000E+00	10.3178E+020.0000E+00	0.3178E+02	0.188	1	0.014832	0.985168	0.98517	766.21	0	1	4443.05		0.05
A8	15	10.3976E+020.0000E+00	10.3976E+020.0000E+00	0.3976E+02	0.188	1	0.014524	0.985476	0.98548	766.03	0	1	5560.88		0.05
A8	16	10.4955E+020.0000E+00	10.4955E+020.0000E+00	0.4955E+02	0.188	1	0.014413	0.985587	0.98559	765.86	0	1	6930.14		0.05
A8	17	10.6152E+020.0000E+00	10.6152E+020.0000E+00	0.6152E+02	0.188	1	0.014315	0.985685	0.98569	765.69	0	1	8604.1		0.05
A8	18	10.7616E+020.0000E+00	10.7616E+020.0000E+00	0.7616E+02	0.188	1	0.014409	0.985591	0.98559	765.52	0	1	10647.2		0.05
A8	19	10.9404E+020.0000E+00	10.9404E+020.0000E+00	0.9404E+02	0.188	1	0.014382	0.985618	0.98562	765.36	0	1	13144.8		0.05
A8	20	10.1159E+030.0000E+00	10.1159E+030.0000E+00	0.1159E+03	0.188	1	0.013906	0.986094	0.98609	765.21	0	1	16212.8		0.05
A8	21	10.1424E+030.0000E+00	10.1424E+030.0000E+00	0.1424E+03	0.188	1	0.014595	0.985405	0.98541	765.05	0	1	19887.9		0.05
A8	22	10.1748E+030.0000E+00	10.1748E+030.0000E+00	0.1748E+03	0.188	1	0.014424	0.985576	0.98558	764.9	0	1	24416.6		0.05
A8	23	10.2142E+030.0000E+00	10.2142E+030.0000E+00	0.2142E+03	0.188	1	0.014193	0.985807	0.98581	764.75	0	1	29928.3		0.05
A8	24	10.2622E+030.0000E+00	10.2622E+030.0000E+00	0.2622E+03	0.188	1	0.014338	0.985662	0.98566	764.6	0	1	36616.8		0.05
A8	25	10.3204E+030.0000E+00	10.3204E+030.0000E+00	0.3204E+03	0.188	1	0.014355	0.985645	0.98564	764.45	0	1	44734.1		0.05
A8	26	10.3912E+030.0000E+00	10.3912E+030.0000E+00	0.3912E+03	0.188	1	0.014214	0.985786	0.98579	764.3	0	1	54624.5		0.05
A8	27	10.4772E+030.0000E+00	10.4772E+030.0000E+00	0.4772E+03	0.188	1	0.014307	0.985693	0.98569	764.15	0	1	66606.9		0.05
A8	28	10.5816E+030.0000E+00	10.5816E+030.0000E+00	0.5816E+03	0.188	1	0.014349	0.985651	0.98565	764.01	0	1	81157.2		0.05
A8	29	10.7082E+030.0000E+00	10.7082E+030.0000E+00	0.7082E+03	0.188	1	0.014245	0.985755	0.98575	763.86	0	1	98824.2		0.05
A8	30	10.8619E+030.0000E+00	10.8619E+030.0000E+00	0.8619E+03	0.188	1	0.013897	0.986103	0.9861	763.72	0	1	120335		0.05
A8	31	10.1048E+040.0000E+00	10.1048E+040.0000E+00	0.1048E+04	0.188	1	0.014601	0.985399	0.9854	763.57	0	1	146081		0.05
A8	32	10.1274E+040.0000E+00	10.1274E+040.0000E+00	0.1274E+04	0.188	1	0.014254	0.985746	0.98575	763.43	0	1	177676		0.05
A8	33	10.1548E+040.0000E+00	10.1548E+040.0000E+00	0.1548E+04	0.188	1	0.014195	0.985805	0.98581	763.29	0	1	215875		0.05
A8	34	10.1880E+040.0000E+00	10.1880E+040.0000E+00	0.1880E+04	0.188	1	0.014326	0.985674	0.98567	763.15	0	1	262054		0.05
A8	35	10.2282E+040.0000E+00	10.2282E+040.0000E+00	0.2282E+04	0.188	1	0.014269	0.985731	0.98573	763	0	1	318064		0.05
A8	36	10.2768E+040.0000E+00	10.2768E+040.0000E+00	0.2768E+04	0.188	1	0.014324	0.985676	0.98568	762.86	0	1	385690		0.05
A8	37	10.3358E+040.0000E+00	10.3358E+040.0000E+00	0.3358E+04	0.188	1	0.014151	0.985849	0.98585	762.72	0	1	467977		0.05
A8	38	10.4072E+040.0000E+00	10.4072E+040.0000E+00	0.4072E+04	0.188	1	0.014299	0.985701	0.9857	762.58	0	1	567206		0.05
A8	39	10.4937E+040.0000E+00	10.4937E+040.0000E+00	0.4937E+04	0.188	1	0.014285	0.985715	0.98571	762.44	0	1	687586		0.05
A8	40	10.5983E+040.0000E+00	10.5983E+040.0000E+00	0.5983E+04	0.188	1	0.01416	0.98584	0.98584	762.3	0	1	833327		0.05
A8	41	10.7250E+040.0000E+00	10.7250E+040.0000E+00	0.7250E+04	0.188	1	0.01433	0.98567	0.98567	762.15	0	1	1.00925e+06		0.05
A8	42	10.8784E+040.0000E+00	10.8784E+040.0000E+00	0.8784E+04	0.188	1	0.014309	0.985691	0.98569	762.01	0	1	1.22262e+06		0.05
A8	43	10.1064E+050.0000E+00	10.1064E+050.0000E+00	0.1064E+05	0.188	1	0.014159	0.985841	0.98584	761.87	0	1	1.48113e+06		0.05
A8	44	10.1289E+050.0000E+00	10.1289E+050.0000E+00	0.1289E+05	0.188	1	0.014254	0.985746	0.98575	761.72	0	1	1.79365e+06		0.05
A8	45	10.1560E+050.0000E+00	10.1560E+050.0000E+00	0.1560E+05	0.188	1	0.014219	0.985781	0.98578	761.58	0	1	2.17049e+06		0.05
A8	46	10.1889E+050.0000E+00	10.1889E+050.0000E+00	0.1889E+05	0.188	1	0.014311	0.985689	0.98569	761.43	0	1	2.62724e+06		0.05
A8	47	10.2287E+050.0000E+00	10.2287E+050.0000E+00	0.2287E+05	0.188	1	0.014283	0.985717	0.98572	761.28	3.0015e-10	1	3.18035e+06		0.05
A8	48	10.2768E+050.0000E+00	10.2768E+050.0000E+00	0.2768E+05	0.188	1	0	1	0.77371	761.12	0.0049297	0.99507	3.04936e+06		0.05
A8	49	10.3350E+050.0000E+00	10.3350E+050.0000E+00	0.3350E+05	0.188	1	0	1	0.49691	760.97	0.0050966	0.994903	2.36935e+06		0.05
A8	50	10.4055E+050.0000E+00	10.4055E+050.0000E+00	0.4055E+05	0.188	1	0	1	0.47178	760.59	0.0050963	0.994904	2.72157e+06		0.05
A8	51	10.4907E+050.0000E+00	10.4907E+050.0000E+00	0.4907E+05	0.188	1	0	1	0.45838	760.15	0.0050946	0.994905	3.19802e+06		0.05
A8	52	10.5937E+050.0000E+00	10.5937E+050.0000E+00	0.5937E+05	0.188	1	0	1	0.44806	759.66	0.0050929	0.994907	3.77975e+06		0.05
A8	53	10.7183E+050.0000E+00	10.7183E+050.0000E+00	0.7183E+05	0.188	1	0	1	0.43894	759.13	0.0050909	0.994909	4.47681e+06		0.05
A8	54	10.8691E+050.0000E+00	10.8691E+050.0000E+00	0.8691E+05	0.188	1	0	1	0.43033	758.55	0.0050888	0.994911	5.30637e+06		0.05
A8	55	10.1051E+060.0000E+00	10.1051E+060.0000E+00	0.1051E+06	0.188	1	0	1	0.42194	757.93	0.0050866	0.994913	6.28674e+06		0.05
A8	56	10.1272E+060.0000E+00	10.1272E+060.0000E+00	0.1272E+06	0.188	1	0	1	0.41363	757.27	0.0050841	0.994916	7.45236e+06		0.05
A8	57	10.1539E+060.0000E+00	10.1539E+060.0000E+00	0.1539E+06	0.188	1	0	1	0.40531	756.54	0.0050815	0.994919	8.8268e+06		0.05
A8	58	10.1861E+060.0000E+00	10.1861E+060.0000E+00	0.1861E+06	0.188	1	0	1	0.39696	755.73	0.0050786	0.994921	1.04425e+07		0.05
A8	59	10.2251E+060.0000E+00	10.2251E+060.0000E+00	0.2251E+06	0.188	1	0	1	0.38855	754.86	0.0050754	0.994925	1.23491e+07		0.05
A8	60	10.2723E+060.0000E+00	10.2723E+060.0000E+00	0.2723E+06	0.188	1	0	1	0.38009	753.91	0.005072	0.994928	1.4595e+07		0.05
A8	61	10.3293E+060.0000E+00	10.3293E+060.0000E+00	0.3293E+06	0.188	1	0	1	0.37157	752.88	0.0050682	0.994932	1.7231e+07		0.05
A8	62	10.3983E+060.0000E+00	10.3983E+060.0000E+00	0.3983E+06	0.188	1	0	1	0.36302	751.73	0.0050641	0.994936	2.03309e+07		0.05
A8	63	10.4817E+060.0000E+00	10.4817E+060.0000E+00	0.4817E+06	0.188	1	0	1	0.35445	750.48	0.0050596	0.99494	2.39677e+07		0.05
A8	64	10.5826E+060.0000E+00	10.5826E+060.0000E+00	0.5826E+06	0.188	1	0	1	0.3459	749.13	0.0050546	0.994945	2.82381e+07		0.05
A8	65	10.7046E+060.0000E+00	10.7046E+060.0000E+00	0.7046E+06	0.188	1	0	1	0.33741	747.65	0.0050492	0.994951	3.32475e+07		0.05
A8	66	10.8521E+060.0000E+00	10.8521E+060.0000E+00	0.8521E+06	0.188	1	0	1	0.32904	746.04	0.0050434	0.994957	3.91258e+07		0.05
A8	67	10.1030E+070.0000E+00	10.1030E+070.0000E+00	0.1030E+07	0.188	1	0	1	0.32079	744.32	0.005037	0.994963	4.60026e+07		0.05
A8	68	10.1246E+070.0000E+00	10.1246E+070.0000E+00	0.1246E+07	0.188	1	0	1	0.31256	742.45	0.0050302	0.99497	5.40862e+07		0.05
A8	69	10.1507E+070.0000E+00	10.1507E+070.0000E+00	0.1507E+07	0.188	1	0	1	0.30394	740.48	0.005023	0.994977	6.34432e+07		0.05
A8	70	10.1822E+070.0000E+00	10.1822E+070.0000E+00	0.1822E+07	0.188	1	0	1	0.29405	738.39	0.0050153	0.994985	7.39996e+07		0.05
A8	71	10.2204E+070.0000E+00	10.2204E+070.0000E+00	0.2204E+07	0.188	1	0	1	0.2822	736.18	0.0050071	0.994993	8.56506e+07		0.05
A8	72	10.2665E+070.0000E+00	10.2665E+070.0000E+00	0.2665E+07	0.188	1	0	1	0.27374	733.85	0.0049985	0.995001	1.00144e+08		0.05
A8	73	10.3222E+070.0000E+00	10.3222E+070.0000E+00	0.3222E+07	0.188	1	0	1	0.28247	731.4	0.0049894	0.995011	1.2452e+08		0.05
A8	74	10.3896E+070.0000E+00	10.3896E+070.0000E+00	0.3896E+07	0.188	1	0	1	0.28526	728.95	0.0049802	0.99502	1.51547e+08		0.05
A8	75	10.4711E+070.0000E+00	10.4711E+070.0000E+00	0.4711E+07	0.188	1	0	1	0.28096	726.45	0.0049709	0.995029	1.79869e+08		0.05
A8	76	10.5697E+070.0000E+00	10.5697E+070.0000E+00	0.5697E+07	0.188	1	0	1	0.25908	723.85	0.0049611	0.995039	1.9986e+08		0.05
A8	77	10.6889E+070.0000E+00	10.6889E+070.0000E+00	0.6889E+07	0.188	1	0	1	0.21674	720.96	0.0049502	0.99505	2.01377e+08		0.05
A8	78	10.8330E+070.0000E+00	10.8330E+070.0000E+00	0.8330E+07	0.188	1	0	1	0	717.63	0.0049375	0.995062	0		0.05
A8	79	10.1007E+080.0000E+00	10.1007E+080.0000E+00	0.1007E+08	0.188	1	0	1	0	0	1	0	0		0.05
A8	80	10.1218E+080.0000E+00	10.1218E+080.0000E+00	0.1218E+08	0.188	1	0	1	0	0	1	0	0		0.05
A8	81	10.1473E+080.0000E+00	10.1473E+080.0000E+00	0.1473E+08	0.188	1	0	1	0	0	1	0	0		0.05
A8	82	10.1781E+080.0000E+00	10.1781E+080.0000E+00	0.1781E+08	0.188	1	0	1	0	0	1	0	0		0.05
A8	83	10.2153E+080.0000E+00	10.2153E+080.0000E+00	0.2153E+08	0.188	1	0	1	0	0	1	0	0		0.05
A8	84	10.2603E+080.0000E+00	10.2603E+080.0000E+00	0.2603E+08	0.188	1	0	1	0	0	1	0	0		0.05
A8	85	10.3148E+080.0000E+00	10.3148E+080.0000E+00	0.3148E+08	0.188	1	0	1	0	0	1	0	0		0.05
A8	86	10.3806E+080.0000E+00	10.3806E+080.0000E+00	0.3806E+08	0.188	1	0	1	0	0	1	0	0		0.05
A8	87	10.4602E+080.0000E+00	10.4602E+080.0000E+00	0.4602E+08	0.188	1	0	1	0	0	1	0	0		0.05
A8	88	10.5565E+080.0000E+00	10.5565E+080.0000E+00	0.5565E+08	0.188	1	0	1	0	0	1	0	0		0.05
A8	89	10.6728E+080.0000E+00	10.6728E+080.0000E+00	0.6728E+08	0.188	1	0	1	0	0	1	0	0		0.05
A8	90	10.8136E+080.0000E+00	10.8136E+080.0000E+00	0.8136E+08	0.188	1	0	1	0	0	1	0	0		0.05
A8	91	10.9837E+080.0000E+00	10.9837E+080.0000E+00	0.9837E+08	0.188	1	0	1	0	0	1	0	0		0.05
A8	92	10.1189E+090.0000E+00	10.1189E+090.0000E+00	0.1189E+09	0.188	1	0	1	0	0	1	0	0		0.05
A8	93	10.1438E+090.0000E+00	10.1438E+090.0000E+00	0.1438E+09	0.188	1	0	1	0	0	1	0	0		0.05
A8	94	10.1739E+090.0000E+00	10.1739E+090.0000E+00	0.1739E+09	0.188	1	0	1	0	0	1	0	0		0.05
A8	95	10.2103E+090.0000E+00	10.2103E+090.0000E+00	0.2103E+09	0.188	1	0	1	0	0	1	0	0		0.05
A8	96	10.2542E+090.0000E+00	10.2542E+090.0000E+00	0.2542E+09	0.188	1	0	1	0	0	1	0	0		0.05
A8	97	10.3074E+090.0000E+00	10.3074E+090.0000E+00	0.3074E+09	0.188	1	0	1	0	0	1	0	0		0.05
A8	98	10.3717E+090.0000E+00	10.3717E+090.0000E+00	0.3717E+09	0.188	1	0	1	0	0	1	0	0		0.05
A8	99	10.4494E+090.0000E+00	10.4494E+090.0000E+00	0.4494E+09	0.188	1	0	1	0	0	1	0	0		0.05
A81	0	10.5434E+090.0000E+00	10.5434E+090.0000E+00	0.5434E+09	0.188	1	0	1	0	0	1	0	0		0.05
A9	1	10.1767E+000.0000E+00	10.1767E+000.0000E+00	0.1767E+00	0.188	1	0.022709	0.977291	0.97729	769.83	0	1	24.4251		0.05
A9	2	10.6023E+000.0000E+00	10.6023E+000.0000E+00	0.6023E+00	0.188	1	0.016836	0.983164	0.98316	768.39	0	1	84.1013		0.05
A9	3	10.1156E+010.0000E+00	10.1156E+010.0000E+00	0.1156E+01	0.188	1	0.015782	0.984218	0.98422	767.64	0	1	161.606		0.05
A9	4	10.1867E+010.0000E+00	10.1867E+010.0000E+00	0.1867E+01	0.188	1	0.015405	0.984595	0.98459	767.12	0	1	261.023		0.05
A9	5	10.2774E+010.0000E+00	10.2774E+010.0000E+00	0.2774E+01	0.188	1	0.015061	0.984939	0.98494	766.71	0	1	387.895		0.05
A9	6	10.3922E+010.0000E+00	10.3922E+010.0000E+00	0.3922E+01	0.188	1	0.014872	0.985128	0.98513	766.37	0	1	548.391		0.05
A9	7	10.5367E+010.0000E+00	10.5367E+010.0000E+00	0.5367E+01	0.188	1	0.014756	0.985244	0.98524	766.07	0	1	750.315		0.05
A9	8	10.7177E+010.0000E+00	10.7177E+010.0000E+00	0.7177E+01	0.188	1	0.014684	0.985316	0.98532	765.8	0	1	1003.16		0.05
A9	9	10.9433E+010.0000E+00	10.9433E+010.0000E+00	0.9433E+01	0.188	1	0.01464	0.98536	0.98536	765.55	0	1	1318.17		0.05
A9	10	10.1224E+020.0000E+00	10.1224E+020.0000E+00	0.1224E+02	0.188	1	0.014504	0.985496	0.9855	765.32	0	1	1710.38		0.05
A9	11	10.1571E+020.0000E+00	10.1571E+020.0000E+00	0.1571E+02	0.188	1	0.014572	0.985428	0.98543	765.1	0	1	2194.33		0.05
A9	12	10.2000E+020.0000E+00	10.2000E+020.0000E+00	0.2000E+02	0.188	1	0.014461	0.985539	0.98554	764.9	0	1	2793.45		0.05
A9	13	10.2528E+020.0000E+00	10.2528E+020.0000E+00	0.2528E+02	0.188	1	0.013476	0.986524	0.98652	764.7	0	1	3537.04		0.05
A9	14	10.3178E+020.0000E+00	10.3178E+020.0000E+00	0.3178E+02	0.188	1	0.015374	0.984626	0.98463	764.52	0	1	4428.38		0.05
A9	15	10.3976E+020.0000E+00	10.3976E+020.0000E+00	0.3976E+02	0.188	1	0.014385	0.985615	0.98562	764.34	0	1	5550.19		0.05
A9	16	10.4955E+020.0000E+00	10.4955E+020.0000E+00	0.4955E+02	0.188	1	0.014399	0.985601	0.9856	764.16	0	1	6914.93		0.05
A9	17	10.6152E+020.0000E+00	10.6152E+020.0000E+00	0.6152E+02	0.188	1	0.014344	0.985656	0.98566	763.99	0	1	8584.49		0.05
A9	18	10.7616E+020.0000E+00	10.7616E+020.0000E+00	0.7616E+02	0.188	1	0.014379	0.985621	0.98562	763.83	0	1	10624.3		0.05
A9	19	10.9404E+020.0000E+00	10.9404E+020.0000E+00	0.9404E+02	0.188	1	0.01442	0.98558	0.98558	763.67	0	1	13114.7		0.05
A9	20	10.1159E+030.0000E+00	10.1159E+030.0000E+00	0.1159E+03	0.188	1	0.014141	0.985859	0.98586	763.51	0	1	16169.1		0.05
A9	21	10.1424E+030.0000E+00	10.1424E+030.0000E+00	0.1424E+03	0.188	1	0.014449	0.985551	0.98555	763.35	0	1	19849.5		0.05
A9	22	10.1748E+030.0000E+00	10.1748E+030.0000E+00	0.1748E+03	0.188	1	0.014383	0.985617	0.98562	763.2	0	1	24364.4		0.05
A9	23	10.2142E+030.0000E+00	10.2142E+030.0000E+00	0.2142E+03	0.188	1	0.014314	0.985686	0.98569	763.05	0	1	29854.5		0.05
A9	24	10.2622E+030.0000E+00	10.2622E+030.0000E+00	0.2622E+03	0.188	1	0.014225	0.985775	0.98577	762.9	0	1	36543.6		0.05
A9	25	10.3204E+030.0000E+00	10.3204E+030.0000E+00	0.3204E+03	0.188	1	0.014392	0.985608	0.98561	762.75	0	1	44631.5		0.05
A9	26	10.3912E+030.0000E+00	10.3912E+030.0000E+00	0.3912E+03	0.188	1	0.014207	0.985793	0.98579	762.61	0	1	54504.1		0.05
A9	27	10.4772E+030.0000E+00	10.4772E+030.0000E+00	0.4772E+03	0.188	1	0.014307	0.985693	0.98569	762.46	0	1	66459.5		0.05
A9	28	10.5816E+030.0000E+00	10.5816E+030.0000E+00	0.5816E+03	0.188	1	0.014307	0.985693	0.98569	762.32	0	1	80984.4		0.05
A9	29	10.7082E+030.0000E+00	10.7082E+030.0000E+00	0.7082E+03	0.188	1	0.014311	0.985689	0.98569	762.17	0	1	98593		0.05
A9	30	10.8619E+030.0000E+00	10.8619E+030.0000E+00	0.8619E+03	0.188	1	0.014202	0.985798	0.9858	762.03	0	1	119995		0.05
A9	31	10.1048E+040.0000E+00	10.1048E+040.0000E+00	0.1048E+04	0.188	1	0.014453	0.985547	0.98555	761.88	0	1	145801		0.05
A9	32	10.1274E+040.0000E+00	10.1274E+040.0000E+00	0.1274E+04	0.188	1	0.014246	0.985754	0.98575	761.74	0	1	177284		0.05
A9	33	10.1548E+040.0000E+00	10.1548E+040.0000E+00	0.1548E+04	0.188	1	0.014124	0.985876	0.98588	761.6	0	1	215428		0.05
A9	34	10.1880E+040.0000E+00	10.1880E+040.0000E+00	0.1880E+04	0.188	1	0.014315	0.985685	0.98568	761.45	0	1	261476		0.05
A9	35	10.2282E+040.0000E+00	10.2282E+040.0000E+00	0.2282E+04	0.188	1	0.014321	0.985679	0.98568	761.31	0	1	317327		0.05
A9	36	10.2768E+040.0000E+00	10.2768E+040.0000E+00	0.2768E+04	0.188	1	0.01438	0.98562	0.98562	761.17	0	1	384791		0.05
A9	37	10.3358E+040.0000E+00	10.3358E+040.0000E+00	0.3358E+04	0.188	1	0.014052	0.985948	0.98595	761.03	0	1	467035		0.05
A9	38	10.4072E+040.0000E+00	10.4072E+040.0000E+00	0.4072E+04	0.188	1	0.01437	0.98563	0.98563	760.88	0	1	565861		0.05
A9	39	10.4937E+040.0000E+00	10.4937E+040.0000E+00	0.4937E+04	0.188	1	0.014301	0.985699	0.9857	760.74	0	1	686035		0.05
A9	40	10.5983E+040.0000E+00	10.5983E+040.0000E+00	0.5983E+04	0.188	1	0.014112	0.985888	0.98589	760.6	0	1	831552		0.05
A9	41	10.7250E+040.0000E+00	10.7250E+040.0000E+00	0.7250E+04	0.188	1	0.014281	0.985719	0.98572	760.45	0	1	1.0071e+06		0.05
A9	42	10.8784E+040.0000E+00	10.8784E+040.0000E+00	0.8784E+04	0.188	1	0.014259	0.985741	0.98574	760.31	0	1	1.22002e+06		0.05
A9	43	10.1064E+050.0000E+00	10.1064E+050.0000E+00	0.1064E+05	0.188	1	0.014233	0.985767	0.98577	760.17	0	1	1.47761e+06		0.05
A9	44	10.1289E+050.0000E+00	10.1289E+050.0000E+00	0.1289E+05	0.188	1	0.014278	0.985722	0.98572	760.02	0	1	1.78955e+06		0.05
A9	45	10.1560E+050.0000E+00	10.1560E+050.0000E+00	0.1560E+05	0.188	1	0.014181	0.985819	0.98582	759.87	0	1	2.16579e+06		0.05
A9	46	10.1889E+050.0000E+00	10.1889E+050.0000E+00	0.1889E+05	0.188	1	0.01435	0.98565	0.98565	759.72	0	1	2.62113e+06		0.05
A9	47	10.2287E+050.0000E+00	10.2287E+050.0000E+00	0.2287E+05	0.188	1	0.014288	0.985712	0.98571	759.57	2.1923e-11	1	3.17315e+06		0.05
A9	48	10.2768E+050.0000E+00	10.2768E+050.0000E+00	0.2768E+05	0.188	1	0	1	0.80291	759.42	0.0049376	0.995062	3.15735e+06		0.05
A9	49	10.3350E+050.0000E+00	10.3350E+050.0000E+00	0.3350E+05	0.188	1	0	1	0.49966	759.27	0.005159	0.994841	2.37699e+06		0.05
A9	50	10.4055E+050.0000E+00	10.4055E+050.0000E+00	0.4055E+05	0.188	1	0	1	0.47202	758.9	0.005159	0.994841	2.71674e+06		0.05
A9	51	10.4907E+050.0000E+00	10.4907E+050.0000E+00	0.4907E+05	0.188	1	0	1	0.45784	758.46	0.0051574	0.994843	3.18695e+06		0.05
A9	52	10.5937E+050.0000E+00	10.5937E+050.0000E+00	0.5937E+05	0.188	1	0	1	0.4469	757.98	0.0051556	0.994844	3.76139e+06		0.05
A9	53	10.7183E+050.0000E+00	10.7183E+050.0000E+00	0.7183E+05	0.188	1	0	1	0.43715	757.44	0.0051537	0.994846	4.44834e+06		0.05
A9	54	10.8691E+050.0000E+00	10.8691E+050.0000E+00	0.8691E+05	0.188	1	0	1	0.42786	756.86	0.0051516	0.994848	5.26383e+06		0.05
A9	55	10.1051E+060.0000E+00	10.1051E+060.0000E+00	0.1051E+06	0.188	1	0	1	0.41869	756.24	0.0051493	0.994851	6.22402e+06		0.05
A9	56	10.1272E+060.0000E+00	10.1272E+060.0000E+00	0.1272E+06	0.188	1	0	1	0.40947	755.56	0.0051468	0.994853	7.36029e+06		0.05
A9	57	10.1539E+060.0000E+00	10.1539E+060.0000E+00	0.1539E+06	0.188	1	0	1	0.40009	754.83	0.0051441	0.994856	8.69288e+06		0.05
A9	58	10.1861E+060.0000E+00	10.1861E+060.0000E+00	0.1861E+06	0.188	1	0	1	0.39049	754.04	0.0051412	0.994859	1.02487e+07		0.05
A9	59	10.2251E+060.0000E+00	10.2251E+060.0000E+00	0.2251E+06	0.188	1	0	1	0.38063	753.16	0.005138	0.994862	1.20694e+07		0.05
A9	60	10.2723E+060.0000E+00	10.2723E+060.0000E+00	0.2723E+06	0.188	1	0	1	0.37045	752.2	0.0051345	0.994865	1.41916e+07		0.05
A9	61	10.3293E+060.0000E+00	10.3293E+060.0000E+00	0.3293E+06	0.188	1	0	1	0.35991	751.16	0.0051307	0.994869	1.66511e+07		0.05
A9	62	10.3983E+060.0000E+00	10.3983E+060.0000E+00	0.3983E+06	0.188	1	0	1	0.34894	750.03	0.0051265	0.994873	1.94969e+07		0.05
A9	63	10.4817E+060.0000E+00	10.4817E+060.0000E+00	0.4817E+06	0.188	1	0	1	0.33748	748.77	0.005122	0.994878	2.27667e+07		0.05
A9	64	10.5826E+060.0000E+00	10.5826E+060.0000E+00	0.5826E+06	0.188	1	0	1	0.32545	747.4	0.005117	0.994883	2.65056e+07		0.05
A9	65	10.7046E+060.0000E+00	10.7046E+060.0000E+00	0.7046E+06	0.188	1	0	1	0.31269	745.92	0.0051115	0.994888	3.07384e+07		0.05
A9	66	10.8521E+060.0000E+00	10.8521E+060.0000E+00	0.8521E+06	0.188	1	0	1	0.29902	744.3	0.0051056	0.994894	3.5471e+07		0.05
A9	67	10.1030E+070.0000E+00	10.1030E+070.0000E+00	0.1030E+07	0.188	1	0	1	0.28401	742.56	0.0050992	0.994901	4.06294e+07		0.05
A9	68	10.1246E+070.0000E+00	10.1246E+070.0000E+00	0.1246E+07	0.188	1	0	1	0.26688	740.7	0.0050923	0.994908	4.60699e+07		0.05
A9	69	10.1507E+070.0000E+00	10.1507E+070.0000E+00	0.1507E+07	0.188	1	0	1	0.24611	738.72	0.005085	0.994915	5.12467e+07		0.05
A9	70	10.1822E+070.0000E+00	10.1822E+070.0000E+00	0.1822E+07	0.188	1	0	1	0.21957	736.64	0.0050772	0.994923	5.51219e+07		0.05
A9	71	10.2204E+070.0000E+00	10.2204E+070.0000E+00	0.2204E+07	0.188	1	0	1	0.18735	734.42	0.005069	0.994931	5.67232e+07		0.05
A9	72	10.2665E+070.0000E+00	10.2665E+070.0000E+00	0.2665E+07	0.188	1	0	1	0.15891	732.09	0.0050603	0.99494	5.79919e+07		0.05
A9	73	10.3222E+070.0000E+00	10.3222E+070.0000E+00	0.3222E+07	0.188	1	0	1	0.17035	729.56	0.0050508	0.994949	7.4901e+07		0.05
A9	74	10.3896E+070.0000E+00	10.3896E+070.0000E+00	0.3896E+07	0.188	1	0	1	0.20205	727.11	0.0050415	0.994958	1.07063e+08		0.05
A9	75	10.4711E+070.0000E+00	10.4711E+070.0000E+00	0.4711E+07	0.188	1	0	1	0.21567	724.59	0.0050321	0.994968	1.37709e+08		0.05
A9	76	10.5697E+070.0000E+00	10.5697E+070.0000E+00	0.5697E+07	0.188	1	0	1	0.17218	722.02	0.0050223	0.994978	1.3248e+08		0.05
A9	77	10.6889E+070.0000E+00	10.6889E+070.0000E+00	0.6889E+07	0.188	1	0	1	0	719.11	0.0050113	0.994989	0		0.05
A9	78	10.8330E+070.0000E+00	10.8330E+070.0000E+00	0.8330E+07	0.188	1	0	1	0	0	1	0	0		0.05
A9	79	10.1007E+080.0000E+00	10.1007E+080.0000E+00	0.1007E+08	0.188	1	0	1	0	0	1	0	0		0.05
A9	80	10.1218E+080.0000E+00	10.1218E+080.0000E+00	0.1218E+08	0.188	1	0	1	0	0	1	0	0		0.05
A9	81	10.1473E+080.0000E+00	10.1473E+080.0000E+00	0.1473E+08	0.188	1	0	1	0	0	1	0	0		0.05
A9	82	10.1781E+080.0000E+00	10.1781E+080.0000E+00	0.1781E+08	0.188	1	0	1	0	0	1	0	0		0.05
A9	83	10.2153E+080.0000E+00	10.2153E+080.0000E+00	0.2153E+08	0.188	1	0	1	0	0	1	0	0		0.05
A9	84	10.2603E+080.0000E+00	10.2603E+080.0000E+00	0.2603E+08	0.188	1	0	1	0	0	1	0	0		0.05
A9	85	10.3148E+080.0000E+00	10.3148E+080.0000E+00	0.3148E+08	0.188	1	0	1	0	0	1	0	0		0.05
A9	86	10.3806E+080.0000E+00	10.3806E+080.0000E+00	0.3806E+08	0.188	1	0	1	0	0	1	0	0		0.05
A9	87	10.4602E+080.0000E+00	10.4602E+080.0000E+00	0.4602E+08	0.188	1	0	1	0	0	1	0	0		0.05
A9	88	10.5565E+080.0000E+00	10.5565E+080.0000E+00	0.5565E+08	0.188	1	0	1	0	0	1	0	0		0.05
A9	89	10.6728E+080.0000E+00	10.6728E+080.0000E+00	0.6728E+08	0.188	1	0	1	0	0	1	0	0		0.05
A9	90	10.8136E+080.0000E+00	10.8136E+080.0000E+00	0.8136E+08	0.188	1	0	1	0	0	1	0	0		0.05
A9	91	10.9837E+080.0000E+00	10.9837E+080.0000E+00	0.9837E+08	0.188	1	0	1	0	0	1	0	0		0.05
A9	92	10.1189E+090.0000E+00	10.1189E+090.0000E+00	0.1189E+09	0.188	1	0	1	0	0	1	0	0		0.05
A9	93	10.1438E+090.0000E+00	10.1438E+090.0000E+00	0.1438E+09	0.188	1	0	1	0	0	1	0	0		0.05
A9	94	10.1739E+090.0000E+00	10.1739E+090.0000E+00	0.1739E+09	0.188	1	0	1	0	0	1	0	0		0.05
A9	95	10.2103E+090.0000E+00	10.2103E+090.0000E+00	0.2103E+09	0.188	1	0	1	0	0	1	0	0		0.05
A9	96	10.2542E+090.0000E+00	10.2542E+090.0000E+00	0.2542E+09	0.188	1	0	1	0	0	1	0	0		0.05
A9	97	10.3074E+090.0000E+00	10.3074E+090.0000E+00	0.3074E+09	0.188	1	0	1	0	0	1	0	0		0.05
A9	98	10.3717E+090.0000E+00	10.3717E+090.0000E+00	0.3717E+09	0.188	1	0	1	0	0	1	0	0		0.05
A9	99	10.4494E+090.0000E+00	10.4494E+090.0000E+00	0.4494E+09	0.188	1	0	1	0	0	1	0	0		0.05
A91	0	10.5434E+090.0000E+00	10.5434E+090.0000E+00	0.5434E+09	0.188	1	0	1	0	0	1	0	0		0.05
AA	1	10.1767E+000.1767E-01	10.1767E+000.1767E-01	0.1767E+00	0.188	1	0.022725	0.977275	0.97727	768.15	0	1	24.3709		0.05
AA	2	10.6023E+000.6023E-01	10.6023E+000.6023E-01	0.6023E+00	0.188	1	0.016873	0.983127	0.98313	766.72	0	1	83.9128		0.05
AA	3	10.1156E+010.1156E+00	10.1156E+010.1156E+00	0.1156E+01	0.188	1	0.015783	0.984217	0.98422	765.97	0	1	161.254		0.05
AA	4	10.1867E+010.1867E+00	10.1867E+010.1867E+00	0.1867E+01	0.188	1	0.015428	0.984572	0.98457	765.44	0	1	260.44		0.05
AA	5	10.2774E+010.2774E+00	10.2774E+010.2774E+00	0.2774E+01	0.188	1	0.015046	0.984954	0.98495	765.03	0	1	387.055		0.05
AA	6	10.3922E+010.3922E+00	10.3922E+010.3922E+00	0.3922E+01	0.188	1	0.014873	0.985127	0.98513	764.68	0	1	547.181		0.05
AA	7	10.5367E+010.5367E+00	10.5367E+010.5367E+00	0.5367E+01	0.188	1	0.014804	0.985196	0.9852	764.38	0	1	748.593		0.05
AA	8	10.7177E+010.7177E+00	10.7177E+010.7177E+00	0.7177E+01	0.188	1	0.014742	0.985258	0.98526	764.11	0	1	1000.82		0.05
AA	9	10.9433E+010.9433E+00	10.9433E+010.9433E+00	0.9433E+01	0.188	1	0.01459	0.98541	0.98541	763.87	0	1	1315.41		0.05
AA	10	10.1224E+020.1224E+01	10.1224E+020.1224E+01	0.1224E+02	0.188	1	0.014595	0.985405	0.9854	763.64	0	1	1706.3		0.05
AA	11	10.1571E+020.1571E+01	10.1571E+020.1571E+01	0.1571E+02	0.188	1	0.014536	0.985464	0.98546	763.43	0	1	2189.69		0.05
AA	12	10.2000E+020.2000E+01	10.2000E+020.2000E+01	0.2000E+02	0.188	1	0.014463	0.985537	0.98554	763.22	0	1	2787.31		0.05
AA	13	10.2528E+020.2528E+01	10.2528E+020.2528E+01	0.2528E+02	0.188	1	0.013369	0.986631	0.98663	763.02	0	1	3530.04		0.05
AA	14	10.3178E+020.3178E+01	10.3178E+020.3178E+01	0.3178E+02	0.188	1	0.014751	0.985249	0.98525	762.84	0	1	4424.23		0.05
AA	15	10.3976E+020.3976E+01	10.3976E+020.3976E+01	0.3976E+02	0.188	1	0.0149	0.9851	0.9851	762.66	0	1	5532.17		0.05
AA	16	10.4955E+020.4955E+01	10.4955E+020.4955E+01	0.4955E+02	0.188	1	0.014481	0.985519	0.98552	762.48	0	1	6898.59		0.05
AA	17	10.6152E+020.6152E+01	10.6152E+020.6152E+01	0.6152E+02	0.188	1	0.014328	0.985672	0.98567	762.31	0	1	8565.84		0.05
AA	18	10.7616E+020.7616E+01	10.7616E+020.7616E+01	0.7616E+02	0.188	1	0.014365	0.985635	0.98563	762.14	0	1	10601.1		0.05
AA	19	10.9404E+020.9404E+01	10.9404E+020.9404E+01	0.9404E+02	0.188	1	0.014444	0.985556	0.98556	761.98	0	1	13085.1		0.05
AA	20	10.1159E+030.1159E+02	10.1159E+030.1159E+02	0.1159E+03	0.188	1	0.013898	0.986102	0.9861	761.82	0	1	16141.2		0.05
AA	21	10.1424E+030.1424E+02	10.1424E+030.1424E+02	0.1424E+03	0.188	1	0.014661	0.985339	0.98534	761.66	0	1	19797.1		0.05
AA	22	10.1748E+030.1748E+02	10.1748E+030.1748E+02	0.1748E+03	0.188	1	0.014346	0.985654	0.98565	761.51	0	1	24312.1		0.05
AA	23	10.2142E+030.2142E+02	10.2142E+030.2142E+02	0.2142E+03	0.188	1	0.014377	0.985623	0.98562	761.36	0	1	29784.3		0.05
AA	24	10.2622E+030.2622E+02	10.2622E+030.2622E+02	0.2622E+03	0.188	1	0.014266	0.985734	0.98573	761.21	0	1	36459.7		0.05
AA	25	10.3204E+030.3204E+02	10.3204E+030.3204E+02	0.3204E+03	0.188	1	0.014373	0.985627	0.98563	761.06	0	1	44534.4		0.05
AA	26	10.3912E+030.3912E+02	10.3912E+030.3912E+02	0.3912E+03	0.188	1	0.014232	0.985768	0.98577	760.91	0	1	54380.1		0.05
AA	27	10.4772E+030.4772E+02	10.4772E+030.4772E+02	0.4772E+03	0.188	1	0.014269	0.985731	0.98573	760.77	0	1	66317.5		0.05
AA	28	10.5816E+030.5816E+02	10.5816E+030.5816E+02	0.5816E+03	0.188	1	0.014388	0.985612	0.98561	760.62	0	1	80790.6		0.05
AA	29	10.7082E+030.7082E+02	10.7082E+030.7082E+02	0.7082E+03	0.188	1	0.014341	0.985659	0.98566	760.48	0	1	98368.4		0.05
AA	30	10.8619E+030.8619E+02	10.8619E+030.8619E+02	0.8619E+03	0.188	1	0.013817	0.986183	0.98618	760.34	0	1	119822		0.05
AA	31	10.1048E+040.1048E+03	10.1048E+040.1048E+03	0.1048E+04	0.188	1	0.014844	0.985156	0.98516	760.19	0	1	145363		0.05
AA	32	10.1274E+040.1274E+03	10.1274E+040.1274E+03	0.1274E+04	0.188	1	0.014191	0.985809	0.98581	760.05	0	1	176911		0.05
AA	33	10.1548E+040.1548E+03	10.1548E+040.1548E+03	0.1548E+04	0.188	1	0.014152	0.985848	0.98585	759.91	0	1	214937		0.05
AA	34	10.1880E+040.1880E+03	10.1880E+040.1880E+03	0.1880E+04	0.188	1	0.014318	0.985682	0.98568	759.77	0	1	260898		0.05
AA	35	10.2282E+040.2282E+03	10.2282E+040.2282E+03	0.2282E+04	0.188	1	0.014358	0.985642	0.98564	759.63	0	1	316602		0.05
AA	36	10.2768E+040.2768E+03	10.2768E+040.2768E+03	0.2768E+04	0.188	1	0.013804	0.986196	0.9862	759.48	0	1	384387		0.05
AA	37	10.3358E+040.3358E+03	10.3358E+040.3358E+03	0.3358E+04	0.188	1	0.014688	0.985312	0.98531	759.34	0	1	465395		0.05
AA	38	10.4072E+040.4072E+03	10.4072E+040.4072E+03	0.4072E+04	0.188	1	0.014361	0.985639	0.98564	759.2	0	1	564622		0.05
AA	39	10.4937E+040.4937E+03	10.4937E+040.4937E+03	0.4937E+04	0.188	1	0.01435	0.98565	0.98565	759.05	0	1	684442		0.05
AA	40	10.5983E+040.5983E+03	10.5983E+040.5983E+03	0.5983E+04	0.188	1	0.014249	0.985751	0.98575	758.91	0	1	829471		0.05
AA	41	10.7250E+040.7250E+03	10.7250E+040.7250E+03	0.7250E+04	0.188	1	0.01435	0.98565	0.98565	758.76	0	1	1.00472e+06		0.05
AA	42	10.8784E+040.8784E+03	10.8784E+040.8784E+03	0.8784E+04	0.188	1	0.014179	0.985821	0.98582	758.62	0	1	1.2175e+06		0.05
AA	43	10.1064E+050.1064E+04	10.1064E+050.1064E+04	0.1064E+05	0.188	1	0.014452	0.985548	0.98555	758.47	0	1	1.47365e+06		0.05
AA	44	10.1289E+050.1289E+04	10.1289E+050.1289E+04	0.1289E+05	0.188	1	0.014434	0.985566	0.98557	758.33	0	1	1.78502e+06		0.05
AA	45	10.1560E+050.1560E+04	10.1560E+050.1560E+04	0.1560E+05	0.188	1	0.014382	0.985618	0.98562	758.18	0	1	2.1601e+06		0.05
AA	46	10.1889E+050.1889E+04	10.1889E+050.1889E+04	0.1889E+05	0.188	1	0.014531	0.985469	0.98547	758.03	0	1	2.61434e+06		0.05
AA	47	10.2287E+050.2287E+04	10.2287E+050.2287E+04	0.2287E+05	0.188	1	0.014582	0.985418	0.98542	757.88	9.7851e-11	1	3.16422e+06		0.05
AA	48	10.2768E+050.2768E+04	10.2768E+050.2768E+04	0.2768E+05	0.188	1	0	1	0.78442	757.73	0.0050327	0.994967	3.07748e+06		0.05
AA	49	10.3350E+050.3350E+04	10.3350E+050.3350E+04	0.3350E+05	0.188	1	0	1	0.48927	757.58	0.0052225	0.994777	2.32223e+06		0.05
AA	50	10.4055E+050.4055E+04	10.4055E+050.4055E+04	0.4055E+05	0.188	1	0	1	0.458	757.21	0.0052223	0.994778	2.63e+06		0.05
AA	51	10.4907E+050.4907E+04	10.4907E+050.4907E+04	0.4907E+05	0.188	1	0	1	0.43949	756.78	0.0052207	0.994779	3.05224e+06		0.05
AA	52	10.5937E+050.5937E+04	10.5937E+050.5937E+04	0.5937E+05	0.188	1	0	1	0.42411	756.29	0.0052189	0.994781	3.56139e+06		0.05
AA	53	10.7183E+050.7183E+04	10.7183E+050.7183E+04	0.7183E+05	0.188	1	0	1	0.40981	755.77	0.0052169	0.994783	4.16068e+06		0.05
AA	54	10.8691E+050.8691E+04	10.8691E+050.8691E+04	0.8691E+05	0.188	1	0	1	0.39579	755.18	0.0052148	0.994785	4.85816e+06		0.05
AA	55	10.1051E+060.1051E+05	10.1051E+060.1051E+05	0.1051E+06	0.188	1	0	1	0.38166	754.55	0.0052125	0.994788	5.66051e+06		0.05
AA	56	10.1272E+060.1272E+05	10.1272E+060.1272E+05	0.1272E+06	0.188	1	0	1	0.36719	753.88	0.00521	0.99479	6.58521e+06		0.05
AA	57	10.1539E+060.1539E+05	10.1539E+060.1539E+05	0.1539E+06	0.188	1	0	1	0.35222	753.14	0.0052073	0.994793	7.63517e+06		0.05
AA	58	10.1861E+060.1861E+05	10.1861E+060.1861E+05	0.1861E+06	0.188	1	0	1	0.33665	752.35	0.0052044	0.994796	8.81529e+06		0.05
AA	59	10.2251E+060.2251E+05	10.2251E+060.2251E+05	0.2251E+06	0.188	1	0	1	0.32041	751.48	0.0052012	0.994799	1.01366e+07		0.05
AA	60	10.2723E+060.2723E+05	10.2723E+060.2723E+05	0.2723E+06	0.188	1	0	1	0.30341	750.51	0.0051977	0.994802	1.15965e+07		0.05
AA	61	10.3293E+060.3293E+05	10.3293E+060.3293E+05	0.3293E+06	0.188	1	0	1	0.2856	749.47	0.0051938	0.994806	1.31826e+07		0.05
AA	62	10.3983E+060.3983E+05	10.3983E+060.3983E+05	0.3983E+06	0.188	1	0	1	0.26693	748.33	0.0051896	0.99481	1.48799e+07		0.05
AA	63	10.4817E+060.4817E+05	10.4817E+060.4817E+05	0.4817E+06	0.188	1	0	1	0.24735	747.08	0.005185	0.994815	1.66478e+07		0.05
AA	64	10.5826E+060.5826E+05	10.5826E+060.5826E+05	0.5826E+06	0.188	1	0	1	0.22683	745.71	0.00518	0.99482	1.84308e+07		0.05
AA	65	10.7046E+060.7046E+05	10.7046E+060.7046E+05	0.7046E+06	0.188	1	0	1	0.20538	744.23	0.0051745	0.994826	2.01425e+07		0.05
AA	66	10.8521E+060.8521E+05	10.8521E+060.8521E+05	0.8521E+06	0.188	1	0	1	0.18309	742.62	0.0051686	0.994831	2.16685e+07		0.05
AA	67	10.1030E+070.1030E+06	10.1030E+070.1030E+06	0.1030E+07	0.188	1	0	1	0.16016	740.89	0.0051622	0.994838	2.28589e+07		0.05
AA	68	10.1246E+070.1246E+06	10.1246E+070.1246E+06	0.1246E+07	0.188	1	0	1	0.13706	739.05	0.0051553	0.994845	2.36056e+07		0.05
AA	69	10.1507E+070.1507E+06	10.1507E+070.1507E+06	0.1507E+07	0.188	1	0	1	0.11481	737.08	0.005148	0.994852	2.3852e+07		0.05
AA	70	10.1822E+070.1822E+06	10.1822E+070.1822E+06	0.1822E+07	0.188	1	0	1	0.095389	735.02	0.0051403	0.99486	2.38927e+07		0.05
AA	71	10.2204E+070.2204E+06	10.2204E+070.2204E+06	0.2204E+07	0.188	1	0	1	0.081315	732.85	0.0051321	0.994868	2.45652e+07		0.05
AA	72	10.2665E+070.2665E+06	10.2665E+070.2665E+06	0.2665E+07	0.188	1	0	1	0.070547	730.52	0.0051234	0.994877	2.56883e+07		0.05
AA	73	10.3222E+070.3222E+06	10.3222E+070.3222E+06	0.3222E+07	0.188	1	0	1	0	727.92	0.0051136	0.994886	0		0.05
AA	74	10.3896E+070.3896E+06	10.3896E+070.3896E+06	0.3896E+07	0.188	1	0	1	0	725.36	0.0051038	0.994896	0		0.05
AA	75	10.4711E+070.4711E+06	10.4711E+070.4711E+06	0.4711E+07	0.188	1	0	1	0	722.76	0.005094	0.994906	0		0.05
AA	76	10.5697E+070.5697E+06	10.5697E+070.5697E+06	0.5697E+07	0.188	1	0	1	0	0	1	0	0		0.05
AA	77	10.6889E+070.6889E+06	10.6889E+070.6889E+06	0.6889E+07	0.188	1	0	1	0	0	1	0	0		0.05
AA	78	10.8330E+070.8330E+06	10.8330E+070.8330E+06	0.8330E+07	0.188	1	0	1	0	0	1	0	0		0.05
AA	79	10.1007E+080.1007E+07	10.1007E+080.1007E+07	0.1007E+08	0.188	1	0	1	0	0	1	0	0		0.05
AA	80	10.1218E+080.1218E+07	10.1218E+080.1218E+07	0.1218E+08	0.188	1	0	1	0	0	1	0	0		0.05
AA	81	10.1473E+080.1473E+07	10.1473E+080.1473E+07	0.1473E+08	0.188	1	0	1	0	0	1	0	0		0.05
AA	82	10.1781E+080.1781E+07	10.1781E+080.1781E+07	0.1781E+08	0.188	1	0	1	0	0	1	0	0		0.05
AA	83	10.2153E+080.2153E+07	10.2153E+080.2153E+07	0.2153E+08	0.188	1	0	1	0	0	1	0	0		0.05
AA	84	10.2603E+080.2603E+07	10.2603E+080.2603E+07	0.2603E+08	0.188	1	0	1	0	0	1	0	0		0.05
AA	85	10.3148E+080.3148E+07	10.3148E+080.3148E+07	0.3148E+08	0.188	1	0	1	0	0	1	0	0		0.05
AA	86	10.3806E+080.3806E+07	10.3806E+080.3806E+07	0.3806E+08	0.188	1	0	1	0	0	1	0	0		0.05
AA	87	10.4602E+080.4602E+07	10.4602E+080.4602E+07	0.4602E+08	0.188	1	0	1	0	0	1	0	0		0.05
AA	88	10.5565E+080.5565E+07	10.5565E+080.5565E+07	0.5565E+08	0.188	1	0	1	0	0	1	0	0		0.05
AA	89	10.6728E+080.6728E+07	10.6728E+080.6728E+07	0.6728E+08	0.188	1	0	1	0	0	1	0	0		0.05
AA	90	10.8136E+080.8136E+07	10.8136E+080.8136E+07	0.8136E+08	0.188	1	0	1	0	0	1	0	0		0.05
AA	91	10.9837E+080.9837E+07	10.9837E+080.9837E+07	0.9837E+08	0.188	1	0	1	0	0	1	0	0		0.05
AA	92	10.1189E+090.1189E+08	10.1189E+090.1189E+08	0.1189E+09	0.188	1	0	1	0	0	1	0	0		0.05
AA	93	10.1438E+090.1438E+08	10.1438E+090.1438E+08	0.1438E+09	0.188	1	0	1	0	0	1	0	0		0.05
AA	94	10.1739E+090.1739E+08	10.1739E+090.1739E+08	0.1739E+09	0.188	1	0	1	0	0	1	0	0		0.05
AA	95	10.2103E+090.2103E+08	10.2103E+090.2103E+08	0.2103E+09	0.188	1	0	1	0	0	1	0	0		0.05
AA	96	10.2542E+090.2542E+08	10.2542E+090.2542E+08	0.2542E+09	0.188	1	0	1	0	0	1	0	0		0.05
AA	97	10.3074E+090.3074E+08	10.3074E+090.3074E+08	0.3074E+09	0.188	1	0	1	0	0	1	0	0		0.05
AA	98	10.3717E+090.3717E+08	10.3717E+090.3717E+08	0.3717E+09	0.188	1	0	1	0	0	1	0	0		0.05
AA	99	10.4494E+090.4494E+08	10.4494E+090.4494E+08	0.4494E+09	0.188	1	0	1	0	0	1	0	0		0.05
AA1	0	10.5434E+090.5434E+08	10.5434E+090.5434E+08	0.5434E+09	0.188	1	0	1	0	0	1	0	0		0.05
