# Supplementary material for: CO2 geological storage site selection and long-term potential assessment framework based on TOUGH2/ECO2N
Source: PLoS One. 2025 Apr 24;20(4):e0321715. doi: 10.1371/journal.pone.0321715 (PMC12021137; doi:10.1371/journal.pone.0321715)
Supplement: S1 File — (ZIP) [file pone.0321715.s001.zip › suanliang/4/残余/残余气.xlsx]

## Sheet: Sheet1
残余气饱和度	SG（5a）		要	SG（10a）		要	SG（50a）		要	SG（100a）		要	SG（500a）		要	SG（1000a）		要
0.05	0.97751	0.97751	0.97751	0.97747	0.97747	0.97747	0.97737	0.97737	0.97737	0.97737	0.97737	0.97737	0.71251	0.71251	0.71251	0.59395	0.59395	0.59395
0.05	0.98347	0.98347	0.98347	0.98344	0.98344	0.98344	0.98337	0.98337	0.98337	0.98337	0.98337	0.98337	0.71703	0.71703	0.71703	0.59759	0.59759	0.59759
0.05	0.98437	0.98437	0.98437	0.98435	0.98435	0.98435	0.98428	0.98428	0.98428	0.98428	0.98428	0.98428	0.71767	0.71767	0.71767	0.59865	0.59865	0.59865
0.05	0.98474	0.98474	0.98474	0.98472	0.98472	0.98472	0.98465	0.98465	0.98465	0.98465	0.98465	0.98465	0.71788	0.71788	0.71788	0.59962	0.59962	0.59962
0.05	0.9849	0.9849	0.9849	0.98488	0.98488	0.98488	0.98481	0.98481	0.98481	0.98481	0.98481	0.98481	0.7179	0.7179	0.7179	0.59966	0.59966	0.59966
0.05	0.98527	0.98527	0.98527	0.98525	0.98525	0.98525	0.98518	0.98518	0.98518	0.98518	0.98518	0.98518	0.71805	0.71805	0.71805	0.59938	0.59938	0.59938
0.05	0.98533	0.98533	0.98533	0.98531	0.98531	0.98531	0.98525	0.98525	0.98525	0.98525	0.98525	0.98525	0.71794	0.71794	0.71794	0.59864	0.59864	0.59864
0.05	0.98551	0.98551	0.98551	0.98549	0.98549	0.98549	0.98543	0.98543	0.98543	0.98543	0.98543	0.98543	0.71786	0.71786	0.71786	0.59768	0.59768	0.59768
0.05	0.98533	0.98533	0.98533	0.98531	0.98531	0.98531	0.98525	0.98525	0.98525	0.98525	0.98525	0.98525	0.71746	0.71746	0.71746	0.59605	0.59605	0.59605
0.05	0.98562	0.98562	0.98562	0.9856	0.9856	0.9856	0.98554	0.98554	0.98554	0.98554	0.98554	0.98554	0.71687	0.71687	0.71687	0.59461	0.59461	0.59461
0.05	0.9856	0.9856	0.9856	0.98558	0.98558	0.98558	0.98552	0.98552	0.98552	0.98552	0.98552	0.98552	0.71447	0.71447	0.71447	0.59302	0.59302	0.59302
0.05	0.98564	0.98564	0.98564	0.98562	0.98562	0.98562	0.98555	0.98555	0.98555	0.98555	0.98555	0.98555	0.71164	0.71164	0.71164	0.59152	0.59152	0.59152
0.05	0.98584	0.98584	0.98584	0.98582	0.98582	0.98582	0.98576	0.98576	0.98576	0.98576	0.98576	0.98576	0.70877	0.70877	0.70877	0.59013	0.59013	0.59013
0.05	0.98546	0.98546	0.98546	0.98544	0.98544	0.98544	0.98538	0.98538	0.98538	0.98538	0.98538	0.98538	0.70557	0.70557	0.70557	0.58928	0.58928	0.58928
0.05	0.9856	0.9856	0.9856	0.98558	0.98558	0.98558	0.98552	0.98552	0.98552	0.98552	0.98552	0.98552	0.7038	0.7038	0.7038	0.58614	0.58614	0.58614
0.05	0.98569	0.98569	0.98569	0.98567	0.98567	0.98567	0.98561	0.98561	0.98561	0.98561	0.98561	0.98561	0.69974	0.69974	0.69974	0.58338	0.58338	0.58338
0.05	0.98572	0.98572	0.98572	0.9857	0.9857	0.9857	0.98564	0.98564	0.98564	0.98564	0.98564	0.98564	0.7082	0.7082	0.7082	0.58622	0.58622	0.58622
0.05	0.98578	0.98578	0.98578	0.98576	0.98576	0.98576	0.9857	0.9857	0.9857	0.9857	0.9857	0.9857	0.71111	0.71111	0.71111	0.58563	0.58563	0.58563
0.05	0.98568	0.98568	0.98568	0.98566	0.98566	0.98566	0.9856	0.9856	0.9856	0.9856	0.9856	0.9856	0.70727	0.70727	0.70727	0.59089	0.59089	0.59089
0.05	0.98571	0.98571	0.98571	0.98569	0.98569	0.98569	0.98563	0.98563	0.98563	0.98563	0.98563	0.98563	0.70519	0.70519	0.70519	0.59062	0.59062	0.59062
0.05	0.98593	0.98593	0.98593	0.98592	0.98592	0.98592	0.98586	0.98586	0.98586	0.98586	0.98586	0.98586	0.70787	0.70787	0.70787	0.5914	0.5914	0.5914
0.05	0.98571	0.98571	0.98571	0.98569	0.98569	0.98569	0.98563	0.98563	0.98563	0.98563	0.98563	0.98563	0.70833	0.70833	0.70833	0.594	0.594	0.594
0.05	0.98573	0.98573	0.98573	0.98571	0.98571	0.98571	0.98565	0.98565	0.98565	0.98565	0.98565	0.98565	0.70632	0.70632	0.70632	0.59414	0.59414	0.59414
0.05	0.98575	0.98575	0.98575	0.98574	0.98574	0.98574	0.98568	0.98568	0.98568	0.98568	0.98568	0.98568	0.70189	0.70189	0.70189	0.59162	0.59162	0.59162
0.05	0.98574	0.98574	0.98574	0.98572	0.98572	0.98572	0.98566	0.98566	0.98566	0.98566	0.98566	0.98566	0.69519	0.69519	0.69519	0.58645	0.58645	0.58645
0.05	0.98577	0.98577	0.98577	0.98575	0.98575	0.98575	0.98569	0.98569	0.98569	0.98569	0.98569	0.98569	0.70389	0.70389	0.70389	0.5944	0.5944	0.5944
0.05	0.98572	0.98572	0.98572	0.9857	0.9857	0.9857	0.98564	0.98564	0.98564	0.98564	0.98564	0.98564	0.70706	0.70706	0.70706	0.6008	0.6008	0.6008
0.05	0.98588	0.98588	0.98588	0.98586	0.98586	0.98586	0.9858	0.9858	0.9858	0.9858	0.9858	0.9858	0.7044	0.7044	0.7044	0.59933	0.59933	0.59933
0.05	0.98585	0.98585	0.98585	0.98583	0.98583	0.98583	0.98578	0.98578	0.98578	0.98578	0.98578	0.98578	0.6971	0.6971	0.6971	0.59091	0.59091	0.59091
0.05	0.9857	0.9857	0.9857	0.98568	0.98568	0.98568	0.98562	0.98562	0.98562	0.98562	0.98562	0.98562	0.70493	0.70493	0.70493	0.59976	0.59976	0.59976
0.05	0.98584	0.98584	0.98584	0.98582	0.98582	0.98582	0.98576	0.98576	0.98576	0.98576	0.98576	0.98576	0.70521	0.70521	0.70521	0.59706	0.59706	0.59706
0.05	0.98589	0.98589	0.98589	0.98587	0.98587	0.98587	0.98582	0.98582	0.98582	0.98582	0.98582	0.98582	0.70081	0.70081	0.70081	0.59212	0.59212	0.59212
0.05	0.98558	0.98558	0.98558	0.98556	0.98556	0.98556	0.9855	0.9855	0.9855	0.9855	0.9855	0.9855	0.70325	0.70325	0.70325	0.59575	0.59575	0.59575
0.05	0.98597	0.98597	0.98597	0.98595	0.98595	0.98595	0.98589	0.98589	0.98589	0.98589	0.98589	0.98589	0.69603	0.69603	0.69603	0.58884	0.58884	0.58884
0.05	0.98579	0.98579	0.98579	0.98577	0.98577	0.98577	0.98572	0.98572	0.98572	0.98572	0.98572	0.98572	0.70273	0.70273	0.70273	0.59146	0.59146	0.59146
0.05	0.98574	0.98574	0.98574	0.98572	0.98572	0.98572	0.98567	0.98567	0.98567	0.98567	0.98567	0.98567	0.70118	0.70118	0.70118	0.58975	0.58975	0.58975
0.05	0.98587	0.98587	0.98587	0.98586	0.98586	0.98586	0.9858	0.9858	0.9858	0.9858	0.9858	0.9858	0.69797	0.69797	0.69797	0.58766	0.58766	0.58766
0.05	0.98575	0.98575	0.98575	0.98573	0.98573	0.98573	0.98567	0.98567	0.98567	0.98567	0.98567	0.98567	0.69812	0.69812	0.69812	0.58619	0.58619	0.58619
0.05	0.98582	0.98582	0.98582	0.9858	0.9858	0.9858	0.98575	0.98575	0.98575	0.98575	0.98575	0.98575	0.69401	0.69401	0.69401	0.58328	0.58328	0.58328
0.05	0.98599	0.98599	0.98599	0.98597	0.98597	0.98597	0.98592	0.98592	0.98592	0.98592	0.98592	0.98592	0.69252	0.69252	0.69252	0.58113	0.58113	0.58113
0.05	0.98582	0.98582	0.98582	0.98581	0.98581	0.98581	0.98575	0.98575	0.98575	0.98575	0.98575	0.98575	0.68973	0.68973	0.68973	0.5787	0.5787	0.5787
0.05	0.98589	0.98589	0.98589	0.98587	0.98587	0.98587	0.98582	0.98582	0.98582	0.98582	0.98582	0.98582	0.68709	0.68709	0.68709	0.57595	0.57595	0.57595
0.05	0.98595	0.98595	0.98595	0.98593	0.98593	0.98593	0.98587	0.98587	0.98587	0.98587	0.98587	0.98587	0.68575	0.68575	0.68575	0.57452	0.57452	0.57452
0.05	0.76548	0.76548	0.76548	0.9858	0.9858	0.9858	0.98574	0.98574	0.98574	0.98574	0.98574	0.98574	0.68202	0.68202	0.68202	0.57173	0.57173	0.57173
0.05	0.50247	0.50247	0.50247	0.98603	0.98603	0.98603	0.98598	0.98598	0.98598	0.98598	0.98598	0.98598	0.67949	0.67949	0.67949	0.5692	0.5692	0.5692
0.05	0.48035	0.48035	0.48035	0.98597	0.98597	0.98597	0.98592	0.98592	0.98592	0.98592	0.98592	0.98592	0.67679	0.67679	0.67679	0.56714	0.56714	0.56714
0.05	0.46941	0.46941	0.46941	0.98611	0.98611	0.98611	0.91402	0.91402	0.91402	0.8992	0.8992	0.8992	0.66432	0.66432	0.66432	0.55684	0.55684	0.55684
0.05	0.46148	0.46148	0.46148	0.5894	0.5894	0.5894	0.62089	0.62089	0.62089	0.62911	0.62911	0.62911	0.63781	0.63781	0.63781	0.53437	0.53437	0.53437
0.05	0.45479	0.45479	0.45479	0.49618	0.49618	0.49618	0.55593	0.55593	0.55593	0.57718	0.57718	0.57718	0.61245	0.61245	0.61245	0.53289	0.53289	0.53289
0.05	0.44874	0.44874	0.44874	0.48255	0.48255	0.48255	0.54207	0.54207	0.54207	0.56619	0.56619	0.56619	0.60535	0.60535	0.60535	0.53236	0.53236	0.53236
0.05	0.44311	0.44311	0.44311	0.47514	0.47514	0.47514	0.53876	0.53876	0.53876	0.56372	0.56372	0.56372	0.60383	0.60383	0.60383	0.53189	0.53189	0.53189
0.05	0.43779	0.43779	0.43779	0.46968	0.46968	0.46968	0.53742	0.53742	0.53742	0.56296	0.56296	0.56296	0.60347	0.60347	0.60347	0.53146	0.53146	0.53146
0.05	0.43276	0.43276	0.43276	0.46511	0.46511	0.46511	0.53653	0.53653	0.53653	0.56254	0.56254	0.56254	0.60333	0.60333	0.60333	0.53106	0.53106	0.53106
0.05	0.42801	0.42801	0.42801	0.46105	0.46105	0.46105	0.53582	0.53582	0.53582	0.56223	0.56223	0.56223	0.60324	0.60324	0.60324	0.53067	0.53067	0.53067
0.05	0.42355	0.42355	0.42355	0.45739	0.45739	0.45739	0.53521	0.53521	0.53521	0.56196	0.56196	0.56196	0.60316	0.60316	0.60316	0.53029	0.53029	0.53029
0.05	0.41937	0.41937	0.41937	0.45407	0.45407	0.45407	0.53469	0.53469	0.53469	0.56174	0.56174	0.56174	0.60308	0.60308	0.60308	0.52991	0.52991	0.52991
0.05	0.4155	0.4155	0.4155	0.45107	0.45107	0.45107	0.53424	0.53424	0.53424	0.56155	0.56155	0.56155	0.60301	0.60301	0.60301	0.52953	0.52953	0.52953
0.05	0.41194	0.41194	0.41194	0.44838	0.44838	0.44838	0.53386	0.53386	0.53386	0.56139	0.56139	0.56139	0.60294	0.60294	0.60294	0.52914	0.52914	0.52914
0.05	0.40869	0.40869	0.40869	0.44601	0.44601	0.44601	0.53353	0.53353	0.53353	0.56125	0.56125	0.56125	0.60287	0.60287	0.60287	0.52873	0.52873	0.52873
0.05	0.40575	0.40575	0.40575	0.44395	0.44395	0.44395	0.53326	0.53326	0.53326	0.56114	0.56114	0.56114	0.60279	0.60279	0.60279	0.52832	0.52832	0.52832
0.05	0.40311	0.40311	0.40311	0.44218	0.44218	0.44218	0.53303	0.53303	0.53303	0.56104	0.56104	0.56104	0.60271	0.60271	0.60271	0.52788	0.52788	0.52788
0.05	0.40075	0.40075	0.40075	0.44069	0.44069	0.44069	0.53284	0.53284	0.53284	0.56096	0.56096	0.56096	0.60261	0.60261	0.60261	0.52739	0.52739	0.52739
0.05	0.39864	0.39864	0.39864	0.43947	0.43947	0.43947	0.53269	0.53269	0.53269	0.5609	0.5609	0.5609	0.60251	0.60251	0.60251	0.52682	0.52682	0.52682
0.05	0.39675	0.39675	0.39675	0.43847	0.43847	0.43847	0.53257	0.53257	0.53257	0.56085	0.56085	0.56085	0.60238	0.60238	0.60238	0.52615	0.52615	0.52615
0.05	0.395	0.395	0.395	0.43767	0.43767	0.43767	0.53247	0.53247	0.53247	0.56081	0.56081	0.56081	0.60223	0.60223	0.60223	0.52536	0.52536	0.52536
0.05	0.39331	0.39331	0.39331	0.43702	0.43702	0.43702	0.5324	0.5324	0.5324	0.56078	0.56078	0.56078	0.60205	0.60205	0.60205	0.52441	0.52441	0.52441
0.05	0.39157	0.39157	0.39157	0.43645	0.43645	0.43645	0.53234	0.53234	0.53234	0.56076	0.56076	0.56076	0.60183	0.60183	0.60183	0.52327	0.52327	0.52327
0.05	0.38963	0.38963	0.38963	0.43589	0.43589	0.43589	0.53228	0.53228	0.53228	0.56073	0.56073	0.56073	0.60155	0.60155	0.60155	0.52191	0.52191	0.52191
0.05	0.38729	0.38729	0.38729	0.43525	0.43525	0.43525	0.53222	0.53222	0.53222	0.56071	0.56071	0.56071	0.60121	0.60121	0.60121	0.5203	0.5203	0.5203
0.05	0.38415	0.38415	0.38415	0.43439	0.43439	0.43439	0.53214	0.53214	0.53214	0.56067	0.56067	0.56067	0.60077	0.60077	0.60077	0.51838	0.51838	0.51838
0.05	0.37952	0.37952	0.37952	0.43312	0.43312	0.43312	0.53201	0.53201	0.53201	0.56063	0.56063	0.56063	0.60021	0.60021	0.60021	0.51612	0.51612	0.51612
0.05	0.37235	0.37235	0.37235	0.43112	0.43112	0.43112	0.53183	0.53183	0.53183	0.56055	0.56055	0.56055	0.59949	0.59949	0.59949	0.51346	0.51346	0.51346
0.05	0.36139	0.36139	0.36139	0.42805	0.42805	0.42805	0.53154	0.53154	0.53154	0.56043	0.56043	0.56043	0.59856	0.59856	0.59856	0.51042	0.51042	0.51042
0.05	0.34442	0.34442	0.34442	0.42367	0.42367	0.42367	0.53114	0.53114	0.53114	0.56025	0.56025	0.56025	0.59743	0.59743	0.59743	0.50686	0.50686	0.50686
0.05	0.31555	0.31555	0.31555	0.41767	0.41767	0.41767	0.53062	0.53062	0.53062	0.56002	0.56002	0.56002	0.59594	0.59594	0.59594	0.5029	0.5029	0.5029
0.05	0.25011	0.25011	0.25011	0.40942	0.40942	0.40942	0.52998	0.52998	0.52998	0.55968	0.55968	0.55968	0.59282	0.59282	0.59282	0.49835	0.49835	0.49835
0.05	0	FALSE	0	0.39765	0.39765	0.39765	0.52916	0.52916	0.52916	0.5591	0.5591	0.5591	0.58504	0.58504	0.58504	0.49276	0.49276	0.49276
0.05	0	FALSE	0	0.37873	0.37873	0.37873	0.52798	0.52798	0.52798	0.55795	0.55795	0.55795	0.57585	0.57585	0.57585	0.48663	0.48663	0.48663
0.05	0	FALSE	0	0.34441	0.34441	0.34441	0.52588	0.52588	0.52588	0.55561	0.55561	0.55561	0.56327	0.56327	0.56327	0.47784	0.47784	0.47784
0.05	0	FALSE	0	0.24853	0.24853	0.24853	0.51989	0.51989	0.51989	0.54936	0.54936	0.54936	0.54609	0.54609	0.54609	0.46319	0.46319	0.46319
0.05	0	FALSE	0	0	FALSE	0	0.49651	0.49651	0.49651	0.53148	0.53148	0.53148	0.52188	0.52188	0.52188	0.4422	0.4422	0.4422
0.05	0	FALSE	0	0	FALSE	0	0.43243	0.43243	0.43243	0.49446	0.49446	0.49446	0.50195	0.50195	0.50195	0.43107	0.43107	0.43107
0.05	0	FALSE	0	0	FALSE	0	0.27813	0.27813	0.27813	0.42887	0.42887	0.42887	0.47763	0.47763	0.47763	0.41676	0.41676	0.41676
0.05	0	FALSE	0	0	FALSE	0	0	FALSE	0	0.30078	0.30078	0.30078	0.44326	0.44326	0.44326	0.39388	0.39388	0.39388
0.05	0	FALSE	0	0	FALSE	0	0	FALSE	0	0.0030723	FALSE	0	0.40301	0.40301	0.40301	0.37167	0.37167	0.37167
0.05	0	FALSE	0	0	FALSE	0	0	FALSE	0	0	FALSE	0	0.34354	0.34354	0.34354	0.34144	0.34144	0.34144
0.05	0	FALSE	0	0	FALSE	0	0	FALSE	0	0	FALSE	0	0.24393	0.24393	0.24393	0.2976	0.2976	0.2976
0.05	0	FALSE	0	0	FALSE	0	0	FALSE	0	0	FALSE	0	0.019836	FALSE	0	0.2241	0.2241	0.2241
0.05	0	FALSE	0	0	FALSE	0	0	FALSE	0	0	FALSE	0	0	FALSE	0	0.059096	0.059096	0.059096
0.05	0	FALSE	0	0	FALSE	0	0	FALSE	0	0	FALSE	0	0	FALSE	0	0	FALSE	0
0.05	0	FALSE	0	0	FALSE	0	0	FALSE	0	0	FALSE	0	0	FALSE	0	0	FALSE	0
0.05	0	FALSE	0	0	FALSE	0	0	FALSE	0	0	FALSE	0	0	FALSE	0	0	FALSE	0
0.05	0	FALSE	0	0	FALSE	0	0	FALSE	0	0	FALSE	0	0	FALSE	0	0	FALSE	0
0.05	0	FALSE	0	0	FALSE	0	0	FALSE	0	0	FALSE	0	0	FALSE	0	0	FALSE	0
0.05	0	FALSE	0	0	FALSE	0	0	FALSE	0	0	FALSE	0	0	FALSE	0	0	FALSE	0
0.05	0	FALSE	0	0	FALSE	0	0	FALSE	0	0	FALSE	0	0	FALSE	0	0	FALSE	0
0.05	0	FALSE	0	0	FALSE	0	0	FALSE	0	0	FALSE	0	0	FALSE	0	0	FALSE	0
0.05	0	FALSE	0	0	FALSE	0	0	FALSE	0	0	FALSE	0	0	FALSE	0	0	FALSE	0
0.05	0	FALSE	0	0	FALSE	0	0	FALSE	0	0	FALSE	0	0	FALSE	0	0	FALSE	0
0.05	0	FALSE	0	0	FALSE	0	0	FALSE	0	0	FALSE	0	0	FALSE	0	0	FALSE	0
0.05	0.97747	0.97747	0.97747	0.97743	0.97743	0.97743	0.97732	0.97732	0.97732	0.97732	0.97732	0.97732	0.40712	0.40712	0.40712	0.10794	0.10794	0.10794
0.05	0.98341	0.98341	0.98341	0.98339	0.98339	0.98339	0.98331	0.98331	0.98331	0.98331	0.98331	0.98331	0.40961	0.40961	0.40961	0.10794	0.10794	0.10794
0.05	0.98433	0.98433	0.98433	0.9843	0.9843	0.9843	0.98423	0.98423	0.98423	0.98423	0.98423	0.98423	0.41034	0.41034	0.41034	0.10793	0.10793	0.10793
0.05	0.98479	0.98479	0.98479	0.98477	0.98477	0.98477	0.9847	0.9847	0.9847	0.9847	0.9847	0.9847	0.41241	0.41241	0.41241	0.10793	0.10793	0.10793
0.05	0.98487	0.98487	0.98487	0.98485	0.98485	0.98485	0.98478	0.98478	0.98478	0.98478	0.98478	0.98478	0.41333	0.41333	0.41333	0.10792	0.10792	0.10792
0.05	0.98526	0.98526	0.98526	0.98523	0.98523	0.98523	0.98517	0.98517	0.98517	0.98517	0.98517	0.98517	0.41395	0.41395	0.41395	0.10791	0.10791	0.10791
0.05	0.98528	0.98528	0.98528	0.98526	0.98526	0.98526	0.9852	0.9852	0.9852	0.9852	0.9852	0.9852	0.4142	0.4142	0.4142	0.1079	0.1079	0.1079
0.05	0.98547	0.98547	0.98547	0.98545	0.98545	0.98545	0.98539	0.98539	0.98539	0.98539	0.98539	0.98539	0.41443	0.41443	0.41443	0.10788	0.10788	0.10788
0.05	0.98536	0.98536	0.98536	0.98534	0.98534	0.98534	0.98527	0.98527	0.98527	0.98527	0.98527	0.98527	0.4148	0.4148	0.4148	0.10786	0.10786	0.10786
0.05	0.98555	0.98555	0.98555	0.98553	0.98553	0.98553	0.98547	0.98547	0.98547	0.98547	0.98547	0.98547	0.41597	0.41597	0.41597	0.10783	0.10783	0.10783
0.05	0.98558	0.98558	0.98558	0.98556	0.98556	0.98556	0.98549	0.98549	0.98549	0.98549	0.98549	0.98549	0.41575	0.41575	0.41575	0.1078	0.1078	0.1078
0.05	0.98561	0.98561	0.98561	0.98559	0.98559	0.98559	0.98553	0.98553	0.98553	0.98553	0.98553	0.98553	0.41549	0.41549	0.41549	0.10776	0.10776	0.10776
0.05	0.98558	0.98558	0.98558	0.98556	0.98556	0.98556	0.9855	0.9855	0.9855	0.9855	0.9855	0.9855	0.4152	0.4152	0.4152	0.10771	0.10771	0.10771
0.05	0.98562	0.98562	0.98562	0.9856	0.9856	0.9856	0.98554	0.98554	0.98554	0.98554	0.98554	0.98554	0.41487	0.41487	0.41487	0.10765	0.10765	0.10765
0.05	0.98556	0.98556	0.98556	0.98554	0.98554	0.98554	0.98548	0.98548	0.98548	0.98548	0.98548	0.98548	0.41452	0.41452	0.41452	0.10759	0.10759	0.10759
0.05	0.98568	0.98568	0.98568	0.98566	0.98566	0.98566	0.9856	0.9856	0.9856	0.9856	0.9856	0.9856	0.41413	0.41413	0.41413	0.10751	0.10751	0.10751
0.05	0.98571	0.98571	0.98571	0.98569	0.98569	0.98569	0.98563	0.98563	0.98563	0.98563	0.98563	0.98563	0.41413	0.41413	0.41413	0.10741	0.10741	0.10741
0.05	0.98575	0.98575	0.98575	0.98573	0.98573	0.98573	0.98567	0.98567	0.98567	0.98567	0.98567	0.98567	0.41394	0.41394	0.41394	0.1073	0.1073	0.1073
0.05	0.98567	0.98567	0.98567	0.98565	0.98565	0.98565	0.98559	0.98559	0.98559	0.98559	0.98559	0.98559	0.41359	0.41359	0.41359	0.10718	0.10718	0.10718
0.05	0.986	0.986	0.986	0.98598	0.98598	0.98598	0.98592	0.98592	0.98592	0.98592	0.98592	0.98592	0.41308	0.41308	0.41308	0.10703	0.10703	0.10703
0.05	0.9856	0.9856	0.9856	0.98558	0.98558	0.98558	0.98552	0.98552	0.98552	0.98552	0.98552	0.98552	0.41228	0.41228	0.41228	0.10685	0.10685	0.10685
0.05	0.98575	0.98575	0.98575	0.98573	0.98573	0.98573	0.98567	0.98567	0.98567	0.98567	0.98567	0.98567	0.41124	0.41124	0.41124	0.10665	0.10665	0.10665
0.05	0.98569	0.98569	0.98569	0.98567	0.98567	0.98567	0.98561	0.98561	0.98561	0.98561	0.98561	0.98561	0.40985	0.40985	0.40985	0.10642	0.10642	0.10642
0.05	0.98573	0.98573	0.98573	0.98571	0.98571	0.98571	0.98565	0.98565	0.98565	0.98565	0.98565	0.98565	0.40827	0.40827	0.40827	0.10614	0.10614	0.10614
0.05	0.9858	0.9858	0.9858	0.98578	0.98578	0.98578	0.98572	0.98572	0.98572	0.98572	0.98572	0.98572	0.40658	0.40658	0.40658	0.10581	0.10581	0.10581
0.05	0.98577	0.98577	0.98577	0.98575	0.98575	0.98575	0.98569	0.98569	0.98569	0.98569	0.98569	0.98569	0.40722	0.40722	0.40722	0.10542	0.10542	0.10542
0.05	0.98567	0.98567	0.98567	0.98565	0.98565	0.98565	0.98559	0.98559	0.98559	0.98559	0.98559	0.98559	0.40731	0.40731	0.40731	0.10495	0.10495	0.10495
0.05	0.98579	0.98579	0.98579	0.98578	0.98578	0.98578	0.98572	0.98572	0.98572	0.98572	0.98572	0.98572	0.40653	0.40653	0.40653	0.10439	0.10439	0.10439
0.05	0.98582	0.98582	0.98582	0.9858	0.9858	0.9858	0.98575	0.98575	0.98575	0.98575	0.98575	0.98575	0.40508	0.40508	0.40508	0.10372	0.10372	0.10372
0.05	0.98578	0.98578	0.98578	0.98576	0.98576	0.98576	0.9857	0.9857	0.9857	0.9857	0.9857	0.9857	0.40691	0.40691	0.40691	0.10293	0.10293	0.10293
0.05	0.98574	0.98574	0.98574	0.98572	0.98572	0.98572	0.98566	0.98566	0.98566	0.98566	0.98566	0.98566	0.40773	0.40773	0.40773	0.102	0.102	0.102
0.05	0.98586	0.98586	0.98586	0.98584	0.98584	0.98584	0.98578	0.98578	0.98578	0.98578	0.98578	0.98578	0.40696	0.40696	0.40696	0.10091	0.10091	0.10091
0.05	0.98558	0.98558	0.98558	0.98557	0.98557	0.98557	0.98551	0.98551	0.98551	0.98551	0.98551	0.98551	0.40461	0.40461	0.40461	0.09967	0.09967	0.09967
0.05	0.98586	0.98586	0.98586	0.98585	0.98585	0.98585	0.98579	0.98579	0.98579	0.98579	0.98579	0.98579	0.40086	0.40086	0.40086	0.09828	0.09828	0.09828
0.05	0.98576	0.98576	0.98576	0.98574	0.98574	0.98574	0.98568	0.98568	0.98568	0.98568	0.98568	0.98568	0.4038	0.4038	0.4038	0.096748	0.096748	0.096748
0.05	0.98572	0.98572	0.98572	0.9857	0.9857	0.9857	0.98564	0.98564	0.98564	0.98564	0.98564	0.98564	0.40442	0.40442	0.40442	0.095101	0.095101	0.095101
0.05	0.98586	0.98586	0.98586	0.98584	0.98584	0.98584	0.98578	0.98578	0.98578	0.98578	0.98578	0.98578	0.40231	0.40231	0.40231	0.093364	0.093364	0.093364
0.05	0.98572	0.98572	0.98572	0.9857	0.9857	0.9857	0.98565	0.98565	0.98565	0.98565	0.98565	0.98565	0.40063	0.40063	0.40063	0.091569	0.091569	0.091569
0.05	0.98576	0.98576	0.98576	0.98574	0.98574	0.98574	0.98568	0.98568	0.98568	0.98568	0.98568	0.98568	0.39603	0.39603	0.39603	0.089749	0.089749	0.089749
0.05	0.98584	0.98584	0.98584	0.98583	0.98583	0.98583	0.98577	0.98577	0.98577	0.98577	0.98577	0.98577	0.39402	0.39402	0.39402	0.087941	0.087941	0.087941
0.05	0.9858	0.9858	0.9858	0.98578	0.98578	0.98578	0.98573	0.98573	0.98573	0.98573	0.98573	0.98573	0.38929	0.38929	0.38929	0.086178	0.086178	0.086178
0.05	0.98598	0.98598	0.98598	0.98597	0.98597	0.98597	0.98591	0.98591	0.98591	0.98591	0.98591	0.98591	0.385	0.385	0.385	0.084497	0.084497	0.084497
0.05	0.98563	0.98563	0.98563	0.98562	0.98562	0.98562	0.98556	0.98556	0.98556	0.98556	0.98556	0.98556	0.38266	0.38266	0.38266	0.082946	0.082946	0.082946
0.05	0.7766	0.7766	0.7766	0.98577	0.98577	0.98577	0.98571	0.98571	0.98571	0.98571	0.98571	0.98571	0.37676	0.37676	0.37676	0.081568	0.081568	0.081568
0.05	0.49962	0.49962	0.49962	0.98584	0.98584	0.98584	0.98578	0.98578	0.98578	0.98578	0.98578	0.98578	0.37305	0.37305	0.37305	0.080391	0.080391	0.080391
0.05	0.47462	0.47462	0.47462	0.98578	0.98578	0.98578	0.98572	0.98572	0.98572	0.98572	0.98572	0.98572	0.36732	0.36732	0.36732	0.079407	0.079407	0.079407
0.05	0.46162	0.46162	0.46162	0.98599	0.98599	0.98599	0.89432	0.89432	0.89432	0.87041	0.87041	0.87041	0.35637	0.35637	0.35637	0.078599	0.078599	0.078599
0.05	0.45182	0.45182	0.45182	0.58094	0.58094	0.58094	0.6092	0.6092	0.6092	0.61687	0.61687	0.61687	0.34217	0.34217	0.34217	0.077967	0.077967	0.077967
0.05	0.44334	0.44334	0.44334	0.48722	0.48722	0.48722	0.53935	0.53935	0.53935	0.56163	0.56163	0.56163	0.33933	0.33933	0.33933	0.077438	0.077438	0.077438
0.05	0.43553	0.43553	0.43553	0.47042	0.47042	0.47042	0.52041	0.52041	0.52041	0.54682	0.54682	0.54682	0.33797	0.33797	0.33797	0.076994	0.076994	0.076994
0.05	0.42811	0.42811	0.42811	0.46025	0.46025	0.46025	0.51514	0.51514	0.51514	0.54291	0.54291	0.54291	0.3368	0.3368	0.3368	0.076604	0.076604	0.076604
0.05	0.42096	0.42096	0.42096	0.45236	0.45236	0.45236	0.51311	0.51311	0.51311	0.54171	0.54171	0.54171	0.3357	0.3357	0.3357	0.07625	0.07625	0.07625
0.05	0.41406	0.41406	0.41406	0.44557	0.44557	0.44557	0.51186	0.51186	0.51186	0.54114	0.54114	0.54114	0.33464	0.33464	0.33464	0.07592	0.07592	0.07592
0.05	0.40739	0.40739	0.40739	0.43944	0.43944	0.43944	0.5109	0.5109	0.5109	0.54073	0.54073	0.54073	0.33363	0.33363	0.33363	0.075605	0.075605	0.075605
0.05	0.40097	0.40097	0.40097	0.4338	0.4338	0.4338	0.51009	0.51009	0.51009	0.5404	0.5404	0.5404	0.33264	0.33264	0.33264	0.075299	0.075299	0.075299
0.05	0.39482	0.39482	0.39482	0.42858	0.42858	0.42858	0.5094	0.5094	0.5094	0.54012	0.54012	0.54012	0.33169	0.33169	0.33169	0.074996	0.074996	0.074996
0.05	0.38896	0.38896	0.38896	0.42376	0.42376	0.42376	0.50881	0.50881	0.50881	0.53989	0.53989	0.53989	0.33075	0.33075	0.33075	0.074692	0.074692	0.074692
0.05	0.38342	0.38342	0.38342	0.41935	0.41935	0.41935	0.50831	0.50831	0.50831	0.53969	0.53969	0.53969	0.3298	0.3298	0.3298	0.074384	0.074384	0.074384
0.05	0.37822	0.37822	0.37822	0.41535	0.41535	0.41535	0.50789	0.50789	0.50789	0.53952	0.53952	0.53952	0.32878	0.32878	0.32878	0.074073	0.074073	0.074073
0.05	0.37339	0.37339	0.37339	0.41178	0.41178	0.41178	0.50753	0.50753	0.50753	0.53938	0.53938	0.53938	0.32763	0.32763	0.32763	0.073755	0.073755	0.073755
0.05	0.36895	0.36895	0.36895	0.40865	0.40865	0.40865	0.50723	0.50723	0.50723	0.53926	0.53926	0.53926	0.32629	0.32629	0.32629	0.073418	0.073418	0.073418
0.05	0.36489	0.36489	0.36489	0.40596	0.40596	0.40596	0.50699	0.50699	0.50699	0.53916	0.53916	0.53916	0.32471	0.32471	0.32471	0.073047	0.073047	0.073047
0.05	0.36123	0.36123	0.36123	0.40369	0.40369	0.40369	0.50679	0.50679	0.50679	0.53909	0.53909	0.53909	0.32281	0.32281	0.32281	0.072625	0.072625	0.072625
0.05	0.35795	0.35795	0.35795	0.40184	0.40184	0.40184	0.50664	0.50664	0.50664	0.53903	0.53903	0.53903	0.32052	0.32052	0.32052	0.072138	0.072138	0.072138
0.05	0.355	0.355	0.355	0.40036	0.40036	0.40036	0.50651	0.50651	0.50651	0.53898	0.53898	0.53898	0.31775	0.31775	0.31775	0.071575	0.071575	0.071575
0.05	0.35233	0.35233	0.35233	0.39921	0.39921	0.39921	0.50642	0.50642	0.50642	0.53894	0.53894	0.53894	0.31441	0.31441	0.31441	0.070925	0.070925	0.070925
0.05	0.34981	0.34981	0.34981	0.3983	0.3983	0.3983	0.50634	0.50634	0.50634	0.53891	0.53891	0.53891	0.31035	0.31035	0.31035	0.070183	0.070183	0.070183
0.05	0.34731	0.34731	0.34731	0.39753	0.39753	0.39753	0.50627	0.50627	0.50627	0.53887	0.53887	0.53887	0.30543	0.30543	0.30543	0.069343	0.069343	0.069343
0.05	0.34467	0.34467	0.34467	0.39679	0.39679	0.39679	0.5062	0.5062	0.5062	0.53883	0.53883	0.53883	0.29944	0.29944	0.29944	0.068403	0.068403	0.068403
0.05	0.34163	0.34163	0.34163	0.39594	0.39594	0.39594	0.50611	0.50611	0.50611	0.53877	0.53877	0.53877	0.29216	0.29216	0.29216	0.067368	0.067368	0.067368
0.05	0.33754	0.33754	0.33754	0.39478	0.39478	0.39478	0.50597	0.50597	0.50597	0.53868	0.53868	0.53868	0.2833	0.2833	0.2833	0.066246	0.066246	0.066246
0.05	0.33101	0.33101	0.33101	0.39296	0.39296	0.39296	0.50575	0.50575	0.50575	0.53849	0.53849	0.53849	0.27259	0.27259	0.27259	0.065059	0.065059	0.065059
0.05	0.32015	0.32015	0.32015	0.38992	0.38992	0.38992	0.50542	0.50542	0.50542	0.53812	0.53812	0.53812	0.26009	0.26009	0.26009	0.063799	0.063799	0.063799
0.05	0.30284	0.30284	0.30284	0.38513	0.38513	0.38513	0.50494	0.50494	0.50494	0.53743	0.53743	0.53743	0.24578	0.24578	0.24578	0.062555	0.062555	0.062555
0.05	0.27327	0.27327	0.27327	0.37836	0.37836	0.37836	0.50429	0.50429	0.50429	0.53625	0.53625	0.53625	0.2291	0.2291	0.2291	0.061367	0.061367	0.061367
0.05	0.19772	0.19772	0.19772	0.36898	0.36898	0.36898	0.50333	0.50333	0.50333	0.53325	0.53325	0.53325	0.20956	0.20956	0.20956	0.060235	0.060235	0.060235
0.05	0	FALSE	0	0.35596	0.35596	0.35596	0.50144	0.50144	0.50144	0.52567	0.52567	0.52567	0.18659	0.18659	0.18659	0.059067	0.059067	0.059067
0.05	0	FALSE	0	0.33487	0.33487	0.33487	0.49665	0.49665	0.49665	0.5108	0.5108	0.5108	0.16049	0.16049	0.16049	0.05789	0.05789	0.05789
0.05	0	FALSE	0	0.29495	0.29495	0.29495	0.48048	0.48048	0.48048	0.48184	0.48184	0.48184	0.1275	0.1275	0.1275	0.056597	0.056597	0.056597
0.05	0	FALSE	0	0.13847	0.13847	0.13847	0.43002	0.43002	0.43002	0.40869	0.40869	0.40869	0.091972	0.091972	0.091972	0.055241	0.055241	0.055241
0.05	0	FALSE	0	0	FALSE	0	0.28089	0.28089	0.28089	0.28363	0.28363	0.28363	0.067234	0.067234	0.067234	0.050282	0.050282	0.050282
0.05	0	FALSE	0	0	FALSE	0	0.039466	FALSE	0	0.12134	0.12134	0.12134	0.060123	0.060123	0.060123	0.053294	0.053294	0.053294
0.05	0	FALSE	0	0	FALSE	0	0	FALSE	0	0	FALSE	0	0.011622	FALSE	0	0.0046997	FALSE	0
0.05	0	FALSE	0	0	FALSE	0	0	FALSE	0	0	FALSE	0	0	FALSE	0	0	FALSE	0
0.05	0	FALSE	0	0	FALSE	0	0	FALSE	0	0	FALSE	0	0	FALSE	0	0	FALSE	0
0.05	0	FALSE	0	0	FALSE	0	0	FALSE	0	0	FALSE	0	0	FALSE	0	0	FALSE	0
0.05	0	FALSE	0	0	FALSE	0	0	FALSE	0	0	FALSE	0	0	FALSE	0	0	FALSE	0
0.05	0	FALSE	0	0	FALSE	0	0	FALSE	0	0	FALSE	0	0	FALSE	0	0	FALSE	0
0.05	0	FALSE	0	0	FALSE	0	0	FALSE	0	0	FALSE	0	0	FALSE	0	0	FALSE	0
0.05	0	FALSE	0	0	FALSE	0	0	FALSE	0	0	FALSE	0	0	FALSE	0	0	FALSE	0
0.05	0	FALSE	0	0	FALSE	0	0	FALSE	0	0	FALSE	0	0	FALSE	0	0	FALSE	0
0.05	0	FALSE	0	0	FALSE	0	0	FALSE	0	0	FALSE	0	0	FALSE	0	0	FALSE	0
0.05	0	FALSE	0	0	FALSE	0	0	FALSE	0	0	FALSE	0	0	FALSE	0	0	FALSE	0
0.05	0	FALSE	0	0	FALSE	0	0	FALSE	0	0	FALSE	0	0	FALSE	0	0	FALSE	0
0.05	0	FALSE	0	0	FALSE	0	0	FALSE	0	0	FALSE	0	0	FALSE	0	0	FALSE	0
0.05	0	FALSE	0	0	FALSE	0	0	FALSE	0	0	FALSE	0	0	FALSE	0	0	FALSE	0
0.05	0	FALSE	0	0	FALSE	0	0	FALSE	0	0	FALSE	0	0	FALSE	0	0	FALSE	0
0.05	0	FALSE	0	0	FALSE	0	0	FALSE	0	0	FALSE	0	0	FALSE	0	0	FALSE	0
0.05	0	FALSE	0	0	FALSE	0	0	FALSE	0	0	FALSE	0	0	FALSE	0	0	FALSE	0
0.05	0	FALSE	0	0	FALSE	0	0	FALSE	0	0	FALSE	0	0	FALSE	0	0	FALSE	0
0.05	0.97745	0.97745	0.97745	0.97741	0.97741	0.97741	0.97731	0.97731	0.97731	0.97731	0.97731	0.97731	0.059287	0.059287	0.059287	0.054423	0.054423	0.054423
0.05	0.98338	0.98338	0.98338	0.98335	0.98335	0.98335	0.98327	0.98327	0.98327	0.98327	0.98327	0.98327	0.059286	0.059286	0.059286	0.054421	0.054421	0.054421
0.05	0.98431	0.98431	0.98431	0.98429	0.98429	0.98429	0.98422	0.98422	0.98422	0.98422	0.98422	0.98422	0.059284	0.059284	0.059284	0.054418	0.054418	0.054418
0.05	0.98476	0.98476	0.98476	0.98474	0.98474	0.98474	0.98467	0.98467	0.98467	0.98467	0.98467	0.98467	0.05928	0.05928	0.05928	0.054414	0.054414	0.054414
0.05	0.98491	0.98491	0.98491	0.98488	0.98488	0.98488	0.98482	0.98482	0.98482	0.98482	0.98482	0.98482	0.059275	0.059275	0.059275	0.054409	0.054409	0.054409
0.05	0.98524	0.98524	0.98524	0.98521	0.98521	0.98521	0.98515	0.98515	0.98515	0.98515	0.98515	0.98515	0.059269	0.059269	0.059269	0.054402	0.054402	0.054402
0.05	0.98524	0.98524	0.98524	0.98522	0.98522	0.98522	0.98515	0.98515	0.98515	0.98515	0.98515	0.98515	0.05926	0.05926	0.05926	0.054393	0.054393	0.054393
0.05	0.98539	0.98539	0.98539	0.98537	0.98537	0.98537	0.9853	0.9853	0.9853	0.9853	0.9853	0.9853	0.059248	0.059248	0.059248	0.054383	0.054383	0.054383
0.05	0.98542	0.98542	0.98542	0.9854	0.9854	0.9854	0.98534	0.98534	0.98534	0.98534	0.98534	0.98534	0.059232	0.059232	0.059232	0.05437	0.05437	0.05437
0.05	0.98546	0.98546	0.98546	0.98544	0.98544	0.98544	0.98538	0.98538	0.98538	0.98538	0.98538	0.98538	0.059212	0.059212	0.059212	0.054355	0.054355	0.054355
0.05	0.9856	0.9856	0.9856	0.98558	0.98558	0.98558	0.98552	0.98552	0.98552	0.98552	0.98552	0.98552	0.059186	0.059186	0.059186	0.054338	0.054338	0.054338
0.05	0.98553	0.98553	0.98553	0.98551	0.98551	0.98551	0.98545	0.98545	0.98545	0.98545	0.98545	0.98545	0.059157	0.059157	0.059157	0.054318	0.054318	0.054318
0.05	0.98631	0.98631	0.98631	0.98629	0.98629	0.98629	0.98623	0.98623	0.98623	0.98623	0.98623	0.98623	0.059126	0.059126	0.059126	0.054295	0.054295	0.054295
0.05	0.9851	0.9851	0.9851	0.98508	0.98508	0.98508	0.98501	0.98501	0.98501	0.98501	0.98501	0.98501	0.059096	0.059096	0.059096	0.05427	0.05427	0.05427
0.05	0.98551	0.98551	0.98551	0.98549	0.98549	0.98549	0.98543	0.98543	0.98543	0.98543	0.98543	0.98543	0.059069	0.059069	0.059069	0.054243	0.054243	0.054243
0.05	0.98569	0.98569	0.98569	0.98567	0.98567	0.98567	0.98561	0.98561	0.98561	0.98561	0.98561	0.98561	0.059048	0.059048	0.059048	0.054213	0.054213	0.054213
0.05	0.98569	0.98569	0.98569	0.98567	0.98567	0.98567	0.98561	0.98561	0.98561	0.98561	0.98561	0.98561	0.059027	0.059027	0.059027	0.054182	0.054182	0.054182
0.05	0.9857	0.9857	0.9857	0.98568	0.98568	0.98568	0.98562	0.98562	0.98562	0.98562	0.98562	0.98562	0.059002	0.059002	0.059002	0.054149	0.054149	0.054149
0.05	0.9856	0.9856	0.9856	0.98558	0.98558	0.98558	0.98551	0.98551	0.98551	0.98551	0.98551	0.98551	0.058958	0.058958	0.058958	0.054116	0.054116	0.054116
0.05	0.98587	0.98587	0.98587	0.98585	0.98585	0.98585	0.98579	0.98579	0.98579	0.98579	0.98579	0.98579	0.058918	0.058918	0.058918	0.054083	0.054083	0.054083
0.05	0.98568	0.98568	0.98568	0.98566	0.98566	0.98566	0.9856	0.9856	0.9856	0.9856	0.9856	0.9856	0.058888	0.058888	0.058888	0.05405	0.05405	0.05405
0.05	0.98574	0.98574	0.98574	0.98573	0.98573	0.98573	0.98566	0.98566	0.98566	0.98566	0.98566	0.98566	0.058843	0.058843	0.058843	0.054019	0.054019	0.054019
0.05	0.98571	0.98571	0.98571	0.9857	0.9857	0.9857	0.98564	0.98564	0.98564	0.98564	0.98564	0.98564	0.058802	0.058802	0.058802	0.053988	0.053988	0.053988
0.05	0.98565	0.98565	0.98565	0.98564	0.98564	0.98564	0.98557	0.98557	0.98557	0.98557	0.98557	0.98557	0.058744	0.058744	0.058744	0.05396	0.05396	0.05396
0.05	0.98578	0.98578	0.98578	0.98576	0.98576	0.98576	0.9857	0.9857	0.9857	0.9857	0.9857	0.9857	0.058702	0.058702	0.058702	0.053933	0.053933	0.053933
0.05	0.98577	0.98577	0.98577	0.98575	0.98575	0.98575	0.98569	0.98569	0.98569	0.98569	0.98569	0.98569	0.058656	0.058656	0.058656	0.053909	0.053909	0.053909
0.05	0.98574	0.98574	0.98574	0.98572	0.98572	0.98572	0.98566	0.98566	0.98566	0.98566	0.98566	0.98566	0.058611	0.058611	0.058611	0.053888	0.053888	0.053888
0.05	0.98572	0.98572	0.98572	0.9857	0.9857	0.9857	0.98564	0.98564	0.98564	0.98564	0.98564	0.98564	0.058533	0.058533	0.058533	0.05387	0.05387	0.05387
0.05	0.98586	0.98586	0.98586	0.98584	0.98584	0.98584	0.98579	0.98579	0.98579	0.98579	0.98579	0.98579	0.058454	0.058454	0.058454	0.053857	0.053857	0.053857
0.05	0.98568	0.98568	0.98568	0.98566	0.98566	0.98566	0.9856	0.9856	0.9856	0.9856	0.9856	0.9856	0.058389	0.058389	0.058389	0.053846	0.053846	0.053846
0.05	0.98574	0.98574	0.98574	0.98572	0.98572	0.98572	0.98566	0.98566	0.98566	0.98566	0.98566	0.98566	0.0583	0.0583	0.0583	0.053839	0.053839	0.053839
0.05	0.98586	0.98586	0.98586	0.98584	0.98584	0.98584	0.98578	0.98578	0.98578	0.98578	0.98578	0.98578	0.058193	0.058193	0.058193	0.053834	0.053834	0.053834
0.05	0.98561	0.98561	0.98561	0.9856	0.9856	0.9856	0.98554	0.98554	0.98554	0.98554	0.98554	0.98554	0.058122	0.058122	0.058122	0.053831	0.053831	0.053831
0.05	0.98587	0.98587	0.98587	0.98585	0.98585	0.98585	0.98579	0.98579	0.98579	0.98579	0.98579	0.98579	0.058002	0.058002	0.058002	0.053829	0.053829	0.053829
0.05	0.98578	0.98578	0.98578	0.98576	0.98576	0.98576	0.9857	0.9857	0.9857	0.9857	0.9857	0.9857	0.057894	0.057894	0.057894	0.053828	0.053828	0.053828
0.05	0.98569	0.98569	0.98569	0.98567	0.98567	0.98567	0.98561	0.98561	0.98561	0.98561	0.98561	0.98561	0.057763	0.057763	0.057763	0.053817	0.053817	0.053817
0.05	0.98589	0.98589	0.98589	0.98587	0.98587	0.98587	0.98581	0.98581	0.98581	0.98581	0.98581	0.98581	0.057647	0.057647	0.057647	0.053742	0.053742	0.053742
0.05	0.9857	0.9857	0.9857	0.98568	0.98568	0.98568	0.98562	0.98562	0.98562	0.98562	0.98562	0.98562	0.05754	0.05754	0.05754	0.053587	0.053587	0.053587
0.05	0.98572	0.98572	0.98572	0.9857	0.9857	0.9857	0.98564	0.98564	0.98564	0.98564	0.98564	0.98564	0.057439	0.057439	0.057439	0.053492	0.053492	0.053492
0.05	0.98579	0.98579	0.98579	0.98577	0.98577	0.98577	0.98572	0.98572	0.98572	0.98572	0.98572	0.98572	0.057342	0.057342	0.057342	0.053442	0.053442	0.053442
0.05	0.98585	0.98585	0.98585	0.98583	0.98583	0.98583	0.98577	0.98577	0.98577	0.98577	0.98577	0.98577	0.057253	0.057253	0.057253	0.05341	0.05341	0.05341
0.05	0.98586	0.98586	0.98586	0.98585	0.98585	0.98585	0.98579	0.98579	0.98579	0.98579	0.98579	0.98579	0.057166	0.057166	0.057166	0.053396	0.053396	0.053396
0.05	0.98565	0.98565	0.98565	0.98564	0.98564	0.98564	0.98558	0.98558	0.98558	0.98558	0.98558	0.98558	0.057084	0.057084	0.057084	0.053391	0.053391	0.053391
0.05	0.80718	0.80718	0.80718	0.98582	0.98582	0.98582	0.98576	0.98576	0.98576	0.98576	0.98576	0.98576	0.057017	0.057017	0.057017	0.053276	0.053276	0.053276
0.05	0.50242	0.50242	0.50242	0.98579	0.98579	0.98579	0.98573	0.98573	0.98573	0.98573	0.98573	0.98573	0.056955	0.056955	0.056955	0.053235	0.053235	0.053235
0.05	0.47479	0.47479	0.47479	0.98574	0.98574	0.98574	0.98568	0.98568	0.98568	0.98568	0.98568	0.98568	0.056899	0.056899	0.056899	0.053213	0.053213	0.053213
0.05	0.46104	0.46104	0.46104	0.98577	0.98577	0.98577	0.9029	0.9029	0.9029	0.87218	0.87218	0.87218	0.056847	0.056847	0.056847	0.0532	0.0532	0.0532
0.05	0.45067	0.45067	0.45067	0.60361	0.60361	0.60361	0.60874	0.60874	0.60874	0.61341	0.61341	0.61341	0.056814	0.056814	0.056814	0.053193	0.053193	0.053193
0.05	0.44161	0.44161	0.44161	0.48663	0.48663	0.48663	0.5314	0.5314	0.5314	0.55304	0.55304	0.55304	0.056774	0.056774	0.056774	0.053185	0.053185	0.053185
0.05	0.43317	0.43317	0.43317	0.46819	0.46819	0.46819	0.50771	0.50771	0.50771	0.53477	0.53477	0.53477	0.056745	0.056745	0.056745	0.053177	0.053177	0.053177
0.05	0.42505	0.42505	0.42505	0.45674	0.45674	0.45674	0.50031	0.50031	0.50031	0.52932	0.52932	0.52932	0.056718	0.056718	0.056718	0.053168	0.053168	0.053168
0.05	0.41712	0.41712	0.41712	0.4476	0.4476	0.4476	0.49746	0.49746	0.49746	0.5276	0.5276	0.5276	0.056693	0.056693	0.056693	0.05316	0.05316	0.05316
0.05	0.40933	0.40933	0.40933	0.43954	0.43954	0.43954	0.4958	0.4958	0.4958	0.52684	0.52684	0.52684	0.056669	0.056669	0.056669	0.053152	0.053152	0.053152
0.05	0.40166	0.40166	0.40166	0.43208	0.43208	0.43208	0.49456	0.49456	0.49456	0.52634	0.52634	0.52634	0.056646	0.056646	0.056646	0.053146	0.053146	0.053146
0.05	0.39413	0.39413	0.39413	0.42505	0.42505	0.42505	0.49354	0.49354	0.49354	0.52595	0.52595	0.52595	0.056624	0.056624	0.056624	0.053141	0.053141	0.053141
0.05	0.38677	0.38677	0.38677	0.41837	0.41837	0.41837	0.49268	0.49268	0.49268	0.52562	0.52562	0.52562	0.056602	0.056602	0.056602	0.053137	0.053137	0.053137
0.05	0.37959	0.37959	0.37959	0.41204	0.41204	0.41204	0.49195	0.49195	0.49195	0.52534	0.52534	0.52534	0.056578	0.056578	0.056578	0.053133	0.053133	0.053133
0.05	0.37264	0.37264	0.37264	0.40608	0.40608	0.40608	0.49133	0.49133	0.49133	0.5251	0.5251	0.5251	0.056554	0.056554	0.056554	0.05313	0.05313	0.05313
0.05	0.36596	0.36596	0.36596	0.40052	0.40052	0.40052	0.49081	0.49081	0.49081	0.5249	0.5249	0.5249	0.056527	0.056527	0.056527	0.053127	0.053127	0.053127
0.05	0.35957	0.35957	0.35957	0.3954	0.3954	0.3954	0.49037	0.49037	0.49037	0.52473	0.52473	0.52473	0.056496	0.056496	0.056496	0.053124	0.053124	0.053124
0.05	0.35352	0.35352	0.35352	0.39075	0.39075	0.39075	0.49001	0.49001	0.49001	0.52458	0.52458	0.52458	0.056462	0.056462	0.056462	0.053121	0.053121	0.053121
0.05	0.34784	0.34784	0.34784	0.38661	0.38661	0.38661	0.48971	0.48971	0.48971	0.52446	0.52446	0.52446	0.056423	0.056423	0.056423	0.053118	0.053118	0.053118
0.05	0.34255	0.34255	0.34255	0.38301	0.38301	0.38301	0.48947	0.48947	0.48947	0.52436	0.52436	0.52436	0.056378	0.056378	0.056378	0.053114	0.053114	0.053114
0.05	0.33768	0.33768	0.33768	0.37995	0.37995	0.37995	0.48928	0.48928	0.48928	0.52426	0.52426	0.52426	0.056326	0.056326	0.056326	0.053111	0.053111	0.053111
0.05	0.33324	0.33324	0.33324	0.37743	0.37743	0.37743	0.48913	0.48913	0.48913	0.52417	0.52417	0.52417	0.056266	0.056266	0.056266	0.053107	0.053107	0.053107
0.05	0.32919	0.32919	0.32919	0.37543	0.37543	0.37543	0.48901	0.48901	0.48901	0.52406	0.52406	0.52406	0.056198	0.056198	0.056198	0.053103	0.053103	0.053103
0.05	0.32548	0.32548	0.32548	0.37387	0.37387	0.37387	0.48891	0.48891	0.48891	0.52392	0.52392	0.52392	0.056119	0.056119	0.056119	0.053099	0.053099	0.053099
0.05	0.32199	0.32199	0.32199	0.37264	0.37264	0.37264	0.48883	0.48883	0.48883	0.52371	0.52371	0.52371	0.05603	0.05603	0.05603	0.053095	0.053095	0.053095
0.05	0.31861	0.31861	0.31861	0.37161	0.37161	0.37161	0.48874	0.48874	0.48874	0.52337	0.52337	0.52337	0.055928	0.055928	0.055928	0.05309	0.05309	0.05309
0.05	0.31521	0.31521	0.31521	0.37064	0.37064	0.37064	0.48862	0.48862	0.48862	0.52281	0.52281	0.52281	0.055814	0.055814	0.055814	0.053085	0.053085	0.053085
0.05	0.31139	0.31139	0.31139	0.36955	0.36955	0.36955	0.48844	0.48844	0.48844	0.52181	0.52181	0.52181	0.055687	0.055687	0.055687	0.053079	0.053079	0.053079
0.05	0.30576	0.30576	0.30576	0.36802	0.36802	0.36802	0.48815	0.48815	0.48815	0.51898	0.51898	0.51898	0.055544	0.055544	0.055544	0.05307	0.05307	0.05307
0.05	0.29572	0.29572	0.29572	0.36528	0.36528	0.36528	0.48763	0.48763	0.48763	0.51291	0.51291	0.51291	0.055208	0.055208	0.055208	0.052897	0.052897	0.052897
0.05	0.27893	0.27893	0.27893	0.3604	0.3604	0.3604	0.48661	0.48661	0.48661	0.50252	0.50252	0.50252	0.055027	0.055027	0.055027	0.05281	0.05281	0.05281
0.05	0.24905	0.24905	0.24905	0.35319	0.35319	0.35319	0.48462	0.48462	0.48462	0.48482	0.48482	0.48482	0.054803	0.054803	0.054803	0.052759	0.052759	0.052759
0.05	0.14336	0.14336	0.14336	0.34306	0.34306	0.34306	0.47901	0.47901	0.47901	0.41211	0.41211	0.41211	0.054676	0.054676	0.054676	0.052766	0.052766	0.052766
0.05	0	FALSE	0	0.32929	0.32929	0.32929	0.45911	0.45911	0.45911	0.29058	0.29058	0.29058	0.054383	0.054383	0.054383	0.052655	0.052655	0.052655
0.05	0	FALSE	0	0.30659	0.30659	0.30659	0.39637	0.39637	0.39637	0.14003	0.14003	0.14003	0.053727	0.053727	0.053727	0.052279	0.052279	0.052279
0.05	0	FALSE	0	0.25973	0.25973	0.25973	0.19664	0.19664	0.19664	0.071452	0.071452	0.071452	0.052909	0.052909	0.052909	0.051635	0.051635	0.051635
0.05	0	FALSE	0	0.028649	FALSE	0	0.070728	0.070728	0.070728	0.056508	0.056508	0.056508	0.030313	FALSE	0	0.0070435	FALSE	0
0.05	0	FALSE	0	0	FALSE	0	0	FALSE	0	0	FALSE	0	0	FALSE	0	0	FALSE	0
0.05	0	FALSE	0	0	FALSE	0	0	FALSE	0	0	FALSE	0	0	FALSE	0	0	FALSE	0
0.05	0	FALSE	0	0	FALSE	0	0	FALSE	0	0	FALSE	0	0	FALSE	0	0	FALSE	0
0.05	0	FALSE	0	0	FALSE	0	0	FALSE	0	0	FALSE	0	0	FALSE	0	0	FALSE	0
0.05	0	FALSE	0	0	FALSE	0	0	FALSE	0	0	FALSE	0	0	FALSE	0	0	FALSE	0
0.05	0	FALSE	0	0	FALSE	0	0	FALSE	0	0	FALSE	0	0	FALSE	0	0	FALSE	0
0.05	0	FALSE	0	0	FALSE	0	0	FALSE	0	0	FALSE	0	0	FALSE	0	0	FALSE	0
0.05	0	FALSE	0	0	FALSE	0	0	FALSE	0	0	FALSE	0	0	FALSE	0	0	FALSE	0
0.05	0	FALSE	0	0	FALSE	0	0	FALSE	0	0	FALSE	0	0	FALSE	0	0	FALSE	0
0.05	0	FALSE	0	0	FALSE	0	0	FALSE	0	0	FALSE	0	0	FALSE	0	0	FALSE	0
0.05	0	FALSE	0	0	FALSE	0	0	FALSE	0	0	FALSE	0	0	FALSE	0	0	FALSE	0
0.05	0	FALSE	0	0	FALSE	0	0	FALSE	0	0	FALSE	0	0	FALSE	0	0	FALSE	0
0.05	0	FALSE	0	0	FALSE	0	0	FALSE	0	0	FALSE	0	0	FALSE	0	0	FALSE	0
0.05	0	FALSE	0	0	FALSE	0	0	FALSE	0	0	FALSE	0	0	FALSE	0	0	FALSE	0
0.05	0	FALSE	0	0	FALSE	0	0	FALSE	0	0	FALSE	0	0	FALSE	0	0	FALSE	0
0.05	0	FALSE	0	0	FALSE	0	0	FALSE	0	0	FALSE	0	0	FALSE	0	0	FALSE	0
0.05	0	FALSE	0	0	FALSE	0	0	FALSE	0	0	FALSE	0	0	FALSE	0	0	FALSE	0
0.05	0	FALSE	0	0	FALSE	0	0	FALSE	0	0	FALSE	0	0	FALSE	0	0	FALSE	0
0.05	0	FALSE	0	0	FALSE	0	0	FALSE	0	0	FALSE	0	0	FALSE	0	0	FALSE	0
0.05	0	FALSE	0	0	FALSE	0	0	FALSE	0	0	FALSE	0	0	FALSE	0	0	FALSE	0
0.05	0.97743	0.97743	0.97743	0.97739	0.97739	0.97739	0.97729	0.97729	0.97729	0.97729	0.97729	0.97729	0.055034	0.055034	0.055034	0.053814	0.053814	0.053814
0.05	0.98333	0.98333	0.98333	0.98331	0.98331	0.98331	0.98323	0.98323	0.98323	0.98323	0.98323	0.98323	0.055034	0.055034	0.055034	0.053813	0.053813	0.053813
0.05	0.98428	0.98428	0.98428	0.98425	0.98425	0.98425	0.98418	0.98418	0.98418	0.98418	0.98418	0.98418	0.055033	0.055033	0.055033	0.053811	0.053811	0.053811
0.05	0.98475	0.98475	0.98475	0.98472	0.98472	0.98472	0.98466	0.98466	0.98466	0.98466	0.98466	0.98466	0.055033	0.055033	0.055033	0.053808	0.053808	0.053808
0.05	0.98494	0.98494	0.98494	0.98491	0.98491	0.98491	0.98485	0.98485	0.98485	0.98485	0.98485	0.98485	0.055032	0.055032	0.055032	0.053804	0.053804	0.053804
0.05	0.9852	0.9852	0.9852	0.98518	0.98518	0.98518	0.98511	0.98511	0.98511	0.98511	0.98511	0.98511	0.055031	0.055031	0.055031	0.053799	0.053799	0.053799
0.05	0.98523	0.98523	0.98523	0.98521	0.98521	0.98521	0.98514	0.98514	0.98514	0.98514	0.98514	0.98514	0.05503	0.05503	0.05503	0.053793	0.053793	0.053793
0.05	0.98543	0.98543	0.98543	0.98541	0.98541	0.98541	0.98535	0.98535	0.98535	0.98535	0.98535	0.98535	0.055028	0.055028	0.055028	0.053786	0.053786	0.053786
0.05	0.9854	0.9854	0.9854	0.98538	0.98538	0.98538	0.98531	0.98531	0.98531	0.98531	0.98531	0.98531	0.055026	0.055026	0.055026	0.053778	0.053778	0.053778
0.05	0.98544	0.98544	0.98544	0.98542	0.98542	0.98542	0.98535	0.98535	0.98535	0.98535	0.98535	0.98535	0.055024	0.055024	0.055024	0.053768	0.053768	0.053768
0.05	0.98564	0.98564	0.98564	0.98562	0.98562	0.98562	0.98555	0.98555	0.98555	0.98555	0.98555	0.98555	0.055022	0.055022	0.055022	0.053757	0.053757	0.053757
0.05	0.98542	0.98542	0.98542	0.9854	0.9854	0.9854	0.98534	0.98534	0.98534	0.98534	0.98534	0.98534	0.055018	0.055018	0.055018	0.053744	0.053744	0.053744
0.05	0.98658	0.98658	0.98658	0.98656	0.98656	0.98656	0.98651	0.98651	0.98651	0.98651	0.98651	0.98651	0.055015	0.055015	0.055015	0.05373	0.05373	0.05373
0.05	0.98492	0.98492	0.98492	0.9849	0.9849	0.9849	0.98483	0.98483	0.98483	0.98483	0.98483	0.98483	0.05501	0.05501	0.05501	0.053714	0.053714	0.053714
0.05	0.98548	0.98548	0.98548	0.98546	0.98546	0.98546	0.98539	0.98539	0.98539	0.98539	0.98539	0.98539	0.055005	0.055005	0.055005	0.053697	0.053697	0.053697
0.05	0.98574	0.98574	0.98574	0.98572	0.98572	0.98572	0.98566	0.98566	0.98566	0.98566	0.98566	0.98566	0.054998	0.054998	0.054998	0.053678	0.053678	0.053678
0.05	0.98566	0.98566	0.98566	0.98564	0.98564	0.98564	0.98558	0.98558	0.98558	0.98558	0.98558	0.98558	0.054991	0.054991	0.054991	0.053659	0.053659	0.053659
0.05	0.98563	0.98563	0.98563	0.98561	0.98561	0.98561	0.98555	0.98555	0.98555	0.98555	0.98555	0.98555	0.054983	0.054983	0.054983	0.05364	0.05364	0.05364
0.05	0.98569	0.98569	0.98569	0.98567	0.98567	0.98567	0.98561	0.98561	0.98561	0.98561	0.98561	0.98561	0.054974	0.054974	0.054974	0.05362	0.05362	0.05362
0.05	0.98607	0.98607	0.98607	0.98605	0.98605	0.98605	0.98599	0.98599	0.98599	0.98599	0.98599	0.98599	0.054965	0.054965	0.054965	0.0536	0.0536	0.0536
0.05	0.98541	0.98541	0.98541	0.98539	0.98539	0.98539	0.98533	0.98533	0.98533	0.98533	0.98533	0.98533	0.054954	0.054954	0.054954	0.053581	0.053581	0.053581
0.05	0.9857	0.9857	0.9857	0.98568	0.98568	0.98568	0.98562	0.98562	0.98562	0.98562	0.98562	0.98562	0.054943	0.054943	0.054943	0.053563	0.053563	0.053563
0.05	0.98578	0.98578	0.98578	0.98576	0.98576	0.98576	0.9857	0.9857	0.9857	0.9857	0.9857	0.9857	0.054932	0.054932	0.054932	0.053546	0.053546	0.053546
0.05	0.98568	0.98568	0.98568	0.98566	0.98566	0.98566	0.9856	0.9856	0.9856	0.9856	0.9856	0.9856	0.054921	0.054921	0.054921	0.05353	0.05353	0.05353
0.05	0.98578	0.98578	0.98578	0.98576	0.98576	0.98576	0.9857	0.9857	0.9857	0.9857	0.9857	0.9857	0.054909	0.054909	0.054909	0.053516	0.053516	0.053516
0.05	0.98576	0.98576	0.98576	0.98574	0.98574	0.98574	0.98568	0.98568	0.98568	0.98568	0.98568	0.98568	0.054898	0.054898	0.054898	0.053503	0.053503	0.053503
0.05	0.98574	0.98574	0.98574	0.98572	0.98572	0.98572	0.98566	0.98566	0.98566	0.98566	0.98566	0.98566	0.054885	0.054885	0.054885	0.053491	0.053491	0.053491
0.05	0.98571	0.98571	0.98571	0.9857	0.9857	0.9857	0.98564	0.98564	0.98564	0.98564	0.98564	0.98564	0.05487	0.05487	0.05487	0.05348	0.05348	0.05348
0.05	0.98575	0.98575	0.98575	0.98574	0.98574	0.98574	0.98568	0.98568	0.98568	0.98568	0.98568	0.98568	0.054851	0.054851	0.054851	0.053469	0.053469	0.053469
0.05	0.98576	0.98576	0.98576	0.98575	0.98575	0.98575	0.98569	0.98569	0.98569	0.98569	0.98569	0.98569	0.054829	0.054829	0.054829	0.053457	0.053457	0.053457
0.05	0.98571	0.98571	0.98571	0.98569	0.98569	0.98569	0.98563	0.98563	0.98563	0.98563	0.98563	0.98563	0.054801	0.054801	0.054801	0.053444	0.053444	0.053444
0.05	0.98588	0.98588	0.98588	0.98586	0.98586	0.98586	0.9858	0.9858	0.9858	0.9858	0.9858	0.9858	0.054766	0.054766	0.054766	0.053428	0.053428	0.053428
0.05	0.9856	0.9856	0.9856	0.98558	0.98558	0.98558	0.98552	0.98552	0.98552	0.98552	0.98552	0.98552	0.054722	0.054722	0.054722	0.053407	0.053407	0.053407
0.05	0.98586	0.98586	0.98586	0.98584	0.98584	0.98584	0.98578	0.98578	0.98578	0.98578	0.98578	0.98578	0.054668	0.054668	0.054668	0.053381	0.053381	0.053381
0.05	0.98584	0.98584	0.98584	0.98582	0.98582	0.98582	0.98576	0.98576	0.98576	0.98576	0.98576	0.98576	0.054607	0.054607	0.054607	0.053344	0.053344	0.053344
0.05	0.98575	0.98575	0.98575	0.98574	0.98574	0.98574	0.98568	0.98568	0.98568	0.98568	0.98568	0.98568	0.054538	0.054538	0.054538	0.053286	0.053286	0.053286
0.05	0.98567	0.98567	0.98567	0.98565	0.98565	0.98565	0.98559	0.98559	0.98559	0.98559	0.98559	0.98559	0.054472	0.054472	0.054472	0.053187	0.053187	0.053187
0.05	0.98581	0.98581	0.98581	0.98579	0.98579	0.98579	0.98573	0.98573	0.98573	0.98573	0.98573	0.98573	0.054413	0.054413	0.054413	0.053084	0.053084	0.053084
0.05	0.98579	0.98579	0.98579	0.98577	0.98577	0.98577	0.98572	0.98572	0.98572	0.98572	0.98572	0.98572	0.054362	0.054362	0.054362	0.053048	0.053048	0.053048
0.05	0.98569	0.98569	0.98569	0.98567	0.98567	0.98567	0.98562	0.98562	0.98562	0.98562	0.98562	0.98562	0.054322	0.054322	0.054322	0.053036	0.053036	0.053036
0.05	0.98582	0.98582	0.98582	0.9858	0.9858	0.9858	0.98574	0.98574	0.98574	0.98574	0.98574	0.98574	0.054288	0.054288	0.054288	0.053032	0.053032	0.053032
0.05	0.98578	0.98578	0.98578	0.98577	0.98577	0.98577	0.98571	0.98571	0.98571	0.98571	0.98571	0.98571	0.054257	0.054257	0.054257	0.053024	0.053024	0.053024
0.05	0.98572	0.98572	0.98572	0.9857	0.9857	0.9857	0.98564	0.98564	0.98564	0.98564	0.98564	0.98564	0.054231	0.054231	0.054231	0.053003	0.053003	0.053003
0.05	0.83883	0.83883	0.83883	0.98585	0.98585	0.98585	0.98579	0.98579	0.98579	0.98579	0.98579	0.98579	0.054214	0.054214	0.054214	0.052925	0.052925	0.052925
0.05	0.50654	0.50654	0.50654	0.98578	0.98578	0.98578	0.98573	0.98573	0.98573	0.98573	0.98573	0.98573	0.054203	0.054203	0.054203	0.0529	0.0529	0.0529
0.05	0.47574	0.47574	0.47574	0.98563	0.98563	0.98563	0.98557	0.98557	0.98557	0.98557	0.98557	0.98557	0.054191	0.054191	0.054191	0.052886	0.052886	0.052886
0.05	0.4615	0.4615	0.4615	0.98578	0.98578	0.98578	0.91982	0.91982	0.91982	0.88393	0.88393	0.88393	0.054179	0.054179	0.054179	0.052876	0.052876	0.052876
0.05	0.45091	0.45091	0.45091	0.63444	0.63444	0.63444	0.61315	0.61315	0.61315	0.61376	0.61376	0.61376	0.054169	0.054169	0.054169	0.052868	0.052868	0.052868
0.05	0.44169	0.44169	0.44169	0.48779	0.48779	0.48779	0.52774	0.52774	0.52774	0.5477	0.5477	0.5477	0.054157	0.054157	0.054157	0.05286	0.05286	0.05286
0.05	0.43308	0.43308	0.43308	0.46832	0.46832	0.46832	0.49951	0.49951	0.49951	0.52605	0.52605	0.52605	0.054147	0.054147	0.054147	0.052852	0.052852	0.052852
0.05	0.42476	0.42476	0.42476	0.4563	0.4563	0.4563	0.48986	0.48986	0.48986	0.51891	0.51891	0.51891	0.054139	0.054139	0.054139	0.052844	0.052844	0.052844
0.05	0.41658	0.41658	0.41658	0.44665	0.44665	0.44665	0.48605	0.48605	0.48605	0.51653	0.51653	0.51653	0.054132	0.054132	0.054132	0.052834	0.052834	0.052834
0.05	0.40848	0.40848	0.40848	0.43802	0.43802	0.43802	0.48392	0.48392	0.48392	0.5155	0.5155	0.5155	0.054126	0.054126	0.054126	0.052826	0.052826	0.052826
0.05	0.40044	0.40044	0.40044	0.42992	0.42992	0.42992	0.48236	0.48236	0.48236	0.51485	0.51485	0.51485	0.05412	0.05412	0.05412	0.05282	0.05282	0.05282
0.05	0.39245	0.39245	0.39245	0.42214	0.42214	0.42214	0.4811	0.4811	0.4811	0.51433	0.51433	0.51433	0.054114	0.054114	0.054114	0.052815	0.052815	0.052815
0.05	0.38453	0.38453	0.38453	0.4146	0.4146	0.4146	0.48005	0.48005	0.48005	0.51389	0.51389	0.51389	0.054108	0.054108	0.054108	0.052812	0.052812	0.052812
0.05	0.3767	0.3767	0.3767	0.4073	0.4073	0.4073	0.47916	0.47916	0.47916	0.5135	0.5135	0.5135	0.054102	0.054102	0.054102	0.05281	0.05281	0.05281
0.05	0.36899	0.36899	0.36899	0.40026	0.40026	0.40026	0.47842	0.47842	0.47842	0.51313	0.51313	0.51313	0.054094	0.054094	0.054094	0.052808	0.052808	0.052808
0.05	0.36144	0.36144	0.36144	0.39352	0.39352	0.39352	0.47779	0.47779	0.47779	0.51279	0.51279	0.51279	0.054087	0.054087	0.054087	0.052807	0.052807	0.052807
0.05	0.35407	0.35407	0.35407	0.38712	0.38712	0.38712	0.47726	0.47726	0.47726	0.51245	0.51245	0.51245	0.054079	0.054079	0.054079	0.052806	0.052806	0.052806
0.05	0.34693	0.34693	0.34693	0.38114	0.38114	0.38114	0.47682	0.47682	0.47682	0.5121	0.5121	0.5121	0.054071	0.054071	0.054071	0.052805	0.052805	0.052805
0.05	0.34005	0.34005	0.34005	0.37563	0.37563	0.37563	0.47646	0.47646	0.47646	0.51172	0.51172	0.51172	0.054063	0.054063	0.054063	0.052804	0.052804	0.052804
0.05	0.33349	0.33349	0.33349	0.37065	0.37065	0.37065	0.47616	0.47616	0.47616	0.51126	0.51126	0.51126	0.054055	0.054055	0.054055	0.052803	0.052803	0.052803
0.05	0.32726	0.32726	0.32726	0.36625	0.36625	0.36625	0.47591	0.47591	0.47591	0.51052	0.51052	0.51052	0.054048	0.054048	0.054048	0.052802	0.052802	0.052802
0.05	0.32142	0.32142	0.32142	0.36247	0.36247	0.36247	0.47571	0.47571	0.47571	0.5094	0.5094	0.5094	0.054041	0.054041	0.054041	0.052802	0.052802	0.052802
0.05	0.31597	0.31597	0.31597	0.35933	0.35933	0.35933	0.47554	0.47554	0.47554	0.5077	0.5077	0.5077	0.054034	0.054034	0.054034	0.052802	0.052802	0.052802
0.05	0.3109	0.3109	0.3109	0.3568	0.3568	0.3568	0.47537	0.47537	0.47537	0.50517	0.50517	0.50517	0.054028	0.054028	0.054028	0.052803	0.052803	0.052803
0.05	0.30615	0.30615	0.30615	0.3548	0.3548	0.3548	0.47519	0.47519	0.47519	0.50126	0.50126	0.50126	0.054023	0.054023	0.054023	0.052804	0.052804	0.052804
0.05	0.30165	0.30165	0.30165	0.3532	0.3532	0.3532	0.47496	0.47496	0.47496	0.49513	0.49513	0.49513	0.054018	0.054018	0.054018	0.052806	0.052806	0.052806
0.05	0.29738	0.29738	0.29738	0.35185	0.35185	0.35185	0.47457	0.47457	0.47457	0.4853	0.4853	0.4853	0.054015	0.054015	0.054015	0.052808	0.052808	0.052808
0.05	0.29321	0.29321	0.29321	0.35064	0.35064	0.35064	0.47381	0.47381	0.47381	0.46538	0.46538	0.46538	0.054012	0.054012	0.054012	0.05281	0.05281	0.05281
0.05	0.28804	0.28804	0.28804	0.34931	0.34931	0.34931	0.47223	0.47223	0.47223	0.38658	0.38658	0.38658	0.054004	0.054004	0.054004	0.052809	0.052809	0.052809
0.05	0.27885	0.27885	0.27885	0.34696	0.34696	0.34696	0.46853	0.46853	0.46853	0.27208	0.27208	0.27208	0.053752	0.053752	0.053752	0.052625	0.052625	0.052625
0.05	0.26265	0.26265	0.26265	0.34218	0.34218	0.34218	0.45719	0.45719	0.45719	0.14159	0.14159	0.14159	0.053695	0.053695	0.053695	0.052526	0.052526	0.052526
0.05	0.23143	0.23143	0.23143	0.33472	0.33472	0.33472	0.43292	0.43292	0.43292	0.081202	0.081202	0.081202	0.053603	0.053603	0.053603	0.052483	0.052483	0.052483
0.05	0.060485	0.060485	0.060485	0.32399	0.32399	0.32399	0.32717	0.32717	0.32717	0.066458	0.066458	0.066458	0.053634	0.053634	0.053634	0.052501	0.052501	0.052501
0.05	0	FALSE	0	0.30955	0.30955	0.30955	0.11724	0.11724	0.11724	0.061263	0.061263	0.061263	0.053471	0.053471	0.053471	0.052381	0.052381	0.052381
0.05	0	FALSE	0	0.28483	0.28483	0.28483	0.070107	0.070107	0.070107	0.058201	0.058201	0.058201	0.052828	0.052828	0.052828	0.051955	0.051955	0.051955
0.05	0	FALSE	0	0.22301	0.22301	0.22301	0.060928	0.060928	0.060928	0.055223	0.055223	0.055223	0.051832	0.051832	0.051832	0.049379	FALSE	0
0.05	0	FALSE	0	0	FALSE	0	0.051485	0.051485	0.051485	0.042057	FALSE	0	0.0077411	FALSE	0	0	FALSE	0
0.05	0	FALSE	0	0	FALSE	0	0	FALSE	0	0	FALSE	0	0	FALSE	0	0	FALSE	0
0.05	0	FALSE	0	0	FALSE	0	0	FALSE	0	0	FALSE	0	0	FALSE	0	0	FALSE	0
0.05	0	FALSE	0	0	FALSE	0	0	FALSE	0	0	FALSE	0	0	FALSE	0	0	FALSE	0
0.05	0	FALSE	0	0	FALSE	0	0	FALSE	0	0	FALSE	0	0	FALSE	0	0	FALSE	0
0.05	0	FALSE	0	0	FALSE	0	0	FALSE	0	0	FALSE	0	0	FALSE	0	0	FALSE	0
0.05	0	FALSE	0	0	FALSE	0	0	FALSE	0	0	FALSE	0	0	FALSE	0	0	FALSE	0
0.05	0	FALSE	0	0	FALSE	0	0	FALSE	0	0	FALSE	0	0	FALSE	0	0	FALSE	0
0.05	0	FALSE	0	0	FALSE	0	0	FALSE	0	0	FALSE	0	0	FALSE	0	0	FALSE	0
0.05	0	FALSE	0	0	FALSE	0	0	FALSE	0	0	FALSE	0	0	FALSE	0	0	FALSE	0
0.05	0	FALSE	0	0	FALSE	0	0	FALSE	0	0	FALSE	0	0	FALSE	0	0	FALSE	0
0.05	0	FALSE	0	0	FALSE	0	0	FALSE	0	0	FALSE	0	0	FALSE	0	0	FALSE	0
0.05	0	FALSE	0	0	FALSE	0	0	FALSE	0	0	FALSE	0	0	FALSE	0	0	FALSE	0
0.05	0	FALSE	0	0	FALSE	0	0	FALSE	0	0	FALSE	0	0	FALSE	0	0	FALSE	0
0.05	0	FALSE	0	0	FALSE	0	0	FALSE	0	0	FALSE	0	0	FALSE	0	0	FALSE	0
0.05	0	FALSE	0	0	FALSE	0	0	FALSE	0	0	FALSE	0	0	FALSE	0	0	FALSE	0
0.05	0	FALSE	0	0	FALSE	0	0	FALSE	0	0	FALSE	0	0	FALSE	0	0	FALSE	0
0.05	0	FALSE	0	0	FALSE	0	0	FALSE	0	0	FALSE	0	0	FALSE	0	0	FALSE	0
0.05	0	FALSE	0	0	FALSE	0	0	FALSE	0	0	FALSE	0	0	FALSE	0	0	FALSE	0
0.05	0	FALSE	0	0	FALSE	0	0	FALSE	0	0	FALSE	0	0	FALSE	0	0	FALSE	0
0.05	0	FALSE	0	0	FALSE	0	0	FALSE	0	0	FALSE	0	0	FALSE	0	0	FALSE	0
0.05	0.9774	0.9774	0.9774	0.97737	0.97737	0.97737	0.97726	0.97726	0.97726	0.90449	0.90449	0.90449	0.054627	0.054627	0.054627	0.053587	0.053587	0.053587
0.05	0.9833	0.9833	0.9833	0.98327	0.98327	0.98327	0.9832	0.9832	0.9832	0.91004	0.91004	0.91004	0.054627	0.054627	0.054627	0.053587	0.053587	0.053587
0.05	0.98428	0.98428	0.98428	0.98425	0.98425	0.98425	0.98418	0.98418	0.98418	0.91067	0.91067	0.91067	0.054627	0.054627	0.054627	0.053585	0.053585	0.053585
0.05	0.9847	0.9847	0.9847	0.98468	0.98468	0.98468	0.98461	0.98461	0.98461	0.91054	0.91054	0.91054	0.054627	0.054627	0.054627	0.053583	0.053583	0.053583
0.05	0.98496	0.98496	0.98496	0.98494	0.98494	0.98494	0.98487	0.98487	0.98487	0.90994	0.90994	0.90994	0.054627	0.054627	0.054627	0.05358	0.05358	0.05358
0.05	0.98514	0.98514	0.98514	0.98511	0.98511	0.98511	0.98505	0.98505	0.98505	0.90883	0.90883	0.90883	0.054627	0.054627	0.054627	0.053575	0.053575	0.053575
0.05	0.98527	0.98527	0.98527	0.98525	0.98525	0.98525	0.98518	0.98518	0.98518	0.90719	0.90719	0.90719	0.054626	0.054626	0.054626	0.05357	0.05357	0.05357
0.05	0.9854	0.9854	0.9854	0.98538	0.98538	0.98538	0.98532	0.98532	0.98532	0.90519	0.90519	0.90519	0.054625	0.054625	0.054625	0.053564	0.053564	0.053564
0.05	0.98541	0.98541	0.98541	0.98539	0.98539	0.98539	0.98533	0.98533	0.98533	0.90289	0.90289	0.90289	0.054625	0.054625	0.054625	0.053556	0.053556	0.053556
0.05	0.98542	0.98542	0.98542	0.9854	0.9854	0.9854	0.98534	0.98534	0.98534	0.90056	0.90056	0.90056	0.054624	0.054624	0.054624	0.053547	0.053547	0.053547
0.05	0.98567	0.98567	0.98567	0.98565	0.98565	0.98565	0.98559	0.98559	0.98559	0.89863	0.89863	0.89863	0.054622	0.054622	0.054622	0.053536	0.053536	0.053536
0.05	0.98535	0.98535	0.98535	0.98533	0.98533	0.98533	0.98526	0.98526	0.98526	0.89627	0.89627	0.89627	0.054621	0.054621	0.054621	0.053524	0.053524	0.053524
0.05	0.98649	0.98649	0.98649	0.98647	0.98647	0.98647	0.98641	0.98641	0.98641	0.8953	0.8953	0.8953	0.054618	0.054618	0.054618	0.05351	0.05351	0.05351
0.05	0.98499	0.98499	0.98499	0.98497	0.98497	0.98497	0.9849	0.9849	0.9849	0.89155	0.89155	0.89155	0.054615	0.054615	0.054615	0.053495	0.053495	0.053495
0.05	0.9855	0.9855	0.9855	0.98548	0.98548	0.98548	0.98542	0.98542	0.98542	0.88874	0.88874	0.88874	0.054612	0.054612	0.054612	0.053479	0.053479	0.053479
0.05	0.98567	0.98567	0.98567	0.98565	0.98565	0.98565	0.98559	0.98559	0.98559	0.88501	0.88501	0.88501	0.054607	0.054607	0.054607	0.053462	0.053462	0.053462
0.05	0.9857	0.9857	0.9857	0.98568	0.98568	0.98568	0.98562	0.98562	0.98562	0.88095	0.88095	0.88095	0.054601	0.054601	0.054601	0.053444	0.053444	0.053444
0.05	0.98564	0.98564	0.98564	0.98562	0.98562	0.98562	0.98556	0.98556	0.98556	0.87695	0.87695	0.87695	0.054594	0.054594	0.054594	0.053425	0.053425	0.053425
0.05	0.98573	0.98573	0.98573	0.98571	0.98571	0.98571	0.98565	0.98565	0.98565	0.87285	0.87285	0.87285	0.054586	0.054586	0.054586	0.053407	0.053407	0.053407
0.05	0.98578	0.98578	0.98578	0.98576	0.98576	0.98576	0.9857	0.9857	0.9857	0.86854	0.86854	0.86854	0.054576	0.054576	0.054576	0.053389	0.053389	0.053389
0.05	0.98561	0.98561	0.98561	0.98559	0.98559	0.98559	0.98553	0.98553	0.98553	0.86521	0.86521	0.86521	0.054564	0.054564	0.054564	0.053371	0.053371	0.053371
0.05	0.98564	0.98564	0.98564	0.98562	0.98562	0.98562	0.98556	0.98556	0.98556	0.86107	0.86107	0.86107	0.054552	0.054552	0.054552	0.053355	0.053355	0.053355
0.05	0.9858	0.9858	0.9858	0.98578	0.98578	0.98578	0.98572	0.98572	0.98572	0.85693	0.85693	0.85693	0.054539	0.054539	0.054539	0.05334	0.05334	0.05334
0.05	0.98572	0.98572	0.98572	0.9857	0.9857	0.9857	0.98564	0.98564	0.98564	0.85314	0.85314	0.85314	0.054526	0.054526	0.054526	0.053327	0.053327	0.053327
0.05	0.9858	0.9858	0.9858	0.98578	0.98578	0.98578	0.98572	0.98572	0.98572	0.84896	0.84896	0.84896	0.054513	0.054513	0.054513	0.053315	0.053315	0.053315
0.05	0.98576	0.98576	0.98576	0.98574	0.98574	0.98574	0.98568	0.98568	0.98568	0.84485	0.84485	0.84485	0.0545	0.0545	0.0545	0.053304	0.053304	0.053304
0.05	0.98572	0.98572	0.98572	0.9857	0.9857	0.9857	0.98564	0.98564	0.98564	0.84085	0.84085	0.84085	0.054486	0.054486	0.054486	0.053294	0.053294	0.053294
0.05	0.98566	0.98566	0.98566	0.98564	0.98564	0.98564	0.98558	0.98558	0.98558	0.83684	0.83684	0.83684	0.054471	0.054471	0.054471	0.053283	0.053283	0.053283
0.05	0.98575	0.98575	0.98575	0.98573	0.98573	0.98573	0.98567	0.98567	0.98567	0.83262	0.83262	0.83262	0.054453	0.054453	0.054453	0.053271	0.053271	0.053271
0.05	0.98565	0.98565	0.98565	0.98563	0.98563	0.98563	0.98557	0.98557	0.98557	0.82839	0.82839	0.82839	0.054432	0.054432	0.054432	0.053257	0.053257	0.053257
0.05	0.98584	0.98584	0.98584	0.98582	0.98582	0.98582	0.98576	0.98576	0.98576	0.82562	0.82562	0.82562	0.054407	0.054407	0.054407	0.053239	0.053239	0.053239
0.05	0.98576	0.98576	0.98576	0.98575	0.98575	0.98575	0.98569	0.98569	0.98569	0.82128	0.82128	0.82128	0.054376	0.054376	0.054376	0.053217	0.053217	0.053217
0.05	0.98576	0.98576	0.98576	0.98574	0.98574	0.98574	0.98568	0.98568	0.98568	0.81813	0.81813	0.81813	0.054338	0.054338	0.054338	0.053188	0.053188	0.053188
0.05	0.98575	0.98575	0.98575	0.98573	0.98573	0.98573	0.98568	0.98568	0.98568	0.81512	0.81512	0.81512	0.054293	0.054293	0.054293	0.053153	0.053153	0.053153
0.05	0.98579	0.98579	0.98579	0.98577	0.98577	0.98577	0.98571	0.98571	0.98571	0.81174	0.81174	0.81174	0.054241	0.054241	0.054241	0.053107	0.053107	0.053107
0.05	0.98589	0.98589	0.98589	0.98587	0.98587	0.98587	0.98581	0.98581	0.98581	0.80806	0.80806	0.80806	0.054185	0.054185	0.054185	0.053043	0.053043	0.053043
0.05	0.98564	0.98564	0.98564	0.98562	0.98562	0.98562	0.98556	0.98556	0.98556	0.80381	0.80381	0.80381	0.05413	0.05413	0.05413	0.052954	0.052954	0.052954
0.05	0.98574	0.98574	0.98574	0.98573	0.98573	0.98573	0.98567	0.98567	0.98567	0.79848	0.79848	0.79848	0.05408	0.05408	0.05408	0.052886	0.052886	0.052886
0.05	0.98582	0.98582	0.98582	0.98581	0.98581	0.98581	0.98575	0.98575	0.98575	0.79154	0.79154	0.79154	0.054035	0.054035	0.054035	0.052853	0.052853	0.052853
0.05	0.98567	0.98567	0.98567	0.98566	0.98566	0.98566	0.9856	0.9856	0.9856	0.78307	0.78307	0.78307	0.053995	0.053995	0.053995	0.05284	0.05284	0.05284
0.05	0.98582	0.98582	0.98582	0.98581	0.98581	0.98581	0.98575	0.98575	0.98575	0.77339	0.77339	0.77339	0.053961	0.053961	0.053961	0.052836	0.052836	0.052836
0.05	0.98579	0.98579	0.98579	0.98577	0.98577	0.98577	0.98571	0.98571	0.98571	0.7622	0.7622	0.7622	0.053931	0.053931	0.053931	0.052829	0.052829	0.052829
0.05	0.98579	0.98579	0.98579	0.98578	0.98578	0.98578	0.98572	0.98572	0.98572	0.7491	0.7491	0.7491	0.053906	0.053906	0.053906	0.052803	0.052803	0.052803
0.05	0.86946	0.86946	0.86946	0.98579	0.98579	0.98579	0.98573	0.98573	0.98573	0.73532	0.73532	0.73532	0.053885	0.053885	0.053885	0.052748	0.052748	0.052748
0.05	0.5118	0.5118	0.5118	0.98577	0.98577	0.98577	0.98572	0.98572	0.98572	0.71959	0.71959	0.71959	0.05387	0.05387	0.05387	0.05272	0.05272	0.05272
0.05	0.47684	0.47684	0.47684	0.98569	0.98569	0.98569	0.98563	0.98563	0.98563	0.70218	0.70218	0.70218	0.053854	0.053854	0.053854	0.052703	0.052703	0.052703
0.05	0.4621	0.4621	0.4621	0.98571	0.98571	0.98571	0.93875	0.93875	0.93875	0.6794	0.6794	0.6794	0.053838	0.053838	0.053838	0.05269	0.05269	0.05269
0.05	0.45135	0.45135	0.45135	0.66838	0.66838	0.66838	0.62082	0.62082	0.62082	0.60904	0.60904	0.60904	0.053822	0.053822	0.053822	0.052679	0.052679	0.052679
0.05	0.44206	0.44206	0.44206	0.48943	0.48943	0.48943	0.52684	0.52684	0.52684	0.5387	0.5387	0.5387	0.053808	0.053808	0.053808	0.05267	0.05267	0.05267
0.05	0.4334	0.4334	0.4334	0.46903	0.46903	0.46903	0.4942	0.4942	0.4942	0.51138	0.51138	0.51138	0.053795	0.053795	0.053795	0.05266	0.05266	0.05266
0.05	0.42503	0.42503	0.42503	0.45666	0.45666	0.45666	0.48222	0.48222	0.48222	0.50114	0.50114	0.50114	0.053784	0.053784	0.053784	0.052651	0.052651	0.052651
0.05	0.41679	0.41679	0.41679	0.44678	0.44678	0.44678	0.47732	0.47732	0.47732	0.49714	0.49714	0.49714	0.053775	0.053775	0.053775	0.05264	0.05264	0.05264
0.05	0.40861	0.40861	0.40861	0.43793	0.43793	0.43793	0.47462	0.47462	0.47462	0.49504	0.49504	0.49504	0.053768	0.053768	0.053768	0.052629	0.052629	0.052629
0.05	0.40046	0.40046	0.40046	0.42957	0.42957	0.42957	0.4727	0.4727	0.4727	0.49342	0.49342	0.49342	0.053763	0.053763	0.053763	0.052621	0.052621	0.052621
0.05	0.39233	0.39233	0.39233	0.42146	0.42146	0.42146	0.47116	0.47116	0.47116	0.49185	0.49185	0.49185	0.053758	0.053758	0.053758	0.052615	0.052615	0.052615
0.05	0.38421	0.38421	0.38421	0.41352	0.41352	0.41352	0.46988	0.46988	0.46988	0.49018	0.49018	0.49018	0.053753	0.053753	0.053753	0.052611	0.052611	0.052611
0.05	0.37612	0.37612	0.37612	0.40571	0.40571	0.40571	0.46879	0.46879	0.46879	0.48831	0.48831	0.48831	0.053747	0.053747	0.053747	0.052608	0.052608	0.052608
0.05	0.36808	0.36808	0.36808	0.39804	0.39804	0.39804	0.46787	0.46787	0.46787	0.48617	0.48617	0.48617	0.053741	0.053741	0.053741	0.052607	0.052607	0.052607
0.05	0.36012	0.36012	0.36012	0.39056	0.39056	0.39056	0.46709	0.46709	0.46709	0.48362	0.48362	0.48362	0.053734	0.053734	0.053734	0.052606	0.052606	0.052606
0.05	0.35225	0.35225	0.35225	0.38331	0.38331	0.38331	0.4664	0.4664	0.4664	0.48054	0.48054	0.48054	0.053728	0.053728	0.053728	0.052606	0.052606	0.052606
0.05	0.3445	0.3445	0.3445	0.37635	0.37635	0.37635	0.4658	0.4658	0.4658	0.47672	0.47672	0.47672	0.053722	0.053722	0.053722	0.052605	0.052605	0.052605
0.05	0.33692	0.33692	0.33692	0.36975	0.36975	0.36975	0.46527	0.46527	0.46527	0.47191	0.47191	0.47191	0.053716	0.053716	0.053716	0.052604	0.052604	0.052604
0.05	0.32952	0.32952	0.32952	0.36359	0.36359	0.36359	0.46477	0.46477	0.46477	0.46317	0.46317	0.46317	0.053711	0.053711	0.053711	0.052603	0.052603	0.052603
0.05	0.32236	0.32236	0.32236	0.35795	0.35795	0.35795	0.46426	0.46426	0.46426	0.44021	0.44021	0.44021	0.053707	0.053707	0.053707	0.052603	0.052603	0.052603
0.05	0.31548	0.31548	0.31548	0.35291	0.35291	0.35291	0.46367	0.46367	0.46367	0.40953	0.40953	0.40953	0.053704	0.053704	0.053704	0.052603	0.052603	0.052603
0.05	0.30889	0.30889	0.30889	0.34852	0.34852	0.34852	0.46293	0.46293	0.46293	0.36943	0.36943	0.36943	0.053702	0.053702	0.053702	0.052603	0.052603	0.052603
0.05	0.30262	0.30262	0.30262	0.34483	0.34483	0.34483	0.46192	0.46192	0.46192	0.31616	0.31616	0.31616	0.053701	0.053701	0.053701	0.052604	0.052604	0.052604
0.05	0.29664	0.29664	0.29664	0.3418	0.3418	0.3418	0.46044	0.46044	0.46044	0.24443	0.24443	0.24443	0.053701	0.053701	0.053701	0.052605	0.052605	0.052605
0.05	0.29092	0.29092	0.29092	0.33934	0.33934	0.33934	0.45814	0.45814	0.45814	0.1585	0.1585	0.1585	0.053702	0.053702	0.053702	0.052607	0.052607	0.052607
0.05	0.28548	0.28548	0.28548	0.33734	0.33734	0.33734	0.45299	0.45299	0.45299	0.10014	0.10014	0.10014	0.053705	0.053705	0.053705	0.052609	0.052609	0.052609
0.05	0.28042	0.28042	0.28042	0.33573	0.33573	0.33573	0.442	0.442	0.442	0.076703	0.076703	0.076703	0.053708	0.053708	0.053708	0.052612	0.052612	0.052612
0.05	0.27506	0.27506	0.27506	0.33439	0.33439	0.33439	0.41945	0.41945	0.41945	0.067257	0.067257	0.067257	0.053705	0.053705	0.053705	0.052611	0.052611	0.052611
0.05	0.26631	0.26631	0.26631	0.33241	0.33241	0.33241	0.34663	0.34663	0.34663	0.062434	0.062434	0.062434	0.053428	0.053428	0.053428	0.05241	0.05241	0.05241
0.05	0.25033	0.25033	0.25033	0.32785	0.32785	0.32785	0.17157	0.17157	0.17157	0.060093	0.060093	0.060093	0.053347	0.053347	0.053347	0.052284	0.052284	0.052284
0.05	0.21537	0.21537	0.21537	0.32025	0.32025	0.32025	0.086203	0.086203	0.086203	0.058945	0.058945	0.058945	0.053251	0.053251	0.053251	0.052242	0.052242	0.052242
0.05	0.011362	FALSE	0	0.30897	0.30897	0.30897	0.06944	0.06944	0.06944	0.058383	0.058383	0.058383	0.053289	0.053289	0.053289	0.052261	0.052261	0.052261
0.05	0	FALSE	0	0.29368	0.29368	0.29368	0.063457	0.063457	0.063457	0.057623	0.057623	0.057623	0.053123	0.053123	0.053123	0.052113	0.052113	0.052113
0.05	0	FALSE	0	0.265	0.265	0.265	0.060541	0.060541	0.060541	0.056113	0.056113	0.056113	0.052369	0.052369	0.052369	0.051595	0.051595	0.051595
0.05	0	FALSE	0	0.15812	0.15812	0.15812	0.055195	0.055195	0.055195	0.049074	FALSE	0	0.027853	FALSE	0	0.015023	FALSE	0
0.05	0	FALSE	0	0	FALSE	0	0	FALSE	0	0	FALSE	0	0	FALSE	0	0	FALSE	0
0.05	0	FALSE	0	0	FALSE	0	0	FALSE	0	0	FALSE	0	0	FALSE	0	0	FALSE	0
0.05	0	FALSE	0	0	FALSE	0	0	FALSE	0	0	FALSE	0	0	FALSE	0	0	FALSE	0
0.05	0	FALSE	0	0	FALSE	0	0	FALSE	0	0	FALSE	0	0	FALSE	0	0	FALSE	0
0.05	0	FALSE	0	0	FALSE	0	0	FALSE	0	0	FALSE	0	0	FALSE	0	0	FALSE	0
0.05	0	FALSE	0	0	FALSE	0	0	FALSE	0	0	FALSE	0	0	FALSE	0	0	FALSE	0
0.05	0	FALSE	0	0	FALSE	0	0	FALSE	0	0	FALSE	0	0	FALSE	0	0	FALSE	0
0.05	0	FALSE	0	0	FALSE	0	0	FALSE	0	0	FALSE	0	0	FALSE	0	0	FALSE	0
0.05	0	FALSE	0	0	FALSE	0	0	FALSE	0	0	FALSE	0	0	FALSE	0	0	FALSE	0
0.05	0	FALSE	0	0	FALSE	0	0	FALSE	0	0	FALSE	0	0	FALSE	0	0	FALSE	0
0.05	0	FALSE	0	0	FALSE	0	0	FALSE	0	0	FALSE	0	0	FALSE	0	0	FALSE	0
0.05	0	FALSE	0	0	FALSE	0	0	FALSE	0	0	FALSE	0	0	FALSE	0	0	FALSE	0
0.05	0	FALSE	0	0	FALSE	0	0	FALSE	0	0	FALSE	0	0	FALSE	0	0	FALSE	0
0.05	0	FALSE	0	0	FALSE	0	0	FALSE	0	0	FALSE	0	0	FALSE	0	0	FALSE	0
0.05	0	FALSE	0	0	FALSE	0	0	FALSE	0	0	FALSE	0	0	FALSE	0	0	FALSE	0
0.05	0	FALSE	0	0	FALSE	0	0	FALSE	0	0	FALSE	0	0	FALSE	0	0	FALSE	0
0.05	0	FALSE	0	0	FALSE	0	0	FALSE	0	0	FALSE	0	0	FALSE	0	0	FALSE	0
0.05	0	FALSE	0	0	FALSE	0	0	FALSE	0	0	FALSE	0	0	FALSE	0	0	FALSE	0
0.05	0	FALSE	0	0	FALSE	0	0	FALSE	0	0	FALSE	0	0	FALSE	0	0	FALSE	0
0.05	0	FALSE	0	0	FALSE	0	0	FALSE	0	0	FALSE	0	0	FALSE	0	0	FALSE	0
0.05	0	FALSE	0	0	FALSE	0	0	FALSE	0	0	FALSE	0	0	FALSE	0	0	FALSE	0
0.05	0.97737	0.97737	0.97737	0.97733	0.97733	0.97733	0.97723	0.97723	0.97723	0.50087	0.50087	0.50087	0.054298	0.054298	0.054298	0.053356	0.053356	0.053356
0.05	0.98328	0.98328	0.98328	0.98325	0.98325	0.98325	0.98318	0.98318	0.98318	0.50373	0.50373	0.50373	0.054298	0.054298	0.054298	0.053355	0.053355	0.053355
0.05	0.98425	0.98425	0.98425	0.98422	0.98422	0.98422	0.98415	0.98415	0.98415	0.50381	0.50381	0.50381	0.054298	0.054298	0.054298	0.053353	0.053353	0.053353
0.05	0.98468	0.98468	0.98468	0.98465	0.98465	0.98465	0.98458	0.98458	0.98458	0.50331	0.50331	0.50331	0.054298	0.054298	0.054298	0.053351	0.053351	0.053351
0.05	0.98496	0.98496	0.98496	0.98493	0.98493	0.98493	0.98487	0.98487	0.98487	0.50236	0.50236	0.50236	0.054298	0.054298	0.054298	0.053347	0.053347	0.053347
0.05	0.98519	0.98519	0.98519	0.98516	0.98516	0.98516	0.9851	0.9851	0.9851	0.50109	0.50109	0.50109	0.054297	0.054297	0.054297	0.053342	0.053342	0.053342
0.05	0.98523	0.98523	0.98523	0.98521	0.98521	0.98521	0.98515	0.98515	0.98515	0.49981	0.49981	0.49981	0.054297	0.054297	0.054297	0.053337	0.053337	0.053337
0.05	0.98535	0.98535	0.98535	0.98533	0.98533	0.98533	0.98526	0.98526	0.98526	0.49866	0.49866	0.49866	0.054296	0.054296	0.054296	0.05333	0.05333	0.05333
0.05	0.98546	0.98546	0.98546	0.98544	0.98544	0.98544	0.98538	0.98538	0.98538	0.49762	0.49762	0.49762	0.054295	0.054295	0.054295	0.053321	0.053321	0.053321
0.05	0.98538	0.98538	0.98538	0.98536	0.98536	0.98536	0.9853	0.9853	0.9853	0.49647	0.49647	0.49647	0.054294	0.054294	0.054294	0.053312	0.053312	0.053312
0.05	0.98564	0.98564	0.98564	0.98562	0.98562	0.98562	0.98556	0.98556	0.98556	0.49567	0.49567	0.49567	0.054293	0.054293	0.054293	0.0533	0.0533	0.0533
0.05	0.98543	0.98543	0.98543	0.98541	0.98541	0.98541	0.98534	0.98534	0.98534	0.49468	0.49468	0.49468	0.054291	0.054291	0.054291	0.053287	0.053287	0.053287
0.05	0.98611	0.98611	0.98611	0.98609	0.98609	0.98609	0.98603	0.98603	0.98603	0.49394	0.49394	0.49394	0.054289	0.054289	0.054289	0.053273	0.053273	0.053273
0.05	0.98524	0.98524	0.98524	0.98522	0.98522	0.98522	0.98516	0.98516	0.98516	0.4917	0.4917	0.4917	0.054286	0.054286	0.054286	0.053257	0.053257	0.053257
0.05	0.98552	0.98552	0.98552	0.9855	0.9855	0.9855	0.98543	0.98543	0.98543	0.48847	0.48847	0.48847	0.054283	0.054283	0.054283	0.05324	0.05324	0.05324
0.05	0.98564	0.98564	0.98564	0.98562	0.98562	0.98562	0.98556	0.98556	0.98556	0.48501	0.48501	0.48501	0.054278	0.054278	0.054278	0.053222	0.053222	0.053222
0.05	0.9857	0.9857	0.9857	0.98569	0.98569	0.98569	0.98562	0.98562	0.98562	0.48157	0.48157	0.48157	0.054273	0.054273	0.054273	0.053204	0.053204	0.053204
0.05	0.98561	0.98561	0.98561	0.98559	0.98559	0.98559	0.98553	0.98553	0.98553	0.47823	0.47823	0.47823	0.054266	0.054266	0.054266	0.053186	0.053186	0.053186
0.05	0.98569	0.98569	0.98569	0.98567	0.98567	0.98567	0.98561	0.98561	0.98561	0.47489	0.47489	0.47489	0.054259	0.054259	0.054259	0.053168	0.053168	0.053168
0.05	0.98607	0.98607	0.98607	0.98605	0.98605	0.98605	0.98599	0.98599	0.98599	0.47164	0.47164	0.47164	0.05425	0.05425	0.05425	0.05315	0.05315	0.05315
0.05	0.98545	0.98545	0.98545	0.98543	0.98543	0.98543	0.98537	0.98537	0.98537	0.46875	0.46875	0.46875	0.05424	0.05424	0.05424	0.053133	0.053133	0.053133
0.05	0.9856	0.9856	0.9856	0.98558	0.98558	0.98558	0.98551	0.98551	0.98551	0.46555	0.46555	0.46555	0.054229	0.054229	0.054229	0.053118	0.053118	0.053118
0.05	0.98581	0.98581	0.98581	0.98579	0.98579	0.98579	0.98573	0.98573	0.98573	0.46232	0.46232	0.46232	0.054218	0.054218	0.054218	0.053104	0.053104	0.053104
0.05	0.98564	0.98564	0.98564	0.98562	0.98562	0.98562	0.98556	0.98556	0.98556	0.45929	0.45929	0.45929	0.054207	0.054207	0.054207	0.053092	0.053092	0.053092
0.05	0.9858	0.9858	0.9858	0.98578	0.98578	0.98578	0.98572	0.98572	0.98572	0.45608	0.45608	0.45608	0.054197	0.054197	0.054197	0.053081	0.053081	0.053081
0.05	0.98576	0.98576	0.98576	0.98574	0.98574	0.98574	0.98568	0.98568	0.98568	0.45294	0.45294	0.45294	0.054186	0.054186	0.054186	0.053071	0.053071	0.053071
0.05	0.98577	0.98577	0.98577	0.98575	0.98575	0.98575	0.98569	0.98569	0.98569	0.44985	0.44985	0.44985	0.054175	0.054175	0.054175	0.053062	0.053062	0.053062
0.05	0.98562	0.98562	0.98562	0.9856	0.9856	0.9856	0.98554	0.98554	0.98554	0.44674	0.44674	0.44674	0.054162	0.054162	0.054162	0.053052	0.053052	0.053052
0.05	0.98581	0.98581	0.98581	0.98579	0.98579	0.98579	0.98573	0.98573	0.98573	0.44347	0.44347	0.44347	0.054146	0.054146	0.054146	0.05304	0.05304	0.05304
0.05	0.98604	0.98604	0.98604	0.98602	0.98602	0.98602	0.98596	0.98596	0.98596	0.4403	0.4403	0.4403	0.054127	0.054127	0.054127	0.053026	0.053026	0.053026
0.05	0.98548	0.98548	0.98548	0.98546	0.98546	0.98546	0.9854	0.9854	0.9854	0.4377	0.4377	0.4377	0.054104	0.054104	0.054104	0.053008	0.053008	0.053008
0.05	0.9858	0.9858	0.9858	0.98579	0.98579	0.98579	0.98573	0.98573	0.98573	0.43454	0.43454	0.43454	0.054075	0.054075	0.054075	0.052985	0.052985	0.052985
0.05	0.98578	0.98578	0.98578	0.98576	0.98576	0.98576	0.9857	0.9857	0.9857	0.43191	0.43191	0.43191	0.054041	0.054041	0.054041	0.052956	0.052956	0.052956
0.05	0.98568	0.98568	0.98568	0.98567	0.98567	0.98567	0.98561	0.98561	0.98561	0.42934	0.42934	0.42934	0.054	0.054	0.054	0.052919	0.052919	0.052919
0.05	0.98575	0.98575	0.98575	0.98573	0.98573	0.98573	0.98567	0.98567	0.98567	0.42641	0.42641	0.42641	0.053953	0.053953	0.053953	0.052873	0.052873	0.052873
0.05	0.98589	0.98589	0.98589	0.98587	0.98587	0.98587	0.98581	0.98581	0.98581	0.423	0.423	0.423	0.053902	0.053902	0.053902	0.052815	0.052815	0.052815
0.05	0.9857	0.9857	0.9857	0.98568	0.98568	0.98568	0.98562	0.98562	0.98562	0.41904	0.41904	0.41904	0.053851	0.053851	0.053851	0.052747	0.052747	0.052747
0.05	0.98573	0.98573	0.98573	0.98571	0.98571	0.98571	0.98565	0.98565	0.98565	0.4138	0.4138	0.4138	0.053802	0.053802	0.053802	0.052684	0.052684	0.052684
0.05	0.98575	0.98575	0.98575	0.98574	0.98574	0.98574	0.98568	0.98568	0.98568	0.40709	0.40709	0.40709	0.053758	0.053758	0.053758	0.052646	0.052646	0.052646
0.05	0.98571	0.98571	0.98571	0.98569	0.98569	0.98569	0.98563	0.98563	0.98563	0.39905	0.39905	0.39905	0.053717	0.053717	0.053717	0.05263	0.05263	0.05263
0.05	0.98587	0.98587	0.98587	0.98585	0.98585	0.98585	0.98579	0.98579	0.98579	0.38959	0.38959	0.38959	0.053679	0.053679	0.053679	0.052624	0.052624	0.052624
0.05	0.9857	0.9857	0.9857	0.98568	0.98568	0.98568	0.98562	0.98562	0.98562	0.37897	0.37897	0.37897	0.053647	0.053647	0.053647	0.052617	0.052617	0.052617
0.05	0.98589	0.98589	0.98589	0.98587	0.98587	0.98587	0.98581	0.98581	0.98581	0.36688	0.36688	0.36688	0.053618	0.053618	0.053618	0.052595	0.052595	0.052595
0.05	0.89868	0.89868	0.89868	0.98568	0.98568	0.98568	0.98562	0.98562	0.98562	0.35351	0.35351	0.35351	0.053592	0.053592	0.053592	0.052552	0.052552	0.052552
0.05	0.5186	0.5186	0.5186	0.98567	0.98567	0.98567	0.98561	0.98561	0.98561	0.33785	0.33785	0.33785	0.053574	0.053574	0.053574	0.05253	0.05253	0.05253
0.05	0.47803	0.47803	0.47803	0.98579	0.98579	0.98579	0.98573	0.98573	0.98573	0.31954	0.31954	0.31954	0.053555	0.053555	0.053555	0.052512	0.052512	0.052512
0.05	0.46273	0.46273	0.46273	0.98573	0.98573	0.98573	0.95683	0.95683	0.95683	0.2966	0.2966	0.2966	0.053535	0.053535	0.053535	0.052495	0.052495	0.052495
0.05	0.45182	0.45182	0.45182	0.70349	0.70349	0.70349	0.63144	0.63144	0.63144	0.26303	0.26303	0.26303	0.053517	0.053517	0.053517	0.052482	0.052482	0.052482
0.05	0.44246	0.44246	0.44246	0.49147	0.49147	0.49147	0.52795	0.52795	0.52795	0.24569	0.24569	0.24569	0.053499	0.053499	0.053499	0.05247	0.05247	0.05247
0.05	0.43377	0.43377	0.43377	0.46989	0.46989	0.46989	0.49092	0.49092	0.49092	0.23487	0.23487	0.23487	0.053482	0.053482	0.053482	0.052459	0.052459	0.052459
0.05	0.42539	0.42539	0.42539	0.4572	0.4572	0.4572	0.4765	0.4765	0.4765	0.22483	0.22483	0.22483	0.053468	0.053468	0.053468	0.052448	0.052448	0.052448
0.05	0.41714	0.41714	0.41714	0.44718	0.44718	0.44718	0.47033	0.47033	0.47033	0.2143	0.2143	0.2143	0.053456	0.053456	0.053456	0.052435	0.052435	0.052435
0.05	0.40895	0.40895	0.40895	0.43824	0.43824	0.43824	0.4669	0.4669	0.4669	0.20279	0.20279	0.20279	0.053447	0.053447	0.053447	0.052421	0.052421	0.052421
0.05	0.40078	0.40078	0.40078	0.42978	0.42978	0.42978	0.46442	0.46442	0.46442	0.19008	0.19008	0.19008	0.05344	0.05344	0.05344	0.05241	0.05241	0.05241
0.05	0.39261	0.39261	0.39261	0.42155	0.42155	0.42155	0.46238	0.46238	0.46238	0.17618	0.17618	0.17618	0.053436	0.053436	0.053436	0.052403	0.052403	0.052403
0.05	0.38444	0.38444	0.38444	0.41344	0.41344	0.41344	0.46058	0.46058	0.46058	0.16138	0.16138	0.16138	0.053431	0.053431	0.053431	0.052397	0.052397	0.052397
0.05	0.37627	0.37627	0.37627	0.40541	0.40541	0.40541	0.45893	0.45893	0.45893	0.14627	0.14627	0.14627	0.053426	0.053426	0.053426	0.052393	0.052393	0.052393
0.05	0.36811	0.36811	0.36811	0.39744	0.39744	0.39744	0.45735	0.45735	0.45735	0.13166	0.13166	0.13166	0.053421	0.053421	0.053421	0.052392	0.052392	0.052392
0.05	0.35999	0.35999	0.35999	0.38956	0.38956	0.38956	0.45577	0.45577	0.45577	0.11826	0.11826	0.11826	0.053415	0.053415	0.053415	0.052392	0.052392	0.052392
0.05	0.3519	0.3519	0.3519	0.3818	0.3818	0.3818	0.45411	0.45411	0.45411	0.1065	0.1065	0.1065	0.05341	0.05341	0.05341	0.052392	0.052392	0.052392
0.05	0.34386	0.34386	0.34386	0.37421	0.37421	0.37421	0.45231	0.45231	0.45231	0.096501	0.096501	0.096501	0.053405	0.053405	0.053405	0.052391	0.052391	0.052391
0.05	0.33591	0.33591	0.33591	0.36686	0.36686	0.36686	0.45024	0.45024	0.45024	0.088199	0.088199	0.088199	0.0534	0.0534	0.0534	0.05239	0.05239	0.05239
0.05	0.32805	0.32805	0.32805	0.35981	0.35981	0.35981	0.44761	0.44761	0.44761	0.081418	0.081418	0.081418	0.053396	0.053396	0.053396	0.05239	0.05239	0.05239
0.05	0.32032	0.32032	0.32032	0.35317	0.35317	0.35317	0.44362	0.44362	0.44362	0.075966	0.075966	0.075966	0.053394	0.053394	0.053394	0.052389	0.052389	0.052389
0.05	0.31275	0.31275	0.31275	0.34701	0.34701	0.34701	0.43764	0.43764	0.43764	0.071582	0.071582	0.071582	0.053392	0.053392	0.053392	0.052389	0.052389	0.052389
0.05	0.30535	0.30535	0.30535	0.34144	0.34144	0.34144	0.42868	0.42868	0.42868	0.068096	0.068096	0.068096	0.053391	0.053391	0.053391	0.05239	0.05239	0.05239
0.05	0.29816	0.29816	0.29816	0.33654	0.33654	0.33654	0.41535	0.41535	0.41535	0.065305	0.065305	0.065305	0.053391	0.053391	0.053391	0.052391	0.052391	0.052391
0.05	0.29115	0.29115	0.29115	0.33233	0.33233	0.33233	0.39554	0.39554	0.39554	0.06304	0.06304	0.06304	0.053393	0.053393	0.053393	0.052392	0.052392	0.052392
0.05	0.2843	0.2843	0.2843	0.32877	0.32877	0.32877	0.35999	0.35999	0.35999	0.061237	0.061237	0.061237	0.053396	0.053396	0.053396	0.052394	0.052394	0.052394
0.05	0.27766	0.27766	0.27766	0.32579	0.32579	0.32579	0.26159	0.26159	0.26159	0.059929	0.059929	0.059929	0.053399	0.053399	0.053399	0.052396	0.052396	0.052396
0.05	0.27146	0.27146	0.27146	0.32337	0.32337	0.32337	0.1374	0.1374	0.1374	0.059079	0.059079	0.059079	0.053403	0.053403	0.053403	0.052399	0.052399	0.052399
0.05	0.26546	0.26546	0.26546	0.32174	0.32174	0.32174	0.084642	0.084642	0.084642	0.058562	0.058562	0.058562	0.053401	0.053401	0.053401	0.052397	0.052397	0.052397
0.05	0.2566	0.2566	0.2566	0.32017	0.32017	0.32017	0.070604	0.070604	0.070604	0.057771	0.057771	0.057771	0.053092	0.053092	0.053092	0.052175	0.052175	0.052175
0.05	0.24007	0.24007	0.24007	0.31596	0.31596	0.31596	0.065337	0.065337	0.065337	0.057624	0.057624	0.057624	0.052966	0.052966	0.052966	0.052012	0.052012	0.052012
0.05	0.19537	0.19537	0.19537	0.30835	0.30835	0.30835	0.063052	0.063052	0.063052	0.057499	0.057499	0.057499	0.052864	0.052864	0.052864	0.051973	0.051973	0.051973
0.05	0	FALSE	0	0.29632	0.29632	0.29632	0.061978	0.061978	0.061978	0.05736	0.05736	0.05736	0.052904	0.052904	0.052904	0.05199	0.05199	0.05199
0.05	0	FALSE	0	0.27948	0.27948	0.27948	0.060538	0.060538	0.060538	0.056649	0.056649	0.056649	0.052724	0.052724	0.052724	0.051792	0.051792	0.051792
0.05	0	FALSE	0	0.24067	0.24067	0.24067	0.058203	0.058203	0.058203	0.054627	0.054627	0.054627	0.051783	0.051783	0.051783	0.05081	0.05081	0.05081
0.05	0	FALSE	0	0.037039	FALSE	0	0.049067	FALSE	0	0.038038	FALSE	0	0.0070291	FALSE	0	0	FALSE	0
0.05	0	FALSE	0	0	FALSE	0	0	FALSE	0	0	FALSE	0	0	FALSE	0	0	FALSE	0
0.05	0	FALSE	0	0	FALSE	0	0	FALSE	0	0	FALSE	0	0	FALSE	0	0	FALSE	0
0.05	0	FALSE	0	0	FALSE	0	0	FALSE	0	0	FALSE	0	0	FALSE	0	0	FALSE	0
0.05	0	FALSE	0	0	FALSE	0	0	FALSE	0	0	FALSE	0	0	FALSE	0	0	FALSE	0
0.05	0	FALSE	0	0	FALSE	0	0	FALSE	0	0	FALSE	0	0	FALSE	0	0	FALSE	0
0.05	0	FALSE	0	0	FALSE	0	0	FALSE	0	0	FALSE	0	0	FALSE	0	0	FALSE	0
0.05	0	FALSE	0	0	FALSE	0	0	FALSE	0	0	FALSE	0	0	FALSE	0	0	FALSE	0
0.05	0	FALSE	0	0	FALSE	0	0	FALSE	0	0	FALSE	0	0	FALSE	0	0	FALSE	0
0.05	0	FALSE	0	0	FALSE	0	0	FALSE	0	0	FALSE	0	0	FALSE	0	0	FALSE	0
0.05	0	FALSE	0	0	FALSE	0	0	FALSE	0	0	FALSE	0	0	FALSE	0	0	FALSE	0
0.05	0	FALSE	0	0	FALSE	0	0	FALSE	0	0	FALSE	0	0	FALSE	0	0	FALSE	0
0.05	0	FALSE	0	0	FALSE	0	0	FALSE	0	0	FALSE	0	0	FALSE	0	0	FALSE	0
0.05	0	FALSE	0	0	FALSE	0	0	FALSE	0	0	FALSE	0	0	FALSE	0	0	FALSE	0
0.05	0	FALSE	0	0	FALSE	0	0	FALSE	0	0	FALSE	0	0	FALSE	0	0	FALSE	0
0.05	0	FALSE	0	0	FALSE	0	0	FALSE	0	0	FALSE	0	0	FALSE	0	0	FALSE	0
0.05	0	FALSE	0	0	FALSE	0	0	FALSE	0	0	FALSE	0	0	FALSE	0	0	FALSE	0
0.05	0	FALSE	0	0	FALSE	0	0	FALSE	0	0	FALSE	0	0	FALSE	0	0	FALSE	0
0.05	0	FALSE	0	0	FALSE	0	0	FALSE	0	0	FALSE	0	0	FALSE	0	0	FALSE	0
0.05	0	FALSE	0	0	FALSE	0	0	FALSE	0	0	FALSE	0	0	FALSE	0	0	FALSE	0
0.05	0	FALSE	0	0	FALSE	0	0	FALSE	0	0	FALSE	0	0	FALSE	0	0	FALSE	0
0.05	0	FALSE	0	0	FALSE	0	0	FALSE	0	0	FALSE	0	0	FALSE	0	0	FALSE	0
0.05	0.97735	0.97735	0.97735	0.97731	0.97731	0.97731	0.9772	0.9772	0.9772	0.071819	0.071819	0.071819	0.053925	0.053925	0.053925	0.053057	0.053057	0.053057
0.05	0.98324	0.98324	0.98324	0.98321	0.98321	0.98321	0.98314	0.98314	0.98314	0.072252	0.072252	0.072252	0.053925	0.053925	0.053925	0.053056	0.053056	0.053056
0.05	0.98426	0.98426	0.98426	0.98424	0.98424	0.98424	0.98416	0.98416	0.98416	0.07232	0.07232	0.07232	0.053925	0.053925	0.053925	0.053054	0.053054	0.053054
0.05	0.98464	0.98464	0.98464	0.98462	0.98462	0.98462	0.98455	0.98455	0.98455	0.072619	0.072619	0.072619	0.053925	0.053925	0.053925	0.053052	0.053052	0.053052
0.05	0.98497	0.98497	0.98497	0.98495	0.98495	0.98495	0.98488	0.98488	0.98488	0.073469	0.073469	0.073469	0.053924	0.053924	0.053924	0.053049	0.053049	0.053049
0.05	0.98516	0.98516	0.98516	0.98514	0.98514	0.98514	0.98507	0.98507	0.98507	0.073443	0.073443	0.073443	0.053924	0.053924	0.053924	0.053044	0.053044	0.053044
0.05	0.98525	0.98525	0.98525	0.98522	0.98522	0.98522	0.98516	0.98516	0.98516	0.073411	0.073411	0.073411	0.053923	0.053923	0.053923	0.053039	0.053039	0.053039
0.05	0.98528	0.98528	0.98528	0.98526	0.98526	0.98526	0.98519	0.98519	0.98519	0.073372	0.073372	0.073372	0.053922	0.053922	0.053922	0.053032	0.053032	0.053032
0.05	0.9855	0.9855	0.9855	0.98548	0.98548	0.98548	0.98541	0.98541	0.98541	0.073325	0.073325	0.073325	0.053921	0.053921	0.053921	0.053023	0.053023	0.053023
0.05	0.98535	0.98535	0.98535	0.98533	0.98533	0.98533	0.98527	0.98527	0.98527	0.073271	0.073271	0.073271	0.053919	0.053919	0.053919	0.053012	0.053012	0.053012
0.05	0.9856	0.9856	0.9856	0.98558	0.98558	0.98558	0.98552	0.98552	0.98552	0.073209	0.073209	0.073209	0.053918	0.053918	0.053918	0.053	0.053	0.053
0.05	0.98551	0.98551	0.98551	0.98549	0.98549	0.98549	0.98543	0.98543	0.98543	0.073137	0.073137	0.073137	0.053915	0.053915	0.053915	0.052986	0.052986	0.052986
0.05	0.98559	0.98559	0.98559	0.98557	0.98557	0.98557	0.9855	0.9855	0.9855	0.073058	0.073058	0.073058	0.053912	0.053912	0.053912	0.052971	0.052971	0.052971
0.05	0.98561	0.98561	0.98561	0.98559	0.98559	0.98559	0.98553	0.98553	0.98553	0.07297	0.07297	0.07297	0.053909	0.053909	0.053909	0.052954	0.052954	0.052954
0.05	0.98554	0.98554	0.98554	0.98552	0.98552	0.98552	0.98546	0.98546	0.98546	0.072874	0.072874	0.072874	0.053905	0.053905	0.053905	0.052937	0.052937	0.052937
0.05	0.98559	0.98559	0.98559	0.98557	0.98557	0.98557	0.98551	0.98551	0.98551	0.07277	0.07277	0.07277	0.053901	0.053901	0.053901	0.052919	0.052919	0.052919
0.05	0.98573	0.98573	0.98573	0.98571	0.98571	0.98571	0.98565	0.98565	0.98565	0.072656	0.072656	0.072656	0.053895	0.053895	0.053895	0.0529	0.0529	0.0529
0.05	0.98564	0.98564	0.98564	0.98562	0.98562	0.98562	0.98556	0.98556	0.98556	0.072531	0.072531	0.072531	0.05389	0.05389	0.05389	0.052882	0.052882	0.052882
0.05	0.98562	0.98562	0.98562	0.9856	0.9856	0.9856	0.98553	0.98553	0.98553	0.072396	0.072396	0.072396	0.053883	0.053883	0.053883	0.052865	0.052865	0.052865
0.05	0.98585	0.98585	0.98585	0.98583	0.98583	0.98583	0.98577	0.98577	0.98577	0.072253	0.072253	0.072253	0.053877	0.053877	0.053877	0.052848	0.052848	0.052848
0.05	0.98567	0.98567	0.98567	0.98565	0.98565	0.98565	0.98559	0.98559	0.98559	0.072098	0.072098	0.072098	0.05387	0.05387	0.05387	0.052832	0.052832	0.052832
0.05	0.98558	0.98558	0.98558	0.98556	0.98556	0.98556	0.9855	0.9855	0.9855	0.071938	0.071938	0.071938	0.053863	0.053863	0.053863	0.052817	0.052817	0.052817
0.05	0.98582	0.98582	0.98582	0.9858	0.9858	0.9858	0.98574	0.98574	0.98574	0.071771	0.071771	0.071771	0.053858	0.053858	0.053858	0.052804	0.052804	0.052804
0.05	0.98565	0.98565	0.98565	0.98564	0.98564	0.98564	0.98557	0.98557	0.98557	0.071597	0.071597	0.071597	0.053852	0.053852	0.053852	0.052792	0.052792	0.052792
0.05	0.98572	0.98572	0.98572	0.9857	0.9857	0.9857	0.98564	0.98564	0.98564	0.071421	0.071421	0.071421	0.053848	0.053848	0.053848	0.052782	0.052782	0.052782
0.05	0.9858	0.9858	0.9858	0.98578	0.98578	0.98578	0.98572	0.98572	0.98572	0.071242	0.071242	0.071242	0.053845	0.053845	0.053845	0.052772	0.052772	0.052772
0.05	0.98567	0.98567	0.98567	0.98565	0.98565	0.98565	0.98559	0.98559	0.98559	0.071063	0.071063	0.071063	0.053841	0.053841	0.053841	0.052763	0.052763	0.052763
0.05	0.98575	0.98575	0.98575	0.98573	0.98573	0.98573	0.98567	0.98567	0.98567	0.070886	0.070886	0.070886	0.053835	0.053835	0.053835	0.052753	0.052753	0.052753
0.05	0.98585	0.98585	0.98585	0.98583	0.98583	0.98583	0.98577	0.98577	0.98577	0.070714	0.070714	0.070714	0.053826	0.053826	0.053826	0.052741	0.052741	0.052741
0.05	0.98574	0.98574	0.98574	0.98572	0.98572	0.98572	0.98566	0.98566	0.98566	0.070548	0.070548	0.070548	0.053813	0.053813	0.053813	0.052728	0.052728	0.052728
0.05	0.98561	0.98561	0.98561	0.98559	0.98559	0.98559	0.98553	0.98553	0.98553	0.070386	0.070386	0.070386	0.053794	0.053794	0.053794	0.052711	0.052711	0.052711
0.05	0.98591	0.98591	0.98591	0.98589	0.98589	0.98589	0.98583	0.98583	0.98583	0.070235	0.070235	0.070235	0.05377	0.05377	0.05377	0.052691	0.052691	0.052691
0.05	0.98575	0.98575	0.98575	0.98573	0.98573	0.98573	0.98567	0.98567	0.98567	0.070084	0.070084	0.070084	0.053739	0.053739	0.053739	0.052666	0.052666	0.052666
0.05	0.98567	0.98567	0.98567	0.98565	0.98565	0.98565	0.98559	0.98559	0.98559	0.069934	0.069934	0.069934	0.0537	0.0537	0.0537	0.052637	0.052637	0.052637
0.05	0.98575	0.98575	0.98575	0.98573	0.98573	0.98573	0.98567	0.98567	0.98567	0.069781	0.069781	0.069781	0.053654	0.053654	0.053654	0.052603	0.052603	0.052603
0.05	0.98586	0.98586	0.98586	0.98584	0.98584	0.98584	0.98578	0.98578	0.98578	0.069614	0.069614	0.069614	0.053603	0.053603	0.053603	0.052565	0.052565	0.052565
0.05	0.98574	0.98574	0.98574	0.98572	0.98572	0.98572	0.98566	0.98566	0.98566	0.069424	0.069424	0.069424	0.053551	0.053551	0.053551	0.052519	0.052519	0.052519
0.05	0.98575	0.98575	0.98575	0.98573	0.98573	0.98573	0.98567	0.98567	0.98567	0.069203	0.069203	0.069203	0.053502	0.053502	0.053502	0.05247	0.05247	0.05247
0.05	0.9858	0.9858	0.9858	0.98578	0.98578	0.98578	0.98572	0.98572	0.98572	0.068945	0.068945	0.068945	0.053458	0.053458	0.053458	0.052427	0.052427	0.052427
0.05	0.98573	0.98573	0.98573	0.98571	0.98571	0.98571	0.98565	0.98565	0.98565	0.068651	0.068651	0.068651	0.053417	0.053417	0.053417	0.052401	0.052401	0.052401
0.05	0.98569	0.98569	0.98569	0.98567	0.98567	0.98567	0.98561	0.98561	0.98561	0.068329	0.068329	0.068329	0.053378	0.053378	0.053378	0.052385	0.052385	0.052385
0.05	0.98579	0.98579	0.98579	0.98577	0.98577	0.98577	0.98571	0.98571	0.98571	0.067988	0.067988	0.067988	0.053342	0.053342	0.053342	0.052376	0.052376	0.052376
0.05	0.98585	0.98585	0.98585	0.98584	0.98584	0.98584	0.98578	0.98578	0.98578	0.067635	0.067635	0.067635	0.05331	0.05331	0.05331	0.05236	0.05236	0.05236
0.05	0.92616	0.92616	0.92616	0.98574	0.98574	0.98574	0.98568	0.98568	0.98568	0.067266	0.067266	0.067266	0.053281	0.053281	0.053281	0.052334	0.052334	0.052334
0.05	0.52703	0.52703	0.52703	0.98572	0.98572	0.98572	0.98564	0.98564	0.98564	0.066872	0.066872	0.066872	0.05326	0.05326	0.05326	0.052317	0.052317	0.052317
0.05	0.47932	0.47932	0.47932	0.98576	0.98576	0.98576	0.98003	0.98003	0.98003	0.066441	0.066441	0.066441	0.053236	0.053236	0.053236	0.052301	0.052301	0.052301
0.05	0.46339	0.46339	0.46339	0.98571	0.98571	0.98571	0.96171	0.96171	0.96171	0.065955	0.065955	0.065955	0.053213	0.053213	0.053213	0.052284	0.052284	0.052284
0.05	0.4523	0.4523	0.4523	0.73878	0.73878	0.73878	0.64425	0.64425	0.64425	0.065541	0.065541	0.065541	0.053193	0.053193	0.053193	0.052268	0.052268	0.052268
0.05	0.44288	0.44288	0.44288	0.49395	0.49395	0.49395	0.53008	0.53008	0.53008	0.065209	0.065209	0.065209	0.053173	0.053173	0.053173	0.052254	0.052254	0.052254
0.05	0.43416	0.43416	0.43416	0.47082	0.47082	0.47082	0.48793	0.48793	0.48793	0.064906	0.064906	0.064906	0.053152	0.053152	0.053152	0.052242	0.052242	0.052242
0.05	0.42577	0.42577	0.42577	0.45781	0.45781	0.45781	0.47001	0.47001	0.47001	0.064604	0.064604	0.064604	0.053134	0.053134	0.053134	0.05223	0.05223	0.05223
0.05	0.41752	0.41752	0.41752	0.44766	0.44766	0.44766	0.46128	0.46128	0.46128	0.064286	0.064286	0.064286	0.053117	0.053117	0.053117	0.052215	0.052215	0.052215
0.05	0.40933	0.40933	0.40933	0.43864	0.43864	0.43864	0.45544	0.45544	0.45544	0.063948	0.063948	0.063948	0.053104	0.053104	0.053104	0.052198	0.052198	0.052198
0.05	0.40115	0.40115	0.40115	0.43014	0.43014	0.43014	0.45014	0.45014	0.45014	0.063587	0.063587	0.063587	0.053095	0.053095	0.053095	0.052183	0.052183	0.052183
0.05	0.39297	0.39297	0.39297	0.42186	0.42186	0.42186	0.4445	0.4445	0.4445	0.063201	0.063201	0.063201	0.053091	0.053091	0.053091	0.052173	0.052173	0.052173
0.05	0.38478	0.38478	0.38478	0.41368	0.41368	0.41368	0.4381	0.4381	0.4381	0.062791	0.062791	0.062791	0.053087	0.053087	0.053087	0.052165	0.052165	0.052165
0.05	0.37658	0.37658	0.37658	0.40554	0.40554	0.40554	0.43061	0.43061	0.43061	0.062355	0.062355	0.062355	0.053083	0.053083	0.053083	0.052159	0.052159	0.052159
0.05	0.36838	0.36838	0.36838	0.39742	0.39742	0.39742	0.42172	0.42172	0.42172	0.061897	0.061897	0.061897	0.053078	0.053078	0.053078	0.052156	0.052156	0.052156
0.05	0.36018	0.36018	0.36018	0.38932	0.38932	0.38932	0.41103	0.41103	0.41103	0.061422	0.061422	0.061422	0.053073	0.053073	0.053073	0.052157	0.052157	0.052157
0.05	0.35198	0.35198	0.35198	0.38126	0.38126	0.38126	0.39796	0.39796	0.39796	0.060935	0.060935	0.060935	0.053069	0.053069	0.053069	0.052157	0.052157	0.052157
0.05	0.3438	0.3438	0.3438	0.37327	0.37327	0.37327	0.38164	0.38164	0.38164	0.060448	0.060448	0.060448	0.053064	0.053064	0.053064	0.052157	0.052157	0.052157
0.05	0.33562	0.33562	0.33562	0.3654	0.3654	0.3654	0.3604	0.3604	0.3604	0.059972	0.059972	0.059972	0.053061	0.053061	0.053061	0.052156	0.052156	0.052156
0.05	0.32747	0.32747	0.32747	0.35769	0.35769	0.35769	0.32307	0.32307	0.32307	0.059516	0.059516	0.059516	0.053058	0.053058	0.053058	0.052156	0.052156	0.052156
0.05	0.31936	0.31936	0.31936	0.35022	0.35022	0.35022	0.26142	0.26142	0.26142	0.059089	0.059089	0.059089	0.053056	0.053056	0.053056	0.052156	0.052156	0.052156
0.05	0.31128	0.31128	0.31128	0.34309	0.34309	0.34309	0.18626	0.18626	0.18626	0.058702	0.058702	0.058702	0.053055	0.053055	0.053055	0.052156	0.052156	0.052156
0.05	0.30325	0.30325	0.30325	0.33639	0.33639	0.33639	0.12298	0.12298	0.12298	0.058363	0.058363	0.058363	0.053055	0.053055	0.053055	0.052156	0.052156	0.052156
0.05	0.29526	0.29526	0.29526	0.33021	0.33021	0.33021	0.091732	0.091732	0.091732	0.058078	0.058078	0.058078	0.053056	0.053056	0.053056	0.052157	0.052157	0.052157
0.05	0.2873	0.2873	0.2873	0.3246	0.3246	0.3246	0.077916	0.077916	0.077916	0.05785	0.05785	0.05785	0.053059	0.053059	0.053059	0.052159	0.052159	0.052159
0.05	0.2793	0.2793	0.2793	0.31953	0.31953	0.31953	0.070924	0.070924	0.070924	0.057677	0.057677	0.057677	0.053062	0.053062	0.053062	0.052161	0.052161	0.052161
0.05	0.27131	0.27131	0.27131	0.31482	0.31482	0.31482	0.066917	0.066917	0.066917	0.057554	0.057554	0.057554	0.053066	0.053066	0.053066	0.052163	0.052163	0.052163
0.05	0.26385	0.26385	0.26385	0.3105	0.3105	0.3105	0.064244	0.064244	0.064244	0.057467	0.057467	0.057467	0.05307	0.05307	0.05307	0.052165	0.052165	0.052165
0.05	0.25752	0.25752	0.25752	0.30785	0.30785	0.30785	0.062654	0.062654	0.062654	0.057383	0.057383	0.057383	0.053068	0.053068	0.053068	0.052164	0.052164	0.052164
0.05	0.24843	0.24843	0.24843	0.30775	0.30775	0.30775	0.06117	0.06117	0.06117	0.056642	0.056642	0.056642	0.052715	0.052715	0.052715	0.051911	0.051911	0.051911
0.05	0.23035	0.23035	0.23035	0.30464	0.30464	0.30464	0.060769	0.060769	0.060769	0.056622	0.056622	0.056622	0.05251	0.05251	0.05251	0.051691	0.051691	0.051691
0.05	0.15974	0.15974	0.15974	0.29744	0.29744	0.29744	0.060538	0.060538	0.060538	0.056492	0.056492	0.056492	0.052408	0.052408	0.052408	0.051655	0.051655	0.051655
0.05	0	FALSE	0	0.28348	0.28348	0.28348	0.060183	0.060183	0.060183	0.056398	0.056398	0.056398	0.052447	0.052447	0.052447	0.051671	0.051671	0.051671
0.05	0	FALSE	0	0.26201	0.26201	0.26201	0.058746	0.058746	0.058746	0.055575	0.055575	0.055575	0.052201	0.052201	0.052201	0.051364	0.051364	0.051364
0.05	0	FALSE	0	0.19012	0.19012	0.19012	0.054423	0.054423	0.054423	0.047088	FALSE	0	0.024157	FALSE	0	0.017295	FALSE	0
0.05	0	FALSE	0	0	FALSE	0	0	FALSE	0	0	FALSE	0	0	FALSE	0	0	FALSE	0
0.05	0	FALSE	0	0	FALSE	0	0	FALSE	0	0	FALSE	0	0	FALSE	0	0	FALSE	0
0.05	0	FALSE	0	0	FALSE	0	0	FALSE	0	0	FALSE	0	0	FALSE	0	0	FALSE	0
0.05	0	FALSE	0	0	FALSE	0	0	FALSE	0	0	FALSE	0	0	FALSE	0	0	FALSE	0
0.05	0	FALSE	0	0	FALSE	0	0	FALSE	0	0	FALSE	0	0	FALSE	0	0	FALSE	0
0.05	0	FALSE	0	0	FALSE	0	0	FALSE	0	0	FALSE	0	0	FALSE	0	0	FALSE	0
0.05	0	FALSE	0	0	FALSE	0	0	FALSE	0	0	FALSE	0	0	FALSE	0	0	FALSE	0
0.05	0	FALSE	0	0	FALSE	0	0	FALSE	0	0	FALSE	0	0	FALSE	0	0	FALSE	0
0.05	0	FALSE	0	0	FALSE	0	0	FALSE	0	0	FALSE	0	0	FALSE	0	0	FALSE	0
0.05	0	FALSE	0	0	FALSE	0	0	FALSE	0	0	FALSE	0	0	FALSE	0	0	FALSE	0
0.05	0	FALSE	0	0	FALSE	0	0	FALSE	0	0	FALSE	0	0	FALSE	0	0	FALSE	0
0.05	0	FALSE	0	0	FALSE	0	0	FALSE	0	0	FALSE	0	0	FALSE	0	0	FALSE	0
0.05	0	FALSE	0	0	FALSE	0	0	FALSE	0	0	FALSE	0	0	FALSE	0	0	FALSE	0
0.05	0	FALSE	0	0	FALSE	0	0	FALSE	0	0	FALSE	0	0	FALSE	0	0	FALSE	0
0.05	0	FALSE	0	0	FALSE	0	0	FALSE	0	0	FALSE	0	0	FALSE	0	0	FALSE	0
0.05	0	FALSE	0	0	FALSE	0	0	FALSE	0	0	FALSE	0	0	FALSE	0	0	FALSE	0
0.05	0	FALSE	0	0	FALSE	0	0	FALSE	0	0	FALSE	0	0	FALSE	0	0	FALSE	0
0.05	0	FALSE	0	0	FALSE	0	0	FALSE	0	0	FALSE	0	0	FALSE	0	0	FALSE	0
0.05	0	FALSE	0	0	FALSE	0	0	FALSE	0	0	FALSE	0	0	FALSE	0	0	FALSE	0
0.05	0	FALSE	0	0	FALSE	0	0	FALSE	0	0	FALSE	0	0	FALSE	0	0	FALSE	0
0.05	0	FALSE	0	0	FALSE	0	0	FALSE	0	0	FALSE	0	0	FALSE	0	0	FALSE	0
0.05	0	FALSE	0	0	FALSE	0	0	FALSE	0	0	FALSE	0	0	FALSE	0	0	FALSE	0
0.05	0.97734	0.97734	0.97734	0.9773	0.9773	0.9773	0.9772	0.9772	0.9772	0.059066	0.059066	0.059066	0.053539	0.053539	0.053539	0.052762	0.052762	0.052762
0.05	0.98323	0.98323	0.98323	0.9832	0.9832	0.9832	0.98312	0.98312	0.98312	0.060453	0.060453	0.060453	0.05354	0.05354	0.05354	0.052762	0.052762	0.052762
0.05	0.98423	0.98423	0.98423	0.9842	0.9842	0.9842	0.98413	0.98413	0.98413	0.060452	0.060452	0.060452	0.05354	0.05354	0.05354	0.052761	0.052761	0.052761
0.05	0.98463	0.98463	0.98463	0.98461	0.98461	0.98461	0.98454	0.98454	0.98454	0.06045	0.06045	0.06045	0.053539	0.053539	0.053539	0.052758	0.052758	0.052758
0.05	0.98498	0.98498	0.98498	0.98495	0.98495	0.98495	0.98489	0.98489	0.98489	0.060447	0.060447	0.060447	0.053539	0.053539	0.053539	0.052755	0.052755	0.052755
0.05	0.98511	0.98511	0.98511	0.98509	0.98509	0.98509	0.98502	0.98502	0.98502	0.060442	0.060442	0.060442	0.053538	0.053538	0.053538	0.05275	0.05275	0.05275
0.05	0.98529	0.98529	0.98529	0.98527	0.98527	0.98527	0.9852	0.9852	0.9852	0.060435	0.060435	0.060435	0.053537	0.053537	0.053537	0.052743	0.052743	0.052743
0.05	0.98536	0.98536	0.98536	0.98533	0.98533	0.98533	0.98527	0.98527	0.98527	0.060426	0.060426	0.060426	0.053535	0.053535	0.053535	0.052734	0.052734	0.052734
0.05	0.98539	0.98539	0.98539	0.98537	0.98537	0.98537	0.9853	0.9853	0.9853	0.060414	0.060414	0.060414	0.053532	0.053532	0.053532	0.052723	0.052723	0.052723
0.05	0.98555	0.98555	0.98555	0.98553	0.98553	0.98553	0.98547	0.98547	0.98547	0.0604	0.0604	0.0604	0.053529	0.053529	0.053529	0.05271	0.05271	0.05271
0.05	0.98541	0.98541	0.98541	0.98539	0.98539	0.98539	0.98533	0.98533	0.98533	0.060385	0.060385	0.060385	0.053526	0.053526	0.053526	0.052694	0.052694	0.052694
0.05	0.98558	0.98558	0.98558	0.98556	0.98556	0.98556	0.98549	0.98549	0.98549	0.060368	0.060368	0.060368	0.053521	0.053521	0.053521	0.052677	0.052677	0.052677
0.05	0.98608	0.98608	0.98608	0.98606	0.98606	0.98606	0.986	0.986	0.986	0.060349	0.060349	0.060349	0.053516	0.053516	0.053516	0.052657	0.052657	0.052657
0.05	0.98519	0.98519	0.98519	0.98517	0.98517	0.98517	0.9851	0.9851	0.9851	0.060328	0.060328	0.060328	0.05351	0.05351	0.05351	0.052637	0.052637	0.052637
0.05	0.9855	0.9855	0.9855	0.98548	0.98548	0.98548	0.98541	0.98541	0.98541	0.060306	0.060306	0.060306	0.053503	0.053503	0.053503	0.052616	0.052616	0.052616
0.05	0.98561	0.98561	0.98561	0.98559	0.98559	0.98559	0.98552	0.98552	0.98552	0.060281	0.060281	0.060281	0.053496	0.053496	0.053496	0.052596	0.052596	0.052596
0.05	0.9857	0.9857	0.9857	0.98569	0.98569	0.98569	0.98562	0.98562	0.98562	0.060253	0.060253	0.060253	0.053489	0.053489	0.053489	0.052576	0.052576	0.052576
0.05	0.98561	0.98561	0.98561	0.98559	0.98559	0.98559	0.98553	0.98553	0.98553	0.060224	0.060224	0.060224	0.053483	0.053483	0.053483	0.052556	0.052556	0.052556
0.05	0.98564	0.98564	0.98564	0.98562	0.98562	0.98562	0.98556	0.98556	0.98556	0.060192	0.060192	0.060192	0.053476	0.053476	0.053476	0.052538	0.052538	0.052538
0.05	0.98611	0.98611	0.98611	0.98609	0.98609	0.98609	0.98603	0.98603	0.98603	0.060157	0.060157	0.060157	0.053471	0.053471	0.053471	0.05252	0.05252	0.05252
0.05	0.98542	0.98542	0.98542	0.98541	0.98541	0.98541	0.98534	0.98534	0.98534	0.06012	0.06012	0.06012	0.053467	0.053467	0.053467	0.052504	0.052504	0.052504
0.05	0.9856	0.9856	0.9856	0.98558	0.98558	0.98558	0.98551	0.98551	0.98551	0.06008	0.06008	0.06008	0.053464	0.053464	0.053464	0.052488	0.052488	0.052488
0.05	0.98583	0.98583	0.98583	0.98581	0.98581	0.98581	0.98575	0.98575	0.98575	0.060036	0.060036	0.060036	0.053463	0.053463	0.053463	0.052474	0.052474	0.052474
0.05	0.98568	0.98568	0.98568	0.98566	0.98566	0.98566	0.9856	0.9856	0.9856	0.059988	0.059988	0.059988	0.053463	0.053463	0.053463	0.052461	0.052461	0.052461
0.05	0.98566	0.98566	0.98566	0.98564	0.98564	0.98564	0.98558	0.98558	0.98558	0.059936	0.059936	0.059936	0.053465	0.053465	0.053465	0.052449	0.052449	0.052449
0.05	0.9858	0.9858	0.9858	0.98579	0.98579	0.98579	0.98573	0.98573	0.98573	0.05988	0.05988	0.05988	0.053468	0.053468	0.053468	0.052438	0.052438	0.052438
0.05	0.98571	0.98571	0.98571	0.98569	0.98569	0.98569	0.98563	0.98563	0.98563	0.059822	0.059822	0.059822	0.053471	0.053471	0.053471	0.052428	0.052428	0.052428
0.05	0.98567	0.98567	0.98567	0.98565	0.98565	0.98565	0.98559	0.98559	0.98559	0.059764	0.059764	0.059764	0.053472	0.053472	0.053472	0.052417	0.052417	0.052417
0.05	0.98577	0.98577	0.98577	0.98575	0.98575	0.98575	0.98569	0.98569	0.98569	0.05971	0.05971	0.05971	0.053469	0.053469	0.053469	0.052405	0.052405	0.052405
0.05	0.98612	0.98612	0.98612	0.9861	0.9861	0.9861	0.98604	0.98604	0.98604	0.059664	0.059664	0.059664	0.053461	0.053461	0.053461	0.052392	0.052392	0.052392
0.05	0.98542	0.98542	0.98542	0.9854	0.9854	0.9854	0.98534	0.98534	0.98534	0.059627	0.059627	0.059627	0.053446	0.053446	0.053446	0.052376	0.052376	0.052376
0.05	0.98576	0.98576	0.98576	0.98575	0.98575	0.98575	0.98568	0.98568	0.98568	0.059592	0.059592	0.059592	0.053425	0.053425	0.053425	0.052357	0.052357	0.052357
0.05	0.98582	0.98582	0.98582	0.98581	0.98581	0.98581	0.98557	0.98557	0.98557	0.059557	0.059557	0.059557	0.053395	0.053395	0.053395	0.052335	0.052335	0.052335
0.05	0.98569	0.98569	0.98569	0.98567	0.98567	0.98567	0.97906	0.97906	0.97906	0.05952	0.05952	0.05952	0.053356	0.053356	0.053356	0.052311	0.052311	0.052311
0.05	0.98575	0.98575	0.98575	0.98573	0.98573	0.98573	0.97088	0.97088	0.97088	0.059484	0.059484	0.059484	0.053309	0.053309	0.053309	0.052284	0.052284	0.052284
0.05	0.98569	0.98569	0.98569	0.98568	0.98568	0.98568	0.96123	0.96123	0.96123	0.05945	0.05945	0.05945	0.053257	0.053257	0.053257	0.052255	0.052255	0.052255
0.05	0.98587	0.98587	0.98587	0.98585	0.98585	0.98585	0.94923	0.94923	0.94923	0.059419	0.059419	0.059419	0.053205	0.053205	0.053205	0.052224	0.052224	0.052224
0.05	0.98572	0.98572	0.98572	0.9857	0.9857	0.9857	0.93388	0.93388	0.93388	0.059392	0.059392	0.059392	0.053156	0.053156	0.053156	0.052193	0.052193	0.052193
0.05	0.98573	0.98573	0.98573	0.98571	0.98571	0.98571	0.91421	0.91421	0.91421	0.059367	0.059367	0.059367	0.053113	0.053113	0.053113	0.052165	0.052165	0.052165
0.05	0.98586	0.98586	0.98586	0.98584	0.98584	0.98584	0.88903	0.88903	0.88903	0.059343	0.059343	0.059343	0.053074	0.053074	0.053074	0.052142	0.052142	0.052142
0.05	0.98569	0.98569	0.98569	0.98567	0.98567	0.98567	0.85766	0.85766	0.85766	0.059313	0.059313	0.059313	0.053037	0.053037	0.053037	0.052124	0.052124	0.052124
0.05	0.98571	0.98571	0.98571	0.98569	0.98569	0.98569	0.81849	0.81849	0.81849	0.059275	0.059275	0.059275	0.053004	0.053004	0.053004	0.052111	0.052111	0.052111
0.05	0.98586	0.98586	0.98586	0.98584	0.98584	0.98584	0.76745	0.76745	0.76745	0.059227	0.059227	0.059227	0.052972	0.052972	0.052972	0.052099	0.052099	0.052099
0.05	0.95138	0.95138	0.95138	0.98575	0.98575	0.98575	0.70549	0.70549	0.70549	0.059172	0.059172	0.059172	0.05294	0.05294	0.05294	0.052085	0.052085	0.052085
0.05	0.53741	0.53741	0.53741	0.98578	0.98578	0.98578	0.64634	0.64634	0.64634	0.059111	0.059111	0.059111	0.052916	0.052916	0.052916	0.052072	0.052072	0.052072
0.05	0.48072	0.48072	0.48072	0.98569	0.98569	0.98569	0.60813	0.60813	0.60813	0.059046	0.059046	0.059046	0.052889	0.052889	0.052889	0.052058	0.052058	0.052058
0.05	0.46409	0.46409	0.46409	0.98572	0.98572	0.98572	0.57556	0.57556	0.57556	0.058976	0.058976	0.058976	0.052862	0.052862	0.052862	0.052042	0.052042	0.052042
0.05	0.45279	0.45279	0.45279	0.77371	0.77371	0.77371	0.52779	0.52779	0.52779	0.058901	0.058901	0.058901	0.052839	0.052839	0.052839	0.052028	0.052028	0.052028
0.05	0.44329	0.44329	0.44329	0.49691	0.49691	0.49691	0.49051	0.49051	0.49051	0.058807	0.058807	0.058807	0.052819	0.052819	0.052819	0.052013	0.052013	0.052013
0.05	0.43453	0.43453	0.43453	0.47178	0.47178	0.47178	0.45579	0.45579	0.45579	0.058698	0.058698	0.058698	0.052795	0.052795	0.052795	0.052001	0.052001	0.052001
0.05	0.4261	0.4261	0.4261	0.45838	0.45838	0.45838	0.42092	0.42092	0.42092	0.058583	0.058583	0.058583	0.052772	0.052772	0.052772	0.051989	0.051989	0.051989
0.05	0.41783	0.41783	0.41783	0.44806	0.44806	0.44806	0.38583	0.38583	0.38583	0.058462	0.058462	0.058462	0.052749	0.052749	0.052749	0.051973	0.051973	0.051973
0.05	0.4096	0.4096	0.4096	0.43894	0.43894	0.43894	0.34385	0.34385	0.34385	0.058335	0.058335	0.058335	0.052728	0.052728	0.052728	0.051953	0.051953	0.051953
0.05	0.40138	0.40138	0.40138	0.43033	0.43033	0.43033	0.29467	0.29467	0.29467	0.058201	0.058201	0.058201	0.052714	0.052714	0.052714	0.051935	0.051935	0.051935
0.05	0.39314	0.39314	0.39314	0.42194	0.42194	0.42194	0.23853	0.23853	0.23853	0.058062	0.058062	0.058062	0.052708	0.052708	0.052708	0.05192	0.05192	0.05192
0.05	0.38487	0.38487	0.38487	0.41363	0.41363	0.41363	0.18138	0.18138	0.18138	0.057918	0.057918	0.057918	0.052705	0.052705	0.052705	0.051907	0.051907	0.051907
0.05	0.37656	0.37656	0.37656	0.40531	0.40531	0.40531	0.13586	0.13586	0.13586	0.05777	0.05777	0.05777	0.052702	0.052702	0.052702	0.051898	0.051898	0.051898
0.05	0.36822	0.36822	0.36822	0.39696	0.39696	0.39696	0.1075	0.1075	0.1075	0.057621	0.057621	0.057621	0.052698	0.052698	0.052698	0.051893	0.051893	0.051893
0.05	0.35982	0.35982	0.35982	0.38855	0.38855	0.38855	0.091244	0.091244	0.091244	0.057472	0.057472	0.057472	0.052694	0.052694	0.052694	0.051894	0.051894	0.051894
0.05	0.35137	0.35137	0.35137	0.38009	0.38009	0.38009	0.081554	0.081554	0.081554	0.057327	0.057327	0.057327	0.05269	0.05269	0.05269	0.051895	0.051895	0.051895
0.05	0.34286	0.34286	0.34286	0.37157	0.37157	0.37157	0.075347	0.075347	0.075347	0.057189	0.057189	0.057189	0.052686	0.052686	0.052686	0.051895	0.051895	0.051895
0.05	0.33427	0.33427	0.33427	0.36302	0.36302	0.36302	0.071128	0.071128	0.071128	0.057062	0.057062	0.057062	0.052684	0.052684	0.052684	0.051894	0.051894	0.051894
0.05	0.32558	0.32558	0.32558	0.35445	0.35445	0.35445	0.068141	0.068141	0.068141	0.056947	0.056947	0.056947	0.052682	0.052682	0.052682	0.051894	0.051894	0.051894
0.05	0.31678	0.31678	0.31678	0.3459	0.3459	0.3459	0.065917	0.065917	0.065917	0.056845	0.056845	0.056845	0.052681	0.052681	0.052681	0.051894	0.051894	0.051894
0.05	0.30784	0.30784	0.30784	0.33741	0.33741	0.33741	0.064176	0.064176	0.064176	0.056756	0.056756	0.056756	0.05268	0.05268	0.05268	0.051894	0.051894	0.051894
0.05	0.29871	0.29871	0.29871	0.32904	0.32904	0.32904	0.062837	0.062837	0.062837	0.056683	0.056683	0.056683	0.052681	0.052681	0.052681	0.051894	0.051894	0.051894
0.05	0.28933	0.28933	0.28933	0.32079	0.32079	0.32079	0.061884	0.061884	0.061884	0.056626	0.056626	0.056626	0.052682	0.052682	0.052682	0.051895	0.051895	0.051895
0.05	0.27956	0.27956	0.27956	0.31256	0.31256	0.31256	0.06124	0.06124	0.06124	0.056582	0.056582	0.056582	0.052685	0.052685	0.052685	0.051897	0.051897	0.051897
0.05	0.26918	0.26918	0.26918	0.30394	0.30394	0.30394	0.060809	0.060809	0.060809	0.056548	0.056548	0.056548	0.052688	0.052688	0.052688	0.051899	0.051899	0.051899
0.05	0.25809	0.25809	0.25809	0.29405	0.29405	0.29405	0.060511	0.060511	0.060511	0.056522	0.056522	0.056522	0.052692	0.052692	0.052692	0.051901	0.051901	0.051901
0.05	0.24787	0.24787	0.24787	0.2822	0.2822	0.2822	0.060291	0.060291	0.060291	0.056499	0.056499	0.056499	0.052696	0.052696	0.052696	0.051903	0.051903	0.051903
0.05	0.244	0.244	0.244	0.27374	0.27374	0.27374	0.060091	0.060091	0.060091	0.056454	0.056454	0.056454	0.052695	0.052695	0.052695	0.051902	0.051902	0.051902
0.05	0.23743	0.23743	0.23743	0.28247	0.28247	0.28247	0.058827	0.058827	0.058827	0.055539	0.055539	0.055539	0.052273	0.052273	0.052273	0.051602	0.051602	0.051602
0.05	0.21729	0.21729	0.21729	0.28526	0.28526	0.28526	0.058777	0.058777	0.058777	0.055538	0.055538	0.055538	0.051906	0.051906	0.051906	0.051274	0.051274	0.051274
0.05	0.080437	0.080437	0.080437	0.28096	0.28096	0.28096	0.058703	0.058703	0.058703	0.05527	0.05527	0.05527	0.051814	0.051814	0.051814	0.051245	0.051245	0.051245
0.05	0	FALSE	0	0.25908	0.25908	0.25908	0.058386	0.058386	0.058386	0.055269	0.055269	0.055269	0.051848	0.051848	0.051848	0.051258	0.051258	0.051258
0.05	0	FALSE	0	0.21674	0.21674	0.21674	0.056562	0.056562	0.056562	0.054196	0.054196	0.054196	0.050997	0.050997	0.050997	0.048242	FALSE	0
0.05	0	FALSE	0	0.043701	FALSE	0	0.043306	FALSE	0	0.028241	FALSE	0	0	FALSE	0	0	FALSE	0
0.05	0	FALSE	0	0	FALSE	0	0	FALSE	0	0	FALSE	0	0	FALSE	0	0	FALSE	0
0.05	0	FALSE	0	0	FALSE	0	0	FALSE	0	0	FALSE	0	0	FALSE	0	0	FALSE	0
0.05	0	FALSE	0	0	FALSE	0	0	FALSE	0	0	FALSE	0	0	FALSE	0	0	FALSE	0
0.05	0	FALSE	0	0	FALSE	0	0	FALSE	0	0	FALSE	0	0	FALSE	0	0	FALSE	0
0.05	0	FALSE	0	0	FALSE	0	0	FALSE	0	0	FALSE	0	0	FALSE	0	0	FALSE	0
0.05	0	FALSE	0	0	FALSE	0	0	FALSE	0	0	FALSE	0	0	FALSE	0	0	FALSE	0
0.05	0	FALSE	0	0	FALSE	0	0	FALSE	0	0	FALSE	0	0	FALSE	0	0	FALSE	0
0.05	0	FALSE	0	0	FALSE	0	0	FALSE	0	0	FALSE	0	0	FALSE	0	0	FALSE	0
0.05	0	FALSE	0	0	FALSE	0	0	FALSE	0	0	FALSE	0	0	FALSE	0	0	FALSE	0
0.05	0	FALSE	0	0	FALSE	0	0	FALSE	0	0	FALSE	0	0	FALSE	0	0	FALSE	0
0.05	0	FALSE	0	0	FALSE	0	0	FALSE	0	0	FALSE	0	0	FALSE	0	0	FALSE	0
0.05	0	FALSE	0	0	FALSE	0	0	FALSE	0	0	FALSE	0	0	FALSE	0	0	FALSE	0
0.05	0	FALSE	0	0	FALSE	0	0	FALSE	0	0	FALSE	0	0	FALSE	0	0	FALSE	0
0.05	0	FALSE	0	0	FALSE	0	0	FALSE	0	0	FALSE	0	0	FALSE	0	0	FALSE	0
0.05	0	FALSE	0	0	FALSE	0	0	FALSE	0	0	FALSE	0	0	FALSE	0	0	FALSE	0
0.05	0	FALSE	0	0	FALSE	0	0	FALSE	0	0	FALSE	0	0	FALSE	0	0	FALSE	0
0.05	0	FALSE	0	0	FALSE	0	0	FALSE	0	0	FALSE	0	0	FALSE	0	0	FALSE	0
0.05	0	FALSE	0	0	FALSE	0	0	FALSE	0	0	FALSE	0	0	FALSE	0	0	FALSE	0
0.05	0	FALSE	0	0	FALSE	0	0	FALSE	0	0	FALSE	0	0	FALSE	0	0	FALSE	0
0.05	0	FALSE	0	0	FALSE	0	0	FALSE	0	0	FALSE	0	0	FALSE	0	0	FALSE	0
0.05	0	FALSE	0	0	FALSE	0	0	FALSE	0	0	FALSE	0	0	FALSE	0	0	FALSE	0
0.05	0	FALSE	0	0	FALSE	0	0	FALSE	0	0	FALSE	0	0	FALSE	0	0	FALSE	0
0.05	0.97733	0.97733	0.97733	0.97729	0.97729	0.97729	0.97719	0.97719	0.97719	0.056624	0.056624	0.056624	0.053146	0.053146	0.053146	0.052494	0.052494	0.052494
0.05	0.98319	0.98319	0.98319	0.98316	0.98316	0.98316	0.98309	0.98309	0.98309	0.05697	0.05697	0.05697	0.053147	0.053147	0.053147	0.052494	0.052494	0.052494
0.05	0.98424	0.98424	0.98424	0.98422	0.98422	0.98422	0.98415	0.98415	0.98415	0.057928	0.057928	0.057928	0.053148	0.053148	0.053148	0.052494	0.052494	0.052494
0.05	0.98462	0.98462	0.98462	0.98459	0.98459	0.98459	0.98453	0.98453	0.98453	0.057932	0.057932	0.057932	0.053148	0.053148	0.053148	0.052492	0.052492	0.052492
0.05	0.98496	0.98496	0.98496	0.98494	0.98494	0.98494	0.98487	0.98487	0.98487	0.057936	0.057936	0.057936	0.053148	0.053148	0.053148	0.052489	0.052489	0.052489
0.05	0.98515	0.98515	0.98515	0.98513	0.98513	0.98513	0.98506	0.98506	0.98506	0.057943	0.057943	0.057943	0.053147	0.053147	0.053147	0.052483	0.052483	0.052483
0.05	0.98527	0.98527	0.98527	0.98524	0.98524	0.98524	0.98518	0.98518	0.98518	0.057951	0.057951	0.057951	0.053146	0.053146	0.053146	0.052475	0.052475	0.052475
0.05	0.98534	0.98534	0.98534	0.98532	0.98532	0.98532	0.98525	0.98525	0.98525	0.05796	0.05796	0.05796	0.053143	0.053143	0.053143	0.052463	0.052463	0.052463
0.05	0.98538	0.98538	0.98538	0.98536	0.98536	0.98536	0.9853	0.9853	0.9853	0.057969	0.057969	0.057969	0.053139	0.053139	0.053139	0.052448	0.052448	0.052448
0.05	0.98552	0.98552	0.98552	0.9855	0.9855	0.9855	0.98543	0.98543	0.98543	0.057978	0.057978	0.057978	0.053134	0.053134	0.053134	0.052429	0.052429	0.052429
0.05	0.98545	0.98545	0.98545	0.98543	0.98543	0.98543	0.98536	0.98536	0.98536	0.057986	0.057986	0.057986	0.053127	0.053127	0.053127	0.052407	0.052407	0.052407
0.05	0.98556	0.98556	0.98556	0.98554	0.98554	0.98554	0.98548	0.98548	0.98548	0.057993	0.057993	0.057993	0.053118	0.053118	0.053118	0.052383	0.052383	0.052383
0.05	0.98654	0.98654	0.98654	0.98652	0.98652	0.98652	0.98647	0.98647	0.98647	0.057997	0.057997	0.057997	0.053108	0.053108	0.053108	0.052356	0.052356	0.052356
0.05	0.98465	0.98465	0.98465	0.98463	0.98463	0.98463	0.98456	0.98456	0.98456	0.057998	0.057998	0.057998	0.053097	0.053097	0.053097	0.052329	0.052329	0.052329
0.05	0.98564	0.98564	0.98564	0.98562	0.98562	0.98562	0.98555	0.98555	0.98555	0.057997	0.057997	0.057997	0.053085	0.053085	0.053085	0.052301	0.052301	0.052301
0.05	0.98562	0.98562	0.98562	0.9856	0.9856	0.9856	0.98554	0.98554	0.98554	0.057993	0.057993	0.057993	0.053072	0.053072	0.053072	0.052275	0.052275	0.052275
0.05	0.98568	0.98568	0.98568	0.98566	0.98566	0.98566	0.98559	0.98559	0.98559	0.057987	0.057987	0.057987	0.053061	0.053061	0.053061	0.052249	0.052249	0.052249
0.05	0.98564	0.98564	0.98564	0.98562	0.98562	0.98562	0.98556	0.98556	0.98556	0.05798	0.05798	0.05798	0.053051	0.053051	0.053051	0.052224	0.052224	0.052224
0.05	0.9856	0.9856	0.9856	0.98558	0.98558	0.98558	0.98552	0.98552	0.98552	0.05797	0.05797	0.05797	0.053043	0.053043	0.053043	0.052201	0.052201	0.052201
0.05	0.98588	0.98588	0.98588	0.98586	0.98586	0.98586	0.9858	0.9858	0.9858	0.05796	0.05796	0.05796	0.053036	0.053036	0.053036	0.052179	0.052179	0.052179
0.05	0.98557	0.98557	0.98557	0.98555	0.98555	0.98555	0.98549	0.98549	0.98549	0.057949	0.057949	0.057949	0.053032	0.053032	0.053032	0.052158	0.052158	0.052158
0.05	0.98564	0.98564	0.98564	0.98562	0.98562	0.98562	0.98556	0.98556	0.98556	0.057936	0.057936	0.057936	0.05303	0.05303	0.05303	0.052139	0.052139	0.052139
0.05	0.9857	0.9857	0.9857	0.98569	0.98569	0.98569	0.98562	0.98562	0.98562	0.057921	0.057921	0.057921	0.053031	0.053031	0.053031	0.052121	0.052121	0.052121
0.05	0.98579	0.98579	0.98579	0.98577	0.98577	0.98577	0.98571	0.98571	0.98571	0.057902	0.057902	0.057902	0.053033	0.053033	0.053033	0.052103	0.052103	0.052103
0.05	0.98563	0.98563	0.98563	0.98561	0.98561	0.98561	0.98555	0.98555	0.98555	0.057877	0.057877	0.057877	0.053037	0.053037	0.053037	0.052087	0.052087	0.052087
0.05	0.98581	0.98581	0.98581	0.98579	0.98579	0.98579	0.98573	0.98573	0.98573	0.057844	0.057844	0.057844	0.053042	0.053042	0.053042	0.052071	0.052071	0.052071
0.05	0.98571	0.98571	0.98571	0.98569	0.98569	0.98569	0.98563	0.98563	0.98563	0.057803	0.057803	0.057803	0.053046	0.053046	0.053046	0.052056	0.052056	0.052056
0.05	0.98571	0.98571	0.98571	0.98569	0.98569	0.98569	0.9703	0.9703	0.9703	0.057757	0.057757	0.057757	0.053047	0.053047	0.053047	0.052042	0.052042	0.052042
0.05	0.98571	0.98571	0.98571	0.98569	0.98569	0.98569	0.89011	0.89011	0.89011	0.05771	0.05771	0.05771	0.053044	0.053044	0.053044	0.052027	0.052027	0.052027
0.05	0.98582	0.98582	0.98582	0.9858	0.9858	0.9858	0.79344	0.79344	0.79344	0.057666	0.057666	0.057666	0.053034	0.053034	0.053034	0.052012	0.052012	0.052012
0.05	0.98556	0.98556	0.98556	0.98555	0.98555	0.98555	0.71103	0.71103	0.71103	0.057624	0.057624	0.057624	0.053017	0.053017	0.053017	0.051996	0.051996	0.051996
0.05	0.98577	0.98577	0.98577	0.98575	0.98575	0.98575	0.65026	0.65026	0.65026	0.057583	0.057583	0.057583	0.052991	0.052991	0.052991	0.051979	0.051979	0.051979
0.05	0.98589	0.98589	0.98589	0.98588	0.98588	0.98588	0.61073	0.61073	0.61073	0.057541	0.057541	0.057541	0.052956	0.052956	0.052956	0.05196	0.05196	0.05196
0.05	0.9857	0.9857	0.9857	0.98568	0.98568	0.98568	0.58566	0.58566	0.58566	0.057495	0.057495	0.057495	0.052912	0.052912	0.052912	0.051939	0.051939	0.051939
0.05	0.9857	0.9857	0.9857	0.98568	0.98568	0.98568	0.56309	0.56309	0.56309	0.057449	0.057449	0.057449	0.052863	0.052863	0.052863	0.051917	0.051917	0.051917
0.05	0.98564	0.98564	0.98564	0.98562	0.98562	0.98562	0.54161	0.54161	0.54161	0.057402	0.057402	0.057402	0.052811	0.052811	0.052811	0.051895	0.051895	0.051895
0.05	0.98597	0.98597	0.98597	0.98595	0.98595	0.98595	0.51962	0.51962	0.51962	0.057355	0.057355	0.057355	0.052761	0.052761	0.052761	0.051873	0.051873	0.051873
0.05	0.98565	0.98565	0.98565	0.98563	0.98563	0.98563	0.49668	0.49668	0.49668	0.057311	0.057311	0.057311	0.052716	0.052716	0.052716	0.051853	0.051853	0.051853
0.05	0.98572	0.98572	0.98572	0.9857	0.9857	0.9857	0.47138	0.47138	0.47138	0.057274	0.057274	0.057274	0.052677	0.052677	0.052677	0.051836	0.051836	0.051836
0.05	0.9859	0.9859	0.9859	0.98589	0.98589	0.98589	0.44298	0.44298	0.44298	0.057243	0.057243	0.057243	0.052643	0.052643	0.052643	0.051821	0.051821	0.051821
0.05	0.98574	0.98574	0.98574	0.98572	0.98572	0.98572	0.41097	0.41097	0.41097	0.05721	0.05721	0.05721	0.052614	0.052614	0.052614	0.051809	0.051809	0.051809
0.05	0.98576	0.98576	0.98576	0.98574	0.98574	0.98574	0.37224	0.37224	0.37224	0.057173	0.057173	0.057173	0.052589	0.052589	0.052589	0.0518	0.0518	0.0518
0.05	0.98578	0.98578	0.98578	0.98577	0.98577	0.98577	0.32294	0.32294	0.32294	0.05713	0.05713	0.05713	0.052566	0.052566	0.052566	0.051792	0.051792	0.051792
0.05	0.97076	0.97076	0.97076	0.98572	0.98572	0.98572	0.2615	0.2615	0.2615	0.05708	0.05708	0.05708	0.052542	0.052542	0.052542	0.051786	0.051786	0.051786
0.05	0.55162	0.55162	0.55162	0.98582	0.98582	0.98582	0.19839	0.19839	0.19839	0.057023	0.057023	0.057023	0.052519	0.052519	0.052519	0.05178	0.05178	0.05178
0.05	0.48202	0.48202	0.48202	0.98565	0.98565	0.98565	0.1489	0.1489	0.1489	0.056959	0.056959	0.056959	0.05249	0.05249	0.05249	0.051771	0.051771	0.051771
0.05	0.46452	0.46452	0.46452	0.98571	0.98571	0.98571	0.11774	0.11774	0.11774	0.056888	0.056888	0.056888	0.05246	0.05246	0.05246	0.051759	0.051759	0.051759
0.05	0.45286	0.45286	0.45286	0.80291	0.80291	0.80291	0.09963	0.09963	0.09963	0.056807	0.056807	0.056807	0.052434	0.052434	0.052434	0.051744	0.051744	0.051744
0.05	0.44308	0.44308	0.44308	0.49966	0.49966	0.49966	0.088734	0.088734	0.088734	0.05672	0.05672	0.05672	0.052416	0.052416	0.052416	0.051731	0.051731	0.051731
0.05	0.43406	0.43406	0.43406	0.47202	0.47202	0.47202	0.081652	0.081652	0.081652	0.056627	0.056627	0.056627	0.052397	0.052397	0.052397	0.051721	0.051721	0.051721
0.05	0.42535	0.42535	0.42535	0.45784	0.45784	0.45784	0.076801	0.076801	0.076801	0.056534	0.056534	0.056534	0.052373	0.052373	0.052373	0.051711	0.051711	0.051711
0.05	0.41673	0.41673	0.41673	0.4469	0.4469	0.4469	0.073157	0.073157	0.073157	0.05644	0.05644	0.05644	0.05234	0.05234	0.05234	0.051697	0.051697	0.051697
0.05	0.40809	0.40809	0.40809	0.43715	0.43715	0.43715	0.070302	0.070302	0.070302	0.056348	0.056348	0.056348	0.052306	0.052306	0.052306	0.051677	0.051677	0.051677
0.05	0.39938	0.39938	0.39938	0.42786	0.42786	0.42786	0.068012	0.068012	0.068012	0.056256	0.056256	0.056256	0.052278	0.052278	0.052278	0.051655	0.051655	0.051655
0.05	0.39056	0.39056	0.39056	0.41869	0.41869	0.41869	0.066148	0.066148	0.066148	0.056167	0.056167	0.056167	0.052263	0.052263	0.052263	0.051632	0.051632	0.051632
0.05	0.38158	0.38158	0.38158	0.40947	0.40947	0.40947	0.064613	0.064613	0.064613	0.05608	0.05608	0.05608	0.052261	0.052261	0.052261	0.051613	0.051613	0.051613
0.05	0.37243	0.37243	0.37243	0.40009	0.40009	0.40009	0.063353	0.063353	0.063353	0.055997	0.055997	0.055997	0.052259	0.052259	0.052259	0.051598	0.051598	0.051598
0.05	0.36309	0.36309	0.36309	0.39049	0.39049	0.39049	0.062338	0.062338	0.062338	0.055919	0.055919	0.055919	0.052255	0.052255	0.052255	0.051587	0.051587	0.051587
0.05	0.35352	0.35352	0.35352	0.38063	0.38063	0.38063	0.061529	0.061529	0.061529	0.055845	0.055845	0.055845	0.052252	0.052252	0.052252	0.051587	0.051587	0.051587
0.05	0.34368	0.34368	0.34368	0.37045	0.37045	0.37045	0.060882	0.060882	0.060882	0.055776	0.055776	0.055776	0.052249	0.052249	0.052249	0.051588	0.051588	0.051588
0.05	0.33353	0.33353	0.33353	0.35991	0.35991	0.35991	0.060362	0.060362	0.060362	0.055715	0.055715	0.055715	0.052246	0.052246	0.052246	0.051588	0.051588	0.051588
0.05	0.323	0.323	0.323	0.34894	0.34894	0.34894	0.059943	0.059943	0.059943	0.055661	0.055661	0.055661	0.052244	0.052244	0.052244	0.051587	0.051587	0.051587
0.05	0.31202	0.31202	0.31202	0.33748	0.33748	0.33748	0.059604	0.059604	0.059604	0.055615	0.055615	0.055615	0.052243	0.052243	0.052243	0.051587	0.051587	0.051587
0.05	0.30049	0.30049	0.30049	0.32545	0.32545	0.32545	0.059327	0.059327	0.059327	0.055575	0.055575	0.055575	0.052242	0.052242	0.052242	0.051587	0.051587	0.051587
0.05	0.28826	0.28826	0.28826	0.31269	0.31269	0.31269	0.059101	0.059101	0.059101	0.055542	0.055542	0.055542	0.052243	0.052243	0.052243	0.051587	0.051587	0.051587
0.05	0.27514	0.27514	0.27514	0.29902	0.29902	0.29902	0.058923	0.058923	0.058923	0.055515	0.055515	0.055515	0.052243	0.052243	0.052243	0.051588	0.051588	0.051588
0.05	0.26085	0.26085	0.26085	0.28401	0.28401	0.28401	0.058787	0.058787	0.058787	0.055494	0.055494	0.055494	0.052245	0.052245	0.052245	0.051589	0.051589	0.051589
0.05	0.24492	0.24492	0.24492	0.26688	0.26688	0.26688	0.058685	0.058685	0.058685	0.055478	0.055478	0.055478	0.052248	0.052248	0.052248	0.05159	0.05159	0.05159
0.05	0.2268	0.2268	0.2268	0.24611	0.24611	0.24611	0.058605	0.058605	0.058605	0.055465	0.055465	0.055465	0.052251	0.052251	0.052251	0.051592	0.051592	0.051592
0.05	0.20628	0.20628	0.20628	0.21957	0.21957	0.21957	0.058534	0.058534	0.058534	0.055453	0.055453	0.055453	0.052254	0.052254	0.052254	0.051594	0.051594	0.051594
0.05	0.1865	0.1865	0.1865	0.18735	0.18735	0.18735	0.05846	0.05846	0.05846	0.05544	0.05544	0.05544	0.052259	0.052259	0.052259	0.051596	0.051596	0.051596
0.05	0.18383	0.18383	0.18383	0.15891	0.15891	0.15891	0.058349	0.058349	0.058349	0.055406	0.055406	0.055406	0.052258	0.052258	0.052258	0.051595	0.051595	0.051595
0.05	0.19594	0.19594	0.19594	0.17035	0.17035	0.17035	0.056542	0.056542	0.056542	0.054155	0.054155	0.054155	0.051704	0.051704	0.051704	0.051203	0.051203	0.051203
0.05	0.1779	0.1779	0.1779	0.20205	0.20205	0.20205	0.056545	0.056545	0.056545	0.054158	0.054158	0.054158	0.04839	FALSE	0	0.044131	FALSE	0
0.05	0	FALSE	0	0.21567	0.21567	0.21567	0.056426	0.056426	0.056426	0.05333	0.05333	0.05333	0.046234	FALSE	0	0.0436	FALSE	0
0.05	0	FALSE	0	0.17218	0.17218	0.17218	0.055997	0.055997	0.055997	0.053815	0.053815	0.053815	0.038469	FALSE	0	0.030573	FALSE	0
0.05	0	FALSE	0	0.035175	FALSE	0	0.026105	FALSE	0	0.008115	FALSE	0	0	FALSE	0	0	FALSE	0
0.05	0	FALSE	0	0	FALSE	0	0	FALSE	0	0	FALSE	0	0	FALSE	0	0	FALSE	0
0.05	0	FALSE	0	0	FALSE	0	0	FALSE	0	0	FALSE	0	0	FALSE	0	0	FALSE	0
0.05	0	FALSE	0	0	FALSE	0	0	FALSE	0	0	FALSE	0	0	FALSE	0	0	FALSE	0
0.05	0	FALSE	0	0	FALSE	0	0	FALSE	0	0	FALSE	0	0	FALSE	0	0	FALSE	0
0.05	0	FALSE	0	0	FALSE	0	0	FALSE	0	0	FALSE	0	0	FALSE	0	0	FALSE	0
0.05	0	FALSE	0	0	FALSE	0	0	FALSE	0	0	FALSE	0	0	FALSE	0	0	FALSE	0
0.05	0	FALSE	0	0	FALSE	0	0	FALSE	0	0	FALSE	0	0	FALSE	0	0	FALSE	0
0.05	0	FALSE	0	0	FALSE	0	0	FALSE	0	0	FALSE	0	0	FALSE	0	0	FALSE	0
0.05	0	FALSE	0	0	FALSE	0	0	FALSE	0	0	FALSE	0	0	FALSE	0	0	FALSE	0
0.05	0	FALSE	0	0	FALSE	0	0	FALSE	0	0	FALSE	0	0	FALSE	0	0	FALSE	0
0.05	0	FALSE	0	0	FALSE	0	0	FALSE	0	0	FALSE	0	0	FALSE	0	0	FALSE	0
0.05	0	FALSE	0	0	FALSE	0	0	FALSE	0	0	FALSE	0	0	FALSE	0	0	FALSE	0
0.05	0	FALSE	0	0	FALSE	0	0	FALSE	0	0	FALSE	0	0	FALSE	0	0	FALSE	0
0.05	0	FALSE	0	0	FALSE	0	0	FALSE	0	0	FALSE	0	0	FALSE	0	0	FALSE	0
0.05	0	FALSE	0	0	FALSE	0	0	FALSE	0	0	FALSE	0	0	FALSE	0	0	FALSE	0
0.05	0	FALSE	0	0	FALSE	0	0	FALSE	0	0	FALSE	0	0	FALSE	0	0	FALSE	0
0.05	0	FALSE	0	0	FALSE	0	0	FALSE	0	0	FALSE	0	0	FALSE	0	0	FALSE	0
0.05	0	FALSE	0	0	FALSE	0	0	FALSE	0	0	FALSE	0	0	FALSE	0	0	FALSE	0
0.05	0	FALSE	0	0	FALSE	0	0	FALSE	0	0	FALSE	0	0	FALSE	0	0	FALSE	0
0.05	0	FALSE	0	0	FALSE	0	0	FALSE	0	0	FALSE	0	0	FALSE	0	0	FALSE	0
0.05	0	FALSE	0	0	FALSE	0	0	FALSE	0	0	FALSE	0	0	FALSE	0	0	FALSE	0
0.05	0	FALSE	0	0	FALSE	0	0	FALSE	0	0	FALSE	0	0	FALSE	0	0	FALSE	0
0.05	0	FALSE	0	0	FALSE	0	0	FALSE	0	0	FALSE	0	0	FALSE	0	0	FALSE	0
0.05	0.97731	0.97731	0.97731	0.97727	0.97727	0.97727	0.97717	0.97717	0.97717	0.054694	0.054694	0.054694	0.052646	0.052646	0.052646	0.052189	0.052189	0.052189
0.05	0.98315	0.98315	0.98315	0.98313	0.98313	0.98313	0.98305	0.98305	0.98305	0.055037	0.055037	0.055037	0.052649	0.052649	0.052649	0.052195	0.052195	0.052195
0.05	0.98424	0.98424	0.98424	0.98422	0.98422	0.98422	0.98415	0.98415	0.98415	0.055699	0.055699	0.055699	0.052653	0.052653	0.052653	0.052203	0.052203	0.052203
0.05	0.9846	0.9846	0.9846	0.98457	0.98457	0.98457	0.9845	0.9845	0.9845	0.05596	0.05596	0.05596	0.052658	0.052658	0.052658	0.05221	0.05221	0.05221
0.05	0.98498	0.98498	0.98498	0.98495	0.98495	0.98495	0.98489	0.98489	0.98489	0.055978	0.055978	0.055978	0.052663	0.052663	0.052663	0.052213	0.052213	0.052213
0.05	0.98515	0.98515	0.98515	0.98513	0.98513	0.98513	0.98506	0.98506	0.98506	0.056014	0.056014	0.056014	0.052666	0.052666	0.052666	0.052213	0.052213	0.052213
0.05	0.98522	0.98522	0.98522	0.9852	0.9852	0.9852	0.98513	0.98513	0.98513	0.056066	0.056066	0.056066	0.052668	0.052668	0.052668	0.052207	0.052207	0.052207
0.05	0.98528	0.98528	0.98528	0.98526	0.98526	0.98526	0.98519	0.98519	0.98519	0.056126	0.056126	0.056126	0.052667	0.052667	0.052667	0.052196	0.052196	0.052196
0.05	0.98543	0.98543	0.98543	0.98541	0.98541	0.98541	0.98535	0.98535	0.98535	0.056185	0.056185	0.056185	0.052664	0.052664	0.052664	0.05218	0.05218	0.05218
0.05	0.98543	0.98543	0.98543	0.9854	0.9854	0.9854	0.98534	0.98534	0.98534	0.056236	0.056236	0.056236	0.052658	0.052658	0.052658	0.05216	0.05216	0.05216
0.05	0.98549	0.98549	0.98549	0.98546	0.98546	0.98546	0.9854	0.9854	0.9854	0.056274	0.056274	0.056274	0.052649	0.052649	0.052649	0.052134	0.052134	0.052134
0.05	0.98556	0.98556	0.98556	0.98554	0.98554	0.98554	0.98547	0.98547	0.98547	0.056298	0.056298	0.056298	0.052638	0.052638	0.052638	0.052105	0.052105	0.052105
0.05	0.98665	0.98665	0.98665	0.98663	0.98663	0.98663	0.98657	0.98657	0.98657	0.056311	0.056311	0.056311	0.052624	0.052624	0.052624	0.052074	0.052074	0.052074
0.05	0.98527	0.98527	0.98527	0.98525	0.98525	0.98525	0.98518	0.98518	0.98518	0.056314	0.056314	0.056314	0.052608	0.052608	0.052608	0.05204	0.05204	0.05204
0.05	0.98512	0.98512	0.98512	0.9851	0.9851	0.9851	0.98504	0.98504	0.98504	0.056311	0.056311	0.056311	0.052592	0.052592	0.052592	0.052006	0.052006	0.052006
0.05	0.98554	0.98554	0.98554	0.98552	0.98552	0.98552	0.98546	0.98546	0.98546	0.056303	0.056303	0.056303	0.052575	0.052575	0.052575	0.051972	0.051972	0.051972
0.05	0.98569	0.98569	0.98569	0.98567	0.98567	0.98567	0.98561	0.98561	0.98561	0.056292	0.056292	0.056292	0.05256	0.05256	0.05256	0.051938	0.051938	0.051938
0.05	0.98565	0.98565	0.98565	0.98563	0.98563	0.98563	0.98557	0.98557	0.98557	0.056279	0.056279	0.056279	0.052546	0.052546	0.052546	0.051904	0.051904	0.051904
0.05	0.98558	0.98558	0.98558	0.98556	0.98556	0.98556	0.98549	0.98549	0.98549	0.056266	0.056266	0.056266	0.052534	0.052534	0.052534	0.051871	0.051871	0.051871
0.05	0.98612	0.98612	0.98612	0.9861	0.9861	0.9861	0.98604	0.98604	0.98604	0.056253	0.056253	0.056253	0.052525	0.052525	0.052525	0.051839	0.051839	0.051839
0.05	0.98536	0.98536	0.98536	0.98534	0.98534	0.98534	0.98528	0.98528	0.98528	0.056241	0.056241	0.056241	0.052519	0.052519	0.052519	0.051807	0.051807	0.051807
0.05	0.98567	0.98567	0.98567	0.98565	0.98565	0.98565	0.98559	0.98559	0.98559	0.056228	0.056228	0.056228	0.052514	0.052514	0.052514	0.051776	0.051776	0.051776
0.05	0.98564	0.98564	0.98564	0.98562	0.98562	0.98562	0.98556	0.98556	0.98556	0.056215	0.056215	0.056215	0.052511	0.052511	0.052511	0.051746	0.051746	0.051746
0.05	0.98575	0.98575	0.98575	0.98573	0.98573	0.98573	0.98567	0.98567	0.98567	0.056197	0.056197	0.056197	0.05251	0.05251	0.05251	0.051717	0.051717	0.051717
0.05	0.98565	0.98565	0.98565	0.98563	0.98563	0.98563	0.98557	0.98557	0.98557	0.056172	0.056172	0.056172	0.052509	0.052509	0.052509	0.051689	0.051689	0.051689
0.05	0.98579	0.98579	0.98579	0.98577	0.98577	0.98577	0.98571	0.98571	0.98571	0.056136	0.056136	0.056136	0.052508	0.052508	0.052508	0.051661	0.051661	0.051661
0.05	0.98575	0.98575	0.98575	0.98573	0.98573	0.98573	0.84433	0.84433	0.84433	0.056087	0.056087	0.056087	0.052504	0.052504	0.052504	0.051635	0.051635	0.051635
0.05	0.98563	0.98563	0.98563	0.98561	0.98561	0.98561	0.4732	0.4732	0.4732	0.056028	0.056028	0.056028	0.052496	0.052496	0.052496	0.05161	0.05161	0.05161
0.05	0.98568	0.98568	0.98568	0.98566	0.98566	0.98566	0.30092	0.30092	0.30092	0.055966	0.055966	0.055966	0.052483	0.052483	0.052483	0.051586	0.051586	0.051586
0.05	0.9862	0.9862	0.9862	0.98618	0.98618	0.98618	0.21007	0.21007	0.21007	0.055905	0.055905	0.055905	0.052463	0.052463	0.052463	0.051564	0.051564	0.051564
0.05	0.98517	0.98517	0.98517	0.98516	0.98516	0.98516	0.1563	0.1563	0.1563	0.055848	0.055848	0.055848	0.052434	0.052434	0.052434	0.051543	0.051543	0.051543
0.05	0.98583	0.98583	0.98583	0.98581	0.98581	0.98581	0.12532	0.12532	0.12532	0.055795	0.055795	0.055795	0.052396	0.052396	0.052396	0.051522	0.051522	0.051522
0.05	0.98587	0.98587	0.98587	0.98585	0.98585	0.98585	0.10823	0.10823	0.10823	0.055746	0.055746	0.055746	0.05235	0.05235	0.05235	0.051503	0.051503	0.051503
0.05	0.9857	0.9857	0.9857	0.98568	0.98568	0.98568	0.098449	0.098449	0.098449	0.055701	0.055701	0.055701	0.052298	0.052298	0.052298	0.051483	0.051483	0.051483
0.05	0.98566	0.98566	0.98566	0.98564	0.98564	0.98564	0.092158	0.092158	0.092158	0.05566	0.05566	0.05566	0.052243	0.052243	0.052243	0.051464	0.051464	0.051464
0.05	0.98621	0.98621	0.98621	0.9862	0.9862	0.9862	0.087593	0.087593	0.087593	0.055615	0.055615	0.055615	0.05219	0.05219	0.05219	0.051447	0.051447	0.051447
0.05	0.98533	0.98533	0.98533	0.98531	0.98531	0.98531	0.083962	0.083962	0.083962	0.055549	0.055549	0.055549	0.052142	0.052142	0.052142	0.051431	0.051431	0.051431
0.05	0.98566	0.98566	0.98566	0.98564	0.98564	0.98564	0.080885	0.080885	0.080885	0.055461	0.055461	0.055461	0.0521	0.0521	0.0521	0.051417	0.051417	0.051417
0.05	0.98567	0.98567	0.98567	0.98565	0.98565	0.98565	0.078175	0.078175	0.078175	0.055387	0.055387	0.055387	0.052067	0.052067	0.052067	0.051407	0.051407	0.051407
0.05	0.98577	0.98577	0.98577	0.98575	0.98575	0.98575	0.075732	0.075732	0.075732	0.05534	0.05534	0.05534	0.052041	0.052041	0.052041	0.051399	0.051399	0.051399
0.05	0.98567	0.98567	0.98567	0.98565	0.98565	0.98565	0.073494	0.073494	0.073494	0.055301	0.055301	0.055301	0.05202	0.05202	0.05202	0.051393	0.051393	0.051393
0.05	0.98584	0.98584	0.98584	0.98582	0.98582	0.98582	0.071419	0.071419	0.071419	0.055262	0.055262	0.055262	0.052004	0.052004	0.052004	0.051389	0.051389	0.051389
0.05	0.98556	0.98556	0.98556	0.98555	0.98555	0.98555	0.069476	0.069476	0.069476	0.055217	0.055217	0.055217	0.051991	0.051991	0.051991	0.051386	0.051386	0.051386
0.05	0.97253	0.97253	0.97253	0.98557	0.98557	0.98557	0.067656	0.067656	0.067656	0.055167	0.055167	0.055167	0.051984	0.051984	0.051984	0.051384	0.051384	0.051384
0.05	0.55264	0.55264	0.55264	0.98562	0.98562	0.98562	0.065985	0.065985	0.065985	0.055111	0.055111	0.055111	0.051975	0.051975	0.051975	0.051383	0.051383	0.051383
0.05	0.47635	0.47635	0.47635	0.98547	0.98547	0.98547	0.064506	0.064506	0.064506	0.055049	0.055049	0.055049	0.051954	0.051954	0.051954	0.051379	0.051379	0.051379
0.05	0.45612	0.45612	0.45612	0.98542	0.98542	0.98542	0.063239	0.063239	0.063239	0.054982	0.054982	0.054982	0.051927	0.051927	0.051927	0.051372	0.051372	0.051372
0.05	0.44188	0.44188	0.44188	0.78442	0.78442	0.78442	0.062174	0.062174	0.062174	0.054912	0.054912	0.054912	0.051903	0.051903	0.051903	0.051363	0.051363	0.051363
0.05	0.4295	0.4295	0.4295	0.48927	0.48927	0.48927	0.061292	0.061292	0.061292	0.054841	0.054841	0.054841	0.051887	0.051887	0.051887	0.051355	0.051355	0.051355
0.05	0.41778	0.41778	0.41778	0.458	0.458	0.458	0.060548	0.060548	0.060548	0.05477	0.05477	0.05477	0.051887	0.051887	0.051887	0.051353	0.051353	0.051353
0.05	0.40622	0.40622	0.40622	0.43949	0.43949	0.43949	0.059938	0.059938	0.059938	0.054704	0.054704	0.054704	0.051892	0.051892	0.051892	0.051352	0.051352	0.051352
0.05	0.39456	0.39456	0.39456	0.42411	0.42411	0.42411	0.059434	0.059434	0.059434	0.054642	0.054642	0.054642	0.051862	0.051862	0.051862	0.051341	0.051341	0.051341
0.05	0.38266	0.38266	0.38266	0.40981	0.40981	0.40981	0.059009	0.059009	0.059009	0.054584	0.054584	0.054584	0.051811	0.051811	0.051811	0.051325	0.051325	0.051325
0.05	0.37042	0.37042	0.37042	0.39579	0.39579	0.39579	0.058647	0.058647	0.058647	0.054531	0.054531	0.054531	0.051755	0.051755	0.051755	0.051308	0.051308	0.051308
0.05	0.35779	0.35779	0.35779	0.38166	0.38166	0.38166	0.058332	0.058332	0.058332	0.05448	0.05448	0.05448	0.051708	0.051708	0.051708	0.051281	0.051281	0.051281
0.05	0.34471	0.34471	0.34471	0.36719	0.36719	0.36719	0.058052	0.058052	0.058052	0.054432	0.054432	0.054432	0.051696	0.051696	0.051696	0.051252	0.051252	0.051252
0.05	0.33114	0.33114	0.33114	0.35222	0.35222	0.35222	0.057802	0.057802	0.057802	0.054387	0.054387	0.054387	0.051692	0.051692	0.051692	0.051228	0.051228	0.051228
0.05	0.31705	0.31705	0.31705	0.33665	0.33665	0.33665	0.057577	0.057577	0.057577	0.054344	0.054344	0.054344	0.05169	0.05169	0.05169	0.051204	0.051204	0.051204
0.05	0.30241	0.30241	0.30241	0.32041	0.32041	0.32041	0.057374	0.057374	0.057374	0.054303	0.054303	0.054303	0.051687	0.051687	0.051687	0.051194	0.051194	0.051194
0.05	0.28719	0.28719	0.28719	0.30341	0.30341	0.30341	0.057194	0.057194	0.057194	0.054265	0.054265	0.054265	0.051685	0.051685	0.051685	0.051193	0.051193	0.051193
0.05	0.27135	0.27135	0.27135	0.2856	0.2856	0.2856	0.057038	0.057038	0.057038	0.054231	0.054231	0.054231	0.051683	0.051683	0.051683	0.051192	0.051192	0.051192
0.05	0.25487	0.25487	0.25487	0.26693	0.26693	0.26693	0.056907	0.056907	0.056907	0.054202	0.054202	0.054202	0.051682	0.051682	0.051682	0.051192	0.051192	0.051192
0.05	0.23771	0.23771	0.23771	0.24735	0.24735	0.24735	0.056795	0.056795	0.056795	0.054178	0.054178	0.054178	0.051681	0.051681	0.051681	0.051192	0.051192	0.051192
0.05	0.21988	0.21988	0.21988	0.22683	0.22683	0.22683	0.0567	0.0567	0.0567	0.054157	0.054157	0.054157	0.051681	0.051681	0.051681	0.051192	0.051192	0.051192
0.05	0.20137	0.20137	0.20137	0.20538	0.20538	0.20538	0.056619	0.056619	0.056619	0.05414	0.05414	0.05414	0.051681	0.051681	0.051681	0.051192	0.051192	0.051192
0.05	0.18225	0.18225	0.18225	0.18309	0.18309	0.18309	0.056553	0.056553	0.056553	0.054127	0.054127	0.054127	0.051682	0.051682	0.051682	0.051192	0.051192	0.051192
0.05	0.1627	0.1627	0.1627	0.16016	0.16016	0.16016	0.056501	0.056501	0.056501	0.054118	0.054118	0.054118	0.051684	0.051684	0.051684	0.051193	0.051193	0.051193
0.05	0.14307	0.14307	0.14307	0.13706	0.13706	0.13706	0.056459	0.056459	0.056459	0.05411	0.05411	0.05411	0.051686	0.051686	0.051686	0.051194	0.051194	0.051194
0.05	0.12409	0.12409	0.12409	0.11481	0.11481	0.11481	0.056424	0.056424	0.056424	0.054103	0.054103	0.054103	0.051689	0.051689	0.051689	0.051195	0.051195	0.051195
0.05	0.10714	0.10714	0.10714	0.095389	0.095389	0.095389	0.056388	0.056388	0.056388	0.054097	0.054097	0.054097	0.051692	0.051692	0.051692	0.051197	0.051197	0.051197
0.05	0.09251	0.09251	0.09251	0.081315	0.081315	0.081315	0.056342	0.056342	0.056342	0.054089	0.054089	0.054089	0.051696	0.051696	0.051696	0.051199	0.051199	0.051199
0.05	0.066112	0.066112	0.066112	0.070547	0.070547	0.070547	0.056259	0.056259	0.056259	0.054064	0.054064	0.054064	0.051696	0.051696	0.051696	0.051198	0.051198	0.051198
0.05	0.037075	FALSE	0	0.039084	FALSE	0	0.048376	FALSE	0	0.04831	FALSE	0	0.022716	FALSE	0	0.012513	FALSE	0
0.05	0.011258	FALSE	0	0.015916	FALSE	0	0.020765	FALSE	0	0.0086167	FALSE	0	0	FALSE	0	0	FALSE	0
0.05	0	FALSE	0	0.0024268	FALSE	0	0	FALSE	0	0	FALSE	0	0	FALSE	0	0	FALSE	0
0.05	0	FALSE	0	0	FALSE	0	0	FALSE	0	0	FALSE	0	0	FALSE	0	0	FALSE	0
0.05	0	FALSE	0	0	FALSE	0	0	FALSE	0	0	FALSE	0	0	FALSE	0	0	FALSE	0
0.05	0	FALSE	0	0	FALSE	0	0	FALSE	0	0	FALSE	0	0	FALSE	0	0	FALSE	0
0.05	0	FALSE	0	0	FALSE	0	0	FALSE	0	0	FALSE	0	0	FALSE	0	0	FALSE	0
0.05	0	FALSE	0	0	FALSE	0	0	FALSE	0	0	FALSE	0	0	FALSE	0	0	FALSE	0
0.05	0	FALSE	0	0	FALSE	0	0	FALSE	0	0	FALSE	0	0	FALSE	0	0	FALSE	0
0.05	0	FALSE	0	0	FALSE	0	0	FALSE	0	0	FALSE	0	0	FALSE	0	0	FALSE	0
0.05	0	FALSE	0	0	FALSE	0	0	FALSE	0	0	FALSE	0	0	FALSE	0	0	FALSE	0
0.05	0	FALSE	0	0	FALSE	0	0	FALSE	0	0	FALSE	0	0	FALSE	0	0	FALSE	0
0.05	0	FALSE	0	0	FALSE	0	0	FALSE	0	0	FALSE	0	0	FALSE	0	0	FALSE	0
0.05	0	FALSE	0	0	FALSE	0	0	FALSE	0	0	FALSE	0	0	FALSE	0	0	FALSE	0
0.05	0	FALSE	0	0	FALSE	0	0	FALSE	0	0	FALSE	0	0	FALSE	0	0	FALSE	0
0.05	0	FALSE	0	0	FALSE	0	0	FALSE	0	0	FALSE	0	0	FALSE	0	0	FALSE	0
0.05	0	FALSE	0	0	FALSE	0	0	FALSE	0	0	FALSE	0	0	FALSE	0	0	FALSE	0
0.05	0	FALSE	0	0	FALSE	0	0	FALSE	0	0	FALSE	0	0	FALSE	0	0	FALSE	0
0.05	0	FALSE	0	0	FALSE	0	0	FALSE	0	0	FALSE	0	0	FALSE	0	0	FALSE	0
0.05	0	FALSE	0	0	FALSE	0	0	FALSE	0	0	FALSE	0	0	FALSE	0	0	FALSE	0
0.05	0	FALSE	0	0	FALSE	0	0	FALSE	0	0	FALSE	0	0	FALSE	0	0	FALSE	0
0.05	0	FALSE	0	0	FALSE	0	0	FALSE	0	0	FALSE	0	0	FALSE	0	0	FALSE	0
0.05	0	FALSE	0	0	FALSE	0	0	FALSE	0	0	FALSE	0	0	FALSE	0	0	FALSE	0
0.05	0	FALSE	0	0	FALSE	0	0	FALSE	0	0	FALSE	0	0	FALSE	0	0	FALSE	0
0.05	0	FALSE	0	0	FALSE	0	0	FALSE	0	0	FALSE	0	0	FALSE	0	0	FALSE	0
0.05	0	FALSE	0	0	FALSE	0	0	FALSE	0	0	FALSE	0	0	FALSE	0	0	FALSE	0
0.05	0	FALSE	0	0	FALSE	0	0	FALSE	0	0	FALSE	0	0	FALSE	0	0	FALSE	0
0.05	0	FALSE	0	0	FALSE	0	0	FALSE	0	0	FALSE	0	0	FALSE	0	0	FALSE	0
