# Supplementary material for: CO2 geological storage site selection and long-term potential assessment framework based on TOUGH2/ECO2N
Source: PLoS One. 2025 Apr 24;20(4):e0321715. doi: 10.1371/journal.pone.0321715 (PMC12021137; doi:10.1371/journal.pone.0321715)
Supplement: S1 File — (ZIP) [file pone.0321715.s001.zip › suanliang/4/气相/1000a.xlsx]

## Sheet: Sheet1
体积				MID提取中间几位（体积）	孔隙度φ		SS	1-SS	SG	DG	YH2OG	1-YH2OG	气相	气相质量	残余气相饱和度Sgr
A1	1	10.1767E+000.1767E-01	10.1767E+000.1767E-01	0.1767E+00	0.188	1	0.022866	0.977134	0.59395	660.67	0.0036329	0.996367	12.6912	1.81451e+10	0.05
A1	2	10.6023E+000.6023E-01	10.6023E+000.6023E-01	0.6023E+00	0.188	1	0.016752	0.983248	0.59759	660.67	0.0036329	0.996367	43.7967		0.05
A1	3	10.1156E+010.1156E+00	10.1156E+010.1156E+00	0.1156E+01	0.188	1	0.014689	0.985311	0.59865	660.67	0.0036329	0.996367	84.3851		0.05
A1	4	10.1867E+010.1867E+00	10.1867E+010.1867E+00	0.1867E+01	0.188	1	0.01253	0.98747	0.59962	660.67	0.0036329	0.996367	136.806		0.05
A1	5	10.2774E+010.2774E+00	10.2774E+010.2774E+00	0.2774E+01	0.188	1	0.011638	0.988362	0.59966	660.67	0.0036329	0.996367	203.465		0.05
A1	6	10.3922E+010.3922E+00	10.3922E+010.3922E+00	0.3922E+01	0.188	1	0.010927	0.989073	0.59938	660.67	0.0036329	0.996367	287.74		0.05
A1	7	10.5367E+010.5367E+00	10.5367E+010.5367E+00	0.5367E+01	0.188	1	0.010582	0.989418	0.59864	660.67	0.0036329	0.996367	393.404		0.05
A1	8	10.7177E+010.7177E+00	10.7177E+010.7177E+00	0.7177E+01	0.188	1	0.010122	0.989878	0.59768	660.67	0.0036329	0.996367	525.479		0.05
A1	9	10.9433E+010.9433E+00	10.9433E+010.9433E+00	0.9433E+01	0.188	1	0.010271	0.989729	0.59605	660.67	0.0036329	0.996367	688.669		0.05
A1	10	10.1224E+020.1224E+01	10.1224E+020.1224E+01	0.1224E+02	0.188	1	0.0095377	0.990462	0.59461	660.67	0.0036329	0.996367	892.1		0.05
A1	11	10.1571E+020.1571E+01	10.1571E+020.1571E+01	0.1571E+02	0.188	1	0.00845	0.99155	0.59302	660.67	0.0036329	0.996367	1143.2		0.05
A1	12	10.2000E+020.2000E+01	10.2000E+020.2000E+01	0.2000E+02	0.188	1	0.0066233	0.993377	0.59152	660.67	0.0036329	0.996367	1454.37		0.05
A1	13	10.2528E+020.2528E+01	10.2528E+020.2528E+01	0.2528E+02	0.188	1	0.0040183	0.995982	0.59013	660.67	0.0036329	0.996367	1838.81		0.05
A1	14	10.3178E+020.3178E+01	10.3178E+020.3178E+01	0.3178E+02	0.188	1	0	1	0.58928	660.67	0.0036439	0.996356	2317.57		0.05
A1	15	10.3976E+020.3976E+01	10.3976E+020.3976E+01	0.3976E+02	0.188	1	0	1	0.58614	660.67	0.003754	0.996246	2883.74		0.05
A1	16	10.4955E+020.4955E+01	10.4955E+020.4955E+01	0.4955E+02	0.188	1	0	1	0.58338	660.67	0.0039802	0.99602	3576.07		0.05
A1	17	10.6152E+020.6152E+01	10.6152E+020.6152E+01	0.6152E+02	0.188	1	0	1	0.58622	660.67	0.0036584	0.996342	4463.01		0.05
A1	18	10.7616E+020.7616E+01	10.7616E+020.7616E+01	0.7616E+02	0.188	1	0.006129	0.993871	0.58563	660.67	0.0036329	0.996367	5485.83		0.05
A1	19	10.9404E+020.9404E+01	10.9404E+020.9404E+01	0.9404E+02	0.188	1	0	1	0.59089	660.67	0.003637	0.996363	6876.69		0.05
A1	20	10.1159E+030.1159E+02	10.1159E+030.1159E+02	0.1159E+03	0.188	1	0	1	0.59062	660.67	0.0038534	0.996147	8469.49		0.05
A1	21	10.1424E+030.1424E+02	10.1424E+030.1424E+02	0.1424E+03	0.188	1	0.0029955	0.997004	0.5914	660.67	0.0036329	0.996367	10390.8		0.05
A1	22	10.1748E+030.1748E+02	10.1748E+030.1748E+02	0.1748E+03	0.188	1	0	1	0.594	660.67	0.0037978	0.996202	12847.5		0.05
A1	23	10.2142E+030.2142E+02	10.2142E+030.2142E+02	0.2142E+03	0.188	1	0.0010412	0.998959	0.59414	660.67	0.0036329	0.996367	15733.2		0.05
A1	24	10.2622E+030.2622E+02	10.2622E+030.2622E+02	0.2622E+03	0.188	1	0	1	0.59162	660.67	0.0036851	0.996315	19196.2		0.05
A1	25	10.3204E+030.3204E+02	10.3204E+030.3204E+02	0.3204E+03	0.188	1	0	1	0.58645	660.67	0.0039052	0.996095	23247		0.05
A1	26	10.3912E+030.3912E+02	10.3912E+030.3912E+02	0.3912E+03	0.188	1	0	1	0.5944	660.67	0.0036575	0.996343	28775.9		0.05
A1	27	10.4772E+030.4772E+02	10.4772E+030.4772E+02	0.4772E+03	0.188	1	0	1	0.6008	660.67	0.0036822	0.996318	35478.9		0.05
A1	28	10.5816E+030.5816E+02	10.5816E+030.5816E+02	0.5816E+03	0.188	1	0	1	0.59933	660.67	0.0036801	0.99632	43135.2		0.05
A1	29	10.7082E+030.7082E+02	10.7082E+030.7082E+02	0.7082E+03	0.188	1	0	1	0.59091	660.67	0.0038279	0.996172	51779		0.05
A1	30	10.8619E+030.8619E+02	10.8619E+030.8619E+02	0.8619E+03	0.188	1	0	1	0.59976	660.67	0.0036836	0.996316	63969.7		0.05
A1	31	10.1048E+040.1048E+03	10.1048E+040.1048E+03	0.1048E+04	0.188	1	0	1	0.59706	660.67	0.0037221	0.996278	77428.7		0.05
A1	32	10.1274E+040.1274E+03	10.1274E+040.1274E+03	0.1274E+04	0.188	1	0	1	0.59212	660.67	0.0037841	0.996216	93341.6		0.05
A1	33	10.1548E+040.1548E+03	10.1548E+040.1548E+03	0.1548E+04	0.188	1	0	1	0.59575	660.67	0.0037181	0.996282	114119		0.05
A1	34	10.1880E+040.1880E+03	10.1880E+040.1880E+03	0.1880E+04	0.188	1	0	1	0.58884	660.67	0.0038038	0.996196	136975		0.05
A1	35	10.2282E+040.2282E+03	10.2282E+040.2282E+03	0.2282E+04	0.188	1	0	1	0.59146	660.67	0.0037501	0.99625	167014		0.05
A1	36	10.2768E+040.2768E+03	10.2768E+040.2768E+03	0.2768E+04	0.188	1	0	1	0.58975	660.67	0.0037575	0.996243	201995		0.05
A1	37	10.3358E+040.3358E+03	10.3358E+040.3358E+03	0.3358E+04	0.188	1	0	1	0.58766	660.67	0.003769	0.996231	244180		0.05
A1	38	10.4072E+040.4072E+03	10.4072E+040.4072E+03	0.4072E+04	0.188	1	0	1	0.58619	660.67	0.0037709	0.996229	295357		0.05
A1	39	10.4937E+040.4937E+03	10.4937E+040.4937E+03	0.4937E+04	0.188	1	0	1	0.58328	660.67	0.0037919	0.996208	356314		0.05
A1	40	10.5983E+040.5983E+03	10.5983E+040.5983E+03	0.5983E+04	0.188	1	0	1	0.58113	660.67	0.0038015	0.996198	430210		0.05
A1	41	10.7250E+040.7250E+03	10.7250E+040.7250E+03	0.7250E+04	0.188	1	0	1	0.5787	660.67	0.0038141	0.996186	519128		0.05
A1	42	10.8784E+040.8784E+03	10.8784E+040.8784E+03	0.8784E+04	0.188	1	0	1	0.57595	660.67	0.0038308	0.996169	625969		0.05
A1	43	10.1064E+050.1064E+04	10.1064E+050.1064E+04	0.1064E+05	0.188	1	0	1	0.57452	660.67	0.0038305	0.99617	756349		0.05
A1	44	10.1289E+050.1289E+04	10.1289E+050.1289E+04	0.1289E+05	0.188	1	0	1	0.57173	660.67	0.0038499	0.99615	911824		0.05
A1	45	10.1560E+050.1560E+04	10.1560E+050.1560E+04	0.1560E+05	0.188	1	0	1	0.5692	660.67	0.0038676	0.996132	1.09862e+06		0.05
A1	46	10.1889E+050.1889E+04	10.1889E+050.1889E+04	0.1889E+05	0.188	1	0	1	0.56714	660.67	0.0038811	0.996119	1.32549e+06		0.05
A1	47	10.2287E+050.2287E+04	10.2287E+050.2287E+04	0.2287E+05	0.188	1	0	1	0.55684	660.67	0.0039987	0.996001	1.57543e+06		0.05
A1	48	10.2768E+050.2768E+04	10.2768E+050.2768E+04	0.2768E+05	0.188	1	0	1	0.53437	660.67	0.0042539	0.995746	1.82936e+06		0.05
A1	49	10.3350E+050.3350E+04	10.3350E+050.3350E+04	0.3350E+05	0.188	1	0	1	0.53289	660.67	0.004263	0.995737	2.20785e+06		0.05
A1	50	10.4055E+050.4055E+04	10.4055E+050.4055E+04	0.4055E+05	0.188	1	0	1	0.53236	660.67	0.0042631	0.995737	2.66983e+06		0.05
A1	51	10.4907E+050.4907E+04	10.4907E+050.4907E+04	0.4907E+05	0.188	1	0	1	0.53189	660.67	0.0042631	0.995737	3.22794e+06		0.05
A1	52	10.5937E+050.5937E+04	10.5937E+050.5937E+04	0.5937E+05	0.188	1	0	1	0.53146	660.67	0.004263	0.995737	3.90234e+06		0.05
A1	53	10.7183E+050.7183E+04	10.7183E+050.7183E+04	0.7183E+05	0.188	1	0	1	0.53106	660.67	0.004263	0.995737	4.71777e+06		0.05
A1	54	10.8691E+050.8691E+04	10.8691E+050.8691E+04	0.8691E+05	0.188	1	0	1	0.53067	660.67	0.004263	0.995737	5.70402e+06		0.05
A1	55	10.1051E+060.1051E+05	10.1051E+060.1051E+05	0.1051E+06	0.188	1	0	1	0.53029	660.67	0.0042629	0.995737	6.89292e+06		0.05
A1	56	10.1272E+060.1272E+05	10.1272E+060.1272E+05	0.1272E+06	0.188	1	0	1	0.52991	660.67	0.0042629	0.995737	8.33636e+06		0.05
A1	57	10.1539E+060.1539E+05	10.1539E+060.1539E+05	0.1539E+06	0.188	1	0	1	0.52953	660.67	0.0042629	0.995737	1.0079e+07		0.05
A1	58	10.1861E+060.1861E+05	10.1861E+060.1861E+05	0.1861E+06	0.188	1	0	1	0.52914	660.67	0.0042629	0.995737	1.21788e+07		0.05
A1	59	10.2251E+060.2251E+05	10.2251E+060.2251E+05	0.2251E+06	0.188	1	0	1	0.52873	660.67	0.0042629	0.995737	1.47196e+07		0.05
A1	60	10.2723E+060.2723E+05	10.2723E+060.2723E+05	0.2723E+06	0.188	1	0	1	0.52832	660.67	0.0042628	0.995737	1.77923e+07		0.05
A1	61	10.3293E+060.3293E+05	10.3293E+060.3293E+05	0.3293E+06	0.188	1	0	1	0.52788	660.67	0.0042628	0.995737	2.14988e+07		0.05
A1	62	10.3983E+060.3983E+05	10.3983E+060.3983E+05	0.3983E+06	0.188	1	0	1	0.52739	660.67	0.0042628	0.995737	2.59794e+07		0.05
A1	63	10.4817E+060.4817E+05	10.4817E+060.4817E+05	0.4817E+06	0.188	1	0	1	0.52682	660.67	0.0042628	0.995737	3.13853e+07		0.05
A1	64	10.5826E+060.5826E+05	10.5826E+060.5826E+05	0.5826E+06	0.188	1	0	1	0.52615	660.67	0.0042628	0.995737	3.79112e+07		0.05
A1	65	10.7046E+060.7046E+05	10.7046E+060.7046E+05	0.7046E+06	0.188	1	0	1	0.52536	660.67	0.0042628	0.995737	4.57812e+07		0.05
A1	66	10.8521E+060.8521E+05	10.8521E+060.8521E+05	0.8521E+06	0.188	1	0	1	0.52441	660.67	0.0042628	0.995737	5.52648e+07		0.05
A1	67	10.1030E+070.1030E+06	10.1030E+070.1030E+06	0.1030E+07	0.188	1	0	1	0.52327	660.66	0.0042627	0.995737	6.66567e+07		0.05
A1	68	10.1246E+070.1246E+06	10.1246E+070.1246E+06	0.1246E+07	0.188	1	0	1	0.52191	660.66	0.0042627	0.995737	8.04256e+07		0.05
A1	69	10.1507E+070.1507E+06	10.1507E+070.1507E+06	0.1507E+07	0.188	1	0	1	0.5203	660.66	0.0042627	0.995737	9.69723e+07		0.05
A1	70	10.1822E+070.1822E+06	10.1822E+070.1822E+06	0.1822E+07	0.188	1	0	1	0.51838	660.66	0.0042627	0.995737	1.16809e+08		0.05
A1	71	10.2204E+070.2204E+06	10.2204E+070.2204E+06	0.2204E+07	0.188	1	0	1	0.51612	660.66	0.0042627	0.995737	1.40683e+08		0.05
A1	72	10.2665E+070.2665E+06	10.2665E+070.2665E+06	0.2665E+07	0.188	1	0	1	0.51346	660.65	0.0042627	0.995737	1.6923e+08		0.05
A1	73	10.3222E+070.3222E+06	10.3222E+070.3222E+06	0.3222E+07	0.188	1	0	1	0.51042	660.65	0.0042626	0.995737	2.03389e+08		0.05
A1	74	10.3896E+070.3896E+06	10.3896E+070.3896E+06	0.3896E+07	0.188	1	0	1	0.50686	660.65	0.0042626	0.995737	2.4422e+08		0.05
A1	75	10.4711E+070.4711E+06	10.4711E+070.4711E+06	0.4711E+07	0.188	1	0	1	0.5029	660.64	0.0042626	0.995737	2.92996e+08		0.05
A1	76	10.5697E+070.5697E+06	10.5697E+070.5697E+06	0.5697E+07	0.188	1	0	1	0.49835	660.64	0.0042626	0.995737	3.51114e+08		0.05
A1	77	10.6889E+070.6889E+06	10.6889E+070.6889E+06	0.6889E+07	0.188	1	0	1	0.49276	660.63	0.0042625	0.995738	4.1981e+08		0.05
A1	78	10.8330E+070.8330E+06	10.8330E+070.8330E+06	0.8330E+07	0.188	1	0	1	0.48663	660.62	0.0042625	0.995738	5.01301e+08		0.05
A1	79	10.1007E+080.1007E+07	10.1007E+080.1007E+07	0.1007E+08	0.188	1	0	1	0.47784	660.62	0.0042625	0.995738	5.95068e+08		0.05
A1	80	10.1218E+080.1218E+07	10.1218E+080.1218E+07	0.1218E+08	0.188	1	0	1	0.46319	660.61	0.0042624	0.995738	6.97677e+08		0.05
A1	81	10.1473E+080.1473E+07	10.1473E+080.1473E+07	0.1473E+08	0.188	1	0	1	0.4422	660.6	0.0042624	0.995738	8.05495e+08		0.05
A1	82	10.1781E+080.1781E+07	10.1781E+080.1781E+07	0.1781E+08	0.188	1	0	1	0.43107	660.58	0.0042623	0.995738	9.4938e+08		0.05
A1	83	10.2153E+080.2153E+07	10.2153E+080.2153E+07	0.2153E+08	0.188	1	0	1	0.41676	660.56	0.0042622	0.995738	1.10955e+09		0.05
A1	84	10.2603E+080.2603E+07	10.2603E+080.2603E+07	0.2603E+08	0.188	1	0	1	0.39388	660.54	0.0042621	0.995738	1.26777e+09		0.05
A1	85	10.3148E+080.3148E+07	10.3148E+080.3148E+07	0.3148E+08	0.188	1	0	1	0.37167	660.51	0.004262	0.995738	1.44669e+09		0.05
A1	86	10.3806E+080.3806E+07	10.3806E+080.3806E+07	0.3806E+08	0.188	1	0	1	0.34144	660.47	0.0042619	0.995738	1.60672e+09		0.05
A1	87	10.4602E+080.4602E+07	10.4602E+080.4602E+07	0.4602E+08	0.188	1	0	1	0.2976	660.42	0.0042617	0.995738	1.69318e+09		0.05
A1	88	10.5565E+080.5565E+07	10.5565E+080.5565E+07	0.5565E+08	0.188	1	0	1	0.2241	660.34	0.0042613	0.995739	1.54162e+09		0.05
A1	89	10.6728E+080.6728E+07	10.6728E+080.6728E+07	0.6728E+08	0.188	1	0	1	0.059096	660.15	0.0042606	0.995739	4.91349e+08		0.05
A1	90	10.8136E+080.8136E+07	10.8136E+080.8136E+07	0.8136E+08	0.188	1	0	1	0	0	1	0	0		0.05
A1	91	10.9837E+080.9837E+07	10.9837E+080.9837E+07	0.9837E+08	0.188	1	0	1	0	0	1	0	0		0.05
A1	92	10.1189E+090.1189E+08	10.1189E+090.1189E+08	0.1189E+09	0.188	1	0	1	0	0	1	0	0		0.05
A1	93	10.1438E+090.1438E+08	10.1438E+090.1438E+08	0.1438E+09	0.188	1	0	1	0	0	1	0	0		0.05
A1	94	10.1739E+090.1739E+08	10.1739E+090.1739E+08	0.1739E+09	0.188	1	0	1	0	0	1	0	0		0.05
A1	95	10.2103E+090.2103E+08	10.2103E+090.2103E+08	0.2103E+09	0.188	1	0	1	0	0	1	0	0		0.05
A1	96	10.2542E+090.2542E+08	10.2542E+090.2542E+08	0.2542E+09	0.188	1	0	1	0	0	1	0	0		0.05
A1	97	10.3074E+090.3074E+08	10.3074E+090.3074E+08	0.3074E+09	0.188	1	0	1	0	0	1	0	0		0.05
A1	98	10.3717E+090.3717E+08	10.3717E+090.3717E+08	0.3717E+09	0.188	1	0	1	0	0	1	0	0		0.05
A1	99	10.4494E+090.4494E+08	10.4494E+090.4494E+08	0.4494E+09	0.188	1	0	1	0	0	1	0	0		0.05
A11	0	10.5434E+090.5434E+08	10.5434E+090.5434E+08	0.5434E+09	0.188	1	0	1	0	0	1	0	0		0.05
A2	1	10.1767E+000.0000E+00	10.1767E+000.0000E+00	0.1767E+00	0.188	1	0	1	0.10794	658.34	0.0041253	0.995875	2.35089		0.05
A2	2	10.6023E+000.0000E+00	10.6023E+000.0000E+00	0.6023E+00	0.188	1	0	1	0.10794	658.34	0.00414	0.99586	8.01312		0.05
A2	3	10.1156E+010.0000E+00	10.1156E+010.0000E+00	0.1156E+01	0.188	1	0	1	0.10793	658.34	0.004151	0.995849	15.3781		0.05
A2	4	10.1867E+010.0000E+00	10.1867E+010.0000E+00	0.1867E+01	0.188	1	0	1	0.10793	658.34	0.0041595	0.995841	24.8362		0.05
A2	5	10.2774E+010.0000E+00	10.2774E+010.0000E+00	0.2774E+01	0.188	1	0	1	0.10792	658.34	0.0041666	0.995833	36.898		0.05
A2	6	10.3922E+010.0000E+00	10.3922E+010.0000E+00	0.3922E+01	0.188	1	0	1	0.10791	658.34	0.0041727	0.995827	52.1629		0.05
A2	7	10.5367E+010.0000E+00	10.5367E+010.0000E+00	0.5367E+01	0.188	1	0	1	0.1079	658.34	0.0041782	0.995822	71.3744		0.05
A2	8	10.7177E+010.0000E+00	10.7177E+010.0000E+00	0.7177E+01	0.188	1	0	1	0.10788	658.34	0.0041833	0.995817	95.427		0.05
A2	9	10.9433E+010.0000E+00	10.9433E+010.0000E+00	0.9433E+01	0.188	1	0	1	0.10786	658.34	0.0041881	0.995812	125.399		0.05
A2	10	10.1224E+020.0000E+00	10.1224E+020.0000E+00	0.1224E+02	0.188	1	0	1	0.10783	658.34	0.0041926	0.995807	162.669		0.05
A2	11	10.1571E+020.0000E+00	10.1571E+020.0000E+00	0.1571E+02	0.188	1	0	1	0.1078	658.34	0.004197	0.995803	208.726		0.05
A2	12	10.2000E+020.0000E+00	10.2000E+020.0000E+00	0.2000E+02	0.188	1	0	1	0.10776	658.34	0.0042011	0.995799	265.624		0.05
A2	13	10.2528E+020.0000E+00	10.2528E+020.0000E+00	0.2528E+02	0.188	1	0	1	0.10771	658.34	0.0042051	0.995795	335.592		0.05
A2	14	10.3178E+020.0000E+00	10.3178E+020.0000E+00	0.3178E+02	0.188	1	0	1	0.10765	658.34	0.0042089	0.995791	421.642		0.05
A2	15	10.3976E+020.0000E+00	10.3976E+020.0000E+00	0.3976E+02	0.188	1	0	1	0.10759	658.34	0.0042125	0.995788	527.221		0.05
A2	16	10.4955E+020.0000E+00	10.4955E+020.0000E+00	0.4955E+02	0.188	1	0	1	0.10751	658.34	0.0042159	0.995784	656.547		0.05
A2	17	10.6152E+020.0000E+00	10.6152E+020.0000E+00	0.6152E+02	0.188	1	0	1	0.10741	658.34	0.0042189	0.995781	814.391		0.05
A2	18	10.7616E+020.0000E+00	10.7616E+020.0000E+00	0.7616E+02	0.188	1	0	1	0.1073	658.34	0.0042217	0.995778	1007.16		0.05
A2	19	10.9404E+020.0000E+00	10.9404E+020.0000E+00	0.9404E+02	0.188	1	0	1	0.10718	658.34	0.0042241	0.995776	1242.21		0.05
A2	20	10.1159E+030.0000E+00	10.1159E+030.0000E+00	0.1159E+03	0.188	1	0	1	0.10703	658.34	0.0042262	0.995774	1528.82		0.05
A2	21	10.1424E+030.0000E+00	10.1424E+030.0000E+00	0.1424E+03	0.188	1	0	1	0.10685	658.34	0.0042277	0.995772	1875.22		0.05
A2	22	10.1748E+030.0000E+00	10.1748E+030.0000E+00	0.1748E+03	0.188	1	0	1	0.10665	658.34	0.0042288	0.995771	2297.58		0.05
A2	23	10.2142E+030.0000E+00	10.2142E+030.0000E+00	0.2142E+03	0.188	1	0	1	0.10642	658.34	0.0042293	0.995771	2809.38		0.05
A2	24	10.2622E+030.0000E+00	10.2622E+030.0000E+00	0.2622E+03	0.188	1	0	1	0.10614	658.34	0.0042294	0.995771	3429.88		0.05
A2	25	10.3204E+030.0000E+00	10.3204E+030.0000E+00	0.3204E+03	0.188	1	0	1	0.10581	658.34	0.004229	0.995771	4178.18		0.05
A2	26	10.3912E+030.0000E+00	10.3912E+030.0000E+00	0.3912E+03	0.188	1	0	1	0.10542	658.34	0.0042285	0.995772	5082.64		0.05
A2	27	10.4772E+030.0000E+00	10.4772E+030.0000E+00	0.4772E+03	0.188	1	0	1	0.10495	658.34	0.004228	0.995772	6172.35		0.05
A2	28	10.5816E+030.0000E+00	10.5816E+030.0000E+00	0.5816E+03	0.188	1	0	1	0.10439	658.34	0.0042278	0.995772	7482.58		0.05
A2	29	10.7082E+030.0000E+00	10.7082E+030.0000E+00	0.7082E+03	0.188	1	0	1	0.10372	658.34	0.0042282	0.995772	9052.87		0.05
A2	30	10.8619E+030.0000E+00	10.8619E+030.0000E+00	0.8619E+03	0.188	1	0	1	0.10293	658.34	0.0042297	0.99577	10933.7		0.05
A2	31	10.1048E+040.0000E+00	10.1048E+040.0000E+00	0.1048E+04	0.188	1	0	1	0.102	658.35	0.0042323	0.995768	13174.5		0.05
A2	32	10.1274E+040.0000E+00	10.1274E+040.0000E+00	0.1274E+04	0.188	1	0	1	0.10091	658.35	0.0042362	0.995764	15844.4		0.05
A2	33	10.1548E+040.0000E+00	10.1548E+040.0000E+00	0.1548E+04	0.188	1	0	1	0.09967	658.35	0.0042412	0.995759	19015.3		0.05
A2	34	10.1880E+040.0000E+00	10.1880E+040.0000E+00	0.1880E+04	0.188	1	0	1	0.09828	658.35	0.0042469	0.995753	22771.4		0.05
A2	35	10.2282E+040.0000E+00	10.2282E+040.0000E+00	0.2282E+04	0.188	1	0	1	0.096748	658.35	0.0042532	0.995747	27209.5		0.05
A2	36	10.2768E+040.0000E+00	10.2768E+040.0000E+00	0.2768E+04	0.188	1	0	1	0.095101	658.35	0.0042596	0.99574	32442.3		0.05
A2	37	10.3358E+040.0000E+00	10.3358E+040.0000E+00	0.3358E+04	0.188	1	0	1	0.093364	658.35	0.0042658	0.995734	38638.3		0.05
A2	38	10.4072E+040.0000E+00	10.4072E+040.0000E+00	0.4072E+04	0.188	1	0	1	0.091569	658.35	0.004272	0.995728	45952.8		0.05
A2	39	10.4937E+040.0000E+00	10.4937E+040.0000E+00	0.4937E+04	0.188	1	0	1	0.089749	658.35	0.0042781	0.995722	54606.6		0.05
A2	40	10.5983E+040.0000E+00	10.5983E+040.0000E+00	0.5983E+04	0.188	1	0	1	0.087941	658.35	0.0042842	0.995716	64842.6		0.05
A2	41	10.7250E+040.0000E+00	10.7250E+040.0000E+00	0.7250E+04	0.188	1	0	1	0.086178	658.35	0.0042904	0.99571	76998.4		0.05
A2	42	10.8784E+040.0000E+00	10.8784E+040.0000E+00	0.8784E+04	0.188	1	0	1	0.084497	658.35	0.0042966	0.995703	91469.9		0.05
A2	43	10.1064E+050.0000E+00	10.1064E+050.0000E+00	0.1064E+05	0.188	1	0	1	0.082946	658.36	0.0043023	0.995698	108764		0.05
A2	44	10.1289E+050.0000E+00	10.1289E+050.0000E+00	0.1289E+05	0.188	1	0	1	0.081568	658.36	0.0043069	0.995693	129574		0.05
A2	45	10.1560E+050.0000E+00	10.1560E+050.0000E+00	0.1560E+05	0.188	1	0	1	0.080391	658.36	0.0043103	0.99569	154553		0.05
A2	46	10.1889E+050.0000E+00	10.1889E+050.0000E+00	0.1889E+05	0.188	1	0	1	0.079407	658.36	0.004313	0.995687	184857		0.05
A2	47	10.2287E+050.0000E+00	10.2287E+050.0000E+00	0.2287E+05	0.188	1	0	1	0.078599	658.36	0.0043149	0.995685	221527		0.05
A2	48	10.2768E+050.0000E+00	10.2768E+050.0000E+00	0.2768E+05	0.188	1	0	1	0.077967	658.36	0.004316	0.995684	265962		0.05
A2	49	10.3350E+050.0000E+00	10.3350E+050.0000E+00	0.3350E+05	0.188	1	0	1	0.077438	658.36	0.0043161	0.995684	319699		0.05
A2	50	10.4055E+050.0000E+00	10.4055E+050.0000E+00	0.4055E+05	0.188	1	0	1	0.076994	658.36	0.0043161	0.995684	384761		0.05
A2	51	10.4907E+050.0000E+00	10.4907E+050.0000E+00	0.4907E+05	0.188	1	0	1	0.076604	658.36	0.0043161	0.995684	463245		0.05
A2	52	10.5937E+050.0000E+00	10.5937E+050.0000E+00	0.5937E+05	0.188	1	0	1	0.07625	658.36	0.0043161	0.995684	557891		0.05
A2	53	10.7183E+050.0000E+00	10.7183E+050.0000E+00	0.7183E+05	0.188	1	0	1	0.07592	658.37	0.0043161	0.995684	672065		0.05
A2	54	10.8691E+050.0000E+00	10.8691E+050.0000E+00	0.8691E+05	0.188	1	0	1	0.075605	658.37	0.0043161	0.995684	809785		0.05
A2	55	10.1051E+060.0000E+00	10.1051E+060.0000E+00	0.1051E+06	0.188	1	0	1	0.075299	658.37	0.004316	0.995684	975307		0.05
A2	56	10.1272E+060.0000E+00	10.1272E+060.0000E+00	0.1272E+06	0.188	1	0	1	0.074996	658.37	0.004316	0.995684	1.17564e+06		0.05
A2	57	10.1539E+060.0000E+00	10.1539E+060.0000E+00	0.1539E+06	0.188	1	0	1	0.074692	658.37	0.004316	0.995684	1.41665e+06		0.05
A2	58	10.1861E+060.0000E+00	10.1861E+060.0000E+00	0.1861E+06	0.188	1	0	1	0.074384	658.37	0.004316	0.995684	1.70599e+06		0.05
A2	59	10.2251E+060.0000E+00	10.2251E+060.0000E+00	0.2251E+06	0.188	1	0	1	0.074073	658.37	0.004316	0.995684	2.05487e+06		0.05
A2	60	10.2723E+060.0000E+00	10.2723E+060.0000E+00	0.2723E+06	0.188	1	0	1	0.073755	658.37	0.004316	0.995684	2.47508e+06		0.05
A2	61	10.3293E+060.0000E+00	10.3293E+060.0000E+00	0.3293E+06	0.188	1	0	1	0.073418	658.37	0.004316	0.995684	2.9795e+06		0.05
A2	62	10.3983E+060.0000E+00	10.3983E+060.0000E+00	0.3983E+06	0.188	1	0	1	0.073047	658.37	0.0043159	0.995684	3.5856e+06		0.05
A2	63	10.4817E+060.0000E+00	10.4817E+060.0000E+00	0.4817E+06	0.188	1	0	1	0.072625	658.37	0.0043159	0.995684	4.31134e+06		0.05
A2	64	10.5826E+060.0000E+00	10.5826E+060.0000E+00	0.5826E+06	0.188	1	0	1	0.072138	658.37	0.0043159	0.995684	5.17945e+06		0.05
A2	65	10.7046E+060.0000E+00	10.7046E+060.0000E+00	0.7046E+06	0.188	1	0	1	0.071575	658.37	0.0043159	0.995684	6.21518e+06		0.05
A2	66	10.8521E+060.0000E+00	10.8521E+060.0000E+00	0.8521E+06	0.188	1	0	1	0.070925	658.37	0.0043159	0.995684	7.44799e+06		0.05
A2	67	10.1030E+070.0000E+00	10.1030E+070.0000E+00	0.1030E+07	0.188	1	0	1	0.070183	658.37	0.0043159	0.995684	8.90879e+06		0.05
A2	68	10.1246E+070.0000E+00	10.1246E+070.0000E+00	0.1246E+07	0.188	1	0	1	0.069343	658.37	0.0043159	0.995684	1.06481e+07		0.05
A2	69	10.1507E+070.0000E+00	10.1507E+070.0000E+00	0.1507E+07	0.188	1	0	1	0.068403	658.37	0.0043159	0.995684	1.27039e+07		0.05
A2	70	10.1822E+070.0000E+00	10.1822E+070.0000E+00	0.1822E+07	0.188	1	0	1	0.067368	658.38	0.0043159	0.995684	1.51272e+07		0.05
A2	71	10.2204E+070.0000E+00	10.2204E+070.0000E+00	0.2204E+07	0.188	1	0	1	0.066246	658.38	0.0043159	0.995684	1.7994e+07		0.05
A2	72	10.2665E+070.0000E+00	10.2665E+070.0000E+00	0.2665E+07	0.188	1	0	1	0.065059	658.38	0.0043159	0.995684	2.13678e+07		0.05
A2	73	10.3222E+070.0000E+00	10.3222E+070.0000E+00	0.3222E+07	0.188	1	0	1	0.063799	658.38	0.0043159	0.995684	2.53335e+07		0.05
A2	74	10.3896E+070.0000E+00	10.3896E+070.0000E+00	0.3896E+07	0.188	1	0	1	0.062555	658.39	0.0043159	0.995684	3.00361e+07		0.05
A2	75	10.4711E+070.0000E+00	10.4711E+070.0000E+00	0.4711E+07	0.188	1	0	1	0.061367	658.39	0.0043159	0.995684	3.56296e+07		0.05
A2	76	10.5697E+070.0000E+00	10.5697E+070.0000E+00	0.5697E+07	0.188	1	0	1	0.060235	658.39	0.0043159	0.995684	4.2292e+07		0.05
A2	77	10.6889E+070.0000E+00	10.6889E+070.0000E+00	0.6889E+07	0.188	1	0	1	0.059067	658.4	0.0043159	0.995684	5.01499e+07		0.05
A2	78	10.8330E+070.0000E+00	10.8330E+070.0000E+00	0.8330E+07	0.188	1	0	1	0.05789	658.4	0.0043159	0.995684	5.94317e+07		0.05
A2	79	10.1007E+080.0000E+00	10.1007E+080.0000E+00	0.1007E+08	0.188	1	0	1	0.056597	658.41	0.004316	0.995684	7.02423e+07		0.05
A2	80	10.1218E+080.0000E+00	10.1218E+080.0000E+00	0.1218E+08	0.188	1	0	1	0.055241	658.43	0.004316	0.995684	8.29274e+07		0.05
A2	81	10.1473E+080.0000E+00	10.1473E+080.0000E+00	0.1473E+08	0.188	1	0	1	0.050282	658.46	0.0043161	0.995684	9.12902e+07		0.05
A2	82	10.1781E+080.0000E+00	10.1781E+080.0000E+00	0.1781E+08	0.188	1	0	1	0.053294	658.47	0.0043162	0.995684	1.16992e+08		0.05
A2	83	10.2153E+080.0000E+00	10.2153E+080.0000E+00	0.2153E+08	0.188	1	0	1	0.0046997	658.38	0.0043158	0.995684	1.24701e+07		0.05
A2	84	10.2603E+080.0000E+00	10.2603E+080.0000E+00	0.2603E+08	0.188	1	0	1	0	0	1	0	0		0.05
A2	85	10.3148E+080.0000E+00	10.3148E+080.0000E+00	0.3148E+08	0.188	1	0	1	0	0	1	0	0		0.05
A2	86	10.3806E+080.0000E+00	10.3806E+080.0000E+00	0.3806E+08	0.188	1	0	1	0	0	1	0	0		0.05
A2	87	10.4602E+080.0000E+00	10.4602E+080.0000E+00	0.4602E+08	0.188	1	0	1	0	0	1	0	0		0.05
A2	88	10.5565E+080.0000E+00	10.5565E+080.0000E+00	0.5565E+08	0.188	1	0	1	0	0	1	0	0		0.05
A2	89	10.6728E+080.0000E+00	10.6728E+080.0000E+00	0.6728E+08	0.188	1	0	1	0	0	1	0	0		0.05
A2	90	10.8136E+080.0000E+00	10.8136E+080.0000E+00	0.8136E+08	0.188	1	0	1	0	0	1	0	0		0.05
A2	91	10.9837E+080.0000E+00	10.9837E+080.0000E+00	0.9837E+08	0.188	1	0	1	0	0	1	0	0		0.05
A2	92	10.1189E+090.0000E+00	10.1189E+090.0000E+00	0.1189E+09	0.188	1	0	1	0	0	1	0	0		0.05
A2	93	10.1438E+090.0000E+00	10.1438E+090.0000E+00	0.1438E+09	0.188	1	0	1	0	0	1	0	0		0.05
A2	94	10.1739E+090.0000E+00	10.1739E+090.0000E+00	0.1739E+09	0.188	1	0	1	0	0	1	0	0		0.05
A2	95	10.2103E+090.0000E+00	10.2103E+090.0000E+00	0.2103E+09	0.188	1	0	1	0	0	1	0	0		0.05
A2	96	10.2542E+090.0000E+00	10.2542E+090.0000E+00	0.2542E+09	0.188	1	0	1	0	0	1	0	0		0.05
A2	97	10.3074E+090.0000E+00	10.3074E+090.0000E+00	0.3074E+09	0.188	1	0	1	0	0	1	0	0		0.05
A2	98	10.3717E+090.0000E+00	10.3717E+090.0000E+00	0.3717E+09	0.188	1	0	1	0	0	1	0	0		0.05
A2	99	10.4494E+090.0000E+00	10.4494E+090.0000E+00	0.4494E+09	0.188	1	0	1	0	0	1	0	0		0.05
A21	0	10.5434E+090.0000E+00	10.5434E+090.0000E+00	0.5434E+09	0.188	1	0	1	0	0	1	0	0		0.05
A3	1	10.1767E+000.0000E+00	10.1767E+000.0000E+00	0.1767E+00	0.188	1	0	1	0.054423	656.73	0.0041857	0.995814	1.18234		0.05
A3	2	10.6023E+000.0000E+00	10.6023E+000.0000E+00	0.6023E+00	0.188	1	0	1	0.054421	656.73	0.0042016	0.995798	4.02991		0.05
A3	3	10.1156E+010.0000E+00	10.1156E+010.0000E+00	0.1156E+01	0.188	1	0	1	0.054418	656.73	0.0042137	0.995786	7.73413		0.05
A3	4	10.1867E+010.0000E+00	10.1867E+010.0000E+00	0.1867E+01	0.188	1	0	1	0.054414	656.73	0.0042232	0.995777	12.49		0.05
A3	5	10.2774E+010.0000E+00	10.2774E+010.0000E+00	0.2774E+01	0.188	1	0	1	0.054409	656.73	0.0042311	0.995769	18.5558		0.05
A3	6	10.3922E+010.0000E+00	10.3922E+010.0000E+00	0.3922E+01	0.188	1	0	1	0.054402	656.73	0.004238	0.995762	26.2315		0.05
A3	7	10.5367E+010.0000E+00	10.5367E+010.0000E+00	0.5367E+01	0.188	1	0	1	0.054393	656.73	0.0042442	0.995756	35.8899		0.05
A3	8	10.7177E+010.0000E+00	10.7177E+010.0000E+00	0.7177E+01	0.188	1	0	1	0.054383	656.73	0.0042499	0.99575	47.9845		0.05
A3	9	10.9433E+010.0000E+00	10.9433E+010.0000E+00	0.9433E+01	0.188	1	0	1	0.05437	656.73	0.0042552	0.995745	63.0524		0.05
A3	10	10.1224E+020.0000E+00	10.1224E+020.0000E+00	0.1224E+02	0.188	1	0	1	0.054355	656.73	0.0042601	0.99574	81.7921		0.05
A3	11	10.1571E+020.0000E+00	10.1571E+020.0000E+00	0.1571E+02	0.188	1	0	1	0.054338	656.73	0.0042646	0.995735	104.947		0.05
A3	12	10.2000E+020.0000E+00	10.2000E+020.0000E+00	0.2000E+02	0.188	1	0	1	0.054318	656.73	0.0042688	0.995731	133.555		0.05
A3	13	10.2528E+020.0000E+00	10.2528E+020.0000E+00	0.2528E+02	0.188	1	0	1	0.054295	656.73	0.0042727	0.995727	168.742		0.05
A3	14	10.3178E+020.0000E+00	10.3178E+020.0000E+00	0.3178E+02	0.188	1	0	1	0.05427	656.73	0.0042763	0.995724	212.03		0.05
A3	15	10.3976E+020.0000E+00	10.3976E+020.0000E+00	0.3976E+02	0.188	1	0	1	0.054243	656.73	0.0042795	0.995721	265.138		0.05
A3	16	10.4955E+020.0000E+00	10.4955E+020.0000E+00	0.4955E+02	0.188	1	0	1	0.054213	656.73	0.0042823	0.995718	330.239		0.05
A3	17	10.6152E+020.0000E+00	10.6152E+020.0000E+00	0.6152E+02	0.188	1	0	1	0.054182	656.73	0.0042847	0.995715	409.78		0.05
A3	18	10.7616E+020.0000E+00	10.7616E+020.0000E+00	0.7616E+02	0.188	1	0	1	0.054149	656.73	0.0042867	0.995713	506.986		0.05
A3	19	10.9404E+020.0000E+00	10.9404E+020.0000E+00	0.9404E+02	0.188	1	0	1	0.054116	656.73	0.0042884	0.995712	625.629		0.05
A3	20	10.1159E+030.0000E+00	10.1159E+030.0000E+00	0.1159E+03	0.188	1	0	1	0.054083	656.73	0.0042897	0.99571	770.587		0.05
A3	21	10.1424E+030.0000E+00	10.1424E+030.0000E+00	0.1424E+03	0.188	1	0	1	0.05405	656.73	0.0042906	0.995709	946.2		0.05
A3	22	10.1748E+030.0000E+00	10.1748E+030.0000E+00	0.1748E+03	0.188	1	0	1	0.054019	656.73	0.0042913	0.995709	1160.82		0.05
A3	23	10.2142E+030.0000E+00	10.2142E+030.0000E+00	0.2142E+03	0.188	1	0	1	0.053988	656.73	0.0042919	0.995708	1421.65		0.05
A3	24	10.2622E+030.0000E+00	10.2622E+030.0000E+00	0.2622E+03	0.188	1	0	1	0.05396	656.73	0.0042924	0.995708	1739.33		0.05
A3	25	10.3204E+030.0000E+00	10.3204E+030.0000E+00	0.3204E+03	0.188	1	0	1	0.053933	656.73	0.004293	0.995707	2124.34		0.05
A3	26	10.3912E+030.0000E+00	10.3912E+030.0000E+00	0.3912E+03	0.188	1	0	1	0.053909	656.73	0.0042938	0.995706	2592.6		0.05
A3	27	10.4772E+030.0000E+00	10.4772E+030.0000E+00	0.4772E+03	0.188	1	0	1	0.053888	656.73	0.0042951	0.995705	3161.32		0.05
A3	28	10.5816E+030.0000E+00	10.5816E+030.0000E+00	0.5816E+03	0.188	1	0	1	0.05387	656.73	0.004297	0.995703	3851.64		0.05
A3	29	10.7082E+030.0000E+00	10.7082E+030.0000E+00	0.7082E+03	0.188	1	0	1	0.053857	656.73	0.0042997	0.9957	4688.9		0.05
A3	30	10.8619E+030.0000E+00	10.8619E+030.0000E+00	0.8619E+03	0.188	1	0	1	0.053846	656.73	0.0043032	0.995697	5705.35		0.05
A3	31	10.1048E+040.0000E+00	10.1048E+040.0000E+00	0.1048E+04	0.188	1	0	1	0.053839	656.73	0.0043075	0.995692	6936.31		0.05
A3	32	10.1274E+040.0000E+00	10.1274E+040.0000E+00	0.1274E+04	0.188	1	0	1	0.053834	656.73	0.0043127	0.995687	8431.28		0.05
A3	33	10.1548E+040.0000E+00	10.1548E+040.0000E+00	0.1548E+04	0.188	1	0	1	0.053831	656.73	0.0043185	0.995681	10244		0.05
A3	34	10.1880E+040.0000E+00	10.1880E+040.0000E+00	0.1880E+04	0.188	1	0	1	0.053829	656.73	0.0043246	0.995675	12440.5		0.05
A3	35	10.2282E+040.0000E+00	10.2282E+040.0000E+00	0.2282E+04	0.188	1	0	1	0.053828	656.74	0.0043309	0.995669	15100.5		0.05
A3	36	10.2768E+040.0000E+00	10.2768E+040.0000E+00	0.2768E+04	0.188	1	0	1	0.053817	656.74	0.0043371	0.995663	18312.6		0.05
A3	37	10.3358E+040.0000E+00	10.3358E+040.0000E+00	0.3358E+04	0.188	1	0	1	0.053742	656.74	0.0043432	0.995657	22184.8		0.05
A3	38	10.4072E+040.0000E+00	10.4072E+040.0000E+00	0.4072E+04	0.188	1	0	1	0.053587	656.74	0.0043491	0.995651	26824.1		0.05
A3	39	10.4937E+040.0000E+00	10.4937E+040.0000E+00	0.4937E+04	0.188	1	0	1	0.053492	656.74	0.0043547	0.995645	32464.4		0.05
A3	40	10.5983E+040.0000E+00	10.5983E+040.0000E+00	0.5983E+04	0.188	1	0	1	0.053442	656.74	0.0043599	0.99564	39305.7		0.05
A3	41	10.7250E+040.0000E+00	10.7250E+040.0000E+00	0.7250E+04	0.188	1	0	1	0.05341	656.75	0.0043642	0.995636	47601.3		0.05
A3	42	10.8784E+040.0000E+00	10.8784E+040.0000E+00	0.8784E+04	0.188	1	0	1	0.053396	656.75	0.0043674	0.995633	57657.8		0.05
A3	43	10.1064E+050.0000E+00	10.1064E+050.0000E+00	0.1064E+05	0.188	1	0	1	0.053391	656.75	0.0043696	0.99563	69833.8		0.05
A3	44	10.1289E+050.0000E+00	10.1289E+050.0000E+00	0.1289E+05	0.188	1	0	1	0.053276	656.75	0.004371	0.995629	84419		0.05
A3	45	10.1560E+050.0000E+00	10.1560E+050.0000E+00	0.1560E+05	0.188	1	0	1	0.053235	656.75	0.0043718	0.995628	102089		0.05
A3	46	10.1889E+050.0000E+00	10.1889E+050.0000E+00	0.1889E+05	0.188	1	0	1	0.053213	656.75	0.0043722	0.995628	123568		0.05
A3	47	10.2287E+050.0000E+00	10.2287E+050.0000E+00	0.2287E+05	0.188	1	0	1	0.0532	656.76	0.0043724	0.995628	149568		0.05
A3	48	10.2768E+050.0000E+00	10.2768E+050.0000E+00	0.2768E+05	0.188	1	0	1	0.053193	656.76	0.0043725	0.995627	181001		0.05
A3	49	10.3350E+050.0000E+00	10.3350E+050.0000E+00	0.3350E+05	0.188	1	0	1	0.053185	656.76	0.0043725	0.995627	219026		0.05
A3	50	10.4055E+050.0000E+00	10.4055E+050.0000E+00	0.4055E+05	0.188	1	0	1	0.053177	656.76	0.0043725	0.995627	265079		0.05
A3	51	10.4907E+050.0000E+00	10.4907E+050.0000E+00	0.4907E+05	0.188	1	0	1	0.053168	656.76	0.0043725	0.995627	320721		0.05
A3	52	10.5937E+050.0000E+00	10.5937E+050.0000E+00	0.5937E+05	0.188	1	0	1	0.05316	656.76	0.0043725	0.995627	387984		0.05
A3	53	10.7183E+050.0000E+00	10.7183E+050.0000E+00	0.7183E+05	0.188	1	0	1	0.053152	656.76	0.0043725	0.995627	469339		0.05
A3	54	10.8691E+050.0000E+00	10.8691E+050.0000E+00	0.8691E+05	0.188	1	0	1	0.053146	656.76	0.0043725	0.995627	567808		0.05
A3	55	10.1051E+060.0000E+00	10.1051E+060.0000E+00	0.1051E+06	0.188	1	0	1	0.053141	656.77	0.0043725	0.995627	686595		0.05
A3	56	10.1272E+060.0000E+00	10.1272E+060.0000E+00	0.1272E+06	0.188	1	0	1	0.053137	656.77	0.0043724	0.995628	830907		0.05
A3	57	10.1539E+060.0000E+00	10.1539E+060.0000E+00	0.1539E+06	0.188	1	0	1	0.053133	656.77	0.0043724	0.995628	1.00524e+06		0.05
A3	58	10.1861E+060.0000E+00	10.1861E+060.0000E+00	0.1861E+06	0.188	1	0	1	0.05313	656.77	0.0043724	0.995628	1.2155e+06		0.05
A3	59	10.2251E+060.0000E+00	10.2251E+060.0000E+00	0.2251E+06	0.188	1	0	1	0.053127	656.77	0.0043724	0.995628	1.47014e+06		0.05
A3	60	10.2723E+060.0000E+00	10.2723E+060.0000E+00	0.2723E+06	0.188	1	0	1	0.053124	656.77	0.0043724	0.995628	1.77831e+06		0.05
A3	61	10.3293E+060.0000E+00	10.3293E+060.0000E+00	0.3293E+06	0.188	1	0	1	0.053121	656.77	0.0043724	0.995628	2.15043e+06		0.05
A3	62	10.3983E+060.0000E+00	10.3983E+060.0000E+00	0.3983E+06	0.188	1	0	1	0.053118	656.77	0.0043724	0.995628	2.60088e+06		0.05
A3	63	10.4817E+060.0000E+00	10.4817E+060.0000E+00	0.4817E+06	0.188	1	0	1	0.053114	656.77	0.0043724	0.995628	3.14524e+06		0.05
A3	64	10.5826E+060.0000E+00	10.5826E+060.0000E+00	0.5826E+06	0.188	1	0	1	0.053111	656.77	0.0043724	0.995628	3.80385e+06		0.05
A3	65	10.7046E+060.0000E+00	10.7046E+060.0000E+00	0.7046E+06	0.188	1	0	1	0.053107	656.77	0.0043723	0.995628	4.60005e+06		0.05
A3	66	10.8521E+060.0000E+00	10.8521E+060.0000E+00	0.8521E+06	0.188	1	0	1	0.053103	656.78	0.0043723	0.995628	5.56268e+06		0.05
A3	67	10.1030E+070.0000E+00	10.1030E+070.0000E+00	0.1030E+07	0.188	1	0	1	0.053099	656.78	0.0043723	0.995628	6.72354e+06		0.05
A3	68	10.1246E+070.0000E+00	10.1246E+070.0000E+00	0.1246E+07	0.188	1	0	1	0.053095	656.78	0.0043723	0.995628	8.13292e+06		0.05
A3	69	10.1507E+070.0000E+00	10.1507E+070.0000E+00	0.1507E+07	0.188	1	0	1	0.05309	656.78	0.0043723	0.995628	9.8356e+06		0.05
A3	70	10.1822E+070.0000E+00	10.1822E+070.0000E+00	0.1822E+07	0.188	1	0	1	0.053085	656.79	0.0043723	0.995628	1.18905e+07		0.05
A3	71	10.2204E+070.0000E+00	10.2204E+070.0000E+00	0.2204E+07	0.188	1	0	1	0.053079	656.79	0.0043723	0.995628	1.43819e+07		0.05
A3	72	10.2665E+070.0000E+00	10.2665E+070.0000E+00	0.2665E+07	0.188	1	0	1	0.05307	656.79	0.0043724	0.995628	1.73871e+07		0.05
A3	73	10.3222E+070.0000E+00	10.3222E+070.0000E+00	0.3222E+07	0.188	1	0	1	0.052897	656.8	0.0043724	0.995628	2.09529e+07		0.05
A3	74	10.3896E+070.0000E+00	10.3896E+070.0000E+00	0.3896E+07	0.188	1	0	1	0.05281	656.8	0.0043724	0.995628	2.52943e+07		0.05
A3	75	10.4711E+070.0000E+00	10.4711E+070.0000E+00	0.4711E+07	0.188	1	0	1	0.052759	656.81	0.0043724	0.995628	3.05565e+07		0.05
A3	76	10.5697E+070.0000E+00	10.5697E+070.0000E+00	0.5697E+07	0.188	1	0	1	0.052766	656.81	0.0043724	0.995628	3.69568e+07		0.05
A3	77	10.6889E+070.0000E+00	10.6889E+070.0000E+00	0.6889E+07	0.188	1	0	1	0.052655	656.82	0.0043724	0.995628	4.45961e+07		0.05
A3	78	10.8330E+070.0000E+00	10.8330E+070.0000E+00	0.8330E+07	0.188	1	0	1	0.052279	656.83	0.0043725	0.995627	5.35402e+07		0.05
A3	79	10.1007E+080.0000E+00	10.1007E+080.0000E+00	0.1007E+08	0.188	1	0	1	0.051635	656.84	0.0043725	0.995627	6.39275e+07		0.05
A3	80	10.1218E+080.0000E+00	10.1218E+080.0000E+00	0.1218E+08	0.188	1	0	1	0.0070435	656.77	0.0043722	0.995628	1.05464e+07		0.05
A3	81	10.1473E+080.0000E+00	10.1473E+080.0000E+00	0.1473E+08	0.188	1	0	1	0	0	1	0	0		0.05
A3	82	10.1781E+080.0000E+00	10.1781E+080.0000E+00	0.1781E+08	0.188	1	0	1	0	0	1	0	0		0.05
A3	83	10.2153E+080.0000E+00	10.2153E+080.0000E+00	0.2153E+08	0.188	1	0	1	0	0	1	0	0		0.05
A3	84	10.2603E+080.0000E+00	10.2603E+080.0000E+00	0.2603E+08	0.188	1	0	1	0	0	1	0	0		0.05
A3	85	10.3148E+080.0000E+00	10.3148E+080.0000E+00	0.3148E+08	0.188	1	0	1	0	0	1	0	0		0.05
A3	86	10.3806E+080.0000E+00	10.3806E+080.0000E+00	0.3806E+08	0.188	1	0	1	0	0	1	0	0		0.05
A3	87	10.4602E+080.0000E+00	10.4602E+080.0000E+00	0.4602E+08	0.188	1	0	1	0	0	1	0	0		0.05
A3	88	10.5565E+080.0000E+00	10.5565E+080.0000E+00	0.5565E+08	0.188	1	0	1	0	0	1	0	0		0.05
A3	89	10.6728E+080.0000E+00	10.6728E+080.0000E+00	0.6728E+08	0.188	1	0	1	0	0	1	0	0		0.05
A3	90	10.8136E+080.0000E+00	10.8136E+080.0000E+00	0.8136E+08	0.188	1	0	1	0	0	1	0	0		0.05
A3	91	10.9837E+080.0000E+00	10.9837E+080.0000E+00	0.9837E+08	0.188	1	0	1	0	0	1	0	0		0.05
A3	92	10.1189E+090.0000E+00	10.1189E+090.0000E+00	0.1189E+09	0.188	1	0	1	0	0	1	0	0		0.05
A3	93	10.1438E+090.0000E+00	10.1438E+090.0000E+00	0.1438E+09	0.188	1	0	1	0	0	1	0	0		0.05
A3	94	10.1739E+090.0000E+00	10.1739E+090.0000E+00	0.1739E+09	0.188	1	0	1	0	0	1	0	0		0.05
A3	95	10.2103E+090.0000E+00	10.2103E+090.0000E+00	0.2103E+09	0.188	1	0	1	0	0	1	0	0		0.05
A3	96	10.2542E+090.0000E+00	10.2542E+090.0000E+00	0.2542E+09	0.188	1	0	1	0	0	1	0	0		0.05
A3	97	10.3074E+090.0000E+00	10.3074E+090.0000E+00	0.3074E+09	0.188	1	0	1	0	0	1	0	0		0.05
A3	98	10.3717E+090.0000E+00	10.3717E+090.0000E+00	0.3717E+09	0.188	1	0	1	0	0	1	0	0		0.05
A3	99	10.4494E+090.0000E+00	10.4494E+090.0000E+00	0.4494E+09	0.188	1	0	1	0	0	1	0	0		0.05
A31	0	10.5434E+090.0000E+00	10.5434E+090.0000E+00	0.5434E+09	0.188	1	0	1	0	0	1	0	0		0.05
A4	1	10.1767E+000.0000E+00	10.1767E+000.0000E+00	0.1767E+00	0.188	1	0	1	0.053814	655.21	0.0042376	0.995762	1.16634		0.05
A4	2	10.6023E+000.0000E+00	10.6023E+000.0000E+00	0.6023E+00	0.188	1	0	1	0.053813	655.21	0.0042542	0.995746	3.97546		0.05
A4	3	10.1156E+010.0000E+00	10.1156E+010.0000E+00	0.1156E+01	0.188	1	0	1	0.053811	655.21	0.004267	0.995733	7.62975		0.05
A4	4	10.1867E+010.0000E+00	10.1867E+010.0000E+00	0.1867E+01	0.188	1	0	1	0.053808	655.21	0.0042769	0.995723	12.3216		0.05
A4	5	10.2774E+010.0000E+00	10.2774E+010.0000E+00	0.2774E+01	0.188	1	0	1	0.053804	655.21	0.0042852	0.995715	18.306		0.05
A4	6	10.3922E+010.0000E+00	10.3922E+010.0000E+00	0.3922E+01	0.188	1	0	1	0.053799	655.21	0.0042925	0.995707	25.8793		0.05
A4	7	10.5367E+010.0000E+00	10.5367E+010.0000E+00	0.5367E+01	0.188	1	0	1	0.053793	655.21	0.004299	0.995701	35.4099		0.05
A4	8	10.7177E+010.0000E+00	10.7177E+010.0000E+00	0.7177E+01	0.188	1	0	1	0.053786	655.21	0.0043051	0.995695	47.3453		0.05
A4	9	10.9433E+010.0000E+00	10.9433E+010.0000E+00	0.9433E+01	0.188	1	0	1	0.053778	655.21	0.0043107	0.995689	62.2181		0.05
A4	10	10.1224E+020.0000E+00	10.1224E+020.0000E+00	0.1224E+02	0.188	1	0	1	0.053768	655.21	0.0043159	0.995684	80.717		0.05
A4	11	10.1571E+020.0000E+00	10.1571E+020.0000E+00	0.1571E+02	0.188	1	0	1	0.053757	655.21	0.0043208	0.995679	103.578		0.05
A4	12	10.2000E+020.0000E+00	10.2000E+020.0000E+00	0.2000E+02	0.188	1	0	1	0.053744	655.21	0.0043254	0.995675	131.83		0.05
A4	13	10.2528E+020.0000E+00	10.2528E+020.0000E+00	0.2528E+02	0.188	1	0	1	0.05373	655.21	0.0043297	0.99567	166.59		0.05
A4	14	10.3178E+020.0000E+00	10.3178E+020.0000E+00	0.3178E+02	0.188	1	0	1	0.053714	655.21	0.0043336	0.995666	209.36		0.05
A4	15	10.3976E+020.0000E+00	10.3976E+020.0000E+00	0.3976E+02	0.188	1	0	1	0.053697	655.21	0.0043371	0.995663	261.847		0.05
A4	16	10.4955E+020.0000E+00	10.4955E+020.0000E+00	0.4955E+02	0.188	1	0	1	0.053678	655.21	0.0043402	0.99566	326.204		0.05
A4	17	10.6152E+020.0000E+00	10.6152E+020.0000E+00	0.6152E+02	0.188	1	0	1	0.053659	655.21	0.0043429	0.995657	404.862		0.05
A4	18	10.7616E+020.0000E+00	10.7616E+020.0000E+00	0.7616E+02	0.188	1	0	1	0.05364	655.21	0.0043452	0.995655	501.029		0.05
A4	19	10.9404E+020.0000E+00	10.9404E+020.0000E+00	0.9404E+02	0.188	1	0	1	0.05362	655.21	0.0043471	0.995653	618.423		0.05
A4	20	10.1159E+030.0000E+00	10.1159E+030.0000E+00	0.1159E+03	0.188	1	0	1	0.0536	655.21	0.0043485	0.995652	761.893		0.05
A4	21	10.1424E+030.0000E+00	10.1424E+030.0000E+00	0.1424E+03	0.188	1	0	1	0.053581	655.21	0.0043495	0.99565	935.763		0.05
A4	22	10.1748E+030.0000E+00	10.1748E+030.0000E+00	0.1748E+03	0.188	1	0	1	0.053563	655.21	0.0043503	0.99565	1148.29		0.05
A4	23	10.2142E+030.0000E+00	10.2142E+030.0000E+00	0.2142E+03	0.188	1	0	1	0.053546	655.21	0.0043508	0.995649	1406.67		0.05
A4	24	10.2622E+030.0000E+00	10.2622E+030.0000E+00	0.2622E+03	0.188	1	0	1	0.05353	655.21	0.0043513	0.995649	1721.37		0.05
A4	25	10.3204E+030.0000E+00	10.3204E+030.0000E+00	0.3204E+03	0.188	1	0	1	0.053516	655.21	0.0043519	0.995648	2102.91		0.05
A4	26	10.3912E+030.0000E+00	10.3912E+030.0000E+00	0.3912E+03	0.188	1	0	1	0.053503	655.21	0.0043528	0.995647	2566.97		0.05
A4	27	10.4772E+030.0000E+00	10.4772E+030.0000E+00	0.4772E+03	0.188	1	0	1	0.053491	655.21	0.0043542	0.995646	3130.58		0.05
A4	28	10.5816E+030.0000E+00	10.5816E+030.0000E+00	0.5816E+03	0.188	1	0	1	0.05348	655.21	0.0043562	0.995644	3814.68		0.05
A4	29	10.7082E+030.0000E+00	10.7082E+030.0000E+00	0.7082E+03	0.188	1	0	1	0.053469	655.21	0.004359	0.995641	4644.07		0.05
A4	30	10.8619E+030.0000E+00	10.8619E+030.0000E+00	0.8619E+03	0.188	1	0	1	0.053457	655.21	0.0043627	0.995637	5650.68		0.05
A4	31	10.1048E+040.0000E+00	10.1048E+040.0000E+00	0.1048E+04	0.188	1	0	1	0.053444	655.21	0.0043673	0.995633	6869.07		0.05
A4	32	10.1274E+040.0000E+00	10.1274E+040.0000E+00	0.1274E+04	0.188	1	0	1	0.053428	655.21	0.0043728	0.995627	8347.83		0.05
A4	33	10.1548E+040.0000E+00	10.1548E+040.0000E+00	0.1548E+04	0.188	1	0	1	0.053407	655.21	0.0043789	0.995621	10139.2		0.05
A4	34	10.1880E+040.0000E+00	10.1880E+040.0000E+00	0.1880E+04	0.188	1	0	1	0.053381	655.21	0.0043851	0.995615	12307.6		0.05
A4	35	10.2282E+040.0000E+00	10.2282E+040.0000E+00	0.2282E+04	0.188	1	0	1	0.053344	655.21	0.0043912	0.995609	14928.9		0.05
A4	36	10.2768E+040.0000E+00	10.2768E+040.0000E+00	0.2768E+04	0.188	1	0	1	0.053286	655.21	0.0043966	0.995603	18088.6		0.05
A4	37	10.3358E+040.0000E+00	10.3358E+040.0000E+00	0.3358E+04	0.188	1	0	1	0.053187	655.22	0.004401	0.995599	21903.6		0.05
A4	38	10.4072E+040.0000E+00	10.4072E+040.0000E+00	0.4072E+04	0.188	1	0	1	0.053084	655.22	0.0044043	0.995596	26509.4		0.05
A4	39	10.4937E+040.0000E+00	10.4937E+040.0000E+00	0.4937E+04	0.188	1	0	1	0.053048	655.22	0.0044067	0.995593	32118.8		0.05
A4	40	10.5983E+040.0000E+00	10.5983E+040.0000E+00	0.5983E+04	0.188	1	0	1	0.053036	655.22	0.0044101	0.99559	38914.8		0.05
A4	41	10.7250E+040.0000E+00	10.7250E+040.0000E+00	0.7250E+04	0.188	1	0	1	0.053032	655.22	0.0044152	0.995585	47151.9		0.05
A4	42	10.8784E+040.0000E+00	10.8784E+040.0000E+00	0.8784E+04	0.188	1	0	1	0.053024	655.22	0.0044212	0.995579	57119.6		0.05
A4	43	10.1064E+050.0000E+00	10.1064E+050.0000E+00	0.1064E+05	0.188	1	0	1	0.053003	655.22	0.0044258	0.995574	69160.9		0.05
A4	44	10.1289E+050.0000E+00	10.1289E+050.0000E+00	0.1289E+05	0.188	1	0	1	0.052925	655.22	0.0044279	0.995572	83662.6		0.05
A4	45	10.1560E+050.0000E+00	10.1560E+050.0000E+00	0.1560E+05	0.188	1	0	1	0.0529	655.22	0.0044289	0.995571	101204		0.05
A4	46	10.1889E+050.0000E+00	10.1889E+050.0000E+00	0.1889E+05	0.188	1	0	1	0.052886	655.22	0.0044293	0.995571	122515		0.05
A4	47	10.2287E+050.0000E+00	10.2287E+050.0000E+00	0.2287E+05	0.188	1	0	1	0.052876	655.22	0.0044295	0.995571	148300		0.05
A4	48	10.2768E+050.0000E+00	10.2768E+050.0000E+00	0.2768E+05	0.188	1	0	1	0.052868	655.23	0.0044296	0.99557	179466		0.05
A4	49	10.3350E+050.0000E+00	10.3350E+050.0000E+00	0.3350E+05	0.188	1	0	1	0.05286	655.23	0.0044296	0.99557	217168		0.05
A4	50	10.4055E+050.0000E+00	10.4055E+050.0000E+00	0.4055E+05	0.188	1	0	1	0.052852	655.23	0.0044297	0.99557	262831		0.05
A4	51	10.4907E+050.0000E+00	10.4907E+050.0000E+00	0.4907E+05	0.188	1	0	1	0.052844	655.23	0.0044297	0.99557	318006		0.05
A4	52	10.5937E+050.0000E+00	10.5937E+050.0000E+00	0.5937E+05	0.188	1	0	1	0.052834	655.23	0.0044297	0.99557	384684		0.05
A4	53	10.7183E+050.0000E+00	10.7183E+050.0000E+00	0.7183E+05	0.188	1	0	1	0.052826	655.23	0.0044297	0.99557	465347		0.05
A4	54	10.8691E+050.0000E+00	10.8691E+050.0000E+00	0.8691E+05	0.188	1	0	1	0.05282	655.23	0.0044297	0.99557	562978		0.05
A4	55	10.1051E+060.0000E+00	10.1051E+060.0000E+00	0.1051E+06	0.188	1	0	1	0.052815	655.23	0.0044297	0.99557	680744		0.05
A4	56	10.1272E+060.0000E+00	10.1272E+060.0000E+00	0.1272E+06	0.188	1	0	1	0.052812	655.23	0.0044297	0.99557	823841		0.05
A4	57	10.1539E+060.0000E+00	10.1539E+060.0000E+00	0.1539E+06	0.188	1	0	1	0.05281	655.23	0.0044297	0.99557	996732		0.05
A4	58	10.1861E+060.0000E+00	10.1861E+060.0000E+00	0.1861E+06	0.188	1	0	1	0.052808	655.24	0.0044296	0.99557	1.20525e+06		0.05
A4	59	10.2251E+060.0000E+00	10.2251E+060.0000E+00	0.2251E+06	0.188	1	0	1	0.052807	655.24	0.0044296	0.99557	1.4578e+06		0.05
A4	60	10.2723E+060.0000E+00	10.2723E+060.0000E+00	0.2723E+06	0.188	1	0	1	0.052806	655.24	0.0044296	0.99557	1.76344e+06		0.05
A4	61	10.3293E+060.0000E+00	10.3293E+060.0000E+00	0.3293E+06	0.188	1	0	1	0.052805	655.24	0.0044296	0.99557	2.13254e+06		0.05
A4	62	10.3983E+060.0000E+00	10.3983E+060.0000E+00	0.3983E+06	0.188	1	0	1	0.052804	655.24	0.0044296	0.99557	2.57933e+06		0.05
A4	63	10.4817E+060.0000E+00	10.4817E+060.0000E+00	0.4817E+06	0.188	1	0	1	0.052803	655.24	0.0044296	0.99557	3.11936e+06		0.05
A4	64	10.5826E+060.0000E+00	10.5826E+060.0000E+00	0.5826E+06	0.188	1	0	1	0.052802	655.24	0.0044296	0.99557	3.77269e+06		0.05
A4	65	10.7046E+060.0000E+00	10.7046E+060.0000E+00	0.7046E+06	0.188	1	0	1	0.052802	655.24	0.0044296	0.99557	4.56271e+06		0.05
A4	66	10.8521E+060.0000E+00	10.8521E+060.0000E+00	0.8521E+06	0.188	1	0	1	0.052802	655.24	0.0044296	0.99557	5.51787e+06		0.05
A4	67	10.1030E+070.0000E+00	10.1030E+070.0000E+00	0.1030E+07	0.188	1	0	1	0.052803	655.25	0.0044296	0.99557	6.67011e+06		0.05
A4	68	10.1246E+070.0000E+00	10.1246E+070.0000E+00	0.1246E+07	0.188	1	0	1	0.052804	655.25	0.0044296	0.99557	8.06904e+06		0.05
A4	69	10.1507E+070.0000E+00	10.1507E+070.0000E+00	0.1507E+07	0.188	1	0	1	0.052806	655.25	0.0044296	0.99557	9.75963e+06		0.05
A4	70	10.1822E+070.0000E+00	10.1822E+070.0000E+00	0.1822E+07	0.188	1	0	1	0.052808	655.25	0.0044296	0.99557	1.18001e+07		0.05
A4	71	10.2204E+070.0000E+00	10.2204E+070.0000E+00	0.2204E+07	0.188	1	0	1	0.05281	655.26	0.0044296	0.99557	1.42748e+07		0.05
A4	72	10.2665E+070.0000E+00	10.2665E+070.0000E+00	0.2665E+07	0.188	1	0	1	0.052809	655.26	0.0044296	0.99557	1.72603e+07		0.05
A4	73	10.3222E+070.0000E+00	10.3222E+070.0000E+00	0.3222E+07	0.188	1	0	1	0.052625	655.26	0.0044296	0.99557	2.07951e+07		0.05
A4	74	10.3896E+070.0000E+00	10.3896E+070.0000E+00	0.3896E+07	0.188	1	0	1	0.052526	655.27	0.0044296	0.99557	2.50982e+07		0.05
A4	75	10.4711E+070.0000E+00	10.4711E+070.0000E+00	0.4711E+07	0.188	1	0	1	0.052483	655.27	0.0044296	0.99557	3.03237e+07		0.05
A4	76	10.5697E+070.0000E+00	10.5697E+070.0000E+00	0.5697E+07	0.188	1	0	1	0.052501	655.28	0.0044297	0.99557	3.66835e+07		0.05
A4	77	10.6889E+070.0000E+00	10.6889E+070.0000E+00	0.6889E+07	0.188	1	0	1	0.052381	655.29	0.0044297	0.99557	4.42582e+07		0.05
A4	78	10.8330E+070.0000E+00	10.8330E+070.0000E+00	0.8330E+07	0.188	1	0	1	0.051955	655.29	0.0044297	0.99557	5.30806e+07		0.05
A4	79	10.1007E+080.0000E+00	10.1007E+080.0000E+00	0.1007E+08	0.188	1	0	1	0.049379	655.3	0.0044297	0.99557	6.09876e+07		0.05
A4	80	10.1218E+080.0000E+00	10.1218E+080.0000E+00	0.1218E+08	0.188	1	0	1	0	0	1	0	0		0.05
A4	81	10.1473E+080.0000E+00	10.1473E+080.0000E+00	0.1473E+08	0.188	1	0	1	0	0	1	0	0		0.05
A4	82	10.1781E+080.0000E+00	10.1781E+080.0000E+00	0.1781E+08	0.188	1	0	1	0	0	1	0	0		0.05
A4	83	10.2153E+080.0000E+00	10.2153E+080.0000E+00	0.2153E+08	0.188	1	0	1	0	0	1	0	0		0.05
A4	84	10.2603E+080.0000E+00	10.2603E+080.0000E+00	0.2603E+08	0.188	1	0	1	0	0	1	0	0		0.05
A4	85	10.3148E+080.0000E+00	10.3148E+080.0000E+00	0.3148E+08	0.188	1	0	1	0	0	1	0	0		0.05
A4	86	10.3806E+080.0000E+00	10.3806E+080.0000E+00	0.3806E+08	0.188	1	0	1	0	0	1	0	0		0.05
A4	87	10.4602E+080.0000E+00	10.4602E+080.0000E+00	0.4602E+08	0.188	1	0	1	0	0	1	0	0		0.05
A4	88	10.5565E+080.0000E+00	10.5565E+080.0000E+00	0.5565E+08	0.188	1	0	1	0	0	1	0	0		0.05
A4	89	10.6728E+080.0000E+00	10.6728E+080.0000E+00	0.6728E+08	0.188	1	0	1	0	0	1	0	0		0.05
A4	90	10.8136E+080.0000E+00	10.8136E+080.0000E+00	0.8136E+08	0.188	1	0	1	0	0	1	0	0		0.05
A4	91	10.9837E+080.0000E+00	10.9837E+080.0000E+00	0.9837E+08	0.188	1	0	1	0	0	1	0	0		0.05
A4	92	10.1189E+090.0000E+00	10.1189E+090.0000E+00	0.1189E+09	0.188	1	0	1	0	0	1	0	0		0.05
A4	93	10.1438E+090.0000E+00	10.1438E+090.0000E+00	0.1438E+09	0.188	1	0	1	0	0	1	0	0		0.05
A4	94	10.1739E+090.0000E+00	10.1739E+090.0000E+00	0.1739E+09	0.188	1	0	1	0	0	1	0	0		0.05
A4	95	10.2103E+090.0000E+00	10.2103E+090.0000E+00	0.2103E+09	0.188	1	0	1	0	0	1	0	0		0.05
A4	96	10.2542E+090.0000E+00	10.2542E+090.0000E+00	0.2542E+09	0.188	1	0	1	0	0	1	0	0		0.05
A4	97	10.3074E+090.0000E+00	10.3074E+090.0000E+00	0.3074E+09	0.188	1	0	1	0	0	1	0	0		0.05
A4	98	10.3717E+090.0000E+00	10.3717E+090.0000E+00	0.3717E+09	0.188	1	0	1	0	0	1	0	0		0.05
A4	99	10.4494E+090.0000E+00	10.4494E+090.0000E+00	0.4494E+09	0.188	1	0	1	0	0	1	0	0		0.05
A41	0	10.5434E+090.0000E+00	10.5434E+090.0000E+00	0.5434E+09	0.188	1	0	1	0	0	1	0	0		0.05
A5	1	10.1767E+000.0000E+00	10.1767E+000.0000E+00	0.1767E+00	0.188	1	0	1	0.053587	653.73	0.0042897	0.99571	1.15874		0.05
A5	2	10.6023E+000.0000E+00	10.6023E+000.0000E+00	0.6023E+00	0.188	1	0	1	0.053587	653.73	0.004307	0.995693	3.94961		0.05
A5	3	10.1156E+010.0000E+00	10.1156E+010.0000E+00	0.1156E+01	0.188	1	0	1	0.053585	653.73	0.0043202	0.99568	7.58014		0.05
A5	4	10.1867E+010.0000E+00	10.1867E+010.0000E+00	0.1867E+01	0.188	1	0	1	0.053583	653.73	0.0043305	0.995669	12.2417		0.05
A5	5	10.2774E+010.0000E+00	10.2774E+010.0000E+00	0.2774E+01	0.188	1	0	1	0.05358	653.73	0.0043391	0.995661	18.1877		0.05
A5	6	10.3922E+010.0000E+00	10.3922E+010.0000E+00	0.3922E+01	0.188	1	0	1	0.053575	653.73	0.0043467	0.995653	25.7119		0.05
A5	7	10.5367E+010.0000E+00	10.5367E+010.0000E+00	0.5367E+01	0.188	1	0	1	0.05357	653.73	0.0043535	0.995646	35.1815		0.05
A5	8	10.7177E+010.0000E+00	10.7177E+010.0000E+00	0.7177E+01	0.188	1	0	1	0.053564	653.73	0.0043598	0.99564	47.0408		0.05
A5	9	10.9433E+010.0000E+00	10.9433E+010.0000E+00	0.9433E+01	0.188	1	0	1	0.053556	653.73	0.0043656	0.995634	61.8179		0.05
A5	10	10.1224E+020.0000E+00	10.1224E+020.0000E+00	0.1224E+02	0.188	1	0	1	0.053547	653.73	0.0043711	0.995629	80.1993		0.05
A5	11	10.1571E+020.0000E+00	10.1571E+020.0000E+00	0.1571E+02	0.188	1	0	1	0.053536	653.73	0.0043763	0.995624	102.914		0.05
A5	12	10.2000E+020.0000E+00	10.2000E+020.0000E+00	0.2000E+02	0.188	1	0	1	0.053524	653.73	0.0043811	0.995619	130.987		0.05
A5	13	10.2528E+020.0000E+00	10.2528E+020.0000E+00	0.2528E+02	0.188	1	0	1	0.05351	653.73	0.0043857	0.995614	165.523		0.05
A5	14	10.3178E+020.0000E+00	10.3178E+020.0000E+00	0.3178E+02	0.188	1	0	1	0.053495	653.73	0.0043899	0.99561	208.024		0.05
A5	15	10.3976E+020.0000E+00	10.3976E+020.0000E+00	0.3976E+02	0.188	1	0	1	0.053479	653.73	0.0043938	0.995606	260.18		0.05
A5	16	10.4955E+020.0000E+00	10.4955E+020.0000E+00	0.4955E+02	0.188	1	0	1	0.053462	653.73	0.0043973	0.995603	324.139		0.05
A5	17	10.6152E+020.0000E+00	10.6152E+020.0000E+00	0.6152E+02	0.188	1	0	1	0.053444	653.73	0.0044004	0.9956	402.306		0.05
A5	18	10.7616E+020.0000E+00	10.7616E+020.0000E+00	0.7616E+02	0.188	1	0	1	0.053425	653.73	0.0044031	0.995597	497.865		0.05
A5	19	10.9404E+020.0000E+00	10.9404E+020.0000E+00	0.9404E+02	0.188	1	0	1	0.053407	653.73	0.0044053	0.995595	614.539		0.05
A5	20	10.1159E+030.0000E+00	10.1159E+030.0000E+00	0.1159E+03	0.188	1	0	1	0.053389	653.73	0.004407	0.995593	757.135		0.05
A5	21	10.1424E+030.0000E+00	10.1424E+030.0000E+00	0.1424E+03	0.188	1	0	1	0.053371	653.73	0.0044083	0.995592	929.936		0.05
A5	22	10.1748E+030.0000E+00	10.1748E+030.0000E+00	0.1748E+03	0.188	1	0	1	0.053355	653.73	0.0044093	0.995591	1141.18		0.05
A5	23	10.2142E+030.0000E+00	10.2142E+030.0000E+00	0.2142E+03	0.188	1	0	1	0.05334	653.73	0.0044099	0.99559	1398.01		0.05
A5	24	10.2622E+030.0000E+00	10.2622E+030.0000E+00	0.2622E+03	0.188	1	0	1	0.053327	653.73	0.0044104	0.99559	1710.87		0.05
A5	25	10.3204E+030.0000E+00	10.3204E+030.0000E+00	0.3204E+03	0.188	1	0	1	0.053315	653.73	0.0044109	0.995589	2090.15		0.05
A5	26	10.3912E+030.0000E+00	10.3912E+030.0000E+00	0.3912E+03	0.188	1	0	1	0.053304	653.73	0.0044116	0.995588	2551.5		0.05
A5	27	10.4772E+030.0000E+00	10.4772E+030.0000E+00	0.4772E+03	0.188	1	0	1	0.053294	653.73	0.0044127	0.995587	3111.82		0.05
A5	28	10.5816E+030.0000E+00	10.5816E+030.0000E+00	0.5816E+03	0.188	1	0	1	0.053283	653.73	0.0044143	0.995586	3791.82		0.05
A5	29	10.7082E+030.0000E+00	10.7082E+030.0000E+00	0.7082E+03	0.188	1	0	1	0.053271	653.73	0.0044167	0.995583	4616.16		0.05
A5	30	10.8619E+030.0000E+00	10.8619E+030.0000E+00	0.8619E+03	0.188	1	0	1	0.053257	653.73	0.00442	0.99558	5616.5		0.05
A5	31	10.1048E+040.0000E+00	10.1048E+040.0000E+00	0.1048E+04	0.188	1	0	1	0.053239	653.73	0.0044245	0.995575	6826.87		0.05
A5	32	10.1274E+040.0000E+00	10.1274E+040.0000E+00	0.1274E+04	0.188	1	0	1	0.053217	653.73	0.0044301	0.99557	8295.6		0.05
A5	33	10.1548E+040.0000E+00	10.1548E+040.0000E+00	0.1548E+04	0.188	1	0	1	0.053188	653.73	0.0044368	0.995563	10074.2		0.05
A5	34	10.1880E+040.0000E+00	10.1880E+040.0000E+00	0.1880E+04	0.188	1	0	1	0.053153	653.73	0.0044448	0.995555	12226.6		0.05
A5	35	10.2282E+040.0000E+00	10.2282E+040.0000E+00	0.2282E+04	0.188	1	0	1	0.053107	653.73	0.0044536	0.995546	14828.1		0.05
A5	36	10.2768E+040.0000E+00	10.2768E+040.0000E+00	0.2768E+04	0.188	1	0	1	0.053043	653.73	0.0044624	0.995538	17964.2		0.05
A5	37	10.3358E+040.0000E+00	10.3358E+040.0000E+00	0.3358E+04	0.188	1	0	1	0.052954	653.73	0.0044693	0.995531	21756.6		0.05
A5	38	10.4072E+040.0000E+00	10.4072E+040.0000E+00	0.4072E+04	0.188	1	0	1	0.052886	653.73	0.0044718	0.995528	26348.6		0.05
A5	39	10.4937E+040.0000E+00	10.4937E+040.0000E+00	0.4937E+04	0.188	1	0	1	0.052853	653.73	0.0044703	0.99553	31925.9		0.05
A5	40	10.5983E+040.0000E+00	10.5983E+040.0000E+00	0.5983E+04	0.188	1	0	1	0.05284	653.73	0.0044678	0.995532	38680.6		0.05
A5	41	10.7250E+040.0000E+00	10.7250E+040.0000E+00	0.7250E+04	0.188	1	0	1	0.052836	653.73	0.0044674	0.995533	46868.4		0.05
A5	42	10.8784E+040.0000E+00	10.8784E+040.0000E+00	0.8784E+04	0.188	1	0	1	0.052829	653.73	0.0044701	0.99553	56777.4		0.05
A5	43	10.1064E+050.0000E+00	10.1064E+050.0000E+00	0.1064E+05	0.188	1	0	1	0.052803	653.73	0.0044764	0.995524	68739.8		0.05
A5	44	10.1289E+050.0000E+00	10.1289E+050.0000E+00	0.1289E+05	0.188	1	0	1	0.052748	653.73	0.0044841	0.995516	83188.5		0.05
A5	45	10.1560E+050.0000E+00	10.1560E+050.0000E+00	0.1560E+05	0.188	1	0	1	0.05272	653.73	0.0044859	0.995514	100624		0.05
A5	46	10.1889E+050.0000E+00	10.1889E+050.0000E+00	0.1889E+05	0.188	1	0	1	0.052703	653.74	0.0044867	0.995513	121808		0.05
A5	47	10.2287E+050.0000E+00	10.2287E+050.0000E+00	0.2287E+05	0.188	1	0	1	0.05269	653.74	0.004487	0.995513	147436		0.05
A5	48	10.2768E+050.0000E+00	10.2768E+050.0000E+00	0.2768E+05	0.188	1	0	1	0.052679	653.74	0.0044872	0.995513	178408		0.05
A5	49	10.3350E+050.0000E+00	10.3350E+050.0000E+00	0.3350E+05	0.188	1	0	1	0.05267	653.74	0.0044874	0.995513	215883		0.05
A5	50	10.4055E+050.0000E+00	10.4055E+050.0000E+00	0.4055E+05	0.188	1	0	1	0.05266	653.74	0.0044875	0.995513	261265		0.05
A5	51	10.4907E+050.0000E+00	10.4907E+050.0000E+00	0.4907E+05	0.188	1	0	1	0.052651	653.74	0.0044876	0.995512	316106		0.05
A5	52	10.5937E+050.0000E+00	10.5937E+050.0000E+00	0.5937E+05	0.188	1	0	1	0.05264	653.74	0.0044876	0.995512	382378		0.05
A5	53	10.7183E+050.0000E+00	10.7183E+050.0000E+00	0.7183E+05	0.188	1	0	1	0.052629	653.74	0.0044876	0.995512	462531		0.05
A5	54	10.8691E+050.0000E+00	10.8691E+050.0000E+00	0.8691E+05	0.188	1	0	1	0.052621	653.74	0.0044876	0.995512	559549		0.05
A5	55	10.1051E+060.0000E+00	10.1051E+060.0000E+00	0.1051E+06	0.188	1	0	1	0.052615	653.74	0.0044876	0.995512	676584		0.05
A5	56	10.1272E+060.0000E+00	10.1272E+060.0000E+00	0.1272E+06	0.188	1	0	1	0.052611	653.74	0.0044876	0.995512	818791		0.05
A5	57	10.1539E+060.0000E+00	10.1539E+060.0000E+00	0.1539E+06	0.188	1	0	1	0.052608	653.74	0.0044876	0.995512	990604		0.05
A5	58	10.1861E+060.0000E+00	10.1861E+060.0000E+00	0.1861E+06	0.188	1	0	1	0.052607	653.75	0.0044876	0.995512	1.19786e+06		0.05
A5	59	10.2251E+060.0000E+00	10.2251E+060.0000E+00	0.2251E+06	0.188	1	0	1	0.052606	653.75	0.0044876	0.995512	1.44886e+06		0.05
A5	60	10.2723E+060.0000E+00	10.2723E+060.0000E+00	0.2723E+06	0.188	1	0	1	0.052606	653.75	0.0044876	0.995512	1.75267e+06		0.05
A5	61	10.3293E+060.0000E+00	10.3293E+060.0000E+00	0.3293E+06	0.188	1	0	1	0.052605	653.75	0.0044875	0.995513	2.11951e+06		0.05
A5	62	10.3983E+060.0000E+00	10.3983E+060.0000E+00	0.3983E+06	0.188	1	0	1	0.052604	653.75	0.0044875	0.995513	2.56357e+06		0.05
A5	63	10.4817E+060.0000E+00	10.4817E+060.0000E+00	0.4817E+06	0.188	1	0	1	0.052603	653.75	0.0044875	0.995513	3.1003e+06		0.05
A5	64	10.5826E+060.0000E+00	10.5826E+060.0000E+00	0.5826E+06	0.188	1	0	1	0.052603	653.75	0.0044875	0.995513	3.74971e+06		0.05
A5	65	10.7046E+060.0000E+00	10.7046E+060.0000E+00	0.7046E+06	0.188	1	0	1	0.052603	653.75	0.0044875	0.995513	4.53492e+06		0.05
A5	66	10.8521E+060.0000E+00	10.8521E+060.0000E+00	0.8521E+06	0.188	1	0	1	0.052603	653.75	0.0044875	0.995513	5.48425e+06		0.05
A5	67	10.1030E+070.0000E+00	10.1030E+070.0000E+00	0.1030E+07	0.188	1	0	1	0.052604	653.75	0.0044875	0.995513	6.62937e+06		0.05
A5	68	10.1246E+070.0000E+00	10.1246E+070.0000E+00	0.1246E+07	0.188	1	0	1	0.052605	653.76	0.0044875	0.995513	8.01988e+06		0.05
A5	69	10.1507E+070.0000E+00	10.1507E+070.0000E+00	0.1507E+07	0.188	1	0	1	0.052607	653.76	0.0044875	0.995513	9.70018e+06		0.05
A5	70	10.1822E+070.0000E+00	10.1822E+070.0000E+00	0.1822E+07	0.188	1	0	1	0.052609	653.76	0.0044875	0.995513	1.17282e+07		0.05
A5	71	10.2204E+070.0000E+00	10.2204E+070.0000E+00	0.2204E+07	0.188	1	0	1	0.052612	653.77	0.0044875	0.995513	1.41882e+07		0.05
A5	72	10.2665E+070.0000E+00	10.2665E+070.0000E+00	0.2665E+07	0.188	1	0	1	0.052611	653.77	0.0044875	0.995513	1.71555e+07		0.05
A5	73	10.3222E+070.0000E+00	10.3222E+070.0000E+00	0.3222E+07	0.188	1	0	1	0.05241	653.77	0.0044875	0.995513	2.06619e+07		0.05
A5	74	10.3896E+070.0000E+00	10.3896E+070.0000E+00	0.3896E+07	0.188	1	0	1	0.052284	653.78	0.0044876	0.995512	2.49244e+07		0.05
A5	75	10.4711E+070.0000E+00	10.4711E+070.0000E+00	0.4711E+07	0.188	1	0	1	0.052242	653.78	0.0044876	0.995512	3.0114e+07		0.05
A5	76	10.5697E+070.0000E+00	10.5697E+070.0000E+00	0.5697E+07	0.188	1	0	1	0.052261	653.79	0.0044876	0.995512	3.64306e+07		0.05
A5	77	10.6889E+070.0000E+00	10.6889E+070.0000E+00	0.6889E+07	0.188	1	0	1	0.052113	653.79	0.0044876	0.995512	4.39284e+07		0.05
A5	78	10.8330E+070.0000E+00	10.8330E+070.0000E+00	0.8330E+07	0.188	1	0	1	0.051595	653.8	0.0044876	0.995512	5.25899e+07		0.05
A5	79	10.1007E+080.0000E+00	10.1007E+080.0000E+00	0.1007E+08	0.188	1	0	1	0.015023	653.75	0.0044874	0.995513	1.85098e+07		0.05
A5	80	10.1218E+080.0000E+00	10.1218E+080.0000E+00	0.1218E+08	0.188	1	0	1	0	0	1	0	0		0.05
A5	81	10.1473E+080.0000E+00	10.1473E+080.0000E+00	0.1473E+08	0.188	1	0	1	0	0	1	0	0		0.05
A5	82	10.1781E+080.0000E+00	10.1781E+080.0000E+00	0.1781E+08	0.188	1	0	1	0	0	1	0	0		0.05
A5	83	10.2153E+080.0000E+00	10.2153E+080.0000E+00	0.2153E+08	0.188	1	0	1	0	0	1	0	0		0.05
A5	84	10.2603E+080.0000E+00	10.2603E+080.0000E+00	0.2603E+08	0.188	1	0	1	0	0	1	0	0		0.05
A5	85	10.3148E+080.0000E+00	10.3148E+080.0000E+00	0.3148E+08	0.188	1	0	1	0	0	1	0	0		0.05
A5	86	10.3806E+080.0000E+00	10.3806E+080.0000E+00	0.3806E+08	0.188	1	0	1	0	0	1	0	0		0.05
A5	87	10.4602E+080.0000E+00	10.4602E+080.0000E+00	0.4602E+08	0.188	1	0	1	0	0	1	0	0		0.05
A5	88	10.5565E+080.0000E+00	10.5565E+080.0000E+00	0.5565E+08	0.188	1	0	1	0	0	1	0	0		0.05
A5	89	10.6728E+080.0000E+00	10.6728E+080.0000E+00	0.6728E+08	0.188	1	0	1	0	0	1	0	0		0.05
A5	90	10.8136E+080.0000E+00	10.8136E+080.0000E+00	0.8136E+08	0.188	1	0	1	0	0	1	0	0		0.05
A5	91	10.9837E+080.0000E+00	10.9837E+080.0000E+00	0.9837E+08	0.188	1	0	1	0	0	1	0	0		0.05
A5	92	10.1189E+090.0000E+00	10.1189E+090.0000E+00	0.1189E+09	0.188	1	0	1	0	0	1	0	0		0.05
A5	93	10.1438E+090.0000E+00	10.1438E+090.0000E+00	0.1438E+09	0.188	1	0	1	0	0	1	0	0		0.05
A5	94	10.1739E+090.0000E+00	10.1739E+090.0000E+00	0.1739E+09	0.188	1	0	1	0	0	1	0	0		0.05
A5	95	10.2103E+090.0000E+00	10.2103E+090.0000E+00	0.2103E+09	0.188	1	0	1	0	0	1	0	0		0.05
A5	96	10.2542E+090.0000E+00	10.2542E+090.0000E+00	0.2542E+09	0.188	1	0	1	0	0	1	0	0		0.05
A5	97	10.3074E+090.0000E+00	10.3074E+090.0000E+00	0.3074E+09	0.188	1	0	1	0	0	1	0	0		0.05
A5	98	10.3717E+090.0000E+00	10.3717E+090.0000E+00	0.3717E+09	0.188	1	0	1	0	0	1	0	0		0.05
A5	99	10.4494E+090.0000E+00	10.4494E+090.0000E+00	0.4494E+09	0.188	1	0	1	0	0	1	0	0		0.05
A51	0	10.5434E+090.0000E+00	10.5434E+090.0000E+00	0.5434E+09	0.188	1	0	1	0	0	1	0	0		0.05
A6	1	10.1767E+000.0000E+00	10.1767E+000.0000E+00	0.1767E+00	0.188	1	0	1	0.053356	652.19	0.0043419	0.995658	1.15096		0.05
A6	2	10.6023E+000.0000E+00	10.6023E+000.0000E+00	0.6023E+00	0.188	1	0	1	0.053355	652.19	0.0043598	0.99564	3.92304		0.05
A6	3	10.1156E+010.0000E+00	10.1156E+010.0000E+00	0.1156E+01	0.188	1	0	1	0.053353	652.19	0.0043735	0.995626	7.52914		0.05
A6	4	10.1867E+010.0000E+00	10.1867E+010.0000E+00	0.1867E+01	0.188	1	0	1	0.053351	652.19	0.0043841	0.995616	12.1594		0.05
A6	5	10.2774E+010.0000E+00	10.2774E+010.0000E+00	0.2774E+01	0.188	1	0	1	0.053347	652.19	0.004393	0.995607	18.0649		0.05
A6	6	10.3922E+010.0000E+00	10.3922E+010.0000E+00	0.3922E+01	0.188	1	0	1	0.053342	652.19	0.0044008	0.995599	25.5384		0.05
A6	7	10.5367E+010.0000E+00	10.5367E+010.0000E+00	0.5367E+01	0.188	1	0	1	0.053337	652.19	0.0044078	0.995592	34.9441		0.05
A6	8	10.7177E+010.0000E+00	10.7177E+010.0000E+00	0.7177E+01	0.188	1	0	1	0.05333	652.19	0.0044142	0.995586	46.7224		0.05
A6	9	10.9433E+010.0000E+00	10.9433E+010.0000E+00	0.9433E+01	0.188	1	0	1	0.053321	652.19	0.0044202	0.99558	61.3983		0.05
A6	10	10.1224E+020.0000E+00	10.1224E+020.0000E+00	0.1224E+02	0.188	1	0	1	0.053312	652.19	0.0044259	0.995574	79.6548		0.05
A6	11	10.1571E+020.0000E+00	10.1571E+020.0000E+00	0.1571E+02	0.188	1	0	1	0.0533	652.19	0.0044313	0.995569	102.213		0.05
A6	12	10.2000E+020.0000E+00	10.2000E+020.0000E+00	0.2000E+02	0.188	1	0	1	0.053287	652.19	0.0044363	0.995564	130.093		0.05
A6	13	10.2528E+020.0000E+00	10.2528E+020.0000E+00	0.2528E+02	0.188	1	0	1	0.053273	652.19	0.0044411	0.995559	164.393		0.05
A6	14	10.3178E+020.0000E+00	10.3178E+020.0000E+00	0.3178E+02	0.188	1	0	1	0.053257	652.19	0.0044457	0.995554	206.599		0.05
A6	15	10.3976E+020.0000E+00	10.3976E+020.0000E+00	0.3976E+02	0.188	1	0	1	0.05324	652.19	0.0044499	0.99555	258.392		0.05
A6	16	10.4955E+020.0000E+00	10.4955E+020.0000E+00	0.4955E+02	0.188	1	0	1	0.053222	652.19	0.0044538	0.995546	321.905		0.05
A6	17	10.6152E+020.0000E+00	10.6152E+020.0000E+00	0.6152E+02	0.188	1	0	1	0.053204	652.19	0.0044573	0.995543	399.533		0.05
A6	18	10.7616E+020.0000E+00	10.7616E+020.0000E+00	0.7616E+02	0.188	1	0	1	0.053186	652.19	0.0044604	0.99554	494.441		0.05
A6	19	10.9404E+020.0000E+00	10.9404E+020.0000E+00	0.9404E+02	0.188	1	0	1	0.053168	652.19	0.0044631	0.995537	610.313		0.05
A6	20	10.1159E+030.0000E+00	10.1159E+030.0000E+00	0.1159E+03	0.188	1	0	1	0.05315	652.19	0.0044653	0.995535	751.926		0.05
A6	21	10.1424E+030.0000E+00	10.1424E+030.0000E+00	0.1424E+03	0.188	1	0	1	0.053133	652.19	0.0044671	0.995533	923.553		0.05
A6	22	10.1748E+030.0000E+00	10.1748E+030.0000E+00	0.1748E+03	0.188	1	0	1	0.053118	652.19	0.0044684	0.995532	1133.37		0.05
A6	23	10.2142E+030.0000E+00	10.2142E+030.0000E+00	0.2142E+03	0.188	1	0	1	0.053104	652.19	0.0044693	0.995531	1388.46		0.05
A6	24	10.2622E+030.0000E+00	10.2622E+030.0000E+00	0.2622E+03	0.188	1	0	1	0.053092	652.19	0.00447	0.99553	1699.21		0.05
A6	25	10.3204E+030.0000E+00	10.3204E+030.0000E+00	0.3204E+03	0.188	1	0	1	0.053081	652.19	0.0044705	0.995529	2075.95		0.05
A6	26	10.3912E+030.0000E+00	10.3912E+030.0000E+00	0.3912E+03	0.188	1	0	1	0.053071	652.19	0.004471	0.995529	2534.21		0.05
A6	27	10.4772E+030.0000E+00	10.4772E+030.0000E+00	0.4772E+03	0.188	1	0	1	0.053062	652.19	0.0044717	0.995528	3090.79		0.05
A6	28	10.5816E+030.0000E+00	10.5816E+030.0000E+00	0.5816E+03	0.188	1	0	1	0.053052	652.19	0.0044729	0.995527	3766.27		0.05
A6	29	10.7082E+030.0000E+00	10.7082E+030.0000E+00	0.7082E+03	0.188	1	0	1	0.05304	652.19	0.0044746	0.995525	4585.05		0.05
A6	30	10.8619E+030.0000E+00	10.8619E+030.0000E+00	0.8619E+03	0.188	1	0	1	0.053026	652.19	0.0044771	0.995523	5578.65		0.05
A6	31	10.1048E+040.0000E+00	10.1048E+040.0000E+00	0.1048E+04	0.188	1	0	1	0.053008	652.19	0.0044805	0.99552	6780.85		0.05
A6	32	10.1274E+040.0000E+00	10.1274E+040.0000E+00	0.1274E+04	0.188	1	0	1	0.052985	652.19	0.0044851	0.995515	8239.52		0.05
A6	33	10.1548E+040.0000E+00	10.1548E+040.0000E+00	0.1548E+04	0.188	1	0	1	0.052956	652.19	0.0044909	0.995509	10006.1		0.05
A6	34	10.1880E+040.0000E+00	10.1880E+040.0000E+00	0.1880E+04	0.188	1	0	1	0.052919	652.19	0.004498	0.995502	12143.5		0.05
A6	35	10.2282E+040.0000E+00	10.2282E+040.0000E+00	0.2282E+04	0.188	1	0	1	0.052873	652.19	0.0045063	0.995494	14727.2		0.05
A6	36	10.2768E+040.0000E+00	10.2768E+040.0000E+00	0.2768E+04	0.188	1	0	1	0.052815	652.19	0.0045156	0.995484	17843.9		0.05
A6	37	10.3358E+040.0000E+00	10.3358E+040.0000E+00	0.3358E+04	0.188	1	0	1	0.052747	652.19	0.0045255	0.995475	21619.2		0.05
A6	38	10.4072E+040.0000E+00	10.4072E+040.0000E+00	0.4072E+04	0.188	1	0	1	0.052684	652.19	0.0045346	0.995465	26184.5		0.05
A6	39	10.4937E+040.0000E+00	10.4937E+040.0000E+00	0.4937E+04	0.188	1	0	1	0.052646	652.19	0.0045374	0.995463	31723.8		0.05
A6	40	10.5983E+040.0000E+00	10.5983E+040.0000E+00	0.5983E+04	0.188	1	0	1	0.05263	652.19	0.0045339	0.995466	38433.6		0.05
A6	41	10.7250E+040.0000E+00	10.7250E+040.0000E+00	0.7250E+04	0.188	1	0	1	0.052624	652.19	0.0045292	0.995471	46567.4		0.05
A6	42	10.8784E+040.0000E+00	10.8784E+040.0000E+00	0.8784E+04	0.188	1	0	1	0.052617	652.19	0.004528	0.995472	56413		0.05
A6	43	10.1064E+050.0000E+00	10.1064E+050.0000E+00	0.1064E+05	0.188	1	0	1	0.052595	652.19	0.0045306	0.995469	68304		0.05
A6	44	10.1289E+050.0000E+00	10.1289E+050.0000E+00	0.1289E+05	0.188	1	0	1	0.052552	652.19	0.0045357	0.995464	82679.9		0.05
A6	45	10.1560E+050.0000E+00	10.1560E+050.0000E+00	0.1560E+05	0.188	1	0	1	0.05253	652.19	0.0045419	0.995458	100020		0.05
A6	46	10.1889E+050.0000E+00	10.1889E+050.0000E+00	0.1889E+05	0.188	1	0	1	0.052512	652.19	0.0045439	0.995456	121072		0.05
A6	47	10.2287E+050.0000E+00	10.2287E+050.0000E+00	0.2287E+05	0.188	1	0	1	0.052495	652.19	0.0045446	0.995455	146534		0.05
A6	48	10.2768E+050.0000E+00	10.2768E+050.0000E+00	0.2768E+05	0.188	1	0	1	0.052482	652.19	0.004545	0.995455	177309		0.05
A6	49	10.3350E+050.0000E+00	10.3350E+050.0000E+00	0.3350E+05	0.188	1	0	1	0.05247	652.19	0.0045453	0.995455	214541		0.05
A6	50	10.4055E+050.0000E+00	10.4055E+050.0000E+00	0.4055E+05	0.188	1	0	1	0.052459	652.19	0.0045456	0.995454	259636		0.05
A6	51	10.4907E+050.0000E+00	10.4907E+050.0000E+00	0.4907E+05	0.188	1	0	1	0.052448	652.19	0.0045457	0.995454	314122		0.05
A6	52	10.5937E+050.0000E+00	10.5937E+050.0000E+00	0.5937E+05	0.188	1	0	1	0.052435	652.19	0.0045458	0.995454	379963		0.05
A6	53	10.7183E+050.0000E+00	10.7183E+050.0000E+00	0.7183E+05	0.188	1	0	1	0.052421	652.19	0.0045459	0.995454	459583		0.05
A6	54	10.8691E+050.0000E+00	10.8691E+050.0000E+00	0.8691E+05	0.188	1	0	1	0.05241	652.19	0.004546	0.995454	555952		0.05
A6	55	10.1051E+060.0000E+00	10.1051E+060.0000E+00	0.1051E+06	0.188	1	0	1	0.052403	652.2	0.004546	0.995454	672231		0.05
A6	56	10.1272E+060.0000E+00	10.1272E+060.0000E+00	0.1272E+06	0.188	1	0	1	0.052397	652.2	0.004546	0.995454	813492		0.05
A6	57	10.1539E+060.0000E+00	10.1539E+060.0000E+00	0.1539E+06	0.188	1	0	1	0.052393	652.2	0.004546	0.995454	984174		0.05
A6	58	10.1861E+060.0000E+00	10.1861E+060.0000E+00	0.1861E+06	0.188	1	0	1	0.052392	652.2	0.004546	0.995454	1.19007e+06		0.05
A6	59	10.2251E+060.0000E+00	10.2251E+060.0000E+00	0.2251E+06	0.188	1	0	1	0.052392	652.2	0.004546	0.995454	1.43946e+06		0.05
A6	60	10.2723E+060.0000E+00	10.2723E+060.0000E+00	0.2723E+06	0.188	1	0	1	0.052392	652.2	0.0045459	0.995454	1.7413e+06		0.05
A6	61	10.3293E+060.0000E+00	10.3293E+060.0000E+00	0.3293E+06	0.188	1	0	1	0.052391	652.2	0.0045459	0.995454	2.10576e+06		0.05
A6	62	10.3983E+060.0000E+00	10.3983E+060.0000E+00	0.3983E+06	0.188	1	0	1	0.05239	652.2	0.0045459	0.995454	2.54694e+06		0.05
A6	63	10.4817E+060.0000E+00	10.4817E+060.0000E+00	0.4817E+06	0.188	1	0	1	0.05239	652.2	0.0045459	0.995454	3.08024e+06		0.05
A6	64	10.5826E+060.0000E+00	10.5826E+060.0000E+00	0.5826E+06	0.188	1	0	1	0.052389	652.2	0.0045459	0.995454	3.72538e+06		0.05
A6	65	10.7046E+060.0000E+00	10.7046E+060.0000E+00	0.7046E+06	0.188	1	0	1	0.052389	652.2	0.0045459	0.995454	4.5055e+06		0.05
A6	66	10.8521E+060.0000E+00	10.8521E+060.0000E+00	0.8521E+06	0.188	1	0	1	0.05239	652.21	0.0045459	0.995454	5.44886e+06		0.05
A6	67	10.1030E+070.0000E+00	10.1030E+070.0000E+00	0.1030E+07	0.188	1	0	1	0.052391	652.21	0.0045459	0.995454	6.58659e+06		0.05
A6	68	10.1246E+070.0000E+00	10.1246E+070.0000E+00	0.1246E+07	0.188	1	0	1	0.052392	652.21	0.0045459	0.995454	7.968e+06		0.05
A6	69	10.1507E+070.0000E+00	10.1507E+070.0000E+00	0.1507E+07	0.188	1	0	1	0.052394	652.21	0.0045459	0.995454	9.63743e+06		0.05
A6	70	10.1822E+070.0000E+00	10.1822E+070.0000E+00	0.1822E+07	0.188	1	0	1	0.052396	652.21	0.0045459	0.995454	1.16523e+07		0.05
A6	71	10.2204E+070.0000E+00	10.2204E+070.0000E+00	0.2204E+07	0.188	1	0	1	0.052399	652.22	0.0045459	0.995454	1.40964e+07		0.05
A6	72	10.2665E+070.0000E+00	10.2665E+070.0000E+00	0.2665E+07	0.188	1	0	1	0.052397	652.22	0.0045459	0.995454	1.70442e+07		0.05
A6	73	10.3222E+070.0000E+00	10.3222E+070.0000E+00	0.3222E+07	0.188	1	0	1	0.052175	652.23	0.0045459	0.995454	2.05196e+07		0.05
A6	74	10.3896E+070.0000E+00	10.3896E+070.0000E+00	0.3896E+07	0.188	1	0	1	0.052012	652.23	0.004546	0.995454	2.47345e+07		0.05
A6	75	10.4711E+070.0000E+00	10.4711E+070.0000E+00	0.4711E+07	0.188	1	0	1	0.051973	652.24	0.004546	0.995454	2.98867e+07		0.05
A6	76	10.5697E+070.0000E+00	10.5697E+070.0000E+00	0.5697E+07	0.188	1	0	1	0.05199	652.24	0.004546	0.995454	3.61537e+07		0.05
A6	77	10.6889E+070.0000E+00	10.6889E+070.0000E+00	0.6889E+07	0.188	1	0	1	0.051792	652.25	0.004546	0.995454	4.35524e+07		0.05
A6	78	10.8330E+070.0000E+00	10.8330E+070.0000E+00	0.8330E+07	0.188	1	0	1	0.05081	652.25	0.004546	0.995454	5.16639e+07		0.05
A6	79	10.1007E+080.0000E+00	10.1007E+080.0000E+00	0.1007E+08	0.188	1	0	1	0	0	1	0	0		0.05
A6	80	10.1218E+080.0000E+00	10.1218E+080.0000E+00	0.1218E+08	0.188	1	0	1	0	0	1	0	0		0.05
A6	81	10.1473E+080.0000E+00	10.1473E+080.0000E+00	0.1473E+08	0.188	1	0	1	0	0	1	0	0		0.05
A6	82	10.1781E+080.0000E+00	10.1781E+080.0000E+00	0.1781E+08	0.188	1	0	1	0	0	1	0	0		0.05
A6	83	10.2153E+080.0000E+00	10.2153E+080.0000E+00	0.2153E+08	0.188	1	0	1	0	0	1	0	0		0.05
A6	84	10.2603E+080.0000E+00	10.2603E+080.0000E+00	0.2603E+08	0.188	1	0	1	0	0	1	0	0		0.05
A6	85	10.3148E+080.0000E+00	10.3148E+080.0000E+00	0.3148E+08	0.188	1	0	1	0	0	1	0	0		0.05
A6	86	10.3806E+080.0000E+00	10.3806E+080.0000E+00	0.3806E+08	0.188	1	0	1	0	0	1	0	0		0.05
A6	87	10.4602E+080.0000E+00	10.4602E+080.0000E+00	0.4602E+08	0.188	1	0	1	0	0	1	0	0		0.05
A6	88	10.5565E+080.0000E+00	10.5565E+080.0000E+00	0.5565E+08	0.188	1	0	1	0	0	1	0	0		0.05
A6	89	10.6728E+080.0000E+00	10.6728E+080.0000E+00	0.6728E+08	0.188	1	0	1	0	0	1	0	0		0.05
A6	90	10.8136E+080.0000E+00	10.8136E+080.0000E+00	0.8136E+08	0.188	1	0	1	0	0	1	0	0		0.05
A6	91	10.9837E+080.0000E+00	10.9837E+080.0000E+00	0.9837E+08	0.188	1	0	1	0	0	1	0	0		0.05
A6	92	10.1189E+090.0000E+00	10.1189E+090.0000E+00	0.1189E+09	0.188	1	0	1	0	0	1	0	0		0.05
A6	93	10.1438E+090.0000E+00	10.1438E+090.0000E+00	0.1438E+09	0.188	1	0	1	0	0	1	0	0		0.05
A6	94	10.1739E+090.0000E+00	10.1739E+090.0000E+00	0.1739E+09	0.188	1	0	1	0	0	1	0	0		0.05
A6	95	10.2103E+090.0000E+00	10.2103E+090.0000E+00	0.2103E+09	0.188	1	0	1	0	0	1	0	0		0.05
A6	96	10.2542E+090.0000E+00	10.2542E+090.0000E+00	0.2542E+09	0.188	1	0	1	0	0	1	0	0		0.05
A6	97	10.3074E+090.0000E+00	10.3074E+090.0000E+00	0.3074E+09	0.188	1	0	1	0	0	1	0	0		0.05
A6	98	10.3717E+090.0000E+00	10.3717E+090.0000E+00	0.3717E+09	0.188	1	0	1	0	0	1	0	0		0.05
A6	99	10.4494E+090.0000E+00	10.4494E+090.0000E+00	0.4494E+09	0.188	1	0	1	0	0	1	0	0		0.05
A61	0	10.5434E+090.0000E+00	10.5434E+090.0000E+00	0.5434E+09	0.188	1	0	1	0	0	1	0	0		0.05
A7	1	10.1767E+000.0000E+00	10.1767E+000.0000E+00	0.1767E+00	0.188	1	0	1	0.053057	650.7	0.0043946	0.995605	1.14184		0.05
A7	2	10.6023E+000.0000E+00	10.6023E+000.0000E+00	0.6023E+00	0.188	1	0	1	0.053056	650.7	0.0044132	0.995587	3.89193		0.05
A7	3	10.1156E+010.0000E+00	10.1156E+010.0000E+00	0.1156E+01	0.188	1	0	1	0.053054	650.7	0.0044273	0.995573	7.46943		0.05
A7	4	10.1867E+010.0000E+00	10.1867E+010.0000E+00	0.1867E+01	0.188	1	0	1	0.053052	650.7	0.0044382	0.995562	12.0629		0.05
A7	5	10.2774E+010.0000E+00	10.2774E+010.0000E+00	0.2774E+01	0.188	1	0	1	0.053049	650.7	0.0044473	0.995553	17.922		0.05
A7	6	10.3922E+010.0000E+00	10.3922E+010.0000E+00	0.3922E+01	0.188	1	0	1	0.053044	650.7	0.0044552	0.995545	25.3363		0.05
A7	7	10.5367E+010.0000E+00	10.5367E+010.0000E+00	0.5367E+01	0.188	1	0	1	0.053039	650.7	0.0044624	0.995538	34.6676		0.05
A7	8	10.7177E+010.0000E+00	10.7177E+010.0000E+00	0.7177E+01	0.188	1	0	1	0.053032	650.7	0.004469	0.995531	46.3526		0.05
A7	9	10.9433E+010.0000E+00	10.9433E+010.0000E+00	0.9433E+01	0.188	1	0	1	0.053023	650.7	0.0044751	0.995525	60.9123		0.05
A7	10	10.1224E+020.0000E+00	10.1224E+020.0000E+00	0.1224E+02	0.188	1	0	1	0.053012	650.7	0.0044809	0.995519	79.0212		0.05
A7	11	10.1571E+020.0000E+00	10.1571E+020.0000E+00	0.1571E+02	0.188	1	0	1	0.053	650.7	0.0044864	0.995514	101.4		0.05
A7	12	10.2000E+020.0000E+00	10.2000E+020.0000E+00	0.2000E+02	0.188	1	0	1	0.052986	650.7	0.0044917	0.995508	129.055		0.05
A7	13	10.2528E+020.0000E+00	10.2528E+020.0000E+00	0.2528E+02	0.188	1	0	1	0.052971	650.7	0.0044967	0.995503	163.078		0.05
A7	14	10.3178E+020.0000E+00	10.3178E+020.0000E+00	0.3178E+02	0.188	1	0	1	0.052954	650.7	0.0045014	0.995499	204.942		0.05
A7	15	10.3976E+020.0000E+00	10.3976E+020.0000E+00	0.3976E+02	0.188	1	0	1	0.052937	650.7	0.0045059	0.995494	256.32		0.05
A7	16	10.4955E+020.0000E+00	10.4955E+020.0000E+00	0.4955E+02	0.188	1	0	1	0.052919	650.7	0.0045101	0.99549	319.323		0.05
A7	17	10.6152E+020.0000E+00	10.6152E+020.0000E+00	0.6152E+02	0.188	1	0	1	0.0529	650.7	0.004514	0.995486	396.32		0.05
A7	18	10.7616E+020.0000E+00	10.7616E+020.0000E+00	0.7616E+02	0.188	1	0	1	0.052882	650.7	0.0045175	0.995483	490.464		0.05
A7	19	10.9404E+020.0000E+00	10.9404E+020.0000E+00	0.9404E+02	0.188	1	0	1	0.052865	650.7	0.0045207	0.995479	605.413		0.05
A7	20	10.1159E+030.0000E+00	10.1159E+030.0000E+00	0.1159E+03	0.188	1	0	1	0.052848	650.7	0.0045235	0.995476	745.902		0.05
A7	21	10.1424E+030.0000E+00	10.1424E+030.0000E+00	0.1424E+03	0.188	1	0	1	0.052832	650.7	0.0045258	0.995474	916.169		0.05
A7	22	10.1748E+030.0000E+00	10.1748E+030.0000E+00	0.1748E+03	0.188	1	0	1	0.052817	650.7	0.0045276	0.995472	1124.3		0.05
A7	23	10.2142E+030.0000E+00	10.2142E+030.0000E+00	0.2142E+03	0.188	1	0	1	0.052804	650.7	0.0045291	0.995471	1377.38		0.05
A7	24	10.2622E+030.0000E+00	10.2622E+030.0000E+00	0.2622E+03	0.188	1	0	1	0.052792	650.7	0.0045301	0.99547	1685.65		0.05
A7	25	10.3204E+030.0000E+00	10.3204E+030.0000E+00	0.3204E+03	0.188	1	0	1	0.052782	650.7	0.0045309	0.995469	2059.42		0.05
A7	26	10.3912E+030.0000E+00	10.3912E+030.0000E+00	0.3912E+03	0.188	1	0	1	0.052772	650.7	0.0045316	0.995468	2514.02		0.05
A7	27	10.4772E+030.0000E+00	10.4772E+030.0000E+00	0.4772E+03	0.188	1	0	1	0.052763	650.7	0.0045322	0.995468	3066.17		0.05
A7	28	10.5816E+030.0000E+00	10.5816E+030.0000E+00	0.5816E+03	0.188	1	0	1	0.052753	650.69	0.004533	0.995467	3736.2		0.05
A7	29	10.7082E+030.0000E+00	10.7082E+030.0000E+00	0.7082E+03	0.188	1	0	1	0.052741	650.69	0.0045342	0.995466	4548.44		0.05
A7	30	10.8619E+030.0000E+00	10.8619E+030.0000E+00	0.8619E+03	0.188	1	0	1	0.052728	650.69	0.0045358	0.995464	5534.21		0.05
A7	31	10.1048E+040.0000E+00	10.1048E+040.0000E+00	0.1048E+04	0.188	1	0	1	0.052711	650.69	0.0045382	0.995462	6726.96		0.05
A7	32	10.1274E+040.0000E+00	10.1274E+040.0000E+00	0.1274E+04	0.188	1	0	1	0.052691	650.69	0.0045415	0.995459	8174.5		0.05
A7	33	10.1548E+040.0000E+00	10.1548E+040.0000E+00	0.1548E+04	0.188	1	0	1	0.052666	650.69	0.0045458	0.995454	9927.84		0.05
A7	34	10.1880E+040.0000E+00	10.1880E+040.0000E+00	0.1880E+04	0.188	1	0	1	0.052637	650.69	0.0045511	0.995449	12050.4		0.05
A7	35	10.2282E+040.0000E+00	10.2282E+040.0000E+00	0.2282E+04	0.188	1	0	1	0.052603	650.69	0.0045574	0.995443	14617.5		0.05
A7	36	10.2768E+040.0000E+00	10.2768E+040.0000E+00	0.2768E+04	0.188	1	0	1	0.052565	650.69	0.0045645	0.995436	17717.7		0.05
A7	37	10.3358E+040.0000E+00	10.3358E+040.0000E+00	0.3358E+04	0.188	1	0	1	0.052519	650.69	0.0045714	0.995429	21475.3		0.05
A7	38	10.4072E+040.0000E+00	10.4072E+040.0000E+00	0.4072E+04	0.188	1	0	1	0.05247	650.69	0.0045774	0.995423	26017.1		0.05
A7	39	10.4937E+040.0000E+00	10.4937E+040.0000E+00	0.4937E+04	0.188	1	0	1	0.052427	650.69	0.0045824	0.995418	31517.8		0.05
A7	40	10.5983E+040.0000E+00	10.5983E+040.0000E+00	0.5983E+04	0.188	1	0	1	0.052401	650.69	0.0045875	0.995413	38176.3		0.05
A7	41	10.7250E+040.0000E+00	10.7250E+040.0000E+00	0.7250E+04	0.188	1	0	1	0.052385	650.69	0.0045906	0.995409	46246.5		0.05
A7	42	10.8784E+040.0000E+00	10.8784E+040.0000E+00	0.8784E+04	0.188	1	0	1	0.052376	650.69	0.0045909	0.995409	56022		0.05
A7	43	10.1064E+050.0000E+00	10.1064E+050.0000E+00	0.1064E+05	0.188	1	0	1	0.05236	650.69	0.0045922	0.995408	67838.2		0.05
A7	44	10.1289E+050.0000E+00	10.1289E+050.0000E+00	0.1289E+05	0.188	1	0	1	0.052334	650.69	0.0045951	0.995405	82142.6		0.05
A7	45	10.1560E+050.0000E+00	10.1560E+050.0000E+00	0.1560E+05	0.188	1	0	1	0.052317	650.69	0.004598	0.995402	99379.8		0.05
A7	46	10.1889E+050.0000E+00	10.1889E+050.0000E+00	0.1889E+05	0.188	1	0	1	0.052301	650.69	0.0046003	0.9954	120302		0.05
A7	47	10.2287E+050.0000E+00	10.2287E+050.0000E+00	0.2287E+05	0.188	1	0	1	0.052284	650.69	0.0046017	0.995398	145601		0.05
A7	48	10.2768E+050.0000E+00	10.2768E+050.0000E+00	0.2768E+05	0.188	1	0	1	0.052268	650.69	0.0046024	0.995398	176169		0.05
A7	49	10.3350E+050.0000E+00	10.3350E+050.0000E+00	0.3350E+05	0.188	1	0	1	0.052254	650.69	0.0046031	0.995397	213154		0.05
A7	50	10.4055E+050.0000E+00	10.4055E+050.0000E+00	0.4055E+05	0.188	1	0	1	0.052242	650.69	0.0046037	0.995396	257952		0.05
A7	51	10.4907E+050.0000E+00	10.4907E+050.0000E+00	0.4907E+05	0.188	1	0	1	0.05223	650.69	0.0046041	0.995396	312079		0.05
A7	52	10.5937E+050.0000E+00	10.5937E+050.0000E+00	0.5937E+05	0.188	1	0	1	0.052215	650.69	0.0046044	0.995396	377477		0.05
A7	53	10.7183E+050.0000E+00	10.7183E+050.0000E+00	0.7183E+05	0.188	1	0	1	0.052198	650.69	0.0046046	0.995395	456549		0.05
A7	54	10.8691E+050.0000E+00	10.8691E+050.0000E+00	0.8691E+05	0.188	1	0	1	0.052183	650.69	0.0046048	0.995395	552238		0.05
A7	55	10.1051E+060.0000E+00	10.1051E+060.0000E+00	0.1051E+06	0.188	1	0	1	0.052173	650.69	0.0046049	0.995395	667692		0.05
A7	56	10.1272E+060.0000E+00	10.1272E+060.0000E+00	0.1272E+06	0.188	1	0	1	0.052165	650.69	0.004605	0.995395	807967		0.05
A7	57	10.1539E+060.0000E+00	10.1539E+060.0000E+00	0.1539E+06	0.188	1	0	1	0.052159	650.69	0.004605	0.995395	977452		0.05
A7	58	10.1861E+060.0000E+00	10.1861E+060.0000E+00	0.1861E+06	0.188	1	0	1	0.052156	650.69	0.004605	0.995395	1.18189e+06		0.05
A7	59	10.2251E+060.0000E+00	10.2251E+060.0000E+00	0.2251E+06	0.188	1	0	1	0.052157	650.69	0.0046051	0.995395	1.4296e+06		0.05
A7	60	10.2723E+060.0000E+00	10.2723E+060.0000E+00	0.2723E+06	0.188	1	0	1	0.052157	650.69	0.004605	0.995395	1.72937e+06		0.05
A7	61	10.3293E+060.0000E+00	10.3293E+060.0000E+00	0.3293E+06	0.188	1	0	1	0.052157	650.69	0.004605	0.995395	2.09137e+06		0.05
A7	62	10.3983E+060.0000E+00	10.3983E+060.0000E+00	0.3983E+06	0.188	1	0	1	0.052156	650.7	0.004605	0.995395	2.52958e+06		0.05
A7	63	10.4817E+060.0000E+00	10.4817E+060.0000E+00	0.4817E+06	0.188	1	0	1	0.052156	650.7	0.004605	0.995395	3.05925e+06		0.05
A7	64	10.5826E+060.0000E+00	10.5826E+060.0000E+00	0.5826E+06	0.188	1	0	1	0.052156	650.7	0.004605	0.995395	3.70006e+06		0.05
A7	65	10.7046E+060.0000E+00	10.7046E+060.0000E+00	0.7046E+06	0.188	1	0	1	0.052156	650.7	0.004605	0.995395	4.47488e+06		0.05
A7	66	10.8521E+060.0000E+00	10.8521E+060.0000E+00	0.8521E+06	0.188	1	0	1	0.052156	650.7	0.004605	0.995395	5.41164e+06		0.05
A7	67	10.1030E+070.0000E+00	10.1030E+070.0000E+00	0.1030E+07	0.188	1	0	1	0.052157	650.7	0.004605	0.995395	6.5416e+06		0.05
A7	68	10.1246E+070.0000E+00	10.1246E+070.0000E+00	0.1246E+07	0.188	1	0	1	0.052159	650.7	0.004605	0.995395	7.91373e+06		0.05
A7	69	10.1507E+070.0000E+00	10.1507E+070.0000E+00	0.1507E+07	0.188	1	0	1	0.052161	650.71	0.004605	0.995395	9.57194e+06		0.05
A7	70	10.1822E+070.0000E+00	10.1822E+070.0000E+00	0.1822E+07	0.188	1	0	1	0.052163	650.71	0.004605	0.995395	1.15732e+07		0.05
A7	71	10.2204E+070.0000E+00	10.2204E+070.0000E+00	0.2204E+07	0.188	1	0	1	0.052165	650.71	0.004605	0.995395	1.40001e+07		0.05
A7	72	10.2665E+070.0000E+00	10.2665E+070.0000E+00	0.2665E+07	0.188	1	0	1	0.052164	650.72	0.004605	0.995395	1.69284e+07		0.05
A7	73	10.3222E+070.0000E+00	10.3222E+070.0000E+00	0.3222E+07	0.188	1	0	1	0.051911	650.72	0.0046051	0.995395	2.03672e+07		0.05
A7	74	10.3896E+070.0000E+00	10.3896E+070.0000E+00	0.3896E+07	0.188	1	0	1	0.051691	650.73	0.0046051	0.995395	2.45238e+07		0.05
A7	75	10.4711E+070.0000E+00	10.4711E+070.0000E+00	0.4711E+07	0.188	1	0	1	0.051655	650.73	0.0046051	0.995395	2.96333e+07		0.05
A7	76	10.5697E+070.0000E+00	10.5697E+070.0000E+00	0.5697E+07	0.188	1	0	1	0.051671	650.74	0.0046051	0.995395	3.58471e+07		0.05
A7	77	10.6889E+070.0000E+00	10.6889E+070.0000E+00	0.6889E+07	0.188	1	0	1	0.051364	650.74	0.0046051	0.995395	4.30899e+07		0.05
A7	78	10.8330E+070.0000E+00	10.8330E+070.0000E+00	0.8330E+07	0.188	1	0	1	0.017295	650.69	0.0046049	0.995395	1.75426e+07		0.05
A7	79	10.1007E+080.0000E+00	10.1007E+080.0000E+00	0.1007E+08	0.188	1	0	1	0	0	1	0	0		0.05
A7	80	10.1218E+080.0000E+00	10.1218E+080.0000E+00	0.1218E+08	0.188	1	0	1	0	0	1	0	0		0.05
A7	81	10.1473E+080.0000E+00	10.1473E+080.0000E+00	0.1473E+08	0.188	1	0	1	0	0	1	0	0		0.05
A7	82	10.1781E+080.0000E+00	10.1781E+080.0000E+00	0.1781E+08	0.188	1	0	1	0	0	1	0	0		0.05
A7	83	10.2153E+080.0000E+00	10.2153E+080.0000E+00	0.2153E+08	0.188	1	0	1	0	0	1	0	0		0.05
A7	84	10.2603E+080.0000E+00	10.2603E+080.0000E+00	0.2603E+08	0.188	1	0	1	0	0	1	0	0		0.05
A7	85	10.3148E+080.0000E+00	10.3148E+080.0000E+00	0.3148E+08	0.188	1	0	1	0	0	1	0	0		0.05
A7	86	10.3806E+080.0000E+00	10.3806E+080.0000E+00	0.3806E+08	0.188	1	0	1	0	0	1	0	0		0.05
A7	87	10.4602E+080.0000E+00	10.4602E+080.0000E+00	0.4602E+08	0.188	1	0	1	0	0	1	0	0		0.05
A7	88	10.5565E+080.0000E+00	10.5565E+080.0000E+00	0.5565E+08	0.188	1	0	1	0	0	1	0	0		0.05
A7	89	10.6728E+080.0000E+00	10.6728E+080.0000E+00	0.6728E+08	0.188	1	0	1	0	0	1	0	0		0.05
A7	90	10.8136E+080.0000E+00	10.8136E+080.0000E+00	0.8136E+08	0.188	1	0	1	0	0	1	0	0		0.05
A7	91	10.9837E+080.0000E+00	10.9837E+080.0000E+00	0.9837E+08	0.188	1	0	1	0	0	1	0	0		0.05
A7	92	10.1189E+090.0000E+00	10.1189E+090.0000E+00	0.1189E+09	0.188	1	0	1	0	0	1	0	0		0.05
A7	93	10.1438E+090.0000E+00	10.1438E+090.0000E+00	0.1438E+09	0.188	1	0	1	0	0	1	0	0		0.05
A7	94	10.1739E+090.0000E+00	10.1739E+090.0000E+00	0.1739E+09	0.188	1	0	1	0	0	1	0	0		0.05
A7	95	10.2103E+090.0000E+00	10.2103E+090.0000E+00	0.2103E+09	0.188	1	0	1	0	0	1	0	0		0.05
A7	96	10.2542E+090.0000E+00	10.2542E+090.0000E+00	0.2542E+09	0.188	1	0	1	0	0	1	0	0		0.05
A7	97	10.3074E+090.0000E+00	10.3074E+090.0000E+00	0.3074E+09	0.188	1	0	1	0	0	1	0	0		0.05
A7	98	10.3717E+090.0000E+00	10.3717E+090.0000E+00	0.3717E+09	0.188	1	0	1	0	0	1	0	0		0.05
A7	99	10.4494E+090.0000E+00	10.4494E+090.0000E+00	0.4494E+09	0.188	1	0	1	0	0	1	0	0		0.05
A71	0	10.5434E+090.0000E+00	10.5434E+090.0000E+00	0.5434E+09	0.188	1	0	1	0	0	1	0	0		0.05
A8	1	10.1767E+000.0000E+00	10.1767E+000.0000E+00	0.1767E+00	0.188	1	0	1	0.052762	649.25	0.0044481	0.995552	1.1329		0.05
A8	2	10.6023E+000.0000E+00	10.6023E+000.0000E+00	0.6023E+00	0.188	1	0	1	0.052762	649.25	0.0044672	0.995533	3.86153		0.05
A8	3	10.1156E+010.0000E+00	10.1156E+010.0000E+00	0.1156E+01	0.188	1	0	1	0.052761	649.25	0.0044816	0.995518	7.41122		0.05
A8	4	10.1867E+010.0000E+00	10.1867E+010.0000E+00	0.1867E+01	0.188	1	0	1	0.052758	649.25	0.0044928	0.995507	11.9687		0.05
A8	5	10.2774E+010.0000E+00	10.2774E+010.0000E+00	0.2774E+01	0.188	1	0	1	0.052755	649.25	0.0045021	0.995498	17.782		0.05
A8	6	10.3922E+010.0000E+00	10.3922E+010.0000E+00	0.3922E+01	0.188	1	0	1	0.05275	649.25	0.0045102	0.99549	25.1383		0.05
A8	7	10.5367E+010.0000E+00	10.5367E+010.0000E+00	0.5367E+01	0.188	1	0	1	0.052743	649.25	0.0045174	0.995483	34.3954		0.05
A8	8	10.7177E+010.0000E+00	10.7177E+010.0000E+00	0.7177E+01	0.188	1	0	1	0.052734	649.25	0.0045241	0.995476	45.9869		0.05
A8	9	10.9433E+010.0000E+00	10.9433E+010.0000E+00	0.9433E+01	0.188	1	0	1	0.052723	649.24	0.0045304	0.99547	60.4284		0.05
A8	10	10.1224E+020.0000E+00	10.1224E+020.0000E+00	0.1224E+02	0.188	1	0	1	0.05271	649.24	0.0045363	0.995464	78.3904		0.05
A8	11	10.1571E+020.0000E+00	10.1571E+020.0000E+00	0.1571E+02	0.188	1	0	1	0.052694	649.24	0.0045418	0.995458	100.583		0.05
A8	12	10.2000E+020.0000E+00	10.2000E+020.0000E+00	0.2000E+02	0.188	1	0	1	0.052677	649.24	0.0045472	0.995453	128.007		0.05
A8	13	10.2528E+020.0000E+00	10.2528E+020.0000E+00	0.2528E+02	0.188	1	0	1	0.052657	649.24	0.0045523	0.995448	161.739		0.05
A8	14	10.3178E+020.0000E+00	10.3178E+020.0000E+00	0.3178E+02	0.188	1	0	1	0.052637	649.24	0.0045572	0.995443	203.247		0.05
A8	15	10.3976E+020.0000E+00	10.3976E+020.0000E+00	0.3976E+02	0.188	1	0	1	0.052616	649.24	0.0045618	0.995438	254.18		0.05
A8	16	10.4955E+020.0000E+00	10.4955E+020.0000E+00	0.4955E+02	0.188	1	0	1	0.052596	649.24	0.0045662	0.995434	316.644		0.05
A8	17	10.6152E+020.0000E+00	10.6152E+020.0000E+00	0.6152E+02	0.188	1	0	1	0.052576	649.24	0.0045704	0.99543	392.986		0.05
A8	18	10.7616E+020.0000E+00	10.7616E+020.0000E+00	0.7616E+02	0.188	1	0	1	0.052556	649.24	0.0045743	0.995426	486.319		0.05
A8	19	10.9404E+020.0000E+00	10.9404E+020.0000E+00	0.9404E+02	0.188	1	0	1	0.052538	649.24	0.0045779	0.995422	600.284		0.05
A8	20	10.1159E+030.0000E+00	10.1159E+030.0000E+00	0.1159E+03	0.188	1	0	1	0.05252	649.24	0.0045812	0.995419	739.566		0.05
A8	21	10.1424E+030.0000E+00	10.1424E+030.0000E+00	0.1424E+03	0.188	1	0	1	0.052504	649.24	0.0045841	0.995416	908.385		0.05
A8	22	10.1748E+030.0000E+00	10.1748E+030.0000E+00	0.1748E+03	0.188	1	0	1	0.052488	649.24	0.0045866	0.995413	1114.73		0.05
A8	23	10.2142E+030.0000E+00	10.2142E+030.0000E+00	0.2142E+03	0.188	1	0	1	0.052474	649.24	0.0045887	0.995411	1365.62		0.05
A8	24	10.2622E+030.0000E+00	10.2622E+030.0000E+00	0.2622E+03	0.188	1	0	1	0.052461	649.24	0.0045904	0.99541	1671.22		0.05
A8	25	10.3204E+030.0000E+00	10.3204E+030.0000E+00	0.3204E+03	0.188	1	0	1	0.052449	649.24	0.0045918	0.995408	2041.71		0.05
A8	26	10.3912E+030.0000E+00	10.3912E+030.0000E+00	0.3912E+03	0.188	1	0	1	0.052438	649.24	0.0045929	0.995407	2492.35		0.05
A8	27	10.4772E+030.0000E+00	10.4772E+030.0000E+00	0.4772E+03	0.188	1	0	1	0.052428	649.24	0.0045939	0.995406	3039.67		0.05
A8	28	10.5816E+030.0000E+00	10.5816E+030.0000E+00	0.5816E+03	0.188	1	0	1	0.052417	649.24	0.0045948	0.995405	3703.9		0.05
A8	29	10.7082E+030.0000E+00	10.7082E+030.0000E+00	0.7082E+03	0.188	1	0	1	0.052405	649.24	0.0045957	0.995404	4509.11		0.05
A8	30	10.8619E+030.0000E+00	10.8619E+030.0000E+00	0.8619E+03	0.188	1	0	1	0.052392	649.24	0.0045969	0.995403	5486.36		0.05
A8	31	10.1048E+040.0000E+00	10.1048E+040.0000E+00	0.1048E+04	0.188	1	0	1	0.052376	649.24	0.0045986	0.995401	6668.91		0.05
A8	32	10.1274E+040.0000E+00	10.1274E+040.0000E+00	0.1274E+04	0.188	1	0	1	0.052357	649.24	0.0046007	0.995399	8104.1		0.05
A8	33	10.1548E+040.0000E+00	10.1548E+040.0000E+00	0.1548E+04	0.188	1	0	1	0.052335	649.24	0.0046036	0.995396	9842.88		0.05
A8	34	10.1880E+040.0000E+00	10.1880E+040.0000E+00	0.1880E+04	0.188	1	0	1	0.052311	649.24	0.0046071	0.995393	11948.4		0.05
A8	35	10.2282E+040.0000E+00	10.2282E+040.0000E+00	0.2282E+04	0.188	1	0	1	0.052284	649.24	0.0046114	0.995389	14495.7		0.05
A8	36	10.2768E+040.0000E+00	10.2768E+040.0000E+00	0.2768E+04	0.188	1	0	1	0.052255	649.24	0.0046162	0.995384	17573.1		0.05
A8	37	10.3358E+040.0000E+00	10.3358E+040.0000E+00	0.3358E+04	0.188	1	0	1	0.052224	649.24	0.0046211	0.995379	21306		0.05
A8	38	10.4072E+040.0000E+00	10.4072E+040.0000E+00	0.4072E+04	0.188	1	0	1	0.052193	649.24	0.0046258	0.995374	25820.8		0.05
A8	39	10.4937E+040.0000E+00	10.4937E+040.0000E+00	0.4937E+04	0.188	1	0	1	0.052165	649.24	0.00463	0.99537	31288.9		0.05
A8	40	10.5983E+040.0000E+00	10.5983E+040.0000E+00	0.5983E+04	0.188	1	0	1	0.052142	649.23	0.0046338	0.995366	37900.6		0.05
A8	41	10.7250E+040.0000E+00	10.7250E+040.0000E+00	0.7250E+04	0.188	1	0	1	0.052124	649.23	0.0046371	0.995363	45910.7		0.05
A8	42	10.8784E+040.0000E+00	10.8784E+040.0000E+00	0.8784E+04	0.188	1	0	1	0.052111	649.23	0.0046402	0.99536	55610.7		0.05
A8	43	10.1064E+050.0000E+00	10.1064E+050.0000E+00	0.1064E+05	0.188	1	0	1	0.052099	649.23	0.0046429	0.995357	67345.2		0.05
A8	44	10.1289E+050.0000E+00	10.1289E+050.0000E+00	0.1289E+05	0.188	1	0	1	0.052085	649.23	0.0046449	0.995355	81564.3		0.05
A8	45	10.1560E+050.0000E+00	10.1560E+050.0000E+00	0.1560E+05	0.188	1	0	1	0.052072	649.23	0.0046463	0.995354	98687.6		0.05
A8	46	10.1889E+050.0000E+00	10.1889E+050.0000E+00	0.1889E+05	0.188	1	0	1	0.052058	649.23	0.004648	0.995352	119468		0.05
A8	47	10.2287E+050.0000E+00	10.2287E+050.0000E+00	0.2287E+05	0.188	1	0	1	0.052042	649.23	0.0046508	0.995349	144595		0.05
A8	48	10.2768E+050.0000E+00	10.2768E+050.0000E+00	0.2768E+05	0.188	1	0	1	0.052028	649.23	0.0046549	0.995345	174958		0.05
A8	49	10.3350E+050.0000E+00	10.3350E+050.0000E+00	0.3350E+05	0.188	1	0	1	0.052013	649.22	0.0046584	0.995342	211679		0.05
A8	50	10.4055E+050.0000E+00	10.4055E+050.0000E+00	0.4055E+05	0.188	1	0	1	0.052001	649.22	0.0046605	0.99534	256167		0.05
A8	51	10.4907E+050.0000E+00	10.4907E+050.0000E+00	0.4907E+05	0.188	1	0	1	0.051989	649.22	0.0046615	0.995339	309919		0.05
A8	52	10.5937E+050.0000E+00	10.5937E+050.0000E+00	0.5937E+05	0.188	1	0	1	0.051973	649.22	0.0046617	0.995338	374857		0.05
A8	53	10.7183E+050.0000E+00	10.7183E+050.0000E+00	0.7183E+05	0.188	1	0	1	0.051953	649.23	0.0046624	0.995338	453360		0.05
A8	54	10.8691E+050.0000E+00	10.8691E+050.0000E+00	0.8691E+05	0.188	1	0	1	0.051935	649.23	0.0046635	0.995336	548348		0.05
A8	55	10.1051E+060.0000E+00	10.1051E+060.0000E+00	0.1051E+06	0.188	1	0	1	0.05192	649.23	0.0046641	0.995336	662924		0.05
A8	56	10.1272E+060.0000E+00	10.1272E+060.0000E+00	0.1272E+06	0.188	1	0	1	0.051907	649.23	0.0046643	0.995336	802119		0.05
A8	57	10.1539E+060.0000E+00	10.1539E+060.0000E+00	0.1539E+06	0.188	1	0	1	0.051898	649.23	0.0046644	0.995336	970321		0.05
A8	58	10.1861E+060.0000E+00	10.1861E+060.0000E+00	0.1861E+06	0.188	1	0	1	0.051893	649.23	0.0046647	0.995335	1.17322e+06		0.05
A8	59	10.2251E+060.0000E+00	10.2251E+060.0000E+00	0.2251E+06	0.188	1	0	1	0.051894	649.23	0.0046649	0.995335	1.41912e+06		0.05
A8	60	10.2723E+060.0000E+00	10.2723E+060.0000E+00	0.2723E+06	0.188	1	0	1	0.051895	649.23	0.0046649	0.995335	1.71672e+06		0.05
A8	61	10.3293E+060.0000E+00	10.3293E+060.0000E+00	0.3293E+06	0.188	1	0	1	0.051895	649.23	0.0046649	0.995335	2.07607e+06		0.05
A8	62	10.3983E+060.0000E+00	10.3983E+060.0000E+00	0.3983E+06	0.188	1	0	1	0.051894	649.23	0.0046648	0.995335	2.51104e+06		0.05
A8	63	10.4817E+060.0000E+00	10.4817E+060.0000E+00	0.4817E+06	0.188	1	0	1	0.051894	649.23	0.0046648	0.995335	3.03682e+06		0.05
A8	64	10.5826E+060.0000E+00	10.5826E+060.0000E+00	0.5826E+06	0.188	1	0	1	0.051894	649.23	0.0046648	0.995335	3.67294e+06		0.05
A8	65	10.7046E+060.0000E+00	10.7046E+060.0000E+00	0.7046E+06	0.188	1	0	1	0.051894	649.23	0.0046648	0.995335	4.44207e+06		0.05
A8	66	10.8521E+060.0000E+00	10.8521E+060.0000E+00	0.8521E+06	0.188	1	0	1	0.051894	649.24	0.0046648	0.995335	5.37205e+06		0.05
A8	67	10.1030E+070.0000E+00	10.1030E+070.0000E+00	0.1030E+07	0.188	1	0	1	0.051895	649.24	0.0046648	0.995335	6.49374e+06		0.05
A8	68	10.1246E+070.0000E+00	10.1246E+070.0000E+00	0.1246E+07	0.188	1	0	1	0.051897	649.24	0.0046648	0.995335	7.85584e+06		0.05
A8	69	10.1507E+070.0000E+00	10.1507E+070.0000E+00	0.1507E+07	0.188	1	0	1	0.051899	649.24	0.0046648	0.995335	9.50177e+06		0.05
A8	70	10.1822E+070.0000E+00	10.1822E+070.0000E+00	0.1822E+07	0.188	1	0	1	0.051901	649.25	0.0046648	0.995335	1.14885e+07		0.05
A8	71	10.2204E+070.0000E+00	10.2204E+070.0000E+00	0.2204E+07	0.188	1	0	1	0.051903	649.25	0.0046649	0.995335	1.38977e+07		0.05
A8	72	10.2665E+070.0000E+00	10.2665E+070.0000E+00	0.2665E+07	0.188	1	0	1	0.051902	649.25	0.0046649	0.995335	1.68043e+07		0.05
A8	73	10.3222E+070.0000E+00	10.3222E+070.0000E+00	0.3222E+07	0.188	1	0	1	0.051602	649.26	0.0046649	0.995335	2.01994e+07		0.05
A8	74	10.3896E+070.0000E+00	10.3896E+070.0000E+00	0.3896E+07	0.188	1	0	1	0.051274	649.26	0.0046649	0.995335	2.42696e+07		0.05
A8	75	10.4711E+070.0000E+00	10.4711E+070.0000E+00	0.4711E+07	0.188	1	0	1	0.051245	649.27	0.0046649	0.995335	2.93303e+07		0.05
A8	76	10.5697E+070.0000E+00	10.5697E+070.0000E+00	0.5697E+07	0.188	1	0	1	0.051258	649.27	0.0046649	0.995335	3.54781e+07		0.05
A8	77	10.6889E+070.0000E+00	10.6889E+070.0000E+00	0.6889E+07	0.188	1	0	1	0.048242	649.27	0.0046649	0.995335	4.0377e+07		0.05
A8	78	10.8330E+070.0000E+00	10.8330E+070.0000E+00	0.8330E+07	0.188	1	0	1	0	0	1	0	0		0.05
A8	79	10.1007E+080.0000E+00	10.1007E+080.0000E+00	0.1007E+08	0.188	1	0	1	0	0	1	0	0		0.05
A8	80	10.1218E+080.0000E+00	10.1218E+080.0000E+00	0.1218E+08	0.188	1	0	1	0	0	1	0	0		0.05
A8	81	10.1473E+080.0000E+00	10.1473E+080.0000E+00	0.1473E+08	0.188	1	0	1	0	0	1	0	0		0.05
A8	82	10.1781E+080.0000E+00	10.1781E+080.0000E+00	0.1781E+08	0.188	1	0	1	0	0	1	0	0		0.05
A8	83	10.2153E+080.0000E+00	10.2153E+080.0000E+00	0.2153E+08	0.188	1	0	1	0	0	1	0	0		0.05
A8	84	10.2603E+080.0000E+00	10.2603E+080.0000E+00	0.2603E+08	0.188	1	0	1	0	0	1	0	0		0.05
A8	85	10.3148E+080.0000E+00	10.3148E+080.0000E+00	0.3148E+08	0.188	1	0	1	0	0	1	0	0		0.05
A8	86	10.3806E+080.0000E+00	10.3806E+080.0000E+00	0.3806E+08	0.188	1	0	1	0	0	1	0	0		0.05
A8	87	10.4602E+080.0000E+00	10.4602E+080.0000E+00	0.4602E+08	0.188	1	0	1	0	0	1	0	0		0.05
A8	88	10.5565E+080.0000E+00	10.5565E+080.0000E+00	0.5565E+08	0.188	1	0	1	0	0	1	0	0		0.05
A8	89	10.6728E+080.0000E+00	10.6728E+080.0000E+00	0.6728E+08	0.188	1	0	1	0	0	1	0	0		0.05
A8	90	10.8136E+080.0000E+00	10.8136E+080.0000E+00	0.8136E+08	0.188	1	0	1	0	0	1	0	0		0.05
A8	91	10.9837E+080.0000E+00	10.9837E+080.0000E+00	0.9837E+08	0.188	1	0	1	0	0	1	0	0		0.05
A8	92	10.1189E+090.0000E+00	10.1189E+090.0000E+00	0.1189E+09	0.188	1	0	1	0	0	1	0	0		0.05
A8	93	10.1438E+090.0000E+00	10.1438E+090.0000E+00	0.1438E+09	0.188	1	0	1	0	0	1	0	0		0.05
A8	94	10.1739E+090.0000E+00	10.1739E+090.0000E+00	0.1739E+09	0.188	1	0	1	0	0	1	0	0		0.05
A8	95	10.2103E+090.0000E+00	10.2103E+090.0000E+00	0.2103E+09	0.188	1	0	1	0	0	1	0	0		0.05
A8	96	10.2542E+090.0000E+00	10.2542E+090.0000E+00	0.2542E+09	0.188	1	0	1	0	0	1	0	0		0.05
A8	97	10.3074E+090.0000E+00	10.3074E+090.0000E+00	0.3074E+09	0.188	1	0	1	0	0	1	0	0		0.05
A8	98	10.3717E+090.0000E+00	10.3717E+090.0000E+00	0.3717E+09	0.188	1	0	1	0	0	1	0	0		0.05
A8	99	10.4494E+090.0000E+00	10.4494E+090.0000E+00	0.4494E+09	0.188	1	0	1	0	0	1	0	0		0.05
A81	0	10.5434E+090.0000E+00	10.5434E+090.0000E+00	0.5434E+09	0.188	1	0	1	0	0	1	0	0		0.05
A9	1	10.1767E+000.0000E+00	10.1767E+000.0000E+00	0.1767E+00	0.188	1	0	1	0.052494	647.83	0.0045021	0.995498	1.12462		0.05
A9	2	10.6023E+000.0000E+00	10.6023E+000.0000E+00	0.6023E+00	0.188	1	0	1	0.052494	647.83	0.0045212	0.995479	3.83331		0.05
A9	3	10.1156E+010.0000E+00	10.1156E+010.0000E+00	0.1156E+01	0.188	1	0	1	0.052494	647.83	0.0045356	0.995464	7.35719		0.05
A9	4	10.1867E+010.0000E+00	10.1867E+010.0000E+00	0.1867E+01	0.188	1	0	1	0.052492	647.83	0.0045468	0.995453	11.8817		0.05
A9	5	10.2774E+010.0000E+00	10.2774E+010.0000E+00	0.2774E+01	0.188	1	0	1	0.052489	647.83	0.0045562	0.995444	17.6527		0.05
A9	6	10.3922E+010.0000E+00	10.3922E+010.0000E+00	0.3922E+01	0.188	1	0	1	0.052483	647.83	0.0045644	0.995436	24.955		0.05
A9	7	10.5367E+010.0000E+00	10.5367E+010.0000E+00	0.5367E+01	0.188	1	0	1	0.052475	647.83	0.0045717	0.995428	34.1439		0.05
A9	8	10.7177E+010.0000E+00	10.7177E+010.0000E+00	0.7177E+01	0.188	1	0	1	0.052463	647.83	0.0045784	0.995422	45.648		0.05
A9	9	10.9433E+010.0000E+00	10.9433E+010.0000E+00	0.9433E+01	0.188	1	0	1	0.052448	647.83	0.0045847	0.995415	59.9794		0.05
A9	10	10.1224E+020.0000E+00	10.1224E+020.0000E+00	0.1224E+02	0.188	1	0	1	0.052429	647.83	0.0045906	0.995409	77.7989		0.05
A9	11	10.1571E+020.0000E+00	10.1571E+020.0000E+00	0.1571E+02	0.188	1	0	1	0.052407	647.83	0.0045962	0.995404	99.8122		0.05
A9	12	10.2000E+020.0000E+00	10.2000E+020.0000E+00	0.2000E+02	0.188	1	0	1	0.052383	647.83	0.0046015	0.995398	127.01		0.05
A9	13	10.2528E+020.0000E+00	10.2528E+020.0000E+00	0.2528E+02	0.188	1	0	1	0.052356	647.83	0.0046066	0.995393	160.456		0.05
A9	14	10.3178E+020.0000E+00	10.3178E+020.0000E+00	0.3178E+02	0.188	1	0	1	0.052329	647.83	0.0046115	0.995389	201.608		0.05
A9	15	10.3976E+020.0000E+00	10.3976E+020.0000E+00	0.3976E+02	0.188	1	0	1	0.052301	647.83	0.0046162	0.995384	252.096		0.05
A9	16	10.4955E+020.0000E+00	10.4955E+020.0000E+00	0.4955E+02	0.188	1	0	1	0.052275	647.83	0.0046207	0.995379	314.011		0.05
A9	17	10.6152E+020.0000E+00	10.6152E+020.0000E+00	0.6152E+02	0.188	1	0	1	0.052249	647.83	0.004625	0.995375	389.673		0.05
A9	18	10.7616E+020.0000E+00	10.7616E+020.0000E+00	0.7616E+02	0.188	1	0	1	0.052224	647.83	0.0046291	0.995371	482.171		0.05
A9	19	10.9404E+020.0000E+00	10.9404E+020.0000E+00	0.9404E+02	0.188	1	0	1	0.052201	647.83	0.0046329	0.995367	595.105		0.05
A9	20	10.1159E+030.0000E+00	10.1159E+030.0000E+00	0.1159E+03	0.188	1	0	1	0.052179	647.83	0.0046366	0.995363	733.128		0.05
A9	21	10.1424E+030.0000E+00	10.1424E+030.0000E+00	0.1424E+03	0.188	1	0	1	0.052158	647.83	0.0046399	0.99536	900.389		0.05
A9	22	10.1748E+030.0000E+00	10.1748E+030.0000E+00	0.1748E+03	0.188	1	0	1	0.052139	647.83	0.004643	0.995357	1104.85		0.05
A9	23	10.2142E+030.0000E+00	10.2142E+030.0000E+00	0.2142E+03	0.188	1	0	1	0.052121	647.83	0.0046458	0.995354	1353.41		0.05
A9	24	10.2622E+030.0000E+00	10.2622E+030.0000E+00	0.2622E+03	0.188	1	0	1	0.052103	647.83	0.0046483	0.995352	1656.12		0.05
A9	25	10.3204E+030.0000E+00	10.3204E+030.0000E+00	0.3204E+03	0.188	1	0	1	0.052087	647.83	0.0046505	0.995349	2023.1		0.05
A9	26	10.3912E+030.0000E+00	10.3912E+030.0000E+00	0.3912E+03	0.188	1	0	1	0.052071	647.83	0.0046525	0.995348	2469.38		0.05
A9	27	10.4772E+030.0000E+00	10.4772E+030.0000E+00	0.4772E+03	0.188	1	0	1	0.052056	647.83	0.0046542	0.995346	3011.37		0.05
A9	28	10.5816E+030.0000E+00	10.5816E+030.0000E+00	0.5816E+03	0.188	1	0	1	0.052042	647.83	0.0046557	0.995344	3669.19		0.05
A9	29	10.7082E+030.0000E+00	10.7082E+030.0000E+00	0.7082E+03	0.188	1	0	1	0.052027	647.83	0.0046572	0.995343	4466.59		0.05
A9	30	10.8619E+030.0000E+00	10.8619E+030.0000E+00	0.8619E+03	0.188	1	0	1	0.052012	647.83	0.0046586	0.995341	5434.4		0.05
A9	31	10.1048E+040.0000E+00	10.1048E+040.0000E+00	0.1048E+04	0.188	1	0	1	0.051996	647.83	0.0046601	0.99534	6605.74		0.05
A9	32	10.1274E+040.0000E+00	10.1274E+040.0000E+00	0.1274E+04	0.188	1	0	1	0.051979	647.83	0.0046617	0.995338	8027.62		0.05
A9	33	10.1548E+040.0000E+00	10.1548E+040.0000E+00	0.1548E+04	0.188	1	0	1	0.05196	647.83	0.0046637	0.995336	9750.54		0.05
A9	34	10.1880E+040.0000E+00	10.1880E+040.0000E+00	0.1880E+04	0.188	1	0	1	0.051939	647.83	0.004666	0.995334	11836.9		0.05
A9	35	10.2282E+040.0000E+00	10.2282E+040.0000E+00	0.2282E+04	0.188	1	0	1	0.051917	647.83	0.0046686	0.995331	14361.9		0.05
A9	36	10.2768E+040.0000E+00	10.2768E+040.0000E+00	0.2768E+04	0.188	1	0	1	0.051895	647.83	0.0046715	0.995328	17413.1		0.05
A9	37	10.3358E+040.0000E+00	10.3358E+040.0000E+00	0.3358E+04	0.188	1	0	1	0.051873	647.82	0.0046745	0.995325	21115.4		0.05
A9	38	10.4072E+040.0000E+00	10.4072E+040.0000E+00	0.4072E+04	0.188	1	0	1	0.051853	647.82	0.0046773	0.995323	25595.2		0.05
A9	39	10.4937E+040.0000E+00	10.4937E+040.0000E+00	0.4937E+04	0.188	1	0	1	0.051836	647.82	0.0046798	0.99532	31022		0.05
A9	40	10.5983E+040.0000E+00	10.5983E+040.0000E+00	0.5983E+04	0.188	1	0	1	0.051821	647.82	0.0046818	0.995318	37583.6		0.05
A9	41	10.7250E+040.0000E+00	10.7250E+040.0000E+00	0.7250E+04	0.188	1	0	1	0.051809	647.82	0.0046834	0.995317	45532		0.05
A9	42	10.8784E+040.0000E+00	10.8784E+040.0000E+00	0.8784E+04	0.188	1	0	1	0.0518	647.82	0.0046845	0.995316	55156.3		0.05
A9	43	10.1064E+050.0000E+00	10.1064E+050.0000E+00	0.1064E+05	0.188	1	0	1	0.051792	647.82	0.0046853	0.995315	66800.1		0.05
A9	44	10.1289E+050.0000E+00	10.1289E+050.0000E+00	0.1289E+05	0.188	1	0	1	0.051786	647.81	0.0046859	0.995314	80915.4		0.05
A9	45	10.1560E+050.0000E+00	10.1560E+050.0000E+00	0.1560E+05	0.188	1	0	1	0.05178	647.81	0.0046866	0.995313	97915.6		0.05
A9	46	10.1889E+050.0000E+00	10.1889E+050.0000E+00	0.1889E+05	0.188	1	0	1	0.051771	647.81	0.0046874	0.995313	118545		0.05
A9	47	10.2287E+050.0000E+00	10.2287E+050.0000E+00	0.2287E+05	0.188	1	0	1	0.051759	647.81	0.0046881	0.995312	143488		0.05
A9	48	10.2768E+050.0000E+00	10.2768E+050.0000E+00	0.2768E+05	0.188	1	0	1	0.051744	647.81	0.0046885	0.995312	173616		0.05
A9	49	10.3350E+050.0000E+00	10.3350E+050.0000E+00	0.3350E+05	0.188	1	0	1	0.051731	647.8	0.00469	0.99531	210065		0.05
A9	50	10.4055E+050.0000E+00	10.4055E+050.0000E+00	0.4055E+05	0.188	1	0	1	0.051721	647.8	0.0046937	0.995306	254222		0.05
A9	51	10.4907E+050.0000E+00	10.4907E+050.0000E+00	0.4907E+05	0.188	1	0	1	0.051711	647.8	0.0046997	0.9953	307576		0.05
A9	52	10.5937E+050.0000E+00	10.5937E+050.0000E+00	0.5937E+05	0.188	1	0	1	0.051697	647.8	0.0047077	0.995292	372033		0.05
A9	53	10.7183E+050.0000E+00	10.7183E+050.0000E+00	0.7183E+05	0.188	1	0	1	0.051677	647.8	0.0047156	0.995284	449934		0.05
A9	54	10.8691E+050.0000E+00	10.8691E+050.0000E+00	0.8691E+05	0.188	1	0	1	0.051655	647.8	0.0047196	0.99528	544160		0.05
A9	55	10.1051E+060.0000E+00	10.1051E+060.0000E+00	0.1051E+06	0.188	1	0	1	0.051632	647.8	0.0047208	0.995279	657757		0.05
A9	56	10.1272E+060.0000E+00	10.1272E+060.0000E+00	0.1272E+06	0.188	1	0	1	0.051613	647.8	0.0047212	0.995279	795774		0.05
A9	57	10.1539E+060.0000E+00	10.1539E+060.0000E+00	0.1539E+06	0.188	1	0	1	0.051598	647.8	0.0047215	0.995278	962531		0.05
A9	58	10.1861E+060.0000E+00	10.1861E+060.0000E+00	0.1861E+06	0.188	1	0	1	0.051587	647.8	0.0047238	0.995276	1.16367e+06		0.05
A9	59	10.2251E+060.0000E+00	10.2251E+060.0000E+00	0.2251E+06	0.188	1	0	1	0.051587	647.8	0.0047253	0.995275	1.40753e+06		0.05
A9	60	10.2723E+060.0000E+00	10.2723E+060.0000E+00	0.2723E+06	0.188	1	0	1	0.051588	647.8	0.0047254	0.995275	1.7027e+06		0.05
A9	61	10.3293E+060.0000E+00	10.3293E+060.0000E+00	0.3293E+06	0.188	1	0	1	0.051588	647.8	0.0047254	0.995275	2.05912e+06		0.05
A9	62	10.3983E+060.0000E+00	10.3983E+060.0000E+00	0.3983E+06	0.188	1	0	1	0.051587	647.8	0.0047254	0.995275	2.49053e+06		0.05
A9	63	10.4817E+060.0000E+00	10.4817E+060.0000E+00	0.4817E+06	0.188	1	0	1	0.051587	647.8	0.0047254	0.995275	3.01203e+06		0.05
A9	64	10.5826E+060.0000E+00	10.5826E+060.0000E+00	0.5826E+06	0.188	1	0	1	0.051587	647.8	0.0047254	0.995275	3.64294e+06		0.05
A9	65	10.7046E+060.0000E+00	10.7046E+060.0000E+00	0.7046E+06	0.188	1	0	1	0.051587	647.8	0.0047254	0.995275	4.4058e+06		0.05
A9	66	10.8521E+060.0000E+00	10.8521E+060.0000E+00	0.8521E+06	0.188	1	0	1	0.051588	647.81	0.0047254	0.995275	5.32829e+06		0.05
A9	67	10.1030E+070.0000E+00	10.1030E+070.0000E+00	0.1030E+07	0.188	1	0	1	0.051589	647.81	0.0047254	0.995275	6.44084e+06		0.05
A9	68	10.1246E+070.0000E+00	10.1246E+070.0000E+00	0.1246E+07	0.188	1	0	1	0.05159	647.81	0.0047254	0.995275	7.7917e+06		0.05
A9	69	10.1507E+070.0000E+00	10.1507E+070.0000E+00	0.1507E+07	0.188	1	0	1	0.051592	647.81	0.0047254	0.995275	9.42419e+06		0.05
A9	70	10.1822E+070.0000E+00	10.1822E+070.0000E+00	0.1822E+07	0.188	1	0	1	0.051594	647.82	0.0047254	0.995275	1.13947e+07		0.05
A9	71	10.2204E+070.0000E+00	10.2204E+070.0000E+00	0.2204E+07	0.188	1	0	1	0.051596	647.82	0.0047254	0.995275	1.37842e+07		0.05
A9	72	10.2665E+070.0000E+00	10.2665E+070.0000E+00	0.2665E+07	0.188	1	0	1	0.051595	647.82	0.0047254	0.995275	1.66671e+07		0.05
A9	73	10.3222E+070.0000E+00	10.3222E+070.0000E+00	0.3222E+07	0.188	1	0	1	0.051203	647.83	0.0047254	0.995275	1.99978e+07		0.05
A9	74	10.3896E+070.0000E+00	10.3896E+070.0000E+00	0.3896E+07	0.188	1	0	1	0.044131	647.82	0.0047254	0.995275	2.0841e+07		0.05
A9	75	10.4711E+070.0000E+00	10.4711E+070.0000E+00	0.4711E+07	0.188	1	0	1	0.0436	647.82	0.0047254	0.995275	2.48974e+07		0.05
A9	76	10.5697E+070.0000E+00	10.5697E+070.0000E+00	0.5697E+07	0.188	1	0	1	0.030573	647.81	0.0047253	0.995275	2.11122e+07		0.05
A9	77	10.6889E+070.0000E+00	10.6889E+070.0000E+00	0.6889E+07	0.188	1	0	1	0	0	1	0	0		0.05
A9	78	10.8330E+070.0000E+00	10.8330E+070.0000E+00	0.8330E+07	0.188	1	0	1	0	0	1	0	0		0.05
A9	79	10.1007E+080.0000E+00	10.1007E+080.0000E+00	0.1007E+08	0.188	1	0	1	0	0	1	0	0		0.05
A9	80	10.1218E+080.0000E+00	10.1218E+080.0000E+00	0.1218E+08	0.188	1	0	1	0	0	1	0	0		0.05
A9	81	10.1473E+080.0000E+00	10.1473E+080.0000E+00	0.1473E+08	0.188	1	0	1	0	0	1	0	0		0.05
A9	82	10.1781E+080.0000E+00	10.1781E+080.0000E+00	0.1781E+08	0.188	1	0	1	0	0	1	0	0		0.05
A9	83	10.2153E+080.0000E+00	10.2153E+080.0000E+00	0.2153E+08	0.188	1	0	1	0	0	1	0	0		0.05
A9	84	10.2603E+080.0000E+00	10.2603E+080.0000E+00	0.2603E+08	0.188	1	0	1	0	0	1	0	0		0.05
A9	85	10.3148E+080.0000E+00	10.3148E+080.0000E+00	0.3148E+08	0.188	1	0	1	0	0	1	0	0		0.05
A9	86	10.3806E+080.0000E+00	10.3806E+080.0000E+00	0.3806E+08	0.188	1	0	1	0	0	1	0	0		0.05
A9	87	10.4602E+080.0000E+00	10.4602E+080.0000E+00	0.4602E+08	0.188	1	0	1	0	0	1	0	0		0.05
A9	88	10.5565E+080.0000E+00	10.5565E+080.0000E+00	0.5565E+08	0.188	1	0	1	0	0	1	0	0		0.05
A9	89	10.6728E+080.0000E+00	10.6728E+080.0000E+00	0.6728E+08	0.188	1	0	1	0	0	1	0	0		0.05
A9	90	10.8136E+080.0000E+00	10.8136E+080.0000E+00	0.8136E+08	0.188	1	0	1	0	0	1	0	0		0.05
A9	91	10.9837E+080.0000E+00	10.9837E+080.0000E+00	0.9837E+08	0.188	1	0	1	0	0	1	0	0		0.05
A9	92	10.1189E+090.0000E+00	10.1189E+090.0000E+00	0.1189E+09	0.188	1	0	1	0	0	1	0	0		0.05
A9	93	10.1438E+090.0000E+00	10.1438E+090.0000E+00	0.1438E+09	0.188	1	0	1	0	0	1	0	0		0.05
A9	94	10.1739E+090.0000E+00	10.1739E+090.0000E+00	0.1739E+09	0.188	1	0	1	0	0	1	0	0		0.05
A9	95	10.2103E+090.0000E+00	10.2103E+090.0000E+00	0.2103E+09	0.188	1	0	1	0	0	1	0	0		0.05
A9	96	10.2542E+090.0000E+00	10.2542E+090.0000E+00	0.2542E+09	0.188	1	0	1	0	0	1	0	0		0.05
A9	97	10.3074E+090.0000E+00	10.3074E+090.0000E+00	0.3074E+09	0.188	1	0	1	0	0	1	0	0		0.05
A9	98	10.3717E+090.0000E+00	10.3717E+090.0000E+00	0.3717E+09	0.188	1	0	1	0	0	1	0	0		0.05
A9	99	10.4494E+090.0000E+00	10.4494E+090.0000E+00	0.4494E+09	0.188	1	0	1	0	0	1	0	0		0.05
A91	0	10.5434E+090.0000E+00	10.5434E+090.0000E+00	0.5434E+09	0.188	1	0	1	0	0	1	0	0		0.05
AA	1	10.1767E+000.1767E-01	10.1767E+000.1767E-01	0.1767E+00	0.188	1	0	1	0.052189	646.38	0.0045562	0.995444	1.11552		0.05
AA	2	10.6023E+000.6023E-01	10.6023E+000.6023E-01	0.6023E+00	0.188	1	0	1	0.052195	646.38	0.0045711	0.995429	3.80275		0.05
AA	3	10.1156E+010.1156E+00	10.1156E+010.1156E+00	0.1156E+01	0.188	1	0	1	0.052203	646.38	0.0045823	0.995418	7.29969		0.05
AA	4	10.1867E+010.1867E+00	10.1867E+010.1867E+00	0.1867E+01	0.188	1	0	1	0.05221	646.38	0.0045915	0.995409	11.7909		0.05
AA	5	10.2774E+010.2774E+00	10.2774E+010.2774E+00	0.2774E+01	0.188	1	0	1	0.052213	646.38	0.0045995	0.995401	17.5198		0.05
AA	6	10.3922E+010.3922E+00	10.3922E+010.3922E+00	0.3922E+01	0.188	1	0	1	0.052213	646.38	0.0046066	0.995393	24.77		0.05
AA	7	10.5367E+010.5367E+00	10.5367E+010.5367E+00	0.5367E+01	0.188	1	0	1	0.052207	646.38	0.0046131	0.995387	33.8921		0.05
AA	8	10.7177E+010.7177E+00	10.7177E+010.7177E+00	0.7177E+01	0.188	1	0	1	0.052196	646.38	0.0046191	0.995381	45.3122		0.05
AA	9	10.9433E+010.9433E+00	10.9433E+010.9433E+00	0.9433E+01	0.188	1	0	1	0.05218	646.38	0.0046247	0.995375	59.5369		0.05
AA	10	10.1224E+020.1224E+01	10.1224E+020.1224E+01	0.1224E+02	0.188	1	0	1	0.05216	646.38	0.00463	0.99537	77.2235		0.05
AA	11	10.1571E+020.1571E+01	10.1571E+020.1571E+01	0.1571E+02	0.188	1	0	1	0.052134	646.38	0.0046351	0.995365	99.0662		0.05
AA	12	10.2000E+020.2000E+01	10.2000E+020.2000E+01	0.2000E+02	0.188	1	0	1	0.052105	646.38	0.0046399	0.99536	126.048		0.05
AA	13	10.2528E+020.2528E+01	10.2528E+020.2528E+01	0.2528E+02	0.188	1	0	1	0.052074	646.38	0.0046446	0.995355	159.229		0.05
AA	14	10.3178E+020.3178E+01	10.3178E+020.3178E+01	0.3178E+02	0.188	1	0	1	0.05204	646.38	0.0046491	0.995351	200.038		0.05
AA	15	10.3976E+020.3976E+01	10.3976E+020.3976E+01	0.3976E+02	0.188	1	0	1	0.052006	646.38	0.0046534	0.995347	250.104		0.05
AA	16	10.4955E+020.4955E+01	10.4955E+020.4955E+01	0.4955E+02	0.188	1	0	1	0.051972	646.38	0.0046576	0.995342	311.481		0.05
AA	17	10.6152E+020.6152E+01	10.6152E+020.6152E+01	0.6152E+02	0.188	1	0	1	0.051938	646.38	0.0046617	0.995338	386.472		0.05
AA	18	10.7616E+020.7616E+01	10.7616E+020.7616E+01	0.7616E+02	0.188	1	0	1	0.051904	646.38	0.0046656	0.995334	478.126		0.05
AA	19	10.9404E+020.9404E+01	10.9404E+020.9404E+01	0.9404E+02	0.188	1	0	1	0.051871	646.38	0.0046694	0.995331	589.998		0.05
AA	20	10.1159E+030.1159E+02	10.1159E+030.1159E+02	0.1159E+03	0.188	1	0	1	0.051839	646.38	0.004673	0.995327	726.694		0.05
AA	21	10.1424E+030.1424E+02	10.1424E+030.1424E+02	0.1424E+03	0.188	1	0	1	0.051807	646.38	0.0046765	0.995324	892.295		0.05
AA	22	10.1748E+030.1748E+02	10.1748E+030.1748E+02	0.1748E+03	0.188	1	0	1	0.051776	646.38	0.0046799	0.99532	1094.66		0.05
AA	23	10.2142E+030.2142E+02	10.2142E+030.2142E+02	0.2142E+03	0.188	1	0	1	0.051746	646.38	0.0046831	0.995317	1340.61		0.05
AA	24	10.2622E+030.2622E+02	10.2622E+030.2622E+02	0.2622E+03	0.188	1	0	1	0.051717	646.38	0.0046862	0.995314	1640.11		0.05
AA	25	10.3204E+030.3204E+02	10.3204E+030.3204E+02	0.3204E+03	0.188	1	0	1	0.051689	646.38	0.0046891	0.995311	2003.07		0.05
AA	26	10.3912E+030.3912E+02	10.3912E+030.3912E+02	0.3912E+03	0.188	1	0	1	0.051661	646.38	0.0046919	0.995308	2444.36		0.05
AA	27	10.4772E+030.4772E+02	10.4772E+030.4772E+02	0.4772E+03	0.188	1	0	1	0.051635	646.38	0.0046946	0.995305	2980.21		0.05
AA	28	10.5816E+030.5816E+02	10.5816E+030.5816E+02	0.5816E+03	0.188	1	0	1	0.05161	646.38	0.0046972	0.995303	3630.44		0.05
AA	29	10.7082E+030.7082E+02	10.7082E+030.7082E+02	0.7082E+03	0.188	1	0	1	0.051586	646.38	0.0046996	0.9953	4418.63		0.05
AA	30	10.8619E+030.8619E+02	10.8619E+030.8619E+02	0.8619E+03	0.188	1	0	1	0.051564	646.38	0.004702	0.995298	5375.3		0.05
AA	31	10.1048E+040.1048E+03	10.1048E+040.1048E+03	0.1048E+04	0.188	1	0	1	0.051543	646.38	0.0047042	0.995296	6533.24		0.05
AA	32	10.1274E+040.1274E+03	10.1274E+040.1274E+03	0.1274E+04	0.188	1	0	1	0.051522	646.38	0.0047064	0.995294	7938.88		0.05
AA	33	10.1548E+040.1548E+03	10.1548E+040.1548E+03	0.1548E+04	0.188	1	0	1	0.051503	646.38	0.0047084	0.995292	9642.72		0.05
AA	34	10.1880E+040.1880E+03	10.1880E+040.1880E+03	0.1880E+04	0.188	1	0	1	0.051483	646.37	0.0047103	0.99529	11706		0.05
AA	35	10.2282E+040.2282E+03	10.2282E+040.2282E+03	0.2282E+04	0.188	1	0	1	0.051464	646.37	0.0047119	0.995288	14203.9		0.05
AA	36	10.2768E+040.2768E+03	10.2768E+040.2768E+03	0.2768E+04	0.188	1	0	1	0.051447	646.37	0.0047132	0.995287	17223.2		0.05
AA	37	10.3358E+040.3358E+03	10.3358E+040.3358E+03	0.3358E+04	0.188	1	0	1	0.051431	646.37	0.0047139	0.995286	20887.8		0.05
AA	38	10.4072E+040.4072E+03	10.4072E+040.4072E+03	0.4072E+04	0.188	1	0	1	0.051417	646.37	0.004714	0.995286	25322.2		0.05
AA	39	10.4937E+040.4937E+03	10.4937E+040.4937E+03	0.4937E+04	0.188	1	0	1	0.051407	646.37	0.0047132	0.995287	30695.4		0.05
AA	40	10.5983E+040.5983E+03	10.5983E+040.5983E+03	0.5983E+04	0.188	1	0	1	0.051399	646.37	0.0047117	0.995288	37193		0.05
AA	41	10.7250E+040.7250E+03	10.7250E+040.7250E+03	0.7250E+04	0.188	1	0	1	0.051393	646.36	0.0047098	0.99529	45063.4		0.05
AA	42	10.8784E+040.8784E+03	10.8784E+040.8784E+03	0.8784E+04	0.188	1	0	1	0.051389	646.36	0.0047076	0.995292	54594.1		0.05
AA	43	10.1064E+050.1064E+04	10.1064E+050.1064E+04	0.1064E+05	0.188	1	0	1	0.051386	646.36	0.0047056	0.995294	66125.7		0.05
AA	44	10.1289E+050.1289E+04	10.1289E+050.1289E+04	0.1289E+05	0.188	1	0	1	0.051384	646.36	0.0047037	0.995296	80106.1		0.05
AA	45	10.1560E+050.1560E+04	10.1560E+050.1560E+04	0.1560E+05	0.188	1	0	1	0.051383	646.36	0.0047021	0.995298	96945.9		0.05
AA	46	10.1889E+050.1889E+04	10.1889E+050.1889E+04	0.1889E+05	0.188	1	0	1	0.051379	646.36	0.0047008	0.995299	117383		0.05
AA	47	10.2287E+050.2287E+04	10.2287E+050.2287E+04	0.2287E+05	0.188	1	0	1	0.051372	646.36	0.0047	0.9953	142095		0.05
AA	48	10.2768E+050.2768E+04	10.2768E+050.2768E+04	0.2768E+05	0.188	1	0	1	0.051363	646.35	0.0046999	0.9953	171948		0.05
AA	49	10.3350E+050.3350E+04	10.3350E+050.3350E+04	0.3350E+05	0.188	1	0	1	0.051355	646.35	0.0047	0.9953	208069		0.05
AA	50	10.4055E+050.4055E+04	10.4055E+050.4055E+04	0.4055E+05	0.188	1	0	1	0.051353	646.35	0.0046997	0.9953	251847		0.05
AA	51	10.4907E+050.4907E+04	10.4907E+050.4907E+04	0.4907E+05	0.188	1	0	1	0.051352	646.35	0.0046987	0.995301	304757		0.05
AA	52	10.5937E+050.5937E+04	10.5937E+050.5937E+04	0.5937E+05	0.188	1	0	1	0.051341	646.34	0.0046971	0.995303	368643		0.05
AA	53	10.7183E+050.7183E+04	10.7183E+050.7183E+04	0.7183E+05	0.188	1	0	1	0.051325	646.34	0.0046975	0.995302	445871		0.05
AA	54	10.8691E+050.8691E+04	10.8691E+050.8691E+04	0.8691E+05	0.188	1	0	1	0.051308	646.34	0.0047045	0.995295	539294		0.05
AA	55	10.1051E+060.1051E+05	10.1051E+060.1051E+05	0.1051E+06	0.188	1	0	1	0.051281	646.33	0.0047179	0.995282	651805		0.05
AA	56	10.1272E+060.1272E+05	10.1272E+060.1272E+05	0.1272E+06	0.188	1	0	1	0.051252	646.33	0.0047356	0.995264	788404		0.05
AA	57	10.1539E+060.1539E+05	10.1539E+060.1539E+05	0.1539E+06	0.188	1	0	1	0.051228	646.33	0.004757	0.995243	953427		0.05
AA	58	10.1861E+060.1861E+05	10.1861E+060.1861E+05	0.1861E+06	0.188	1	0	1	0.051204	646.32	0.0047763	0.995224	1.15233e+06		0.05
AA	59	10.2251E+060.2251E+05	10.2251E+060.2251E+05	0.2251E+06	0.188	1	0	1	0.051194	646.32	0.0047853	0.995215	1.39353e+06		0.05
AA	60	10.2723E+060.2723E+05	10.2723E+060.2723E+05	0.2723E+06	0.188	1	0	1	0.051193	646.32	0.0047864	0.995214	1.6857e+06		0.05
AA	61	10.3293E+060.3293E+05	10.3293E+060.3293E+05	0.3293E+06	0.188	1	0	1	0.051192	646.32	0.0047864	0.995214	2.03852e+06		0.05
AA	62	10.3983E+060.3983E+05	10.3983E+060.3983E+05	0.3983E+06	0.188	1	0	1	0.051192	646.32	0.0047864	0.995214	2.46567e+06		0.05
AA	63	10.4817E+060.4817E+05	10.4817E+060.4817E+05	0.4817E+06	0.188	1	0	1	0.051192	646.32	0.0047864	0.995214	2.98195e+06		0.05
AA	64	10.5826E+060.5826E+05	10.5826E+060.5826E+05	0.5826E+06	0.188	1	0	1	0.051192	646.32	0.0047864	0.995214	3.60657e+06		0.05
AA	65	10.7046E+060.7046E+05	10.7046E+060.7046E+05	0.7046E+06	0.188	1	0	1	0.051192	646.33	0.0047864	0.995214	4.36187e+06		0.05
AA	66	10.8521E+060.8521E+05	10.8521E+060.8521E+05	0.8521E+06	0.188	1	0	1	0.051192	646.33	0.0047864	0.995214	5.27498e+06		0.05
AA	67	10.1030E+070.1030E+06	10.1030E+070.1030E+06	0.1030E+07	0.188	1	0	1	0.051193	646.33	0.0047864	0.995214	6.37641e+06		0.05
AA	68	10.1246E+070.1246E+06	10.1246E+070.1246E+06	0.1246E+07	0.188	1	0	1	0.051194	646.33	0.0047864	0.995214	7.71375e+06		0.05
AA	69	10.1507E+070.1507E+06	10.1507E+070.1507E+06	0.1507E+07	0.188	1	0	1	0.051195	646.33	0.0047864	0.995214	9.32973e+06		0.05
AA	70	10.1822E+070.1822E+06	10.1822E+070.1822E+06	0.1822E+07	0.188	1	0	1	0.051197	646.34	0.0047864	0.995214	1.12805e+07		0.05
AA	71	10.2204E+070.2204E+06	10.2204E+070.2204E+06	0.2204E+07	0.188	1	0	1	0.051199	646.34	0.0047864	0.995214	1.36461e+07		0.05
AA	72	10.2665E+070.2665E+06	10.2665E+070.2665E+06	0.2665E+07	0.188	1	0	1	0.051198	646.34	0.0047864	0.995214	1.65001e+07		0.05
AA	73	10.3222E+070.3222E+06	10.3222E+070.3222E+06	0.3222E+07	0.188	1	0	1	0.012513	646.28	0.0047862	0.995214	4.87508e+06		0.05
AA	74	10.3896E+070.3896E+06	10.3896E+070.3896E+06	0.3896E+07	0.188	1	0	1	0	0	1	0	0		0.05
AA	75	10.4711E+070.4711E+06	10.4711E+070.4711E+06	0.4711E+07	0.188	1	0	1	0	0	1	0	0		0.05
AA	76	10.5697E+070.5697E+06	10.5697E+070.5697E+06	0.5697E+07	0.188	1	0	1	0	0	1	0	0		0.05
AA	77	10.6889E+070.6889E+06	10.6889E+070.6889E+06	0.6889E+07	0.188	1	0	1	0	0	1	0	0		0.05
AA	78	10.8330E+070.8330E+06	10.8330E+070.8330E+06	0.8330E+07	0.188	1	0	1	0	0	1	0	0		0.05
AA	79	10.1007E+080.1007E+07	10.1007E+080.1007E+07	0.1007E+08	0.188	1	0	1	0	0	1	0	0		0.05
AA	80	10.1218E+080.1218E+07	10.1218E+080.1218E+07	0.1218E+08	0.188	1	0	1	0	0	1	0	0		0.05
AA	81	10.1473E+080.1473E+07	10.1473E+080.1473E+07	0.1473E+08	0.188	1	0	1	0	0	1	0	0		0.05
AA	82	10.1781E+080.1781E+07	10.1781E+080.1781E+07	0.1781E+08	0.188	1	0	1	0	0	1	0	0		0.05
AA	83	10.2153E+080.2153E+07	10.2153E+080.2153E+07	0.2153E+08	0.188	1	0	1	0	0	1	0	0		0.05
AA	84	10.2603E+080.2603E+07	10.2603E+080.2603E+07	0.2603E+08	0.188	1	0	1	0	0	1	0	0		0.05
AA	85	10.3148E+080.3148E+07	10.3148E+080.3148E+07	0.3148E+08	0.188	1	0	1	0	0	1	0	0		0.05
AA	86	10.3806E+080.3806E+07	10.3806E+080.3806E+07	0.3806E+08	0.188	1	0	1	0	0	1	0	0		0.05
AA	87	10.4602E+080.4602E+07	10.4602E+080.4602E+07	0.4602E+08	0.188	1	0	1	0	0	1	0	0		0.05
AA	88	10.5565E+080.5565E+07	10.5565E+080.5565E+07	0.5565E+08	0.188	1	0	1	0	0	1	0	0		0.05
AA	89	10.6728E+080.6728E+07	10.6728E+080.6728E+07	0.6728E+08	0.188	1	0	1	0	0	1	0	0		0.05
AA	90	10.8136E+080.8136E+07	10.8136E+080.8136E+07	0.8136E+08	0.188	1	0	1	0	0	1	0	0		0.05
AA	91	10.9837E+080.9837E+07	10.9837E+080.9837E+07	0.9837E+08	0.188	1	0	1	0	0	1	0	0		0.05
AA	92	10.1189E+090.1189E+08	10.1189E+090.1189E+08	0.1189E+09	0.188	1	0	1	0	0	1	0	0		0.05
AA	93	10.1438E+090.1438E+08	10.1438E+090.1438E+08	0.1438E+09	0.188	1	0	1	0	0	1	0	0		0.05
AA	94	10.1739E+090.1739E+08	10.1739E+090.1739E+08	0.1739E+09	0.188	1	0	1	0	0	1	0	0		0.05
AA	95	10.2103E+090.2103E+08	10.2103E+090.2103E+08	0.2103E+09	0.188	1	0	1	0	0	1	0	0		0.05
AA	96	10.2542E+090.2542E+08	10.2542E+090.2542E+08	0.2542E+09	0.188	1	0	1	0	0	1	0	0		0.05
AA	97	10.3074E+090.3074E+08	10.3074E+090.3074E+08	0.3074E+09	0.188	1	0	1	0	0	1	0	0		0.05
AA	98	10.3717E+090.3717E+08	10.3717E+090.3717E+08	0.3717E+09	0.188	1	0	1	0	0	1	0	0		0.05
AA	99	10.4494E+090.4494E+08	10.4494E+090.4494E+08	0.4494E+09	0.188	1	0	1	0	0	1	0	0		0.05
AA1	0	10.5434E+090.5434E+08	10.5434E+090.5434E+08	0.5434E+09	0.188	1	0	1	0	0	1	0	0		0.05
