# Supplementary material for: CO2 geological storage site selection and long-term potential assessment framework based on TOUGH2/ECO2N
Source: PLoS One. 2025 Apr 24;20(4):e0321715. doi: 10.1371/journal.pone.0321715 (PMC12021137; doi:10.1371/journal.pone.0321715)
Supplement: S1 File — (ZIP) [file pone.0321715.s001.zip › suanliang/4/气相/500a.xlsx]

## Sheet: Sheet1
体积				MID提取中间几位（体积）	孔隙度φ		SS	1-SS	SG	DG	YH2OG	1-YH2OG	气相	气相质量	残余气相饱和度Sgr
A1	1	10.1767E+000.1767E-01	10.1767E+000.1767E-01	0.1767E+00	0.188	1	0.02287	0.97713	0.71251	660.84	0.0036335	0.996367	15.2284	1.88204e+10	0.05
A1	2	10.6023E+000.6023E-01	10.6023E+000.6023E-01	0.6023E+00	0.188	1	0.016877	0.983123	0.71703	660.84	0.0036335	0.996367	52.5571		0.05
A1	3	10.1156E+010.1156E+00	10.1156E+010.1156E+00	0.1156E+01	0.188	1	0.015968	0.984032	0.71767	660.84	0.0036335	0.996367	101.057		0.05
A1	4	10.1867E+010.1867E+00	10.1867E+010.1867E+00	0.1867E+01	0.188	1	0.015594	0.984406	0.71788	660.84	0.0036335	0.996367	163.322		0.05
A1	5	10.2774E+010.2774E+00	10.2774E+010.2774E+00	0.2774E+01	0.188	1	0.01543	0.98457	0.7179	660.84	0.0036335	0.996367	242.711		0.05
A1	6	10.3922E+010.3922E+00	10.3922E+010.3922E+00	0.3922E+01	0.188	1	0.015062	0.984938	0.71805	660.84	0.0036335	0.996367	343.356		0.05
A1	7	10.5367E+010.5367E+00	10.5367E+010.5367E+00	0.5367E+01	0.188	1	0.014998	0.985002	0.71794	660.84	0.0036335	0.996367	469.819		0.05
A1	8	10.7177E+010.7177E+00	10.7177E+010.7177E+00	0.7177E+01	0.188	1	0.014817	0.985183	0.71786	660.84	0.0036335	0.996367	628.308		0.05
A1	9	10.9433E+010.9433E+00	10.9433E+010.9433E+00	0.9433E+01	0.188	1	0.015	0.985	0.71746	660.84	0.0036335	0.996367	825.196		0.05
A1	10	10.1224E+020.1224E+01	10.1224E+020.1224E+01	0.1224E+02	0.188	1	0.014626	0.985374	0.71687	660.84	0.0036335	0.996367	1070.28		0.05
A1	11	10.1571E+020.1571E+01	10.1571E+020.1571E+01	0.1571E+02	0.188	1	0.013917	0.986083	0.71447	660.84	0.0036335	0.996367	1370.08		0.05
A1	12	10.2000E+020.2000E+01	10.2000E+020.2000E+01	0.2000E+02	0.188	1	0.012236	0.987764	0.71164	660.84	0.0036335	0.996367	1740.27		0.05
A1	13	10.2528E+020.2528E+01	10.2528E+020.2528E+01	0.2528E+02	0.188	1	0.0095934	0.990407	0.70877	660.84	0.0036335	0.996367	2196.69		0.05
A1	14	10.3178E+020.3178E+01	10.3178E+020.3178E+01	0.3178E+02	0.188	1	0.0066307	0.993369	0.70557	660.84	0.0036335	0.996367	2757.26		0.05
A1	15	10.3976E+020.3976E+01	10.3976E+020.3976E+01	0.3976E+02	0.188	1	0.0019156	0.998084	0.7038	660.84	0.0036335	0.996367	3457.29		0.05
A1	16	10.4955E+020.4955E+01	10.4955E+020.4955E+01	0.4955E+02	0.188	1	0	1	0.69974	660.84	0.0037008	0.996299	4291.65		0.05
A1	17	10.6152E+020.6152E+01	10.6152E+020.6152E+01	0.6152E+02	0.188	1	0.0085756	0.991424	0.7082	660.84	0.0036335	0.996367	5346.94		0.05
A1	18	10.7616E+020.7616E+01	10.7616E+020.7616E+01	0.7616E+02	0.188	1	0.011123	0.988877	0.71111	660.84	0.0036335	0.996367	6629.48		0.05
A1	19	10.9404E+020.9404E+01	10.9404E+020.9404E+01	0.9404E+02	0.188	1	0.0057623	0.994238	0.70727	660.84	0.0036335	0.996367	8185.8		0.05
A1	20	10.1159E+030.1159E+02	10.1159E+030.1159E+02	0.1159E+03	0.188	1	0	1	0.70519	660.84	0.003668	0.996332	10116.9		0.05
A1	21	10.1424E+030.1424E+02	10.1424E+030.1424E+02	0.1424E+03	0.188	1	0.00928	0.99072	0.70787	660.84	0.0036335	0.996367	12362		0.05
A1	22	10.1748E+030.1748E+02	10.1748E+030.1748E+02	0.1748E+03	0.188	1	0	1	0.70833	660.84	0.0036389	0.996361	15326.7		0.05
A1	23	10.2142E+030.2142E+02	10.2142E+030.2142E+02	0.2142E+03	0.188	1	0.0079575	0.992043	0.70632	660.84	0.0036335	0.996367	18579.1		0.05
A1	24	10.2622E+030.2622E+02	10.2622E+030.2622E+02	0.2622E+03	0.188	1	0.0042574	0.995743	0.70189	660.84	0.0036335	0.996367	22684.1		0.05
A1	25	10.3204E+030.3204E+02	10.3204E+030.3204E+02	0.3204E+03	0.188	1	0	1	0.69519	660.84	0.0036973	0.996303	27570.3		0.05
A1	26	10.3912E+030.3912E+02	10.3912E+030.3912E+02	0.3912E+03	0.188	1	0.0055117	0.994488	0.70389	660.84	0.0036335	0.996367	33898.2		0.05
A1	27	10.4772E+030.4772E+02	10.4772E+030.4772E+02	0.4772E+03	0.188	1	0.004256	0.995744	0.70706	660.84	0.0036335	0.996367	41588.9		0.05
A1	28	10.5816E+030.5816E+02	10.5816E+030.5816E+02	0.5816E+03	0.188	1	0.0041465	0.995853	0.7044	660.84	0.0036335	0.996367	50502.5		0.05
A1	29	10.7082E+030.7082E+02	10.7082E+030.7082E+02	0.7082E+03	0.188	1	0	1	0.6971	660.84	0.0036628	0.996337	61109.9		0.05
A1	30	10.8619E+030.8619E+02	10.8619E+030.8619E+02	0.8619E+03	0.188	1	0.0038028	0.996197	0.70493	660.84	0.0036335	0.996367	74924.1		0.05
A1	31	10.1048E+040.1048E+03	10.1048E+040.1048E+03	0.1048E+04	0.188	1	0.0023697	0.99763	0.70521	660.84	0.0036335	0.996367	91268.9		0.05
A1	32	10.1274E+040.1274E+03	10.1274E+040.1274E+03	0.1274E+04	0.188	1	0	1	0.70081	660.84	0.003648	0.996352	110519		0.05
A1	33	10.1548E+040.1548E+03	10.1548E+040.1548E+03	0.1548E+04	0.188	1	0.0027104	0.99729	0.70325	660.84	0.0036335	0.996367	134393		0.05
A1	34	10.1880E+040.1880E+03	10.1880E+040.1880E+03	0.1880E+04	0.188	1	0	1	0.69603	660.84	0.00366	0.99634	161975		0.05
A1	35	10.2282E+040.2282E+03	10.2282E+040.2282E+03	0.2282E+04	0.188	1	0.00078718	0.999213	0.70273	660.84	0.0036335	0.996367	198351		0.05
A1	36	10.2768E+040.2768E+03	10.2768E+040.2768E+03	0.2768E+04	0.188	1	0	1	0.70118	660.84	0.0036388	0.996361	240252		0.05
A1	37	10.3358E+040.3358E+03	10.3358E+040.3358E+03	0.3358E+04	0.188	1	0	1	0.69797	660.84	0.0036557	0.996344	290122		0.05
A1	38	10.4072E+040.4072E+03	10.4072E+040.4072E+03	0.4072E+04	0.188	1	0	1	0.69812	660.84	0.0036565	0.996344	351885		0.05
A1	39	10.4937E+040.4937E+03	10.4937E+040.4937E+03	0.4937E+04	0.188	1	0	1	0.69401	660.84	0.0036743	0.996326	424116		0.05
A1	40	10.5983E+040.5983E+03	10.5983E+040.5983E+03	0.5983E+04	0.188	1	0	1	0.69252	660.84	0.0036879	0.996312	512862		0.05
A1	41	10.7250E+040.7250E+03	10.7250E+040.7250E+03	0.7250E+04	0.188	1	0	1	0.68973	660.84	0.0036987	0.996301	618959		0.05
A1	42	10.8784E+040.8784E+03	10.8784E+040.8784E+03	0.8784E+04	0.188	1	0	1	0.68709	660.84	0.0037125	0.996287	747042		0.05
A1	43	10.1064E+050.1064E+04	10.1064E+050.1064E+04	0.1064E+05	0.188	1	0	1	0.68575	660.84	0.0037226	0.996277	903113		0.05
A1	44	10.1289E+050.1289E+04	10.1289E+050.1289E+04	0.1289E+05	0.188	1	0	1	0.68202	660.84	0.0037413	0.996259	1.08812e+06		0.05
A1	45	10.1560E+050.1560E+04	10.1560E+050.1560E+04	0.1560E+05	0.188	1	0	1	0.67949	660.84	0.0037618	0.996238	1.31197e+06		0.05
A1	46	10.1889E+050.1889E+04	10.1889E+050.1889E+04	0.1889E+05	0.188	1	0	1	0.67679	660.84	0.0037793	0.996221	1.58232e+06		0.05
A1	47	10.2287E+050.2287E+04	10.2287E+050.2287E+04	0.2287E+05	0.188	1	0	1	0.66432	660.84	0.0039201	0.99608	1.88015e+06		0.05
A1	48	10.2768E+050.2768E+04	10.2768E+050.2768E+04	0.2768E+05	0.188	1	0	1	0.63781	660.84	0.0042516	0.995748	2.18404e+06		0.05
A1	49	10.3350E+050.3350E+04	10.3350E+050.3350E+04	0.3350E+05	0.188	1	0	1	0.61245	660.84	0.0042637	0.995736	2.53813e+06		0.05
A1	50	10.4055E+050.4055E+04	10.4055E+050.4055E+04	0.4055E+05	0.188	1	0	1	0.60535	660.84	0.0042638	0.995736	3.03666e+06		0.05
A1	51	10.4907E+050.4907E+04	10.4907E+050.4907E+04	0.4907E+05	0.188	1	0	1	0.60383	660.84	0.0042637	0.995736	3.66547e+06		0.05
A1	52	10.5937E+050.5937E+04	10.5937E+050.5937E+04	0.5937E+05	0.188	1	0	1	0.60347	660.84	0.0042637	0.995736	4.43222e+06		0.05
A1	53	10.7183E+050.7183E+04	10.7183E+050.7183E+04	0.7183E+05	0.188	1	0	1	0.60333	660.84	0.0042637	0.995736	5.36117e+06		0.05
A1	54	10.8691E+050.8691E+04	10.8691E+050.8691E+04	0.8691E+05	0.188	1	0	1	0.60324	660.84	0.0042636	0.995736	6.48572e+06		0.05
A1	55	10.1051E+060.1051E+05	10.1051E+060.1051E+05	0.1051E+06	0.188	1	0	1	0.60316	660.84	0.0042636	0.995736	7.84213e+06		0.05
A1	56	10.1272E+060.1272E+05	10.1272E+060.1272E+05	0.1272E+06	0.188	1	0	1	0.60308	660.84	0.0042636	0.995736	9.48988e+06		0.05
A1	57	10.1539E+060.1539E+05	10.1539E+060.1539E+05	0.1539E+06	0.188	1	0	1	0.60301	660.84	0.0042635	0.995737	1.14805e+07		0.05
A1	58	10.1861E+060.1861E+05	10.1861E+060.1861E+05	0.1861E+06	0.188	1	0	1	0.60294	660.84	0.0042635	0.995737	1.38809e+07		0.05
A1	59	10.2251E+060.2251E+05	10.2251E+060.2251E+05	0.2251E+06	0.188	1	0	1	0.60287	660.83	0.0042635	0.995737	1.67877e+07		0.05
A1	60	10.2723E+060.2723E+05	10.2723E+060.2723E+05	0.2723E+06	0.188	1	0	1	0.60279	660.83	0.0042635	0.995737	2.03051e+07		0.05
A1	61	10.3293E+060.3293E+05	10.3293E+060.3293E+05	0.3293E+06	0.188	1	0	1	0.60271	660.83	0.0042635	0.995737	2.45523e+07		0.05
A1	62	10.3983E+060.3983E+05	10.3983E+060.3983E+05	0.3983E+06	0.188	1	0	1	0.60261	660.83	0.0042635	0.995737	2.96919e+07		0.05
A1	63	10.4817E+060.4817E+05	10.4817E+060.4817E+05	0.4817E+06	0.188	1	0	1	0.60251	660.83	0.0042634	0.995737	3.59032e+07		0.05
A1	64	10.5826E+060.5826E+05	10.5826E+060.5826E+05	0.5826E+06	0.188	1	0	1	0.60238	660.83	0.0042634	0.995737	4.34143e+07		0.05
A1	65	10.7046E+060.7046E+05	10.7046E+060.7046E+05	0.7046E+06	0.188	1	0	1	0.60223	660.83	0.0042634	0.995737	5.24925e+07		0.05
A1	66	10.8521E+060.8521E+05	10.8521E+060.8521E+05	0.8521E+06	0.188	1	0	1	0.60205	660.83	0.0042634	0.995737	6.34622e+07		0.05
A1	67	10.1030E+070.1030E+06	10.1030E+070.1030E+06	0.1030E+07	0.188	1	0	1	0.60183	660.83	0.0042634	0.995737	7.66837e+07		0.05
A1	68	10.1246E+070.1246E+06	10.1246E+070.1246E+06	0.1246E+07	0.188	1	0	1	0.60155	660.83	0.0042634	0.995737	9.27218e+07		0.05
A1	69	10.1507E+070.1507E+06	10.1507E+070.1507E+06	0.1507E+07	0.188	1	0	1	0.60121	660.82	0.0042634	0.995737	1.12079e+08		0.05
A1	70	10.1822E+070.1822E+06	10.1822E+070.1822E+06	0.1822E+07	0.188	1	0	1	0.60077	660.82	0.0042633	0.995737	1.35407e+08		0.05
A1	71	10.2204E+070.2204E+06	10.2204E+070.2204E+06	0.2204E+07	0.188	1	0	1	0.60021	660.82	0.0042633	0.995737	1.63644e+08		0.05
A1	72	10.2665E+070.2665E+06	10.2665E+070.2665E+06	0.2665E+07	0.188	1	0	1	0.59949	660.81	0.0042633	0.995737	1.97632e+08		0.05
A1	73	10.3222E+070.3222E+06	10.3222E+070.3222E+06	0.3222E+07	0.188	1	0	1	0.59856	660.81	0.0042633	0.995737	2.38568e+08		0.05
A1	74	10.3896E+070.3896E+06	10.3896E+070.3896E+06	0.3896E+07	0.188	1	0	1	0.59743	660.8	0.0042632	0.995737	2.87924e+08		0.05
A1	75	10.4711E+070.4711E+06	10.4711E+070.4711E+06	0.4711E+07	0.188	1	0	1	0.59594	660.8	0.0042632	0.995737	3.47287e+08		0.05
A1	76	10.5697E+070.5697E+06	10.5697E+070.5697E+06	0.5697E+07	0.188	1	0	1	0.59282	660.79	0.0042632	0.995737	4.17768e+08		0.05
A1	77	10.6889E+070.6889E+06	10.6889E+070.6889E+06	0.6889E+07	0.188	1	0	1	0.58504	660.78	0.0042631	0.995737	4.98541e+08		0.05
A1	78	10.8330E+070.8330E+06	10.8330E+070.8330E+06	0.8330E+07	0.188	1	0	1	0.57585	660.77	0.0042631	0.995737	5.93345e+08		0.05
A1	79	10.1007E+080.1007E+07	10.1007E+080.1007E+07	0.1007E+08	0.188	1	0	1	0.56327	660.75	0.004263	0.995737	7.01594e+08		0.05
A1	80	10.1218E+080.1218E+07	10.1218E+080.1218E+07	0.1218E+08	0.188	1	0	1	0.54609	660.73	0.0042629	0.995737	8.22694e+08		0.05
A1	81	10.1473E+080.1473E+07	10.1473E+080.1473E+07	0.1473E+08	0.188	1	0	1	0.52188	660.71	0.0042628	0.995737	9.50795e+08		0.05
A1	82	10.1781E+080.1781E+07	10.1781E+080.1781E+07	0.1781E+08	0.188	1	0	1	0.50195	660.68	0.0042627	0.995737	1.10565e+09		0.05
A1	83	10.2153E+080.2153E+07	10.2153E+080.2153E+07	0.2153E+08	0.188	1	0	1	0.47763	660.64	0.0042625	0.995738	1.27175e+09		0.05
A1	84	10.2603E+080.2603E+07	10.2603E+080.2603E+07	0.2603E+08	0.188	1	0	1	0.44326	660.6	0.0042624	0.995738	1.42684e+09		0.05
A1	85	10.3148E+080.3148E+07	10.3148E+080.3148E+07	0.3148E+08	0.188	1	0	1	0.40301	660.54	0.0042621	0.995738	1.56875e+09		0.05
A1	86	10.3806E+080.3806E+07	10.3806E+080.3806E+07	0.3806E+08	0.188	1	0	1	0.34354	660.47	0.0042618	0.995738	1.6166e+09		0.05
A1	87	10.4602E+080.4602E+07	10.4602E+080.4602E+07	0.4602E+08	0.188	1	0	1	0.24393	660.35	0.0042614	0.995739	1.38768e+09		0.05
A1	88	10.5565E+080.5565E+07	10.5565E+080.5565E+07	0.5565E+08	0.188	1	0	1	0.019836	660.08	0.0042603	0.99574	1.36402e+08		0.05
A1	89	10.6728E+080.6728E+07	10.6728E+080.6728E+07	0.6728E+08	0.188	1	0	1	0	0	1	0	0		0.05
A1	90	10.8136E+080.8136E+07	10.8136E+080.8136E+07	0.8136E+08	0.188	1	0	1	0	0	1	0	0		0.05
A1	91	10.9837E+080.9837E+07	10.9837E+080.9837E+07	0.9837E+08	0.188	1	0	1	0	0	1	0	0		0.05
A1	92	10.1189E+090.1189E+08	10.1189E+090.1189E+08	0.1189E+09	0.188	1	0	1	0	0	1	0	0		0.05
A1	93	10.1438E+090.1438E+08	10.1438E+090.1438E+08	0.1438E+09	0.188	1	0	1	0	0	1	0	0		0.05
A1	94	10.1739E+090.1739E+08	10.1739E+090.1739E+08	0.1739E+09	0.188	1	0	1	0	0	1	0	0		0.05
A1	95	10.2103E+090.2103E+08	10.2103E+090.2103E+08	0.2103E+09	0.188	1	0	1	0	0	1	0	0		0.05
A1	96	10.2542E+090.2542E+08	10.2542E+090.2542E+08	0.2542E+09	0.188	1	0	1	0	0	1	0	0		0.05
A1	97	10.3074E+090.3074E+08	10.3074E+090.3074E+08	0.3074E+09	0.188	1	0	1	0	0	1	0	0		0.05
A1	98	10.3717E+090.3717E+08	10.3717E+090.3717E+08	0.3717E+09	0.188	1	0	1	0	0	1	0	0		0.05
A1	99	10.4494E+090.4494E+08	10.4494E+090.4494E+08	0.4494E+09	0.188	1	0	1	0	0	1	0	0		0.05
A11	0	10.5434E+090.5434E+08	10.5434E+090.5434E+08	0.5434E+09	0.188	1	0	1	0	0	1	0	0		0.05
A2	1	10.1767E+000.0000E+00	10.1767E+000.0000E+00	0.1767E+00	0.188	1	0.022856	0.977144	0.40712	658.5	0.0036781	0.996322	8.67023		0.05
A2	2	10.6023E+000.0000E+00	10.6023E+000.0000E+00	0.6023E+00	0.188	1	0.016871	0.983129	0.40961	658.5	0.0036781	0.996322	29.9163		0.05
A2	3	10.1156E+010.0000E+00	10.1156E+010.0000E+00	0.1156E+01	0.188	1	0.015072	0.984928	0.41034	658.5	0.0036781	0.996322	57.6261		0.05
A2	4	10.1867E+010.0000E+00	10.1867E+010.0000E+00	0.1867E+01	0.188	1	0.010048	0.989952	0.41241	658.5	0.0036781	0.996322	94.0158		0.05
A2	5	10.2774E+010.0000E+00	10.2774E+010.0000E+00	0.2774E+01	0.188	1	0.0077324	0.992268	0.41333	658.5	0.0036781	0.996322	140.328		0.05
A2	6	10.3922E+010.0000E+00	10.3922E+010.0000E+00	0.3922E+01	0.188	1	0.0061155	0.993884	0.41395	658.5	0.0036781	0.996322	199.024		0.05
A2	7	10.5367E+010.0000E+00	10.5367E+010.0000E+00	0.5367E+01	0.188	1	0.0053087	0.994691	0.4142	658.5	0.0036781	0.996322	272.737		0.05
A2	8	10.7177E+010.0000E+00	10.7177E+010.0000E+00	0.7177E+01	0.188	1	0.0044921	0.995508	0.41443	658.5	0.0036781	0.996322	365.218		0.05
A2	9	10.9433E+010.0000E+00	10.9433E+010.0000E+00	0.9433E+01	0.188	1	0.0032495	0.99675	0.4148	658.5	0.0036781	0.996322	481.048		0.05
A2	10	10.1224E+020.0000E+00	10.1224E+020.0000E+00	0.1224E+02	0.188	1	0	1	0.41597	658.5	0.0036991	0.996301	627.983		0.05
A2	11	10.1571E+020.0000E+00	10.1571E+020.0000E+00	0.1571E+02	0.188	1	0	1	0.41575	658.5	0.0037595	0.99624	805.538		0.05
A2	12	10.2000E+020.0000E+00	10.2000E+020.0000E+00	0.2000E+02	0.188	1	0	1	0.41549	658.5	0.0038351	0.996165	1024.79		0.05
A2	13	10.2528E+020.0000E+00	10.2528E+020.0000E+00	0.2528E+02	0.188	1	0	1	0.4152	658.5	0.003924	0.996076	1294.32		0.05
A2	14	10.3178E+020.0000E+00	10.3178E+020.0000E+00	0.3178E+02	0.188	1	0	1	0.41487	658.5	0.0040205	0.99598	1625.66		0.05
A2	15	10.3976E+020.0000E+00	10.3976E+020.0000E+00	0.3976E+02	0.188	1	0	1	0.41452	658.5	0.0041088	0.995891	2031.97		0.05
A2	16	10.4955E+020.0000E+00	10.4955E+020.0000E+00	0.4955E+02	0.188	1	0	1	0.41413	658.5	0.0041731	0.995827	2529.75		0.05
A2	17	10.6152E+020.0000E+00	10.6152E+020.0000E+00	0.6152E+02	0.188	1	0	1	0.41413	658.5	0.0038957	0.996104	3141.75		0.05
A2	18	10.7616E+020.0000E+00	10.7616E+020.0000E+00	0.7616E+02	0.188	1	0	1	0.41394	658.5	0.003804	0.996196	3887.97		0.05
A2	19	10.9404E+020.0000E+00	10.9404E+020.0000E+00	0.9404E+02	0.188	1	0	1	0.41359	658.5	0.0039534	0.996047	4795.96		0.05
A2	20	10.1159E+030.0000E+00	10.1159E+030.0000E+00	0.1159E+03	0.188	1	0	1	0.41308	658.5	0.0040262	0.995974	5903.09		0.05
A2	21	10.1424E+030.0000E+00	10.1424E+030.0000E+00	0.1424E+03	0.188	1	0	1	0.41228	658.5	0.0038791	0.996121	7239.82		0.05
A2	22	10.1748E+030.0000E+00	10.1748E+030.0000E+00	0.1748E+03	0.188	1	0	1	0.41124	658.5	0.0039585	0.996042	8863.96		0.05
A2	23	10.2142E+030.0000E+00	10.2142E+030.0000E+00	0.2142E+03	0.188	1	0	1	0.40985	658.5	0.0039177	0.996082	10825.6		0.05
A2	24	10.2622E+030.0000E+00	10.2622E+030.0000E+00	0.2622E+03	0.188	1	0	1	0.40827	658.5	0.0040534	0.995947	13198.7		0.05
A2	25	10.3204E+030.0000E+00	10.3204E+030.0000E+00	0.3204E+03	0.188	1	0	1	0.40658	658.5	0.0041913	0.995809	16059.4		0.05
A2	26	10.3912E+030.0000E+00	10.3912E+030.0000E+00	0.3912E+03	0.188	1	0	1	0.40722	658.5	0.0039652	0.996035	19643.4		0.05
A2	27	10.4772E+030.0000E+00	10.4772E+030.0000E+00	0.4772E+03	0.188	1	0	1	0.40731	658.5	0.0039033	0.996097	23968.5		0.05
A2	28	10.5816E+030.0000E+00	10.5816E+030.0000E+00	0.5816E+03	0.188	1	0	1	0.40653	658.5	0.0039682	0.996032	29154.4		0.05
A2	29	10.7082E+030.0000E+00	10.7082E+030.0000E+00	0.7082E+03	0.188	1	0	1	0.40508	658.5	0.0041607	0.995839	35367.1		0.05
A2	30	10.8619E+030.0000E+00	10.8619E+030.0000E+00	0.8619E+03	0.188	1	0	1	0.40691	658.5	0.0039543	0.996046	43246.2		0.05
A2	31	10.1048E+040.0000E+00	10.1048E+040.0000E+00	0.1048E+04	0.188	1	0	1	0.40773	658.5	0.003959	0.996041	52689.6		0.05
A2	32	10.1274E+040.0000E+00	10.1274E+040.0000E+00	0.1274E+04	0.188	1	0	1	0.40696	658.5	0.0040673	0.995933	63924.1		0.05
A2	33	10.1548E+040.0000E+00	10.1548E+040.0000E+00	0.1548E+04	0.188	1	0	1	0.40461	658.5	0.0039696	0.99603	77231.4		0.05
A2	34	10.1880E+040.0000E+00	10.1880E+040.0000E+00	0.1880E+04	0.188	1	0	1	0.40086	658.5	0.0041341	0.995866	92910.6		0.05
A2	35	10.2282E+040.0000E+00	10.2282E+040.0000E+00	0.2282E+04	0.188	1	0	1	0.4038	658.5	0.0039866	0.996013	113622		0.05
A2	36	10.2768E+040.0000E+00	10.2768E+040.0000E+00	0.2768E+04	0.188	1	0	1	0.40442	658.5	0.0040227	0.995977	138026		0.05
A2	37	10.3358E+040.0000E+00	10.3358E+040.0000E+00	0.3358E+04	0.188	1	0	1	0.40231	658.5	0.0040646	0.995935	166566		0.05
A2	38	10.4072E+040.0000E+00	10.4072E+040.0000E+00	0.4072E+04	0.188	1	0	1	0.40063	658.5	0.0040349	0.995965	201145		0.05
A2	39	10.4937E+040.0000E+00	10.4937E+040.0000E+00	0.4937E+04	0.188	1	0	1	0.39603	658.5	0.0040802	0.99592	241062		0.05
A2	40	10.5983E+040.0000E+00	10.5983E+040.0000E+00	0.5983E+04	0.188	1	0	1	0.39402	658.5	0.0040727	0.995927	290655		0.05
A2	41	10.7250E+040.0000E+00	10.7250E+040.0000E+00	0.7250E+04	0.188	1	0	1	0.38929	658.5	0.0040924	0.995908	347972		0.05
A2	42	10.8784E+040.0000E+00	10.8784E+040.0000E+00	0.8784E+04	0.188	1	0	1	0.385	658.5	0.0041074	0.995893	416945		0.05
A2	43	10.1064E+050.0000E+00	10.1064E+050.0000E+00	0.1064E+05	0.188	1	0	1	0.38266	658.5	0.0041044	0.995896	501975		0.05
A2	44	10.1289E+050.0000E+00	10.1289E+050.0000E+00	0.1289E+05	0.188	1	0	1	0.37676	658.5	0.0041333	0.995867	598732		0.05
A2	45	10.1560E+050.0000E+00	10.1560E+050.0000E+00	0.1560E+05	0.188	1	0	1	0.37305	658.5	0.0041421	0.995858	717468		0.05
A2	46	10.1889E+050.0000E+00	10.1889E+050.0000E+00	0.1889E+05	0.188	1	0	1	0.36732	658.5	0.0041492	0.995851	855430		0.05
A2	47	10.2287E+050.0000E+00	10.2287E+050.0000E+00	0.2287E+05	0.188	1	0	1	0.35637	658.5	0.0042131	0.995787	1.00473e+06		0.05
A2	48	10.2768E+050.0000E+00	10.2768E+050.0000E+00	0.2768E+05	0.188	1	0	1	0.34217	658.5	0.0043128	0.995687	1.16747e+06		0.05
A2	49	10.3350E+050.0000E+00	10.3350E+050.0000E+00	0.3350E+05	0.188	1	0	1	0.33933	658.5	0.0043167	0.995683	1.40121e+06		0.05
A2	50	10.4055E+050.0000E+00	10.4055E+050.0000E+00	0.4055E+05	0.188	1	0	1	0.33797	658.5	0.0043168	0.995683	1.68929e+06		0.05
A2	51	10.4907E+050.0000E+00	10.4907E+050.0000E+00	0.4907E+05	0.188	1	0	1	0.3368	658.5	0.0043167	0.995683	2.03715e+06		0.05
A2	52	10.5937E+050.0000E+00	10.5937E+050.0000E+00	0.5937E+05	0.188	1	0	1	0.3357	658.5	0.0043167	0.995683	2.45671e+06		0.05
A2	53	10.7183E+050.0000E+00	10.7183E+050.0000E+00	0.7183E+05	0.188	1	0	1	0.33464	658.5	0.0043167	0.995683	2.96291e+06		0.05
A2	54	10.8691E+050.0000E+00	10.8691E+050.0000E+00	0.8691E+05	0.188	1	0	1	0.33363	658.5	0.0043166	0.995683	3.57413e+06		0.05
A2	55	10.1051E+060.0000E+00	10.1051E+060.0000E+00	0.1051E+06	0.188	1	0	1	0.33264	658.5	0.0043166	0.995683	4.30935e+06		0.05
A2	56	10.1272E+060.0000E+00	10.1272E+060.0000E+00	0.1272E+06	0.188	1	0	1	0.33169	658.5	0.0043166	0.995683	5.20061e+06		0.05
A2	57	10.1539E+060.0000E+00	10.1539E+060.0000E+00	0.1539E+06	0.188	1	0	1	0.33075	658.5	0.0043165	0.995684	6.27442e+06		0.05
A2	58	10.1861E+060.0000E+00	10.1861E+060.0000E+00	0.1861E+06	0.188	1	0	1	0.3298	658.5	0.0043165	0.995684	7.5654e+06		0.05
A2	59	10.2251E+060.0000E+00	10.2251E+060.0000E+00	0.2251E+06	0.188	1	0	1	0.32878	658.5	0.0043165	0.995684	9.12254e+06		0.05
A2	60	10.2723E+060.0000E+00	10.2723E+060.0000E+00	0.2723E+06	0.188	1	0	1	0.32763	658.5	0.0043165	0.995684	1.09968e+07		0.05
A2	61	10.3293E+060.0000E+00	10.3293E+060.0000E+00	0.3293E+06	0.188	1	0	1	0.32629	658.5	0.0043165	0.995684	1.32443e+07		0.05
A2	62	10.3983E+060.0000E+00	10.3983E+060.0000E+00	0.3983E+06	0.188	1	0	1	0.32471	658.5	0.0043165	0.995684	1.59419e+07		0.05
A2	63	10.4817E+060.0000E+00	10.4817E+060.0000E+00	0.4817E+06	0.188	1	0	1	0.32281	658.5	0.0043164	0.995684	1.91672e+07		0.05
A2	64	10.5826E+060.0000E+00	10.5826E+060.0000E+00	0.5826E+06	0.188	1	0	1	0.32052	658.5	0.0043164	0.995684	2.30176e+07		0.05
A2	65	10.7046E+060.0000E+00	10.7046E+060.0000E+00	0.7046E+06	0.188	1	0	1	0.31775	658.49	0.0043164	0.995684	2.75967e+07		0.05
A2	66	10.8521E+060.0000E+00	10.8521E+060.0000E+00	0.8521E+06	0.188	1	0	1	0.31441	658.49	0.0043164	0.995684	3.30229e+07		0.05
A2	67	10.1030E+070.0000E+00	10.1030E+070.0000E+00	0.1030E+07	0.188	1	0	1	0.31035	658.49	0.0043164	0.995684	3.94019e+07		0.05
A2	68	10.1246E+070.0000E+00	10.1246E+070.0000E+00	0.1246E+07	0.188	1	0	1	0.30543	658.49	0.0043164	0.995684	4.69092e+07		0.05
A2	69	10.1507E+070.0000E+00	10.1507E+070.0000E+00	0.1507E+07	0.188	1	0	1	0.29944	658.49	0.0043163	0.995684	5.56226e+07		0.05
A2	70	10.1822E+070.0000E+00	10.1822E+070.0000E+00	0.1822E+07	0.188	1	0	1	0.29216	658.49	0.0043163	0.995684	6.56142e+07		0.05
A2	71	10.2204E+070.0000E+00	10.2204E+070.0000E+00	0.2204E+07	0.188	1	0	1	0.2833	658.48	0.0043163	0.995684	7.69626e+07		0.05
A2	72	10.2665E+070.0000E+00	10.2665E+070.0000E+00	0.2665E+07	0.188	1	0	1	0.27259	658.48	0.0043163	0.995684	8.95424e+07		0.05
A2	73	10.3222E+070.0000E+00	10.3222E+070.0000E+00	0.3222E+07	0.188	1	0	1	0.26009	658.47	0.0043163	0.995684	1.03291e+08		0.05
A2	74	10.3896E+070.0000E+00	10.3896E+070.0000E+00	0.3896E+07	0.188	1	0	1	0.24578	658.47	0.0043162	0.995684	1.18027e+08		0.05
A2	75	10.4711E+070.0000E+00	10.4711E+070.0000E+00	0.4711E+07	0.188	1	0	1	0.2291	658.46	0.0043162	0.995684	1.33029e+08		0.05
A2	76	10.5697E+070.0000E+00	10.5697E+070.0000E+00	0.5697E+07	0.188	1	0	1	0.20956	658.45	0.0043162	0.995684	1.47149e+08		0.05
A2	77	10.6889E+070.0000E+00	10.6889E+070.0000E+00	0.6889E+07	0.188	1	0	1	0.18659	658.44	0.0043161	0.995684	1.58431e+08		0.05
A2	78	10.8330E+070.0000E+00	10.8330E+070.0000E+00	0.8330E+07	0.188	1	0	1	0.16049	658.43	0.0043161	0.995684	1.64771e+08		0.05
A2	79	10.1007E+080.0000E+00	10.1007E+080.0000E+00	0.1007E+08	0.188	1	0	1	0.1275	658.42	0.004316	0.995684	1.58242e+08		0.05
A2	80	10.1218E+080.0000E+00	10.1218E+080.0000E+00	0.1218E+08	0.188	1	0	1	0.091972	658.4	0.0043159	0.995684	1.38061e+08		0.05
A2	81	10.1473E+080.0000E+00	10.1473E+080.0000E+00	0.1473E+08	0.188	1	0	1	0.067234	658.41	0.004316	0.995684	1.22058e+08		0.05
A2	82	10.1781E+080.0000E+00	10.1781E+080.0000E+00	0.1781E+08	0.188	1	0	1	0.060123	658.42	0.004316	0.995684	1.31974e+08		0.05
A2	83	10.2153E+080.0000E+00	10.2153E+080.0000E+00	0.2153E+08	0.188	1	0	1	0.011622	658.36	0.0043157	0.995684	3.08367e+07		0.05
A2	84	10.2603E+080.0000E+00	10.2603E+080.0000E+00	0.2603E+08	0.188	1	0	1	0	0	1	0	0		0.05
A2	85	10.3148E+080.0000E+00	10.3148E+080.0000E+00	0.3148E+08	0.188	1	0	1	0	0	1	0	0		0.05
A2	86	10.3806E+080.0000E+00	10.3806E+080.0000E+00	0.3806E+08	0.188	1	0	1	0	0	1	0	0		0.05
A2	87	10.4602E+080.0000E+00	10.4602E+080.0000E+00	0.4602E+08	0.188	1	0	1	0	0	1	0	0		0.05
A2	88	10.5565E+080.0000E+00	10.5565E+080.0000E+00	0.5565E+08	0.188	1	0	1	0	0	1	0	0		0.05
A2	89	10.6728E+080.0000E+00	10.6728E+080.0000E+00	0.6728E+08	0.188	1	0	1	0	0	1	0	0		0.05
A2	90	10.8136E+080.0000E+00	10.8136E+080.0000E+00	0.8136E+08	0.188	1	0	1	0	0	1	0	0		0.05
A2	91	10.9837E+080.0000E+00	10.9837E+080.0000E+00	0.9837E+08	0.188	1	0	1	0	0	1	0	0		0.05
A2	92	10.1189E+090.0000E+00	10.1189E+090.0000E+00	0.1189E+09	0.188	1	0	1	0	0	1	0	0		0.05
A2	93	10.1438E+090.0000E+00	10.1438E+090.0000E+00	0.1438E+09	0.188	1	0	1	0	0	1	0	0		0.05
A2	94	10.1739E+090.0000E+00	10.1739E+090.0000E+00	0.1739E+09	0.188	1	0	1	0	0	1	0	0		0.05
A2	95	10.2103E+090.0000E+00	10.2103E+090.0000E+00	0.2103E+09	0.188	1	0	1	0	0	1	0	0		0.05
A2	96	10.2542E+090.0000E+00	10.2542E+090.0000E+00	0.2542E+09	0.188	1	0	1	0	0	1	0	0		0.05
A2	97	10.3074E+090.0000E+00	10.3074E+090.0000E+00	0.3074E+09	0.188	1	0	1	0	0	1	0	0		0.05
A2	98	10.3717E+090.0000E+00	10.3717E+090.0000E+00	0.3717E+09	0.188	1	0	1	0	0	1	0	0		0.05
A2	99	10.4494E+090.0000E+00	10.4494E+090.0000E+00	0.4494E+09	0.188	1	0	1	0	0	1	0	0		0.05
A21	0	10.5434E+090.0000E+00	10.5434E+090.0000E+00	0.5434E+09	0.188	1	0	1	0	0	1	0	0		0.05
A3	1	10.1767E+000.0000E+00	10.1767E+000.0000E+00	0.1767E+00	0.188	1	0	1	0.059287	656.53	0.0041755	0.995825	1.28763		0.05
A3	2	10.6023E+000.0000E+00	10.6023E+000.0000E+00	0.6023E+00	0.188	1	0	1	0.059286	656.53	0.0041877	0.995812	4.38889		0.05
A3	3	10.1156E+010.0000E+00	10.1156E+010.0000E+00	0.1156E+01	0.188	1	0	1	0.059284	656.53	0.0041975	0.995803	8.42327		0.05
A3	4	10.1867E+010.0000E+00	10.1867E+010.0000E+00	0.1867E+01	0.188	1	0	1	0.05928	656.53	0.0042054	0.995795	13.603		0.05
A3	5	10.2774E+010.0000E+00	10.2774E+010.0000E+00	0.2774E+01	0.188	1	0	1	0.059275	656.53	0.0042121	0.995788	20.2096		0.05
A3	6	10.3922E+010.0000E+00	10.3922E+010.0000E+00	0.3922E+01	0.188	1	0	1	0.059269	656.53	0.0042181	0.995782	28.5701		0.05
A3	7	10.5367E+010.0000E+00	10.5367E+010.0000E+00	0.5367E+01	0.188	1	0	1	0.05926	656.53	0.0042237	0.995776	39.0902		0.05
A3	8	10.7177E+010.0000E+00	10.7177E+010.0000E+00	0.7177E+01	0.188	1	0	1	0.059248	656.53	0.004229	0.995771	52.2623		0.05
A3	9	10.9433E+010.0000E+00	10.9433E+010.0000E+00	0.9433E+01	0.188	1	0	1	0.059232	656.53	0.004234	0.995766	68.6714		0.05
A3	10	10.1224E+020.0000E+00	10.1224E+020.0000E+00	0.1224E+02	0.188	1	0	1	0.059212	656.53	0.004239	0.995761	89.0756		0.05
A3	11	10.1571E+020.0000E+00	10.1571E+020.0000E+00	0.1571E+02	0.188	1	0	1	0.059186	656.53	0.0042438	0.995756	114.277		0.05
A3	12	10.2000E+020.0000E+00	10.2000E+020.0000E+00	0.2000E+02	0.188	1	0	1	0.059157	656.53	0.0042483	0.995752	145.412		0.05
A3	13	10.2528E+020.0000E+00	10.2528E+020.0000E+00	0.2528E+02	0.188	1	0	1	0.059126	656.53	0.0042523	0.995748	183.703		0.05
A3	14	10.3178E+020.0000E+00	10.3178E+020.0000E+00	0.3178E+02	0.188	1	0	1	0.059096	656.53	0.0042558	0.995744	230.819		0.05
A3	15	10.3976E+020.0000E+00	10.3976E+020.0000E+00	0.3976E+02	0.188	1	0	1	0.059069	656.53	0.0042589	0.995741	288.646		0.05
A3	16	10.4955E+020.0000E+00	10.4955E+020.0000E+00	0.4955E+02	0.188	1	0	1	0.059048	656.53	0.0042617	0.995738	359.589		0.05
A3	17	10.6152E+020.0000E+00	10.6152E+020.0000E+00	0.6152E+02	0.188	1	0	1	0.059027	656.53	0.0042642	0.995736	446.297		0.05
A3	18	10.7616E+020.0000E+00	10.7616E+020.0000E+00	0.7616E+02	0.188	1	0	1	0.059002	656.53	0.0042675	0.995733	552.267		0.05
A3	19	10.9404E+020.0000E+00	10.9404E+020.0000E+00	0.9404E+02	0.188	1	0	1	0.058958	656.53	0.0042714	0.995729	681.41		0.05
A3	20	10.1159E+030.0000E+00	10.1159E+030.0000E+00	0.1159E+03	0.188	1	0	1	0.058918	656.53	0.0042746	0.995725	839.235		0.05
A3	21	10.1424E+030.0000E+00	10.1424E+030.0000E+00	0.1424E+03	0.188	1	0	1	0.058888	656.53	0.0042775	0.995722	1030.59		0.05
A3	22	10.1748E+030.0000E+00	10.1748E+030.0000E+00	0.1748E+03	0.188	1	0	1	0.058843	656.53	0.0042813	0.995719	1264.11		0.05
A3	23	10.2142E+030.0000E+00	10.2142E+030.0000E+00	0.2142E+03	0.188	1	0	1	0.058802	656.53	0.0042847	0.995715	1547.96		0.05
A3	24	10.2622E+030.0000E+00	10.2622E+030.0000E+00	0.2622E+03	0.188	1	0	1	0.058744	656.53	0.0042886	0.995711	1892.96		0.05
A3	25	10.3204E+030.0000E+00	10.3204E+030.0000E+00	0.3204E+03	0.188	1	0	1	0.058702	656.53	0.0042919	0.995708	2311.48		0.05
A3	26	10.3912E+030.0000E+00	10.3912E+030.0000E+00	0.3912E+03	0.188	1	0	1	0.058656	656.53	0.0042946	0.995705	2820.04		0.05
A3	27	10.4772E+030.0000E+00	10.4772E+030.0000E+00	0.4772E+03	0.188	1	0	1	0.058611	656.53	0.0042982	0.995702	3437.33		0.05
A3	28	10.5816E+030.0000E+00	10.5816E+030.0000E+00	0.5816E+03	0.188	1	0	1	0.058533	656.53	0.0043024	0.995698	4183.74		0.05
A3	29	10.7082E+030.0000E+00	10.7082E+030.0000E+00	0.7082E+03	0.188	1	0	1	0.058454	656.53	0.0043064	0.995694	5087.55		0.05
A3	30	10.8619E+030.0000E+00	10.8619E+030.0000E+00	0.8619E+03	0.188	1	0	1	0.058389	656.54	0.0043094	0.995691	6184.88		0.05
A3	31	10.1048E+040.0000E+00	10.1048E+040.0000E+00	0.1048E+04	0.188	1	0	1	0.0583	656.54	0.0043135	0.995687	7508.82		0.05
A3	32	10.1274E+040.0000E+00	10.1274E+040.0000E+00	0.1274E+04	0.188	1	0	1	0.058193	656.54	0.0043176	0.995682	9111.29		0.05
A3	33	10.1548E+040.0000E+00	10.1548E+040.0000E+00	0.1548E+04	0.188	1	0	1	0.058122	656.54	0.0043211	0.995679	11057.3		0.05
A3	34	10.1880E+040.0000E+00	10.1880E+040.0000E+00	0.1880E+04	0.188	1	0	1	0.058002	656.54	0.0043257	0.995674	13401		0.05
A3	35	10.2282E+040.0000E+00	10.2282E+040.0000E+00	0.2282E+04	0.188	1	0	1	0.057894	656.54	0.0043292	0.995671	16236.2		0.05
A3	36	10.2768E+040.0000E+00	10.2768E+040.0000E+00	0.2768E+04	0.188	1	0	1	0.057763	656.55	0.0043336	0.995666	19649.7		0.05
A3	37	10.3358E+040.0000E+00	10.3358E+040.0000E+00	0.3358E+04	0.188	1	0	1	0.057647	656.55	0.0043378	0.995662	23790		0.05
A3	38	10.4072E+040.0000E+00	10.4072E+040.0000E+00	0.4072E+04	0.188	1	0	1	0.05754	656.55	0.0043417	0.995658	28794.8		0.05
A3	39	10.4937E+040.0000E+00	10.4937E+040.0000E+00	0.4937E+04	0.188	1	0	1	0.057439	656.55	0.004346	0.995654	34850.1		0.05
A3	40	10.5983E+040.0000E+00	10.5983E+040.0000E+00	0.5983E+04	0.188	1	0	1	0.057342	656.56	0.00435	0.99565	42162.9		0.05
A3	41	10.7250E+040.0000E+00	10.7250E+040.0000E+00	0.7250E+04	0.188	1	0	1	0.057253	656.56	0.004354	0.995646	51012.1		0.05
A3	42	10.8784E+040.0000E+00	10.8784E+040.0000E+00	0.8784E+04	0.188	1	0	1	0.057166	656.56	0.0043576	0.995642	61711.5		0.05
A3	43	10.1064E+050.0000E+00	10.1064E+050.0000E+00	0.1064E+05	0.188	1	0	1	0.057084	656.56	0.0043609	0.995639	74643.2		0.05
A3	44	10.1289E+050.0000E+00	10.1289E+050.0000E+00	0.1289E+05	0.188	1	0	1	0.057017	656.57	0.0043641	0.995636	90322.7		0.05
A3	45	10.1560E+050.0000E+00	10.1560E+050.0000E+00	0.1560E+05	0.188	1	0	1	0.056955	656.57	0.0043668	0.995633	109193		0.05
A3	46	10.1889E+050.0000E+00	10.1889E+050.0000E+00	0.1889E+05	0.188	1	0	1	0.056899	656.57	0.0043687	0.995631	132091		0.05
A3	47	10.2287E+050.0000E+00	10.2287E+050.0000E+00	0.2287E+05	0.188	1	0	1	0.056847	656.57	0.0043704	0.99563	159776		0.05
A3	48	10.2768E+050.0000E+00	10.2768E+050.0000E+00	0.2768E+05	0.188	1	0	1	0.056814	656.58	0.0043717	0.995628	193270		0.05
A3	49	10.3350E+050.0000E+00	10.3350E+050.0000E+00	0.3350E+05	0.188	1	0	1	0.056774	656.58	0.0043718	0.995628	233742		0.05
A3	50	10.4055E+050.0000E+00	10.4055E+050.0000E+00	0.4055E+05	0.188	1	0	1	0.056745	656.58	0.0043718	0.995628	282788		0.05
A3	51	10.4907E+050.0000E+00	10.4907E+050.0000E+00	0.4907E+05	0.188	1	0	1	0.056718	656.58	0.0043718	0.995628	342042		0.05
A3	52	10.5937E+050.0000E+00	10.5937E+050.0000E+00	0.5937E+05	0.188	1	0	1	0.056693	656.58	0.0043718	0.995628	413656		0.05
A3	53	10.7183E+050.0000E+00	10.7183E+050.0000E+00	0.7183E+05	0.188	1	0	1	0.056669	656.58	0.0043718	0.995628	500258		0.05
A3	54	10.8691E+050.0000E+00	10.8691E+050.0000E+00	0.8691E+05	0.188	1	0	1	0.056646	656.58	0.0043718	0.995628	605037		0.05
A3	55	10.1051E+060.0000E+00	10.1051E+060.0000E+00	0.1051E+06	0.188	1	0	1	0.056624	656.59	0.0043718	0.995628	731396		0.05
A3	56	10.1272E+060.0000E+00	10.1272E+060.0000E+00	0.1272E+06	0.188	1	0	1	0.056602	656.59	0.0043717	0.995628	884847		0.05
A3	57	10.1539E+060.0000E+00	10.1539E+060.0000E+00	0.1539E+06	0.188	1	0	1	0.056578	656.59	0.0043717	0.995628	1.07013e+06		0.05
A3	58	10.1861E+060.0000E+00	10.1861E+060.0000E+00	0.1861E+06	0.188	1	0	1	0.056554	656.59	0.0043717	0.995628	1.29348e+06		0.05
A3	59	10.2251E+060.0000E+00	10.2251E+060.0000E+00	0.2251E+06	0.188	1	0	1	0.056527	656.59	0.0043717	0.995628	1.5638e+06		0.05
A3	60	10.2723E+060.0000E+00	10.2723E+060.0000E+00	0.2723E+06	0.188	1	0	1	0.056496	656.59	0.0043717	0.995628	1.89067e+06		0.05
A3	61	10.3293E+060.0000E+00	10.3293E+060.0000E+00	0.3293E+06	0.188	1	0	1	0.056462	656.59	0.0043717	0.995628	2.28506e+06		0.05
A3	62	10.3983E+060.0000E+00	10.3983E+060.0000E+00	0.3983E+06	0.188	1	0	1	0.056423	656.59	0.0043717	0.995628	2.76195e+06		0.05
A3	63	10.4817E+060.0000E+00	10.4817E+060.0000E+00	0.4817E+06	0.188	1	0	1	0.056378	656.6	0.0043717	0.995628	3.33766e+06		0.05
A3	64	10.5826E+060.0000E+00	10.5826E+060.0000E+00	0.5826E+06	0.188	1	0	1	0.056326	656.6	0.0043717	0.995628	4.03307e+06		0.05
A3	65	10.7046E+060.0000E+00	10.7046E+060.0000E+00	0.7046E+06	0.188	1	0	1	0.056266	656.6	0.0043717	0.995628	4.87242e+06		0.05
A3	66	10.8521E+060.0000E+00	10.8521E+060.0000E+00	0.8521E+06	0.188	1	0	1	0.056198	656.6	0.0043717	0.995628	5.88528e+06		0.05
A3	67	10.1030E+070.0000E+00	10.1030E+070.0000E+00	0.1030E+07	0.188	1	0	1	0.056119	656.61	0.0043717	0.995628	7.10411e+06		0.05
A3	68	10.1246E+070.0000E+00	10.1246E+070.0000E+00	0.1246E+07	0.188	1	0	1	0.05603	656.61	0.0043717	0.995628	8.58028e+06		0.05
A3	69	10.1507E+070.0000E+00	10.1507E+070.0000E+00	0.1507E+07	0.188	1	0	1	0.055928	656.62	0.0043717	0.995628	1.03589e+07		0.05
A3	70	10.1822E+070.0000E+00	10.1822E+070.0000E+00	0.1822E+07	0.188	1	0	1	0.055814	656.63	0.0043717	0.995628	1.24988e+07		0.05
A3	71	10.2204E+070.0000E+00	10.2204E+070.0000E+00	0.2204E+07	0.188	1	0	1	0.055687	656.63	0.0043717	0.995628	1.50849e+07		0.05
A3	72	10.2665E+070.0000E+00	10.2665E+070.0000E+00	0.2665E+07	0.188	1	0	1	0.055544	656.64	0.0043718	0.995628	1.81935e+07		0.05
A3	73	10.3222E+070.0000E+00	10.3222E+070.0000E+00	0.3222E+07	0.188	1	0	1	0.055208	656.66	0.0043718	0.995628	2.18637e+07		0.05
A3	74	10.3896E+070.0000E+00	10.3896E+070.0000E+00	0.3896E+07	0.188	1	0	1	0.055027	656.67	0.0043719	0.995628	2.6351e+07		0.05
A3	75	10.4711E+070.0000E+00	10.4711E+070.0000E+00	0.4711E+07	0.188	1	0	1	0.054803	656.68	0.0043719	0.995628	3.17341e+07		0.05
A3	76	10.5697E+070.0000E+00	10.5697E+070.0000E+00	0.5697E+07	0.188	1	0	1	0.054676	656.7	0.004372	0.995628	3.82882e+07		0.05
A3	77	10.6889E+070.0000E+00	10.6889E+070.0000E+00	0.6889E+07	0.188	1	0	1	0.054383	656.71	0.004372	0.995628	4.60519e+07		0.05
A3	78	10.8330E+070.0000E+00	10.8330E+070.0000E+00	0.8330E+07	0.188	1	0	1	0.053727	656.73	0.0043721	0.995628	5.50148e+07		0.05
A3	79	10.1007E+080.0000E+00	10.1007E+080.0000E+00	0.1007E+08	0.188	1	0	1	0.052909	656.75	0.0043722	0.995628	6.54959e+07		0.05
A3	80	10.1218E+080.0000E+00	10.1218E+080.0000E+00	0.1218E+08	0.188	1	0	1	0.030313	656.75	0.0043721	0.995628	4.5387e+07		0.05
A3	81	10.1473E+080.0000E+00	10.1473E+080.0000E+00	0.1473E+08	0.188	1	0	1	0	0	1	0	0		0.05
A3	82	10.1781E+080.0000E+00	10.1781E+080.0000E+00	0.1781E+08	0.188	1	0	1	0	0	1	0	0		0.05
A3	83	10.2153E+080.0000E+00	10.2153E+080.0000E+00	0.2153E+08	0.188	1	0	1	0	0	1	0	0		0.05
A3	84	10.2603E+080.0000E+00	10.2603E+080.0000E+00	0.2603E+08	0.188	1	0	1	0	0	1	0	0		0.05
A3	85	10.3148E+080.0000E+00	10.3148E+080.0000E+00	0.3148E+08	0.188	1	0	1	0	0	1	0	0		0.05
A3	86	10.3806E+080.0000E+00	10.3806E+080.0000E+00	0.3806E+08	0.188	1	0	1	0	0	1	0	0		0.05
A3	87	10.4602E+080.0000E+00	10.4602E+080.0000E+00	0.4602E+08	0.188	1	0	1	0	0	1	0	0		0.05
A3	88	10.5565E+080.0000E+00	10.5565E+080.0000E+00	0.5565E+08	0.188	1	0	1	0	0	1	0	0		0.05
A3	89	10.6728E+080.0000E+00	10.6728E+080.0000E+00	0.6728E+08	0.188	1	0	1	0	0	1	0	0		0.05
A3	90	10.8136E+080.0000E+00	10.8136E+080.0000E+00	0.8136E+08	0.188	1	0	1	0	0	1	0	0		0.05
A3	91	10.9837E+080.0000E+00	10.9837E+080.0000E+00	0.9837E+08	0.188	1	0	1	0	0	1	0	0		0.05
A3	92	10.1189E+090.0000E+00	10.1189E+090.0000E+00	0.1189E+09	0.188	1	0	1	0	0	1	0	0		0.05
A3	93	10.1438E+090.0000E+00	10.1438E+090.0000E+00	0.1438E+09	0.188	1	0	1	0	0	1	0	0		0.05
A3	94	10.1739E+090.0000E+00	10.1739E+090.0000E+00	0.1739E+09	0.188	1	0	1	0	0	1	0	0		0.05
A3	95	10.2103E+090.0000E+00	10.2103E+090.0000E+00	0.2103E+09	0.188	1	0	1	0	0	1	0	0		0.05
A3	96	10.2542E+090.0000E+00	10.2542E+090.0000E+00	0.2542E+09	0.188	1	0	1	0	0	1	0	0		0.05
A3	97	10.3074E+090.0000E+00	10.3074E+090.0000E+00	0.3074E+09	0.188	1	0	1	0	0	1	0	0		0.05
A3	98	10.3717E+090.0000E+00	10.3717E+090.0000E+00	0.3717E+09	0.188	1	0	1	0	0	1	0	0		0.05
A3	99	10.4494E+090.0000E+00	10.4494E+090.0000E+00	0.4494E+09	0.188	1	0	1	0	0	1	0	0		0.05
A31	0	10.5434E+090.0000E+00	10.5434E+090.0000E+00	0.5434E+09	0.188	1	0	1	0	0	1	0	0		0.05
A4	1	10.1767E+000.0000E+00	10.1767E+000.0000E+00	0.1767E+00	0.188	1	0	1	0.055034	655.01	0.0042249	0.995775	1.19243		0.05
A4	2	10.6023E+000.0000E+00	10.6023E+000.0000E+00	0.6023E+00	0.188	1	0	1	0.055034	655.01	0.0042372	0.995763	4.06449		0.05
A4	3	10.1156E+010.0000E+00	10.1156E+010.0000E+00	0.1156E+01	0.188	1	0	1	0.055033	655.01	0.004247	0.995753	7.80079		0.05
A4	4	10.1867E+010.0000E+00	10.1867E+010.0000E+00	0.1867E+01	0.188	1	0	1	0.055033	655.01	0.0042549	0.995745	12.5986		0.05
A4	5	10.2774E+010.0000E+00	10.2774E+010.0000E+00	0.2774E+01	0.188	1	0	1	0.055032	655.01	0.0042616	0.995738	18.7186		0.05
A4	6	10.3922E+010.0000E+00	10.3922E+010.0000E+00	0.3922E+01	0.188	1	0	1	0.055031	655.01	0.0042676	0.995732	26.4645		0.05
A4	7	10.5367E+010.0000E+00	10.5367E+010.0000E+00	0.5367E+01	0.188	1	0	1	0.05503	655.01	0.0042731	0.995727	36.2141		0.05
A4	8	10.7177E+010.0000E+00	10.7177E+010.0000E+00	0.7177E+01	0.188	1	0	1	0.055028	655.01	0.0042782	0.995722	48.4251		0.05
A4	9	10.9433E+010.0000E+00	10.9433E+010.0000E+00	0.9433E+01	0.188	1	0	1	0.055026	655.01	0.0042831	0.995717	63.6443		0.05
A4	10	10.1224E+020.0000E+00	10.1224E+020.0000E+00	0.1224E+02	0.188	1	0	1	0.055024	655.01	0.0042878	0.995712	82.5797		0.05
A4	11	10.1571E+020.0000E+00	10.1571E+020.0000E+00	0.1571E+02	0.188	1	0	1	0.055022	655.01	0.0042922	0.995708	105.986		0.05
A4	12	10.2000E+020.0000E+00	10.2000E+020.0000E+00	0.2000E+02	0.188	1	0	1	0.055018	655.01	0.0042963	0.995704	134.918		0.05
A4	13	10.2528E+020.0000E+00	10.2528E+020.0000E+00	0.2528E+02	0.188	1	0	1	0.055015	655.01	0.0043	0.9957	170.527		0.05
A4	14	10.3178E+020.0000E+00	10.3178E+020.0000E+00	0.3178E+02	0.188	1	0	1	0.05501	655.01	0.0043035	0.995696	214.352		0.05
A4	15	10.3976E+020.0000E+00	10.3976E+020.0000E+00	0.3976E+02	0.188	1	0	1	0.055005	655.01	0.0043069	0.995693	268.151		0.05
A4	16	10.4955E+020.0000E+00	10.4955E+020.0000E+00	0.4955E+02	0.188	1	0	1	0.054998	655.01	0.0043102	0.99569	334.134		0.05
A4	17	10.6152E+020.0000E+00	10.6152E+020.0000E+00	0.6152E+02	0.188	1	0	1	0.054991	655.01	0.0043135	0.995687	414.798		0.05
A4	18	10.7616E+020.0000E+00	10.7616E+020.0000E+00	0.7616E+02	0.188	1	0	1	0.054983	655.01	0.0043172	0.995683	513.431		0.05
A4	19	10.9404E+020.0000E+00	10.9404E+020.0000E+00	0.9404E+02	0.188	1	0	1	0.054974	655.01	0.004321	0.995679	633.863		0.05
A4	20	10.1159E+030.0000E+00	10.1159E+030.0000E+00	0.1159E+03	0.188	1	0	1	0.054965	655.01	0.0043246	0.995675	781.076		0.05
A4	21	10.1424E+030.0000E+00	10.1424E+030.0000E+00	0.1424E+03	0.188	1	0	1	0.054954	655.01	0.0043284	0.995672	959.47		0.05
A4	22	10.1748E+030.0000E+00	10.1748E+030.0000E+00	0.1748E+03	0.188	1	0	1	0.054943	655.01	0.0043324	0.995668	1177.54		0.05
A4	23	10.2142E+030.0000E+00	10.2142E+030.0000E+00	0.2142E+03	0.188	1	0	1	0.054932	655.01	0.0043364	0.995664	1442.66		0.05
A4	24	10.2622E+030.0000E+00	10.2622E+030.0000E+00	0.2622E+03	0.188	1	0	1	0.054921	655.01	0.0043406	0.995659	1765.58		0.05
A4	25	10.3204E+030.0000E+00	10.3204E+030.0000E+00	0.3204E+03	0.188	1	0	1	0.054909	655.01	0.0043447	0.995655	2157		0.05
A4	26	10.3912E+030.0000E+00	10.3912E+030.0000E+00	0.3912E+03	0.188	1	0	1	0.054898	655.01	0.0043489	0.995651	2633.11		0.05
A4	27	10.4772E+030.0000E+00	10.4772E+030.0000E+00	0.4772E+03	0.188	1	0	1	0.054885	655.01	0.0043534	0.995647	3211.18		0.05
A4	28	10.5816E+030.0000E+00	10.5816E+030.0000E+00	0.5816E+03	0.188	1	0	1	0.05487	655.01	0.0043581	0.995642	3912.63		0.05
A4	29	10.7082E+030.0000E+00	10.7082E+030.0000E+00	0.7082E+03	0.188	1	0	1	0.054851	655.01	0.0043627	0.995637	4762.64		0.05
A4	30	10.8619E+030.0000E+00	10.8619E+030.0000E+00	0.8619E+03	0.188	1	0	1	0.054829	655.01	0.0043674	0.995633	5793.91		0.05
A4	31	10.1048E+040.0000E+00	10.1048E+040.0000E+00	0.1048E+04	0.188	1	0	1	0.054801	655.01	0.0043723	0.995628	7041.29		0.05
A4	32	10.1274E+040.0000E+00	10.1274E+040.0000E+00	0.1274E+04	0.188	1	0	1	0.054766	655.01	0.0043772	0.995623	8554.23		0.05
A4	33	10.1548E+040.0000E+00	10.1548E+040.0000E+00	0.1548E+04	0.188	1	0	1	0.054722	655.02	0.0043822	0.995618	10385.8		0.05
A4	34	10.1880E+040.0000E+00	10.1880E+040.0000E+00	0.1880E+04	0.188	1	0	1	0.054668	655.02	0.0043874	0.995613	12600.7		0.05
A4	35	10.2282E+040.0000E+00	10.2282E+040.0000E+00	0.2282E+04	0.188	1	0	1	0.054607	655.02	0.0043925	0.995607	15277.9		0.05
A4	36	10.2768E+040.0000E+00	10.2768E+040.0000E+00	0.2768E+04	0.188	1	0	1	0.054538	655.02	0.0043979	0.995602	18508.2		0.05
A4	37	10.3358E+040.0000E+00	10.3358E+040.0000E+00	0.3358E+04	0.188	1	0	1	0.054472	655.02	0.0044031	0.995597	22425.9		0.05
A4	38	10.4072E+040.0000E+00	10.4072E+040.0000E+00	0.4072E+04	0.188	1	0	1	0.054413	655.02	0.0044083	0.995592	27164.7		0.05
A4	39	10.4937E+040.0000E+00	10.4937E+040.0000E+00	0.4937E+04	0.188	1	0	1	0.054362	655.02	0.0044131	0.995587	32904.1		0.05
A4	40	10.5983E+040.0000E+00	10.5983E+040.0000E+00	0.5983E+04	0.188	1	0	1	0.054322	655.03	0.0044172	0.995583	39846.6		0.05
A4	41	10.7250E+040.0000E+00	10.7250E+040.0000E+00	0.7250E+04	0.188	1	0	1	0.054288	655.03	0.0044206	0.995579	48254.4		0.05
A4	42	10.8784E+040.0000E+00	10.8784E+040.0000E+00	0.8784E+04	0.188	1	0	1	0.054257	655.03	0.0044231	0.995577	58430.8		0.05
A4	43	10.1064E+050.0000E+00	10.1064E+050.0000E+00	0.1064E+05	0.188	1	0	1	0.054231	655.03	0.0044249	0.995575	70742.8		0.05
A4	44	10.1289E+050.0000E+00	10.1289E+050.0000E+00	0.1289E+05	0.188	1	0	1	0.054214	655.03	0.0044263	0.995574	85675.5		0.05
A4	45	10.1560E+050.0000E+00	10.1560E+050.0000E+00	0.1560E+05	0.188	1	0	1	0.054203	655.03	0.0044275	0.995572	103667		0.05
A4	46	10.1889E+050.0000E+00	10.1889E+050.0000E+00	0.1889E+05	0.188	1	0	1	0.054191	655.03	0.0044283	0.995572	125502		0.05
A4	47	10.2287E+050.0000E+00	10.2287E+050.0000E+00	0.2287E+05	0.188	1	0	1	0.054179	655.04	0.0044287	0.995571	151913		0.05
A4	48	10.2768E+050.0000E+00	10.2768E+050.0000E+00	0.2768E+05	0.188	1	0	1	0.054169	655.04	0.0044289	0.995571	183829		0.05
A4	49	10.3350E+050.0000E+00	10.3350E+050.0000E+00	0.3350E+05	0.188	1	0	1	0.054157	655.04	0.004429	0.995571	222432		0.05
A4	50	10.4055E+050.0000E+00	10.4055E+050.0000E+00	0.4055E+05	0.188	1	0	1	0.054147	655.04	0.004429	0.995571	269193		0.05
A4	51	10.4907E+050.0000E+00	10.4907E+050.0000E+00	0.4907E+05	0.188	1	0	1	0.054139	655.04	0.004429	0.995571	325705		0.05
A4	52	10.5937E+050.0000E+00	10.5937E+050.0000E+00	0.5937E+05	0.188	1	0	1	0.054132	655.04	0.004429	0.995571	394021		0.05
A4	53	10.7183E+050.0000E+00	10.7183E+050.0000E+00	0.7183E+05	0.188	1	0	1	0.054126	655.05	0.004429	0.995571	476668		0.05
A4	54	10.8691E+050.0000E+00	10.8691E+050.0000E+00	0.8691E+05	0.188	1	0	1	0.05412	655.05	0.004429	0.995571	576676		0.05
A4	55	10.1051E+060.0000E+00	10.1051E+060.0000E+00	0.1051E+06	0.188	1	0	1	0.054114	655.05	0.004429	0.995571	697296		0.05
A4	56	10.1272E+060.0000E+00	10.1272E+060.0000E+00	0.1272E+06	0.188	1	0	1	0.054108	655.05	0.0044289	0.995571	843827		0.05
A4	57	10.1539E+060.0000E+00	10.1539E+060.0000E+00	0.1539E+06	0.188	1	0	1	0.054102	655.05	0.0044289	0.995571	1.02084e+06		0.05
A4	58	10.1861E+060.0000E+00	10.1861E+060.0000E+00	0.1861E+06	0.188	1	0	1	0.054094	655.05	0.0044289	0.995571	1.23424e+06		0.05
A4	59	10.2251E+060.0000E+00	10.2251E+060.0000E+00	0.2251E+06	0.188	1	0	1	0.054087	655.05	0.0044289	0.995571	1.4927e+06		0.05
A4	60	10.2723E+060.0000E+00	10.2723E+060.0000E+00	0.2723E+06	0.188	1	0	1	0.054079	655.05	0.0044289	0.995571	1.80543e+06		0.05
A4	61	10.3293E+060.0000E+00	10.3293E+060.0000E+00	0.3293E+06	0.188	1	0	1	0.054071	655.06	0.0044289	0.995571	2.18307e+06		0.05
A4	62	10.3983E+060.0000E+00	10.3983E+060.0000E+00	0.3983E+06	0.188	1	0	1	0.054063	655.06	0.0044289	0.995571	2.64011e+06		0.05
A4	63	10.4817E+060.0000E+00	10.4817E+060.0000E+00	0.4817E+06	0.188	1	0	1	0.054055	655.06	0.0044289	0.995571	3.19245e+06		0.05
A4	64	10.5826E+060.0000E+00	10.5826E+060.0000E+00	0.5826E+06	0.188	1	0	1	0.054048	655.06	0.0044289	0.995571	3.86066e+06		0.05
A4	65	10.7046E+060.0000E+00	10.7046E+060.0000E+00	0.7046E+06	0.188	1	0	1	0.054041	655.06	0.0044289	0.995571	4.6685e+06		0.05
A4	66	10.8521E+060.0000E+00	10.8521E+060.0000E+00	0.8521E+06	0.188	1	0	1	0.054034	655.07	0.0044289	0.995571	5.64515e+06		0.05
A4	67	10.1030E+070.0000E+00	10.1030E+070.0000E+00	0.1030E+07	0.188	1	0	1	0.054028	655.07	0.0044289	0.995571	6.82298e+06		0.05
A4	68	10.1246E+070.0000E+00	10.1246E+070.0000E+00	0.1246E+07	0.188	1	0	1	0.054023	655.08	0.0044289	0.995571	8.25318e+06		0.05
A4	69	10.1507E+070.0000E+00	10.1507E+070.0000E+00	0.1507E+07	0.188	1	0	1	0.054018	655.08	0.0044289	0.995571	9.98105e+06		0.05
A4	70	10.1822E+070.0000E+00	10.1822E+070.0000E+00	0.1822E+07	0.188	1	0	1	0.054015	655.09	0.0044289	0.995571	1.20668e+07		0.05
A4	71	10.2204E+070.0000E+00	10.2204E+070.0000E+00	0.2204E+07	0.188	1	0	1	0.054012	655.1	0.004429	0.995571	1.45962e+07		0.05
A4	72	10.2665E+070.0000E+00	10.2665E+070.0000E+00	0.2665E+07	0.188	1	0	1	0.054004	655.11	0.004429	0.995571	1.76469e+07		0.05
A4	73	10.3222E+070.0000E+00	10.3222E+070.0000E+00	0.3222E+07	0.188	1	0	1	0.053752	655.12	0.004429	0.995571	2.12359e+07		0.05
A4	74	10.3896E+070.0000E+00	10.3896E+070.0000E+00	0.3896E+07	0.188	1	0	1	0.053695	655.13	0.0044291	0.995571	2.56514e+07		0.05
A4	75	10.4711E+070.0000E+00	10.4711E+070.0000E+00	0.4711E+07	0.188	1	0	1	0.053603	655.15	0.0044291	0.995571	3.09651e+07		0.05
A4	76	10.5697E+070.0000E+00	10.5697E+070.0000E+00	0.5697E+07	0.188	1	0	1	0.053634	655.16	0.0044292	0.995571	3.74683e+07		0.05
A4	77	10.6889E+070.0000E+00	10.6889E+070.0000E+00	0.6889E+07	0.188	1	0	1	0.053471	655.18	0.0044293	0.995571	4.51716e+07		0.05
A4	78	10.8330E+070.0000E+00	10.8330E+070.0000E+00	0.8330E+07	0.188	1	0	1	0.052828	655.2	0.0044293	0.995571	5.39651e+07		0.05
A4	79	10.1007E+080.0000E+00	10.1007E+080.0000E+00	0.1007E+08	0.188	1	0	1	0.051832	655.22	0.0044294	0.995571	6.40095e+07		0.05
A4	80	10.1218E+080.0000E+00	10.1218E+080.0000E+00	0.1218E+08	0.188	1	0	1	0.0077411	655.16	0.0044292	0.995571	1.15619e+07		0.05
A4	81	10.1473E+080.0000E+00	10.1473E+080.0000E+00	0.1473E+08	0.188	1	0	1	0	0	1	0	0		0.05
A4	82	10.1781E+080.0000E+00	10.1781E+080.0000E+00	0.1781E+08	0.188	1	0	1	0	0	1	0	0		0.05
A4	83	10.2153E+080.0000E+00	10.2153E+080.0000E+00	0.2153E+08	0.188	1	0	1	0	0	1	0	0		0.05
A4	84	10.2603E+080.0000E+00	10.2603E+080.0000E+00	0.2603E+08	0.188	1	0	1	0	0	1	0	0		0.05
A4	85	10.3148E+080.0000E+00	10.3148E+080.0000E+00	0.3148E+08	0.188	1	0	1	0	0	1	0	0		0.05
A4	86	10.3806E+080.0000E+00	10.3806E+080.0000E+00	0.3806E+08	0.188	1	0	1	0	0	1	0	0		0.05
A4	87	10.4602E+080.0000E+00	10.4602E+080.0000E+00	0.4602E+08	0.188	1	0	1	0	0	1	0	0		0.05
A4	88	10.5565E+080.0000E+00	10.5565E+080.0000E+00	0.5565E+08	0.188	1	0	1	0	0	1	0	0		0.05
A4	89	10.6728E+080.0000E+00	10.6728E+080.0000E+00	0.6728E+08	0.188	1	0	1	0	0	1	0	0		0.05
A4	90	10.8136E+080.0000E+00	10.8136E+080.0000E+00	0.8136E+08	0.188	1	0	1	0	0	1	0	0		0.05
A4	91	10.9837E+080.0000E+00	10.9837E+080.0000E+00	0.9837E+08	0.188	1	0	1	0	0	1	0	0		0.05
A4	92	10.1189E+090.0000E+00	10.1189E+090.0000E+00	0.1189E+09	0.188	1	0	1	0	0	1	0	0		0.05
A4	93	10.1438E+090.0000E+00	10.1438E+090.0000E+00	0.1438E+09	0.188	1	0	1	0	0	1	0	0		0.05
A4	94	10.1739E+090.0000E+00	10.1739E+090.0000E+00	0.1739E+09	0.188	1	0	1	0	0	1	0	0		0.05
A4	95	10.2103E+090.0000E+00	10.2103E+090.0000E+00	0.2103E+09	0.188	1	0	1	0	0	1	0	0		0.05
A4	96	10.2542E+090.0000E+00	10.2542E+090.0000E+00	0.2542E+09	0.188	1	0	1	0	0	1	0	0		0.05
A4	97	10.3074E+090.0000E+00	10.3074E+090.0000E+00	0.3074E+09	0.188	1	0	1	0	0	1	0	0		0.05
A4	98	10.3717E+090.0000E+00	10.3717E+090.0000E+00	0.3717E+09	0.188	1	0	1	0	0	1	0	0		0.05
A4	99	10.4494E+090.0000E+00	10.4494E+090.0000E+00	0.4494E+09	0.188	1	0	1	0	0	1	0	0		0.05
A41	0	10.5434E+090.0000E+00	10.5434E+090.0000E+00	0.5434E+09	0.188	1	0	1	0	0	1	0	0		0.05
A5	1	10.1767E+000.0000E+00	10.1767E+000.0000E+00	0.1767E+00	0.188	1	0	1	0.054627	653.53	0.0042739	0.995726	1.18088		0.05
A5	2	10.6023E+000.0000E+00	10.6023E+000.0000E+00	0.6023E+00	0.188	1	0	1	0.054627	653.53	0.0042862	0.995714	4.02511		0.05
A5	3	10.1156E+010.0000E+00	10.1156E+010.0000E+00	0.1156E+01	0.188	1	0	1	0.054627	653.53	0.0042961	0.995704	7.72536		0.05
A5	4	10.1867E+010.0000E+00	10.1867E+010.0000E+00	0.1867E+01	0.188	1	0	1	0.054627	653.53	0.0043039	0.995696	12.4768		0.05
A5	5	10.2774E+010.0000E+00	10.2774E+010.0000E+00	0.2774E+01	0.188	1	0	1	0.054627	653.53	0.0043105	0.99569	18.5379		0.05
A5	6	10.3922E+010.0000E+00	10.3922E+010.0000E+00	0.3922E+01	0.188	1	0	1	0.054627	653.53	0.0043165	0.995684	26.2096		0.05
A5	7	10.5367E+010.0000E+00	10.5367E+010.0000E+00	0.5367E+01	0.188	1	0	1	0.054626	653.53	0.0043219	0.995678	35.8652		0.05
A5	8	10.7177E+010.0000E+00	10.7177E+010.0000E+00	0.7177E+01	0.188	1	0	1	0.054625	653.53	0.0043269	0.995673	47.9595		0.05
A5	9	10.9433E+010.0000E+00	10.9433E+010.0000E+00	0.9433E+01	0.188	1	0	1	0.054625	653.53	0.0043317	0.995668	63.0346		0.05
A5	10	10.1224E+020.0000E+00	10.1224E+020.0000E+00	0.1224E+02	0.188	1	0	1	0.054624	653.53	0.0043362	0.995664	81.7902		0.05
A5	11	10.1571E+020.0000E+00	10.1571E+020.0000E+00	0.1571E+02	0.188	1	0	1	0.054622	653.53	0.0043405	0.99566	104.973		0.05
A5	12	10.2000E+020.0000E+00	10.2000E+020.0000E+00	0.2000E+02	0.188	1	0	1	0.054621	653.53	0.0043445	0.995656	133.636		0.05
A5	13	10.2528E+020.0000E+00	10.2528E+020.0000E+00	0.2528E+02	0.188	1	0	1	0.054618	653.53	0.0043482	0.995652	168.905		0.05
A5	14	10.3178E+020.0000E+00	10.3178E+020.0000E+00	0.3178E+02	0.188	1	0	1	0.054615	653.53	0.0043518	0.995648	212.322		0.05
A5	15	10.3976E+020.0000E+00	10.3976E+020.0000E+00	0.3976E+02	0.188	1	0	1	0.054612	653.53	0.0043553	0.995645	265.621		0.05
A5	16	10.4955E+020.0000E+00	10.4955E+020.0000E+00	0.4955E+02	0.188	1	0	1	0.054607	653.53	0.0043589	0.995641	330.993		0.05
A5	17	10.6152E+020.0000E+00	10.6152E+020.0000E+00	0.6152E+02	0.188	1	0	1	0.054601	653.53	0.0043625	0.995637	410.905		0.05
A5	18	10.7616E+020.0000E+00	10.7616E+020.0000E+00	0.7616E+02	0.188	1	0	1	0.054594	653.53	0.0043664	0.995634	508.622		0.05
A5	19	10.9404E+020.0000E+00	10.9404E+020.0000E+00	0.9404E+02	0.188	1	0	1	0.054586	653.53	0.0043703	0.99563	627.936		0.05
A5	20	10.1159E+030.0000E+00	10.1159E+030.0000E+00	0.1159E+03	0.188	1	0	1	0.054576	653.53	0.0043743	0.995626	773.757		0.05
A5	21	10.1424E+030.0000E+00	10.1424E+030.0000E+00	0.1424E+03	0.188	1	0	1	0.054564	653.53	0.0043784	0.995622	950.46		0.05
A5	22	10.1748E+030.0000E+00	10.1748E+030.0000E+00	0.1748E+03	0.188	1	0	1	0.054552	653.53	0.0043827	0.995617	1166.45		0.05
A5	23	10.2142E+030.0000E+00	10.2142E+030.0000E+00	0.2142E+03	0.188	1	0	1	0.054539	653.53	0.0043872	0.995613	1429.03		0.05
A5	24	10.2622E+030.0000E+00	10.2622E+030.0000E+00	0.2622E+03	0.188	1	0	1	0.054526	653.53	0.0043918	0.995608	1748.83		0.05
A5	25	10.3204E+030.0000E+00	10.3204E+030.0000E+00	0.3204E+03	0.188	1	0	1	0.054513	653.53	0.0043966	0.995603	2136.5		0.05
A5	26	10.3912E+030.0000E+00	10.3912E+030.0000E+00	0.3912E+03	0.188	1	0	1	0.0545	653.53	0.0044016	0.995598	2607.97		0.05
A5	27	10.4772E+030.0000E+00	10.4772E+030.0000E+00	0.4772E+03	0.188	1	0	1	0.054486	653.53	0.0044069	0.995593	3180.46		0.05
A5	28	10.5816E+030.0000E+00	10.5816E+030.0000E+00	0.5816E+03	0.188	1	0	1	0.054471	653.53	0.0044123	0.995588	3875.19		0.05
A5	29	10.7082E+030.0000E+00	10.7082E+030.0000E+00	0.7082E+03	0.188	1	0	1	0.054453	653.53	0.004418	0.995582	4717.13		0.05
A5	30	10.8619E+030.0000E+00	10.8619E+030.0000E+00	0.8619E+03	0.188	1	0	1	0.054432	653.53	0.0044238	0.995576	5738.64		0.05
A5	31	10.1048E+040.0000E+00	10.1048E+040.0000E+00	0.1048E+04	0.188	1	0	1	0.054407	653.53	0.0044297	0.99557	6974.47		0.05
A5	32	10.1274E+040.0000E+00	10.1274E+040.0000E+00	0.1274E+04	0.188	1	0	1	0.054376	653.53	0.0044358	0.995564	8473.63		0.05
A5	33	10.1548E+040.0000E+00	10.1548E+040.0000E+00	0.1548E+04	0.188	1	0	1	0.054338	653.53	0.0044419	0.995558	10288.8		0.05
A5	34	10.1880E+040.0000E+00	10.1880E+040.0000E+00	0.1880E+04	0.188	1	0	1	0.054293	653.53	0.004448	0.995552	12485		0.05
A5	35	10.2282E+040.0000E+00	10.2282E+040.0000E+00	0.2282E+04	0.188	1	0	1	0.054241	653.54	0.004454	0.995546	15140.3		0.05
A5	36	10.2768E+040.0000E+00	10.2768E+040.0000E+00	0.2768E+04	0.188	1	0	1	0.054185	653.54	0.0044598	0.99554	18345.7		0.05
A5	37	10.3358E+040.0000E+00	10.3358E+040.0000E+00	0.3358E+04	0.188	1	0	1	0.05413	653.54	0.0044653	0.995535	22233.4		0.05
A5	38	10.4072E+040.0000E+00	10.4072E+040.0000E+00	0.4072E+04	0.188	1	0	1	0.05408	653.54	0.0044703	0.99553	26935.7		0.05
A5	39	10.4937E+040.0000E+00	10.4937E+040.0000E+00	0.4937E+04	0.188	1	0	1	0.054035	653.54	0.0044747	0.995525	32630.3		0.05
A5	40	10.5983E+040.0000E+00	10.5983E+040.0000E+00	0.5983E+04	0.188	1	0	1	0.053995	653.54	0.0044782	0.995522	39514.2		0.05
A5	41	10.7250E+040.0000E+00	10.7250E+040.0000E+00	0.7250E+04	0.188	1	0	1	0.053961	653.54	0.0044807	0.995519	47851.7		0.05
A5	42	10.8784E+040.0000E+00	10.8784E+040.0000E+00	0.8784E+04	0.188	1	0	1	0.053931	653.54	0.0044826	0.995517	57944.2		0.05
A5	43	10.1064E+050.0000E+00	10.1064E+050.0000E+00	0.1064E+05	0.188	1	0	1	0.053906	653.54	0.0044839	0.995516	70154.7		0.05
A5	44	10.1289E+050.0000E+00	10.1289E+050.0000E+00	0.1289E+05	0.188	1	0	1	0.053885	653.54	0.0044848	0.995515	84956.9		0.05
A5	45	10.1560E+050.0000E+00	10.1560E+050.0000E+00	0.1560E+05	0.188	1	0	1	0.05387	653.54	0.0044856	0.995514	102790		0.05
A5	46	10.1889E+050.0000E+00	10.1889E+050.0000E+00	0.1889E+05	0.188	1	0	1	0.053854	653.55	0.0044861	0.995514	124433		0.05
A5	47	10.2287E+050.0000E+00	10.2287E+050.0000E+00	0.2287E+05	0.188	1	0	1	0.053838	653.55	0.0044865	0.995514	150605		0.05
A5	48	10.2768E+050.0000E+00	10.2768E+050.0000E+00	0.2768E+05	0.188	1	0	1	0.053822	653.55	0.0044867	0.995513	182226		0.05
A5	49	10.3350E+050.0000E+00	10.3350E+050.0000E+00	0.3350E+05	0.188	1	0	1	0.053808	653.55	0.0044868	0.995513	220483		0.05
A5	50	10.4055E+050.0000E+00	10.4055E+050.0000E+00	0.4055E+05	0.188	1	0	1	0.053795	653.55	0.0044869	0.995513	266819		0.05
A5	51	10.4907E+050.0000E+00	10.4907E+050.0000E+00	0.4907E+05	0.188	1	0	1	0.053784	653.55	0.0044869	0.995513	322814		0.05
A5	52	10.5937E+050.0000E+00	10.5937E+050.0000E+00	0.5937E+05	0.188	1	0	1	0.053775	653.55	0.0044869	0.995513	390509		0.05
A5	53	10.7183E+050.0000E+00	10.7183E+050.0000E+00	0.7183E+05	0.188	1	0	1	0.053768	653.56	0.0044869	0.995513	472411		0.05
A5	54	10.8691E+050.0000E+00	10.8691E+050.0000E+00	0.8691E+05	0.188	1	0	1	0.053763	653.56	0.0044869	0.995513	571536		0.05
A5	55	10.1051E+060.0000E+00	10.1051E+060.0000E+00	0.1051E+06	0.188	1	0	1	0.053758	653.56	0.0044869	0.995513	691092		0.05
A5	56	10.1272E+060.0000E+00	10.1272E+060.0000E+00	0.1272E+06	0.188	1	0	1	0.053753	653.56	0.0044869	0.995513	836335		0.05
A5	57	10.1539E+060.0000E+00	10.1539E+060.0000E+00	0.1539E+06	0.188	1	0	1	0.053747	653.56	0.0044869	0.995513	1.01177e+06		0.05
A5	58	10.1861E+060.0000E+00	10.1861E+060.0000E+00	0.1861E+06	0.188	1	0	1	0.053741	653.56	0.0044868	0.995513	1.22333e+06		0.05
A5	59	10.2251E+060.0000E+00	10.2251E+060.0000E+00	0.2251E+06	0.188	1	0	1	0.053734	653.56	0.0044868	0.995513	1.4795e+06		0.05
A5	60	10.2723E+060.0000E+00	10.2723E+060.0000E+00	0.2723E+06	0.188	1	0	1	0.053728	653.56	0.0044868	0.995513	1.78953e+06		0.05
A5	61	10.3293E+060.0000E+00	10.3293E+060.0000E+00	0.3293E+06	0.188	1	0	1	0.053722	653.56	0.0044868	0.995513	2.16389e+06		0.05
A5	62	10.3983E+060.0000E+00	10.3983E+060.0000E+00	0.3983E+06	0.188	1	0	1	0.053716	653.57	0.0044868	0.995513	2.61704e+06		0.05
A5	63	10.4817E+060.0000E+00	10.4817E+060.0000E+00	0.4817E+06	0.188	1	0	1	0.053711	653.57	0.0044868	0.995513	3.16473e+06		0.05
A5	64	10.5826E+060.0000E+00	10.5826E+060.0000E+00	0.5826E+06	0.188	1	0	1	0.053707	653.57	0.0044868	0.995513	3.82735e+06		0.05
A5	65	10.7046E+060.0000E+00	10.7046E+060.0000E+00	0.7046E+06	0.188	1	0	1	0.053704	653.57	0.0044868	0.995513	4.62856e+06		0.05
A5	66	10.8521E+060.0000E+00	10.8521E+060.0000E+00	0.8521E+06	0.188	1	0	1	0.053702	653.58	0.0044868	0.995513	5.59738e+06		0.05
A5	67	10.1030E+070.0000E+00	10.1030E+070.0000E+00	0.1030E+07	0.188	1	0	1	0.053701	653.58	0.0044868	0.995513	6.76586e+06		0.05
A5	68	10.1246E+070.0000E+00	10.1246E+070.0000E+00	0.1246E+07	0.188	1	0	1	0.053701	653.59	0.0044868	0.995513	8.18485e+06		0.05
A5	69	10.1507E+070.0000E+00	10.1507E+070.0000E+00	0.1507E+07	0.188	1	0	1	0.053702	653.59	0.0044868	0.995513	9.89952e+06		0.05
A5	70	10.1822E+070.0000E+00	10.1822E+070.0000E+00	0.1822E+07	0.188	1	0	1	0.053705	653.6	0.0044869	0.995513	1.19696e+07		0.05
A5	71	10.2204E+070.0000E+00	10.2204E+070.0000E+00	0.2204E+07	0.188	1	0	1	0.053708	653.61	0.0044869	0.995513	1.44802e+07		0.05
A5	72	10.2665E+070.0000E+00	10.2665E+070.0000E+00	0.2665E+07	0.188	1	0	1	0.053705	653.62	0.0044869	0.995513	1.75082e+07		0.05
A5	73	10.3222E+070.0000E+00	10.3222E+070.0000E+00	0.3222E+07	0.188	1	0	1	0.053428	653.63	0.004487	0.995513	2.10587e+07		0.05
A5	74	10.3896E+070.0000E+00	10.3896E+070.0000E+00	0.3896E+07	0.188	1	0	1	0.053347	653.64	0.004487	0.995513	2.54257e+07		0.05
A5	75	10.4711E+070.0000E+00	10.4711E+070.0000E+00	0.4711E+07	0.188	1	0	1	0.053251	653.66	0.0044871	0.995513	3.069e+07		0.05
A5	76	10.5697E+070.0000E+00	10.5697E+070.0000E+00	0.5697E+07	0.188	1	0	1	0.053289	653.67	0.0044871	0.995513	3.71404e+07		0.05
A5	77	10.6889E+070.0000E+00	10.6889E+070.0000E+00	0.6889E+07	0.188	1	0	1	0.053123	653.69	0.0044872	0.995513	4.47729e+07		0.05
A5	78	10.8330E+070.0000E+00	10.8330E+070.0000E+00	0.8330E+07	0.188	1	0	1	0.052369	653.71	0.0044873	0.995513	5.33715e+07		0.05
A5	79	10.1007E+080.0000E+00	10.1007E+080.0000E+00	0.1007E+08	0.188	1	0	1	0.027853	653.69	0.0044872	0.995513	3.43145e+07		0.05
A5	80	10.1218E+080.0000E+00	10.1218E+080.0000E+00	0.1218E+08	0.188	1	0	1	0	0	1	0	0		0.05
A5	81	10.1473E+080.0000E+00	10.1473E+080.0000E+00	0.1473E+08	0.188	1	0	1	0	0	1	0	0		0.05
A5	82	10.1781E+080.0000E+00	10.1781E+080.0000E+00	0.1781E+08	0.188	1	0	1	0	0	1	0	0		0.05
A5	83	10.2153E+080.0000E+00	10.2153E+080.0000E+00	0.2153E+08	0.188	1	0	1	0	0	1	0	0		0.05
A5	84	10.2603E+080.0000E+00	10.2603E+080.0000E+00	0.2603E+08	0.188	1	0	1	0	0	1	0	0		0.05
A5	85	10.3148E+080.0000E+00	10.3148E+080.0000E+00	0.3148E+08	0.188	1	0	1	0	0	1	0	0		0.05
A5	86	10.3806E+080.0000E+00	10.3806E+080.0000E+00	0.3806E+08	0.188	1	0	1	0	0	1	0	0		0.05
A5	87	10.4602E+080.0000E+00	10.4602E+080.0000E+00	0.4602E+08	0.188	1	0	1	0	0	1	0	0		0.05
A5	88	10.5565E+080.0000E+00	10.5565E+080.0000E+00	0.5565E+08	0.188	1	0	1	0	0	1	0	0		0.05
A5	89	10.6728E+080.0000E+00	10.6728E+080.0000E+00	0.6728E+08	0.188	1	0	1	0	0	1	0	0		0.05
A5	90	10.8136E+080.0000E+00	10.8136E+080.0000E+00	0.8136E+08	0.188	1	0	1	0	0	1	0	0		0.05
A5	91	10.9837E+080.0000E+00	10.9837E+080.0000E+00	0.9837E+08	0.188	1	0	1	0	0	1	0	0		0.05
A5	92	10.1189E+090.0000E+00	10.1189E+090.0000E+00	0.1189E+09	0.188	1	0	1	0	0	1	0	0		0.05
A5	93	10.1438E+090.0000E+00	10.1438E+090.0000E+00	0.1438E+09	0.188	1	0	1	0	0	1	0	0		0.05
A5	94	10.1739E+090.0000E+00	10.1739E+090.0000E+00	0.1739E+09	0.188	1	0	1	0	0	1	0	0		0.05
A5	95	10.2103E+090.0000E+00	10.2103E+090.0000E+00	0.2103E+09	0.188	1	0	1	0	0	1	0	0		0.05
A5	96	10.2542E+090.0000E+00	10.2542E+090.0000E+00	0.2542E+09	0.188	1	0	1	0	0	1	0	0		0.05
A5	97	10.3074E+090.0000E+00	10.3074E+090.0000E+00	0.3074E+09	0.188	1	0	1	0	0	1	0	0		0.05
A5	98	10.3717E+090.0000E+00	10.3717E+090.0000E+00	0.3717E+09	0.188	1	0	1	0	0	1	0	0		0.05
A5	99	10.4494E+090.0000E+00	10.4494E+090.0000E+00	0.4494E+09	0.188	1	0	1	0	0	1	0	0		0.05
A51	0	10.5434E+090.0000E+00	10.5434E+090.0000E+00	0.5434E+09	0.188	1	0	1	0	0	1	0	0		0.05
A6	1	10.1767E+000.0000E+00	10.1767E+000.0000E+00	0.1767E+00	0.188	1	0	1	0.054298	652	0.0043225	0.995677	1.17097		0.05
A6	2	10.6023E+000.0000E+00	10.6023E+000.0000E+00	0.6023E+00	0.188	1	0	1	0.054298	652	0.0043349	0.995665	3.99131		0.05
A6	3	10.1156E+010.0000E+00	10.1156E+010.0000E+00	0.1156E+01	0.188	1	0	1	0.054298	652	0.0043447	0.995655	7.66048		0.05
A6	4	10.1867E+010.0000E+00	10.1867E+010.0000E+00	0.1867E+01	0.188	1	0	1	0.054298	652	0.0043525	0.995648	12.372		0.05
A6	5	10.2774E+010.0000E+00	10.2774E+010.0000E+00	0.2774E+01	0.188	1	0	1	0.054298	652	0.0043591	0.995641	18.3822		0.05
A6	6	10.3922E+010.0000E+00	10.3922E+010.0000E+00	0.3922E+01	0.188	1	0	1	0.054297	652	0.0043649	0.995635	25.989		0.05
A6	7	10.5367E+010.0000E+00	10.5367E+010.0000E+00	0.5367E+01	0.188	1	0	1	0.054297	652	0.0043702	0.99563	35.564		0.05
A6	8	10.7177E+010.0000E+00	10.7177E+010.0000E+00	0.7177E+01	0.188	1	0	1	0.054296	652	0.0043752	0.995625	47.5567		0.05
A6	9	10.9433E+010.0000E+00	10.9433E+010.0000E+00	0.9433E+01	0.188	1	0	1	0.054295	652	0.0043799	0.99562	62.5041		0.05
A6	10	10.1224E+020.0000E+00	10.1224E+020.0000E+00	0.1224E+02	0.188	1	0	1	0.054294	652	0.0043843	0.995616	81.1018		0.05
A6	11	10.1571E+020.0000E+00	10.1571E+020.0000E+00	0.1571E+02	0.188	1	0	1	0.054293	652	0.0043885	0.995611	104.092		0.05
A6	12	10.2000E+020.0000E+00	10.2000E+020.0000E+00	0.2000E+02	0.188	1	0	1	0.054291	652	0.0043925	0.995607	132.511		0.05
A6	13	10.2528E+020.0000E+00	10.2528E+020.0000E+00	0.2528E+02	0.188	1	0	1	0.054289	652	0.0043963	0.995604	167.487		0.05
A6	14	10.3178E+020.0000E+00	10.3178E+020.0000E+00	0.3178E+02	0.188	1	0	1	0.054286	652	0.0044	0.9956	210.539		0.05
A6	15	10.3976E+020.0000E+00	10.3976E+020.0000E+00	0.3976E+02	0.188	1	0	1	0.054283	652	0.0044036	0.995596	263.39		0.05
A6	16	10.4955E+020.0000E+00	10.4955E+020.0000E+00	0.4955E+02	0.188	1	0	1	0.054278	652	0.0044073	0.995593	328.212		0.05
A6	17	10.6152E+020.0000E+00	10.6152E+020.0000E+00	0.6152E+02	0.188	1	0	1	0.054273	652	0.0044111	0.995589	407.461		0.05
A6	18	10.7616E+020.0000E+00	10.7616E+020.0000E+00	0.7616E+02	0.188	1	0	1	0.054266	652	0.004415	0.995585	504.358		0.05
A6	19	10.9404E+020.0000E+00	10.9404E+020.0000E+00	0.9404E+02	0.188	1	0	1	0.054259	652	0.004419	0.995581	622.682		0.05
A6	20	10.1159E+030.0000E+00	10.1159E+030.0000E+00	0.1159E+03	0.188	1	0	1	0.05425	652	0.0044232	0.995577	767.297		0.05
A6	21	10.1424E+030.0000E+00	10.1424E+030.0000E+00	0.1424E+03	0.188	1	0	1	0.05424	652	0.0044275	0.995572	942.558		0.05
A6	22	10.1748E+030.0000E+00	10.1748E+030.0000E+00	0.1748E+03	0.188	1	0	1	0.054229	652	0.0044321	0.995568	1156.78		0.05
A6	23	10.2142E+030.0000E+00	10.2142E+030.0000E+00	0.2142E+03	0.188	1	0	1	0.054218	652	0.0044369	0.995563	1417.22		0.05
A6	24	10.2622E+030.0000E+00	10.2622E+030.0000E+00	0.2622E+03	0.188	1	0	1	0.054207	652	0.0044418	0.995558	1734.44		0.05
A6	25	10.3204E+030.0000E+00	10.3204E+030.0000E+00	0.3204E+03	0.188	1	0	1	0.054197	652	0.004447	0.995553	2119.03		0.05
A6	26	10.3912E+030.0000E+00	10.3912E+030.0000E+00	0.3912E+03	0.188	1	0	1	0.054186	652	0.0044525	0.995548	2586.74		0.05
A6	27	10.4772E+030.0000E+00	10.4772E+030.0000E+00	0.4772E+03	0.188	1	0	1	0.054175	652	0.0044583	0.995542	3154.74		0.05
A6	28	10.5816E+030.0000E+00	10.5816E+030.0000E+00	0.5816E+03	0.188	1	0	1	0.054162	652	0.0044644	0.995536	3843.98		0.05
A6	29	10.7082E+030.0000E+00	10.7082E+030.0000E+00	0.7082E+03	0.188	1	0	1	0.054146	652	0.0044708	0.995529	4679.31		0.05
A6	30	10.8619E+030.0000E+00	10.8619E+030.0000E+00	0.8619E+03	0.188	1	0	1	0.054127	652	0.0044775	0.995522	5692.82		0.05
A6	31	10.1048E+040.0000E+00	10.1048E+040.0000E+00	0.1048E+04	0.188	1	0	1	0.054104	652	0.0044845	0.995515	6919.01		0.05
A6	32	10.1274E+040.0000E+00	10.1274E+040.0000E+00	0.1274E+04	0.188	1	0	1	0.054075	652	0.0044918	0.995508	8406.52		0.05
A6	33	10.1548E+040.0000E+00	10.1548E+040.0000E+00	0.1548E+04	0.188	1	0	1	0.054041	652	0.0044992	0.995501	10208		0.05
A6	34	10.1880E+040.0000E+00	10.1880E+040.0000E+00	0.1880E+04	0.188	1	0	1	0.054	652	0.0045065	0.995494	12387.8		0.05
A6	35	10.2282E+040.0000E+00	10.2282E+040.0000E+00	0.2282E+04	0.188	1	0	1	0.053953	652	0.0045137	0.995486	15023.5		0.05
A6	36	10.2768E+040.0000E+00	10.2768E+040.0000E+00	0.2768E+04	0.188	1	0	1	0.053902	652	0.0045202	0.99548	18205.8		0.05
A6	37	10.3358E+040.0000E+00	10.3358E+040.0000E+00	0.3358E+04	0.188	1	0	1	0.053851	652	0.0045257	0.995474	22065.3		0.05
A6	38	10.4072E+040.0000E+00	10.4072E+040.0000E+00	0.4072E+04	0.188	1	0	1	0.053802	652	0.0045302	0.99547	26732.5		0.05
A6	39	10.4937E+040.0000E+00	10.4937E+040.0000E+00	0.4937E+04	0.188	1	0	1	0.053758	652	0.0045337	0.995466	32384.6		0.05
A6	40	10.5983E+040.0000E+00	10.5983E+040.0000E+00	0.5983E+04	0.188	1	0	1	0.053717	652	0.0045364	0.995464	39215.8		0.05
A6	41	10.7250E+040.0000E+00	10.7250E+040.0000E+00	0.7250E+04	0.188	1	0	1	0.053679	652	0.0045385	0.995461	47486.7		0.05
A6	42	10.8784E+040.0000E+00	10.8784E+040.0000E+00	0.8784E+04	0.188	1	0	1	0.053647	652	0.00454	0.99546	57499.9		0.05
A6	43	10.1064E+050.0000E+00	10.1064E+050.0000E+00	0.1064E+05	0.188	1	0	1	0.053618	652	0.0045412	0.995459	69611.5		0.05
A6	44	10.1289E+050.0000E+00	10.1289E+050.0000E+00	0.1289E+05	0.188	1	0	1	0.053592	652	0.0045422	0.995458	84291		0.05
A6	45	10.1560E+050.0000E+00	10.1560E+050.0000E+00	0.1560E+05	0.188	1	0	1	0.053574	652	0.004543	0.995457	101978		0.05
A6	46	10.1889E+050.0000E+00	10.1889E+050.0000E+00	0.1889E+05	0.188	1	0	1	0.053555	652.01	0.0045436	0.995456	123443		0.05
A6	47	10.2287E+050.0000E+00	10.2287E+050.0000E+00	0.2287E+05	0.188	1	0	1	0.053535	652.01	0.0045442	0.995456	149396		0.05
A6	48	10.2768E+050.0000E+00	10.2768E+050.0000E+00	0.2768E+05	0.188	1	0	1	0.053517	652.01	0.0045446	0.995455	180756		0.05
A6	49	10.3350E+050.0000E+00	10.3350E+050.0000E+00	0.3350E+05	0.188	1	0	1	0.053499	652.01	0.0045449	0.995455	218688		0.05
A6	50	10.4055E+050.0000E+00	10.4055E+050.0000E+00	0.4055E+05	0.188	1	0	1	0.053482	652.01	0.004545	0.995455	264626		0.05
A6	51	10.4907E+050.0000E+00	10.4907E+050.0000E+00	0.4907E+05	0.188	1	0	1	0.053468	652.01	0.0045452	0.995455	320143		0.05
A6	52	10.5937E+050.0000E+00	10.5937E+050.0000E+00	0.5937E+05	0.188	1	0	1	0.053456	652.01	0.0045452	0.995455	387255		0.05
A6	53	10.7183E+050.0000E+00	10.7183E+050.0000E+00	0.7183E+05	0.188	1	0	1	0.053447	652.01	0.0045453	0.995455	468450		0.05
A6	54	10.8691E+050.0000E+00	10.8691E+050.0000E+00	0.8691E+05	0.188	1	0	1	0.05344	652.02	0.0045453	0.995455	566730		0.05
A6	55	10.1051E+060.0000E+00	10.1051E+060.0000E+00	0.1051E+06	0.188	1	0	1	0.053436	652.02	0.0045453	0.995455	685294		0.05
A6	56	10.1272E+060.0000E+00	10.1272E+060.0000E+00	0.1272E+06	0.188	1	0	1	0.053431	652.02	0.0045453	0.995455	829317		0.05
A6	57	10.1539E+060.0000E+00	10.1539E+060.0000E+00	0.1539E+06	0.188	1	0	1	0.053426	652.02	0.0045453	0.995455	1.0033e+06		0.05
A6	58	10.1861E+060.0000E+00	10.1861E+060.0000E+00	0.1861E+06	0.188	1	0	1	0.053421	652.02	0.0045452	0.995455	1.21311e+06		0.05
A6	59	10.2251E+060.0000E+00	10.2251E+060.0000E+00	0.2251E+06	0.188	1	0	1	0.053415	652.02	0.0045452	0.995455	1.46717e+06		0.05
A6	60	10.2723E+060.0000E+00	10.2723E+060.0000E+00	0.2723E+06	0.188	1	0	1	0.05341	652.02	0.0045452	0.995455	1.77464e+06		0.05
A6	61	10.3293E+060.0000E+00	10.3293E+060.0000E+00	0.3293E+06	0.188	1	0	1	0.053405	652.02	0.0045452	0.995455	2.14592e+06		0.05
A6	62	10.3983E+060.0000E+00	10.3983E+060.0000E+00	0.3983E+06	0.188	1	0	1	0.0534	652.02	0.0045452	0.995455	2.59533e+06		0.05
A6	63	10.4817E+060.0000E+00	10.4817E+060.0000E+00	0.4817E+06	0.188	1	0	1	0.053396	652.03	0.0045452	0.995455	3.13857e+06		0.05
A6	64	10.5826E+060.0000E+00	10.5826E+060.0000E+00	0.5826E+06	0.188	1	0	1	0.053394	652.03	0.0045452	0.995455	3.79586e+06		0.05
A6	65	10.7046E+060.0000E+00	10.7046E+060.0000E+00	0.7046E+06	0.188	1	0	1	0.053392	652.03	0.0045452	0.995455	4.59056e+06		0.05
A6	66	10.8521E+060.0000E+00	10.8521E+060.0000E+00	0.8521E+06	0.188	1	0	1	0.053391	652.04	0.0045452	0.995455	5.55152e+06		0.05
A6	67	10.1030E+070.0000E+00	10.1030E+070.0000E+00	0.1030E+07	0.188	1	0	1	0.053391	652.04	0.0045452	0.995455	6.71056e+06		0.05
A6	68	10.1246E+070.0000E+00	10.1246E+070.0000E+00	0.1246E+07	0.188	1	0	1	0.053393	652.04	0.0045452	0.995455	8.11813e+06		0.05
A6	69	10.1507E+070.0000E+00	10.1507E+070.0000E+00	0.1507E+07	0.188	1	0	1	0.053396	652.05	0.0045452	0.995455	9.81934e+06		0.05
A6	70	10.1822E+070.0000E+00	10.1822E+070.0000E+00	0.1822E+07	0.188	1	0	1	0.053399	652.06	0.0045453	0.995455	1.18727e+07		0.05
A6	71	10.2204E+070.0000E+00	10.2204E+070.0000E+00	0.2204E+07	0.188	1	0	1	0.053403	652.07	0.0045453	0.995455	1.43632e+07		0.05
A6	72	10.2665E+070.0000E+00	10.2665E+070.0000E+00	0.2665E+07	0.188	1	0	1	0.053401	652.08	0.0045453	0.995455	1.73671e+07		0.05
A6	73	10.3222E+070.0000E+00	10.3222E+070.0000E+00	0.3222E+07	0.188	1	0	1	0.053092	652.09	0.0045454	0.995455	2.08757e+07		0.05
A6	74	10.3896E+070.0000E+00	10.3896E+070.0000E+00	0.3896E+07	0.188	1	0	1	0.052966	652.1	0.0045454	0.995455	2.51831e+07		0.05
A6	75	10.4711E+070.0000E+00	10.4711E+070.0000E+00	0.4711E+07	0.188	1	0	1	0.052864	652.11	0.0045455	0.995455	3.0393e+07		0.05
A6	76	10.5697E+070.0000E+00	10.5697E+070.0000E+00	0.5697E+07	0.188	1	0	1	0.052904	652.13	0.0045455	0.995455	3.67831e+07		0.05
A6	77	10.6889E+070.0000E+00	10.6889E+070.0000E+00	0.6889E+07	0.188	1	0	1	0.052724	652.14	0.0045456	0.995454	4.43287e+07		0.05
A6	78	10.8330E+070.0000E+00	10.8330E+070.0000E+00	0.8330E+07	0.188	1	0	1	0.051783	652.16	0.0045457	0.995454	5.2646e+07		0.05
A6	79	10.1007E+080.0000E+00	10.1007E+080.0000E+00	0.1007E+08	0.188	1	0	1	0.0070291	652.1	0.0045454	0.995455	8.63819e+06		0.05
A6	80	10.1218E+080.0000E+00	10.1218E+080.0000E+00	0.1218E+08	0.188	1	0	1	0	0	1	0	0		0.05
A6	81	10.1473E+080.0000E+00	10.1473E+080.0000E+00	0.1473E+08	0.188	1	0	1	0	0	1	0	0		0.05
A6	82	10.1781E+080.0000E+00	10.1781E+080.0000E+00	0.1781E+08	0.188	1	0	1	0	0	1	0	0		0.05
A6	83	10.2153E+080.0000E+00	10.2153E+080.0000E+00	0.2153E+08	0.188	1	0	1	0	0	1	0	0		0.05
A6	84	10.2603E+080.0000E+00	10.2603E+080.0000E+00	0.2603E+08	0.188	1	0	1	0	0	1	0	0		0.05
A6	85	10.3148E+080.0000E+00	10.3148E+080.0000E+00	0.3148E+08	0.188	1	0	1	0	0	1	0	0		0.05
A6	86	10.3806E+080.0000E+00	10.3806E+080.0000E+00	0.3806E+08	0.188	1	0	1	0	0	1	0	0		0.05
A6	87	10.4602E+080.0000E+00	10.4602E+080.0000E+00	0.4602E+08	0.188	1	0	1	0	0	1	0	0		0.05
A6	88	10.5565E+080.0000E+00	10.5565E+080.0000E+00	0.5565E+08	0.188	1	0	1	0	0	1	0	0		0.05
A6	89	10.6728E+080.0000E+00	10.6728E+080.0000E+00	0.6728E+08	0.188	1	0	1	0	0	1	0	0		0.05
A6	90	10.8136E+080.0000E+00	10.8136E+080.0000E+00	0.8136E+08	0.188	1	0	1	0	0	1	0	0		0.05
A6	91	10.9837E+080.0000E+00	10.9837E+080.0000E+00	0.9837E+08	0.188	1	0	1	0	0	1	0	0		0.05
A6	92	10.1189E+090.0000E+00	10.1189E+090.0000E+00	0.1189E+09	0.188	1	0	1	0	0	1	0	0		0.05
A6	93	10.1438E+090.0000E+00	10.1438E+090.0000E+00	0.1438E+09	0.188	1	0	1	0	0	1	0	0		0.05
A6	94	10.1739E+090.0000E+00	10.1739E+090.0000E+00	0.1739E+09	0.188	1	0	1	0	0	1	0	0		0.05
A6	95	10.2103E+090.0000E+00	10.2103E+090.0000E+00	0.2103E+09	0.188	1	0	1	0	0	1	0	0		0.05
A6	96	10.2542E+090.0000E+00	10.2542E+090.0000E+00	0.2542E+09	0.188	1	0	1	0	0	1	0	0		0.05
A6	97	10.3074E+090.0000E+00	10.3074E+090.0000E+00	0.3074E+09	0.188	1	0	1	0	0	1	0	0		0.05
A6	98	10.3717E+090.0000E+00	10.3717E+090.0000E+00	0.3717E+09	0.188	1	0	1	0	0	1	0	0		0.05
A6	99	10.4494E+090.0000E+00	10.4494E+090.0000E+00	0.4494E+09	0.188	1	0	1	0	0	1	0	0		0.05
A61	0	10.5434E+090.0000E+00	10.5434E+090.0000E+00	0.5434E+09	0.188	1	0	1	0	0	1	0	0		0.05
A7	1	10.1767E+000.0000E+00	10.1767E+000.0000E+00	0.1767E+00	0.188	1	0	1	0.053925	650.5	0.0043711	0.995629	1.16019		0.05
A7	2	10.6023E+000.0000E+00	10.6023E+000.0000E+00	0.6023E+00	0.188	1	0	1	0.053925	650.5	0.0043835	0.995617	3.95458		0.05
A7	3	10.1156E+010.0000E+00	10.1156E+010.0000E+00	0.1156E+01	0.188	1	0	1	0.053925	650.5	0.0043931	0.995607	7.58999		0.05
A7	4	10.1867E+010.0000E+00	10.1867E+010.0000E+00	0.1867E+01	0.188	1	0	1	0.053925	650.5	0.0044008	0.995599	12.2581		0.05
A7	5	10.2774E+010.0000E+00	10.2774E+010.0000E+00	0.2774E+01	0.188	1	0	1	0.053924	650.5	0.0044073	0.995593	18.2127		0.05
A7	6	10.3922E+010.0000E+00	10.3922E+010.0000E+00	0.3922E+01	0.188	1	0	1	0.053924	650.5	0.004413	0.995587	25.7498		0.05
A7	7	10.5367E+010.0000E+00	10.5367E+010.0000E+00	0.5367E+01	0.188	1	0	1	0.053923	650.5	0.0044182	0.995582	35.2361		0.05
A7	8	10.7177E+010.0000E+00	10.7177E+010.0000E+00	0.7177E+01	0.188	1	0	1	0.053922	650.5	0.0044231	0.995577	47.1182		0.05
A7	9	10.9433E+010.0000E+00	10.9433E+010.0000E+00	0.9433E+01	0.188	1	0	1	0.053921	650.5	0.0044276	0.995572	61.9278		0.05
A7	10	10.1224E+020.0000E+00	10.1224E+020.0000E+00	0.1224E+02	0.188	1	0	1	0.053919	650.5	0.004432	0.995568	80.3525		0.05
A7	11	10.1571E+020.0000E+00	10.1571E+020.0000E+00	0.1571E+02	0.188	1	0	1	0.053918	650.5	0.0044361	0.995564	103.13		0.05
A7	12	10.2000E+020.0000E+00	10.2000E+020.0000E+00	0.2000E+02	0.188	1	0	1	0.053915	650.5	0.0044401	0.99556	131.284		0.05
A7	13	10.2528E+020.0000E+00	10.2528E+020.0000E+00	0.2528E+02	0.188	1	0	1	0.053912	650.5	0.0044439	0.995556	165.933		0.05
A7	14	10.3178E+020.0000E+00	10.3178E+020.0000E+00	0.3178E+02	0.188	1	0	1	0.053909	650.5	0.0044476	0.995552	208.586		0.05
A7	15	10.3976E+020.0000E+00	10.3976E+020.0000E+00	0.3976E+02	0.188	1	0	1	0.053905	650.5	0.0044513	0.995549	260.941		0.05
A7	16	10.4955E+020.0000E+00	10.4955E+020.0000E+00	0.4955E+02	0.188	1	0	1	0.053901	650.5	0.004455	0.995545	325.167		0.05
A7	17	10.6152E+020.0000E+00	10.6152E+020.0000E+00	0.6152E+02	0.188	1	0	1	0.053895	650.5	0.0044588	0.995541	403.673		0.05
A7	18	10.7616E+020.0000E+00	10.7616E+020.0000E+00	0.7616E+02	0.188	1	0	1	0.05389	650.5	0.0044627	0.995537	499.687		0.05
A7	19	10.9404E+020.0000E+00	10.9404E+020.0000E+00	0.9404E+02	0.188	1	0	1	0.053883	650.5	0.0044668	0.995533	616.915		0.05
A7	20	10.1159E+030.0000E+00	10.1159E+030.0000E+00	0.1159E+03	0.188	1	0	1	0.053877	650.5	0.004471	0.995529	760.232		0.05
A7	21	10.1424E+030.0000E+00	10.1424E+030.0000E+00	0.1424E+03	0.188	1	0	1	0.05387	650.5	0.0044753	0.995525	933.93		0.05
A7	22	10.1748E+030.0000E+00	10.1748E+030.0000E+00	0.1748E+03	0.188	1	0	1	0.053863	650.5	0.0044799	0.99552	1146.27		0.05
A7	23	10.2142E+030.0000E+00	10.2142E+030.0000E+00	0.2142E+03	0.188	1	0	1	0.053858	650.5	0.0044847	0.995515	1404.5		0.05
A7	24	10.2622E+030.0000E+00	10.2622E+030.0000E+00	0.2622E+03	0.188	1	0	1	0.053852	650.5	0.0044898	0.99551	1719.04		0.05
A7	25	10.3204E+030.0000E+00	10.3204E+030.0000E+00	0.3204E+03	0.188	1	0	1	0.053848	650.5	0.0044951	0.995505	2100.44		0.05
A7	26	10.3912E+030.0000E+00	10.3912E+030.0000E+00	0.3912E+03	0.188	1	0	1	0.053845	650.5	0.0045007	0.995499	2564.43		0.05
A7	27	10.4772E+030.0000E+00	10.4772E+030.0000E+00	0.4772E+03	0.188	1	0	1	0.053841	650.5	0.0045067	0.995493	3127.93		0.05
A7	28	10.5816E+030.0000E+00	10.5816E+030.0000E+00	0.5816E+03	0.188	1	0	1	0.053835	650.5	0.004513	0.995487	3811.8		0.05
A7	29	10.7082E+030.0000E+00	10.7082E+030.0000E+00	0.7082E+03	0.188	1	0	1	0.053826	650.5	0.0045196	0.99548	4640.73		0.05
A7	30	10.8619E+030.0000E+00	10.8619E+030.0000E+00	0.8619E+03	0.188	1	0	1	0.053813	650.5	0.0045265	0.995474	5646.49		0.05
A7	31	10.1048E+040.0000E+00	10.1048E+040.0000E+00	0.1048E+04	0.188	1	0	1	0.053794	650.5	0.0045338	0.995466	6863.2		0.05
A7	32	10.1274E+040.0000E+00	10.1274E+040.0000E+00	0.1274E+04	0.188	1	0	1	0.05377	650.5	0.0045414	0.995459	8339.46		0.05
A7	33	10.1548E+040.0000E+00	10.1548E+040.0000E+00	0.1548E+04	0.188	1	0	1	0.053739	650.5	0.0045491	0.995451	10127.1		0.05
A7	34	10.1880E+040.0000E+00	10.1880E+040.0000E+00	0.1880E+04	0.188	1	0	1	0.0537	650.5	0.0045568	0.995443	12290.1		0.05
A7	35	10.2282E+040.0000E+00	10.2282E+040.0000E+00	0.2282E+04	0.188	1	0	1	0.053654	650.5	0.0045642	0.995436	14905.1		0.05
A7	36	10.2768E+040.0000E+00	10.2768E+040.0000E+00	0.2768E+04	0.188	1	0	1	0.053603	650.5	0.0045707	0.995429	18062.2		0.05
A7	37	10.3358E+040.0000E+00	10.3358E+040.0000E+00	0.3358E+04	0.188	1	0	1	0.053551	650.5	0.0045762	0.995424	21890.8		0.05
A7	38	10.4072E+040.0000E+00	10.4072E+040.0000E+00	0.4072E+04	0.188	1	0	1	0.053502	650.5	0.0045806	0.995419	26520.9		0.05
A7	39	10.4937E+040.0000E+00	10.4937E+040.0000E+00	0.4937E+04	0.188	1	0	1	0.053458	650.5	0.0045844	0.995416	32128.1		0.05
A7	40	10.5983E+040.0000E+00	10.5983E+040.0000E+00	0.5983E+04	0.188	1	0	1	0.053417	650.5	0.0045879	0.995412	38905.1		0.05
A7	41	10.7250E+040.0000E+00	10.7250E+040.0000E+00	0.7250E+04	0.188	1	0	1	0.053378	650.5	0.0045916	0.995408	47109.3		0.05
A7	42	10.8784E+040.0000E+00	10.8784E+040.0000E+00	0.8784E+04	0.188	1	0	1	0.053342	650.5	0.004595	0.995405	57038.3		0.05
A7	43	10.1064E+050.0000E+00	10.1064E+050.0000E+00	0.1064E+05	0.188	1	0	1	0.05331	650.5	0.0045972	0.995403	69048.5		0.05
A7	44	10.1289E+050.0000E+00	10.1289E+050.0000E+00	0.1289E+05	0.188	1	0	1	0.053281	650.5	0.0045986	0.995401	83604.3		0.05
A7	45	10.1560E+050.0000E+00	10.1560E+050.0000E+00	0.1560E+05	0.188	1	0	1	0.05326	650.5	0.0045993	0.995401	101141		0.05
A7	46	10.1889E+050.0000E+00	10.1889E+050.0000E+00	0.1889E+05	0.188	1	0	1	0.053236	650.5	0.0046003	0.9954	122417		0.05
A7	47	10.2287E+050.0000E+00	10.2287E+050.0000E+00	0.2287E+05	0.188	1	0	1	0.053213	650.5	0.0046013	0.995399	148145		0.05
A7	48	10.2768E+050.0000E+00	10.2768E+050.0000E+00	0.2768E+05	0.188	1	0	1	0.053193	650.5	0.0046021	0.995398	179235		0.05
A7	49	10.3350E+050.0000E+00	10.3350E+050.0000E+00	0.3350E+05	0.188	1	0	1	0.053173	650.5	0.0046027	0.995397	216839		0.05
A7	50	10.4055E+050.0000E+00	10.4055E+050.0000E+00	0.4055E+05	0.188	1	0	1	0.053152	650.5	0.0046033	0.995397	262369		0.05
A7	51	10.4907E+050.0000E+00	10.4907E+050.0000E+00	0.4907E+05	0.188	1	0	1	0.053134	650.5	0.0046037	0.995396	317387		0.05
A7	52	10.5937E+050.0000E+00	10.5937E+050.0000E+00	0.5937E+05	0.188	1	0	1	0.053117	650.51	0.0046041	0.995396	383891		0.05
A7	53	10.7183E+050.0000E+00	10.7183E+050.0000E+00	0.7183E+05	0.188	1	0	1	0.053104	650.51	0.0046042	0.995396	464345		0.05
A7	54	10.8691E+050.0000E+00	10.8691E+050.0000E+00	0.8691E+05	0.188	1	0	1	0.053095	650.51	0.0046043	0.995396	561734		0.05
A7	55	10.1051E+060.0000E+00	10.1051E+060.0000E+00	0.1051E+06	0.188	1	0	1	0.053091	650.51	0.0046043	0.995396	679252		0.05
A7	56	10.1272E+060.0000E+00	10.1272E+060.0000E+00	0.1272E+06	0.188	1	0	1	0.053087	650.51	0.0046043	0.995396	822021		0.05
A7	57	10.1539E+060.0000E+00	10.1539E+060.0000E+00	0.1539E+06	0.188	1	0	1	0.053083	650.51	0.0046043	0.995396	994493		0.05
A7	58	10.1861E+060.0000E+00	10.1861E+060.0000E+00	0.1861E+06	0.188	1	0	1	0.053078	650.51	0.0046043	0.995396	1.20245e+06		0.05
A7	59	10.2251E+060.0000E+00	10.2251E+060.0000E+00	0.2251E+06	0.188	1	0	1	0.053073	650.51	0.0046043	0.995396	1.45431e+06		0.05
A7	60	10.2723E+060.0000E+00	10.2723E+060.0000E+00	0.2723E+06	0.188	1	0	1	0.053069	650.51	0.0046043	0.995396	1.75912e+06		0.05
A7	61	10.3293E+060.0000E+00	10.3293E+060.0000E+00	0.3293E+06	0.188	1	0	1	0.053064	650.52	0.0046043	0.995396	2.12719e+06		0.05
A7	62	10.3983E+060.0000E+00	10.3983E+060.0000E+00	0.3983E+06	0.188	1	0	1	0.053061	650.52	0.0046043	0.995396	2.57276e+06		0.05
A7	63	10.4817E+060.0000E+00	10.4817E+060.0000E+00	0.4817E+06	0.188	1	0	1	0.053058	650.52	0.0046043	0.995396	3.1113e+06		0.05
A7	64	10.5826E+060.0000E+00	10.5826E+060.0000E+00	0.5826E+06	0.188	1	0	1	0.053056	650.52	0.0046043	0.995396	3.76287e+06		0.05
A7	65	10.7046E+060.0000E+00	10.7046E+060.0000E+00	0.7046E+06	0.188	1	0	1	0.053055	650.52	0.0046043	0.995396	4.55075e+06		0.05
A7	66	10.8521E+060.0000E+00	10.8521E+060.0000E+00	0.8521E+06	0.188	1	0	1	0.053055	650.53	0.0046043	0.995396	5.50349e+06		0.05
A7	67	10.1030E+070.0000E+00	10.1030E+070.0000E+00	0.1030E+07	0.188	1	0	1	0.053056	650.53	0.0046043	0.995396	6.65262e+06		0.05
A7	68	10.1246E+070.0000E+00	10.1246E+070.0000E+00	0.1246E+07	0.188	1	0	1	0.053059	650.54	0.0046043	0.995396	8.04831e+06		0.05
A7	69	10.1507E+070.0000E+00	10.1507E+070.0000E+00	0.1507E+07	0.188	1	0	1	0.053062	650.54	0.0046043	0.995396	9.73474e+06		0.05
A7	70	10.1822E+070.0000E+00	10.1822E+070.0000E+00	0.1822E+07	0.188	1	0	1	0.053066	650.55	0.0046044	0.995396	1.17706e+07		0.05
A7	71	10.2204E+070.0000E+00	10.2204E+070.0000E+00	0.2204E+07	0.188	1	0	1	0.05307	650.56	0.0046044	0.995396	1.42397e+07		0.05
A7	72	10.2665E+070.0000E+00	10.2665E+070.0000E+00	0.2665E+07	0.188	1	0	1	0.053068	650.57	0.0046044	0.995396	1.72178e+07		0.05
A7	73	10.3222E+070.0000E+00	10.3222E+070.0000E+00	0.3222E+07	0.188	1	0	1	0.052715	650.58	0.0046045	0.995395	2.06783e+07		0.05
A7	74	10.3896E+070.0000E+00	10.3896E+070.0000E+00	0.3896E+07	0.188	1	0	1	0.05251	650.59	0.0046045	0.995395	2.4907e+07		0.05
A7	75	10.4711E+070.0000E+00	10.4711E+070.0000E+00	0.4711E+07	0.188	1	0	1	0.052408	650.6	0.0046046	0.995395	3.00593e+07		0.05
A7	76	10.5697E+070.0000E+00	10.5697E+070.0000E+00	0.5697E+07	0.188	1	0	1	0.052447	650.62	0.0046046	0.995395	3.63787e+07		0.05
A7	77	10.6889E+070.0000E+00	10.6889E+070.0000E+00	0.6889E+07	0.188	1	0	1	0.052201	650.64	0.0046047	0.995395	4.37854e+07		0.05
A7	78	10.8330E+070.0000E+00	10.8330E+070.0000E+00	0.8330E+07	0.188	1	0	1	0.024157	650.61	0.0046046	0.995395	2.44998e+07		0.05
A7	79	10.1007E+080.0000E+00	10.1007E+080.0000E+00	0.1007E+08	0.188	1	0	1	0	0	1	0	0		0.05
A7	80	10.1218E+080.0000E+00	10.1218E+080.0000E+00	0.1218E+08	0.188	1	0	1	0	0	1	0	0		0.05
A7	81	10.1473E+080.0000E+00	10.1473E+080.0000E+00	0.1473E+08	0.188	1	0	1	0	0	1	0	0		0.05
A7	82	10.1781E+080.0000E+00	10.1781E+080.0000E+00	0.1781E+08	0.188	1	0	1	0	0	1	0	0		0.05
A7	83	10.2153E+080.0000E+00	10.2153E+080.0000E+00	0.2153E+08	0.188	1	0	1	0	0	1	0	0		0.05
A7	84	10.2603E+080.0000E+00	10.2603E+080.0000E+00	0.2603E+08	0.188	1	0	1	0	0	1	0	0		0.05
A7	85	10.3148E+080.0000E+00	10.3148E+080.0000E+00	0.3148E+08	0.188	1	0	1	0	0	1	0	0		0.05
A7	86	10.3806E+080.0000E+00	10.3806E+080.0000E+00	0.3806E+08	0.188	1	0	1	0	0	1	0	0		0.05
A7	87	10.4602E+080.0000E+00	10.4602E+080.0000E+00	0.4602E+08	0.188	1	0	1	0	0	1	0	0		0.05
A7	88	10.5565E+080.0000E+00	10.5565E+080.0000E+00	0.5565E+08	0.188	1	0	1	0	0	1	0	0		0.05
A7	89	10.6728E+080.0000E+00	10.6728E+080.0000E+00	0.6728E+08	0.188	1	0	1	0	0	1	0	0		0.05
A7	90	10.8136E+080.0000E+00	10.8136E+080.0000E+00	0.8136E+08	0.188	1	0	1	0	0	1	0	0		0.05
A7	91	10.9837E+080.0000E+00	10.9837E+080.0000E+00	0.9837E+08	0.188	1	0	1	0	0	1	0	0		0.05
A7	92	10.1189E+090.0000E+00	10.1189E+090.0000E+00	0.1189E+09	0.188	1	0	1	0	0	1	0	0		0.05
A7	93	10.1438E+090.0000E+00	10.1438E+090.0000E+00	0.1438E+09	0.188	1	0	1	0	0	1	0	0		0.05
A7	94	10.1739E+090.0000E+00	10.1739E+090.0000E+00	0.1739E+09	0.188	1	0	1	0	0	1	0	0		0.05
A7	95	10.2103E+090.0000E+00	10.2103E+090.0000E+00	0.2103E+09	0.188	1	0	1	0	0	1	0	0		0.05
A7	96	10.2542E+090.0000E+00	10.2542E+090.0000E+00	0.2542E+09	0.188	1	0	1	0	0	1	0	0		0.05
A7	97	10.3074E+090.0000E+00	10.3074E+090.0000E+00	0.3074E+09	0.188	1	0	1	0	0	1	0	0		0.05
A7	98	10.3717E+090.0000E+00	10.3717E+090.0000E+00	0.3717E+09	0.188	1	0	1	0	0	1	0	0		0.05
A7	99	10.4494E+090.0000E+00	10.4494E+090.0000E+00	0.4494E+09	0.188	1	0	1	0	0	1	0	0		0.05
A71	0	10.5434E+090.0000E+00	10.5434E+090.0000E+00	0.5434E+09	0.188	1	0	1	0	0	1	0	0		0.05
A8	1	10.1767E+000.0000E+00	10.1767E+000.0000E+00	0.1767E+00	0.188	1	0	1	0.053539	649.05	0.0044196	0.99558	1.14926		0.05
A8	2	10.6023E+000.0000E+00	10.6023E+000.0000E+00	0.6023E+00	0.188	1	0	1	0.05354	649.05	0.0044316	0.995568	3.9174		0.05
A8	3	10.1156E+010.0000E+00	10.1156E+010.0000E+00	0.1156E+01	0.188	1	0	1	0.05354	649.05	0.004441	0.995559	7.51864		0.05
A8	4	10.1867E+010.0000E+00	10.1867E+010.0000E+00	0.1867E+01	0.188	1	0	1	0.053539	649.05	0.0044484	0.995552	12.1427		0.05
A8	5	10.2774E+010.0000E+00	10.2774E+010.0000E+00	0.2774E+01	0.188	1	0	1	0.053539	649.05	0.0044547	0.995545	18.0415		0.05
A8	6	10.3922E+010.0000E+00	10.3922E+010.0000E+00	0.3922E+01	0.188	1	0	1	0.053538	649.05	0.0044603	0.99554	25.5073		0.05
A8	7	10.5367E+010.0000E+00	10.5367E+010.0000E+00	0.5367E+01	0.188	1	0	1	0.053537	649.05	0.0044653	0.995535	34.9042		0.05
A8	8	10.7177E+010.0000E+00	10.7177E+010.0000E+00	0.7177E+01	0.188	1	0	1	0.053535	649.05	0.00447	0.99553	46.6736		0.05
A8	9	10.9433E+010.0000E+00	10.9433E+010.0000E+00	0.9433E+01	0.188	1	0	1	0.053532	649.05	0.0044744	0.995526	61.3411		0.05
A8	10	10.1224E+020.0000E+00	10.1224E+020.0000E+00	0.1224E+02	0.188	1	0	1	0.053529	649.05	0.0044786	0.995521	79.5898		0.05
A8	11	10.1571E+020.0000E+00	10.1571E+020.0000E+00	0.1571E+02	0.188	1	0	1	0.053526	649.05	0.0044826	0.995517	102.147		0.05
A8	12	10.2000E+020.0000E+00	10.2000E+020.0000E+00	0.2000E+02	0.188	1	0	1	0.053521	649.05	0.0044865	0.995514	130.028		0.05
A8	13	10.2528E+020.0000E+00	10.2528E+020.0000E+00	0.2528E+02	0.188	1	0	1	0.053516	649.05	0.0044902	0.99551	164.34		0.05
A8	14	10.3178E+020.0000E+00	10.3178E+020.0000E+00	0.3178E+02	0.188	1	0	1	0.05351	649.05	0.0044939	0.995506	206.571		0.05
A8	15	10.3976E+020.0000E+00	10.3976E+020.0000E+00	0.3976E+02	0.188	1	0	1	0.053503	649.05	0.0044975	0.995502	258.406		0.05
A8	16	10.4955E+020.0000E+00	10.4955E+020.0000E+00	0.4955E+02	0.188	1	0	1	0.053496	649.05	0.0045011	0.995499	321.99		0.05
A8	17	10.6152E+020.0000E+00	10.6152E+020.0000E+00	0.6152E+02	0.188	1	0	1	0.053489	649.05	0.0045049	0.995495	399.72		0.05
A8	18	10.7616E+020.0000E+00	10.7616E+020.0000E+00	0.7616E+02	0.188	1	0	1	0.053483	649.05	0.0045087	0.995491	494.785		0.05
A8	19	10.9404E+020.0000E+00	10.9404E+020.0000E+00	0.9404E+02	0.188	1	0	1	0.053476	649.05	0.0045126	0.995487	610.862		0.05
A8	20	10.1159E+030.0000E+00	10.1159E+030.0000E+00	0.1159E+03	0.188	1	0	1	0.053471	649.05	0.0045167	0.995483	752.786		0.05
A8	21	10.1424E+030.0000E+00	10.1424E+030.0000E+00	0.1424E+03	0.188	1	0	1	0.053467	649.05	0.0045209	0.995479	924.834		0.05
A8	22	10.1748E+030.0000E+00	10.1748E+030.0000E+00	0.1748E+03	0.188	1	0	1	0.053464	649.05	0.0045253	0.995475	1135.19		0.05
A8	23	10.2142E+030.0000E+00	10.2142E+030.0000E+00	0.2142E+03	0.188	1	0	1	0.053463	649.05	0.00453	0.99547	1391.03		0.05
A8	24	10.2622E+030.0000E+00	10.2622E+030.0000E+00	0.2622E+03	0.188	1	0	1	0.053463	649.05	0.0045348	0.995465	1702.74		0.05
A8	25	10.3204E+030.0000E+00	10.3204E+030.0000E+00	0.3204E+03	0.188	1	0	1	0.053465	649.05	0.0045399	0.99546	2080.76		0.05
A8	26	10.3912E+030.0000E+00	10.3912E+030.0000E+00	0.3912E+03	0.188	1	0	1	0.053468	649.05	0.0045453	0.995455	2540.68		0.05
A8	27	10.4772E+030.0000E+00	10.4772E+030.0000E+00	0.4772E+03	0.188	1	0	1	0.053471	649.05	0.0045509	0.995449	3099.37		0.05
A8	28	10.5816E+030.0000E+00	10.5816E+030.0000E+00	0.5816E+03	0.188	1	0	1	0.053472	649.05	0.0045569	0.995443	3777.49		0.05
A8	29	10.7082E+030.0000E+00	10.7082E+030.0000E+00	0.7082E+03	0.188	1	0	1	0.053469	649.05	0.0045631	0.995437	4599.47		0.05
A8	30	10.8619E+030.0000E+00	10.8619E+030.0000E+00	0.8619E+03	0.188	1	0	1	0.053461	649.05	0.0045696	0.99543	5596.81		0.05
A8	31	10.1048E+040.0000E+00	10.1048E+040.0000E+00	0.1048E+04	0.188	1	0	1	0.053446	649.05	0.0045764	0.995424	6803.31		0.05
A8	32	10.1274E+040.0000E+00	10.1274E+040.0000E+00	0.1274E+04	0.188	1	0	1	0.053425	649.05	0.0045832	0.995417	8267.13		0.05
A8	33	10.1548E+040.0000E+00	10.1548E+040.0000E+00	0.1548E+04	0.188	1	0	1	0.053395	649.05	0.0045902	0.99541	10039.4		0.05
A8	34	10.1880E+040.0000E+00	10.1880E+040.0000E+00	0.1880E+04	0.188	1	0	1	0.053356	649.05	0.0045969	0.995403	12183.6		0.05
A8	35	10.2282E+040.0000E+00	10.2282E+040.0000E+00	0.2282E+04	0.188	1	0	1	0.053309	649.05	0.0046032	0.995397	14775.7		0.05
A8	36	10.2768E+040.0000E+00	10.2768E+040.0000E+00	0.2768E+04	0.188	1	0	1	0.053257	649.04	0.0046089	0.995391	17904.7		0.05
A8	37	10.3358E+040.0000E+00	10.3358E+040.0000E+00	0.3358E+04	0.188	1	0	1	0.053205	649.04	0.0046139	0.995386	21699.7		0.05
A8	38	10.4072E+040.0000E+00	10.4072E+040.0000E+00	0.4072E+04	0.188	1	0	1	0.053156	649.04	0.0046181	0.995382	26289.3		0.05
A8	39	10.4937E+040.0000E+00	10.4937E+040.0000E+00	0.4937E+04	0.188	1	0	1	0.053113	649.04	0.0046218	0.995378	31847.9		0.05
A8	40	10.5983E+040.0000E+00	10.5983E+040.0000E+00	0.5983E+04	0.188	1	0	1	0.053074	649.04	0.004625	0.995375	38567.1		0.05
A8	41	10.7250E+040.0000E+00	10.7250E+040.0000E+00	0.7250E+04	0.188	1	0	1	0.053037	649.04	0.004628	0.995372	46701.6		0.05
A8	42	10.8784E+040.0000E+00	10.8784E+040.0000E+00	0.8784E+04	0.188	1	0	1	0.053004	649.04	0.0046309	0.995369	56547.6		0.05
A8	43	10.1064E+050.0000E+00	10.1064E+050.0000E+00	0.1064E+05	0.188	1	0	1	0.052972	649.04	0.0046345	0.995366	68454.2		0.05
A8	44	10.1289E+050.0000E+00	10.1289E+050.0000E+00	0.1289E+05	0.188	1	0	1	0.05294	649.04	0.0046396	0.99536	82879.4		0.05
A8	45	10.1560E+050.0000E+00	10.1560E+050.0000E+00	0.1560E+05	0.188	1	0	1	0.052916	649.04	0.0046468	0.995353	100258		0.05
A8	46	10.1889E+050.0000E+00	10.1889E+050.0000E+00	0.1889E+05	0.188	1	0	1	0.052889	649.04	0.0046534	0.995347	121339		0.05
A8	47	10.2287E+050.0000E+00	10.2287E+050.0000E+00	0.2287E+05	0.188	1	0	1	0.052862	649.04	0.0046566	0.995343	146829		0.05
A8	48	10.2768E+050.0000E+00	10.2768E+050.0000E+00	0.2768E+05	0.188	1	0	1	0.052839	649.04	0.0046575	0.995343	177633		0.05
A8	49	10.3350E+050.0000E+00	10.3350E+050.0000E+00	0.3350E+05	0.188	1	0	1	0.052819	649.04	0.0046582	0.995342	214900		0.05
A8	50	10.4055E+050.0000E+00	10.4055E+050.0000E+00	0.4055E+05	0.188	1	0	1	0.052795	649.04	0.0046596	0.99534	260007		0.05
A8	51	10.4907E+050.0000E+00	10.4907E+050.0000E+00	0.4907E+05	0.188	1	0	1	0.052772	649.04	0.0046614	0.995339	314499		0.05
A8	52	10.5937E+050.0000E+00	10.5937E+050.0000E+00	0.5937E+05	0.188	1	0	1	0.052749	649.04	0.0046626	0.995337	380348		0.05
A8	53	10.7183E+050.0000E+00	10.7183E+050.0000E+00	0.7183E+05	0.188	1	0	1	0.052728	649.04	0.0046632	0.995337	459988		0.05
A8	54	10.8691E+050.0000E+00	10.8691E+050.0000E+00	0.8691E+05	0.188	1	0	1	0.052714	649.04	0.0046636	0.995336	556410		0.05
A8	55	10.1051E+060.0000E+00	10.1051E+060.0000E+00	0.1051E+06	0.188	1	0	1	0.052708	649.04	0.0046641	0.995336	672788		0.05
A8	56	10.1272E+060.0000E+00	10.1272E+060.0000E+00	0.1272E+06	0.188	1	0	1	0.052705	649.04	0.0046641	0.995336	814213		0.05
A8	57	10.1539E+060.0000E+00	10.1539E+060.0000E+00	0.1539E+06	0.188	1	0	1	0.052702	649.05	0.0046641	0.995336	985080		0.05
A8	58	10.1861E+060.0000E+00	10.1861E+060.0000E+00	0.1861E+06	0.188	1	0	1	0.052698	649.05	0.0046641	0.995336	1.19109e+06		0.05
A8	59	10.2251E+060.0000E+00	10.2251E+060.0000E+00	0.2251E+06	0.188	1	0	1	0.052694	649.05	0.0046641	0.995336	1.4406e+06		0.05
A8	60	10.2723E+060.0000E+00	10.2723E+060.0000E+00	0.2723E+06	0.188	1	0	1	0.05269	649.05	0.0046641	0.995336	1.74254e+06		0.05
A8	61	10.3293E+060.0000E+00	10.3293E+060.0000E+00	0.3293E+06	0.188	1	0	1	0.052686	649.05	0.0046641	0.995336	2.10714e+06		0.05
A8	62	10.3983E+060.0000E+00	10.3983E+060.0000E+00	0.3983E+06	0.188	1	0	1	0.052684	649.05	0.0046641	0.995336	2.54856e+06		0.05
A8	63	10.4817E+060.0000E+00	10.4817E+060.0000E+00	0.4817E+06	0.188	1	0	1	0.052682	649.05	0.0046641	0.995336	3.08208e+06		0.05
A8	64	10.5826E+060.0000E+00	10.5826E+060.0000E+00	0.5826E+06	0.188	1	0	1	0.052681	649.06	0.0046641	0.995336	3.72766e+06		0.05
A8	65	10.7046E+060.0000E+00	10.7046E+060.0000E+00	0.7046E+06	0.188	1	0	1	0.05268	649.06	0.0046641	0.995336	4.50818e+06		0.05
A8	66	10.8521E+060.0000E+00	10.8521E+060.0000E+00	0.8521E+06	0.188	1	0	1	0.052681	649.06	0.0046641	0.995336	5.45201e+06		0.05
A8	67	10.1030E+070.0000E+00	10.1030E+070.0000E+00	0.1030E+07	0.188	1	0	1	0.052682	649.07	0.0046641	0.995336	6.5905e+06		0.05
A8	68	10.1246E+070.0000E+00	10.1246E+070.0000E+00	0.1246E+07	0.188	1	0	1	0.052685	649.07	0.0046641	0.995336	7.97304e+06		0.05
A8	69	10.1507E+070.0000E+00	10.1507E+070.0000E+00	0.1507E+07	0.188	1	0	1	0.052688	649.08	0.0046642	0.995336	9.64385e+06		0.05
A8	70	10.1822E+070.0000E+00	10.1822E+070.0000E+00	0.1822E+07	0.188	1	0	1	0.052692	649.08	0.0046642	0.995336	1.16605e+07		0.05
A8	71	10.2204E+070.0000E+00	10.2204E+070.0000E+00	0.2204E+07	0.188	1	0	1	0.052696	649.09	0.0046642	0.995336	1.41066e+07		0.05
A8	72	10.2665E+070.0000E+00	10.2665E+070.0000E+00	0.2665E+07	0.188	1	0	1	0.052695	649.1	0.0046642	0.995336	1.70571e+07		0.05
A8	73	10.3222E+070.0000E+00	10.3222E+070.0000E+00	0.3222E+07	0.188	1	0	1	0.052273	649.11	0.0046643	0.995336	2.04573e+07		0.05
A8	74	10.3896E+070.0000E+00	10.3896E+070.0000E+00	0.3896E+07	0.188	1	0	1	0.051906	649.13	0.0046643	0.995336	2.45638e+07		0.05
A8	75	10.4711E+070.0000E+00	10.4711E+070.0000E+00	0.4711E+07	0.188	1	0	1	0.051814	649.14	0.0046644	0.995336	2.96501e+07		0.05
A8	76	10.5697E+070.0000E+00	10.5697E+070.0000E+00	0.5697E+07	0.188	1	0	1	0.051848	649.15	0.0046645	0.995336	3.58799e+07		0.05
A8	77	10.6889E+070.0000E+00	10.6889E+070.0000E+00	0.6889E+07	0.188	1	0	1	0.050997	649.17	0.0046645	0.995336	4.26763e+07		0.05
A8	78	10.8330E+070.0000E+00	10.8330E+070.0000E+00	0.8330E+07	0.188	1	0	1	0	0	1	0	0		0.05
A8	79	10.1007E+080.0000E+00	10.1007E+080.0000E+00	0.1007E+08	0.188	1	0	1	0	0	1	0	0		0.05
A8	80	10.1218E+080.0000E+00	10.1218E+080.0000E+00	0.1218E+08	0.188	1	0	1	0	0	1	0	0		0.05
A8	81	10.1473E+080.0000E+00	10.1473E+080.0000E+00	0.1473E+08	0.188	1	0	1	0	0	1	0	0		0.05
A8	82	10.1781E+080.0000E+00	10.1781E+080.0000E+00	0.1781E+08	0.188	1	0	1	0	0	1	0	0		0.05
A8	83	10.2153E+080.0000E+00	10.2153E+080.0000E+00	0.2153E+08	0.188	1	0	1	0	0	1	0	0		0.05
A8	84	10.2603E+080.0000E+00	10.2603E+080.0000E+00	0.2603E+08	0.188	1	0	1	0	0	1	0	0		0.05
A8	85	10.3148E+080.0000E+00	10.3148E+080.0000E+00	0.3148E+08	0.188	1	0	1	0	0	1	0	0		0.05
A8	86	10.3806E+080.0000E+00	10.3806E+080.0000E+00	0.3806E+08	0.188	1	0	1	0	0	1	0	0		0.05
A8	87	10.4602E+080.0000E+00	10.4602E+080.0000E+00	0.4602E+08	0.188	1	0	1	0	0	1	0	0		0.05
A8	88	10.5565E+080.0000E+00	10.5565E+080.0000E+00	0.5565E+08	0.188	1	0	1	0	0	1	0	0		0.05
A8	89	10.6728E+080.0000E+00	10.6728E+080.0000E+00	0.6728E+08	0.188	1	0	1	0	0	1	0	0		0.05
A8	90	10.8136E+080.0000E+00	10.8136E+080.0000E+00	0.8136E+08	0.188	1	0	1	0	0	1	0	0		0.05
A8	91	10.9837E+080.0000E+00	10.9837E+080.0000E+00	0.9837E+08	0.188	1	0	1	0	0	1	0	0		0.05
A8	92	10.1189E+090.0000E+00	10.1189E+090.0000E+00	0.1189E+09	0.188	1	0	1	0	0	1	0	0		0.05
A8	93	10.1438E+090.0000E+00	10.1438E+090.0000E+00	0.1438E+09	0.188	1	0	1	0	0	1	0	0		0.05
A8	94	10.1739E+090.0000E+00	10.1739E+090.0000E+00	0.1739E+09	0.188	1	0	1	0	0	1	0	0		0.05
A8	95	10.2103E+090.0000E+00	10.2103E+090.0000E+00	0.2103E+09	0.188	1	0	1	0	0	1	0	0		0.05
A8	96	10.2542E+090.0000E+00	10.2542E+090.0000E+00	0.2542E+09	0.188	1	0	1	0	0	1	0	0		0.05
A8	97	10.3074E+090.0000E+00	10.3074E+090.0000E+00	0.3074E+09	0.188	1	0	1	0	0	1	0	0		0.05
A8	98	10.3717E+090.0000E+00	10.3717E+090.0000E+00	0.3717E+09	0.188	1	0	1	0	0	1	0	0		0.05
A8	99	10.4494E+090.0000E+00	10.4494E+090.0000E+00	0.4494E+09	0.188	1	0	1	0	0	1	0	0		0.05
A81	0	10.5434E+090.0000E+00	10.5434E+090.0000E+00	0.5434E+09	0.188	1	0	1	0	0	1	0	0		0.05
A9	1	10.1767E+000.0000E+00	10.1767E+000.0000E+00	0.1767E+00	0.188	1	0	1	0.053146	647.66	0.0044671	0.995533	1.13833		0.05
A9	2	10.6023E+000.0000E+00	10.6023E+000.0000E+00	0.6023E+00	0.188	1	0	1	0.053147	647.66	0.0044783	0.995522	3.88014		0.05
A9	3	10.1156E+010.0000E+00	10.1156E+010.0000E+00	0.1156E+01	0.188	1	0	1	0.053148	647.66	0.004487	0.995513	7.44726		0.05
A9	4	10.1867E+010.0000E+00	10.1867E+010.0000E+00	0.1867E+01	0.188	1	0	1	0.053148	647.66	0.0044939	0.995506	12.0276		0.05
A9	5	10.2774E+010.0000E+00	10.2774E+010.0000E+00	0.2774E+01	0.188	1	0	1	0.053148	647.66	0.0044999	0.9955	17.8706		0.05
A9	6	10.3922E+010.0000E+00	10.3922E+010.0000E+00	0.3922E+01	0.188	1	0	1	0.053147	647.66	0.0045051	0.995495	25.2656		0.05
A9	7	10.5367E+010.0000E+00	10.5367E+010.0000E+00	0.5367E+01	0.188	1	0	1	0.053146	647.66	0.0045099	0.99549	34.5736		0.05
A9	8	10.7177E+010.0000E+00	10.7177E+010.0000E+00	0.7177E+01	0.188	1	0	1	0.053143	647.66	0.0045143	0.995486	46.2305		0.05
A9	9	10.9433E+010.0000E+00	10.9433E+010.0000E+00	0.9433E+01	0.188	1	0	1	0.053139	647.66	0.0045184	0.995482	60.7577		0.05
A9	10	10.1224E+020.0000E+00	10.1224E+020.0000E+00	0.1224E+02	0.188	1	0	1	0.053134	647.66	0.0045223	0.995478	78.8298		0.05
A9	11	10.1571E+020.0000E+00	10.1571E+020.0000E+00	0.1571E+02	0.188	1	0	1	0.053127	647.66	0.0045261	0.995474	101.164		0.05
A9	12	10.2000E+020.0000E+00	10.2000E+020.0000E+00	0.2000E+02	0.188	1	0	1	0.053118	647.66	0.0045298	0.99547	128.767		0.05
A9	13	10.2528E+020.0000E+00	10.2528E+020.0000E+00	0.2528E+02	0.188	1	0	1	0.053108	647.66	0.0045333	0.995467	162.73		0.05
A9	14	10.3178E+020.0000E+00	10.3178E+020.0000E+00	0.3178E+02	0.188	1	0	1	0.053097	647.66	0.0045368	0.995463	204.529		0.05
A9	15	10.3976E+020.0000E+00	10.3976E+020.0000E+00	0.3976E+02	0.188	1	0	1	0.053085	647.66	0.0045402	0.99546	255.827		0.05
A9	16	10.4955E+020.0000E+00	10.4955E+020.0000E+00	0.4955E+02	0.188	1	0	1	0.053072	647.66	0.0045436	0.995456	318.74		0.05
A9	17	10.6152E+020.0000E+00	10.6152E+020.0000E+00	0.6152E+02	0.188	1	0	1	0.053061	647.66	0.0045471	0.995453	395.656		0.05
A9	18	10.7616E+020.0000E+00	10.7616E+020.0000E+00	0.7616E+02	0.188	1	0	1	0.053051	647.66	0.0045506	0.995449	489.716		0.05
A9	19	10.9404E+020.0000E+00	10.9404E+020.0000E+00	0.9404E+02	0.188	1	0	1	0.053043	647.66	0.0045542	0.995446	604.593		0.05
A9	20	10.1159E+030.0000E+00	10.1159E+030.0000E+00	0.1159E+03	0.188	1	0	1	0.053036	647.66	0.0045579	0.995442	745.032		0.05
A9	21	10.1424E+030.0000E+00	10.1424E+030.0000E+00	0.1424E+03	0.188	1	0	1	0.053032	647.66	0.0045617	0.995438	915.308		0.05
A9	22	10.1748E+030.0000E+00	10.1748E+030.0000E+00	0.1748E+03	0.188	1	0	1	0.05303	647.66	0.0045656	0.995434	1123.52		0.05
A9	23	10.2142E+030.0000E+00	10.2142E+030.0000E+00	0.2142E+03	0.188	1	0	1	0.053031	647.66	0.0045697	0.99543	1376.78		0.05
A9	24	10.2622E+030.0000E+00	10.2622E+030.0000E+00	0.2622E+03	0.188	1	0	1	0.053033	647.66	0.004574	0.995426	1685.36		0.05
A9	25	10.3204E+030.0000E+00	10.3204E+030.0000E+00	0.3204E+03	0.188	1	0	1	0.053037	647.66	0.0045784	0.995422	2059.6		0.05
A9	26	10.3912E+030.0000E+00	10.3912E+030.0000E+00	0.3912E+03	0.188	1	0	1	0.053042	647.66	0.004583	0.995417	2514.95		0.05
A9	27	10.4772E+030.0000E+00	10.4772E+030.0000E+00	0.4772E+03	0.188	1	0	1	0.053046	647.66	0.0045878	0.995412	3068.04		0.05
A9	28	10.5816E+030.0000E+00	10.5816E+030.0000E+00	0.5816E+03	0.188	1	0	1	0.053047	647.65	0.0045928	0.995407	3739.25		0.05
A9	29	10.7082E+030.0000E+00	10.7082E+030.0000E+00	0.7082E+03	0.188	1	0	1	0.053044	647.65	0.004598	0.995402	4552.91		0.05
A9	30	10.8619E+030.0000E+00	10.8619E+030.0000E+00	0.8619E+03	0.188	1	0	1	0.053034	647.65	0.0046033	0.995397	5539.95		0.05
A9	31	10.1048E+040.0000E+00	10.1048E+040.0000E+00	0.1048E+04	0.188	1	0	1	0.053017	647.65	0.0046087	0.995391	6733.93		0.05
A9	32	10.1274E+040.0000E+00	10.1274E+040.0000E+00	0.1274E+04	0.188	1	0	1	0.052991	647.65	0.0046141	0.995386	8182.03		0.05
A9	33	10.1548E+040.0000E+00	10.1548E+040.0000E+00	0.1548E+04	0.188	1	0	1	0.052956	647.65	0.0046194	0.995381	9935.13		0.05
A9	34	10.1880E+040.0000E+00	10.1880E+040.0000E+00	0.1880E+04	0.188	1	0	1	0.052912	647.65	0.0046245	0.995375	12055.8		0.05
A9	35	10.2282E+040.0000E+00	10.2282E+040.0000E+00	0.2282E+04	0.188	1	0	1	0.052863	647.65	0.0046293	0.995371	14620.1		0.05
A9	36	10.2768E+040.0000E+00	10.2768E+040.0000E+00	0.2768E+04	0.188	1	0	1	0.052811	647.65	0.0046337	0.995366	17716.2		0.05
A9	37	10.3358E+040.0000E+00	10.3358E+040.0000E+00	0.3358E+04	0.188	1	0	1	0.052761	647.64	0.0046377	0.995362	21471.7		0.05
A9	38	10.4072E+040.0000E+00	10.4072E+040.0000E+00	0.4072E+04	0.188	1	0	1	0.052716	647.64	0.0046413	0.995359	26014.9		0.05
A9	39	10.4937E+040.0000E+00	10.4937E+040.0000E+00	0.4937E+04	0.188	1	0	1	0.052677	647.64	0.0046445	0.995355	31517.7		0.05
A9	40	10.5983E+040.0000E+00	10.5983E+040.0000E+00	0.5983E+04	0.188	1	0	1	0.052643	647.64	0.0046476	0.995352	38170.5		0.05
A9	41	10.7250E+040.0000E+00	10.7250E+040.0000E+00	0.7250E+04	0.188	1	0	1	0.052614	647.64	0.0046506	0.995349	46228.1		0.05
A9	42	10.8784E+040.0000E+00	10.8784E+040.0000E+00	0.8784E+04	0.188	1	0	1	0.052589	647.64	0.0046536	0.995346	55982.6		0.05
A9	43	10.1064E+050.0000E+00	10.1064E+050.0000E+00	0.1064E+05	0.188	1	0	1	0.052566	647.63	0.0046568	0.995343	67780.4		0.05
A9	44	10.1289E+050.0000E+00	10.1289E+050.0000E+00	0.1289E+05	0.188	1	0	1	0.052542	647.63	0.0046597	0.99534	82075.9		0.05
A9	45	10.1560E+050.0000E+00	10.1560E+050.0000E+00	0.1560E+05	0.188	1	0	1	0.052519	647.63	0.0046619	0.995338	99287.9		0.05
A9	46	10.1889E+050.0000E+00	10.1889E+050.0000E+00	0.1889E+05	0.188	1	0	1	0.05249	647.63	0.0046648	0.995335	120161		0.05
A9	47	10.2287E+050.0000E+00	10.2287E+050.0000E+00	0.2287E+05	0.188	1	0	1	0.05246	647.62	0.004671	0.995329	145392		0.05
A9	48	10.2768E+050.0000E+00	10.2768E+050.0000E+00	0.2768E+05	0.188	1	0	1	0.052434	647.62	0.0046809	0.995319	175881		0.05
A9	49	10.3350E+050.0000E+00	10.3350E+050.0000E+00	0.3350E+05	0.188	1	0	1	0.052416	647.62	0.0046944	0.995306	212786		0.05
A9	50	10.4055E+050.0000E+00	10.4055E+050.0000E+00	0.4055E+05	0.188	1	0	1	0.052397	647.62	0.0047083	0.995292	257469		0.05
A9	51	10.4907E+050.0000E+00	10.4907E+050.0000E+00	0.4907E+05	0.188	1	0	1	0.052373	647.62	0.0047156	0.995284	311422		0.05
A9	52	10.5937E+050.0000E+00	10.5937E+050.0000E+00	0.5937E+05	0.188	1	0	1	0.05234	647.62	0.0047175	0.995282	376552		0.05
A9	53	10.7183E+050.0000E+00	10.7183E+050.0000E+00	0.7183E+05	0.188	1	0	1	0.052306	647.62	0.0047183	0.995282	455283		0.05
A9	54	10.8691E+050.0000E+00	10.8691E+050.0000E+00	0.8691E+05	0.188	1	0	1	0.052278	647.62	0.00472	0.99528	550569		0.05
A9	55	10.1051E+060.0000E+00	10.1051E+060.0000E+00	0.1051E+06	0.188	1	0	1	0.052263	647.62	0.0047237	0.995276	665608		0.05
A9	56	10.1272E+060.0000E+00	10.1272E+060.0000E+00	0.1272E+06	0.188	1	0	1	0.052261	647.62	0.0047246	0.995275	805538		0.05
A9	57	10.1539E+060.0000E+00	10.1539E+060.0000E+00	0.1539E+06	0.188	1	0	1	0.052259	647.62	0.0047247	0.995275	974588		0.05
A9	58	10.1861E+060.0000E+00	10.1861E+060.0000E+00	0.1861E+06	0.188	1	0	1	0.052255	647.62	0.0047247	0.995275	1.17841e+06		0.05
A9	59	10.2251E+060.0000E+00	10.2251E+060.0000E+00	0.2251E+06	0.188	1	0	1	0.052252	647.62	0.0047246	0.995275	1.42528e+06		0.05
A9	60	10.2723E+060.0000E+00	10.2723E+060.0000E+00	0.2723E+06	0.188	1	0	1	0.052249	647.62	0.0047246	0.995275	1.72404e+06		0.05
A9	61	10.3293E+060.0000E+00	10.3293E+060.0000E+00	0.3293E+06	0.188	1	0	1	0.052246	647.62	0.0047246	0.995275	2.08481e+06		0.05
A9	62	10.3983E+060.0000E+00	10.3983E+060.0000E+00	0.3983E+06	0.188	1	0	1	0.052244	647.63	0.0047246	0.995275	2.52159e+06		0.05
A9	63	10.4817E+060.0000E+00	10.4817E+060.0000E+00	0.4817E+06	0.188	1	0	1	0.052243	647.63	0.0047246	0.995275	3.04953e+06		0.05
A9	64	10.5826E+060.0000E+00	10.5826E+060.0000E+00	0.5826E+06	0.188	1	0	1	0.052242	647.63	0.0047246	0.995275	3.68823e+06		0.05
A9	65	10.7046E+060.0000E+00	10.7046E+060.0000E+00	0.7046E+06	0.188	1	0	1	0.052243	647.63	0.0047246	0.995275	4.46066e+06		0.05
A9	66	10.8521E+060.0000E+00	10.8521E+060.0000E+00	0.8521E+06	0.188	1	0	1	0.052243	647.64	0.0047246	0.995275	5.39453e+06		0.05
A9	67	10.1030E+070.0000E+00	10.1030E+070.0000E+00	0.1030E+07	0.188	1	0	1	0.052245	647.64	0.0047247	0.995275	6.52104e+06		0.05
A9	68	10.1246E+070.0000E+00	10.1246E+070.0000E+00	0.1246E+07	0.188	1	0	1	0.052248	647.65	0.0047247	0.995275	7.88913e+06		0.05
A9	69	10.1507E+070.0000E+00	10.1507E+070.0000E+00	0.1507E+07	0.188	1	0	1	0.052251	647.65	0.0047247	0.995275	9.54222e+06		0.05
A9	70	10.1822E+070.0000E+00	10.1822E+070.0000E+00	0.1822E+07	0.188	1	0	1	0.052254	647.66	0.0047247	0.995275	1.15376e+07		0.05
A9	71	10.2204E+070.0000E+00	10.2204E+070.0000E+00	0.2204E+07	0.188	1	0	1	0.052259	647.67	0.0047248	0.995275	1.39581e+07		0.05
A9	72	10.2665E+070.0000E+00	10.2665E+070.0000E+00	0.2665E+07	0.188	1	0	1	0.052258	647.68	0.0047248	0.995275	1.68776e+07		0.05
A9	73	10.3222E+070.0000E+00	10.3222E+070.0000E+00	0.3222E+07	0.188	1	0	1	0.051704	647.69	0.0047248	0.995275	2.01891e+07		0.05
A9	74	10.3896E+070.0000E+00	10.3896E+070.0000E+00	0.3896E+07	0.188	1	0	1	0.04839	647.7	0.0047249	0.995275	2.28481e+07		0.05
A9	75	10.4711E+070.0000E+00	10.4711E+070.0000E+00	0.4711E+07	0.188	1	0	1	0.046234	647.71	0.0047249	0.995275	2.63971e+07		0.05
A9	76	10.5697E+070.0000E+00	10.5697E+070.0000E+00	0.5697E+07	0.188	1	0	1	0.038469	647.71	0.0047249	0.995275	2.65607e+07		0.05
A9	77	10.6889E+070.0000E+00	10.6889E+070.0000E+00	0.6889E+07	0.188	1	0	1	0	0	1	0	0		0.05
A9	78	10.8330E+070.0000E+00	10.8330E+070.0000E+00	0.8330E+07	0.188	1	0	1	0	0	1	0	0		0.05
A9	79	10.1007E+080.0000E+00	10.1007E+080.0000E+00	0.1007E+08	0.188	1	0	1	0	0	1	0	0		0.05
A9	80	10.1218E+080.0000E+00	10.1218E+080.0000E+00	0.1218E+08	0.188	1	0	1	0	0	1	0	0		0.05
A9	81	10.1473E+080.0000E+00	10.1473E+080.0000E+00	0.1473E+08	0.188	1	0	1	0	0	1	0	0		0.05
A9	82	10.1781E+080.0000E+00	10.1781E+080.0000E+00	0.1781E+08	0.188	1	0	1	0	0	1	0	0		0.05
A9	83	10.2153E+080.0000E+00	10.2153E+080.0000E+00	0.2153E+08	0.188	1	0	1	0	0	1	0	0		0.05
A9	84	10.2603E+080.0000E+00	10.2603E+080.0000E+00	0.2603E+08	0.188	1	0	1	0	0	1	0	0		0.05
A9	85	10.3148E+080.0000E+00	10.3148E+080.0000E+00	0.3148E+08	0.188	1	0	1	0	0	1	0	0		0.05
A9	86	10.3806E+080.0000E+00	10.3806E+080.0000E+00	0.3806E+08	0.188	1	0	1	0	0	1	0	0		0.05
A9	87	10.4602E+080.0000E+00	10.4602E+080.0000E+00	0.4602E+08	0.188	1	0	1	0	0	1	0	0		0.05
A9	88	10.5565E+080.0000E+00	10.5565E+080.0000E+00	0.5565E+08	0.188	1	0	1	0	0	1	0	0		0.05
A9	89	10.6728E+080.0000E+00	10.6728E+080.0000E+00	0.6728E+08	0.188	1	0	1	0	0	1	0	0		0.05
A9	90	10.8136E+080.0000E+00	10.8136E+080.0000E+00	0.8136E+08	0.188	1	0	1	0	0	1	0	0		0.05
A9	91	10.9837E+080.0000E+00	10.9837E+080.0000E+00	0.9837E+08	0.188	1	0	1	0	0	1	0	0		0.05
A9	92	10.1189E+090.0000E+00	10.1189E+090.0000E+00	0.1189E+09	0.188	1	0	1	0	0	1	0	0		0.05
A9	93	10.1438E+090.0000E+00	10.1438E+090.0000E+00	0.1438E+09	0.188	1	0	1	0	0	1	0	0		0.05
A9	94	10.1739E+090.0000E+00	10.1739E+090.0000E+00	0.1739E+09	0.188	1	0	1	0	0	1	0	0		0.05
A9	95	10.2103E+090.0000E+00	10.2103E+090.0000E+00	0.2103E+09	0.188	1	0	1	0	0	1	0	0		0.05
A9	96	10.2542E+090.0000E+00	10.2542E+090.0000E+00	0.2542E+09	0.188	1	0	1	0	0	1	0	0		0.05
A9	97	10.3074E+090.0000E+00	10.3074E+090.0000E+00	0.3074E+09	0.188	1	0	1	0	0	1	0	0		0.05
A9	98	10.3717E+090.0000E+00	10.3717E+090.0000E+00	0.3717E+09	0.188	1	0	1	0	0	1	0	0		0.05
A9	99	10.4494E+090.0000E+00	10.4494E+090.0000E+00	0.4494E+09	0.188	1	0	1	0	0	1	0	0		0.05
A91	0	10.5434E+090.0000E+00	10.5434E+090.0000E+00	0.5434E+09	0.188	1	0	1	0	0	1	0	0		0.05
AA	1	10.1767E+000.1767E-01	10.1767E+000.1767E-01	0.1767E+00	0.188	1	0	1	0.052646	646.23	0.004511	0.995489	1.12508		0.05
AA	2	10.6023E+000.6023E-01	10.6023E+000.6023E-01	0.6023E+00	0.188	1	0	1	0.052649	646.23	0.0045194	0.995481	3.83514		0.05
AA	3	10.1156E+010.1156E+00	10.1156E+010.1156E+00	0.1156E+01	0.188	1	0	1	0.052653	646.23	0.0045258	0.995474	7.36132		0.05
AA	4	10.1867E+010.1867E+00	10.1867E+010.1867E+00	0.1867E+01	0.188	1	0	1	0.052658	646.23	0.0045312	0.995469	11.89		0.05
AA	5	10.2774E+010.2774E+00	10.2774E+010.2774E+00	0.2774E+01	0.188	1	0	1	0.052663	646.23	0.0045359	0.995464	17.6678		0.05
AA	6	10.3922E+010.3922E+00	10.3922E+010.3922E+00	0.3922E+01	0.188	1	0	1	0.052666	646.23	0.0045401	0.99546	24.9808		0.05
AA	7	10.5367E+010.5367E+00	10.5367E+010.5367E+00	0.5367E+01	0.188	1	0	1	0.052668	646.23	0.004544	0.995456	34.1858		0.05
AA	8	10.7177E+010.7177E+00	10.7177E+010.7177E+00	0.7177E+01	0.188	1	0	1	0.052667	646.23	0.0045476	0.995452	45.7138		0.05
AA	9	10.9433E+010.9433E+00	10.9433E+010.9433E+00	0.9433E+01	0.188	1	0	1	0.052664	646.23	0.004551	0.995449	60.0797		0.05
AA	10	10.1224E+020.1224E+01	10.1224E+020.1224E+01	0.1224E+02	0.188	1	0	1	0.052658	646.23	0.0045543	0.995446	77.9486		0.05
AA	11	10.1571E+020.1571E+01	10.1571E+020.1571E+01	0.1571E+02	0.188	1	0	1	0.052649	646.23	0.0045575	0.995443	100.029		0.05
AA	12	10.2000E+020.2000E+01	10.2000E+020.2000E+01	0.2000E+02	0.188	1	0	1	0.052638	646.23	0.0045605	0.99544	127.318		0.05
AA	13	10.2528E+020.2528E+01	10.2528E+020.2528E+01	0.2528E+02	0.188	1	0	1	0.052624	646.23	0.0045635	0.995436	160.886		0.05
AA	14	10.3178E+020.3178E+01	10.3178E+020.3178E+01	0.3178E+02	0.188	1	0	1	0.052608	646.23	0.0045664	0.995434	202.192		0.05
AA	15	10.3976E+020.3976E+01	10.3976E+020.3976E+01	0.3976E+02	0.188	1	0	1	0.052592	646.23	0.0045692	0.995431	252.884		0.05
AA	16	10.4955E+020.4955E+01	10.4955E+020.4955E+01	0.4955E+02	0.188	1	0	1	0.052575	646.23	0.004572	0.995428	315.049		0.05
AA	17	10.6152E+020.6152E+01	10.6152E+020.6152E+01	0.6152E+02	0.188	1	0	1	0.05256	646.23	0.0045748	0.995425	391.044		0.05
AA	18	10.7616E+020.7616E+01	10.7616E+020.7616E+01	0.7616E+02	0.188	1	0	1	0.052546	646.23	0.0045776	0.995422	483.971		0.05
AA	19	10.9404E+020.9404E+01	10.9404E+020.9404E+01	0.9404E+02	0.188	1	0	1	0.052534	646.23	0.0045804	0.99542	597.454		0.05
AA	20	10.1159E+030.1159E+02	10.1159E+030.1159E+02	0.1159E+03	0.188	1	0	1	0.052525	646.23	0.0045833	0.995417	736.206		0.05
AA	21	10.1424E+030.1424E+02	10.1424E+030.1424E+02	0.1424E+03	0.188	1	0	1	0.052519	646.23	0.0045861	0.995414	904.43		0.05
AA	22	10.1748E+030.1748E+02	10.1748E+030.1748E+02	0.1748E+03	0.188	1	0	1	0.052514	646.23	0.004589	0.995411	1110.1		0.05
AA	23	10.2142E+030.2142E+02	10.2142E+030.2142E+02	0.2142E+03	0.188	1	0	1	0.052511	646.23	0.004592	0.995408	1360.24		0.05
AA	24	10.2622E+030.2622E+02	10.2622E+030.2622E+02	0.2622E+03	0.188	1	0	1	0.05251	646.23	0.004595	0.995405	1665.02		0.05
AA	25	10.3204E+030.3204E+02	10.3204E+030.3204E+02	0.3204E+03	0.188	1	0	1	0.052509	646.23	0.0045981	0.995402	2034.56		0.05
AA	26	10.3912E+030.3912E+02	10.3912E+030.3912E+02	0.3912E+03	0.188	1	0	1	0.052508	646.23	0.0046012	0.995399	2484.08		0.05
AA	27	10.4772E+030.4772E+02	10.4772E+030.4772E+02	0.4772E+03	0.188	1	0	1	0.052504	646.23	0.0046043	0.995396	3029.94		0.05
AA	28	10.5816E+030.5816E+02	10.5816E+030.5816E+02	0.5816E+03	0.188	1	0	1	0.052496	646.23	0.0046075	0.995393	3692.24		0.05
AA	29	10.7082E+030.7082E+02	10.7082E+030.7082E+02	0.7082E+03	0.188	1	0	1	0.052483	646.23	0.0046107	0.995389	4494.82		0.05
AA	30	10.8619E+030.8619E+02	10.8619E+030.8619E+02	0.8619E+03	0.188	1	0	1	0.052463	646.23	0.0046139	0.995386	5468.23		0.05
AA	31	10.1048E+040.1048E+03	10.1048E+040.1048E+03	0.1048E+04	0.188	1	0	1	0.052434	646.22	0.004617	0.995383	6645.12		0.05
AA	32	10.1274E+040.1274E+03	10.1274E+040.1274E+03	0.1274E+04	0.188	1	0	1	0.052396	646.22	0.00462	0.99538	8072.25		0.05
AA	33	10.1548E+040.1548E+03	10.1548E+040.1548E+03	0.1548E+04	0.188	1	0	1	0.05235	646.22	0.0046229	0.995377	9799.72		0.05
AA	34	10.1880E+040.1880E+03	10.1880E+040.1880E+03	0.1880E+04	0.188	1	0	1	0.052298	646.22	0.0046255	0.995375	11889.6		0.05
AA	35	10.2282E+040.2282E+03	10.2282E+040.2282E+03	0.2282E+04	0.188	1	0	1	0.052243	646.22	0.0046281	0.995372	14416.8		0.05
AA	36	10.2768E+040.2768E+03	10.2768E+040.2768E+03	0.2768E+04	0.188	1	0	1	0.05219	646.22	0.0046304	0.99537	17469.3		0.05
AA	37	10.3358E+040.3358E+03	10.3358E+040.3358E+03	0.3358E+04	0.188	1	0	1	0.052142	646.21	0.0046327	0.995367	21173		0.05
AA	38	10.4072E+040.4072E+03	10.4072E+040.4072E+03	0.4072E+04	0.188	1	0	1	0.0521	646.21	0.0046349	0.995365	25654.3		0.05
AA	39	10.4937E+040.4937E+03	10.4937E+040.4937E+03	0.4937E+04	0.188	1	0	1	0.052067	646.21	0.0046371	0.995363	31084.1		0.05
AA	40	10.5983E+040.5983E+03	10.5983E+040.5983E+03	0.5983E+04	0.188	1	0	1	0.052041	646.21	0.0046394	0.995361	37651		0.05
AA	41	10.7250E+040.7250E+03	10.7250E+040.7250E+03	0.7250E+04	0.188	1	0	1	0.05202	646.2	0.0046416	0.995358	45605		0.05
AA	42	10.8784E+040.8784E+03	10.8784E+040.8784E+03	0.8784E+04	0.188	1	0	1	0.052004	646.2	0.0046437	0.995356	55237.3		0.05
AA	43	10.1064E+050.1064E+04	10.1064E+050.1064E+04	0.1064E+05	0.188	1	0	1	0.051991	646.2	0.0046457	0.995354	66891.7		0.05
AA	44	10.1289E+050.1289E+04	10.1289E+050.1289E+04	0.1289E+05	0.188	1	0	1	0.051984	646.19	0.0046479	0.995352	81024.7		0.05
AA	45	10.1560E+050.1560E+04	10.1560E+050.1560E+04	0.1560E+05	0.188	1	0	1	0.051975	646.19	0.0046508	0.995349	98042.1		0.05
AA	46	10.1889E+050.1889E+04	10.1889E+050.1889E+04	0.1889E+05	0.188	1	0	1	0.051954	646.19	0.0046543	0.995346	118671		0.05
AA	47	10.2287E+050.2287E+04	10.2287E+050.2287E+04	0.2287E+05	0.188	1	0	1	0.051927	646.18	0.0046575	0.995343	143596		0.05
AA	48	10.2768E+050.2768E+04	10.2768E+050.2768E+04	0.2768E+05	0.188	1	0	1	0.051903	646.18	0.0046594	0.995341	173717		0.05
AA	49	10.3350E+050.3350E+04	10.3350E+050.3350E+04	0.3350E+05	0.188	1	0	1	0.051887	646.17	0.0046596	0.99534	210174		0.05
AA	50	10.4055E+050.4055E+04	10.4055E+050.4055E+04	0.4055E+05	0.188	1	0	1	0.051887	646.17	0.0046614	0.995339	254405		0.05
AA	51	10.4907E+050.4907E+04	10.4907E+050.4907E+04	0.4907E+05	0.188	1	0	1	0.051892	646.16	0.0046723	0.995328	307879		0.05
AA	52	10.5937E+050.5937E+04	10.5937E+050.5937E+04	0.5937E+05	0.188	1	0	1	0.051862	646.16	0.0046933	0.995307	372281		0.05
AA	53	10.7183E+050.7183E+04	10.7183E+050.7183E+04	0.7183E+05	0.188	1	0	1	0.051811	646.15	0.0047214	0.995279	449949		0.05
AA	54	10.8691E+050.8691E+04	10.8691E+050.8691E+04	0.8691E+05	0.188	1	0	1	0.051755	646.15	0.0047539	0.995246	543806		0.05
AA	55	10.1051E+060.1051E+05	10.1051E+060.1051E+05	0.1051E+06	0.188	1	0	1	0.051708	646.14	0.0047776	0.995222	657000		0.05
AA	56	10.1272E+060.1272E+05	10.1272E+060.1272E+05	0.1272E+06	0.188	1	0	1	0.051696	646.14	0.0047851	0.995215	794960		0.05
AA	57	10.1539E+060.1539E+05	10.1539E+060.1539E+05	0.1539E+06	0.188	1	0	1	0.051692	646.14	0.0047856	0.995214	961752		0.05
AA	58	10.1861E+060.1861E+05	10.1861E+060.1861E+05	0.1861E+06	0.188	1	0	1	0.05169	646.14	0.0047856	0.995214	1.16293e+06		0.05
AA	59	10.2251E+060.2251E+05	10.2251E+060.2251E+05	0.2251E+06	0.188	1	0	1	0.051687	646.14	0.0047856	0.995214	1.40656e+06		0.05
AA	60	10.2723E+060.2723E+05	10.2723E+060.2723E+05	0.2723E+06	0.188	1	0	1	0.051685	646.14	0.0047856	0.995214	1.70143e+06		0.05
AA	61	10.3293E+060.3293E+05	10.3293E+060.3293E+05	0.3293E+06	0.188	1	0	1	0.051683	646.15	0.0047856	0.995214	2.05754e+06		0.05
AA	62	10.3983E+060.3983E+05	10.3983E+060.3983E+05	0.3983E+06	0.188	1	0	1	0.051682	646.15	0.0047856	0.995214	2.48861e+06		0.05
AA	63	10.4817E+060.4817E+05	10.4817E+060.4817E+05	0.4817E+06	0.188	1	0	1	0.051681	646.15	0.0047856	0.995214	3.00965e+06		0.05
AA	64	10.5826E+060.5826E+05	10.5826E+060.5826E+05	0.5826E+06	0.188	1	0	1	0.051681	646.15	0.0047856	0.995214	3.64007e+06		0.05
AA	65	10.7046E+060.7046E+05	10.7046E+060.7046E+05	0.7046E+06	0.188	1	0	1	0.051681	646.15	0.0047856	0.995214	4.40232e+06		0.05
AA	66	10.8521E+060.8521E+05	10.8521E+060.8521E+05	0.8521E+06	0.188	1	0	1	0.051682	646.16	0.0047857	0.995214	5.32408e+06		0.05
AA	67	10.1030E+070.1030E+06	10.1030E+070.1030E+06	0.1030E+07	0.188	1	0	1	0.051684	646.16	0.0047857	0.995214	6.43588e+06		0.05
AA	68	10.1246E+070.1246E+06	10.1246E+070.1246E+06	0.1246E+07	0.188	1	0	1	0.051686	646.17	0.0047857	0.995214	7.78596e+06		0.05
AA	69	10.1507E+070.1507E+06	10.1507E+070.1507E+06	0.1507E+07	0.188	1	0	1	0.051689	646.17	0.0047857	0.995214	9.41743e+06		0.05
AA	70	10.1822E+070.1822E+06	10.1822E+070.1822E+06	0.1822E+07	0.188	1	0	1	0.051692	646.18	0.0047857	0.995214	1.13867e+07		0.05
AA	71	10.2204E+070.2204E+06	10.2204E+070.2204E+06	0.2204E+07	0.188	1	0	1	0.051696	646.19	0.0047858	0.995214	1.37754e+07		0.05
AA	72	10.2665E+070.2665E+06	10.2665E+070.2665E+06	0.2665E+07	0.188	1	0	1	0.051696	646.2	0.0047858	0.995214	1.6657e+07		0.05
AA	73	10.3222E+070.3222E+06	10.3222E+070.3222E+06	0.3222E+07	0.188	1	0	1	0.022716	646.16	0.0047857	0.995214	8.84855e+06		0.05
AA	74	10.3896E+070.3896E+06	10.3896E+070.3896E+06	0.3896E+07	0.188	1	0	1	0	0	1	0	0		0.05
AA	75	10.4711E+070.4711E+06	10.4711E+070.4711E+06	0.4711E+07	0.188	1	0	1	0	0	1	0	0		0.05
AA	76	10.5697E+070.5697E+06	10.5697E+070.5697E+06	0.5697E+07	0.188	1	0	1	0	0	1	0	0		0.05
AA	77	10.6889E+070.6889E+06	10.6889E+070.6889E+06	0.6889E+07	0.188	1	0	1	0	0	1	0	0		0.05
AA	78	10.8330E+070.8330E+06	10.8330E+070.8330E+06	0.8330E+07	0.188	1	0	1	0	0	1	0	0		0.05
AA	79	10.1007E+080.1007E+07	10.1007E+080.1007E+07	0.1007E+08	0.188	1	0	1	0	0	1	0	0		0.05
AA	80	10.1218E+080.1218E+07	10.1218E+080.1218E+07	0.1218E+08	0.188	1	0	1	0	0	1	0	0		0.05
AA	81	10.1473E+080.1473E+07	10.1473E+080.1473E+07	0.1473E+08	0.188	1	0	1	0	0	1	0	0		0.05
AA	82	10.1781E+080.1781E+07	10.1781E+080.1781E+07	0.1781E+08	0.188	1	0	1	0	0	1	0	0		0.05
AA	83	10.2153E+080.2153E+07	10.2153E+080.2153E+07	0.2153E+08	0.188	1	0	1	0	0	1	0	0		0.05
AA	84	10.2603E+080.2603E+07	10.2603E+080.2603E+07	0.2603E+08	0.188	1	0	1	0	0	1	0	0		0.05
AA	85	10.3148E+080.3148E+07	10.3148E+080.3148E+07	0.3148E+08	0.188	1	0	1	0	0	1	0	0		0.05
AA	86	10.3806E+080.3806E+07	10.3806E+080.3806E+07	0.3806E+08	0.188	1	0	1	0	0	1	0	0		0.05
AA	87	10.4602E+080.4602E+07	10.4602E+080.4602E+07	0.4602E+08	0.188	1	0	1	0	0	1	0	0		0.05
AA	88	10.5565E+080.5565E+07	10.5565E+080.5565E+07	0.5565E+08	0.188	1	0	1	0	0	1	0	0		0.05
AA	89	10.6728E+080.6728E+07	10.6728E+080.6728E+07	0.6728E+08	0.188	1	0	1	0	0	1	0	0		0.05
AA	90	10.8136E+080.8136E+07	10.8136E+080.8136E+07	0.8136E+08	0.188	1	0	1	0	0	1	0	0		0.05
AA	91	10.9837E+080.9837E+07	10.9837E+080.9837E+07	0.9837E+08	0.188	1	0	1	0	0	1	0	0		0.05
AA	92	10.1189E+090.1189E+08	10.1189E+090.1189E+08	0.1189E+09	0.188	1	0	1	0	0	1	0	0		0.05
AA	93	10.1438E+090.1438E+08	10.1438E+090.1438E+08	0.1438E+09	0.188	1	0	1	0	0	1	0	0		0.05
AA	94	10.1739E+090.1739E+08	10.1739E+090.1739E+08	0.1739E+09	0.188	1	0	1	0	0	1	0	0		0.05
AA	95	10.2103E+090.2103E+08	10.2103E+090.2103E+08	0.2103E+09	0.188	1	0	1	0	0	1	0	0		0.05
AA	96	10.2542E+090.2542E+08	10.2542E+090.2542E+08	0.2542E+09	0.188	1	0	1	0	0	1	0	0		0.05
AA	97	10.3074E+090.3074E+08	10.3074E+090.3074E+08	0.3074E+09	0.188	1	0	1	0	0	1	0	0		0.05
AA	98	10.3717E+090.3717E+08	10.3717E+090.3717E+08	0.3717E+09	0.188	1	0	1	0	0	1	0	0		0.05
AA	99	10.4494E+090.4494E+08	10.4494E+090.4494E+08	0.4494E+09	0.188	1	0	1	0	0	1	0	0		0.05
AA1	0	10.5434E+090.5434E+08	10.5434E+090.5434E+08	0.5434E+09	0.188	1	0	1	0	0	1	0	0		0.05
